# Supplementary material for: Concordance and discordance of sequence survey methods for molecular epidemiology
Source: PeerJ. 2015 Feb 17;3:e761. doi: 10.7717/peerj.761 (PMC4338773; doi:10.7717/peerj.761)
Supplement: File S2 [file peerj-03-761-s005.zip]

Archive with 110 entries (99 files):
- Supplemental File 2 2/
- Supplemental File 2 2/.DS_Store
- __MACOSX/
- __MACOSX/Supplemental File 2 2/
- __MACOSX/Supplemental File 2 2/._.DS_Store
- Supplemental File 2 2/beast_trees/
- Supplemental File 2 2/beast_trees/bp_mlst.tre
- __MACOSX/Supplemental File 2 2/beast_trees/
- __MACOSX/Supplemental File 2 2/beast_trees/._bp_mlst.tre
- Supplemental File 2 2/beast_trees/bpchri_gr.tre
- __MACOSX/Supplemental File 2 2/beast_trees/._bpchri_gr.tre
- Supplemental File 2 2/beast_trees/bpchri_snp.tre
- __MACOSX/Supplemental File 2 2/beast_trees/._bpchri_snp.tre
- Supplemental File 2 2/beast_trees/bpchrii_gr.tre
- __MACOSX/Supplemental File 2 2/beast_trees/._bpchrii_gr.tre
- Supplemental File 2 2/beast_trees/bpchrii_snp.tre
- __MACOSX/Supplemental File 2 2/beast_trees/._bpchrii_snp.tre
- __MACOSX/Supplemental File 2 2/._beast_trees
- Supplemental File 2 2/datasets/
- Supplemental File 2 2/datasets/.DS_Store
- __MACOSX/Supplemental File 2 2/datasets/
- __MACOSX/Supplemental File 2 2/datasets/._.DS_Store
- Supplemental File 2 2/datasets/bp_mlst.nex
- __MACOSX/Supplemental File 2 2/datasets/._bp_mlst.nex
- Supplemental File 2 2/datasets/bpchri_gr.nex
- __MACOSX/Supplemental File 2 2/datasets/._bpchri_gr.nex
- Supplemental File 2 2/datasets/bpchri_snp.nex
- __MACOSX/Supplemental File 2 2/datasets/._bpchri_snp.nex
- Supplemental File 2 2/datasets/bpchrii_gr.nex
- __MACOSX/Supplemental File 2 2/datasets/._bpchrii_gr.nex
- Supplemental File 2 2/datasets/bpchrii_snp.nex
- __MACOSX/Supplemental File 2 2/datasets/._bpchrii_snp.nex
- Supplemental File 2 2/datasets/br_mlst.nex
- __MACOSX/Supplemental File 2 2/datasets/._br_mlst.nex
- Supplemental File 2 2/datasets/brchri_gr.nex
- __MACOSX/Supplemental File 2 2/datasets/._brchri_gr.nex
- Supplemental File 2 2/datasets/brchri_snp.nex
- __MACOSX/Supplemental File 2 2/datasets/._brchri_snp.nex
- Supplemental File 2 2/datasets/brchrii_gr.nex
- __MACOSX/Supplemental File 2 2/datasets/._brchrii_gr.nex
- Supplemental File 2 2/datasets/brchrii_snp.nex
- __MACOSX/Supplemental File 2 2/datasets/._brchrii_snp.nex
- Supplemental File 2 2/datasets/yp_gr.nex
- __MACOSX/Supplemental File 2 2/datasets/._yp_gr.nex
- Supplemental File 2 2/datasets/yp_mlst.nex
- __MACOSX/Supplemental File 2 2/datasets/._yp_mlst.nex
- Supplemental File 2 2/datasets/yp_snp.nex
- __MACOSX/Supplemental File 2 2/datasets/._yp_snp.nex
- __MACOSX/Supplemental File 2 2/._datasets
- Supplemental File 2 2/mb_trees_noroot/
- Supplemental File 2 2/mb_trees_noroot/bp_mlst_noroot.tre
- __MACOSX/Supplemental File 2 2/mb_trees_noroot/
- __MACOSX/Supplemental File 2 2/mb_trees_noroot/._bp_mlst_noroot.tre
- Supplemental File 2 2/mb_trees_noroot/bpchri_gr_noroot.tre
- __MACOSX/Supplemental File 2 2/mb_trees_noroot/._bpchri_gr_noroot.tre
- Supplemental File 2 2/mb_trees_noroot/bpchri_snp_noroot.tre
- __MACOSX/Supplemental File 2 2/mb_trees_noroot/._bpchri_snp_noroot.tre
- Supplemental File 2 2/mb_trees_noroot/bpchrii_gr_noroot.tre
- __MACOSX/Supplemental File 2 2/mb_trees_noroot/._bpchrii_gr_noroot.tre
- Supplemental File 2 2/mb_trees_noroot/bpchrii_snp_noroot.tre
- __MACOSX/Supplemental File 2 2/mb_trees_noroot/._bpchrii_snp_noroot.tre
- Supplemental File 2 2/mb_trees_noroot/br_mlst_noroot.tre
- __MACOSX/Supplemental File 2 2/mb_trees_noroot/._br_mlst_noroot.tre
- Supplemental File 2 2/mb_trees_noroot/brchri_gr_noroot.tre
- __MACOSX/Supplemental File 2 2/mb_trees_noroot/._brchri_gr_noroot.tre
- Supplemental File 2 2/mb_trees_noroot/brchri_snp_noroot.tre
- __MACOSX/Supplemental File 2 2/mb_trees_noroot/._brchri_snp_noroot.tre
- Supplemental File 2 2/mb_trees_noroot/brchrii_gr_noroot.tre
- __MACOSX/Supplemental File 2 2/mb_trees_noroot/._brchrii_gr_noroot.tre
- Supplemental File 2 2/mb_trees_noroot/brchrii_snp_noroot.tre
- __MACOSX/Supplemental File 2 2/mb_trees_noroot/._brchrii_snp_noroot.tre
- Supplemental File 2 2/mb_trees_noroot/yp_gr_noroot.tre
- __MACOSX/Supplemental File 2 2/mb_trees_noroot/._yp_gr_noroot.tre
- Supplemental File 2 2/mb_trees_noroot/yp_mlst_noroot.tre
- __MACOSX/Supplemental File 2 2/mb_trees_noroot/._yp_mlst_noroot.tre
- Supplemental File 2 2/mb_trees_noroot/yp_snp_noroot.tre
- __MACOSX/Supplemental File 2 2/mb_trees_noroot/._yp_snp_noroot.tre
- __MACOSX/Supplemental File 2 2/._mb_trees_noroot
- Supplemental File 2 2/mb_trees_root/
- Supplemental File 2 2/mb_trees_root/bp_mlst.tre
- __MACOSX/Supplemental File 2 2/mb_trees_root/
- __MACOSX/Supplemental File 2 2/mb_trees_root/._bp_mlst.tre
- Supplemental File 2 2/mb_trees_root/bpchri_gr.tre
- __MACOSX/Supplemental File 2 2/mb_trees_root/._bpchri_gr.tre
- Supplemental File 2 2/mb_trees_root/bpchri_snps.tre
- __MACOSX/Supplemental File 2 2/mb_trees_root/._bpchri_snps.tre
- Supplemental File 2 2/mb_trees_root/bpchrii_gr.tre
- __MACOSX/Supplemental File 2 2/mb_trees_root/._bpchrii_gr.tre
- Supplemental File 2 2/mb_trees_root/bpchrii_snps.tre
- __MACOSX/Supplemental File 2 2/mb_trees_root/._bpchrii_snps.tre
- Supplemental File 2 2/mb_trees_root/br_mlst_mb.tre
- __MACOSX/Supplemental File 2 2/mb_trees_root/._br_mlst_mb.tre
- Supplemental File 2 2/mb_trees_root/brchri_gr_mb.tre
- __MACOSX/Supplemental File 2 2/mb_trees_root/._brchri_gr_mb.tre
- Supplemental File 2 2/mb_trees_root/brchri_snp_mb.tre
- __MACOSX/Supplemental File 2 2/mb_trees_root/._brchri_snp_mb.tre
- Supplemental File 2 2/mb_trees_root/brchrii_gr_mb.tre
- __MACOSX/Supplemental File 2 2/mb_trees_root/._brchrii_gr_mb.tre
- Supplemental File 2 2/mb_trees_root/brchrii_snp_mb.tre
- __MACOSX/Supplemental File 2 2/mb_trees_root/._brchrii_snp_mb.tre
- Supplemental File 2 2/mb_trees_root/yp_gr_mb.tre
- __MACOSX/Supplemental File 2 2/mb_trees_root/._yp_gr_mb.tre
- Supplemental File 2 2/mb_trees_root/yp_mlst_mb.tre
- __MACOSX/Supplemental File 2 2/mb_trees_root/._yp_mlst_mb.tre
- Supplemental File 2 2/mb_trees_root/yp_snp_mb.tre
- __MACOSX/Supplemental File 2 2/mb_trees_root/._yp_snp_mb.tre
- __MACOSX/Supplemental File 2 2/._mb_trees_root
- Supplemental File 2 2/README
- __MACOSX/Supplemental File 2 2/._README
- __MACOSX/._Supplemental File 2 2
