# Supplementary material for: Concordance and discordance of sequence survey methods for molecular epidemiology
Source: PeerJ. 2015 Feb 17;3:e761. doi: 10.7717/peerj.761 (PMC4338773; doi:10.7717/peerj.761)
Supplement: File S2 [file peerj-03-761-s005.zip › Supplemental File 2 2/beast_trees/bp_mlst.tre]

#NEXUS
begin taxa;
	dimensions ntax=31;
	taxlabels
	E264_1994
	Burkholderia_pseudomallei_33_1976
	Burkholderia_pseudomallei_6_1960
	Burkholderia_pseudomallei_18_1990
	Burkholderia_pseudomallei_4075_1999
	Burkholderia_pseudomallei_68_1992
	Burkholderia_pseudomallei_25_1977
	Burkholderia_pseudomallei_24_1976
	Burkholderia_pseudomallei_31_1992
	Burkholderia_pseudomallei_104_1990
	K96243_1996
	Burkholderia_pseudomallei_91_1984
	Burkholderia_pseudomallei_35_1963
	1710b_1999
	1710a_1996
	Burkholderia_pseudomallei_9_1988
	668_1995
	Burkholderia_pseudomallei_D60_1992
	1026b_1993
	1106b_1996
	BPC006_2008
	1106a_1993
	Bp22_1989
	Burkholderia_pseudomallei_8_8_117_2008
	Burkholderia_pseudomallei_D35_2003
	MSHR346_1996
	Burkholderia_pseudomallei_D150_2006
	Burkholderia_pseudomallei_208_1990
	Burkholderia_pseudomallei_D77_1994
	Burkholderia_pseudomallei_5_1949
	Burkholderia_pseudomallei_D51_1992
;
end;

begin trees;
	tree TREE1 = [&R] (E264_1994[&rate_range={2.3498842590787265E-9,7.753565308348173E-5},height_95%_HPD={13.999999999998181,14.000000000002728},height_median=14.0,length_range={389.4309392235578,1.6628572643013887E7},rate=7.662623155438308E-6,height=14.000000000000297,length_95%_HPD={389.4309392235578,29661.21023525989},rate_median=6.398759894922874E-6,height_range={13.99999999976717,14.00000000023283},length=13468.430743895382,length_median=3205.132010189873,rate_95%_HPD={2.3498842590787265E-9,1.8706741756510906E-5}]:3205.1320101898737,((((Burkholderia_pseudomallei_33_1976[&rate_range={6.377537852197637E-10,4.512485540840737E-5},height_95%_HPD={31.99999999999909,32.00000000000364},height_median=32.0,length_range={10.623470651601302,1374353.584257781},rate=6.754026835759163E-6,height=32.000000000000206,length_95%_HPD={24.879972191783132,1264.1297721817607},rate_median=5.803854403683808E-6,height_range={31.99999999976717,32.00000000023283},length=646.0518641680911,length_median=140.7007714362889,rate_95%_HPD={1.0379076139645767E-8,1.6262091148217068E-5}]:139.9036801718512,((Burkholderia_pseudomallei_6_1960[&rate_range={6.811074487992009E-10,7.267827522920891E-5},height_95%_HPD={47.99999999999818,48.00000000000364},height_median=48.0,length_range={4.424034330128279E-4,33824.267858714404},rate=7.125047219404253E-6,height=48.00000000000043,length_95%_HPD={4.424034330128279E-4,103.28808576984622},rate_median=6.016678745418919E-6,height_range={47.99999999976717,48.000000001862645},length=43.108855412314554,length_median=7.653901444895972,rate_95%_HPD={6.811074487992009E-10,1.7342266257165232E-5}]:9.658922652591627,(Burkholderia_pseudomallei_18_1990[&rate_range={8.18435686366039E-10,7.43496680691476E-5},height_95%_HPD={17.99999999999818,18.000000000003638},height_median=18.0,length_range={0.006572181064388616,15347.509417726384},rate=7.0184535673265384E-6,height=18.000000000000576,length_95%_HPD={0.006572181064388616,122.00906623515397},rate_median=5.957356247224523E-6,height_range={17.99999999976717,18.000000001862645},length=50.28899717062376,length_median=17.34983145943218,rate_95%_HPD={9.76253543555043E-9,1.6989534614006543E-5}]:11.489577830810504,Burkholderia_pseudomallei_4075_1999[&rate_range={7.710895855316688E-10,4.512485540840737E-5},height_95%_HPD={8.999999999998181,9.000000000003638},height_median=9.0,length_range={9.006572181064389,16457.31179680009},rate=6.862351537726583E-6,height=9.00000000000057,length_95%_HPD={9.006572181064389,129.6652714984225},rate_median=5.897871281657735E-6,height_range={8.99999999976717,9.000000001862645},length=60.45212522509003,length_median=26.34983145943218,rate_95%_HPD={7.128398049078831E-9,1.634376229172975E-5}]:20.489577830810504)[&height_95%_HPD={18.006572181064257,68.62261443500756},length_range={4.8255233672023223E-4,32770.25777144051},length_95%_HPD={4.8255233672023223E-4,72.93302456037398},height_range={18.006572181064257,2974.7897182866},rate_95%_HPD={1.018702443171142E-8,1.7080261688481803E-5},rate_range={3.1411225648368515E-10,5.112558953701881E-5},height_median=29.489577830810504,rate=7.730856066229302E-6,height=38.87958874429195,posterior=0.7705286839145107,rate_median=6.8473104967426925E-6,length=43.376817159660106,length_median=27.677764972670182]:28.169344821781124)[&height_95%_HPD={48.000442403433,211.8622786920023},length_range={0.49620404844266375,942931.5888960586},length_95%_HPD={0.49620404844266375,488.9779508181109},height_range={48.000442403433,33872.26785871573},rate_95%_HPD={8.42862575158933E-10,1.8483026806597675E-5},rate_range={8.42862575158933E-10,1.1557873376154696E-4},height_median=57.65892265259163,rate=7.667830771335988E-6,height=113.53075302433578,posterior=0.9992500937382827,rate_median=6.379013687721339E-6,length=299.13948289798805,length_median=46.568060377080094]:49.072344152270944,Burkholderia_pseudomallei_68_1992[&rate_range={6.163278259482098E-10,4.432589207248681E-5},height_95%_HPD={15.999999999998181,16.000000000003638},height_median=16.0,length_range={7.27219372496609,976787.8567547731},rate=7.04601073489897E-6,height=16.00000000000053,length_95%_HPD={34.79405367592723,687.9908736531409},rate_median=6.063880657685495E-6,height_range={15.99999999976717,16.000000001862645},length=396.34473206907353,length_median=90.76074184824108,rate_95%_HPD={1.0436944099761754E-8,1.661814494843379E-5}]:90.73126680486257)[&height_95%_HPD={48.119637978260016,694.0349103285007},length_range={0.6788012106737398,397581.727503008},length_95%_HPD={1.676082826080517,625.7348510164774},height_range={48.119637978260016,976803.8567547742},rate_95%_HPD={2.0736092883102286E-9,1.803860953666493E-5},rate_range={2.0736092883102286E-9,7.101887608384862E-5},height_median=106.73126680486257,rate=7.496153339095773E-6,height=413.25657176104113,posterior=0.9937507811523559,rate_median=6.294949674467828E-6,length=270.15841996796445,length_median=60.65684131101318]:65.17241336698862)[&height_95%_HPD={58.05857183140256,1285.4696737075137},length_range={0.6239020808276479,526595.0906807252},length_95%_HPD={0.6239020808276479,1166.2638654290542},height_range={56.87997219178328,1374385.5842577815},rate_95%_HPD={1.033285869456188E-9,1.7954677722184417E-5},rate_range={1.033285869456188E-9,7.887067638614201E-5},height_median=171.9036801718512,rate=7.350128189063651E-6,height=686.805093952201,posterior=0.9690038745156856,rate_median=6.20499574204242E-6,length=474.20316341547084,length_median=106.24560596328695]:129.12985681860073,((((Burkholderia_pseudomallei_25_1977[&rate_range={7.254343195830137E-10,5.9633670413093065E-5},height_95%_HPD={30.99999999999818,31.000000000003638},height_median=31.0,length_range={1.2172431697855828,225237.06856286223},rate=7.232146616970663E-6,height=31.00000000000041,length_95%_HPD={1.69603616269427,377.1939288904872},rate_median=6.1692064040495E-6,height_range={30.99999999976717,31.000000001862645},length=165.909770997906,length_median=36.98549924942648,rate_95%_HPD={7.763223721119284E-9,1.7383893594253154E-5}]:36.54258468693024,Burkholderia_pseudomallei_24_1976[&rate_range={1.7090620354557273E-9,5.524532277433969E-5},height_95%_HPD={31.99999999999818,32.00000000000364},height_median=32.0,length_range={0.21724316978558278,225236.06856286223},rate=7.303377300702769E-6,height=32.0000000000004,length_95%_HPD={0.6960361626942699,386.65880817624856},rate_median=6.1133338135330295E-6,height_range={31.99999999976717,32.000000001862645},length=167.1224061512225,length_median=36.178234784743125,rate_95%_HPD={7.724585610272157E-9,1.782532923136623E-5}]:35.54258468693024)[&height_95%_HPD={32.217243169785434,402.7509706186793},length_range={0.42741115276554353,672528.772969248},length_95%_HPD={0.42741115276554353,514.9929051943002},height_range={32.217243169785434,225268.0685628634},rate_95%_HPD={5.524480443783216E-10,1.7473130814289753E-5},rate_range={5.524480443783216E-10,5.949757680955979E-5},height_median=67.54258468693024,rate=7.184986204414823E-6,height=197.31663930095885,posterior=0.9752530933633295,rate_median=6.055619499342886E-6,length=288.0222162148297,length_median=44.55849058727884]:41.25056566492094,Burkholderia_pseudomallei_31_1992[&rate_range={1.5179917165801794E-9,5.561674867299121E-5},height_95%_HPD={15.999999999998181,16.000000000003638},height_median=16.0,length_range={8.09091844536232,856163.9449728316},rate=7.4755590625450835E-6,height=16.000000000000217,length_95%_HPD={13.799722630518168,871.0265075671276},rate_median=6.355958404379459E-6,height_range={15.99999999976717,16.000000000349246},length=449.63255729633227,length_median=99.41666039346082,rate_95%_HPD={1.5179917165801794E-9,1.7951629403564933E-5}]:92.79315035185118)[&height_95%_HPD={37.00948078466649,796.124110601253},length_range={0.015625228770517197,9812.624434101708},length_95%_HPD={0.015625228770517197,276.87314639034366},height_range={37.00948078466649,45133.49986589886},rate_95%_HPD={1.1964931470000975E-8,1.6675104163075913E-5},rate_range={1.1964931470000975E-8,6.420286150333645E-5},height_median=108.79315035185118,rate=6.8978611791147174E-6,height=300.2177289523891,posterior=0.3530808648918885,rate_median=5.8413808184214634E-6,length=85.93149134485934,length_median=21.41462735883195]:25.68194730088453,((Burkholderia_pseudomallei_104_1990[&rate_range={1.5764703987417319E-9,8.437927700315555E-5},height_95%_HPD={17.99999999999818,18.000000000003638},height_median=18.0,length_range={0.2797999265660813,349486.67856349476},rate=7.264957919151305E-6,height=18.000000000000153,length_95%_HPD={0.2797999265660813,357.4007471632556},rate_median=6.083305285743359E-6,height_range={17.99999999953434,18.000000000349246},length=172.65785766272168,length_median=34.200147660382775,rate_95%_HPD={8.616347953625996E-9,1.746257506447298E-5}]:27.66657232502166,K96243_1996[&rate_range={1.7717206840747457E-10,7.382025841937232E-5},height_95%_HPD={11.999999999998181,12.000000000003638},height_median=12.0,length_range={6.279799926566081,293539.991254835},rate=6.796840977971836E-6,height=12.000000000000215,length_95%_HPD={6.279799926566081,357.0764114214978},rate_median=5.824599643434173E-6,height_range={11.999999999534339,12.000000000349246},length=169.1843144665369,length_median=39.46497810388418,rate_95%_HPD={9.562088350057525E-9,1.633694875548799E-5}]:33.66657232502166)[&height_95%_HPD={18.279799926566284,279.53801368117274},length_range={0.0013654471280375446,41200.669474223665},length_95%_HPD={0.0013654471280375446,386.65439077229917},height_range={18.279799926566284,24236.427627378143},rate_95%_HPD={9.483514797569977E-9,1.6821721493537227E-5},rate_range={9.090328755060796E-9,4.6671922595736835E-5},height_median=45.66657232502166,rate=7.090858841397319E-6,height=118.51805365618831,posterior=0.7564054493188351,rate_median=6.036354138167472E-6,length=148.24275392942118,length_median=38.27471137856686]:32.94120103657656,Burkholderia_pseudomallei_91_1984[&rate_range={1.3209107853566013E-9,8.684713731659465E-5},height_95%_HPD={23.99999999999818,24.000000000003638},height_median=24.0,length_range={2.2054810238193525,293527.991254835},rate=7.694378689263273E-6,height=24.000000000000117,length_95%_HPD={2.2054810238193525,898.0894100159404},rate_median=6.403915324507292E-6,height_range={23.99999999976717,24.000000000349246},length=367.0623628306015,length_median=75.76080958780496,rate_95%_HPD={1.0344973183163628E-8,1.878644884403016E-5}]:54.60777336159822)[&height_95%_HPD={27.357847222239798,593.7661202891431},length_range={0.23642260783259417,506675.2664093369},length_95%_HPD={0.23642260783259417,420.7250658497027},height_range={26.57236954025666,349504.67856349424},rate_95%_HPD={9.0903390766648E-9,1.7532927604384632E-5},rate_range={1.6398620350161844E-9,6.603445280440379E-5},height_median=78.60777336159822,rate=7.2948150432419326E-6,height=274.6383296643621,posterior=0.7160354955630546,rate_median=6.1472766189786035E-6,length=250.08988664302265,length_median=43.279301157548616]:55.86732429113749)[&height_95%_HPD={41.47846201614209,1060.215515085758},length_range={0.18528293920181227,908814.3680573395},length_95%_HPD={0.18528293920181227,480.40222344994856},height_range={41.47846201614209,897796.8415321112},rate_95%_HPD={2.805629735604054E-10,1.775151923260171E-5},rate_range={2.805629735604054E-10,6.691895220897646E-5},height_median=134.4750976527357,rate=7.359446967797708E-6,height=557.0939818533651,posterior=0.6551681039870016,rate_median=6.164266043856605E-6,length=365.20127984810216,length_median=48.74218064523893]:52.48470067954213,Burkholderia_pseudomallei_35_1963[&rate_range={4.657655489315001E-10,7.014464311161199E-5},height_95%_HPD={44.99999999999818,45.00000000000364},height_median=45.0,length_range={2.1650234777896813,1806566.2095894497},rate=6.698402399497952E-6,height=45.00000000000035,length_95%_HPD={2.1650234777896813,1426.3433696196964},rate_median=5.6459671620994424E-6,height_range={44.99999999976717,45.000000001862645},length=742.289724625408,length_median=129.520026844685,rate_95%_HPD={4.657655489315001E-10,1.6402208269600445E-5}]:141.95979833227784)[&height_95%_HPD={51.39159686079813,1553.3763028541653},length_range={0.14881045165549267,94369.46534905653},length_95%_HPD={0.14881045165549267,960.21456743157},height_range={49.52209548696112,1806611.2095894516},rate_95%_HPD={9.055757302682686E-9,1.663395297580065E-5},rate_range={1.3209107853566013E-9,5.561674867299121E-5},height_median=186.95979833227784,rate=6.854219716406976E-6,height=909.9159680934976,posterior=0.7056617922759655,rate_median=5.791779349502881E-6,length=366.6022547725452,length_median=94.65380034858616]:114.07373865817408)[&height_95%_HPD={86.80279216022166,2752.547495827188},length_range={0.0011948579609963872,139788.49909344688},length_95%_HPD={0.0011948579609963872,736.2350146541589},height_range={80.2058440260937,1900980.6749385074},rate_95%_HPD={7.945278385906395E-10,1.4843353765697968E-5},rate_range={7.945278385906395E-10,4.0952436131391476E-5},height_median=301.0335369904519,rate=6.088915874026283E-6,height=2124.9739320894028,posterior=0.24496937882764655,rate_median=5.045730844196388E-6,length=379.8665261376457,length_median=56.824502630563245]:26.810335977300383,((1710b_1999[&rate_range={1.278679289648963E-9,7.514223739921432E-5},height_95%_HPD={8.999999999998181,9.000000000003638},height_median=9.0,length_range={3.001806115567325,16646.18818031938},rate=6.982750896988017E-6,height=9.00000000000036,length_95%_HPD={3.001806115567325,133.28141709794303},rate_median=5.9052363640713E-6,height_range={8.99999999976717,9.000000000349246},length=51.59247545446371,length_median=13.731016817738528,rate_95%_HPD={4.308853625320379E-9,1.6900011565408198E-5}]:13.731016817738691,1710a_1996[&rate_range={1.7852232069619594E-9,7.382025841937232E-5},height_95%_HPD={11.999999999998181,12.000000000003638},height_median=12.0,length_range={0.0018061155673247953,16643.18818031938},rate=7.0298505079487976E-6,height=12.000000000000327,length_95%_HPD={0.0018061155673247953,130.28141709794303},rate_median=5.986495401624682E-6,height_range={11.99999999976717,12.000000000349246},length=48.59247545446378,length_median=10.731016817738528,rate_95%_HPD={5.997330642050665E-9,1.7145548771552945E-5}]:10.731016817738691)[&height_95%_HPD={12.001806115566978,142.28141709794272},length_range={11.004255434404012,1050865.6717112802},length_95%_HPD={11.004255434404012,1192.021217805753},height_range={12.001806115566978,16655.188180319266},rate_95%_HPD={1.0122945727943058E-8,1.79735917995486E-5},rate_range={7.710895855316688E-10,4.6671922595736835E-5},height_median=22.73101681773869,rate=7.37906394650131E-6,height=60.59247545446424,posterior=1.0,rate_median=6.21135461039625E-6,length=600.2724239549399,length_median=130.42179377416394]:130.5974964711137,Burkholderia_pseudomallei_9_1988[&rate_range={8.934855997693246E-10,6.0253477755796906E-5},height_95%_HPD={19.99999999999909,20.000000000003638},height_median=20.0,length_range={4.545520009327472,1063521.5965562756},rate=7.205002968059044E-6,height=20.00000000000021,length_95%_HPD={9.725746525226697,1333.9659030934436},rate_median=6.057793372134445E-6,height_range={19.99999999976717,20.00000000023283},length=638.4089274710113,length_median=137.34820793306562,rate_95%_HPD={8.934855997693246E-10,1.735468474608163E-5}]:133.32851328885238)[&height_95%_HPD={24.545520009327333,1308.104143558725},length_range={4.272724648231986,977227.5774756775},length_95%_HPD={4.272724648231986,1198.8492696371527},height_range={24.545520009327333,1063541.596556276},rate_95%_HPD={9.758665477650426E-9,1.6472453716454667E-5},rate_range={3.1411225648368515E-10,5.6123512942792636E-5},height_median=153.32851328885238,rate=6.908470706382821E-6,height=651.1943890242346,posterior=0.9683789526309211,rate_median=5.939181339526369E-6,length=601.1636045374297,length_median=127.54744980630312]:174.51535967889993)[&height_95%_HPD={80.52523914706137,2682.067788470562},length_range={0.006597393309903055,1484070.5781701754},length_95%_HPD={0.006597393309903055,630.7374518074521},height_range={80.52523914706137,2040769.1740319543},rate_95%_HPD={3.436252455497626E-10,1.533160442185582E-5},rate_range={3.436252455497626E-10,4.1447790228654144E-5},height_median=327.8438729677523,rate=6.3603714682809595E-6,height=1727.1073000261815,posterior=0.39345081864766906,rate_median=5.345194928295831E-6,length=697.0597249170038,length_median=50.235370754958225]:43.95228872669486,(((((668_1995[&rate_range={4.878482339960628E-10,7.100456838792794E-5},height_95%_HPD={12.999999999998181,13.000000000001819},height_median=13.0,length_range={4.571366144286763,1085439.8718510147},rate=7.0635134879591315E-6,height=13.000000000000293,length_95%_HPD={7.33134810576226,1026.1078346660681},rate_median=6.083524443205558E-6,height_range={12.99999999976717,13.00000000023283},length=523.675020523211,length_median=104.74486059080012,rate_95%_HPD={9.891139854225177E-9,1.6973684693611715E-5}]:91.9760646984829,Burkholderia_pseudomallei_D60_1992[&rate_range={6.811074487992009E-10,4.701834004556983E-5},height_95%_HPD={15.99999999999909,16.00000000000182},height_median=16.0,length_range={1.5713661442867632,509691.18719125015},rate=7.079081490425533E-6,height=16.000000000000288,length_95%_HPD={4.33134810576226,1020.0595416602707},rate_median=6.016746617593358E-6,height_range={15.999999999883585,16.00000000023283},length=451.8547703691873,length_median=102.93425873260863,rate_95%_HPD={5.997330642050665E-9,1.709524062512079E-5}]:88.9760646984829)[&height_95%_HPD={17.5713661442868,890.5389971638579},length_range={0.009938603774259036,40284.301852123994},length_95%_HPD={0.009938603774259036,452.03150738955605},height_range={17.5713661442868,76298.52803855808},rate_95%_HPD={9.78431396417279E-9,1.6206569834798227E-5},rate_range={9.78431396417279E-9,3.853233886821657E-5},height_median=104.9760646984829,rate=6.855309723775582E-6,height=364.6351877013453,posterior=0.6394200724909387,rate_median=5.944412010164471E-6,length=173.11862343768638,length_median=44.90944562512634]:57.534650683487484,(1026b_1993[&rate_range={8.42862575158933E-10,7.419999255045804E-5},height_95%_HPD={14.999999999999545,15.000000000001819},height_median=15.0,length_range={9.102330244958218,705771.7538480853},rate=7.5291987417860485E-6,height=15.000000000000314,length_95%_HPD={9.102330244958218,877.9085846096899},rate_median=6.35557397200674E-6,height_range={14.999999999883585,15.00000000023283},length=426.47996907405883,length_median=92.20433616121025,rate_95%_HPD={9.681345506362208E-9,1.823880944688197E-5}]:92.20433616121045,(((1106b_1996[&rate_range={7.945278385906395E-10,5.651208241310366E-5},height_95%_HPD={11.999999999999545,12.000000000001819},height_median=12.0,length_range={1.2717780799320622E-4,31079.315856825637},rate=7.107044895444672E-6,height=12.000000000000549,length_95%_HPD={1.2717780799320622E-4,89.91407721754135},rate_median=6.002678694536001E-6,height_range={11.999999999883585,12.000000001862645},length=36.69077236911767,length_median=8.854348890974908,rate_95%_HPD={7.945278385906395E-10,1.702657298452437E-5}]:5.155394764863104,BPC006_2008[&rate_range={8.18435686366039E-10,4.198473188798421E-5},height_95%_HPD={0.0,9.094947017729282E-13},height_median=0.0,length_range={12.000127177807993,69935.36408303001},rate=6.865757908982713E-6,height=6.79193956142138E-13,length_95%_HPD={12.000127177807993,98.40859606027023},rate_median=5.920216447892228E-6,height_range={0.0,1.862645149230957E-9},length=51.57285038340765,length_median=20.914886886425485,rate_95%_HPD={9.296046163788469E-9,1.6359721069995417E-5}]:17.155394764863104)[&height_95%_HPD={12.000127177808281,63.36974630104669},length_range={0.0012130656796003336,3877.155185973422},length_95%_HPD={0.006127734928696782,58.40793679798947},height_range={12.000127177808281,2792.060274648131},rate_95%_HPD={1.0122945727943058E-8,1.8288982422245407E-5},rate_range={1.0122945727943058E-8,5.007070550333346E-5},height_median=17.155394764863104,rate=7.733112156001195E-6,height=29.915084961882215,posterior=0.4275715535558055,rate_median=6.727368262040426E-6,length=23.466003694005753,length_median=6.980460790509127]:10.294433613949423,1106a_1993[&rate_range={7.480736411992944E-10,6.0203725812910004E-5},height_95%_HPD={14.999999999999545,15.000000000001819},height_median=15.0,length_range={6.237569610885174E-4,31076.315856825637},rate=7.082033401996921E-6,height=15.000000000000506,length_95%_HPD={6.237569610885174E-4,87.50160993458731},rate_median=5.999719690171066E-6,height_range={14.999999999883585,15.000000001862645},length=33.629906500449835,length_median=7.130793165178691,rate_95%_HPD={8.954031599960843E-9,1.7148743543600628E-5}]:12.449828378812526)[&height_95%_HPD={15.008784884364786,148.95562807892566},length_range={0.28088783403702067,87951.28046168094},length_95%_HPD={0.28088783403702067,235.24618309865934},height_range={15.008784884364786,69935.36408303119},rate_95%_HPD={8.42862575158933E-10,1.7767736891242986E-5},rate_range={8.42862575158933E-10,7.622565311037132E-5},height_median=27.449828378812526,rate=7.403361215682402E-6,height=71.61419234950354,posterior=0.995750531183602,rate_median=6.23973533500336E-6,length=97.98411468356383,length_median=22.46473891923509]:24.982170325017023,Bp22_1989[&rate_range={2.5344994294927687E-9,6.985469544319056E-5},height_95%_HPD={18.99999999999909,19.00000000000182},height_median=19.0,length_range={0.5049121148756441,157867.64454471096},rate=7.368871816069156E-6,height=19.000000000000377,length_95%_HPD={0.5049121148756441,357.9645512624062},rate_median=6.223925968146325E-6,height_range={18.999999999941792,19.00000000023283},length=150.20108279089226,length_median=33.36250063288902,rate_95%_HPD={2.5344994294927687E-9,1.8062265000354652E-5}]:33.43199870382955)[&height_95%_HPD={19.504912114875765,378.30916488753064},length_range={1.8775959404535456,547900.1093033743},length_95%_HPD={1.8775959404535456,537.1138924340997},height_range={19.504912114875765,157886.64454471134},rate_95%_HPD={1.7090620354557273E-9,2.003531363805993E-5},rate_range={1.7090620354557273E-9,1.5479755811781322E-4},height_median=52.43199870382955,rate=8.143111334169644E-6,height=169.3324346218481,posterior=1.0,rate_median=6.6890120857490214E-6,length=272.147534452212,length_median=52.19715528235551]:54.7723374573809)[&height_95%_HPD={24.10233024495824,892.9085846096932},length_range={1.4614403786085006,379666.1180029294},length_95%_HPD={1.4614403786085006,583.6760465629171},height_range={24.10233024495824,705786.7538480852},rate_95%_HPD={3.6371479344184006E-9,1.9674872350201242E-5},rate_range={3.6371479344184006E-9,6.113199376283284E-5},height_median=107.20433616121045,rate=7.986776322302119E-6,height=441.47996907405934,posterior=1.0,rate_median=6.576624037406564E-6,length=260.8884276824412,length_median=56.602620185422865]:55.306379220759936)[&height_95%_HPD={37.55221225603077,1369.0369739279067},length_range={0.05779158822017649,31588.626849751585},length_95%_HPD={0.05779158822017649,408.2937625088525},height_range={37.55221225603077,82508.44392573414},rate_95%_HPD={7.456724324038446E-9,1.77355179193232E-5},rate_range={7.456724324038446E-9,6.502680201588587E-5},height_median=162.51071538197039,rate=7.338786509130716E-6,height=571.4203947927431,posterior=0.7060367454068242,rate_median=6.1465202334209885E-6,length=155.68730453346936,length_median=38.19221410325832]:10.884112976135839,Burkholderia_pseudomallei_8_8_117_2008[&rate_range={1.4637170764316043E-9,4.5203923295440666E-5},height_95%_HPD={0.0,1.8189894035458565E-12},height_median=0.0,length_range={25.96601089893756,509707.18719125015},rate=6.8395546327578585E-6,height=5.340766366007227E-13,length_95%_HPD={25.96601089893756,1764.6525733152225},rate_median=5.926446922867652E-6,height_range={0.0,2.3283064365386963E-10},length=730.491459427767,length_median=192.76814803684746,rate_95%_HPD={1.4637170764316043E-9,1.639493947954881E-5}]:173.39482835810622)[&height_95%_HPD={41.76930971925469,1381.2146275991581},length_range={0.3410349222066884,1625541.0992857078},length_95%_HPD={0.3410349222066884,397.5550401089464},height_range={41.76930971925469,1192763.9129195996},rate_95%_HPD={8.18435686366039E-10,1.8677703679780048E-5},rate_range={8.18435686366039E-10,5.680425250814957E-5},height_median=173.39482835810622,rate=8.05306359905129E-6,height=927.2011571666739,posterior=0.5495563054618172,rate_median=7.057986409491489E-6,length=558.5993062668983,length_median=46.01755178605714]:30.813433445158807,(((Burkholderia_pseudomallei_D35_2003[&rate_range={7.254343195830137E-10,5.423010140447839E-5},height_95%_HPD={4.9999999999990905,5.000000000003638},height_median=5.0,length_range={6.6019440351637115,293841.5318509132},rate=6.576010218045878E-6,height=5.0000000000001785,length_95%_HPD={6.6019440351637115,812.7304570513252},rate_median=5.592261081587686E-6,height_range={4.999999998137355,5.000000000232831},length=347.67369141408415,length_median=81.29142014885113,rate_95%_HPD={7.254343195830137E-10,1.5851834325389397E-5}]:65.91820063739942,(MSHR346_1996[&rate_range={3.104180062511633E-9,7.498654406021897E-5},height_95%_HPD={11.99999999999909,12.000000000003638},height_median=12.0,length_range={1.9528628673554245,242326.45276564948},rate=7.4779237020914455E-6,height=12.000000000000139,length_95%_HPD={1.9528628673554245,963.7014647410288},rate_median=6.221157916323566E-6,height_range={11.999999998137355,12.00000000023283},length=367.6240825944339,length_median=75.5595844436073,rate_95%_HPD={3.104180062511633E-9,1.8329371796589237E-5}]:40.377049619803756,Burkholderia_pseudomallei_D150_2006[&rate_range={1.869863477028586E-9,8.777472317941971E-5},height_95%_HPD={1.999999999998181,2.000000000003638},height_median=2.0,length_range={9.601944035163712,242336.45276564948},rate=8.319869910252339E-6,height=2.0000000000002047,length_95%_HPD={11.952862867355424,644.4895254579673},rate_median=6.810951583226093E-6,height_range={1.9999999981373549,2.0000000002328306},length=276.0381709347315,length_median=65.25859826466815,rate_95%_HPD={1.16877052419648E-8,2.0948605644387635E-5}]:50.377049619803756)[&height_95%_HPD={13.952862867355407,406.307320227701},length_range={0.03796944658092016,51508.079085263715},length_95%_HPD={0.03796944658092016,178.30478307385692},height_range={13.952862867355407,242338.45276564732},rate_95%_HPD={7.031269786173449E-10,1.873900957922347E-5},rate_range={7.031269786173449E-10,1.2383005427336733E-4},height_median=52.377049619803756,rate=8.370677836940356E-6,height=243.60483033220905,posterior=0.537182852143482,rate_median=7.3580235787987846E-6,length=88.683189978618,length_median=17.6069519210443]:18.541151017595666)[&height_95%_HPD={15.80543553351231,555.9442786887448},length_range={0.26362789268587505,171567.79114209308},length_95%_HPD={0.5734326259804376,261.58659172153807},height_range={15.80543553351231,293846.5318509117},rate_95%_HPD={3.959152344562975E-10,1.8496948812579225E-5},rate_range={3.959152344562975E-10,8.326966366999323E-5},height_median=70.91820063739942,rate=8.278392483395005E-6,height=328.8929067052919,posterior=0.5583052118485189,rate_median=7.359986579103386E-6,length=160.7058068444816,length_median=33.724783713306145]:54.01255850578946,Burkholderia_pseudomallei_208_1990[&rate_range={7.710895855316688E-10,7.887067638614201E-5},height_95%_HPD={17.99999999999909,18.000000000003638},height_median=18.0,length_range={3.2648431568234564,465396.32299300627},rate=7.705512339026054E-6,height=18.00000000000011,length_95%_HPD={4.902887370084812,850.3908829330582},rate_median=6.478463588714015E-6,height_range={17.999999998137355,18.00000000023283},length=394.8973809708072,length_median=86.38979601199571,rate_95%_HPD={9.78431396417279E-9,1.8394945043314773E-5}]:106.93075914318888)[&height_95%_HPD={23.686128292850753,1123.1624344417214},length_range={0.15436630229650916,498200.03088831255},length_95%_HPD={0.15436630229650916,516.8392652029914},height_range={23.686128292850753,465414.3229930047},rate_95%_HPD={8.42862575158933E-10,1.7402677645121447E-5},rate_range={8.42862575158933E-10,6.734611827075379E-5},height_median=124.93075914318888,rate=7.37054777541356E-6,height=511.95218422514705,posterior=0.8315210598675166,rate_median=6.3333167225200514E-6,length=245.51147193238756,length_median=46.119775426023324]:18.182290767024824,Burkholderia_pseudomallei_D77_1994[&rate_range={4.878482339960628E-10,4.033260579744507E-5},height_95%_HPD={13.999999999998181,14.000000000001819},height_median=14.0,length_range={5.695858313215293,963600.3538813188},rate=6.589966978482338E-6,height=14.000000000000297,length_95%_HPD={5.695858313215293,1432.0751901971967},rate_median=5.610504202377846E-6,height_range={13.999999999883585,14.00000000023283},length=662.3476288072033,length_median=146.874760549784,rate_95%_HPD={9.924279120404663E-9,1.608265829983853E-5}]:129.1130499102137)[&height_95%_HPD={34.64053643698276,1106.646134107421},length_range={0.36086745869576475,1854690.6583239895},length_95%_HPD={0.36086745869576475,558.2528420795545},height_range={34.64053643698276,963614.3538813181},rate_95%_HPD={7.031269786173449E-10,1.780513739522987E-5},rate_range={7.031269786173449E-10,7.62298197711169E-5},height_median=143.1130499102137,rate=7.845696974779967E-6,height=732.291575729577,posterior=0.5618047744031996,rate_median=7.011409852369709E-6,length=680.0990506854141,length_median=68.63001070164817]:61.09521189305133)[&height_95%_HPD={47.09691508717384,1592.7711491820228},length_range={0.020609697445422626,219836.06117426604},length_95%_HPD={0.020609697445422626,195.90068163996148},height_range={47.09691508717384,2818305.0122053083},rate_95%_HPD={2.5344994294927687E-9,1.8416417743004696E-5},rate_range={2.5344994294927687E-9,4.421080455005312E-5},height_median=204.20826180326503,rate=8.200399578843716E-6,height=2258.5954711461377,posterior=0.23634545681789776,rate_median=7.273574686765808E-6,length=202.4616764065342,length_median=21.93208671674992]:66.8221747069847,(Burkholderia_pseudomallei_5_1949[&rate_range={4.4320716873889085E-10,1.2012494129767681E-4},height_95%_HPD={58.99999999999818,59.00000000000182},height_median=59.0,length_range={1.394571714029695,1505561.3696127099},rate=7.4096739092347294E-6,height=59.00000000000018,length_95%_HPD={1.394571714029695,1059.7160543438458},rate_median=6.236307680893884E-6,height_range={58.99999999976717,59.00000000023283},length=580.9876467401018,length_median=90.38232280124859,rate_95%_HPD={8.330652434897478E-9,1.8045681683208102E-5}]:87.88020348660189,Burkholderia_pseudomallei_D51_1992[&rate_range={8.18435686366039E-10,5.613661446040901E-5},height_95%_HPD={15.999999999998181,16.00000000000182},height_median=16.0,length_range={8.527037431713492,1505604.3696127099},rate=7.419721115732857E-6,height=16.000000000000313,length_95%_HPD={8.527037431713492,1080.1352557001312},rate_median=6.384658278580764E-6,height_range={15.99999999976717,16.00000000023283},length=616.9142014499772,length_median=129.5812409346309,rate_95%_HPD={8.18435686366039E-10,1.766610646098005E-5}]:130.88020348660189)[&height_95%_HPD={60.39457171403001,1112.0207782466314},length_range={0.22982136520442964,1532520.7037668645},length_95%_HPD={0.22982136520442964,953.180695739489},height_range={60.39457171403001,1505620.3696127106},rate_95%_HPD={9.987152319871763E-9,1.7555204407881325E-5},rate_range={6.811074487992009E-10,6.467172243521666E-5},height_median=146.88020348660189,rate=7.204790051982597E-6,height=657.036844189019,posterior=0.9368828896387952,rate_median=5.9672485714194705E-6,length=569.1103998365852,length_median=87.05658624666597]:124.15023302364784)[&height_95%_HPD={71.97074506149579,2393.454691242274},length_range={0.30137936874658067,486698.6788225542},length_95%_HPD={0.30137936874658067,551.3088091655629},height_range={71.97074506149579,3038141.0733795743},rate_95%_HPD={8.934855997693246E-10,1.732450077147836E-5},rate_range={8.934855997693246E-10,7.519233637611724E-5},height_median=271.03043651024973,rate=7.170084788757898E-6,height=1394.3534531135422,posterior=0.8463942007249093,rate_median=6.140837619780833E-6,length=281.3437059022168,length_median=54.59787498091738]:100.76572518419744)[&height_95%_HPD={97.43998438946778,3239.582411594016},length_range={266.76696840441764,1.3103746890811758E7},length_95%_HPD={266.76696840441764,25820.425291850817},height_range={96.94347442127798,3524839.752202129},rate_95%_HPD={1.0105207695798348E-8,1.861130491118674E-5},rate_range={7.945278385906395E-10,1.2383005427336733E-4},height_median=371.79616169444716,rate=7.559698111914163E-6,height=1697.3911421436367,posterior=1.0,rate_median=6.318964132618925E-6,length=11785.039601751709,length_median=2829.5356879382125]:2847.3358484954265)[&height_95%_HPD={403.4309392235578,29675.21023525989},height_median=3219.1320101898737,height=13482.43074389538,posterior=1.0,height_range={403.4309392235578,1.6628586643013887E7},length=0.0];
end;

begin figtree;
	set appearance.backgroundColorAttribute="Default";
	set appearance.backgroundColour=#-1;
	set appearance.branchColorAttribute="User selection";
	set appearance.branchLineWidth=0.4;
	set appearance.branchMinLineWidth=0.0;
	set appearance.branchWidthAttribute="Fixed";
	set appearance.foregroundColour=#-16777216;
	set appearance.selectionColour=#-2144520576;
	set branchLabels.colorAttribute="User selection";
	set branchLabels.displayAttribute="Branch times";
	set branchLabels.fontName="sansserif";
	set branchLabels.fontSize=8;
	set branchLabels.fontStyle=0;
	set branchLabels.isShown=false;
	set branchLabels.significantDigits=4;
	set layout.expansion=0;
	set layout.layoutType="RECTILINEAR";
	set layout.zoom=0;
	set legend.attribute="height";
	set legend.fontSize=10.0;
	set legend.isShown=false;
	set legend.significantDigits=4;
	set nodeBars.barWidth=4.0;
	set nodeBars.displayAttribute="height_95%_HPD";
	set nodeBars.isShown=false;
	set nodeLabels.colorAttribute="User selection";
	set nodeLabels.displayAttribute="posterior";
	set nodeLabels.fontName="sansserif";
	set nodeLabels.fontSize=10;
	set nodeLabels.fontStyle=0;
	set nodeLabels.isShown=true;
	set nodeLabels.significantDigits=2;
	set nodeShape.colourAttribute="User selection";
	set nodeShape.isShown=false;
	set nodeShape.minSize=10.0;
	set nodeShape.scaleType=Width;
	set nodeShape.shapeType=Circle;
	set nodeShape.size=4.0;
	set nodeShape.sizeAttribute="Fixed";
	set polarLayout.alignTipLabels=false;
	set polarLayout.angularRange=0;
	set polarLayout.rootAngle=0;
	set polarLayout.rootLength=100;
	set polarLayout.showRoot=true;
	set radialLayout.spread=0.0;
	set rectilinearLayout.alignTipLabels=true;
	set rectilinearLayout.curvature=0;
	set rectilinearLayout.rootLength=100;
	set scale.offsetAge=0.0;
	set scale.rootAge=1.0;
	set scale.scaleFactor=1.0;
	set scale.scaleRoot=false;
	set scaleAxis.automaticScale=true;
	set scaleAxis.fontSize=8.0;
	set scaleAxis.isShown=false;
	set scaleAxis.lineWidth=1.0;
	set scaleAxis.majorTicks=1.0;
	set scaleAxis.origin=0.0;
	set scaleAxis.reverseAxis=false;
	set scaleAxis.showGrid=true;
	set scaleBar.automaticScale=true;
	set scaleBar.fontSize=10.0;
	set scaleBar.isShown=false;
	set scaleBar.lineWidth=1.0;
	set scaleBar.scaleRange=400.0;
	set tipLabels.colorAttribute="User selection";
	set tipLabels.displayAttribute="Names";
	set tipLabels.fontName="sansserif";
	set tipLabels.fontSize=17;
	set tipLabels.fontStyle=0;
	set tipLabels.isShown=true;
	set tipLabels.significantDigits=4;
	set trees.order=false;
	set trees.orderType="increasing";
	set trees.rooting=false;
	set trees.rootingType="User Selection";
	set trees.transform=false;
	set trees.transformType="cladogram";
end;
