# Supplementary material for: Concordance and discordance of sequence survey methods for molecular epidemiology
Source: PeerJ. 2015 Feb 17;3:e761. doi: 10.7717/peerj.761 (PMC4338773; doi:10.7717/peerj.761)
Supplement: File S2 [file peerj-03-761-s005.zip › Supplemental File 2 2/beast_trees/bpchri_gr.tre]

#NEXUS
begin taxa;
	dimensions ntax=31;
	taxlabels
	Burkholderia_pseudomallei_D60_1992
	Burkholderia_pseudomallei_D35_2003
	Burkholderia_pseudomallei_D150_2006
	Burkholderia_pseudomallei_D77_1994
	MSHR346_1996
	Burkholderia_pseudomallei_208_1990
	Burkholderia_pseudomallei_24_1976
	Burkholderia_pseudomallei_25_1977
	Burkholderia_pseudomallei_35_1963
	Burkholderia_pseudomallei_31_1992
	Burkholderia_pseudomallei_9_1988
	Burkholderia_pseudomallei_91_1984
	K96243_1996
	Burkholderia_pseudomallei_104_1990
	1710b_1999
	1710a_1996
	BPC006_2008
	1106a_1993
	1106b_1996
	Bp22_1989
	Burkholderia_pseudomallei_33_1976
	Burkholderia_pseudomallei_18_1990
	Burkholderia_pseudomallei_4075_1999
	Burkholderia_pseudomallei_6_1960
	Burkholderia_pseudomallei_68_1992
	1026b_1993
	Burkholderia_pseudomallei_8_8_117_2008
	Burkholderia_pseudomallei_5_1949
	Burkholderia_pseudomallei_D51_1992
	668_1995
	E264_1994
;
end;

begin trees;
	tree TREE1 = [&R] (((Burkholderia_pseudomallei_D60_1992[&rate_range={7.45929520015747E-12,5.575414798500628E-7},height_95%_HPD={15.99999999976717,16.00000000046566},length_range={2539.719781842676,2.082859565595085E8},height_median=16.0,length_95%_HPD={2539.719781842676,369311.5096192188},height=16.0000000001967,rate=7.888661600196208E-8,height_range={15.999999970197678,16.000000476837158},rate_median=5.2984581852397455E-8,length=200882.18063197125,length_median=27406.866898252512,rate_95%_HPD={7.45929520015747E-12,2.445541971827193E-7}]:27406.866898252512,(((Burkholderia_pseudomallei_D35_2003[&rate_range={9.606130590946643E-12,8.820983319446701E-7},height_95%_HPD={4.999999999534339,5.000000000465661},length_range={1628.8659832391825,1.5378404460754573E8},height_median=5.0,length_95%_HPD={1628.8659832391825,249773.23521733514},height=5.00000000010857,rate=1.2116110535288374E-7,height_range={4.999999970197678,5.0000001192092896},rate_median=8.021417839962774E-8,length=137408.80668733807,length_median=18712.342614144505,rate_95%_HPD={9.606130590946643E-12,3.7935146459300897E-7}]:18712.342614144552,Burkholderia_pseudomallei_D150_2006[&rate_range={9.730229425690031E-12,9.529921438929553E-7},height_95%_HPD={1.9999999995343387,2.0000000004656613},length_range={1631.8659832391825,1.5378404760754573E8},height_median=2.0,length_95%_HPD={1631.8659832391825,249776.23521733514},height=2.00000000010857,rate=1.2125081185492836E-7,height_range={1.9999999701976776,2.0000001192092896},rate_median=8.049473401902478E-8,length=137411.80668733807,length_median=18715.342614144505,rate_95%_HPD={9.730229425690031E-12,3.778112111247742E-7}]:18715.342614144552)[&height_95%_HPD={1633.8659832391859,249778.23521733563},length_range={208.1022624650832,3.156326162082854E7},length_95%_HPD={208.1022624650832,56812.814048334665},height_range={1633.8659832391859,1.5378404960754585E8},rate_95%_HPD={9.606130590946643E-12,3.6716545364378384E-7},rate_range={9.606130590946643E-12,1.154286590217064E-6},height_median=18717.342614144552,rate=1.1585666741755688E-7,height=137413.8066873382,posterior=1.0,rate_median=7.498294577173637E-8,length=30283.69559060782,length_median=3907.9615624313046]:4090.8547565270856,(Burkholderia_pseudomallei_D77_1994[&rate_range={8.573003585338406E-12,1.0672280735462291E-6},height_95%_HPD={13.99999999976717,14.000000000465661},length_range={1249.8933156101496,1.4933534916734824E8},height_median=14.0,length_95%_HPD={1249.8933156101496,240974.79501746985},height=14.000000000104587,rate=1.0920907838974172E-7,height_range={13.999999970197678,14.00000011920929},rate_median=7.210360548899042E-8,length=133205.82437090934,length_median=17991.701570409037,rate_95%_HPD={8.573003585338406E-12,3.4361469353895486E-7}]:17991.701570409,MSHR346_1996[&rate_range={1.0102521306121793E-11,1.236122813441439E-6},height_95%_HPD={11.99999999976717,12.000000000465661},length_range={1251.8933156101496,1.4933535116734824E8},height_median=12.0,length_95%_HPD={1251.8933156101496,240976.79501746985},height=12.000000000104587,rate=1.251786839554194E-7,height_range={11.999999970197678,12.00000011920929},rate_median=8.298689203479936E-8,length=133207.82437090934,length_median=17993.701570409037,rate_95%_HPD={3.4417594020456864E-11,3.914064792815265E-7}]:17993.701570409)[&height_95%_HPD={1263.8933156101484,240988.7950174706},length_range={155.0954541708893,3.601194806102604E7},length_95%_HPD={155.0954541708893,67228.03996380628},height_range={1263.8933156101484,1.4933536316734838E8},rate_95%_HPD={9.978191526710153E-12,3.732541584487341E-7},rate_range={9.978191526710153E-12,1.641716967338039E-6},height_median=18005.701570409,rate=1.1376868875307069E-7,height=133219.8243709095,posterior=1.0,rate_median=7.247680397103335E-8,length=34961.37429201185,length_median=4775.8132135855485]:4802.495800262637)[&height_95%_HPD={2042.3512759508776,308007.6009889366},length_range={59.712908731018615,1.0056036216670781E7},length_95%_HPD={59.712908731018615,23567.026272657153},height_range={2042.3512759508776,1.8534731122837448E8},rate_95%_HPD={8.573003585338406E-12,3.7506959191690346E-7},rate_range={8.573003585338406E-12,1.6945636067883983E-6},height_median=22808.197370671638,rate=1.161413168789132E-7,height=166527.87183951863,posterior=0.9772466852185301,rate_median=7.347266682525162E-8,length=12980.489067624856,length_median=1644.211558191476]:1845.6832563702192,(Burkholderia_pseudomallei_208_1990[&rate_range={8.288649723392844E-12,6.990438702196534E-7},height_95%_HPD={17.999999999883585,18.00000000046566},length_range={2110.9769880797658,1.8696320562648642E8},height_median=18.0,length_95%_HPD={2251.4214860799457,311256.1030700222},height=18.000000000191427,rate=9.36956373778101E-8,height_range={17.999999970197678,18.000000476837158},rate_median=6.27641676011163E-8,length=170548.1613579512,length_median=23078.96905219233,rate_95%_HPD={8.288649723392844E-12,2.9069479123130154E-7}]:23380.631877463195,((Burkholderia_pseudomallei_24_1976[&rate_range={7.983110408634354E-12,7.386146882176263E-7},height_95%_HPD={31.999999999883585,32.00000000046566},length_range={1234.739797850364,1.2121357327205198E8},height_median=32.0,length_95%_HPD={1234.739797850364,186182.90641440087},height=32.00000000022583,rate=1.0239642012326252E-7,height_range={31.99999988079071,32.000000953674316},rate_median=6.810215221384941E-8,length=104295.6709100079,length_median=13759.714377657725,rate_95%_HPD={7.983110408634354E-12,3.2426660185225706E-7}]:13759.714377657743,((Burkholderia_pseudomallei_25_1977[&rate_range={1.0867623352329806E-11,2.2771595007649415E-6},height_95%_HPD={30.99999999976717,31.00000000046566},length_range={391.18472595973446,8.235923143920457E7},height_median=31.0,length_95%_HPD={391.18472595973446,104596.17243648111},height=31.000000000204455,rate=1.7616596792800615E-7,height_range={30.99999988079071,31.000000476837158},rate_median=1.1549985820333776E-7,length=59640.233149672844,length_median=7485.7964241798245,rate_95%_HPD={1.0867623352329806E-11,5.506428032886685E-7}]:7485.79642417992,Burkholderia_pseudomallei_35_1963[&rate_range={9.481625591374696E-12,2.2771595007649415E-6},height_95%_HPD={44.99999999976717,45.00000000046566},length_range={377.18472595973446,8.235921743920457E7},height_median=45.0,length_95%_HPD={377.18472595973446,104582.17243648111},height=45.00000000020439,rate=1.6358010812134627E-7,height_range={44.99999988079071,45.00000047683716},rate_median=1.0693951320154529E-7,length=59626.233149672844,length_median=7471.7964241798245,rate_95%_HPD={9.481625591374696E-12,5.09235014761268E-7}]:7471.79642417992)[&height_95%_HPD={422.18472595973435,104627.17243648088},length_range={198.35900496208433,1.8221426409527212E7},length_95%_HPD={198.35900496208433,44739.454282897656},height_range={422.18472595973435,8.235926243920517E7},rate_95%_HPD={1.3505107736702162E-11,4.684372545698919E-7},rate_range={1.3505107736702162E-11,1.4225520384841304E-6},height_median=7516.79642417992,rate=1.4697930404112287E-7,height=59671.23314967307,posterior=1.0,rate_median=9.421495175269154E-8,length=22242.640479862075,length_median=3081.397756319444]:3153.543143923802,Burkholderia_pseudomallei_31_1992[&rate_range={9.356450181529033E-12,1.193066865396414E-6},height_95%_HPD={15.99999999976717,16.00000000046566},length_range={811.700348656861,1.0058067284873179E8},height_median=16.0,length_95%_HPD={811.700348656861,147287.78556868207},height=16.000000000166256,rate=1.3488357151602675E-7,height_range={15.99999988079071,16.000000476837158},rate_median=8.982407489740261E-8,length=81897.87362953459,length_median=10654.339568103693,rate_95%_HPD={9.356450181529033E-12,4.156831550967864E-7}]:10654.339568103722)[&height_95%_HPD={827.7003486568574,147303.78556868155},length_range={172.1713446716451,2.063291642332019E7},length_95%_HPD={230.92202989426778,42168.309175314615},height_range={827.7003486568574,1.0058068884873247E8},rate_95%_HPD={1.456508713825216E-11,4.5471179862964256E-7},rate_range={1.456508713825216E-11,1.290015516437764E-6},height_median=10670.339568103722,rate=1.4220195962932346E-7,height=81913.8736295348,posterior=1.0,rate_median=9.151696386014507E-8,length=22413.797280473827,length_median=2995.961077750295]:3121.3748095540213)[&height_95%_HPD={1266.739797850365,186214.90641440172},length_range={446.50160069486014,4.576535917355846E7},length_95%_HPD={446.50160069486014,94276.24696237041},height_range={1266.739797850365,1.2121360527205276E8},rate_95%_HPD={1.6198577449508012E-11,4.5890712531780594E-7},rate_range={1.6198577449508012E-11,1.4059271521101187E-6},height_median=13791.714377657743,rate=1.4532135545320355E-7,height=104327.67091000814,posterior=1.0,rate_median=9.360965206679622E-8,length=49672.28274677854,length_median=7027.274501511378]:7220.772454900958,(((((Burkholderia_pseudomallei_9_1988[&rate_range={9.730229425690031E-12,1.2534401460875852E-6},height_95%_HPD={19.99999999976717,20.00000000046566},length_range={4.00586162084139,281864.1384862575},height_median=20.0,length_95%_HPD={4.00586162084139,331.1425424808253},height=20.00000000016028,rate=1.2436618531624544E-7,height_range={19.999999970197678,20.00000011920929},rate_median=8.095362594312819E-8,length=202.7716240211522,length_median=19.83078852950438,rate_95%_HPD={9.730229425690031E-12,3.96314423103846E-7}]:19.83078852959443,Burkholderia_pseudomallei_91_1984[&rate_range={9.730229425690031E-12,1.4779588343629774E-6},height_95%_HPD={23.99999999976717,24.00000000046566},length_range={0.005861620841390192,281860.1384862575},height_median=24.0,length_95%_HPD={0.005861620841390192,327.1425424808253},height=24.000000000160256,rate=1.2875152750223942E-7,height_range={23.999999970197678,24.00000011920929},rate_median=8.182351621033491E-8,length=198.77162402115223,length_median=15.830788529504382,rate_95%_HPD={9.730229425690031E-12,4.113085574363307E-7}]:15.830788529594429)[&height_95%_HPD={24.005861620840733,351.14254248095676},length_range={475.59771542333993,6.530862365226888E7},length_95%_HPD={559.7698937204062,87493.98398186758},height_range={24.005861620840733,281884.13848638535},rate_95%_HPD={6.046168269141661E-12,2.867275520222969E-7},rate_range={6.046168269141661E-12,8.616315039766444E-7},height_median=39.83078852959443,rate=9.116739037073635E-8,height=222.77162402130836,posterior=1.0,rate_median=6.027048978745707E-8,length=50908.955046154195,length_median=6593.714346273514]:6596.5283598853275,(K96243_1996[&rate_range={7.983110408634354E-12,1.2719510511153397E-6},height_95%_HPD={11.99999999976717,12.000000000465661},length_range={280.79429903987125,4.5502590722300954E7},height_median=12.0,length_95%_HPD={280.79429903987125,54349.428295267855},height=12.000000000136591,rate=1.4586732017111563E-7,height_range={11.999999970197678,12.00000011920929},rate_median=9.594364620650539E-8,length=32203.30241555502,length_median=3949.2300419390217,rate_95%_HPD={7.983110408634354E-12,4.533729046507474E-7}]:3949.2300419390085,Burkholderia_pseudomallei_104_1990[&rate_range={1.0607419142732489E-11,1.8583417649048605E-6},height_95%_HPD={17.99999999976717,18.00000000046566},length_range={274.79429903987125,4.5502584722300954E7},height_median=18.0,length_95%_HPD={274.79429903987125,54343.428295267855},height=18.00000000013659,rate=1.9094963143905507E-7,height_range={17.999999970197678,18.00000011920929},rate_median=1.250934103532031E-7,length=32197.30241555502,length_median=3943.2300419390217,rate_95%_HPD={1.0607419142732489E-11,6.007859609028876E-7}]:3943.2300419390085)[&height_95%_HPD={292.7942990398733,54361.428295267746},length_range={137.87008019749135,2.0087905068454184E7},length_95%_HPD={172.34258728472332,34677.79428476117},height_range={292.7942990398733,4.550260272230101E7},rate_95%_HPD={1.3505107736702162E-11,5.435025565442621E-7},rate_range={1.3505107736702162E-11,1.9694018662119416E-6},height_median=3961.2300419390085,rate=1.697896924814348E-7,height=32215.30241555515,posterior=1.0,rate_median=1.092671307187504E-7,length=18916.424254620335,length_median=2588.6909110313927]:2675.1291064759134)[&height_95%_HPD={502.8818738587943,87857.26213794434},length_range={452.390232508813,4.558091283075096E7},length_95%_HPD={452.390232508813,84434.64135114166},height_range={502.8818738587943,6.559050779075527E7},rate_95%_HPD={1.5694863861094894E-11,5.719206154166954E-7},rate_range={1.5694863861094894E-11,1.7007125199576265E-6},height_median=6636.359148414922,rate=1.8160186741507286E-7,height=51131.72667017547,posterior=1.0,rate_median=1.1727751017408317E-7,length=47087.48893995935,length_median=6492.113892682182]:6549.940936644329,(1710b_1999[&rate_range={1.5694863861094894E-11,1.6945636067883983E-6},height_95%_HPD={8.999999999883585,9.000000000465661},length_range={3.0036640225063813,252399.50651092397},height_median=9.0,length_95%_HPD={3.0036640225063813,309.28164419765557},height=9.000000000123089,rate=1.2600030909900883E-7,height_range={8.99999999254942,9.000000238418579},rate_median=8.143499148389318E-8,length=183.29556937293415,length_median=18.015107843679427,rate_95%_HPD={1.5694863861094894E-11,4.0037309502092535E-7}]:18.01510784367565,1710a_1996[&rate_range={7.45929520015747E-12,1.5846501236510893E-6},height_95%_HPD={11.999999999883585,12.000000000465661},length_range={0.0036640225063813148,252396.50651092397},height_median=12.0,length_95%_HPD={0.0036640225063813148,306.28164419765557},height=12.00000000012308,rate=1.2724526873900326E-7,height_range={11.99999999254942,12.000000238418579},rate_median=8.080486054300214E-8,length=180.2955693729341,length_median=15.015107843679427,rate_95%_HPD={7.45929520015747E-12,4.076029537351133E-7}]:15.01510784367565)[&height_95%_HPD={12.003664022515295,318.2816441990435},length_range={1140.8340539565106,1.1097620945252274E8},length_95%_HPD={1140.8340539565106,175511.27802209053},height_range={12.003664022515295,252408.50651097298},rate_95%_HPD={1.0479607292026877E-11,3.8730453778084725E-7},rate_range={1.0479607292026877E-11,9.251467200545095E-7},height_median=27.01510784367565,rate=1.2547122765825787E-7,height=192.29556937307655,posterior=1.0,rate_median=8.431377440143623E-8,length=98026.92004076201,length_median=13164.30849109695]:13159.284977215575)[&height_95%_HPD={1153.4483994872935,175684.42456418555},length_range={161.93443575990068,2.7756768958454072E7},length_95%_HPD={161.93443575990068,44143.580127258116},height_range={1153.4483994872935,1.1117142062150621E8},rate_95%_HPD={9.356450181529033E-12,4.539253072617797E-7},rate_range={9.356450181529033E-12,1.7461609274131203E-6},height_median=13186.30008505925,rate=1.4307689884928108E-7,height=98219.21561013444,posterior=1.0,rate_median=9.12195862807899E-8,length=22764.82929025607,length_median=3103.2330496046325]:3151.844468171359,((BPC006_2008[&rate_range={7.45929520015747E-12,6.567959268600805E-7},height_95%_HPD={0.0,2.3283064365386963E-10},length_range={409.9572135177121,4.105562237089831E7},height_median=0.0,length_95%_HPD={409.9572135177121,66018.89000142101},height=1.2448986015487008E-10,rate=8.230872835000871E-8,height_range={0.0,1.1920928955078125E-7},rate_median=5.4127041042807135E-8,length=37767.98636373206,length_median=4988.27975331196,rate_95%_HPD={7.45929520015747E-12,2.6057932561060494E-7}]:4988.279753312003,((1106a_1993[&rate_range={6.771934259091548E-12,1.3942752280386436E-6},height_95%_HPD={14.999999999883585,15.000000000465661},length_range={0.010098984897002339,1903925.172129604},height_median=15.0,length_95%_HPD={0.010098984897002339,1179.6282751119022},height=15.000000000120131,rate=1.1473706377067964E-7,height_range={14.99999988079071,15.00000011920929},rate_median=7.050828421949502E-8,length=848.0483175396316,length_median=78.81919946511422,rate_95%_HPD={6.771934259091548E-12,3.6559500281275084E-7}]:78.81919946509879,1106b_1996[&rate_range={7.45929520015747E-12,1.7461609274131203E-6},height_95%_HPD={11.999999999883585,12.000000000465661},length_range={3.0100989848970023,1903928.172129604},height_median=12.0,length_95%_HPD={3.0100989848970023,1182.6282751119022},height=12.000000000120137,rate=1.4457695983331546E-7,height_range={11.99999988079071,12.00000011920929},rate_median=9.071671520713258E-8,length=851.0483175396314,length_median=81.81919946511422,rate_95%_HPD={7.45929520015747E-12,4.670492508837609E-7}]:81.81919946509879)[&height_95%_HPD={15.010098984916112,1194.628275112249},length_range={204.53299715971204,2.2056622334451392E7},length_95%_HPD={204.53299715971204,38376.36423471997},height_range={15.010098984916112,1903940.172129631},rate_95%_HPD={9.102921757533852E-12,3.187629503117902E-7},rate_range={9.102921757533852E-12,8.710138001855009E-7},height_median=93.81919946509879,rate=1.0101601516909574E-7,height=863.0483175397535,posterior=1.0,rate_median=6.613170054096369E-8,length=21412.482945494663,length_median=2861.9517213824747]:2882.520690997364,Bp22_1989[&rate_range={1.8836463006056216E-11,1.922206312043972E-6},height_95%_HPD={18.999999999883585,19.00000000046566},length_range={216.65971776433685,2.3960543506580997E7},height_median=19.0,length_95%_HPD={216.65971776433685,39426.55224423834},height=19.00000000014836,rate=2.2551571864050713E-7,height_range={18.99999998509884,19.00000011920929},rate_median=1.4869003643227102E-7,length=22256.531263034274,length_median=2957.339890462418,rate_95%_HPD={1.8836463006056216E-11,7.230883741929402E-7}]:2957.339890462463)[&height_95%_HPD={235.65971776433435,39445.552244238555},length_range={110.25166254467143,1.709505986431731E7},length_95%_HPD={137.08956403180417,26797.33671490101},height_range={235.65971776433435,2.396056250658083E7},rate_95%_HPD={1.0479607292026877E-11,4.955688641467569E-7},rate_range={1.0479607292026877E-11,1.6945636067883983E-6},height_median=2976.339890462463,rate=1.548214445334761E-7,height=22275.531263034398,posterior=1.0,rate_median=9.839908484621971E-8,length=15492.455100697689,length_median=1958.1232882251456]:2011.93986284954)[&height_95%_HPD={409.957213517715,66018.8900014218},length_range={468.7712936035374,7.571727397145589E7},length_95%_HPD={468.7712936035374,119102.90596447175},height_range={409.957213517715,4.105562237089825E7},rate_95%_HPD={1.1273267482352589E-11,4.682099732689128E-7},rate_range={1.1273267482352589E-11,1.7250264928875924E-6},height_median=4988.279753312003,rate=1.4840069457912964E-7,height=37767.986363732154,posterior=1.0,rate_median=9.8298928622356E-8,length=63777.697076906676,length_median=8653.077247415005]:8751.553897765058,((Burkholderia_pseudomallei_33_1976[&rate_range={1.399280007608974E-11,1.8309149004255036E-6},height_95%_HPD={31.999999999883585,32.00000000046566},length_range={319.2422865820987,5.4586866781157374E7},height_median=32.0,length_95%_HPD={319.2422865820987,77134.37934668854},height=32.00000000012575,rate=1.7376704847999524E-7,height_range={31.999999970197678,32.00000011920929},rate_median=1.1323102199484762E-7,length=43748.94449741127,length_median=5759.151005396177,rate_95%_HPD={1.399280007608974E-11,5.47519271647719E-7}]:5759.151005396212,(Burkholderia_pseudomallei_18_1990[&rate_range={7.45929520015747E-12,9.408906971906378E-7},height_95%_HPD={17.99999999976717,18.00000000046566},length_range={13.685720031723516,2445857.6829111255},height_median=18.0,length_95%_HPD={13.685720031723516,4894.820045651696},height=18.00000000018483,rate=9.954901622559194E-8,height_range={17.999999970197678,18.000000476837158},rate_median=6.288361828556956E-8,length=2599.4951243600062,length_median=345.301703131206,rate_95%_HPD={7.45929520015747E-12,3.225352146380343E-7}]:345.3017031312338,Burkholderia_pseudomallei_4075_1999[&rate_range={1.1273267482352589E-11,2.116749999928421E-6},height_95%_HPD={8.99999999976717,9.000000000465661},length_range={22.685720031723516,2445866.6829111255},height_median=9.0,length_95%_HPD={22.685720031723516,4903.820045651696},height=9.00000000018483,rate=1.6846004856207865E-7,height_range={8.999999970197678,9.000000476837158},rate_median=1.0674779272847606E-7,length=2608.4951243600067,length_median=354.301703131206,rate_95%_HPD={1.1273267482352589E-11,5.398098381133452E-7}]:354.3017031312338)[&height_95%_HPD={31.685720031724486,4912.820045652799},length_range={296.3183755897781,5.214102309824625E7},length_95%_HPD={296.3183755897781,72466.4306511652},height_range={31.685720031724486,2445875.682911396},rate_95%_HPD={8.842897597376323E-12,4.498673821860548E-7},rate_range={8.842897597376323E-12,1.4825356585414753E-6},height_median=363.3017031312338,rate=1.4267572945711806E-7,height=2617.4951243601677,posterior=1.0,rate_median=9.345862055848055E-8,length=41163.449373051226,length_median=5403.69207383526]:5427.849302264978)[&height_95%_HPD={351.24228658209177,77166.37934668828},length_range={277.9801662024638,3.136200861688125E7},length_95%_HPD={277.9801662024638,53238.56319706132},height_range={351.24228658209177,5.458689878115749E7},rate_95%_HPD={1.3284541852385267E-11,4.890394782655072E-7},rate_range={1.3284541852385267E-11,1.4216642917187208E-6},height_median=5791.151005396212,rate=1.552426175011658E-7,height=43780.9444974114,posterior=1.0,rate_median=1.0014992719435346E-7,length=27866.915420889243,length_median=3812.9135741435975]:3937.61503789539,(Burkholderia_pseudomallei_6_1960[&rate_range={1.0227384833930492E-11,1.3624816725399779E-6},height_95%_HPD={47.999999999883585,48.00000000046566},length_range={0.0026955073964387566,78963.38950493821},height_median=48.0,length_95%_HPD={0.0026955073964387566,302.3614869782305},height=48.00000000022008,rate=1.2763509152700058E-7,height_range={47.99999997019768,48.00000047683716},rate_median=8.032922089733004E-8,length=127.38129393796189,length_median=16.286111436206895,rate_95%_HPD={1.0227384833930492E-11,4.1579401156446835E-7}]:16.28611143620219,Burkholderia_pseudomallei_68_1992[&rate_range={1.2879084448955688E-11,9.537053227477049E-7},height_95%_HPD={15.999999999883585,16.00000000046566},length_range={32.00269550739644,78995.38950493821},height_median=16.0,length_95%_HPD={32.00269550739644,334.3614869782305},height=16.00000000022031,rate=1.088108800372318E-7,height_range={15.999999970197678,16.000000476837158},rate_median=7.50287975052565E-8,length=159.3812939379617,length_median=48.286111436206895,rate_95%_HPD={1.2879084448955688E-11,3.2994667194810167E-7}]:48.28611143620219)[&height_95%_HPD={48.00269550739904,350.3614869788289},length_range={816.6803718187903,8.590328956892748E7},length_95%_HPD={816.6803718187903,133340.58555878006},height_range={48.00269550739904,79011.38950496912},rate_95%_HPD={9.854170686609048E-12,4.2073611516776545E-7},rate_range={9.854170686609048E-12,1.109621755142238E-6},height_median=64.28611143620219,rate=1.3406287079249205E-7,height=175.38129393818005,posterior=1.0,rate_median=8.785226800897445E-8,length=71472.47862436234,length_median=9659.388145147734]:9664.4799318554)[&height_95%_HPD={865.525413221385,133594.44399244152},length_range={168.95088475035766,3.0823988944315568E7},length_95%_HPD={168.95088475035766,54126.570457866605},height_range={865.525413221385,8.594890739803886E7},rate_95%_HPD={1.0102521306121793E-11,4.800307748857987E-7},rate_range={1.0102521306121793E-11,1.8028558467867048E-6},height_median=9728.766043291602,rate=1.5184457042680635E-7,height=71647.85991830067,posterior=1.0,rate_median=9.893781607994779E-8,length=29897.823522338356,length_median=3855.119326493643]:4011.0676077854587)[&height_95%_HPD={1124.7507583158294,185140.66414429154},length_range={142.47657977341441,2.2155293237605974E7},length_95%_HPD={142.47657977341441,36071.57510817138},height_range={1124.7507583158294,1.167728963423543E8},rate_95%_HPD={9.481625591374696E-12,4.5792244875887413E-7},rate_range={9.481625591374696E-12,1.5417753911951138E-6},height_median=13739.83365107706,rate=1.4332637679521773E-7,height=101545.68344063847,posterior=1.0,rate_median=9.245752241263888E-8,length=19436.840581023247,length_median=2612.4688694610923]:2598.3109021535493)[&height_95%_HPD={1436.117839457409,217988.01299099158},length_range={87.05548010900065,1.6516848114214242E7},length_95%_HPD={87.05548010900065,29570.229177211644},height_range={1436.117839457409,1.3892818957996035E8},rate_95%_HPD={8.139073259874897E-12,4.874930197905505E-7},rate_range={8.139073259874897E-12,1.9661897213968517E-6},height_median=16338.14455323061,rate=1.5001770337707066E-7,height=121031.7268316811,posterior=0.9995089212637093,rate_median=9.421533458757285E-8,length=16523.621398007526,length_median=2017.0947697869497]:2148.4421870692167,(1026b_1993[&rate_range={9.606130590946643E-12,1.090354927838455E-6},height_95%_HPD={15.0,15.00000000023283},length_range={1071.2657057654535,1.2150964278266154E8},height_median=15.0,length_95%_HPD={1071.2657057654535,187531.6896796373},height=15.000000000183714,rate=1.2192814600154272E-7,height_range={15.0,15.000000476837158},rate_median=8.060248697469411E-8,length=102868.78128514467,length_median=13954.583863605867,rate_95%_HPD={9.606130590946643E-12,3.7619262112570563E-7}]:13954.583863605862,Burkholderia_pseudomallei_8_8_117_2008[&rate_range={1.0479607292026877E-11,1.1987691697178764E-6},height_95%_HPD={0.0,2.3283064365386963E-10},length_range={1086.2657057654535,1.2150965778266154E8},height_median=0.0,length_95%_HPD={1086.2657057654535,187546.6896796373},height=1.837223960932196E-10,rate=1.4536158714861186E-7,height_range={0.0,4.76837158203125E-7},rate_median=9.624761924957751E-8,length=102883.78128514467,length_median=13969.583863605867,rate_95%_HPD={1.0479607292026877E-11,4.473270319186793E-7}]:13969.583863605862)[&height_95%_HPD={1086.2657057654505,187546.68967963755},length_range={262.91941096217715,3.393537991151287E7},length_95%_HPD={262.91941096217715,63211.36330960991},height_range={1086.2657057654505,1.2150965778266191E8},rate_95%_HPD={9.356450181529033E-12,3.925558985148356E-7},rate_range={9.356450181529033E-12,1.0572256163396712E-6},height_median=13969.583863605862,rate=1.21845972763615E-7,height=102883.78128514477,posterior=1.0,rate_median=7.717322621178518E-8,length=34614.24973540989,length_median=4330.678868792329]:4517.002876693965)[&height_95%_HPD={1719.0647752673103,249511.45196752995},length_range={135.16856285222275,1.1533926751436025E7},length_95%_HPD={135.16856285222275,33089.653265090456},height_range={1719.0647752673103,1.5544503769417477E8},rate_95%_HPD={1.4895971592904757E-11,4.908681781647525E-7},rate_range={1.4895971592904757E-11,1.795431989190138E-6},height_median=18486.586740299826,rate=1.5042330406242552E-7,height=137499.55189928386,posterior=1.0,rate_median=9.5606925659221E-8,length=16500.401757503638,length_median=2427.5341469060368]:2525.900092258875)[&height_95%_HPD={1985.3090281234909,276062.9867917318},length_range={132.34933155952785,1.9984259180875987E7},length_95%_HPD={132.34933155952785,31001.02436617564},height_range={1985.3090281234909,1.66978964445611E8},rate_95%_HPD={9.481625591374696E-12,4.864596227761203E-7},rate_range={9.481625591374696E-12,1.6699182508600385E-6},height_median=21012.4868325587,rate=1.531534885332801E-7,height=153999.9536567871,posterior=1.0,rate_median=9.779490550398824E-8,length=17125.10190411162,length_median=2201.958547881037]:2386.1450449044933)[&height_95%_HPD={2128.9769880797685,316278.26020597294},length_range={85.13714564697193,8440123.818558633},length_95%_HPD={85.13714564697193,21976.45237648225},height_range={2128.9769880797685,1.8696322362648678E8},rate_95%_HPD={1.456508713825216E-11,4.422685652397505E-7},rate_range={1.456508713825216E-11,1.6196194782890897E-6},height_median=23398.631877463195,rate=1.3777796130976632E-7,height=175530.84313893857,posterior=0.9265018824684891,rate_median=8.710573322399953E-8,length=10575.669856245286,length_median=1508.5534694209764]:1255.2487495786627)[&height_95%_HPD={2272.7259903698505,331869.22764372453},length_range={149.29760491038542,1.2882625114463449E7},length_95%_HPD={149.29760491038542,37617.61827343062},height_range={2272.7259903698505,1.9540334744504547E8},rate_95%_HPD={1.4266171842856869E-11,4.3970606306889737E-7},rate_range={1.4266171842856869E-11,1.3821318423997258E-6},height_median=24653.880627041857,rate=1.3795972369532381E-7,height=181152.26377774053,posterior=1.0,rate_median=8.668864737649481E-8,length=19745.916854231215,length_median=2520.3683791387266]:2768.986271210655)[&height_95%_HPD={2555.7197818426794,369327.5096192192},length_range={301.40655657263005,4.941646692944908E7},length_95%_HPD={301.40655657263005,66713.48328759486},height_range={2555.7197818426794,2.082859725595088E8},rate_95%_HPD={1.0867623352329806E-11,4.467639286507415E-7},rate_range={1.0867623352329806E-11,1.4825356585414753E-6},height_median=27422.866898252512,rate=1.399109890603939E-7,height=200898.18063197145,posterior=1.0,rate_median=8.668864737649481E-8,length=39810.781877619636,length_median=4899.753924468194]:5201.753129256482,((Burkholderia_pseudomallei_5_1949[&rate_range={1.0479607292026877E-11,1.293983898897083E-6},height_95%_HPD={58.99999999953434,59.00000000046566},length_range={1119.9675642173222,1.2180489550550541E8},height_median=59.0,length_95%_HPD={1119.9675642173222,206824.46714289175},height=59.00000000013077,rate=1.3705444119128255E-7,height_range={58.99999997019768,59.00000011920929},rate_median=8.924779913754298E-8,length=113288.15931172986,length_median=15315.910131327104,rate_95%_HPD={1.0479607292026877E-11,4.3428109046434445E-7}]:15315.91013132711,Burkholderia_pseudomallei_D51_1992[&rate_range={1.0479607292026877E-11,1.0471563209598821E-6},height_95%_HPD={15.999999999534339,16.00000000046566},length_range={1162.9675642173222,1.2180493850550541E8},height_median=16.0,length_95%_HPD={1162.9675642173222,206867.46714289175},height=16.0000000001309,rate=1.2100349185600151E-7,height_range={15.999999970197678,16.00000011920929},rate_median=7.886991996962604E-8,length=113331.15931172989,length_median=15358.910131327104,rate_95%_HPD={1.0479607292026877E-11,3.887820921248759E-7}]:15358.91013132711)[&height_95%_HPD={1178.9675642173206,206883.46714289207},length_range={487.1100428772829,4.916565013883719E7},length_95%_HPD={487.1100428772829,110736.5774978553},height_range={1178.9675642173206,1.2180495450550556E8},rate_95%_HPD={1.2172183116510257E-11,3.632214525262695E-7},rate_range={1.2172183116510257E-11,1.154286590217064E-6},height_median=15374.91013132711,rate=1.1447567650453773E-7,height=113347.15931173004,posterior=1.0,rate_median=7.365657101629742E-8,length=57224.635097670965,length_median=7699.145877272273]:8150.728927824006,668_1995[&rate_range={8.709434865909136E-12,7.492080904289901E-7},height_95%_HPD={12.99999999976717,13.000000000465661},length_range={2047.3618861843988,1.709705916443426E8},height_median=13.0,length_95%_HPD={2047.3618861843988,310134.2130358283},height=13.00000000018806,rate=1.0366836519953341E-7,height_range={12.999999970197678,13.000000476837158},rate_median=6.82474105776457E-8,length=170558.7944094011,length_median=23512.63905915106,rate_95%_HPD={8.709434865909136E-12,3.1702761694324023E-7}]:23512.639059151115)[&height_95%_HPD={2060.3618861844006,310147.21303582843},length_range={486.4604198788311,8.673183484461498E7},length_95%_HPD={486.4604198788311,125097.0801720311},height_range={2060.3618861844006,1.709706046443429E8},rate_95%_HPD={6.046168269141661E-12,3.316615015855214E-7},rate_range={6.046168269141661E-12,1.0357094401938588E-6},height_median=23525.639059151115,rate=1.0244926213234893E-7,height=170571.79440940128,posterior=1.0,rate_median=6.484370058528872E-8,length=70137.16810018994,length_median=8686.195022319098]:9098.980968357879)[&height_95%_HPD={2899.4096813356336,430994.6739586396},length_range={25894.54603762248,4.0130656557821546E9},length_95%_HPD={25894.54603762248,4888415.521718919},height_range={2899.4096813356336,2.5770243948895788E8},rate_95%_HPD={1.1557383015989501E-11,4.6311434650680486E-7},rate_range={1.1557383015989501E-11,1.4915594542167777E-6},height_median=32624.620027508994,rate=1.4547798019901445E-7,height=240708.96250959067,posterior=1.0,rate_median=9.316003761914904E-8,length=2892413.856939489,length_median=365688.76388362225]:367641.6077792577,E264_1994[&rate_range={6.771934259091548E-12,1.693367692461445E-6},height_95%_HPD={13.99999999976717,14.000000000465661},length_range={29203.572927715624,4.270768081271112E9},height_median=14.0,length_95%_HPD={29203.572927715624,5348147.631941888},height=14.000000000182913,rate=1.4776730678437292E-7,height_range={13.999999970197678,14.000000476837158},rate_median=9.427570361120599E-8,length=3133108.819449073,length_median=400252.22780676663,rate_95%_HPD={6.771934259091548E-12,4.6892320656118413E-7}]:400252.2278067667)[&height_95%_HPD={29217.572927715624,5348161.631941888},height_median=400266.2278067667,height=3133122.8194490727,posterior=1.0,height_range={29217.572927715624,4.2707680952711124E9},!rotate=true,length=0.0];
end;

begin figtree;
	set appearance.backgroundColorAttribute="Default";
	set appearance.backgroundColour=#-1;
	set appearance.branchColorAttribute="User selection";
	set appearance.branchLineWidth=0.4;
	set appearance.branchMinLineWidth=0.0;
	set appearance.branchWidthAttribute="Fixed";
	set appearance.foregroundColour=#-16777216;
	set appearance.selectionColour=#-2144520576;
	set branchLabels.colorAttribute="User selection";
	set branchLabels.displayAttribute="Branch times";
	set branchLabels.fontName="sansserif";
	set branchLabels.fontSize=8;
	set branchLabels.fontStyle=0;
	set branchLabels.isShown=false;
	set branchLabels.significantDigits=4;
	set layout.expansion=0;
	set layout.layoutType="RECTILINEAR";
	set layout.zoom=0;
	set legend.attribute="height";
	set legend.fontSize=10.0;
	set legend.isShown=false;
	set legend.significantDigits=4;
	set nodeBars.barWidth=4.0;
	set nodeBars.displayAttribute="height_95%_HPD";
	set nodeBars.isShown=false;
	set nodeLabels.colorAttribute="User selection";
	set nodeLabels.displayAttribute="posterior";
	set nodeLabels.fontName="sansserif";
	set nodeLabels.fontSize=10;
	set nodeLabels.fontStyle=0;
	set nodeLabels.isShown=true;
	set nodeLabels.significantDigits=2;
	set nodeShape.colourAttribute="User selection";
	set nodeShape.isShown=false;
	set nodeShape.minSize=10.0;
	set nodeShape.scaleType=Width;
	set nodeShape.shapeType=Circle;
	set nodeShape.size=4.0;
	set nodeShape.sizeAttribute="Fixed";
	set polarLayout.alignTipLabels=false;
	set polarLayout.angularRange=0;
	set polarLayout.rootAngle=0;
	set polarLayout.rootLength=100;
	set polarLayout.showRoot=true;
	set radialLayout.spread=0.0;
	set rectilinearLayout.alignTipLabels=true;
	set rectilinearLayout.curvature=0;
	set rectilinearLayout.rootLength=100;
	set scale.offsetAge=0.0;
	set scale.rootAge=1.0;
	set scale.scaleFactor=1.0;
	set scale.scaleRoot=false;
	set scaleAxis.automaticScale=true;
	set scaleAxis.fontSize=8.0;
	set scaleAxis.isShown=false;
	set scaleAxis.lineWidth=1.0;
	set scaleAxis.majorTicks=1.0;
	set scaleAxis.origin=0.0;
	set scaleAxis.reverseAxis=false;
	set scaleAxis.showGrid=true;
	set scaleBar.automaticScale=true;
	set scaleBar.fontSize=10.0;
	set scaleBar.isShown=false;
	set scaleBar.lineWidth=1.0;
	set scaleBar.scaleRange=50000.0;
	set tipLabels.colorAttribute="User selection";
	set tipLabels.displayAttribute="Names";
	set tipLabels.fontName="sansserif";
	set tipLabels.fontSize=17;
	set tipLabels.fontStyle=0;
	set tipLabels.isShown=true;
	set tipLabels.significantDigits=4;
	set trees.order=false;
	set trees.orderType="increasing";
	set trees.rooting=false;
	set trees.rootingType="User Selection";
	set trees.transform=false;
	set trees.transformType="cladogram";
end;
