# Supplementary material for: Concordance and discordance of sequence survey methods for molecular epidemiology
Source: PeerJ. 2015 Feb 17;3:e761. doi: 10.7717/peerj.761 (PMC4338773; doi:10.7717/peerj.761)
Supplement: File S2 [file peerj-03-761-s005.zip › Supplemental File 2 2/beast_trees/bpchri_snp.tre]

#NEXUS
begin taxa;
	dimensions ntax=31;
	taxlabels
	Burkholderia_pseudomallei_8_8_117_2008
	Burkholderia_pseudomallei_25_1977
	Burkholderia_pseudomallei_35_1963
	Burkholderia_pseudomallei_31_1992
	Burkholderia_pseudomallei_24_1976
	Burkholderia_pseudomallei_D35_2003
	Burkholderia_pseudomallei_5_1949
	Burkholderia_pseudomallei_D51_1992
	668_1995
	Burkholderia_pseudomallei_208_1990
	Burkholderia_pseudomallei_D150_2006
	Burkholderia_pseudomallei_D77_1994
	Burkholderia_pseudomallei_D60_1992
	MSHR346_1996
	1710b_1999
	1710a_1996
	Burkholderia_pseudomallei_9_1988
	Burkholderia_pseudomallei_68_1992
	Burkholderia_pseudomallei_4075_1999
	Burkholderia_pseudomallei_6_1960
	Burkholderia_pseudomallei_18_1990
	Burkholderia_pseudomallei_33_1976
	1106b_1996
	1106a_1993
	BPC006_2008
	Bp22_1989
	1026b_1993
	K96243_1996
	Burkholderia_pseudomallei_91_1984
	Burkholderia_pseudomallei_104_1990
	E264_1994
;
end;

begin trees;
	tree TREE1 = [&R] ((Burkholderia_pseudomallei_8_8_117_2008[&rate_range={2.7924587652209584E-10,3.1629011210978645E-6},height_95%_HPD={0.0,1.1641532182693481E-10},height_median=0.0,length_range={10050.813561731333,2.8216021086147785E7},rate=3.660473466195909E-7,height=4.50420854351176E-11,length_95%_HPD={10050.813561731333,1219688.8745886518},rate_median=1.9247705096944811E-7,height_range={0.0,1.4901161193847656E-8},length=445001.1287228505,length_median=98617.28036045718,rate_95%_HPD={2.7924587652209584E-10,1.3498187578889343E-6}]:98617.28036045718,(((((Burkholderia_pseudomallei_25_1977[&rate_range={7.103055390596967E-8,5.572715192699677E-4},height_95%_HPD={30.99999999976717,31.000000000116415},height_median=31.0,length_range={47.55317306770236,345248.1405655178},rate=7.093668812897241E-5,height=31.00000000004526,length_95%_HPD={47.55317306770236,8564.269902476428},rate_median=4.597336205502704E-5,height_range={30.99999999254942,31.00000001490116},length=2743.244338830144,length_median=545.1605063534233,rate_95%_HPD={7.103055390596967E-8,2.279947418717793E-4}]:545.1605063534516,Burkholderia_pseudomallei_35_1963[&rate_range={7.103055390596967E-8,7.465234767638322E-4},height_95%_HPD={44.99999999976717,45.000000000116415},height_median=45.0,length_range={33.55317306770236,345234.1405655178},rate=7.347125729090393E-5,height=45.000000000045254,length_95%_HPD={33.55317306770236,8550.269902476428},rate_median=4.4754524527262864E-5,height_range={44.99999999254942,45.00000001490116},length=2729.2443388301444,length_median=531.1605063534233,rate_95%_HPD={7.103055390596967E-8,2.4077984030795285E-4}]:531.1605063534516)[&height_95%_HPD={78.55317306768848,8595.269902476575},length_range={1.7695922022012098,135526.6865877701},length_95%_HPD={1.7695922022012098,7366.822813316565},height_range={78.55317306768848,345279.140565522},rate_95%_HPD={4.7961859241114845E-8,1.652252028889667E-4},rate_range={4.7961859241114845E-8,0.0029647701906669825},height_median=576.1605063534516,rate=5.217763093562719E-5,height=2774.244338830185,posterior=1.0,rate_median=1.1329850912970759E-5,length=2424.352416346675,length_median=451.7022745322189]:611.1410485387605,Burkholderia_pseudomallei_31_1992[&rate_range={7.103055390596967E-8,2.6372452357074715E-4},height_95%_HPD={15.999999999941792,16.00000000023283},height_median=16.0,length_range={98.63985173225478,369632.67286826455},rate=3.6582564670155825E-5,height=16.00000000004687,length_95%_HPD={98.63985173225478,17086.135223328154},rate_median=2.2887221837406253E-5,height_range={15.99999999254942,16.00000001490116},length=5182.59675517681,length_median=1171.3015548921983,rate_95%_HPD={7.103055390596967E-8,1.1532988549488222E-4}]:1171.3015548922122)[&height_95%_HPD={114.63985173225228,17102.135223328136},length_range={0.5926388721960052,342116.9942845506},length_95%_HPD={0.5926388721960052,14198.556092970462},height_range={114.63985173225228,369648.6728682667},rate_95%_HPD={1.9289263369860023E-8,5.25675447758349E-4},rate_range={1.9289263369860023E-8,0.009516885724096374},height_median=1187.3015548922122,rate=1.5922059082596054E-4,height=5198.596755176867,posterior=1.0,rate_median=9.940551579830275E-6,length=3944.4758934337,length_median=692.8086809035631]:1140.2235019815707,Burkholderia_pseudomallei_24_1976[&rate_range={3.491150794201901E-8,2.251683731868866E-4},height_95%_HPD={31.999999999941792,32.00000000023283},height_median=32.0,length_range={118.57165409610383,711733.6671528151},rate=2.0672333942033776E-5,height=32.00000000004493,length_95%_HPD={118.57165409610383,30298.52862308714},rate_median=1.0569064841888918E-5,height_range={31.99999999254942,32.00000001490116},length=9111.07264861051,length_median=2295.5250568738015,rate_95%_HPD={3.491150794201901E-8,7.717347577706595E-5}]:2295.525056873783)[&height_95%_HPD={150.57165409610752,30330.5286230871},length_range={16.447634622995338,931975.9261997895},length_95%_HPD={16.447634622995338,39267.1527670892},height_range={150.57165409610752,711765.6671528146},rate_95%_HPD={2.059263237659054E-8,2.4106023422551634E-4},rate_range={2.059263237659054E-8,0.0011251538275838025},height_median=2327.525056873783,rate=4.282708769588259E-5,height=9143.072648610552,posterior=1.0,rate_median=6.85831215621214E-6,length=12291.257786316672,length_median=2683.2766312063773]:3153.9596567213885,((((Burkholderia_pseudomallei_D35_2003[&rate_range={1.2088194750871934E-7,4.209474687662249E-4},height_95%_HPD={4.999999999883585,5.000000000232831},height_median=5.0,length_range={112.29628416089506,392729.97951611603},rate=6.275358043451827E-5,height=5.000000000076853,length_95%_HPD={112.29628416089506,20302.741644341422},rate_median=3.930148777329797E-5,height_range={4.999999992549419,5.000000044703484},length=6452.87579261265,length_median=1243.6930766724445,rate_95%_HPD={1.2088194750871934E-7,2.1325855346074284E-4}]:1244.5750079120917,((Burkholderia_pseudomallei_5_1949[&rate_range={6.230246226828801E-7,0.003148119068479464},height_95%_HPD={58.999999999883585,59.00000000023283},height_median=59.0,length_range={13.101687002715579,65283.356121619014},rate=4.8396880596580157E-4,height=59.00000000007114,length_95%_HPD={13.101687002715579,2190.3253803488747},rate_median=2.2689376608625987E-4,height_range={58.999999998137355,59.00000002980232},length=741.2095713943419,length_median=173.8259230380097,rate_95%_HPD={6.230246226828801E-7,0.0017548309525095714}]:173.8259230380354,Burkholderia_pseudomallei_D51_1992[&rate_range={6.230246226828801E-7,7.587663884938322E-4},height_95%_HPD={15.999999999883585,16.00000000023283},height_median=16.0,length_range={56.10168700271558,65326.356121619014},rate=2.3484036266696687E-4,height=16.000000000071136,length_95%_HPD={56.10168700271558,2233.3253803488747},rate_median=1.7575969205842586E-4,height_range={15.999999998137355,16.000000029802322},length=784.2095713943417,length_median=216.8259230380097,rate_95%_HPD={1.3631970804227833E-6,6.091867388342217E-4}]:216.8259230380354)[&height_95%_HPD={72.10168700270879,2249.3253803486004},length_range={3.3721304498959057,322656.59429262974},length_95%_HPD={3.3721304498959057,11520.11546775953},height_range={72.10168700270879,65342.356121622026},rate_95%_HPD={4.38005810913816E-8,0.0012036233335157975},rate_range={4.38005810913816E-8,0.005387606994758353},height_median=232.8259230380354,rate=2.1861350021742276E-4,height=800.2095713944085,posterior=1.0,rate_median=3.071250206167003E-5,length=3136.7747628227075,length_median=483.4440228353179]:558.183797825317,668_1995[&rate_range={1.2088194750871934E-7,5.760232258927878E-4},height_95%_HPD={12.999999999883585,13.00000000023283},height_median=13.0,length_range={67.08031881429298,331187.9135997285},rate=9.363735966734368E-5,height=13.000000000070349,length_95%_HPD={67.08031881429298,12882.043150400474},rate_median=5.133788324971535E-5,height_range={12.99999999254942,13.000000029802322},length=3923.9843342170548,length_median=778.0097208633595,rate_95%_HPD={1.2088194750871934E-7,3.691168533894814E-4}]:778.0097208633524)[&height_95%_HPD={80.08031881428906,12895.043150400277},length_range={6.005144510544142,156947.84111785534},length_95%_HPD={6.005144510544142,8456.012961319846},height_range={80.08031881428906,331200.91359972954},rate_95%_HPD={1.6833817034165348E-7,0.0011616353067800819},rate_range={1.6833817034165348E-7,0.004063123116820142},height_median=791.0097208633524,rate=2.3497346591380043E-4,height=3936.984334217132,posterior=1.0,rate_median=8.540760718932122E-5,length=2520.9110727993493,length_median=296.87935343504694]:458.56528704873926)[&height_95%_HPD={117.29628416088963,20307.7416443415},length_range={1.0133691538990206,331902.74825331627},length_95%_HPD={1.0133691538990206,6848.427225272208},height_range={117.29628416088963,392734.97951611876},rate_95%_HPD={1.2585394240349703E-8,3.0234041303211687E-4},rate_range={1.2585394240349703E-8,0.004332497139866186},height_median=1249.5750079120917,rate=7.346687943893506E-5,height=6465.156812552166,posterior=0.9987212276214834,rate_median=1.0805812821304295E-5,length=2657.6229172284116,length_median=329.92777853467857]:414.2549129906256,Burkholderia_pseudomallei_208_1990[&rate_range={7.478400291128648E-8,3.084439089754759E-4},height_95%_HPD={17.999999999883585,18.00000000023283},height_median=18.0,length_range={153.95912292711273,617224.2881983022},rate=4.5954243957591576E-5,height=18.00000000005332,length_95%_HPD={153.95912292711273,27412.681719495053},rate_median=2.7986721907260264E-5,height_range={17.99999999254942,18.000000029802322},length=9093.852600079867,length_median=1649.4580227798588,rate_95%_HPD={7.478400291128648E-8,1.545694031598539E-4}]:1645.8299209027173)[&height_95%_HPD={171.95912292711,27430.681719496846},length_range={0.652954465373,224436.73727906332},length_95%_HPD={0.652954465373,6426.3927242164},height_range={171.95912292711,617242.2881983072},rate_95%_HPD={6.464678662177503E-9,1.3801964690016256E-4},rate_range={6.464678662177503E-9,0.0033216108251799387},height_median=1663.8299209027173,rate=4.554478405303073E-5,height=9139.369579844493,posterior=0.9961636828644501,rate_median=6.41299033583762E-6,length=2028.2165543339236,length_median=334.37213746722546]:805.2656693606114,(Burkholderia_pseudomallei_D150_2006[&rate_range={1.6822050964002625E-7,0.0022229386345886865},height_95%_HPD={1.9999999998835847,2.0000000002328306},height_median=2.0,length_range={23.257042192774495,307569.9876412084},rate=4.1719477917436074E-4,height=2.000000000066335,length_95%_HPD={23.257042192774495,6916.877215554802},rate_median=2.3044960564747166E-4,height_range={1.9999999925494194,2.0000000298023224},length=2663.941542488784,length_median=230.76116812643562,rate_95%_HPD={1.6822050964002625E-7,0.0014373025416429754}]:260.3418991281942,Burkholderia_pseudomallei_D77_1994[&rate_range={1.430507615939453E-7,0.003971289724371749},height_95%_HPD={13.999999999883585,14.00000000023283},height_median=14.0,length_range={11.257042192774495,307557.9876412084},rate=4.3225953767741545E-4,height=14.00000000006621,length_95%_HPD={11.257042192774495,6904.877215554802},rate_median=1.9672493530716896E-4,height_range={13.99999999254942,14.000000029802322},length=2651.742632920623,length_median=218.76116812643562,rate_95%_HPD={1.430507615939453E-7,0.0016313815726490893}]:248.3418991281942)[&height_95%_HPD={25.25704219277395,7494.032146209851},length_range={2.901187311794615,471952.6317075016},length_95%_HPD={2.901187311794615,30456.11524147885},height_range={25.25704219277395,307571.9876412079},rate_95%_HPD={8.979086380629617E-9,1.7091014487055056E-5},rate_range={8.979086380629617E-9,0.0019518374558456588},height_median=262.3418991281942,rate=1.187169278223625E-5,height=2794.681323926448,posterior=0.9501278772378516,rate_median=2.152241200081588E-6,length=8876.815218628237,length_median=1871.8490163295082]:2206.7536911351344)[&height_95%_HPD={245.34047992022533,33979.6636932157},length_range={0.19773254917663508,148614.6330255751},length_95%_HPD={0.19773254917663508,11770.524072577162},height_range={245.34047992022533,660350.6361274421},rate_95%_HPD={1.3407387072242692E-8,1.737353613534187E-4},rate_range={1.3407387072242692E-8,0.017042028465738778},height_median=2469.0955902633286,rate=1.255849169273779E-4,height=11633.215927889965,posterior=0.9539641943734015,rate_median=5.348855504463496E-6,length=2815.1072287817897,length_median=520.6006593650859]:630.6064891042188,(Burkholderia_pseudomallei_D60_1992[&rate_range={9.239997096891923E-8,0.00264809948095598},height_95%_HPD={15.99999999976717,16.000000000116415},height_median=16.0,length_range={17.056971994999863,463753.0821801691},rate=1.961524087468145E-4,height=16.000000000045265,length_95%_HPD={17.056971994999863,9146.974309016558},rate_median=7.385119077776092E-5,height_range={15.99999999254942,16.00000001490116},length=3591.919043652864,length_median=561.2139303418639,rate_95%_HPD={9.239997096891923E-8,8.828207537001888E-4}]:611.4756015425664,MSHR346_1996[&rate_range={9.239997096891923E-8,0.0015864614426709632},height_95%_HPD={11.99999999976717,12.000000000116415},height_median=12.0,length_range={27.40582169634954,463757.0821801691},rate=1.7811474558830412E-4,height=12.000000000045214,length_95%_HPD={27.40582169634954,9150.974309016558},rate_median=7.469130407082139E-5,height_range={11.99999999254942,12.000000014901161},length=3596.152035989717,length_median=565.2139303418639,rate_95%_HPD={9.239997096891923E-8,7.760008684062193E-4}]:615.4756015425664)[&height_95%_HPD={45.620807890591095,9735.771602170542},length_range={1.6835430167079721,385960.169849509},length_95%_HPD={1.6835430167079721,36152.07641668487},height_range={45.620807890591095,463769.0821801871},rate_95%_HPD={1.3559208747714899E-8,2.210416311073594E-5},rate_range={1.3559208747714899E-8,0.002984868140598643},height_median=627.4756015425664,rate=1.6877289020403606E-5,height=3779.259444912536,posterior=0.9539641943734015,rate_median=2.1500443240983244E-6,length=10669.063711759205,length_median=2418.7975093842865]:2472.226477824981)[&height_95%_HPD={331.7775670614574,44566.748779814225},length_range={6.291653086253973,553629.0338815375},length_95%_HPD={6.291653086253973,22863.050027561352},height_range={331.7775670614574,672649.760941945},rate_95%_HPD={1.402671919174101E-8,1.5026852187034206E-4},rate_range={1.402671919174101E-8,0.0013413042346787848},height_median=3099.7020793675474,rate=3.473128415252492E-5,height=13819.541577502598,posterior=1.0,rate_median=5.104565794014562E-6,length=7614.7888574246435,length_median=1502.1606407763918]:2381.782634227624)[&height_95%_HPD={601.059877010819,68929.55636761524},length_range={8.685801174327935,2071233.5590650768},length_95%_HPD={8.685801174327935,40269.63812310281},height_range={601.059877010819,1140191.213485673},rate_95%_HPD={2.567070234105627E-9,4.1468594671271214E-5},rate_range={2.567070234105627E-9,5.454193741669821E-4},height_median=5481.484713595171,rate=1.1298728984834998E-5,height=21434.330434927244,posterior=1.0,rate_median=2.3079136518696445E-6,length=17336.06322199664,length_median=2270.0439573195854]:3175.6864329249656,((((1710b_1999[&rate_range={2.7924587652209584E-10,8.012888874225271E-5},height_95%_HPD={8.99999999976717,9.000000000116415},height_median=9.0,length_range={3.036935636783296,73977.52609531027},rate=2.8257740470458445E-6,height=9.000000000042768,length_95%_HPD={3.036935636783296,2597.903549877519},rate_median=6.227205011021001E-7,height_range={8.99999999254942,9.000000014901161},length=886.313165766761,length_median=74.1321553499595,rate_95%_HPD={2.7924587652209584E-10,1.3167370181412087E-5}]:74.1321553499547,1710a_1996[&rate_range={6.556857323336416E-10,0.002353866774306391},height_95%_HPD={11.99999999976717,12.000000000116415},height_median=12.0,length_range={0.03693563678329603,73974.52609531027},rate=1.862466472281117E-5,height=12.000000000042768,length_95%_HPD={0.03693563678329603,2594.903549877519},rate_median=1.257416386646998E-6,height_range={11.99999999254942,12.000000014901161},length=883.313165766761,length_median=71.1321553499595,rate_95%_HPD={6.556857323336416E-10,5.071532129585793E-5}]:71.1321553499547)[&height_95%_HPD={12.036935636780981,2606.9035498775775},length_range={71.49349451920995,507580.97817952075},length_95%_HPD={71.49349451920995,15930.567883574122},height_range={12.036935636780981,73986.52609531023},rate_95%_HPD={4.6922511595518785E-8,1.8596821146920421E-4},rate_range={4.6922511595518785E-8,3.5230492893890215E-4},height_median=83.1321553499547,rate=4.6931035452096406E-5,height=895.3131657668166,posterior=1.0,rate_median=2.42982467941948E-5,length=4855.875428937932,length_median=1018.4944033798629]:1157.3761919609278,(((Burkholderia_pseudomallei_9_1988[&rate_range={4.24108798078062E-7,0.0026483268291036368},height_95%_HPD={19.999999999883585,20.00000000023283},height_median=20.0,length_range={9.129058874202975,58627.190655864},rate=3.632744299979475E-4,height=20.0000000000426,length_95%_HPD={9.129058874202975,3236.9230302115748},rate_median=1.809217177958714E-4,height_range={19.999999998137355,20.00000000745058},length=972.7305382275192,length_median=141.76636049074102,rate_95%_HPD={4.24108798078062E-7,0.001623697947630739}]:141.76636049080116,Burkholderia_pseudomallei_68_1992[&rate_range={2.562191282078287E-7,0.0011973741499410931},height_95%_HPD={15.999999999883585,16.00000000023283},height_median=16.0,length_range={13.129058874202975,58631.190655864},rate=1.8374721526953833E-4,height=16.0000000000426,length_95%_HPD={13.129058874202975,3240.9230302115748},rate_median=9.907523765954318E-5,height_range={15.999999998137355,16.00000000745058},length=976.7305382275192,length_median=145.76636049074102,rate_95%_HPD={2.562191282078287E-7,7.096109565021052E-4}]:145.76636049080116)[&height_95%_HPD={29.12905887420493,3256.9230302117066},length_range={6.207516802324221,69430.3440410944},length_95%_HPD={6.207516802324221,4023.2310768340626},height_range={29.12905887420493,58647.190655864775},rate_95%_HPD={7.107714429812391E-8,1.2598066437372195E-4},rate_range={7.107714429812391E-8,9.04185215227639E-4},height_median=161.76636049080116,rate=3.727638979789997E-5,height=992.7305382275665,posterior=1.0,rate_median=1.6956636307433005E-5,length=1316.57198880325,length_median=294.18883143919356]:359.29911942980834,((Burkholderia_pseudomallei_4075_1999[&rate_range={6.666414790993181E-9,1.0417094007860028E-5},height_95%_HPD={8.99999999976717,9.000000000116415},height_median=9.0,length_range={11.423053739381771,28963.9432826652},rate=1.910194241599022E-6,height=9.00000000004748,length_95%_HPD={22.04869243529416,792.71927539867},rate_median=1.5444035505633834E-6,height_range={8.99999999254942,9.000000014901161},length=324.9766412569002,length_median=78.78895569846699,rate_95%_HPD={6.666414790993181E-9,5.016019800507031E-6}]:79.26441152216285,Burkholderia_pseudomallei_6_1960[&rate_range={6.0134244706511044E-9,0.013632146871145013},height_95%_HPD={47.99999999976717,48.000000000116415},height_median=48.0,length_range={0.009863170154382317,28924.9432826652},rate=4.822334107927936E-5,height=48.00000000004717,length_95%_HPD={0.009863170154382317,749.9938459593671},rate_median=3.1163496948629218E-6,height_range={47.99999999254942,48.00000001490116},length=278.32715327029007,length_median=39.788955698467,rate_95%_HPD={6.0134244706511044E-9,7.857754205421285E-5}]:40.264411522162845)[&height_95%_HPD={48.00986317015486,784.7800250715809},length_range={0.013611986436629309,47914.92312528619},length_95%_HPD={0.013611986436629309,1451.382855887928},height_range={48.00986317015486,28972.943282665685},rate_95%_HPD={9.67475592822607E-10,4.9658302434532995E-5},rate_range={9.67475592822607E-10,0.0026102811221447183},height_median=88.26441152216285,rate=1.6566939570032193E-5,height=325.3738152891,posterior=0.9833759590792839,rate_median=1.3112114226369018E-6,length=501.4075788748352,length_median=63.267646736366295]:104.6259363608333,Burkholderia_pseudomallei_18_1990[&rate_range={4.2952988845228E-9,2.120121383222026E-4},height_95%_HPD={17.999999999883585,18.00000000023283},height_median=18.0,length_range={2.4230537393817713,64519.53570267857},rate=3.0331957789953795E-6,height=18.000000000050665,length_95%_HPD={2.4230537393817713,2165.3207777566186},rate_median=1.6685691258745284E-6,height_range={17.999999998137355,18.00000001490116},length=800.9000151382885,length_median=173.74242771711778,rate_95%_HPD={4.2952988845228E-9,8.544290396440006E-6}]:174.89034788299614)[&height_95%_HPD={49.23987690523791,2198.3779573432403},length_range={3.4664189509171024,108692.83979510653},length_95%_HPD={3.4664189509171024,5040.322554475721},height_range={49.23987690523791,64537.53570267744},rate_95%_HPD={1.4388071353992888E-7,0.0010145230171378465},rate_range={1.4388071353992888E-7,0.004221845037029818},height_median=192.89034788299614,rate=1.9917408937464445E-4,height=827.5480969202799,posterior=1.0,rate_median=6.055973199590035E-5,length=1481.7544301105431,length_median=222.00133481298562]:328.17513203761337)[&height_95%_HPD={62.85929467443566,7905.435611599125},length_range={1.4237625741345425,355653.3842761309},length_95%_HPD={1.4237625741345425,4482.419495081129},height_range={62.85929467443566,121415.57871474512},rate_95%_HPD={1.6120500379923882E-8,5.709316180520484E-4},rate_range={1.6120500379923882E-8,0.003997499925981233},height_median=521.0654799206095,rate=1.3598449452690718E-4,height=2309.302527030826,posterior=1.0,rate_median=2.6184311007680525E-5,length=1678.502227968483,length_median=214.19605962098265]:273.655030963404,Burkholderia_pseudomallei_33_1976[&rate_range={3.887399017993717E-8,4.1986986917010895E-4},height_95%_HPD={31.999999999941792,32.00000000023283},height_median=32.0,length_range={44.478569576187866,461901.07620630984},rate=4.2459708697598336E-5,height=32.000000000066024,length_95%_HPD={44.478569576187866,12202.657443232922},rate_median=2.3805048588334744E-5,height_range={31.999999999068677,32.00000001490116},length=3955.804754999254,length_median=762.7205108839805,rate_95%_HPD={3.887399017993717E-8,1.2950715947221362E-4}]:762.7205108840135)[&height_95%_HPD={76.47856957618933,12234.657443233067},length_range={4.968003277415988,96439.13908754833},length_95%_HPD={4.968003277415988,5836.365083321716},height_range={76.47856957618933,461933.0762063265},rate_95%_HPD={8.54463491701662E-8,3.51879456832481E-4},rate_range={8.54463491701662E-8,0.0017548884527223334},height_median=794.7205108840135,rate=8.732877646496699E-5,height=3987.8047549993175,posterior=1.0,rate_median=2.7896415584751767E-5,length=1763.383839705441,length_median=306.60359285947163]:445.78783642686903)[&height_95%_HPD={118.03213248548491,19060.201240823604},length_range={1.357519852602195,1058960.5751873837},length_95%_HPD={1.357519852602195,19200.927627343863},height_range={118.03213248548491,542123.5839215219},rate_95%_HPD={6.464678662177503E-9,2.4936739077137155E-4},rate_range={6.464678662177503E-9,0.005648990125293895},height_median=1240.5083473108825,rate=8.914080121424456E-5,height=5751.18859470475,posterior=1.0,rate_median=8.623035184473284E-6,length=7818.237242416785,length_median=743.27051862625]:901.6351461641025,(((1106b_1996[&rate_range={2.7924587652209584E-10,8.385571864985287E-5},height_95%_HPD={11.999999999883585,12.000000000116415},height_median=12.0,length_range={3.000101620412133,110470.12524229413},rate=9.354474353582183E-6,height=12.000000000039012,length_95%_HPD={3.000101620412133,673.8867727235811},rate_median=3.5515252911951913E-6,height_range={11.99999999254942,12.00000000745058},length=445.5253013775903,length_median=22.296617153445045,rate_95%_HPD={2.7924587652209584E-10,3.557119244919204E-5}]:22.296617153439,1106a_1993[&rate_range={2.7924587652209584E-10,0.0017918094579633056},height_95%_HPD={14.999999999883585,15.000000000116415},height_median=15.0,length_range={1.0162041213312989E-4,110467.12524229413},rate=1.4054241023080413E-5,height=15.000000000039012,length_95%_HPD={1.0162041213312989E-4,670.8867727235811},rate_median=4.629959804715524E-7,height_range={14.99999999254942,15.00000000745058},length=442.5253013775903,length_median=19.296617153445045,rate_95%_HPD={2.7924587652209584E-10,3.451334599110165E-5}]:19.296617153439)[&height_95%_HPD={15.000101620411442,685.8867727236357},length_range={0.2444609865564651,167530.57054553082},length_95%_HPD={0.2444609865564651,5062.989798124152},height_range={15.000101620411442,110482.12524230033},rate_95%_HPD={2.430271742182977E-8,7.668129224441787E-4},rate_range={2.430271742182977E-8,0.024824983992792676},height_median=34.296617153439,rate=3.285649620761964E-4,height=457.5253013776289,posterior=1.0,rate_median=1.946780411822969E-5,length=1915.994842122312,length_median=272.9610530982859]:327.4231817751279,BPC006_2008[&rate_range={1.870194527611315E-8,4.4446798021015234E-4},height_95%_HPD={0.0,1.1641532182693481E-10},height_median=0.0,length_range={16.32720152151213,260191.65088587},rate=4.322768539079567E-5,height=4.617255711046707E-11,length_95%_HPD={16.32720152151213,5437.906214051459},rate_median=1.577497877576599E-5,height_range={0.0,7.450580596923828E-9},length=2373.5201434999044,length_median=361.7197989285636,rate_95%_HPD={1.870194527611315E-8,2.0657907363731703E-4}]:361.7197989285669)[&height_95%_HPD={16.327201521511597,5437.906214051531},length_range={2.9097339523760652,411724.125007489},length_95%_HPD={2.9097339523760652,7836.457239707179},height_range={16.327201521511597,260191.65088587254},rate_95%_HPD={2.059263237659054E-8,9.644380019936375E-4},rate_range={2.059263237659054E-8,0.002853977910715854},height_median=361.7197989285669,rate=1.4582097729789133E-4,height=2373.5201434999503,posterior=1.0,rate_median=1.7819143669848655E-5,length=2847.350571269273,length_median=466.3009773263468]:567.1107512076378,Bp22_1989[&rate_range={2.059263237659054E-8,0.0040154350656712405},height_95%_HPD={18.999999999941792,19.000000000116415},height_median=19.0,length_range={2.65419865602556,532139.7274622931},rate=7.481028298728081E-5,height=19.000000000069353,length_95%_HPD={2.65419865602556,12825.548658887827},rate_median=1.2263210588585145E-5,height_range={18.999999998137355,19.00000001490116},length=5201.870714769176,length_median=909.8305501361788,rate_95%_HPD={2.059263237659054E-8,3.355063752447199E-4}]:909.8305501362047)[&height_95%_HPD={21.654198656025983,12844.548658887856},length_range={29.423248837983124,1068925.4316466006},length_95%_HPD={29.423248837983124,24831.697024281108},height_range={21.654198656025983,532158.7274623066},rate_95%_HPD={2.059263237659054E-8,2.3587344404696453E-4},rate_range={2.059263237659054E-8,7.618716059883264E-4},height_median=928.8305501362047,rate=5.188222064793894E-5,height=5220.87071476924,posterior=1.0,rate_median=2.1917284053635682E-5,length=8348.555122352287,length_median=1011.0482411352853]:1213.3129433387803)[&height_95%_HPD={130.85398710982554,38261.12886816752},length_range={6.768724700179064,831305.8870630941},length_95%_HPD={6.768724700179064,22902.19323286551},height_range={130.85398710982554,1601084.159108907},rate_95%_HPD={5.32732205097512E-9,7.891915608920258E-5},rate_range={5.32732205097512E-9,7.529828903752019E-4},height_median=2142.143493474985,rate=1.757565827353727E-5,height=13569.425837121536,posterior=1.0,rate_median=3.607778745586267E-6,length=8403.378684061143,length_median=1361.0248967047237]:2548.602570467381,(1026b_1993[&rate_range={2.5814833316864212E-8,2.4106023422551634E-4},height_95%_HPD={14.999999999941792,15.000000000116415},height_median=15.0,length_range={113.56753774379408,1295479.7277548746},rate=2.9858938921525125E-5,height=15.000000000049038,length_95%_HPD={113.56753774379408,45495.936961335996},rate_median=1.2611045072075451E-5,height_range={14.999999999068677,15.000000014901161},length=14614.58123508307,length_median=2259.0337703450787,rate_95%_HPD={2.5814833316864212E-8,1.3875190440210442E-4}]:2259.033770345093,((K96243_1996[&rate_range={8.979086380629617E-9,4.915858072018796E-4},height_95%_HPD={11.999999999883585,12.00000000023283},height_median=12.0,length_range={12.943399749845323,629778.8159419276},rate=4.483739635466164E-5,height=12.000000000044492,length_95%_HPD={12.943399749845323,6699.392138673438},rate_median=1.8873235642348462E-5,height_range={11.99999999254942,12.000000014901161},length=2657.728796354184,length_median=262.03469408308155,rate_95%_HPD={8.979086380629617E-9,1.5160247376764873E-4}]:262.0346940830932,Burkholderia_pseudomallei_91_1984[&rate_range={1.2585394240349703E-8,0.00885725673348537},height_95%_HPD={23.999999999883585,24.00000000023283},height_median=24.0,length_range={0.943399749845323,629766.8159419276},rate=2.1885906539672315E-4,height=24.000000000044494,length_95%_HPD={0.943399749845323,6687.392138673438},rate_median=3.6957730796635424E-5,height_range={23.99999999254942,24.00000001490116},length=2645.728796354184,length_median=250.03469408308155,rate_95%_HPD={1.2585394240349703E-8,4.1676172532281334E-4}]:250.0346940830932)[&height_95%_HPD={24.94339974984905,6711.392138673691},length_range={7.25354995549138,860714.928547748},length_95%_HPD={7.25354995549138,11858.652791943521},height_range={24.94339974984905,629790.8159419224},rate_95%_HPD={1.2320037224398687E-8,3.3847699268351437E-4},rate_range={1.2320037224398687E-8,0.001479001827367928},height_median=274.0346940830932,rate=7.745038048660807E-5,height=2669.728796354222,posterior=1.0,rate_median=1.9756529450052595E-5,length=4794.583538184559,length_median=502.8297584992921]:630.8062308625813,Burkholderia_pseudomallei_104_1990[&rate_range={1.2320037224398687E-8,7.188494941078181E-4},height_95%_HPD={17.999999999883585,18.000000000116415},height_median=18.0,length_range={17.10051117273344,915022.0150035262},rate=3.944956930484386E-5,height=18.000000000055888,length_95%_HPD={17.10051117273344,17685.256623569254},rate_median=1.285303706038459E-5,height_range={17.999999998137355,18.00000001490116},length=7446.312334538745,length_median=886.8409249456674,rate_95%_HPD={1.2320037224398687E-8,1.906766704071495E-4}]:886.8409249456745)[&height_95%_HPD={35.10051117273542,17703.25662356941},length_range={10.045171061774965,713228.7178792336},length_95%_HPD={10.045171061774965,22142.533518834316},height_range={35.10051117273542,915040.0150035471},rate_95%_HPD={2.6042575340473338E-8,2.2278839066957213E-4},rate_range={2.6042575340473338E-8,0.0017703777667566218},height_median=904.8409249456745,rate=5.85642339228724E-5,height=7464.312334538791,posterior=1.0,rate_median=1.6944600443693432E-5,length=7165.268900544333,length_median=1099.3403668109638]:1369.1928453994187)[&height_95%_HPD={128.56753774379104,45510.93696133606},length_range={10.997406325522547,603720.5845305764},length_95%_HPD={10.997406325522547,22615.26931730817},height_range={128.56753774379104,1295494.727754891},rate_95%_HPD={8.80096258069492E-9,7.375039904076033E-5},rate_range={8.80096258069492E-9,4.684527435789548E-4},height_median=2274.033770345093,rate=1.6335332101165312E-5,height=14629.581235083138,posterior=1.0,rate_median=3.671955955101544E-6,length=7343.223286099557,length_median=1423.1094375082375]:2416.712293597273)[&height_95%_HPD={204.99066167372075,57842.013060784666},length_range={22.634874521301754,1484693.1272273369},length_95%_HPD={22.634874521301754,44705.68964648412},height_range={204.99066167372075,1726731.6453234106},rate_95%_HPD={6.464678662177503E-9,4.5628737364682683E-5},rate_range={6.464678662177503E-9,4.458867559806817E-4},height_median=4690.746063942366,rate=1.060705032385514E-5,height=21972.80452118268,posterior=1.0,rate_median=2.8502792887710557E-6,length=16797.58913574119,length_median=3330.831101125007]:3966.425082577771)[&height_95%_HPD={856.5825933660053,98765.54289184185},length_range={9104.348191474635,2.688805370471887E7},length_95%_HPD={9104.348191474635,1120589.372328947},height_range={856.5825933660053,3211424.772550747},rate_95%_HPD={3.1681118290797686E-10,1.0490598914075E-6},rate_range={3.1681118290797686E-10,2.883290152521999E-6},height_median=8657.171146520137,rate=2.613740349592033E-7,height=38770.393656923945,posterior=1.0,rate_median=1.2336138232244368E-7,length=406230.7350659257,length_median=89922.55271699188]:89960.10921393704)[&height_95%_HPD={10050.813561731338,1219688.8745886525},length_range={272.5164337926617,7.910143755103649E7},length_95%_HPD={272.5164337926617,1666644.2687593172},height_range={10050.813561731338,2.8216021086147785E7},rate_95%_HPD={2.429103971322528E-9,0.32093724143186037},rate_range={2.429103971322528E-9,1.5147181722886796},height_median=98617.28036045718,rate=0.04747482341715323,height=445001.1287228505,posterior=1.0,rate_median=4.604256137515485E-4,length=637272.5196588801,length_median=87679.93570510659]:108790.99581351464,E264_1994[&rate_range={0.001177881947454671,9.852533451960634},height_95%_HPD={14.0,14.000000000116415},height_median=14.0,length_range={17512.928776776935,1.060176138665596E8},rate=1.4872933167411178,height=14.00000000005007,length_95%_HPD={17512.928776776935,2945385.716046281},rate_median=0.8277929781254154,height_range={13.999999999534339,14.000000014901161},length=1082259.6483817322,length_median=207394.27617397183,rate_95%_HPD={0.001177881947454671,5.330592929798301}]:207394.27617397183)[&height_95%_HPD={17526.92877677694,2945399.716046281},height_median=207408.27617397183,height=1082273.6483817324,posterior=1.0,height_range={17526.92877677694,1.0601762786655961E8},!rotate=true,length=0.0];
end;

begin figtree;
	set appearance.backgroundColorAttribute="Default";
	set appearance.backgroundColour=#-1;
	set appearance.branchColorAttribute="User selection";
	set appearance.branchLineWidth=0.4;
	set appearance.branchMinLineWidth=0.0;
	set appearance.branchWidthAttribute="Fixed";
	set appearance.foregroundColour=#-16777216;
	set appearance.selectionColour=#-2144520576;
	set branchLabels.colorAttribute="User selection";
	set branchLabels.displayAttribute="Branch times";
	set branchLabels.fontName="sansserif";
	set branchLabels.fontSize=8;
	set branchLabels.fontStyle=0;
	set branchLabels.isShown=false;
	set branchLabels.significantDigits=4;
	set layout.expansion=0;
	set layout.layoutType="RECTILINEAR";
	set layout.zoom=0;
	set legend.attribute="height";
	set legend.fontSize=10.0;
	set legend.isShown=false;
	set legend.significantDigits=4;
	set nodeBars.barWidth=4.0;
	set nodeBars.displayAttribute="height_95%_HPD";
	set nodeBars.isShown=false;
	set nodeLabels.colorAttribute="User selection";
	set nodeLabels.displayAttribute="posterior";
	set nodeLabels.fontName="sansserif";
	set nodeLabels.fontSize=10;
	set nodeLabels.fontStyle=0;
	set nodeLabels.isShown=true;
	set nodeLabels.significantDigits=2;
	set nodeShape.colourAttribute="User selection";
	set nodeShape.isShown=false;
	set nodeShape.minSize=10.0;
	set nodeShape.scaleType=Width;
	set nodeShape.shapeType=Circle;
	set nodeShape.size=4.0;
	set nodeShape.sizeAttribute="Fixed";
	set polarLayout.alignTipLabels=false;
	set polarLayout.angularRange=0;
	set polarLayout.rootAngle=0;
	set polarLayout.rootLength=100;
	set polarLayout.showRoot=true;
	set radialLayout.spread=0.0;
	set rectilinearLayout.alignTipLabels=true;
	set rectilinearLayout.curvature=0;
	set rectilinearLayout.rootLength=100;
	set scale.offsetAge=0.0;
	set scale.rootAge=1.0;
	set scale.scaleFactor=1.0;
	set scale.scaleRoot=false;
	set scaleAxis.automaticScale=true;
	set scaleAxis.fontSize=8.0;
	set scaleAxis.isShown=false;
	set scaleAxis.lineWidth=1.0;
	set scaleAxis.majorTicks=1.0;
	set scaleAxis.origin=0.0;
	set scaleAxis.reverseAxis=false;
	set scaleAxis.showGrid=true;
	set scaleBar.automaticScale=true;
	set scaleBar.fontSize=10.0;
	set scaleBar.isShown=false;
	set scaleBar.lineWidth=1.0;
	set scaleBar.scaleRange=30000.0;
	set tipLabels.colorAttribute="User selection";
	set tipLabels.displayAttribute="Names";
	set tipLabels.fontName="sansserif";
	set tipLabels.fontSize=17;
	set tipLabels.fontStyle=0;
	set tipLabels.isShown=true;
	set tipLabels.significantDigits=4;
	set trees.order=false;
	set trees.orderType="increasing";
	set trees.rooting=false;
	set trees.rootingType="User Selection";
	set trees.transform=false;
	set trees.transformType="cladogram";
end;
