# Supplementary material for: Concordance and discordance of sequence survey methods for molecular epidemiology
Source: PeerJ. 2015 Feb 17;3:e761. doi: 10.7717/peerj.761 (PMC4338773; doi:10.7717/peerj.761)
Supplement: File S2 [file peerj-03-761-s005.zip › Supplemental File 2 2/beast_trees/bpchrii_gr.tre]

#NEXUS
begin taxa;
	dimensions ntax=31;
	taxlabels
	Burkholderia_pseudomallei_D150_2006
	Burkholderia_pseudomallei_208_1990
	MSHR346_1996
	Burkholderia_pseudomallei_D60_1992
	Burkholderia_pseudomallei_D77_1994
	Burkholderia_pseudomallei_35_1963
	Burkholderia_pseudomallei_24_1976
	Burkholderia_pseudomallei_31_1992
	Burkholderia_pseudomallei_25_1977
	Burkholderia_pseudomallei_9_1988
	Burkholderia_pseudomallei_91_1984
	K96243_1996
	Burkholderia_pseudomallei_104_1990
	Burkholderia_pseudomallei_6_1960
	Burkholderia_pseudomallei_68_1992
	1710b_1999
	1710a_1996
	Burkholderia_pseudomallei_33_1976
	Burkholderia_pseudomallei_4075_1999
	Burkholderia_pseudomallei_18_1990
	Bp22_1989
	1106a_1993
	1106b_1996
	BPC006_2008
	1026b_1993
	Burkholderia_pseudomallei_8_8_117_2008
	Burkholderia_pseudomallei_D35_2003
	Burkholderia_pseudomallei_5_1949
	668_1995
	Burkholderia_pseudomallei_D51_1992
	E264_1994
;
end;

begin trees;
	tree TREE1 = [&R] (((((((Burkholderia_pseudomallei_D150_2006[&rate_range={3.2040343427141196E-11,2.890035067392115E-6},height_95%_HPD={1.9999999998835847,2.0000000004656613},length_range={607.7350927545365,5.802648346452059E7},height_median=2.0,length_95%_HPD={766.7260481256934,128764.4234807311},height=2.0000000000325784,rate=3.328509623896527E-7,height_range={1.9999999403953552,2.0000000596046448},rate_median=2.191990364671743E-7,length=66254.41194407312,length_median=8923.044076438062,rate_95%_HPD={5.437111326992735E-11,1.0438981908433366E-6}]:8923.044076438062,Burkholderia_pseudomallei_208_1990[&rate_range={2.955922652017347E-11,2.836783544215583E-6},height_95%_HPD={17.999999999883585,18.00000000046566},length_range={591.7350927545365,5.802646746452059E7},height_median=18.0,length_95%_HPD={750.7260481256934,128748.4234807311},height=18.000000000032543,rate=2.853969235043376E-7,height_range={17.999999940395355,18.000000059604645},rate_median=1.8752957454370127E-7,length=66238.4119440731,length_median=8907.044076438062,rate_95%_HPD={2.955922652017347E-11,8.982500598389439E-7}]:8907.044076438062)[&height_95%_HPD={768.7260481256926,128766.4234807319},length_range={81.1804821441649,1.0168816439569578E7},length_95%_HPD={81.1804821441649,28270.16231505506},height_range={609.7350927545413,5.802648546452069E7},rate_95%_HPD={2.84517719361463E-11,8.60257912808473E-7},rate_range={2.84517719361463E-11,3.065602698904936E-6},height_median=8925.044076438062,rate=2.7244009036679134E-7,height=66256.41194407319,posterior=1.0,rate_median=1.7300679130136285E-7,length=13977.906197008717,length_median=1876.4312939815582]:1962.8272417849512,((MSHR346_1996[&rate_range={4.9318154994377316E-11,4.7886927893202526E-6},height_95%_HPD={11.999999999534339,12.00000000023283},length_range={358.37310688143293,4.233232816120671E7},height_median=12.0,length_95%_HPD={627.3541177056908,111484.92039041551},height=12.000000000034557,rate=3.688041308553122E-7,height_range={11.99999988079071,12.000000059604645},rate_median=2.4351966179786574E-7,length=55547.679555727744,length_median=7625.435428754779,rate_95%_HPD={4.9318154994377316E-11,1.1448644033095693E-6}]:7574.775845499331,Burkholderia_pseudomallei_D60_1992[&rate_range={3.591164662749695E-11,4.7886927893202526E-6},height_95%_HPD={15.999999999534339,16.00000000023283},length_range={354.37310688143293,4.233232416120671E7},height_median=16.0,length_95%_HPD={354.37310688143293,112181.71516007304},height=16.00000000003483,rate=3.4293135443935186E-7,height_range={15.99999988079071,16.000000059604645},rate_median=2.2445550283160737E-7,length=55997.2934233029,length_median=7684.354385132066,rate_95%_HPD={3.591164662749695E-11,1.0812627402105612E-6}]:7570.775845499331)[&height_95%_HPD={370.3731068814377,109699.07312982623},length_range={105.56232071790146,1.2888656854879223E7},length_95%_HPD={105.56232071790146,26269.042366159076},height_range={370.3731068814377,4.233234016120672E7},rate_95%_HPD={2.7914174079990307E-11,9.399309865913831E-7},rate_range={2.7914174079990307E-11,3.148885089596672E-6},height_median=7586.775845499331,rate=2.9299779197904666E-7,height=55748.449024041416,posterior=0.96435713445477,rate_median=1.8975705362113805E-7,length=13676.850642251331,length_median=1748.9657578963174]:1875.0603459648264,Burkholderia_pseudomallei_D77_1994[&rate_range={2.5780199871476305E-11,2.296948936290618E-6},height_95%_HPD={13.999999999883585,14.000000000465661},length_range={696.8085538566659,5.522098301608593E7},height_median=14.0,length_95%_HPD={696.8085538566659,135096.0081290232},height=14.000000000042165,rate=2.7611508973112325E-7,height_range={13.999999970197678,14.000000059604645},rate_median=1.8293820923296607E-7,length=68735.04804945514,length_median=9382.994716844307,rate_95%_HPD={2.5780199871476305E-11,8.613873062555598E-7}]:9447.836191464157)[&height_95%_HPD={710.8085538566702,137193.5368968458},length_range={65.64114721218539,1.2974304888004236E7},length_95%_HPD={65.64114721218539,20873.076499486866},height_range={710.8085538566702,5.522099701608586E7},rate_95%_HPD={2.3438706412090913E-11,9.152142666273948E-7},rate_range={2.3438706412090913E-11,3.2135416949541696E-6},height_median=9461.836191464157,rate=2.8313195920675194E-7,height=69202.6619170303,posterior=1.0,rate_median=1.8102294941574684E-7,length=11024.154008353713,length_median=1322.8213673888295]:1426.0351267588558)[&height_95%_HPD={859.0470343290435,157571.49947723374},length_range={63.93325881583223,8893864.28900718},length_95%_HPD={63.93325881583223,17569.80714270947},height_range={859.0470343290435,6.819530190409017E7},rate_95%_HPD={2.84517719361463E-11,8.948493786960172E-7},rate_range={2.84517719361463E-11,3.423520804132685E-6},height_median=10887.871318223013,rate=2.790792014462876E-7,height=80228.59418018181,posterior=0.9991765674626515,rate_median=1.7973434748648427E-7,length=9823.498499831227,length_median=1217.5789777742139]:1307.0242809716729,((Burkholderia_pseudomallei_35_1963[&rate_range={2.5229688204081827E-11,3.1160592816482624E-6},height_95%_HPD={44.999999999883585,45.00000000046566},length_range={304.12822672211684,2.9536865034543E7},height_median=45.0,length_95%_HPD={304.12822672211684,74118.15526198832},height=45.0000000000897,rate=2.560853147530216E-7,height_range={44.999999940395355,45.00000011920929},rate_median=1.6523758443504765E-7,length=38829.911365466236,length_median=5214.353147300871,rate_95%_HPD={2.5229688204081827E-11,8.023674800923973E-7}]:5214.3531473008625,Burkholderia_pseudomallei_24_1976[&rate_range={3.650157642845881E-11,3.820751746852708E-6},height_95%_HPD={31.999999999883585,32.00000000046566},length_range={317.12822672211684,2.9536878034543E7},height_median=32.0,length_95%_HPD={317.12822672211684,74131.15526198832},height=32.00000000008998,rate=3.324677900918428E-7,height_range={31.999999940395355,32.00000011920929},rate_median=2.1594633839602012E-7,length=38842.911365466236,length_median=5227.353147300871,rate_95%_HPD={3.650157642845881E-11,1.042400023974356E-6}]:5227.3531473008625)[&height_95%_HPD={349.12822672211405,74163.15526198782},length_range={104.15458333743834,1.4073936747570463E7},length_95%_HPD={104.15458333743834,30012.358791754203},height_range={349.12822672211405,2.9536910034543037E7},rate_95%_HPD={2.2757079963469234E-11,8.41867044299953E-7},rate_range={2.2757079963469234E-11,3.276615188606547E-6},height_median=5259.3531473008625,rate=2.6957579317742566E-7,height=38874.91136546635,posterior=1.0,rate_median=1.7285144384446986E-7,length=14896.035282899466,length_median=1963.5802687794649]:2073.1502521480143,(Burkholderia_pseudomallei_31_1992[&rate_range={2.658604096838594E-11,2.8231875169419074E-6},height_95%_HPD={15.999999999883585,16.00000000046566},length_range={295.6640541400832,3.447688796109879E7},height_median=16.0,length_95%_HPD={295.6640541400832,71924.71122993836},height=16.00000000006822,rate=3.064920110270066E-7,height_range={15.999999985098839,16.00000011920929},rate_median=2.0086634387112738E-7,length=37621.32747961659,length_median=5006.453898151504,rate_95%_HPD={2.658604096838594E-11,9.573587410714884E-7}]:5006.453898151463,Burkholderia_pseudomallei_25_1977[&rate_range={2.9277033652506305E-11,2.9492671592523013E-6},height_95%_HPD={30.999999999883585,31.00000000046566},length_range={280.6640541400832,3.447687296109879E7},height_median=31.0,length_95%_HPD={280.6640541400832,71909.71122993836},height=31.00000000006811,rate=2.8071330736434583E-7,height_range={30.99999998509884,31.00000011920929},rate_median=1.8246802096395998E-7,length=37606.32747961659,length_median=4991.453898151504,rate_95%_HPD={2.9277033652506305E-11,8.741417821515376E-7}]:4991.453898151463)[&height_95%_HPD={311.6640541400775,71940.71122993855},length_range={130.0589029105396,9562051.001096161},length_95%_HPD={130.0589029105396,32903.24197424541},height_range={311.6640541400775,3.447690396109891E7},rate_95%_HPD={2.7914174079990307E-11,8.64784734424176E-7},rate_range={2.7914174079990307E-11,2.867415019556704E-6},height_median=5022.453898151463,rate=2.697237450701465E-7,height=37637.32747961669,posterior=1.0,rate_median=1.718839930477953E-7,length=16133.619168749225,length_median=2203.432044881093]:2310.0495012974134)[&height_95%_HPD={487.6163846956297,104678.80997774191},length_range={310.82699626715146,3.1155513324438408E7},length_95%_HPD={310.82699626715146,69521.82949730616},height_range={487.6163846956297,4.361084678211355E7},rate_95%_HPD={3.04353879259202E-11,8.4719752027619E-7},rate_range={3.04353879259202E-11,2.5184283680838354E-6},height_median=7332.503399448877,rate=2.7117809791071273E-7,height=53770.94664836595,posterior=1.0,rate_median=1.7695183589617896E-7,length=36271.278788554104,length_median=4750.721540312001]:4862.392199745809)[&height_95%_HPD={993.8971944206351,174930.64435519883},length_range={76.14251463173605,1.1700744819424547E7},length_95%_HPD={76.14251463173605,23365.987788884202},height_range={993.8971944206351,7.476636010655189E7},rate_95%_HPD={2.8998755670996442E-11,9.183608080066059E-7},rate_range={2.8998755670996442E-11,3.0994840266740773E-6},height_median=12194.895599194686,rate=2.8186722077650946E-7,height=90049.72765261769,posterior=1.0,rate_median=1.805048045750391E-7,length=12362.9802395106,length_median=1581.3239561283153]:1674.8626450533338,((((Burkholderia_pseudomallei_9_1988[&rate_range={3.2392164632045526E-11,3.136727830076181E-6},height_95%_HPD={19.99999999976717,20.00000000023283},length_range={4.00585252916315,271898.83100397454},height_median=20.0,length_95%_HPD={4.00585252916315,442.49623805129096},height=20.000000000032912,rate=2.6782654162758056E-7,height_range={19.99999988079071,20.000000059604645},rate_median=1.728215741331355E-7,length=228.46762574327457,length_median=26.169721147443134,rate_95%_HPD={3.2392164632045526E-11,8.56847988885825E-7}]:26.16972114739474,Burkholderia_pseudomallei_91_1984[&rate_range={2.5780199871476305E-11,3.4032016098346155E-6},height_95%_HPD={23.99999999976717,24.00000000023283},length_range={0.005852529163149711,271894.83100397454},height_median=24.0,length_95%_HPD={0.005852529163149711,438.49623805129096},height=24.000000000032912,rate=2.720655991092499E-7,height_range={23.99999988079071,24.000000059604645},rate_median=1.7301371493765757E-7,length=224.46762574327474,length_median=22.169721147443134,rate_95%_HPD={2.5780199871476305E-11,8.604177244648779E-7}]:22.16972114739474)[&height_95%_HPD={24.005852529164258,462.496238051448},length_range={29.154215624379432,6025363.149241181},length_95%_HPD={47.96184253423036,12716.082323802922},height_range={24.005852529164258,271918.83100390434},rate_95%_HPD={2.0595218427445708E-11,6.935306031412243E-7},rate_range={2.0595218427445708E-11,1.983200922191158E-6},height_median=46.16972114739474,rate=2.1231179392285494E-7,height=248.46762574332558,posterior=1.0,rate_median=1.3694848450207108E-7,length=6792.774284850619,length_median=841.6456229129363]:853.3794486447296,K96243_1996[&rate_range={2.8182044195060928E-11,4.178371157574864E-6},height_95%_HPD={11.99999999976717,12.00000000023283},length_range={55.17207643876638,6050053.445757979},height_median=12.0,length_95%_HPD={55.17207643876638,13154.700120084028},height=12.000000000079819,rate=3.7434744554174333E-7,height_range={11.99999999254942,12.000000238418579},rate_median=2.400947205484445E-7,length=7029.241910593934,length_median=887.5491697921175,rate_95%_HPD={2.8182044195060928E-11,1.2024284057147488E-6}]:887.5491697921243)[&height_95%_HPD={67.17207643877191,13166.700120083988},length_range={115.2570109632664,1.557881349474775E7},length_95%_HPD={117.61695219842017,29190.469295074},height_range={67.17207643877191,6050065.445758104},rate_95%_HPD={3.137114628325983E-11,8.97972376380407E-7},rate_range={3.137114628325983E-11,3.342923595154429E-6},height_median=899.5491697921243,rate=2.851472935873674E-7,height=7041.241910593993,posterior=1.0,rate_median=1.8190899205906116E-7,length=15526.3389311567,length_median=1953.0536789374407]:1989.5764124473208,Burkholderia_pseudomallei_104_1990[&rate_range={2.5229688204081827E-11,2.64825265122922E-6},height_95%_HPD={17.999999999883585,18.00000000023283},length_range={198.63062587279794,2.1628860940505728E7},height_median=18.0,length_95%_HPD={198.63062587279794,42643.07655051569},height=18.000000000041453,rate=2.547071241489279E-7,height_range={17.999999940395355,18.000000029802322},rate_median=1.6794610804155068E-7,length=22549.580841750703,length_median=2871.1255822394287,rate_95%_HPD={2.5229688204081827E-11,8.008241529809725E-7}]:2871.125582239445)[&height_95%_HPD={216.63062587279637,42661.076550515834},length_range={671.7281177074674,4.8823150159199625E7},length_95%_HPD={671.7281177074674,126338.82700712449},height_range={216.63062587279637,2.1628878940505743E7},rate_95%_HPD={2.658604096838594E-11,7.580217787107056E-7},rate_range={2.658604096838594E-11,2.2893734112021324E-6},height_median=2889.125582239445,rate=2.4204829438643203E-7,height=22567.580841750754,posterior=1.0,rate_median=1.5815407278154613E-7,length=64720.810016983356,length_median=8924.91800427097]:8979.971736928012,(((((Burkholderia_pseudomallei_6_1960[&rate_range={3.137114628325983E-11,4.178371157574864E-6},height_95%_HPD={47.99999999976717,48.00000000023283},length_range={8.350058157375884E-4,84782.52104669514},height_median=48.0,length_95%_HPD={8.350058157375884E-4,403.20149134899674},height=48.00000000009224,rate=2.748488664938211E-7,height_range={47.99999988079071,48.00000023841858},rate_median=1.7621505706814869E-7,length=176.94640072142406,length_median=19.74842570457737,rate_95%_HPD={3.137114628325983E-11,8.834029178696051E-7}]:19.748425704572583,Burkholderia_pseudomallei_68_1992[&rate_range={2.5229688204081827E-11,2.0308851960800764E-6},height_95%_HPD={15.99999999976717,16.00000000023283},length_range={32.00083500581574,84814.52104669514},height_median=16.0,length_95%_HPD={32.00083500581574,435.20149134899674},height=16.000000000092772,rate=2.440585841697776E-7,height_range={15.99999988079071,16.00000023841858},rate_median=1.664873659631009E-7,length=208.94640072142397,length_median=51.74842570457737,rate_95%_HPD={2.5229688204081827E-11,7.544395874657141E-7}]:51.74842570457258)[&height_95%_HPD={48.00083500580513,451.2014913491439},length_range={237.84513182735574,2.9806358750167783E7},length_95%_HPD={237.84513182735574,66097.76980485102},height_range={48.00083500580513,84830.5210466981},rate_95%_HPD={2.955922652017347E-11,9.60340270768067E-7},rate_range={2.955922652017347E-11,3.3893121240152773E-6},height_median=67.74842570457258,rate=3.0003288807334926E-7,height=224.94640072149997,posterior=1.0,rate_median=1.9261959836172887E-7,length=34101.15599158023,length_median=4439.15712328924]:4451.096972993168,(1710b_1999[&rate_range={3.2757515623166485E-11,2.824794445389826E-6},height_95%_HPD={8.99999999976717,9.00000000023283},length_range={3.6858409242366736,1040301.0024492574},height_median=9.0,length_95%_HPD={3.6858409242366736,1546.765028627564},height=9.000000000092625,rate=2.591443503298153E-7,height_range={8.99999988079071,9.000000238418579},rate_median=1.6644847874908544E-7,length=894.0143711643178,length_median=99.44841381262671,rate_95%_HPD={3.2757515623166485E-11,8.255179581145334E-7}]:99.44841381262813,1710a_1996[&rate_range={3.2040343427141196E-11,3.301421626070636E-6},height_95%_HPD={11.99999999976717,12.00000000023283},length_range={0.6858409242366736,1040298.0024492574},height_median=12.0,length_95%_HPD={0.6858409242366736,1543.765028627564},height=12.000000000092632,rate=2.913901391070361E-7,height_range={11.99999988079071,12.000000238418579},rate_median=1.837238209872992E-7,length=891.0143711643179,length_median=96.44841381262671,rate_95%_HPD={3.2040343427141196E-11,9.575688909703975E-7}]:96.44841381262813)[&height_95%_HPD={12.685840924241347,1555.765028626658},length_range={270.35982052883264,2.882118791032917E7},length_95%_HPD={270.35982052883264,64651.204781645974},height_range={12.685840924241347,1040310.0024495125},rate_95%_HPD={4.086820138530107E-11,1.227288682314732E-6},rate_range={4.086820138530107E-11,4.392539548552221E-6},height_median=108.44841381262813,rate=3.9248543131761654E-7,height=903.0143711644087,posterior=1.0,rate_median=2.593921901129303E-7,length=33423.08802113733,length_median=4401.376652687731]:4410.396984885112)[&height_95%_HPD={286.4076131893089,66459.1455759909},length_range={133.64737294034887,1.2440545866279155E7},length_95%_HPD={133.64737294034887,31167.992501312707},height_range={286.4076131893089,2.9861497912778616E7},rate_95%_HPD={3.137114628325983E-11,1.0116096955691275E-6},rate_range={3.137114628325983E-11,3.866119543126752E-6},height_median=4518.84539869774,rate=3.151750355301875E-7,height=34326.10239230195,posterior=1.0,rate_median=2.0151207164933824E-7,length=14716.239213201412,length_median=2110.5507696366353]:2177.7765281583706,(Burkholderia_pseudomallei_33_1976[&rate_range={3.43974903799889E-11,5.637468903215532E-6},height_95%_HPD={31.999999999883585,32.00000000023283},length_range={260.1349040093887,3.238448890197149E7},height_median=32.0,length_95%_HPD={260.1349040093887,70415.77904457314},height=32.00000000006817,rate=4.223051663900548E-7,height_range={31.99999988079071,32.00000011920929},rate_median=2.7379807896746403E-7,length=35491.310695949636,length_median=4812.936564895601,rate_95%_HPD={3.43974903799889E-11,1.331273379671273E-6}]:4812.936564895674,(Burkholderia_pseudomallei_4075_1999[&rate_range={2.9259009685722945E-11,2.684075012793993E-6},height_95%_HPD={8.99999999976717,9.00000000023283},length_range={9.072044658101074,436663.61606480746},height_median=9.0,length_95%_HPD={9.072044658101074,785.6943165565405},height=9.000000000072735,rate=2.5556382553338E-7,height_range={8.99999988079071,9.00000011920929},rate_median=1.652566348256837E-7,length=492.63627894464094,length_median=56.38503416434558,rate_95%_HPD={2.9259009685722945E-11,8.080985643603158E-7}]:56.385034164384706,Burkholderia_pseudomallei_18_1990[&rate_range={3.536980670100896E-11,3.0330775745820217E-6},height_95%_HPD={17.99999999976717,18.00000000023283},length_range={0.07204465810107408,436654.61606480746},height_median=18.0,length_95%_HPD={0.07204465810107408,776.6943165565405},height=18.000000000072674,rate=2.814411440566946E-7,height_range={17.99999988079071,18.00000011920929},rate_median=1.809032333431652E-7,length=483.6362789446408,length_median=47.38503416434558,rate_95%_HPD={3.536980670100896E-11,8.985298079055828E-7}]:47.385034164384706)[&height_95%_HPD={18.072044658110826,794.69431655691},length_range={268.7918946846606,3.201124232792233E7},length_95%_HPD={268.7918946846606,69916.6497419153},height_range={18.072044658110826,436672.6160647869},rate_95%_HPD={2.3758832545447525E-11,7.415030498095335E-7},rate_range={2.3758832545447525E-11,2.8225737957555337E-6},height_median=65.3850341643847,rate=2.330262325086499E-7,height=501.6362789447248,posterior=1.0,rate_median=1.5226209700193833E-7,length=35021.67441700507,length_median=4776.415059415002]:4779.551530731289)[&height_95%_HPD={292.13490400938826,70447.7790445732},length_range={62.69962457080044,9917522.877086096},length_95%_HPD={62.69962457080044,26088.177762313368},height_range={292.13490400938826,3.238452090197158E7},rate_95%_HPD={2.955922652017347E-11,9.193085548975249E-7},rate_range={2.955922652017347E-11,4.063008697063701E-6},height_median=4844.936564895674,rate=2.8612106541328725E-7,height=35523.31069594972,posterior=1.0,rate_median=1.8277429063957267E-7,length=13519.030909553654,length_median=1778.3630469032769]:1851.6853619604371)[&height_95%_HPD={525.1006355784775,96156.69727389608},length_range={87.95544583277092,1.3558340549459971E7},length_95%_HPD={87.95544583277092,31169.07173538828},height_range={428.84117562288884,4.230204377905774E7},rate_95%_HPD={3.3276372007288185E-11,1.0362889706055275E-6},rate_range={3.3276372007288185E-11,3.5959941547846406E-6},height_median=6696.621926856111,rate=3.2569360538512757E-7,height=49042.34160550315,posterior=1.0,rate_median=2.0990698677788147E-7,length=16319.373701303162,length_median=2032.5645170453845]:2165.210047631932,(Bp22_1989[&rate_range={2.1112834785069426E-11,2.534889763627081E-6},height_95%_HPD={18.999999999970896,19.00000000023283},length_range={196.62364157402232,1.834077566275932E7},height_median=19.0,length_95%_HPD={196.62364157402232,42185.56435038962},height=19.000000000105576,rate=2.7279070502910105E-7,height_range={18.99999998509884,19.00000023841858},rate_median=1.7741821885651202E-7,length=21989.101800758224,length_median=2875.03774102891,rate_95%_HPD={2.1112834785069426E-11,8.598827348077167E-7}]:2875.0377410289366,((1106a_1993[&rate_range={2.1112834785069426E-11,3.058575770257081E-6},height_95%_HPD={14.999999999941792,15.00000000023283},length_range={0.007829393315290645,331985.4207079884},height_median=15.0,length_95%_HPD={0.007829393315290645,408.06681149120976},height=15.000000000094788,rate=2.754809017709504E-7,height_range={14.999999940395355,15.000000476837158},rate_median=1.7899648492860344E-7,length=220.73254183859848,length_median=20.004833220203153,rate_95%_HPD={2.1112834785069426E-11,8.769297314712052E-7}]:20.004833220213186,1106b_1996[&rate_range={2.550672453871117E-11,3.3893121240152773E-6},height_95%_HPD={11.999999999941792,12.00000000023283},length_range={3.0078293933152906,331988.4207079884},height_median=12.0,length_95%_HPD={3.0078293933152906,411.06681149120976},height=12.000000000094781,rate=2.70878466492648E-7,height_range={11.999999940395355,12.000000476837158},rate_median=1.749119468280524E-7,length=223.7325418385985,length_median=23.004833220203153,rate_95%_HPD={2.550672453871117E-11,8.612339338862932E-7}]:23.004833220213186)[&height_95%_HPD={15.007829393318389,423.0668114910368},length_range={84.1489910779432,6990014.465932244},length_95%_HPD={84.1489910779432,20569.47716983067},height_range={15.007829393318389,332000.42070800066},rate_95%_HPD={3.143464646527646E-11,7.488130702302256E-7},rate_range={3.143464646527646E-11,2.3995574080048886E-6},height_median=35.004833220213186,rate=2.343223947588595E-7,height=235.73254183868744,posterior=1.0,rate_median=1.525233375956477E-7,length=10806.890018537957,length_median=1413.1555174804937]:1423.9303496112989,BPC006_2008[&rate_range={3.968125984197954E-11,3.608773632626269E-6},height_95%_HPD={0.0,1.1641532182693481E-10},length_range={100.76723006184534,7075607.530313702},height_median=0.0,length_95%_HPD={112.99161847201933,21009.517045205605},height=6.780394802912728E-11,rate=3.349854197127343E-7,height_range={0.0,2.384185791015625E-7},rate_median=2.1834761382786066E-7,length=11042.622560376647,length_median=1458.9351828315016,rate_95%_HPD={3.968125984197954E-11,1.0621481018967979E-6}]:1458.935182831512)[&height_95%_HPD={112.99161847202049,21009.51704520546},length_range={73.97332698645675,1.1265187132445617E7},length_95%_HPD={73.97332698645675,20574.304156722486},height_range={100.76723006184329,7075607.530313969},rate_95%_HPD={2.346602099028684E-11,8.683520475530425E-7},rate_range={2.346602099028684E-11,3.2508918643357382E-6},height_median=1458.935182831512,rate=2.715722233818648E-7,height=11042.622560376723,posterior=1.0,rate_median=1.75027731278226E-7,length=10965.479240381736,length_median=1412.6764683215113]:1435.1025581974245)[&height_95%_HPD={215.62364157402408,42204.564350389875},length_range={339.13300365307134,3.751958966575824E7},length_95%_HPD={427.2701013253505,84803.02873256078},height_range={215.62364157402408,1.8340794662759542E7},rate_95%_HPD={2.550672453871117E-11,8.213562523446725E-7},rate_range={2.550672453871117E-11,2.9596834910952926E-6},height_median=2894.0377410289366,rate=2.579774817425029E-7,height=22008.1018007583,posterior=1.0,rate_median=1.69018903231931E-7,length=43353.613506047885,length_median=5850.782586557649]:5967.794233459106)[&height_95%_HPD={674.1743735964337,128409.74027504912},length_range={56.55655605447282,8062087.026143581},length_95%_HPD={56.55655605447282,17958.282777182758},height_range={674.1743735964337,5.5860384328517675E7},rate_95%_HPD={3.2757515623166485E-11,9.469283373673245E-7},rate_range={3.2757515623166485E-11,2.771294331226141E-6},height_median=8861.831974488043,rate=2.9165263942426375E-7,height=65361.71530680636,posterior=1.0,rate_median=1.863830599175754E-7,length=9917.077247313875,length_median=1216.8539114678752]:1239.606946666754,(1026b_1993[&rate_range={3.0739598080571646E-11,2.7288229474934127E-6},height_95%_HPD={15.0,15.000000000116415},length_range={591.2996107560346,4.888962087786695E7},height_median=15.0,length_95%_HPD={591.2996107560346,108888.98883025582},height=15.000000000090296,rate=2.768000854294372E-7,height_range={15.0,15.00000011920929},rate_median=1.816668033505273E-7,length=55920.584503336235,length_median=7480.944491553629,rate_95%_HPD={3.0739598080571646E-11,8.614855152199859E-7}]:7480.944491553615,Burkholderia_pseudomallei_8_8_117_2008[&rate_range={3.04353879259202E-11,2.878265400365198E-6},height_95%_HPD={0.0,1.1641532182693481E-10},length_range={606.2996107560346,4.888963587786695E7},height_median=0.0,length_95%_HPD={606.2996107560346,108903.98883025582},height=9.031910401062466E-11,rate=3.0179141476080594E-7,height_range={0.0,1.1920928955078125E-7},rate_median=1.9857842134135225E-7,length=55935.584503336235,length_median=7495.944491553629,rate_95%_HPD={3.04353879259202E-11,9.387186182138771E-7}]:7495.944491553615)[&height_95%_HPD={606.2996107560357,108903.98883025581},length_range={145.29894664026108,1.6146858091606062E7},length_95%_HPD={145.29894664026108,37011.45036171403},height_range={606.2996107560357,4.888963587786698E7},rate_95%_HPD={2.466164790627129E-11,8.638364221265922E-7},rate_range={2.466164790627129E-11,2.6308295490360987E-6},height_median=7495.944491553615,rate=2.652135149068823E-7,height=55935.58450333631,posterior=1.0,rate_median=1.7038405529480215E-7,length=19343.208050783884,length_median=2498.5492960133192]:2605.4944296011818)[&height_95%_HPD={889.1831305641645,145548.74717668816},length_range={71.59993067276037,6822136.387075841},length_95%_HPD={71.59993067276037,24192.7379260156},height_range={797.247030750983,6.37059031378243E7},rate_95%_HPD={3.650157642845881E-11,9.640038456212615E-7},rate_range={3.650157642845881E-11,4.427858284555491E-6},height_median=10101.438921154797,rate=2.9935554566845753E-7,height=75278.7925541203,posterior=1.0,rate_median=1.919589663735809E-7,length=12009.598304613637,length_median=1684.871688220167]:1767.6583980126597)[&height_95%_HPD={906.7629196016023,168156.19679409638},length_range={117.06975357808938,1.3279617498121992E7},length_95%_HPD={117.06975357808938,29542.527832091815},height_range={906.7629196016023,7.045202909970546E7},rate_95%_HPD={2.9277033652506305E-11,9.576791187638143E-7},rate_range={2.9277033652506305E-11,3.772554930900794E-6},height_median=11869.097319167457,rate=2.9407903138478984E-7,height=87288.39085873368,posterior=1.0,rate_median=1.8981383223793535E-7,length=15123.519855885117,length_median=1981.2931435728551]:2000.6609250805632)[&height_95%_HPD={1242.4680411533664,196198.8378531905},length_range={54.98475751555907,1.2527226133256704E7},length_95%_HPD={54.98475751555907,30001.038313244542},height_range={1089.4258501612749,8.373164659782743E7},rate_95%_HPD={3.2392164632045526E-11,1.0196287930445905E-6},rate_range={3.2392164632045526E-11,3.552691389836926E-6},height_median=13869.75824424802,rate=3.1446546756456165E-7,height=102407.26691564116,posterior=0.9995294671215151,rate_median=2.0264005693538543E-7,length=16024.8152079056,length_median=2039.909703594274]:2132.181954935513,Burkholderia_pseudomallei_D35_2003[&rate_range={1.9997068288298438E-11,1.602687892993272E-6},height_95%_HPD={4.999999999767169,5.000000000232831},length_range={1320.9772454666527,9.625886773108405E7},height_median=5.0,length_95%_HPD={1320.9772454666527,230447.08549280599},height=5.000000000046935,rate=1.923826593921216E-7,height_range={4.999999940395355,5.000000059604645},rate_median=1.2708747954692343E-7,length=118330.55612677254,length_median=15972.925231021063,rate_95%_HPD={1.9997068288298438E-11,6.009791778363539E-7}]:15996.940199183533)[&height_95%_HPD={1325.9772454666527,229518.4710676442},length_range={105.69112087170015,1.4673598697742373E7},length_95%_HPD={142.29267633752352,35444.32547145276},height_range={1325.9772454666527,9.625887273108411E7},rate_95%_HPD={2.955922652017347E-11,9.763665516463359E-7},rate_range={2.955922652017347E-11,3.4823813420084248E-6},height_median=16001.940199183533,rate=3.0569838498949013E-7,height=118470.50886629662,posterior=0.9900011763321962,rate_median=1.9764798663749862E-7,length=18020.663525033782,length_median=2449.704921174174]:2577.7751565217914,(Burkholderia_pseudomallei_5_1949[&rate_range={1.8292843312506504E-11,1.489783787463826E-6},height_95%_HPD={58.999999999883585,59.00000000046566},length_range={945.6397880109516,7.59585619692562E7},height_median=59.0,length_95%_HPD={945.6397880109516,186576.7964752074},height=59.00000000003725,rate=1.664086380004428E-7,height_range={58.99999988079071,59.00000023841858},rate_median=1.0928527707950663E-7,length=95314.56549192476,length_median=12850.80822350381,rate_95%_HPD={1.8292843312506504E-11,5.219792781980102E-7}]:12850.808223503758,(668_1995[&rate_range={3.650157642845881E-11,2.5897111594660514E-6},height_95%_HPD={12.999999999534339,13.00000000023283},length_range={761.1119484707012,5.553633992820163E7},height_median=13.0,length_95%_HPD={761.1119484707012,141301.42884032294},height=13.000000000054797,rate=3.0044732016331736E-7,height_range={12.99999988079071,13.000000238418579},rate_median=1.9670827306125173E-7,length=70114.63642212357,length_median=9671.637586540233,rate_95%_HPD={3.650157642845881E-11,9.535550876923843E-7}]:9671.637586540222,Burkholderia_pseudomallei_D51_1992[&rate_range={2.3758832545447525E-11,2.252823226365327E-6},height_95%_HPD={15.999999999534339,16.00000000023283},length_range={758.1119484707012,5.553633692820163E7},height_median=16.0,length_95%_HPD={758.1119484707012,141298.42884032294},height=16.000000000054786,rate=2.483061518833557E-7,height_range={15.99999988079071,16.00000023841858},rate_median=1.6097024056459822E-7,length=70111.63642212357,length_median=9668.637586540233,rate_95%_HPD={2.3758832545447525E-11,7.90608130694164E-7}]:9668.637586540222)[&height_95%_HPD={774.1119484707051,141314.42884032242},length_range={121.6768204000748,2.0422268041054577E7},length_95%_HPD={121.6768204000748,45647.437498939165},height_range={774.1119484707051,5.5536352928201914E7},rate_95%_HPD={2.7914174079990307E-11,8.110261377788468E-7},rate_range={2.7914174079990307E-11,3.2250895866281054E-6},height_median=9684.637586540222,rate=2.556389989971092E-7,height=70127.63642212359,posterior=1.0,rate_median=1.6584475188449042E-7,length=25245.92906980149,length_median=3067.5543770200256]:3225.170636963536)[&height_95%_HPD={1004.6397880109544,186635.79647520743},length_range={343.9273463649806,3.4973850459570214E7},length_95%_HPD={343.9273463649806,79954.92534201822},height_range={1004.6397880109544,7.59586209692564E7},rate_95%_HPD={2.157529127608068E-11,6.57183043525922E-7},rate_range={2.157529127608068E-11,2.0351921470830118E-6},height_median=12909.808223503758,rate=2.0353445470845196E-7,height=95373.56549192486,posterior=1.0,rate_median=1.2964369115458471E-7,length=40802.468722918195,length_median=5290.670459589065]:5669.907132201566)[&height_95%_HPD={1588.7178359294194,267122.92867446784},length_range={16989.429302991426,1.4242667446006534E9},length_95%_HPD={16989.429302991426,3551096.6353277606},height_range={1588.7178359294194,1.1093247142882657E8},rate_95%_HPD={3.137114628325983E-11,9.990534860728494E-7},rate_range={3.137114628325983E-11,3.18830007160968E-6},height_median=18579.715355705324,rate=3.0919826962686257E-7,height=136270.46098567676,posterior=1.0,rate_median=1.967408700132004E-7,length=1826385.7876492918,length_median=246116.9801902883]:245882.30015691704,E264_1994[&rate_range={3.673777716195784E-11,3.1772709972121E-6},height_95%_HPD={13.99999999976717,14.00000000023283},length_range={18858.522575868134,1.5351992020294797E9},height_median=14.0,length_95%_HPD={18858.522575868134,3807058.160043332},height=14.00000000005943,rate=3.1307154220101867E-7,height_range={13.99999988079071,14.000000238418579},rate_median=1.97910530659879E-7,length=1962642.248634972,length_median=264448.01551262237,rate_95%_HPD={3.673777716195784E-11,1.02908307293861E-6}]:264448.01551262237)[&height_95%_HPD={18872.522575868134,3807072.160043332},height_median=264462.01551262237,height=1962656.2486349724,posterior=1.0,height_range={18872.522575868134,1.53519921602948E9},!rotate=true,length=0.0];
end;

begin figtree;
	set appearance.backgroundColorAttribute="Default";
	set appearance.backgroundColour=#-1;
	set appearance.branchColorAttribute="User selection";
	set appearance.branchLineWidth=0.4;
	set appearance.branchMinLineWidth=0.0;
	set appearance.branchWidthAttribute="Fixed";
	set appearance.foregroundColour=#-16777216;
	set appearance.selectionColour=#-2144520576;
	set branchLabels.colorAttribute="User selection";
	set branchLabels.displayAttribute="Branch times";
	set branchLabels.fontName="sansserif";
	set branchLabels.fontSize=8;
	set branchLabels.fontStyle=0;
	set branchLabels.isShown=false;
	set branchLabels.significantDigits=4;
	set layout.expansion=0;
	set layout.layoutType="RECTILINEAR";
	set layout.zoom=0;
	set legend.attribute="height";
	set legend.fontSize=10.0;
	set legend.isShown=false;
	set legend.significantDigits=4;
	set nodeBars.barWidth=4.0;
	set nodeBars.displayAttribute="height_95%_HPD";
	set nodeBars.isShown=false;
	set nodeLabels.colorAttribute="User selection";
	set nodeLabels.displayAttribute="posterior";
	set nodeLabels.fontName="sansserif";
	set nodeLabels.fontSize=10;
	set nodeLabels.fontStyle=0;
	set nodeLabels.isShown=true;
	set nodeLabels.significantDigits=2;
	set nodeShape.colourAttribute="User selection";
	set nodeShape.isShown=false;
	set nodeShape.minSize=10.0;
	set nodeShape.scaleType=Width;
	set nodeShape.shapeType=Circle;
	set nodeShape.size=4.0;
	set nodeShape.sizeAttribute="Fixed";
	set polarLayout.alignTipLabels=false;
	set polarLayout.angularRange=0;
	set polarLayout.rootAngle=0;
	set polarLayout.rootLength=100;
	set polarLayout.showRoot=true;
	set radialLayout.spread=0.0;
	set rectilinearLayout.alignTipLabels=true;
	set rectilinearLayout.curvature=0;
	set rectilinearLayout.rootLength=100;
	set scale.offsetAge=0.0;
	set scale.rootAge=1.0;
	set scale.scaleFactor=1.0;
	set scale.scaleRoot=false;
	set scaleAxis.automaticScale=true;
	set scaleAxis.fontSize=8.0;
	set scaleAxis.isShown=false;
	set scaleAxis.lineWidth=1.0;
	set scaleAxis.majorTicks=1.0;
	set scaleAxis.origin=0.0;
	set scaleAxis.reverseAxis=false;
	set scaleAxis.showGrid=true;
	set scaleBar.automaticScale=true;
	set scaleBar.fontSize=10.0;
	set scaleBar.isShown=false;
	set scaleBar.lineWidth=1.0;
	set scaleBar.scaleRange=30000.0;
	set tipLabels.colorAttribute="User selection";
	set tipLabels.displayAttribute="Names";
	set tipLabels.fontName="sansserif";
	set tipLabels.fontSize=17;
	set tipLabels.fontStyle=0;
	set tipLabels.isShown=true;
	set tipLabels.significantDigits=4;
	set trees.order=false;
	set trees.orderType="increasing";
	set trees.rooting=false;
	set trees.rootingType="User Selection";
	set trees.transform=false;
	set trees.transformType="cladogram";
end;
