# Supplementary material for: Concordance and discordance of sequence survey methods for molecular epidemiology
Source: PeerJ. 2015 Feb 17;3:e761. doi: 10.7717/peerj.761 (PMC4338773; doi:10.7717/peerj.761)
Supplement: File S2 [file peerj-03-761-s005.zip › Supplemental File 2 2/beast_trees/bpchrii_snp.tre]

#NEXUS
begin taxa;
	dimensions ntax=31;
	taxlabels
	E264_1994
	Burkholderia_pseudomallei_24_1976
	Burkholderia_pseudomallei_35_1963
	Burkholderia_pseudomallei_31_1992
	Burkholderia_pseudomallei_25_1977
	MSHR346_1996
	Burkholderia_pseudomallei_D60_1992
	Burkholderia_pseudomallei_D150_2006
	Burkholderia_pseudomallei_D77_1994
	Burkholderia_pseudomallei_208_1990
	668_1995
	Burkholderia_pseudomallei_D51_1992
	Burkholderia_pseudomallei_5_1949
	Burkholderia_pseudomallei_D35_2003
	Burkholderia_pseudomallei_8_8_117_2008
	1106a_1993
	1106b_1996
	BPC006_2008
	Bp22_1989
	1026b_1993
	Burkholderia_pseudomallei_33_1976
	Burkholderia_pseudomallei_18_1990
	Burkholderia_pseudomallei_6_1960
	Burkholderia_pseudomallei_4075_1999
	Burkholderia_pseudomallei_68_1992
	Burkholderia_pseudomallei_9_1988
	1710a_1996
	1710b_1999
	K96243_1996
	Burkholderia_pseudomallei_91_1984
	Burkholderia_pseudomallei_104_1990
;
end;

begin trees;
	tree TREE1 = [&R] (E264_1994[&rate_range={1.8760066479679253E-11,133.69762588085635},height_95%_HPD={13.999999999992724,14.000000000029104},height_median=14.0,length_range={1408.8741977291982,2.0412180441153476E8},rate=7.594603248122684,height=14.000000000004434,length_95%_HPD={1408.8741977291982,433393.6621238172},rate_median=2.5806608886670457,height_range={13.999999985098839,14.00000000745058},length=214459.37393976373,length_median=27021.15926670665,rate_95%_HPD={1.8760066479679253E-11,31.602282077934127}]:27021.15926670665,(((((Burkholderia_pseudomallei_24_1976[&rate_range={2.6528526438945814E-8,0.002153515212715056},height_95%_HPD={31.999999999985448,32.000000000029104},height_median=32.0,length_range={15.140762851095602,1169736.5668300593},rate=2.5382409068686095E-4,height=32.000000000006516,length_95%_HPD={15.140762851095602,4863.753955070055},rate_median=1.2224375032408852E-4,height_range={31.999999998137355,32.00000000745058},length=1993.4716097781034,length_median=252.77969652711283,rate_95%_HPD={2.6528526438945814E-8,9.950505303411687E-4}]:252.7796965271118,Burkholderia_pseudomallei_35_1963[&rate_range={2.233119937473839E-8,0.010481938930036957},height_95%_HPD={44.99999999998545,45.000000000029104},height_median=45.0,length_range={2.1407628510956016,1169723.5668300593},rate=3.194975093050376E-4,height=45.000000000006374,length_95%_HPD={2.1407628510956016,4850.753955070055},rate_median=1.001755518489838E-4,height_range={44.999999998137355,45.00000000745058},length=1980.4716097781068,length_median=239.77969652711283,rate_95%_HPD={2.233119937473839E-8,0.001332514622543821}]:239.7796965271118)[&height_95%_HPD={47.14076285109513,4895.753955070046},length_range={0.31829317735218865,8676695.325186554},length_95%_HPD={0.31829317735218865,8552.557594306287},height_range={47.14076285109513,1169768.5668300688},rate_95%_HPD={6.493650367040598E-10,2.2614273218133745E-4},rate_range={6.493650367040598E-10,0.024000777455355917},height_median=284.7796965271118,rate=8.240980679921292E-5,height=2025.4716097781118,posterior=1.0,rate_median=1.4034208708852346E-5,length=5251.570309772647,length_median=430.29105205418193]:532.0252546663728,(Burkholderia_pseudomallei_31_1992[&rate_range={5.0271383332513805E-9,0.0017170739024439331},height_95%_HPD={15.999999999985448,16.000000000029104},height_median=16.0,length_range={15.644180582931952,5270399.291107538},rate=2.3442470006540458E-4,height=16.000000000004285,length_95%_HPD={15.644180582931952,3753.157573425359},rate_median=1.2580515272741217E-4,height_range={15.999999985098839,16.00000000745058},length=2061.9772015829103,length_median=201.57501690952148,rate_95%_HPD={5.0271383332513805E-9,8.531794733217835E-4}]:201.57501690952085,Burkholderia_pseudomallei_25_1977[&rate_range={5.0271383332513805E-9,0.037962174614236434},height_95%_HPD={30.999999999985448,31.000000000029104},height_median=31.0,length_range={0.644180582931952,5270384.291107538},rate=4.676557870278799E-4,height=31.000000000004086,length_95%_HPD={0.644180582931952,3738.157573425359},rate_median=1.376943393211402E-4,height_range={30.99999998509884,31.00000000745058},length=2046.977201582911,length_median=186.57501690952148,rate_95%_HPD={5.0271383332513805E-9,0.0017465799020583092}]:186.57501690952085)[&height_95%_HPD={31.644180582931767,3769.1575734253856},length_range={0.24649458580438477,7593179.568732567},length_95%_HPD={0.24649458580438477,9723.73704666227},height_range={31.644180582931767,5270415.291107535},rate_95%_HPD={1.0598639146054585E-9,2.291929076662202E-4},rate_range={1.0598639146054585E-9,0.02351844226457194},height_median=217.57501690952085,rate=7.750270217778032E-5,height=2077.977201582915,posterior=1.0,rate_median=1.4776818575627097E-5,length=5254.6730941372825,length_median=494.0426527678548]:599.2299342839638)[&height_95%_HPD={55.18030209415792,13329.685933354369},length_range={6.090662422020955,1.9065081963108335E7},length_95%_HPD={6.090662422020955,21671.29695597043},height_range={55.18030209415792,9399297.777225122},rate_95%_HPD={9.44358844353293E-11,2.734087945707406E-4},rate_range={9.44358844353293E-11,0.003436485412301254},height_median=816.8049511934846,rate=6.550579230660183E-5,height=7227.265247468318,posterior=0.9912231974225086,rate_median=1.8413400568536756E-5,length=12044.854349090883,length_median=1152.1095232971586]:921.5651476779854,(((MSHR346_1996[&rate_range={5.4415095396045986E-8,0.009557497872450072},height_95%_HPD={11.999999999970896,12.000000000029104},height_median=12.0,length_range={4.728785697604689,748845.416813704},rate=6.248665561508595E-4,height=12.00000000000064,length_95%_HPD={4.728785697604689,3572.9909095449398},rate_median=2.318264662632366E-4,height_range={11.999999970197678,12.00000000745058},length=1465.8653186191716,length_median=188.2647416017829,rate_95%_HPD={5.4415095396045986E-8,0.0023403804339596165}]:188.26474160177895,Burkholderia_pseudomallei_D60_1992[&rate_range={6.158057374866509E-8,0.059724602405519675},height_95%_HPD={15.999999999970896,16.000000000029104},height_median=16.0,length_range={0.7287856976046889,748841.416813704},rate=0.0011248669295199477,height=16.00000000000056,length_95%_HPD={0.7287856976046889,3568.9909095449398},rate_median=2.513420256767318E-4,height_range={15.999999970197678,16.00000000745058},length=1461.9159477203777,length_median=184.36445028081445,rate_95%_HPD={6.158057374866509E-8,0.0031134551428305354}]:184.26474160177895)[&height_95%_HPD={16.728785697604508,3584.9909095449475},length_range={0.15127914550765809,5481949.881429637},length_95%_HPD={0.15127914550765809,6550.895442662574},height_range={16.728785697604508,748857.4168137014},rate_95%_HPD={1.384765682615362E-10,3.5649802390337636E-4},rate_range={1.384765682615362E-10,0.05695086532177009},height_median=200.26474160177895,rate=1.4309136552994716E-4,height=1478.1256726027443,posterior=0.9995556049327853,rate_median=1.9003588649190878E-5,length=3581.2550789734073,length_median=324.64671582277276]:331.94867992156287,Burkholderia_pseudomallei_D150_2006[&rate_range={7.631556783084938E-10,0.0029243036629652804},height_95%_HPD={1.999999999985448,2.000000000029104},height_median=2.0,length_range={19.726287977731126,6230805.298243341},rate=1.867003893151366E-4,height=2.0000000000035714,length_95%_HPD={19.726287977731126,12609.065526855216},rate_median=8.569310472719205E-5,height_range={1.9999999850988388,2.0000000074505806},length=5978.777036501408,length_median=641.5022755917307,rate_95%_HPD={7.631556783084938E-10,7.401971396204171E-4}]:530.2134215233418)[&height_95%_HPD={21.726287977731772,8135.900545098295},length_range={0.05454603963008253,1.118738431627315E7},length_95%_HPD={0.05454603963008253,11700.708400927175},height_range={21.726287977731772,6230807.298243344},rate_95%_HPD={7.679104824335196E-11,7.896283094750657E-5},rate_range={7.679104824335196E-11,0.08714604999652922},height_median=532.2134215233418,rate=9.054195239762708E-5,height=4589.4062242186055,posterior=0.8624597266970336,rate_median=5.3921433278853355E-6,length=7696.991813304513,length_median=695.3585383844536]:796.7009188998663,((Burkholderia_pseudomallei_D77_1994[&rate_range={3.146104197507148E-8,0.007835308242733124},height_95%_HPD={13.999999999970896,14.000000000029104},height_median=14.0,length_range={5.997798812544076,1454672.6896920064},rate=4.89085945204795E-4,height=14.000000000006414,length_95%_HPD={5.997798812544076,4297.776051297238},rate_median=1.7703011283761014E-4,height_range={13.999999985098839,14.000000014901161},length=2064.2857062806765,length_median=262.9158977825423,rate_95%_HPD={3.146104197507148E-8,0.0023736368141632916}]:246.57744502379865,Burkholderia_pseudomallei_208_1990[&rate_range={3.146104197507148E-8,0.0207883344940236},height_95%_HPD={17.999999999970896,18.000000000029104},height_median=18.0,length_range={1.997798812544076,1454668.6896920064},rate=6.337648032259118E-4,height=18.000000000006494,length_95%_HPD={1.997798812544076,4093.923591423926},rate_median=1.7981127181940384E-4,height_range={17.99999998509884,18.00000001490116},length=1983.0945320828173,length_median=252.95192611256198,rate_95%_HPD={3.146104197507148E-8,0.0029627126417567477}]:242.57744502379865)[&height_95%_HPD={19.997798812542896,3948.931600895856},length_range={0.10455794970340548,6626812.474499658},length_95%_HPD={0.10455794970340548,8129.29337022766},height_range={19.997798812542896,1454686.6896920204},rate_95%_HPD={2.885963470092534E-10,8.87409854857188E-5},rate_range={2.885963470092534E-10,0.04041322987038022},height_median=260.57744502379865,rate=3.247780138428081E-5,height=1998.0944422723153,posterior=0.9546717031440951,rate_median=7.558987783641162E-6,length=4474.347309903925,length_median=465.3981637025008]:570.7937796042388,((668_1995[&rate_range={3.63312939247396E-8,8.113111370593968E-4},height_95%_HPD={12.999999999970896,13.000000000029104},height_median=13.0,length_range={50.03230562978421,1043055.6009922802},rate=1.8832024860689878E-4,height=13.000000000007486,length_95%_HPD={50.03230562978421,3400.095822811461},rate_median=1.4490060207891558E-4,height_range={12.999999985098839,13.000000014901161},length=1744.5653582844016,length_median=257.63985308581084,rate_95%_HPD={3.63312939247396E-8,5.095237001830646E-4}]:257.6398530858205,(Burkholderia_pseudomallei_D51_1992[&rate_range={4.442700935949918E-8,0.0010270431964767108},height_95%_HPD={15.999999999970896,16.000000000029104},height_median=16.0,length_range={44.10703966949444,919207.0498936472},rate=3.884950426627275E-4,height=16.000000000006366,length_95%_HPD={44.10703966949444,1450.8786728888776},rate_median=3.506732136560558E-4,height_range={15.999999985098839,16.00000001490116},length=844.0008320977486,length_median=114.77643354022749,rate_95%_HPD={1.149545765213771E-7,8.408426889494631E-4}]:114.77643354022803,Burkholderia_pseudomallei_5_1949[&rate_range={4.442700935949918E-8,0.034394539388834654},height_95%_HPD={58.999999999970896,59.000000000029104},height_median=59.0,length_range={1.1070396694944407,919164.0498936472},rate=0.0016267670617496992,height=59.0000000000059,length_95%_HPD={1.1070396694944407,1407.8786728888776},rate_median=5.39011603645203E-4,height_range={58.99999998509884,59.00000001490116},length=801.0008320977485,length_median=71.77643354022749,rate_95%_HPD={4.442700935949918E-8,0.007435805190979183}]:71.77643354022803)[&height_95%_HPD={60.10703966949495,1466.87867288891},length_range={0.35859707136839347,419328.7406206308},length_95%_HPD={0.35859707136839347,1893.9563684080895},height_range={60.10703966949495,919223.0498936325},rate_95%_HPD={3.366332265267469E-8,0.0022796392226804526},rate_range={3.366332265267469E-8,0.048828788086628654},height_median=130.77643354022803,rate=5.749691995612797E-4,height=860.0008320977572,posterior=1.0,rate_median=1.528142890964533E-4,length=897.5645261866489,length_median=107.25860495743859]:139.86341954559248)[&height_95%_HPD={63.03230562978433,3413.0958228114177},length_range={0.4839337685870788,2737689.115556162},length_95%_HPD={0.4839337685870788,3146.163006792371},height_range={63.03230562978433,1043068.6009922624},rate_95%_HPD={1.0938038494453786E-8,0.0025671823156307046},rate_range={1.0938038494453786E-8,0.06338466898567333},height_median=270.6398530858205,rate=7.359196361205204E-4,height=1757.5653582844102,posterior=1.0,rate_median=1.7232717579836773E-4,length=1633.5436074420736,length_median=177.05629905376765]:211.53338913724292,Burkholderia_pseudomallei_D35_2003[&rate_range={1.571970376831955E-8,7.7844653330069E-4},height_95%_HPD={4.999999999970896,5.000000000029104},height_median=5.0,length_range={63.42603082518693,3017332.8732464905},rate=1.3964771968968614E-4,height=5.000000000004605,length_95%_HPD={63.42603082518693,6658.304984990104},rate_median=1.0238318951551557E-4,height_range={4.999999985098839,5.000000007450581},length=3385.3375837228914,length_median=477.1732422230664,rate_95%_HPD={1.571970376831955E-8,4.058461801990771E-4}]:477.1732422230634)[&height_95%_HPD={68.42603082518735,6657.3307542170805},length_range={0.1727860021017591,6324209.981363069},length_95%_HPD={0.1727860021017591,5059.144856018294},height_range={68.42603082518735,3017337.873246491},rate_95%_HPD={1.2316320512208576E-11,5.13788816448446E-4},rate_range={1.2316320512208576E-11,0.050492014498228245},height_median=482.1732422230634,rate=1.8545114159723263E-4,height=3389.9491725324,posterior=0.9995556049327853,rate_median=2.955807440331957E-5,length=2885.4212642864622,length_median=248.02343608935183]:349.197982404974)[&height_95%_HPD={78.30392071724464,12249.856963669765},length_range={0.04545469841781369,8143258.21816347},length_95%_HPD={0.04545469841781369,8204.061257415684},height_range={78.30392071724464,7776638.516652107},rate_95%_HPD={1.4090651111409573E-10,2.1215294771343183E-4},rate_range={1.4090651111409573E-10,0.13220003760782187},height_median=831.3712246280375,rate=8.79057937593848E-5,height=6318.0648335521455,posterior=0.9942228641262082,rate_median=8.72072690929621E-6,length=5522.766783012605,length_median=407.16205128909405]:497.5431157951707)[&height_95%_HPD={87.74898302167412,19709.78547042166},length_range={0.25514516390148856,9244778.441090923},length_95%_HPD={0.25514516390148856,15328.396254571955},height_range={87.74898302167412,9932333.070645664},rate_95%_HPD={1.258675388802545E-11,2.6412954846843554E-4},rate_range={1.258675388802545E-11,0.03716004806541141},height_median=1328.9143404232082,rate=8.765234658292835E-5,height=10404.24633576308,posterior=0.9161204310632152,rate_median=1.0588879292505092E-5,length=7622.506149304085,length_median=614.9637996047372]:409.4557584482618)[&height_95%_HPD={132.74720537315625,28094.39994849154},length_range={0.06696751054846573,1.2891555310366865E7},length_95%_HPD={0.06696751054846573,14605.44934124512},height_range={132.74720537315625,6813045.436279833},rate_95%_HPD={5.6077297329914466E-11,1.885034172934032E-4},rate_range={5.6077297329914466E-11,0.08387008788047194},height_median=1738.37009887147,rate=1.4128090399384566E-4,height=13112.290757981484,posterior=0.7015887123652927,rate_median=6.668716355709935E-6,length=10752.598606522193,length_median=671.6041388359905]:338.5351793752925,Burkholderia_pseudomallei_8_8_117_2008[&rate_range={2.166551282312741E-11,2.10498323093647E-4},height_95%_HPD={0.0,1.4551915228366852E-11},height_median=0.0,length_range={177.01403326480659,1.9704600746646702E7},rate=2.3690969535784127E-5,height=6.3181892657299046E-12,length_95%_HPD={177.01403326480659,37985.716179024894},rate_median=1.4358822307860527E-5,height_range={0.0,7.450580596923828E-9},length=21727.565247648607,length_median=2481.731434858156,rate_95%_HPD={2.166551282312741E-11,8.058292222938907E-5}]:2076.9052782467625)[&height_95%_HPD={177.01403326480704,37389.773715204035},length_range={0.015697847341243687,1.063358854832958E7},length_95%_HPD={0.015697847341243687,21629.102928596047},height_range={177.01403326480704,1.9704600746646702E7},rate_95%_HPD={1.2290059810030718E-11,1.579869269828667E-4},rate_range={1.2290059810030718E-11,0.025622836007775956},height_median=2076.9052782467625,rate=6.733303478813843E-5,height=22205.669286980195,posterior=0.499277858015776,rate_median=6.3316591826949705E-6,length=10954.009206848637,length_median=939.5869916277479]:3630.911213615418,(((((1106a_1993[&rate_range={7.5934661185333E-14,0.014863320490662869},height_95%_HPD={14.999999999992724,15.000000000029104},height_median=15.0,length_range={7.923220758865313E-4,263501.1344490254},rate=8.967277352521716E-6,height=15.00000000001135,length_95%_HPD={7.923220758865313E-4,775.495576908373},rate_median=1.9432339702076146E-7,height_range={14.999999999534339,15.000000029802322},length=382.80466938055196,length_median=28.86723860672201,rate_95%_HPD={7.5934661185333E-14,1.380448270762209E-5}]:28.867238606719184,1106b_1996[&rate_range={3.2404444413889494E-13,1.7861058113246385E-4},height_95%_HPD={11.999999999992724,12.000000000029104},height_median=12.0,length_range={3.0007923220758865,263504.1344490254},rate=1.4218720389115615E-6,height=12.000000000011378,length_95%_HPD={3.0007923220758865,778.495576908373},rate_median=1.6923269307724272E-7,height_range={11.999999999534339,12.000000029802322},length=385.8046693805521,length_median=31.86723860672201,rate_95%_HPD={3.2404444413889494E-13,6.728117407147585E-6}]:31.867238606719184)[&height_95%_HPD={15.000792322083726,790.4955769083754},length_range={0.007831685983672898,1809319.0229914999},length_95%_HPD={0.007831685983672898,2837.5916431678147},height_range={15.000792322083726,263516.13444904983},rate_95%_HPD={8.290354383907644E-10,3.4385726460923034E-4},rate_range={8.290354383907644E-10,0.3271969568281991},height_median=43.867238606719184,rate=2.0927558593208042E-4,height=397.8046693805632,posterior=1.0,rate_median=1.8480386330308635E-5,length=1454.4183387999528,length_median=136.29698640413065]:169.2447410461209,BPC006_2008[&rate_range={4.36653700470026E-9,7.184671580136555E-4},height_95%_HPD={0.0,1.4551915228366852E-11},height_median=0.0,length_range={15.05160950140192,1962747.728102359},rate=7.378097378192157E-5,height=8.483480826441772E-12,length_95%_HPD={15.05160950140192,3844.6553065730977},rate_median=4.107811239890637E-5,height_range={0.0,1.4901161193847656E-8},length=1850.046003951698,length_median=213.56065119814488,rate_95%_HPD={4.36653700470026E-9,2.610485398349444E-4}]:213.1119796528401)[&height_95%_HPD={15.160146645856003,3804.448961463553},length_range={0.16971665185879203,3447688.9980038693},length_95%_HPD={0.16971665185879203,6894.0064781812125},height_range={15.0516095014018,1962747.7281023562},rate_95%_HPD={2.7526286584589747E-11,6.151857495915417E-4},rate_range={2.7526286584589747E-11,0.06892145805865885},height_median=213.1119796528401,rate=2.0947122721811179E-4,height=1846.510303314707,posterior=0.9993334073991779,rate_median=3.211771598490206E-5,length=3366.126836705037,length_median=312.39426273002016]:404.95450096089553,Bp22_1989[&rate_range={1.8493361822430101E-9,0.003146526199909511},height_95%_HPD={18.999999999985448,19.000000000014552},height_median=19.0,length_range={3.255815713262969,5410417.726106228},rate=4.4443067164649643E-5,height=19.000000000011674,length_95%_HPD={3.255815713262969,10857.921505004508},rate_median=1.8245610662631013E-5,height_range={18.999999998137355,19.000000029802322},length=5151.109749389396,length_median=613.6275610704232,rate_95%_HPD={1.8493361822430101E-9,1.6669151612758046E-4}]:599.0664806137356)[&height_95%_HPD={22.255815713262564,10515.766383473063},length_range={0.6571450914218531,4210151.775749795},length_95%_HPD={0.6571450914218531,20329.467174287813},height_range={22.255815713262564,5410436.726106226},rate_95%_HPD={2.037155578924991E-11,2.3505641149522004E-4},rate_range={2.037155578924991E-11,0.007081626696567192},height_median=618.0664806137356,rate=7.275543390279173E-5,height=5061.763219109857,posterior=0.9875569381179868,rate_median=2.332516215975963E-5,length=9183.140125523136,length_median=921.6716326831488]:938.8299687209237,(1026b_1993[&rate_range={2.324222395912949E-10,4.4221129135694055E-4},height_95%_HPD={14.999999999992724,15.000000000029104},height_median=15.0,length_range={71.99795178796485,8605430.623272484},rate=4.494677533693402E-5,height=15.000000000008908,length_95%_HPD={88.4773747722481,19161.74520322619},rate_median=2.812440722693054E-5,height_range={14.99999999254942,15.000000014901161},length=9797.543814615332,length_median=1150.3915846671473,rate_95%_HPD={2.324222395912949E-10,1.514418796230636E-4}]:1119.8745206178864,(((Burkholderia_pseudomallei_33_1976[&rate_range={1.3154247351816664E-8,0.0012815260302130732},height_95%_HPD={31.999999999970896,32.000000000029104},height_median=32.0,length_range={18.29404509604349,1732177.999240828},rate=1.3470191282310138E-4,height=32.00000000000811,length_95%_HPD={18.29404509604349,4249.314320098159},rate_median=8.378897546813035E-5,height_range={31.99999998509884,32.00000001490116},length=1950.388738158967,length_median=274.1621395860899,rate_95%_HPD={1.3154247351816664E-8,4.275874000975324E-4}]:274.1621395860893,(Burkholderia_pseudomallei_18_1990[&rate_range={6.954829234165332E-11,2.7554979650522248E-5},height_95%_HPD={17.999999999970896,18.000000000029104},height_median=18.0,length_range={30.390320422194357,643807.8792505611},rate=2.2474660952642607E-6,height=18.00000000000955,length_95%_HPD={30.390320422194357,1952.7154883856706},rate_median=1.4306634279721233E-6,height_range={17.99999999254942,18.00000001490116},length=886.3878659967208,length_median=145.9638425520569,rate_95%_HPD={6.954829234165332E-11,7.169291099970988E-6}]:145.96384255204975,(Burkholderia_pseudomallei_6_1960[&rate_range={5.706874457610426E-10,0.02754547677976143},height_95%_HPD={47.99999999994179,48.000000000029104},height_median=48.0,length_range={0.019572756851736983,465134.63830139884},rate=5.467032754354375E-5,height=48.000000000008285,length_95%_HPD={0.019572756851736983,707.9570155064089},rate_median=7.753290025883563E-6,height_range={47.99999998509884,48.00000001490116},length=343.2804641466808,length_median=38.370432103846824,rate_95%_HPD={5.706874457610426E-10,1.6021560695213296E-4}]:38.370432103845815,Burkholderia_pseudomallei_4075_1999[&rate_range={1.1818073182692252E-10,1.7258458696785758E-5},height_95%_HPD={8.999999999941792,9.000000000029104},height_median=9.0,length_range={39.01957275685174,465173.63830139884},rate=2.3140301943138467E-6,height=9.000000000008733,length_95%_HPD={39.01957275685174,746.9570155064089},rate_median=1.6347797764199387E-6,height_range={8.999999985098839,9.000000014901161},length=382.2804641466806,length_median=77.37043210384682,rate_95%_HPD={6.493650367040598E-10,6.8080595814021805E-6}]:77.37043210384581)[&height_95%_HPD={48.01957275685163,755.9570155063993},length_range={0.0045806762483380226,584399.4741287077},length_95%_HPD={0.0045806762483380226,1163.2237631436917},height_range={48.01957275685163,465182.63830138743},rate_95%_HPD={6.976017817775231E-10,8.966452984638309E-5},rate_range={6.976017817775231E-10,0.04672917926155373},height_median=86.37043210384581,rate=3.9021095753089503E-5,height=391.28046414668796,posterior=1.0,rate_median=4.035852855495244E-6,length=513.1074018500467,length_median=54.28245111499416]:77.59341044820394)[&height_95%_HPD={48.39032042219333,1970.7154883856856},length_range={0.5836040772825939,1110118.3866710882},length_95%_HPD={0.5836040772825939,2119.9605121327},height_range={48.39032042219333,643825.8792505562},rate_95%_HPD={1.3154247351816664E-8,0.00260200356430681},rate_range={1.3154247351816664E-8,0.0255605487709035},height_median=163.96384255204975,rate=6.000333560366448E-4,height=904.3878659967289,posterior=1.0,rate_median=1.4094483073319528E-4,length=1078.0008721622435,length_median=104.3878695575122]:142.19829703403957)[&height_95%_HPD={50.29404509604342,4281.314320098172},length_range={0.19945051269741043,913129.7940872258},length_95%_HPD={0.25443847784848117,3197.872321161125},height_range={50.29404509604342,1732209.9992408305},rate_95%_HPD={1.2294731169018442E-8,9.617500479466755E-4},rate_range={1.2294731169018442E-8,0.04106215389169513},height_median=306.1621395860893,rate=2.5838505917492047E-4,height=1982.3887381589752,posterior=1.0,rate_median=5.745009046788524E-5,length=1467.0716142651816,length_median=159.5347558341208]:222.2966748464023,(Burkholderia_pseudomallei_68_1992[&rate_range={2.9747795866478905E-8,0.0034193358217144277},height_95%_HPD={15.999999999970896,16.000000000029104},height_median=16.0,length_range={7.592905318592859,831954.3706877063},rate=2.366248900423371E-4,height=16.00000000000689,length_95%_HPD={7.592905318592859,3073.9289953944844},rate_median=1.2102275725676101E-4,height_range={15.99999999254942,16.00000000745058},length=1458.4474595920735,length_median=188.37788462133312,rate_95%_HPD={2.9747795866478905E-8,8.391441193851066E-4}]:182.94042265273674,Burkholderia_pseudomallei_9_1988[&rate_range={3.63312939247396E-8,0.008268577196090103},height_95%_HPD={19.999999999970896,20.000000000029104},height_median=20.0,length_range={3.5929053185928588,831950.3706877063},rate=3.476144253286512E-4,height=20.00000000000691,length_95%_HPD={3.5929053185928588,3049.880689227364},rate_median=1.5729717792206332E-4,height_range={19.99999999254942,20.00000000745058},length=1428.6711245372862,length_median=183.0745623405844,rate_95%_HPD={3.63312939247396E-8,0.0012450379971222503}]:178.94042265273674)[&height_95%_HPD={23.592905318590056,2971.67758084301},length_range={0.789402643600738,2046744.823113714},length_95%_HPD={0.789402643600738,4027.071742734675},height_range={23.592905318590056,831970.3706877083},rate_95%_HPD={2.493558089548379E-9,2.5306264974001214E-4},rate_range={2.493558089548379E-9,0.006648837675028356},height_median=198.94042265273674,rate=7.172957480266291E-5,height=1420.1812865472286,posterior=0.9774469503388512,rate_median=2.172944344165285E-5,length=2045.7185223489796,length_median=255.44587496569588]:329.5183917797549)[&height_95%_HPD={59.64147015350659,7594.441199665307},length_range={0.07810387497218585,901956.9153133534},length_95%_HPD={0.07810387497218585,3679.4504717155687},height_range={59.64147015350659,2104673.8882289752},rate_95%_HPD={3.8243543207019545E-10,4.780175956478354E-4},rate_range={3.8243543207019545E-10,0.06613272123396051},height_median=528.4588144324916,rate=1.784257634089744E-4,height=3481.43274527097,posterior=0.9971114320631042,rate_median=2.9306152156508303E-5,length=1939.8126676633847,length_median=178.9588055135]:248.2947038579241,(1710a_1996[&rate_range={4.321638323439515E-11,0.00681621164852411},height_95%_HPD={11.999999999970896,12.000000000029104},height_median=12.0,length_range={0.01918826615950131,666069.3075800255},rate=1.1746874093512044E-5,height=12.000000000009315,length_95%_HPD={0.01918826615950131,1870.4969688023075},rate_median=8.501621624678579E-7,height_range={11.99999999254942,12.000000014901161},length=774.6668898533171,length_median=76.96435578101628,rate_95%_HPD={4.321638323439515E-11,2.9509051030473516E-5}]:76.96435578101955,1710b_1999[&rate_range={1.1551784539782372E-12,7.859020675334028E-5},height_95%_HPD={8.999999999970896,9.000000000029104},height_median=9.0,length_range={3.0191882661595013,666072.3075800255},rate=8.852041941703648E-7,height=9.000000000009361,length_95%_HPD={3.0191882661595013,1873.4969688023075},rate_median=8.41207421317373E-8,height_range={8.99999999254942,9.000000014901161},length=777.6668898533171,length_median=79.96435578101628,rate_95%_HPD={1.1551784539782372E-12,4.166081601521091E-6}]:79.96435578101955)[&height_95%_HPD={12.019188266162018,1882.496968802414},length_range={3.4422553734679013,2672513.7258197516},length_95%_HPD={3.4422553734679013,9160.652437232326},height_range={12.019188266162018,666081.3075800389},rate_95%_HPD={8.303812855834305E-9,2.919081073458799E-4},rate_range={8.303812855834305E-9,0.008121149518027438},height_median=88.96435578101955,rate=1.0458544027366457E-4,height=786.6668898533251,posterior=1.0,rate_median=4.4033478007952004E-5,length=4601.719261414139,length_median=589.0152938591227]:687.7891625093962)[&height_95%_HPD={65.64827273189098,11404.969476192899},length_range={0.1946099575967537,5317173.370447111},length_95%_HPD={0.1946099575967537,7929.606306239139},height_range={65.64827273189098,2679585.6405825615},rate_95%_HPD={7.042066372378507E-11,4.768158183743956E-4},rate_range={7.042066372378507E-11,0.03897234297482436},height_median=776.7535182904157,rate=1.5256334122306563E-4,height=5418.931896826984,posterior=0.9887790245528275,rate_median=2.7111815807602E-5,length=4509.340506493817,length_median=293.18736548343634]:358.1210023274707)[&height_95%_HPD={86.99795178796558,16712.99930194218},length_range={0.13016247862492492,3445796.6833588053},length_95%_HPD={0.13016247862492492,13443.380135394453},height_range={86.99795178796558,4985577.3004715},rate_95%_HPD={2.1029160181281107E-11,1.8494010566989073E-4},rate_range={2.1029160181281107E-11,0.04428325860976558},height_median=1134.8745206178864,rate=6.903238933418108E-5,height=8032.049892000464,posterior=0.9533385179424508,rate_median=1.0424235884901297E-5,length=5623.321213185006,length_median=483.48135702763625]:422.0219287167729)[&height_95%_HPD={126.4250424324473,23506.982468389382},length_range={0.24366874727559207,7325718.466165824},length_95%_HPD={0.24366874727559207,13923.04892329497},height_range={126.4250424324473,7042626.093765706},rate_95%_HPD={1.7313186952248244E-11,1.4419453306793706E-4},rate_range={1.7313186952248244E-11,0.01890277114405039},height_median=1556.8964493346593,rate=4.8792801537340735E-5,height=11640.508719143807,posterior=0.8256860348850128,rate_median=7.0617884754375625E-6,length=6536.732612825745,length_median=586.1249696251299]:346.59295836265846,((K96243_1996[&rate_range={2.0996504723848603E-9,5.614946096535974E-4},height_95%_HPD={11.999999999985448,12.000000000029104},height_median=12.0,length_range={12.34054139183301,2612738.166802639},rate=7.248857139874928E-5,height=12.000000000009978,length_95%_HPD={12.34054139183301,3285.2298442343413},rate_median=3.554473897872719E-5,height_range={11.999999998137355,12.000000029802322},length=2269.7001346754987,length_median=158.70088945497903,rate_95%_HPD={2.0996504723848603E-9,2.743386626581208E-4}]:158.70088945497992,Burkholderia_pseudomallei_91_1984[&rate_range={3.2318578787371555E-9,0.031032011629615826},height_95%_HPD={23.999999999985448,24.000000000029104},height_median=24.0,length_range={0.34054139183301047,2612726.166802639},rate=2.701318610971612E-4,height=24.000000000009756,length_95%_HPD={0.34054139183301047,3273.2298442343413},rate_median=6.934822956343474E-5,height_range={23.999999998137355,24.000000029802322},length=2257.7001346754982,length_median=146.70088945497903,rate_95%_HPD={3.2318578787371555E-9,0.0011251266265765074}]:146.70088945497992)[&height_95%_HPD={24.340541391833085,3297.229844234418},length_range={2.021601778240125,3951894.643374367},length_95%_HPD={2.021601778240125,8446.663020440954},height_range={24.340541391833085,2612750.1668026447},rate_95%_HPD={3.2485588564373245E-9,3.919933996979558E-4},rate_range={3.2485588564373245E-9,0.006772790742760724},height_median=170.70088945497992,rate=1.0338002907093011E-4,height=2281.7001346755087,posterior=1.0,rate_median=3.2372105977578446E-5,length=4202.188971633158,length_median=409.7249210522914]:517.5032539200038,Burkholderia_pseudomallei_104_1990[&rate_range={4.1028276293024365E-9,0.0010477262730965251},height_95%_HPD={17.999999999992724,18.000000000029104},height_median=18.0,length_range={17.63156487305573,4565245.734977471},rate=5.1040191828312166E-5,height=18.000000000006366,length_95%_HPD={17.63156487305573,11916.08092228908},rate_median=2.4673885147313975E-5,height_range={17.99999999254942,18.00000000745058},length=6466.676399640491,length_median=671.9420152107234,rate_95%_HPD={4.1028276293024365E-9,1.8994425388029482E-4}]:670.2041433749837)[&height_95%_HPD={35.63156487305696,11934.08092228917},length_range={1.492560435711198,7359238.2326593995},length_95%_HPD={1.492560435711198,25919.70647607749},height_range={35.63156487305696,4565263.734977476},rate_95%_HPD={7.352551560715162E-11,2.1235419925193368E-4},rate_range={7.352551560715162E-11,0.014247612243416762},height_median=688.2041433749837,rate=7.653891354301464E-5,height=6489.904299912734,posterior=0.998222419731141,rate_median=1.609579436961928E-5,length=11220.77756012489,length_median=1340.6392616759035]:1215.2852643223341)[&height_95%_HPD={166.59149490611594,27064.15148071252},length_range={0.35798904944840615,2.812452925781713E7},length_95%_HPD={0.35798904944840615,15045.471040709286},height_range={166.59149490611594,8154486.913546592},rate_95%_HPD={3.5810269726200183E-13,1.6332111596468194E-4},rate_range={3.5810269726200183E-13,0.0062201997800724815},height_median=1903.4894076973178,rate=4.447394966542982E-5,height=15334.121119683616,posterior=0.6320408843461838,rate_median=8.259988790285639E-6,length=14849.325975117907,length_median=796.4468338866498]:3804.3270841648628)[&height_95%_HPD={268.304084487575,87974.7756751352},length_range={1.6432222278299378,1.7378362911655846E8},length_95%_HPD={1.6432222278299378,338307.0466159533},height_range={268.304084487575,3.0338189294976294E7},rate_95%_HPD={1.205632697845821E-12,23.651570540474793},rate_range={1.205632697845821E-12,203.2415422017944},height_median=5707.816491862181,rate=4.499877715716477,height=42554.53754764443,posterior=1.0,rate_median=0.0032426272296535445,length=171918.83639211976,length_median=19724.915861539215]:21327.34277484447)[&height_95%_HPD={1422.8741977291982,433407.66212381725},height_median=27035.15926670665,height=214473.37393976373,posterior=1.0,height_range={1422.8741977291982,2.0412181841153476E8},length=0.0];
end;

begin figtree;
	set appearance.backgroundColorAttribute="Default";
	set appearance.backgroundColour=#-1;
	set appearance.branchColorAttribute="User selection";
	set appearance.branchLineWidth=0.4;
	set appearance.branchMinLineWidth=0.0;
	set appearance.branchWidthAttribute="Fixed";
	set appearance.foregroundColour=#-16777216;
	set appearance.selectionColour=#-2144520576;
	set branchLabels.colorAttribute="User selection";
	set branchLabels.displayAttribute="Branch times";
	set branchLabels.fontName="sansserif";
	set branchLabels.fontSize=8;
	set branchLabels.fontStyle=0;
	set branchLabels.isShown=false;
	set branchLabels.significantDigits=4;
	set layout.expansion=0;
	set layout.layoutType="RECTILINEAR";
	set layout.zoom=0;
	set legend.attribute="height";
	set legend.fontSize=10.0;
	set legend.isShown=false;
	set legend.significantDigits=4;
	set nodeBars.barWidth=4.0;
	set nodeBars.displayAttribute="height_95%_HPD";
	set nodeBars.isShown=false;
	set nodeLabels.colorAttribute="User selection";
	set nodeLabels.displayAttribute="posterior";
	set nodeLabels.fontName="sansserif";
	set nodeLabels.fontSize=10;
	set nodeLabels.fontStyle=0;
	set nodeLabels.isShown=true;
	set nodeLabels.significantDigits=2;
	set nodeShape.colourAttribute="User selection";
	set nodeShape.isShown=false;
	set nodeShape.minSize=10.0;
	set nodeShape.scaleType=Width;
	set nodeShape.shapeType=Circle;
	set nodeShape.size=4.0;
	set nodeShape.sizeAttribute="Fixed";
	set polarLayout.alignTipLabels=false;
	set polarLayout.angularRange=0;
	set polarLayout.rootAngle=0;
	set polarLayout.rootLength=100;
	set polarLayout.showRoot=true;
	set radialLayout.spread=0.0;
	set rectilinearLayout.alignTipLabels=true;
	set rectilinearLayout.curvature=0;
	set rectilinearLayout.rootLength=100;
	set scale.offsetAge=0.0;
	set scale.rootAge=1.0;
	set scale.scaleFactor=1.0;
	set scale.scaleRoot=false;
	set scaleAxis.automaticScale=true;
	set scaleAxis.fontSize=8.0;
	set scaleAxis.isShown=false;
	set scaleAxis.lineWidth=1.0;
	set scaleAxis.majorTicks=1.0;
	set scaleAxis.origin=0.0;
	set scaleAxis.reverseAxis=false;
	set scaleAxis.showGrid=true;
	set scaleBar.automaticScale=true;
	set scaleBar.fontSize=10.0;
	set scaleBar.isShown=false;
	set scaleBar.lineWidth=1.0;
	set scaleBar.scaleRange=3000.0;
	set tipLabels.colorAttribute="User selection";
	set tipLabels.displayAttribute="Names";
	set tipLabels.fontName="sansserif";
	set tipLabels.fontSize=17;
	set tipLabels.fontStyle=0;
	set tipLabels.isShown=true;
	set tipLabels.significantDigits=4;
	set trees.order=false;
	set trees.orderType="increasing";
	set trees.rooting=false;
	set trees.rootingType="User Selection";
	set trees.transform=false;
	set trees.transformType="cladogram";
end;
