# Supplementary material for: Concordance and discordance of sequence survey methods for molecular epidemiology
Source: PeerJ. 2015 Feb 17;3:e761. doi: 10.7717/peerj.761 (PMC4338773; doi:10.7717/peerj.761)
Supplement: File S2 [file peerj-03-761-s005.zip › Supplemental File 2 2/datasets/bp_mlst.nex]

#NEXUS
begin taxa;
	dimensions ntax=31;
	taxlabels
	Burkholderia_pseudomallei_104_1990
	Burkholderia_pseudomallei_18_1990
	Burkholderia_pseudomallei_208_1990
	Burkholderia_pseudomallei_24_1976
	Burkholderia_pseudomallei_25_1977
	Burkholderia_pseudomallei_31_1992
	Burkholderia_pseudomallei_33_1976
	Burkholderia_pseudomallei_35_1963
	Burkholderia_pseudomallei_4075_1999
	Burkholderia_pseudomallei_5_1949
	Burkholderia_pseudomallei_6_1960
	Burkholderia_pseudomallei_68_1992
	Burkholderia_pseudomallei_8_8_117_2008
	Burkholderia_pseudomallei_9_1988
	Burkholderia_pseudomallei_91_1984
	Burkholderia_pseudomallei_D150_2006
	Burkholderia_pseudomallei_D35_2003
	Burkholderia_pseudomallei_D51_1992
	Burkholderia_pseudomallei_D60_1992
	Burkholderia_pseudomallei_D77_1994
	Bp22_1989
	K96243_1996
	1710b_1999
	E264_1994
	668_1995
	1106a_1993
	MSHR346_1996
	1026b_1993
	BPC006_2008
	1106b_1996
	1710a_1996
;
end;

begin characters;
	dimensions nchar=3518;
	format datatype=dna missing=? gap=-;
	matrix
	Burkholderia_pseudomallei_104_1990	CGAATTGCTTACGTAACGGGCGGCATGGGCGGCATCGGCACGAGCATCTGCCAGCGCCTGCACAAGGACGGCTTCAGGGTGGTCGCGGGCTGCGGCCCGAATTCGCCGCGCCGCGTGAAATGGCTCGAGGATCAGAAGGCGCTCGGCTTCGATTTCTACGCGTCCGAAGGCAACGTCGGCGACTGGGATTCGACGAAGCAGGCGTTCGACAAGGTGAAGGCCGAAGTGGGCGAGATCGACGTGCTCGTCAATAACGCGGGCATCACGCGCGACGTCGTGTTCCGCAAGATGACCCGCGAGGATTGGCAGGCGGTGATCGACACGAACCTGACGAGCCTCTTCAACGTCACGAAGCAGGTGATCGACGGGATGGTCGAGCGCGGCTGGGGGCGCATCATCAACATCTCGTCGGTGAACGGCCAGAAGGGGCAGTTCGGCCAGACCAACTATTCGACCGCGAAGGCGGGCATTCACGGCTTCACGATGTCGCTCGCGCAGGAAGTCGCGACGAAGGGGGTGCGCAACGAGCTGCGCGGCATTCCGATCAAGGTCGGCGACACGCTGAAATCGGTGATCGGCGACGAGATCGTGCGCGACATCCCGCTGAAGGAAGGCGATTCGCTGCGCTCGAAGATCAAGCAGGTCGCATCGGGCCGCTTCGGCGTGACGGCCGAGTATCTCGCGTCGGCCGACCAGATCCAGATCAAGATGGCGCAGGGCGCGAAGCCGGGCGAAGGCGGCCAACTGCCGGGCCACAAGGTGTCCGAATACATCGGCAAGCTGCGCTACTCGGTGCCGGGCGTCGGCCTCATCTCGCCGCCGCCGCACCATGACATCTATTCGATCGAGGATCTCGCGCAACTGATCCACGATCTGAAGAACGTCAATCCGGTCGCGAGCATCTCGGTGAAGCTCGTGTCGGAGGTGGGCGTCGGCACGGTGGCGGCGGGCGTCGCGAAGGCGAAGGCCGATCACGTCGTGATCGCGGGCCACGACGGCGGCACGGGCGCTTCGCCGCTGTCGTCGGTCAAGCACGCGGGTGCGCCGCTCAATGTGTACGGCTATTCGAAGTTCCTGTTCGATCAGGTGATCCGCCGCGTGATGCCGAGCGCGAAGAGCCAGATCGCGGGCTTCCGCTATTTCAACGTGTACGGGCCGCGCGAGTCGCACAAGGGGCGCATGGCGTCGGTTGCGTTCCACAACTTCAACCAGTTTCGCGCCGAGGGCAAGGTCAAGCTCTTCGGCGAGTACAACGGCTATGGCCCGGGCGAGCAGACGCGCGATTTCGTGTCGGTCGAGGACGTCGCGAAGGTGAACCTGCATTTCTTCGATCACCCGCAGAAGTCGGGCATCTTCAATCTCGGCACCGGCCGCGCGCAGCCGTTCAACGACATCGCGACGACGGTCGTCAACACGCTGCGCGCGCTCGAAGGCCAGCCCGCGCTCACGCTTGCCGAGCAGGTCGAGCAGGGGCTCGTCGAATACGTGCCGTTCCCGGACGCGCTGCGCCACATCGACCACGGCAAGTCGACGCTCGCGGATCGCATCATCCAGCTTTGCGGCGGCCTGTCCGACCGGGAGATGGAATCGCAGGTGCTTGACTCGATGGACCTCGAGCGCGAGCGCGGCATCACGATCAAGGCGCAGACCGCCGCGCTCACCTATCGCGCGCGCGACGGCAAGGTCTACAACCTGAATCTCATCGATACCCCGGGGCACGTCGATTTCTCGTACGAAGTGAGCCGCTCGCTGTCCGCGTGCGAGGGCGCGCTGCTCGTCGTCGACGCAAGCCAGGGCGTCGAGGCGCAGACGGTCGCGAACTGCTATACGGCGATCGAGCTCGGCGTCGAGGTGGTGCCCGTCCTCAACAAGATCGATCTGCCGGCGGCGAACCCGGAGAACGCGATCGCCGAGATCGAGGACGTGATCGGCATCGACGCGATGGACGCGGTGCGCTGCAGCGCGAAGACGGGCCTCGGCGTCGAGGACGTGCTCCGAATTGCTTACGTAACGGGCGGCATGGGCGGCATCGGCACGAGCATCTGCCAGCGCCTGCACAAGGACGGCTTCAGGGTGGTCGCGGGCTGCGGCCCGAATTCGCCGCGCCGCGTGAAATGGCTCGAGGATCAGAAGGCGCTCGGCTTCGATTTCTACGCGTCCGAAGGCAACGTCGGCGACTGGGATTCGACGAAGCAGGCGTTCGACAAGGTGAAGGCCGAAGTGGGCGAGATCGACGTGCTCGTCAATAACGCGGGCATCACGCGCGACGTCGTGTTCCGCAAGATGACCCGCGAGGATTGGCAGGCGGTGATCGACACGAACCTGACGAGCCTCTTCAACGTCACGAAGCAGGTGATCGACGGGATGGTCGAGCGCGGCTGGGGGCGCATCATCAACATCTCGTCGGTGAACGGCCAGAAGGGGCAGTTCGGCCAGACCAACTATTCGACCGCGAAGGCGGGCATTCACGGCTTCACGATGTCGCTCGCGCAGGAAGTCGCGACGAAGGGGGTGCCCGAAAACCCGGCCTTCTGGCAAGCCAAGGGGCGCCCCGTCGCGTGGCGCAATCTCGCGATCTCGATTCCCGCGCTGATGCTCGCGTTCGTCGTCTGGTCGCTCTGGAGCGTCGTCGTCGTCAACCTCGATCGCGCGGGCTTTCACTTCAGCAAGAACCAGCTGTTCTGGCTCACCGCGCTGCCTGCGCTTTCCGGCGCGACGCTGCGCATCTTCTATTCGTTCCTCGTGCCGATCTTCGGCGGCCGCCGCTTCACCGCGATCTCGACCGCGACGCTGCTGATTCCCGCGCTCGGAATGGGCTTCGCGCTGCGCGACCCCGGCACGGGCTACCCGACGCTCCTCATCCTCGCGCTGCTCTGCGGGTTCGGCGGCGCGAACTTCAGCTCGTCGATGGCGAACATCAGCTTCTTCTTCCCGAAGGCGAAGAAAGGGCTCGCGACCGGCCTGAACGCGGGCATCGGCAACCTCGGCGTGTCGGTCGTGCAGTTCGTCACGCCGCTCGTGATCTCGGCGGGCCTGTTCGGCGCGCTCGCGGGCGATCCGCAGAGCGTCGTCGCGATGTACGAGCTCGCGCCCGTCGGCAAGCACAAGATCACGCTCTGCACGAACCTGCCGTGCCAGCTCGGCCCGCACGGCGGCGCCGAGGCGACGGCCGACTATCTGAAGCAAAAGCTCGGCATCGATTTCGGCGAAACCACGCCGGACGGCAAGTTCACGCTGAAGGAAGGCGAATGCTTCGGCGCGTGCGGCGATGCGCCGGTGCTGCTGCTCAACAATCACAAAATGTGCAGCTTCATGAGCCGCGAGAAGATCGACCAGCTGCTTGAGGAGCTCTCGAAATGACGTCCCTTCACGATCGTCACATCAAACCGCTGATCCTCGCCGGCCTGACCGGCGAGAACTGGCATCTCGAAGACTACGTCGCGCGCGGCGGCTACAAGCAGTTGCGCCGCATCCTCGAAGAAAAGATTCCGCCCGAGCAGGTGATCGCCGACGTGAAG
	Burkholderia_pseudomallei_18_1990	CGAATTGCTTACGTAACGGGCGGCATGGGCGGCATCGGCACGAGCATCTGCCAGCGCCTGCACAAGGACGGCTTCAGGGTGGTCGCGGGCTGCGGCCCGAATTCGCCGCGCCGCGTGAAATGGCTCGAGGATCAGAAGGCGCTCGGCTTCGATTTCTACGCGTCCGAAGGCAACGTCGGCGACTGGGATTCGACGAAGCAGGCGTTCGACAAGGTGAAGGCCGAAGTGGGCGAGATCGACGTGCTCGTCAATAACGCGGGCATCACGCGCGACGTCGTGTTCCGCAAGATGACCCGCGAGGATTGGCAGGCGGTGATCGACACGAACCTGACGAGTCTCTTCAACGTCACGAAGCAGGTGATCGACGGGATGGTCGAGCGCGGCTGGGGGCGCATCATCAACATCTCGTCGGTGAACGGCCAGAAGGGGCAGTTCGGCCAGACCAACTATTCGACCGCGAAGGCGGGCATTCACGGCTTCACGATGTCGCTCGCGCAGGAAGTCGCGACGAAGGGGGTGCGCAACGAGCTGCGCGGCATTCCGATCAAGGTCGGCGACACGCTGAAATCGGTGATCGGCGACGAGATCGTGCGCGACATCCCGCTGAAGGAAGGCGATTCGCTGCGCTCGAAGATCAAGCAGGTCGCGTCGGGCCGCTTCGGCGTGACGGCCGAGTATCTCGCGTCGGCCGACCAGATCCAGATCAAGATGGCGCAGGGCGCGAAGCCGGGCGAAGGCGGCCAACTGCCGGGCCACAAGGTGTCCGAATACATCGGCAAGCTGCGCTACTCGGTGCCGGGCGTCGGCCTCATCTCGCCGCCGCCGCACCATGACATCTATTCGATCGAGGATCTCGCGCAACTGATCCACGATCTGAAGAACGTCAATCCGGTCGCGAGCATCTCGGTGAAGCTCGTGTCGGAGGTGGGCGTCGGCACGGTGGCGGCGGGCGTCGCGAAGGCGAAGGCCGATCACGTCGTGATCGCGGGCCACGACGGCGGCACGGGCGCTTCGCCGCTGTCGTCGGTCAAGCACGCGGGTGCGCCGCTCAATGTGTACGGCTATTCGAAGTTCCTGTTCGATCAGGTGATCCGCCGCGTGATGCCGAGCGCGAAGAGCCAGATCGCGGGCTTCCGCTATTTCAACGTGTACGGGCCGCGCGAGTCGCACAAGGGGCGCATGGCGTCGGTTGCGTTCCACAACTTCAACCAGTTTCGCGCCGAGGGCAAGGTCAAGCTCTTCGGCGAGTACAACGGCTATGGCCCGGGCGAGCAGACGCGCGATTTCGTGTCGGTCGAGGACGTCGCGAAGGTGAACCTGCATTTCTTCGATCACCCGCAGAAGTCGGGCATCTTCAATCTCGGTACTGGCCGCGCGCAGCCGTTCAACGACATCGCGACGACGGTCGTCAACACGCTGCGCGCGCTCGAAGGCCAGCCCGCGCTCACGCTTGCCGAGCAGGTCGAGCAGGGGCTCGTCGAATACGTGCCGTTCCCGGACGCGCTGCGCCACATCGACCACGGCAAGTCGACGCTCGCGGATCGCATCATCCAGCTTTGCGGCGGCCTGTCCGACCGGGAGATGGAATCGCAGGTGCTTGACTCGATGGACCTCGAGCGCGAGCGCGGCATCACGATCAAGGCGCAGACCGCCGCGCTCACCTATCGCGCGCGCGACGGCAAGGTCTACAACCTGAATCTCATCGATACCCCGGGGCACGTCGATTTCTCGTACGAAGTGAGCCGCTCGCTGTCCGCGTGCGAGGGCGCGCTGCTCGTCGTCGACGCAAGCCAGGGCGTCGAGGCGCAGACGGTCGCGAACTGCTATACGGCGATCGAGCTCGGCGTCGAGGTGGTGCCCGTCCTCAACAAGATCGATCTGCCGGCGGCGAACCCGGAGAACGCGATCGCCGAGATCGAGGACGTGATCGGCATCGACGCGATGGACGCGGTGCGCTGCAGCGCGAAGACGGGCCTCGGCGTCGAGGACGTGCTCCGAATTGCTTACGTAACGGGCGGCATGGGCGGCATCGGCACGAGCATCTGCCAGCGCCTGCACAAGGACGGCTTCAGGGTGGTCGCGGGCTGCGGCCCGAATTCGCCGCGCCGCGTGAAATGGCTCGAGGATCAGAAGGCGCTCGGCTTCGATTTCTACGCGTCCGAAGGCAACGTCGGCGACTGGGATTCGACGAAGCAGGCGTTCGACAAGGTGAAGGCCGAAGTGGGCGAGATCGACGTGCTCGTCAATAACGCGGGCATCACGCGCGACGTCGTGTTCCGCAAGATGACCCGCGAGGATTGGCAGGCGGTGATCGACACGAACCTGACGAGTCTCTTCAACGTCACGAAGCAGGTGATCGACGGGATGGTCGAGCGCGGCTGGGGGCGCATCATCAACATCTCGTCGGTGAACGGCCAGAAGGGGCAGTTCGGCCAGACCAACTATTCGACCGCGAAGGCGGGCATTCACGGCTTCACGATGTCGCTCGCGCAGGAAGTCGCGACGAAGGGGGTGCCCGAAAACCCGGCCTTCTGGCAAGCCAAGGGGCGCCCCGTCGCGTGGCGCAATCTCGCGATCTCGATTCCTGCGCTGATGCTCGCGTTCGTCGTCTGGTCGCTCTGGAGCGTCGTCGTCGTCAATCTCGATCGCGCGGGCTTTCACTTCAGCAAGAACCAGCTGTTCTGGCTCACCGCGCTGCCCGCGCTTTCCGGCGCGACGCTGCGCATCTTCTATTCGTTCCTCGTGCCGATCTTCGGCGGCCGCCGCTTCACCGCGATCTCGACCGCGACGCTGCTGATTCCCGCGCTCGGAATGGGCTTCGCGCTGCGCGACCCCGGCACGGGCTACCCGACGCTCCTCATCCTCGCGCTGCTCTGCGGGTTCGGCGGCGCGAACTTCAGCTCGTCGATGGCGAACATCAGCTTCTTCTTCCCGAAGGCGAAGAAAGGGCTCGCGACCGGCCTGAACGCGGGCATCGGCAACCTCGGCGTGTCGGTCGTGCAGTTCGTCACGCCGCTCGTGATCTCGGCGGGCCTGTTCGGCGCGCTCGCGGGCGATCCGCAGAGCGTCGTCGCGATGTACGAGCTCGCGCCCGTCGGCAAGCACAAGATCACGCTCTGCACGAACCTGCCGTGCCAGCTCGGCCCGCACGGCGGCGCCGAGGCGACGGCCGACTATCTGAAGCAAAAGCTCGGCATCGATTTCGGCGAAACCACGCCGGACGGCAAGTTCACGCTGAAGGAAGGCGAATGCTTCGGCGCGTGCGGCGATGCGCCGGTGCTGCTGCTCAATAATCACAAAATGTGCAGCTTCATGAGCCGCGAGAAGATCGACCAGCTGCTTGAGGAGCTCTCGAAATGACGTCCCTTCACGATCGTCACATCAAACCGCTGATCCTCGCCGGCCTGACCGGCGAGAACTGGCATCTCGAAGACTACGTCGCGCGCGGCGGCTACAAGCAGTTGCGCCGCATCCTCGAAGAAAAGATTCCGCCCGAGCAGGTGATCGCCGACGTGAAG
	Burkholderia_pseudomallei_208_1990	CGAATTGCTTACGTAACGGGCGGCATGGGCGGCATCGGCACGAGCATCTGCCAGCGCCTGCACAAGGACGGCTTCAGGGTGGTCGCGGGCTGCGGCCCGAATTCGCCGCGCCGCGTGAAATGGCTCGAGGATCAGAAGGCGCTCGGCTTCGATTTCTACGCGTCCGAAGGCAACGTCGGCGACTGGGATTCGACGAAGCAGGCGTTCGACAAGGTGAAGGCCGAAGTGGGCGAGATCGACGTGCTCGTCAATAACGCGGGCATCACGCGCGACGTCGTGTTCCGCAAGATGACCCGCGAGGATTGGCAGGCGGTGATCGACACGAACCTGACGAGCCTCTTCAACGTCACGAAGCAGGTGATCGACGGGATGGTCGAGCGCGGCTGGGGGCGCATCATCAACATCTCGTCGGTGAACGGCCAGAAGGGGCAGTTCGGCCAGACCAACTATTCGACCGCGAAGGCGGGCATTCACGGCTTCACGATGTCGCTCGCGCAGGAAGTCGCGACGAAGGGGGTGCGCAACGAGCTGCGCGGCATTCCGATCAAGGTCGGCGACACGCTGAAATCGGTGATCGGCGACGAGATCGTGCGCGACATCCCGCTGAAGGAAGGCGATTCGCTGCGCTCGAAGATCAAGCAGGTCGCATCGGGCCGCTTCGGCGTGACGGCCGAGTATCTCGCGTCGGCCGACCAGATCCAGATCAAGATGGCGCAGGGCGCGAAGCCGGGCGAAGGCGGCCAACTGCCGGGCCACAAGGTGTCCGAATACATCGGCAAGCTGCGCTACTCGGTGCCGGGCGTCGGCCTCATCTCGCCGCCGCCGCACCATGACATCTATTCGATCGAGGATCTCGCGCAACTGATCCACGATCTGAAGAACGTCAATCCGGTCGCGAGCATCTCGGTGAAGCTCGTGTCGGAGGTGGGCGTCGGCACGGTGGCAGCGGGCGTCGCGAAGGCGAAGGCCGATCACGTCGTGATCGCGGGCCACGACGGCGGCACGGGCGCTTCGCCGCTGTCGTCGGTCAAGCACGCGGGTGCGCCGCTCAATGTGTACGGCTATTCGAAGTTCCTGTTCGATCAGGTGATCCGCCGCGTGATGCCGAGCGCGAAGAGCCAGATCGCGGGCTTCCGCTATTTCAACGTGTACGGGCCGCGCGAGTCGCACAAGGGGCGCATGGCGTCGGTTGCGTTCCACAACTTCAACCAGTTTCGCGCCGAGGGCAAGGTCAAGCTCTTCGGCGAGTACAACGGCTATGGTCCGGGCGAGCAGACGCGCGATTTCGTGTCGGTCGAGGACGTCGCGAAGGTGAACCTGCATTTCTTCGATCACCCGCAGAAGTCGGGCATCTTCAATCTCGGTACCGGCCGCGCGCAGCCGTTCAACGACATCGCGACGACGGTCGTCAACACGCTGCGCGCGCTCGAAGGCCAGCCCGCGCTCACGCTTGCCGAGCAGGTCGAGCAGGGGCTCGTCGAATACGTGCCGTTCCCGGACGCGCTGCGCCACATCGACCACGGCAAGTCGACGCTCGCGGATCGCATCATCCAGCTTTGCGGCGGCCTGTCCGACCGGGAGATGGAATCGCAGGTGCTCGACTCGATGGACCTCGAGCGCGAGCGCGGCATCACGATCAAGGCGCAGACCGCCGCGCTCACCTATCGCGCGCGCGACGGCAAGGTCTACAACCTGAATCTCATCGATACCCCGGGGCACGTCGATTTCTCGTACGAAGTGAGCCGCTCGCTGTCCGCGTGCGAGGGCGCGCTGCTCGTCGTCGACGCAAGCCAGGGCGTCGAGGCGCAGACGGTCGCGAACTGCTATACGGCGATCGAGCTCGGCGTCGAGGTGGTGCCCGTCCTCAACAAGATCGATCTGCCGGCGGCGAACCCGGAGAACGCGATCGCCGAGATCGAGGACGTGATCGGCATCGACGCGATGGACGCGGTGCGCTGCAGCGCGAAGACGGGCCTCGGCGTCGAGGACGTGCTCCGAATTGCTTACGTAACGGGCGGCATGGGCGGCATCGGCACGAGCATCTGCCAGCGCCTGCACAAGGACGGCTTCAGGGTGGTCGCGGGCTGCGGCCCGAATTCGCCGCGCCGCGTGAAATGGCTCGAGGATCAGAAGGCGCTCGGCTTCGATTTCTACGCGTCCGAAGGCAACGTCGGCGACTGGGATTCGACGAAGCAGGCGTTCGACAAGGTGAAGGCCGAAGTGGGCGAGATCGACGTGCTCGTCAATAACGCGGGCATCACGCGCGACGTCGTGTTCCGCAAGATGACCCGCGAGGATTGGCAGGCGGTGATCGACACGAACCTGACGAGCCTCTTCAACGTCACGAAGCAGGTGATCGACGGGATGGTCGAGCGCGGCTGGGGGCGCATCATCAACATCTCGTCGGTGAACGGCCAGAAGGGGCAGTTCGGCCAGACCAACTATTCGACCGCGAAGGCGGGCATTCACGGCTTCACGATGTCGCTCGCGCAGGAAGTCGCGACGAAGGGGGTGCCCGAAAACCCGGCCTTCTGGCAAGCCAAGGGGCGCCCCGTCGCGTGGCGCAATCTCGCGATCTCGATTCCCGCGCTGATGCTCGCGTTCGTCGTCTGGTCGCTCTGGAGCGTCGTCGTCGTCAACCTCGATCGCGCGGGCTTTCACTTCAGCAAGAACCAGCTGTTCTGGCTCACCGCGCTGCCCGCGCTTTCCGGCGCGACGCTGCGCATCTTCTATTCGTTCCTCGTGCCGATCTTCGGCGGCCGCCGCTTCACCGCGATCTCGACCGCGACGCTGCTGATTCCCGCGCTCGGAATGGGCTTCGCGCTGCGCGACCCCGGCACGGGCTACCCGACGCTCCTCATCCTCGCGCTGCTCTGCGGGTTCGGCGGTGCGAACTTCAGCTCGTCGATGGCGAACATCAGCTTCTTCTTCCCGAAGGCGAAGAAAGGGCTCGCGACCGGCCTGAACGCGGGCATCGGCAACCTCGGCGTGTCGGTCGTGCAGTTCGTCACGCCGCTCGTGATCTCGGCGGGCCTGTTCGGCGCGCTCGCGGGCGATCCGCAGAGCGTCGTCGCGATGTACGAGCTCGCGCCCGTCGGCAAGCACAAGATCACGCTCTGCACGAACCTGCCGTGCCAGCTCGGCCCGCACGGCGGCGCCGAGGCGACGGCCGACTATCTGAAGCAAAAGCTCGGCATCGATTTCGGCGAAACCACACCGGACGGCAAGTTCACGCTGAAGGAAGGCGAATGCTTCGGCGCGTGCGGCGATGCGCCGGTGCTGCTGCTCAACAATCACAAAATGTGCAGCTTCATGAGCCGCGAGAAGATCGACCAGCTGCTTGAGGAGCTCTCGAAATGACGTCCCTTCACGATCGTCACATCAAACCGCTGATCCTCGCCGGCCTGACCGGCGAGAACTGGCATCTCGAAGACTACGTCGCGCGCGGCGGCTACAAGCAGTTGCGCCGCATCCTCGAAGAAAATATTCCGCCCGAGCAGGTGATCGCCGACGTGAAG
	Burkholderia_pseudomallei_24_1976	CGAATTGCTTACGTAACGGGCGGCATGGGCGGCATCGGCACGAGCATCTGCCAGCGCCTGCACAAGGACGGCTTCAGGGTGGTCGCGGGCTGCGGCCCGAATTCGCCGCGCCGCGTGAAATGGCTCGAGGATCAGAAGGCGCTCGGCTTCGATTTCTACGCGTCCGAAGGCAACGTCGGCGACTGGGATTCGACGAAGCAGGCGTTCGACAAGGTGAAGGCCGAAGTGGGCGAGATCGACGTGCTCGTCAATAACGCGGGCATCACGCGCGACGTCGTGTTCCGCAAGATGACCCGCGAGGATTGGCAGGCGGTGATCGACACGAACCTGACGAGCCTCTTCAACGTCACGAAGCAGGTGATCGACGGGATGGTCGAGCGCGGCTGGGGGCGCATCATCAACATCTCGTCGGTGAACGGCCAGAAGGGGCAGTTCGGCCAGACCAACTATTCGACCGCGAAGGCGGGCATTCACGGCTTCACGATGTCGCTCGCGCAGGAAGTCGCGACGAAGGGGGTGCGCAACGAGCTGCGCGGCATTCCGATCAAGGTCGGCGACACGCTGAAATCGGTGATCGGCGACGAGATCGTGCGCGACATCCCGCTGAAGGAAGGCGATTCGCTGCGCTCGAAGATCAAGCAGGTCGCGTCGGGCCGCTTCGGCGTGACGGCCGAGTATCTCGCGTCGGCCGACCAGATCCAGATCAAGATGGCGCAGGGCGCGAAGCCGGGCGAAGGCGGCCAACTGCCGGGCCACAAGGTGTCCGAATACATCGGCAAGCTGCGCTACTCGGTGCCGGGCGTCGGCCTCATCTCGCCGCCGCCGCACCATGACATCTATTCGATCGAGGATCTCGCGCAACTGATCCACGATCTGAAGAACGTCAATCCGGTCGCGAGCATCTCGGTGAAGCTCGTGTCGGAGGTGGGCGTCGGCACGGTGGCGGCGGGCGTCGCGAAGGCGAAGGCCGATCACGTCGTGATCGCGGGCCACGACGGCGGCACGGGCGCTTCGCCGCTGTCGTCGGTCAAGCACGCGGGTGCGCCGCTCAATGTGTACGGCTATTCGAAGTTCCTGTTCGATCAGGTGATCCGCCGCGTGATGCCGAGCGCGAAGAGCCAGATCGCGGGCTTCCGCTATTTCAACGTGTACGGGCCGCGCGAGTCGCACAAGGGGCGCATGGCGTCGGTTGCGTTCCATAACTTCAACCAGTTTCGCGCCGAGGGCAAGGTCAAGCTCTTCGGCGAGTACAACGGCTATGGCCCGGGCGAGCAGACGCGCGATTTCGTGTCGGTCGAGGACGTCGCGAAGGTGAACCTGCATTTCTTCGATCACCCGCAGAAGTCGGGCATCTTCAATCTCGGCACCGGCCGCGCGCAGCCGTTCAACGACATCGCGACGACGGTCGTCAACACGCTGCGCGCGCTCGAAGGCCAGCCCGCGCTCACGCTTGCCGAGCAGGTCGAGCAGGGGCTCGTCGAATACGTGCCGTTCCCGGACGCGCTGCGCCACATCGACCACGGCAAGTCGACGCTCGCGGATCGCATCATCCAGCTTTGCGGCGGCCTGTCCGACCGGGAGATGGAATCGCAGGTGCTCGACTCGATGGACCTCGAGCGCGAGCGCGGCATCACGATCAAGGCGCAGACCGCCGCGCTCACCTATCGCGCGCGCGACGGCAAGGTCTACAACCTGAATCTCATCGATACCCCGGGGCACGTCGATTTCTCGTACGAAGTGAGCCGCTCGCTGTCCGCGTGCGAGGGCGCGCTGCTCGTCGTCGACGCAAGCCAGGGCGTCGAGGCGCAGACGGTCGCGAACTGCTATACGGCGATCGAGCTCGGCGTCGAGGTGGTGCCCGTCCTCAACAAGATCGATCTGCCGGCGGCGAACCCGGAGAACGCGATCGCCGAGATCGAGGACGTGATCGGCATCGACGCGATGGACGCGGTGCGCTGCAGCGCGAAGACGGGCCTCGGCGTCGAGGACGTGCTCCGAATTGCTTACGTAACGGGCGGCATGGGCGGCATCGGCACGAGCATCTGCCAGCGCCTGCACAAGGACGGCTTCAGGGTGGTCGCGGGCTGCGGCCCGAATTCGCCGCGCCGCGTGAAATGGCTCGAGGATCAGAAGGCGCTCGGCTTCGATTTCTACGCGTCCGAAGGCAACGTCGGCGACTGGGATTCGACGAAGCAGGCGTTCGACAAGGTGAAGGCCGAAGTGGGCGAGATCGACGTGCTCGTCAATAACGCGGGCATCACGCGCGACGTCGTGTTCCGCAAGATGACCCGCGAGGATTGGCAGGCGGTGATCGACACGAACCTGACGAGCCTCTTCAACGTCACGAAGCAGGTGATCGACGGGATGGTCGAGCGCGGCTGGGGGCGCATCATCAACATCTCGTCGGTGAACGGCCAGAAGGGGCAGTTCGGCCAGACCAACTATTCGACCGCGAAGGCGGGCATTCACGGCTTCACGATGTCGCTCGCGCAGGAAGTCGCGACGAAGGGGGTGCCCGAAAACCCGGCCTTCTGGCAAGCCAAGGGGCGCCCCGTCGCGTGGCGCAATCTCGCGATCTCGATTCCCGCGCTGATGCTCGCGTTCGTCGTCTGGTCGCTCTGGAGCGTCGTCGTCGTCAACCTCGATCGCGCGGGCTTTCACTTCAGCAAGAACCAGCTGTTCTGGCTCACCGCGCTGCCCGCGCTTTCCGGCGCGACGCTGCGCATCTTCTATTCGTTCCTCGTGCCGATCTTCGGCGGCCGCCGCTTCACCGCGATCTCGACCGCGACGCTGCTGATTCCCGCGCTCGGAATGGGCTTCGCGCTGCGCGACCCCGGCACGGGCTACCCGACGCTCCTCATCCTCGCGCTGCTCTGCGGGTTCGGCGGCGCGAACTTCAGCTCGTCGATGGCGAACATCAGCTTCTTCTTCCCGAAGGCGAAGAAAGGGCTCGCGACCGGCCTGAACGCGGGCATCGGCAACCTCGGCGTGTCGGTCGTGCAGTTCGTCACGCCGCTCGTGATCTCGGCGGGCCTGTTCGGCGCGCTCGCGGGCGATCCGCAGAGCGTCGTCGCGATGTACGAGCTCGCGCCCGTCGGCAAGCACAAGATCACGCTCTGCACGAACCTGCCGTGCCAGCTCGGCCCGCACGGCGGCGCCGAGGCGACGGCCGACTATCTGAAGCAAAAGCTCGGCATCGATTTCGGCGAAACCACGCCGGACGGCAAGTTCACGCTGAAGGAAGGCGAATGCTTCGGCGCGTGCGGCGATGCGCCGGTGCTGCTGCTCAACAATCACAAAATGTGCAGCTTCATGAGCCGCGAGAAGATCGACCAGCTGCTTGAGGAGCTCTCGAAATGACGTCCCTTCACGATCGTCACATCAAACCGCTGATCCTCGCCGGCCTGACCGGCGAGAACTGGCATCTCGAAGACTACGTCGCGCGCGGCGGCTACAAGCAGTTGCGCCGCATCCTCGAAGAAAAGATTCCGCCCGAGCAGGTGATCGCCGACGTGAAG
	Burkholderia_pseudomallei_25_1977	CGAATTGCTTACGTAACGGGCGGCATGGGCGGCATCGGCACGAGCATCTGCCAGCGCCTGCACAAGGACGGCTTCAGGGTGGTCGCGGGCTGCGGCCCGAATTCGCCGCGCCGCGTGAAATGGCTCGAGGATCAGAAGGCGCTCGGCTTCGATTTCTACGCGTCCGAAGGCAACGTCGGCGACTGGGATTCGACGAAGCAGGCGTTCGACAAGGTGAAGGCCGAAGTGGGCGAGATCGACGTGCTCGTCAATAACGCGGGCATCACGCGCGACGTCGTGTTCCGCAAGATGACCCGCGAGGATTGGCAGGCGGTGATCGACACGAACCTGACGAGCCTCTTCAACGTCACGAAGCAGGTGATCGACGGGATGGTCGAGCGCGGCTGGGGGCGCATCATCAACATCTCGTCGGTGAACGGCCAGAAGGGGCAGTTCGGCCAGACCAACTATTCGACCGCGAAGGCGGGCATTCACGGCTTCACGATGTCGCTCGCGCAGGAAGTCGCGACGAAGGGGGTGCGCAACGAGCTGCGCGGCATTCCGATCAAGGTCGGCGACACGCTGAAATCGGTGATCGGCGACGAGATCGTGCGCGACATCCCGCTGAAGGAAGGCGATTCGCTGCGCTCGAAGATCAAGCAGGTCGCGTCGGGCCGCTTCGGCGTGACGGCCGAGTATCTCGCGTCGGCCGACCAGATCCAGATCAAGATGGCGCAGGGCGCGAAGCCGGGCGAAGGCGGCCAACTGCCGGGCCACAAGGTGTCCGAATACATCGGCAAGCTGCGCTACTCGGTGCCGGGCGTCGGCCTCATCTCGCCGCCGCCGCACCATGACATCTATTCGATCGAGGATCTCGCGCAACTGATCCACGATCTGAAGAACGTCAATCCGGTCGCGAGCATCTCGGTGAAGCTCGTGTCGGAGGTGGGCGTCGGCACGGTGGCGGCGGGCGTCGCGAAGGCGAAGGCCGATCACGTCGTGATCGCGGGCCACGACGGCGGCACGGGCGCTTCGCCGCTGTCGTCGGTCAAGCACGCGGGTGCGCCGCTCAATGTGTACGGCTATTCGAAGTTCCTGTTCGATCAGGTGATCCGCCGCGTGATGCCGAGCGCGAAGAGCCAGATCGCGGGCTTCCGCTATTTCAACGTGTACGGGCCGCGCGAGTCGCACAAGGGGCGCATGGCGTCGGTTGCGTTCCATAACTTCAACCAGTTTCGCGCCGAGGGCAAGGTCAAGCTCTTCGGCGAGTACAACGGCTATGGCCCGGGCGAGCAGACGCGCGATTTCGTGTCGGTCGAGGACGTCGCGAAGGTGAACCTGCATTTCTTCGATCACCCGCAGAAGTCGGGCATCTTCAATCTCGGCACCGGCCGCGCGCAGCCGTTCAACGACATCGCGACGACGGTCGTCAACACGCTGCGCGCGCTCGAAGGCCAGCCCGCGCTCACGCTTGCCGAGCAGGTCGAGCAGGGGCTCGTCGAATACGTGCCGTTCCCGGACGCGCTGCGCCACATCGACCACGGCAAGTCGACGCTCGCGGATCGCATCATCCAGCTTTGCGGCGGCCTGTCCGACCGGGAGATGGAATCGCAGGTGCTCGACTCGATGGACCTCGAGCGCGAGCGCGGCATCACGATCAAGGCGCAGACCGCCGCGCTCACCTATCGCGCGCGCGACGGCAAGGTCTACAACCTGAATCTCATCGATACCCCGGGGCACGTCGATTTCTCGTACGAAGTGAGCCGCTCGCTGTCCGCGTGCGAGGGCGCGCTGCTCGTCGTCGACGCAAGCCAGGGCGTCGAGGCGCAGACGGTCGCGAACTGCTATACGGCGATCGAGCTCGGCGTCGAGGTGGTGCCCGTCCTCAACAAGATCGATCTGCCGGCGGCGAACCCGGAGAACGCGATCGCCGAGATCGAGGACGTGATCGGCATCGACGCGATGGACGCGGTGCGCTGCAGCGCGAAGACGGGCCTCGGCGTCGAGGACGTGCTCCGAATTGCTTACGTAACGGGCGGCATGGGCGGCATCGGCACGAGCATCTGCCAGCGCCTGCACAAGGACGGCTTCAGGGTGGTCGCGGGCTGCGGCCCGAATTCGCCGCGCCGCGTGAAATGGCTCGAGGATCAGAAGGCGCTCGGCTTCGATTTCTACGCGTCCGAAGGCAACGTCGGCGACTGGGATTCGACGAAGCAGGCGTTCGACAAGGTGAAGGCCGAAGTGGGCGAGATCGACGTGCTCGTCAATAACGCGGGCATCACGCGCGACGTCGTGTTCCGCAAGATGACCCGCGAGGATTGGCAGGCGGTGATCGACACGAACCTGACGAGCCTCTTCAACGTCACGAAGCAGGTGATCGACGGGATGGTCGAGCGCGGCTGGGGGCGCATCATCAACATCTCGTCGGTGAACGGCCAGAAGGGGCAGTTCGGCCAGACCAACTATTCGACCGCGAAGGCGGGCATTCACGGCTTCACGATGTCGCTCGCGCAGGAAGTCGCGACGAAGGGGGTGCCCGAAAACCCGGCCTTCTGGCAAGCCAAGGGGCGCCCCGTCGCGTGGCGCAATCTCGCGATCTCGATTCCCGCGCTGATGCTCGCGTTCGTCGTCTGGTCGCTCTGGAGCGTCGTCGTCGTCAATCTCGATCGCGCGGGCTTTCACTTCAGCAAGAACCAGCTGTTCTGGCTCACCGCGCTGCCTGCGCTTTCCGGCGCGACGCTGCGCATCTTCTATTCGTTCCTCGTGCCGATCTTCGGCGGCCGCCGCTTCACCGCGATCTCGACCGCGACGCTGCTGATTCCCGCGCTCGGAATGGGCTTCGCGCTGCGCGACCCCGGCACGGGCTACCCGACGCTCCTCATCCTCGCGCTGCTCTGCGGGTTCGGCGGCGCGAACTTCAGCTCGTCGATGGCGAACATCAGCTTCTTCTTCCCGAAGGCGAAGAAAGGGCTCGCGACCGGCCTGAACGCGGGCATCGGCAACCTCGGCGTGTCGGTCGTGCAGTTCGTCACGCCGCTCGTGATCTCGGCGGGCCTGTTCGGCGCGCTCGCGGGCGATCCGCAGAGCGTCGTCGCGATGTACGAGCTCGCGCCCGTCGGCAAGCACAAGATCACGCTCTGCACGAACCTGCCGTGCCAGCTCGGCCCGCACGGCGGCGCCGAGGCGACGGCCGACTATCTGAAGCAAAAGCTCGGCATCGATTTCGGCGAAACCACGCCGGACGGCAAGTTCACGCTGAAGGAAGGCGAATGCTTCGGCGCGTGCGGCGATGCGCCGGTGCTGCTGCTCAACAATCACAAAATGTGCAGCTTCATGAGCCGCGAGAAGATCGACCAGCTGCTTGAGGAGCTCTCGAAATGACGTCCCTTCACGATCGTCACATCAAACCGCTGATCCTCGCCGGCCTGACCGGCGAGAACTGGCATCTCGAAGACTACGTCGCGCGCGGCGGCTACAAGCAGTTGCGCCGCATCCTCGAAGAAAAGATTCCGCCCGAGCAGGTGATCGCCGACGTGAAG
	Burkholderia_pseudomallei_31_1992	CGAATTGCTTACGTAACGGGCGGCATGGGCGGCATCGGCACGAGCATCTGCCAGCGCCTGCACAAGGACGGCTTCAGGGTGGTCGCGGGCTGCGGCCCGAATTCGCCGCGCCGCGTGAAATGGCTCGAGGATCAGAAGGCGCTCGGCTTCGATTTCTACGCGTCCGAAGGCAACGTCGGCGACTGGGATTCGACGAAGCAGGCGTTCGACAAGGTGAAGGCCGAAGTGGGCGAGATCGACGTGCTCGTCAATAACGCGGGCATCACGCGCGACGTCGTGTTCCGCAAGATGACCCGCGAGGATTGGCAGGCGGTGATCGACACGAACCTGACGAGCCTCTTCAACGTCACGAAGCAGGTGATCGACGGGATGGTCGAGCGCGGCTGGGGGCGCATCATCAACATCTCGTCGGTGAACGGCCAGAAGGGGCAGTTCGGCCAGACCAACTATTCGACCGCGAAGGCGGGCATTCACGGCTTCACGATGTCGCTCGCGCAGGAAGTCGCGACGAAGGGGGTGCGCAACGAGCTGCGCGGCATTCCGATCAAGGTCGGCGACACGCTGAAATCGGTGATCGGCGACGAGATCGTGCGCGACATCCCGCTGAAGGAAGGCGATTCGCTGCGCTCGAAGATCAAGCAGGTCGCGTCGGGCCGCTTCGGCGTGACGGCCGAGTATCTCGCGTCGGCCGACCAGATCCAGATCAAGATGGCGCAGGGCGCGAAGCCGGGCGAAGGCGGCCAACTGCCGGGCCACAAGGTGTCCGAATACATCGGCAAGCTGCGCTACTCGGTGCCGGGCGTCGGCCTCATCTCGCCGCCGCCGCACCATGACATCTATTCGATCGAGGATCTCGCGCAACTGATCCACGATCTGAAGAACGTCAATCCGGTCGCGAGCATTTCGGTGAAGCTCGTGTCGGAGGTGGGCGTCGGCACGGTGGCGGCGGGCGTCGCGAAGGCGAAGGCCGATCACGTCGTGATCGCGGGCCACGACGGCGGCACGGGCGCTTCGCCGCTGTCGTCGGTCAAGCACGCGGGTGCGCCGCTCAATGTGTACGGCTATTCGAAGTTCCTGTTCGATCAGGTGATCCGCCGCGTGATGCCGAGCGCGAAGAGCCAGATCGCGGGCTTCCGCTATTTCAACGTGTACGGGCCGCGCGAGTCGCACAAGGGGCGCATGGCGTCGGTTGCGTTCCACAACTTCAACCAGTTTCGCGCCGAGGGCAAGGTCAAGCTCTTCGGCGAGTACAGCGGCTATGGCCCGGGCGAGCAGACGCGCGATTTCGTGTCGGTCGAGGACGTCGCGAAGGTGAACCTGCATTTCTTCGATCACCCGCAGAAGTCGGGCATCTTCAATCTCGGCACCGGCCGCGCGCAGCCGTTCAACGACATCGCGACGACGGTCGTCAACACGCTGCGCGCGCTCGAAGGCCAGCCCGCGCTCACGCTTGCCGAGCAGGTCGAGCAGGGGCTCGTCGAATACGTGCCGTTCCCGGACGCGCTGCGCCACATCGACCACGGCAAGTCGACGCTCGCGGATCGCATCATCCAGCTTTGCGGCGGCCTGTCCGACCGGGAGATGGAATCGCAGGTGCTCGACTCGATGGACCTCGAGCGTGAGCGCGGCATCACGATCAAGGCGCAGACCGCCGCGCTCACCTATCGCGCGCGCGACGGCAAGGTCTACAACCTGAATCTCATCGATACCCCGGGGCACGTCGATTTCTCGTACGAAGTGAGCCGCTCGCTGTCCGCGTGCGAGGGCGCGCTGCTCGTCGTCGACGCAAGCCAGGGCGTCGAGGCGCAGACGGTCGCGAACTGCTATACGGCGATCGAGCTCGGCGTCGAGGTGGTGCCCGTCCTCAACAAGATCGATCTGCCGGCGGCGAACCCGGAGAACGCGATCGCCGAGATCGAGGACGTGATCGGCATCGACGCGATGGACGCGGTGCGCTGCAGCGCGAAGACGGGCCTCGGCGTCGAGGACGTGCTCCGAATTGCTTACGTAACGGGCGGCATGGGCGGCATCGGCACGAGCATCTGCCAGCGCCTGCACAAGGACGGCTTCAGGGTGGTCGCGGGCTGCGGCCCGAATTCGCCGCGCCGCGTGAAATGGCTCGAGGATCAGAAGGCGCTCGGCTTCGATTTCTACGCGTCCGAAGGCAACGTCGGCGACTGGGATTCGACGAAGCAGGCGTTCGACAAGGTGAAGGCCGAAGTGGGCGAGATCGACGTGCTCGTCAATAACGCGGGCATCACGCGCGACGTCGTGTTCCGCAAGATGACCCGCGAGGATTGGCAGGCGGTGATCGACACGAACCTGACGAGCCTCTTCAACGTCACGAAGCAGGTGATCGACGGGATGGTCGAGCGCGGCTGGGGGCGCATCATCAACATCTCGTCGGTGAACGGCCAGAAGGGGCAGTTCGGCCAGACCAACTATTCGACCGCGAAGGCGGGCATTCACGGCTTCACGATGTCGCTCGCGCAGGAAGTCGCGACGAAGGGGGTGCCCGAAAACCCGGCCTTCTGGCAAGCCAAGGGGCGCCCCGTCGCGTGGCGCAATCTCGCGATCTCGATTCCCGCGCTGATGCTCGCGTTCGTCGTCTGGTCGCTCTGGAGCGTCGTCGTCGTCAACCTCGATCGCGCGGGCTTTCACTTCAGCAAGAACCAGCTGTTCTGGCTCACCGCGCTGCCTGCGCTTTCCGGCGCGACGCTGCGCATCTTCTATTCGTTCCTCGTGCCGATCTTCGGCGGCCGCCGCTTCACCGCGATCTCGACCGCGACGCTGCTGATTCCCGCGCTCGGAATGGGCTTCGCGCTGCGCGACCCCGGCACGGGCTACCCGACGCTCCTCATCCTCGCGCTGCTCTGCGGGTTCGGCGGCGCGAACTTCAGCTCGTCGATGGCGAACATCAGCTTCTTCTTCCCGAAGGCGAAGAAAGGGCTCGCGACCGGCCTGAACGCGGGCATCGGCAACCTCGGCGTGTCGGTCGTGCAGTTCGTCACGCCGCTCGTGATCTCGGCGGGCCTGTTCGGCGCGCTCGCGGGCGATCCGCAGAGCGTCGTCGCGATGTACGAGCTCGCGCCCGTCGGCAAGCACAAGATCACGCTCTGCACGAACCTGCCGTGCCAGCTCGGCCCGCACGGCGGCGCCGAGGCGACGGCCGACTATCTGAAGCAAAAGCTCGGCATCGATTTCGGCGAAACCACGCCGGACGGCAAGTTCACGCTGAAGGAAGGCGAATGCTTCGGCGCGTGCGGCGATGCGCCGGTGCTGCTGCTCAACAATCACAAAATGTGCAGCTTCATGAGCCGCGAGAAGATCGACCAGCTGCTTGAGGAGCTCTCGAAATGACGTCCCTTCACGATCGTCACATCAAACCGCTGATCCTCGCCGGCCTGACCGGCGAGAACTGGCATCTCGAAGACTACGTCGCGCGCGGCGGCTACAAGCAGTTGCGCCGCATCCTCGAAGAAAAGATTCCGCCCGAGCAGGTGATCGCCGACGTGAAG
	Burkholderia_pseudomallei_33_1976	CGAATTGCTTACGTAACGGGCGGCATGGGCGGCATCGGCACGAGCATCTGCCAGCGCCTGCACAAGGACGGCTTCAGGGTGGTCGCGGGCTGCGGCCCGAATTCGCCGCGCCGCGTGAAATGGCTCGAGGATCAGAAGGCGCTCGGCTTCGATTTCTACGCGTCCGAAGGCAACGTCGGCGACTGGGATTCGACGAAGCAGGCGTTCGACAAGGTGAAGGCCGAAGTGGGCGAGATCGACGTGCTCGTCAATAACGCGGGCATCACGCGCGACGTCGTGTTCCGCAAGATGACCCGCGAGGATTGGCAGGCGGTGATCGACACGAACCTGACGAGTCTCTTCAACGTCACGAAGCAGGTGATCGACGGGATGGTCGAGCGCGGCTGGGGGCGCATCATCAACATCTCGTCGGTGAACGGCCAGAAGGGGCAGTTCGGCCAGACCAACTATTCGACCGCGAAGGCGGGCATTCACGGCTTCACGATGTCGCTCGCGCAGGAAGTCGCGACGAAGGGGGTGCGCAACGAGCTGCGCGGCATTCCGATCAAGGTCGGCGACACGCTGAAATCGGTGATCGGCGACGAGATCGTGCGCGACATCCCGCTGAAGGAAGGCGATTCGCTGCGCTCGAAGATCAAGCAGGTCGCGTCGGGCCGCTTCGGCGTGACGGCCGAGTATCTCGCGTCGGCCGACCAGATCCAGATCAAGATGGCGCAGGGCGCGAAGCCGGGCGAAGGCGGCCAACTGCCGGGCCACAAGGTGTCCGAATACATCGGCAAGCTGCGCTACTCGGTGCCGGGCGTCGGCCTCATCTCGCCGCCGCCGCACCATGACATCTATTCGATCGAGGATCTCGCGCAACTGATCCACGATCTGAAGAACGTCAATCCGGTCGCGAGCATCTCGGTGAAGCTCGTGTCGGAGGTGGGCGTCGGCACGGTGGCGGCGGGCGTCGCGAAGGCGAAGGCCGATCACGTCGTGATCGCGGGCCACGACGGCGGCACGGGCGCTTCGCCGCTGTCGTCGGTCAAGCACGCGGGTGCGCCGCTCAATGTGTACGGCTATTCGAAGTTCCTGTTCGATCAGGTGATCCGCCGCGTGATGCCGAGCGCGAAGAGCCAGATCGCGGGCTTCCGCTATTTCAACGTGTACGGGCCGTGCGAGTCGCACAAGGGGCGCATGGCGTCGGTTGCGTTCCACAACTTCAACCAGTTTCGCGCCGAGGGCAAGGTCAAGCTCTTCGGCGAGTACAACGGCTATGGCCCGGGCGAGCAGACGCGCGATTTCGTGTCGGTCGAGGACGTCGCGAAGGTGAACCTGCATTTCTTCGATCACCCGCAGAAGTCGGGCATCTTCAATCTCGGTACCGGCCGCGCGCAGCCGTTCAACGACATCGCGACGACGGTCGTCAACACGCTGCGCGCGCTCGAAGGCCAGCCCGCGCTCACGCTTGCCGAGCAGGTCGAGCAGGGGCTCGTCGAATACGTGCCGTTCCCGGACGCGCTGCGCCACATCGACCACGGCAAGTCGACGCTCGCGGATCGCATCATCCAGCTTTGCGGCGGCCTGTCCGACCGGGAGATGGAATCGCAGGTGCTTGACTCGATGGACCTCGAGCGCGAGCGCGGCATCACGATCAAGGCGCAGACCGCCGCGCTCACCTATCGCGCGCGCGACGGCAAGGTCTACAACCTGAATCTCATCGATACCCCGGGGCACGTCGATTTCTCGTACGAAGTGAGCCGCTCGCTGTCCGCGTGCGAGGGCGCGCTGCTCGTCGTCGACGCAAGCCAGGGCGTCGAGGCGCAGACGGTCGCGAACTGCTATACGGCGATCGAGCTCGGCGTCGAGGTGGTGCCCGTCCTCAACAAGATCGATCTGCCGGCGGCGAACCCGGAGAACGCGATCGCCGAGATCGAGGACGTGATCGGCATCGACGCGATGGACGCGGTGCGCTGCAGCGCGAAGACGGGCCTCGGCGTCGAGGACGTGCTCCGAATTGCTTACGTAACGGGCGGCATGGGCGGCATCGGCACGAGCATCTGCCAGCGCCTGCACAAGGACGGCTTCAGGGTGGTCGCGGGCTGCGGCCCGAATTCGCCGCGCCGCGTGAAATGGCTCGAGGATCAGAAGGCGCTCGGCTTCGATTTCTACGCGTCCGAAGGCAACGTCGGCGACTGGGATTCGACGAAGCAGGCGTTCGACAAGGTGAAGGCCGAAGTGGGCGAGATCGACGTGCTCGTCAATAACGCGGGCATCACGCGCGACGTCGTGTTCCGCAAGATGACCCGCGAGGATTGGCAGGCGGTGATCGACACGAACCTGACGAGTCTCTTCAACGTCACGAAGCAGGTGATCGACGGGATGGTCGAGCGCGGCTGGGGGCGCATCATCAACATCTCGTCGGTGAACGGCCAGAAGGGGCAGTTCGGCCAGACCAACTATTCGACCGCGAAGGCGGGCATTCACGGCTTCACGATGTCGCTCGCGCAGGAAGTCGCGACGAAGGGGGTGCCCGAAAACCCGGCCTTCTGGCAAGCCAAGGGGCGCCCCGTCGCGTGGCGCAATCTCGCGATCTCGATTCCCGCGCTGATGCTCGCGTTCGTCGTCTGGTCGCTCTGGAGCGTCGTCGTCGTCAACCTCGATCGCGCGGGCTTTCACTTCAGCAAGAACCAGCTGTTCTGGCTCACCGCGCTGCCTGCGCTTTCCGGCGCGACGCTGCGCATCTTCTATTCGTTCCTCGTGCCGATCTTCGGCGGCCGCCGCTTCACCGCGATCTCGACCGCGACGCTGCTGATTCCCGCGCTCGGAATGGGCTTCGCGCTGCGCGACCCCGGCACGGGCTACCCGACGCTCCTCATCCTCGCGCTGCTCTGCGGGTTCGGCGGCGCGAACTTCAGCTCGTCGATGGCGAACATCAGCTTCTTCTTCCCGAAGGCGAAGAAAGGGCTCGCGACCGGCCTGAACGCGGGCATCGGCAACCTCGGCGTGTCGGTCGTGCAGTTCGTCACGCCGCTCGTGATCTCGGCGGGCCTGTTCGGCGCGCTCGCGGGCGATCCGCAGAGCGTCGTCGCGATGTACGAGCTCGCGCCCGTCGGCAAGCACAAGATCACGCTCTGCACGAACCTGCCGTGCCAGCTCGGCCCGCACGGCGGCGCCGAGGCGACGGCCGACTATCTGAAGCAAAAGCTCGGCATCGATTTCGGCGAAACCACGCCGGACGGCAAGTTCACGCTGAAGGAAGGCGAATGCTTCGGCGCGTGCGGCGATGCGCCGGTGCTGCTGCTCAACAATCACAAAATGTGCAGCTTCATGAGCCGCGAGAAGATCGACCAGCTGCTTGAGGAGCTCTCGAAATGACGTCCCTTCACGATCGTCACATCAAACCGCTGATCCTCGCCGGCCTGACCGGCGAGAACTGGCATCTCGAAGACTACGTCGCGCGCGGCGGCTACAAGCAGTTGCGCCGCATCCTCGAAGAAAAGATTCCGCCCGAGCAGGTGATCGCCGACGTGAAG
	Burkholderia_pseudomallei_35_1963	CGAATTGCTTACGTAACGGGCGGCATGGGCGGCATCGGCACGAGCATCTGCCAGCGCCTGCACAAGGACGGCTTCAGGGTGGTCGCGGGCTGCGGCCCGAATTCGCCGCGCCGCGTGAAATGGCTCGAGGATCAGAAGGCGCTCGGCTTCGATTTCTACGCGTCCGAAGGCAACGTCGGCGACTGGGATTCGACGAAGCAGGCGTTCGACAAGGTGAAGGCCGAAGTGGGCGAGATCGACGTGCTCGTCAATAACGCGGGCATCACGCGCGACGTCGTGTTCCGCAAGATGACCCGCGAGGATTGGCAGGCGGTGATCGACACGAACCTGACGAGCCTCTTCAACGTCACGAAGCAGGTGATCGACGGGATGGTCGAGCGCGGCTGGGGGCGCATCATCAACATCTCGTCGGTGAACGGCCAGAAGGGGCAGTTCGGCCAGACCAACTATTCGACCGCGAAGGCGGGCATTCACGGCTTCACGATGTCGCTCGCGCAGGAAGTCGCGACGAAGGGGGTGCGCAACGAGCTGCGCGGCATTCCGATCAAGGTCGGCGACACGCTGAAATCGGTGATCGGCGACGAGATCGTGCGCGACATCCCGCTGAAGGAAGGCGATTCGCTGCGCTCGAAGATCAAGCAGGTCGCGTCGGGCCGCTTCGGCGTGACGGCCGAGTATCTCGCGTCGGCCGACCAGATCCAGATCAAGATGGCGCAGGGCGCGAAGCCGGGCGAAGGCGGCCAACTGCCGGGCCACAAGGTGTCCGAATACATCGGCAAGCTGCGCTACTCGGTGCCGGGCGTCGGCCTCATCTCGCCGCCGCCGCACCATGACATCTATTCGATCGAGGATCTCGCGCAACTGATCCACGATCTGAAGAACGTCAATCCGGTCGCGAGCATCTCGGTGAAGCTCGTGTCGGAGGTGGGCGTCGGCACGGTGGCGGCGGGCGTCGCGAAGGCGAAGGCCGATCACGTCGTGATCGCGGGCCACGACGGCGGCACGGGCGCTTCGCCGCTGTCGTCGGTCAAGCACGCGGGTGCGCCGCTCAATGTGTACGGCTATTCGAAGTTCCTGTTCGATCAGGTGATCCGCCGCGTGATGCCGAGCGCGAAGAGCCAGATCGCGGGCTTCCGCTATTTCAACGTGTACGGGCCGCGCGAGTCGCACAAGGGGCGCATGGCGTCGGTTGCGTTCCACAACTTCAACCAGTTTCGCGCCGAGGGCAAGGTCAAGCTCTTCGGCGAGTACAACGGCTATGGCCCGGGCGAGCAGACGCGCGATTTCGTGTCGGTCGAGGACGTCGCGAAGGTGAACCTGCATTTCTTCGATCACCCGCAGAAGTCGGGCATCTTCAATCTCGGTACCGGCCGCGCGCAGCCGTTCAACGACATCGCGACGACGGTCGTCAACACGCTGCGCGTGCTCGAAGGCCAGCCCGCGCTCACGCTTGCCGAGCAGGTCGAGCAGGGGCTCGTCGAATACGTGCCGTTCCCGGACGCGCTGCGCCACATCGACCACGGCAAGTCGACGCTCGCGGATCGCATCATCCAGCTTTGCGGCGGCCTGTCCGACCGGGAGATGGAATCGCAGGTGCTCGACTCGATGGACCTCGAGCGCGAGCGCGGCATCACGATCAAGGCGCAGACCGCCGCGCTCACCTATCGCGCGCGCGACGGCAAGGTCTACAACCTGAATCTCATCGATACCCCGGGGCACGTCGATTTCTCGTACGAAGTGAGCCGCTCGCTGTCCGCGTGCGAGGGCGCGCTGCTCGTCGTCGACGCAAGCCAGGGCGTCGAGGCGCAGACGGTCGCGAACTGCTATACGGCGATCGAGCTCGGCGTCGAGGTGGTGCCCGTCCTCAACAAGATCGATCTGCCGGCGGCGAACCCGGAGAACGCGATCGCCGAGATCGAGGACGTGATCGGCATCGACGCGATGGACGCGGTGCGCTGCAGCGCGAAGACGGGCCTCGGCGTCGAGGACGTGCTCCGAATTGCTTACGTAACGGGCGGCATGGGCGGCATCGGCACGAGCATCTGCCAGCGCCTGCACAAGGACGGCTTCAGGGTGGTCGCGGGCTGCGGCCCGAATTCGCCGCGCCGCGTGAAATGGCTCGAGGATCAGAAGGCGCTCGGCTTCGATTTCTACGCGTCCGAAGGCAACGTCGGCGACTGGGATTCGACGAAGCAGGCGTTCGACAAGGTGAAGGCCGAAGTGGGCGAGATCGACGTGCTCGTCAATAACGCGGGCATCACGCGCGACGTCGTGTTCCGCAAGATGACCCGCGAGGATTGGCAGGCGGTGATCGACACGAACCTGACGAGCCTCTTCAACGTCACGAAGCAGGTGATCGACGGGATGGTCGAGCGCGGCTGGGGGCGCATCATCAACATCTCGTCGGTGAACGGCCAGAAGGGGCAGTTCGGCCAGACCAACTATTCGACCGCGAAGGCGGGCATTCACGGCTTCACGATGTCGCTCGCGCAGGAAGTCGCGACGAAGGGGGTGCCCGAAAACCCGGCCTTCTGGCAAGCCAAGGGGCGCCCCGTCGCGTGGCGCAATCTCGCGATCTCGATTCCCGCGCTGATGCTCGCGTTCGTCGTCTGGTCGCTCTGGAGCGTCGTCGTCGTCAACCTCGATCGCGCGGGCTTTCACTTCAGCAAGAACCAGCTGTTCTGGCTCACCGCGCTGCCTGCGCTTTCCGGCGCGACGCTGCGCATCTTCTATTCGTTCCTCGTGCCGATCTTCGGCGGCCGCCGCTTCACCGCGATCTCGACCGCGACGCTGCTGATTCCCGCGCTCGGAATGGGCTTCGCGCTGCGCGACCCCGGCACGGGCTACCCGACGCTCCTCATCCTCGCGCTGCTCTGCGGGTTCGGCGGCGCGAACTTCAGCTCGTCGATGGCGAACATCAGCTTCTTCTTCCCGAAGGCGAAGAAAGGGCTCGCGACCGGCCTGAACGCGGGCATCGGCAACCTCGGCGTGTCGGTCGTGCAGTTCGTCACGCCGCTCGTGATCTCGGCGGGCCTGTTCGGCGCGCTCGCGGGCGATCCGCAGAGCGTCGTCGCGATGTACGAGCTCGCGCCCGTCGGCAAGCACAAGATCACGCTCTGCACGAACCTGCCGTGCCAGCTCGGCCCGCACGGCGGCGCCGAGGCGACGGCCGACTATCTGAAGCAAAAGCTCGGCATCGATTTCGGCGAAACCACGCCGGACGGCAAGTTCACGCTGAAGGAAGGCGAATGCTTCGGCGCGTGCGGCGATGCGCCGGTGCTGCTGCTCAACAATCACAAAATGTGCAGCTTCATGAGCCGCGAGAAGATCGACCAGCTGCTTGAGGAGCTCTCGAAATGACGTCCCTTCACGATCGTCACATCAAACCGCTGATCCTCGCCGGCCTGACCGGCGAGAACTGGCATCTCGAAGACTACGTCGCGCGCGGCGGCTACAAGCAGTTGCGCCGCATCCTCGAAGAAAAGATTCCGCCCGAGCAGGTGATCGCCGACGTGAAG
	Burkholderia_pseudomallei_4075_1999	CGAATTGCTTACGTAACGGGCGGCATGGGCGGCATCGGCACGAGCATCTGCCAGCGCCTGCACAAGGACGGCTTCAGGGTGGTCGCGGGCTGCGGCCCGAATTCGCCGCGCCGCGTGAAATGGCTCGAGGATCAGAAGGCGCTCGGCTTCGATTTCTACGCGTCCGAAGGCAACGTCGGCGACTGGGATTCGACGAAGCAGGCGTTCGACAAGGTGAAGGCCGAAGTGGGCGAGATCGACGTGCTCGTCAATAACGCGGGCATCACGCGCGACGTCGTGTTCCGCAAGATGACCCGCGAGGATTGGCAGGCGGTGATCGACACGAACCTGACGAGTCTCTTCAACGTCACGAAGCAGGTGATCGACGGGATGGTCGAGCGCGGCTGGGGGCGCATCATCAACATCTCGTCGGTGAACGGCCAGAAGGGGCAGTTCGGCCAGACCAACTATTCGACCGCGAAGGCGGGCATTCACGGCTTCACGATGTCGCTCGCGCAGGAAGTCGCGACGAAGGGGGTGCGCAACGAGCTGCGCGGCATTCCGATCAAGGTCGGCGACACGCTGAAATCGGTGATCGGCGACGAGATCGTGCGCGACATCCCGCTGAAGGAAGGCGATTCGCTGCGCTCGAAGATCAAGCAGGTCGCGTCGGGCCGCTTCGGCGTGACGGCCGAGTATCTCGCGTCGGCCGACCAGATCCAGATCAAGATGGCGCAGGGCGCGAAGCCGGGCGAAGGCGGCCAACTGCCGGGCCACAAGGTGTCCGAATACATCGGCAAGCTGCGCTACTCGGTGCCGGGCGTCGGCCTCATCTCGCCGCCGCCGCACCATGACATCTATTCGATCGAGGATCTCGCGCAACTGATCCACGATCTGAAGAACGTCAATCCGGTCGCGAGCATCTCGGTGAAGCTCGTGTCGGAGGTGGGCGTCGGCACGGTGGCGGCGGGCGTCGCGAAGGCGAAGGCCGATCACGTCGTGATCGCGGGCCACGACGGCGGCACGGGCGCTTCGCCGCTGTCGTCGGTCAAGCACGCGGGTGCGCCGCTCAATGTGTACGGCTATTCGAAGTTCCTGTTCGATCAGGTGATCCGCCGCGTGATGCCGAGCGCGAAGAGCCAGATCGCGGGCTTCCGCTATTTCAACGTGTACGGGCCGCGCGAGTCGCACAAGGGGCGCATGGCGTCGGTTGCGTTCCACAACTTCAACCAGTTTCGCGCCGAGGGCAAGGTCAAGCTCTTCGGCGAGTACAACGGCTATGGCCCGGGCGAGCAGACGCGCGATTTCGTGTCGGTCGAGGACGTCGCGAAGGTGAACCTGCATTTCTTCGATCACCCGCAGAAGTCGGGCATCTTCAATCTCGGTACTGGCCGCGCGCAGCCGTTCAACGACATCGCGACGACGGTCGTCAACACGCTGCGCGCGCTCGAAGGCCAGCCCGCGCTCACGCTTGCCGAGCAGGTCGAGCAGGGGCTCGTCGAATACGTGCCGTTCCCGGACGCGCTGCGCCACATCGACCACGGCAAGTCGACGCTCGCGGATCGCATCATCCAGCTTTGCGGCGGCCTGTCCGACCGGGAGATGGAATCGCAGGTGCTTGACTCGATGGACCTCGAGCGCGAGCGCGGCATCACGATCAAGGCGCAGACCGCCGCGCTCACCTATCGCGCGCGCGACGGCAAGGTCTACAACCTGAATCTCATCGATACCCCGGGGCACGTCGATTTCTCGTACGAAGTGAGCCGCTCGCTGTCCGCGTGCGAGGGCGCGCTGCTCGTCGTCGACGCAAGCCAGGGCGTCGAGGCGCAGACGGTCGCGAACTGCTATACGGCGATCGAGCTCGGCGTCGAGGTGGTGCCCGTCCTCAACAAGATCGATCTGCCGGCGGCGAACCCGGAGAACGCGATCGCCGAGATCGAGGACGTGATCGGCATCGACGCGATGGACGCGGTGCGCTGCAGCGCGAAGACGGGCCTCGGCGTCGAGGACGTGCTCCGAATTGCTTACGTAACGGGCGGCATGGGCGGCATCGGCACGAGCATCTGCCAGCGCCTGCACAAGGACGGCTTCAGGGTGGTCGCGGGCTGCGGCCCGAATTCGCCGCGCCGCGTGAAATGGCTCGAGGATCAGAAGGCGCTCGGCTTCGATTTCTACGCGTCCGAAGGCAACGTCGGCGACTGGGATTCGACGAAGCAGGCGTTCGACAAGGTGAAGGCCGAAGTGGGCGAGATCGACGTGCTCGTCAATAACGCGGGCATCACGCGCGACGTCGTGTTCCGCAAGATGACCCGCGAGGATTGGCAGGCGGTGATCGACACGAACCTGACGAGTCTCTTCAACGTCACGAAGCAGGTGATCGACGGGATGGTCGAGCGCGGCTGGGGGCGCATCATCAACATCTCGTCGGTGAACGGCCAGAAGGGGCAGTTCGGCCAGACCAACTATTCGACCGCGAAGGCGGGCATTCACGGCTTCACGATGTCGCTCGCGCAGGAAGTCGCGACGAAGGGGGTGCCCGAAAACCCGGCCTTCTGGCAAGCCAAGGGGCGCCCCGTCGCGTGGCGCAATCTCGCGATCTCGATTCCTGCGCTGATGCTCGCGTTCGTCGTCTGGTCGCTCTGGAGCGTCGTCGTCGTCAATCTCGATCGCGCGGGCTTTCACTTCAGCAAGAACCAGCTGTTCTGGCTCACCGCGCTGCCCGCGCTTTCCGGCGCGACGCTGCGCATCTTCTATTCGTTCCTCGTGCCGATCTTCGGCGGCCGCCGCTTCACCGCGATCTCGACCGCGACGCTGCTGATTCCCGCGCTCGGAATGGGCTTCGCGCTGCGCGACCCCGGCACGGGCTACCCGACGCTCCTCATCCTCGCGCTGCTCTGCGGGTTCGGCGGCGCGAACTTCAGCTCGTCGATGGCGAACATCAGCTTCTTCTTCCCGAAGGCGAAGAAAGGGCTCGCGACCGGCCTGAACGCGGGCATCGGCAACCTCGGCGTGTCGGTCGTGCAGTTCGTCACGCCGCTCGTGATCTCGGCGGGCCTGTTCGGCGCGCTCGCGGGCGATCCGCAGAGCGTCGTCGCGATGTACGAGCTCGCGCCCGTCGGCAAGCACAAGATCACGCTCTGCACGAACCTGCCGTGCCAGCTCGGCCCGCACGGCGGCGCCGAGGCGACGGCCGACTATCTGAAGCAAAAGCTCGGCATCGATTTCGGCGAAACCACGCCGGACGGCAAGTTCACGCTGAAGGAAGGCGAATGCTTCGGCGCGTGCGGCGATGCGCCGGTGCTGCTGCTCAATAATCACAAAATGTGCAGCTTCATGAGCCGCGAGAAGATCGACCAGCTGCTTGAGGAGCTCTCGAAATGACGTCCCTTCACGATCGTCACATCAAACCGCTGATCCTCGCCGGCCTGACCGGCGAGAACTGGCATCTCGAAGACTACGTCGCGCGCGGCGGCTACAAGCAGTTGCGCCGCATCCTCGAAGAAAAGATTCCGCCCGAGCAGGTGATCGCCGACGTGAAG
	Burkholderia_pseudomallei_5_1949	CGAATTGCTTACGTAACGGGCGGCATGGGCGGCATCGGCACGAGCATCTGCCAGCGCCTGCACAAGGACGGCTTCAGGGTGGTCGCGGGCTGCGGCCCGAATTCGCCGCGCCGCGTGAAATGGCTCGAGGATCAGAAGGCGCTCGGCTTCGATTTCTACGCGTCCGAAGGCAACGTCGGCGACTGGGATTCGACGAAGCAGGCGTTCGACAAGGTGAAGGCCGAAGTGGGCGAGATCGACGTGCTCGTCAATAACGCGGGCATCACGCGCGACGTCGTGTTCCGCAAGATGACCCGCGAGGATTGGCAGGCGGTGATCGACACGAATCTGACGAGCCTCTTCAACGTCACGAAGCAGGTGATCGACGGGATGGTCGAGCGCGGCTGGGGGCGCATCATCAACATCTCGTCGGTGAACGGCCAGAAGGGGCAGTTCGGCCAGACCAACTATTCGACCGCGAAGGCGGGCATTCACGGCTTCACGATGTCGCTCGCGCAGGAAGTCGCGACGAAGGGGGTGCGCAACGAGCTGCGCGGCATTCCGATCAAGGTCGGCGACACGCTGAAATCGGTGATCGGCGACGAGATCGTGCGCGACATCCCGCTGAAGGAAGGCGATTCGCTGCGCTCGAAGATCAAGCAGGTCGCATCGGGCCGCTTCGGCGTGACGGCCGAGTATCTCGCGTCGGCCGACCAGATCCAGATCAAGATGGCGCAGGGCGCGAAGCCGGGCGAAGGCGGCCAACTGCCGGGCCACAAGGTGTCCGAATACATCGGCAAGCTGCGCTACTCGGTGCCGGGCGTCGGCCTCATCTCGCCGCCGCCGCACCATGACATCTATTCGATCGAGGATCTCGCGCAACTGATCCACGATCTGAAGAACGTCAATCCGGTCGCGAGCATCTCGGTGAAGCTCGTGTCGGAGGTGGGCGTCGGCACGGTGGCGGCGGGCGTCGCGAAGGCGAAGGCCGATCACGTCGTGATCGCGGGCCACGACGGCGGCACGGGCGCTTCGCCGCTGTCGTCGGTCAAGCACGCGGGTGCGCCGCTCAATGTGTACGGCTATTCGAAGTTCCTGTTCGATCAGGTGATCCGCCGCGTGATGCCGAGCGCGAAGAGCCAGATCGCGGGCTTCCGCTATTTCAACGTGTACGGGCCGCGCGAGTCGCACAAGGGGCGCATGGCGTCGGTTGCGTTCCACAACTTCAACCAGTTTCGCGCCGAGGGCAAGGTCAAGCTCTTCGGCGAGTACAACGGCTATGGCCCGGGCGAGCAGACGCGCGATTTCGTGTCGGTCGAGGACGTCGCGAAGGTGAACCTGCATTTCTTCGATCACCCGCAGAAGTCGGGCATCTTCAATCTCGGCACCGGCCGCGCGCAGCCGTTCAACGACATCGCGACGACGGTCGTCAACACGCTGCGCGCGCTCGAAGGCCAGCCCGCGCTCACGCTTGCCGAGCAGGTCGAGCAGGGGCTCGTCGAATACGTGCCGTTCCCGGACGCGCTGCGCCACATCGACCACGGCAAGTCGACGCTCGCGGATCGCATCATCCAGCTTTGCGGCGGCCTGTCCGACCGGGAGATGGAATCGCAGGTGCTCGACTCGATGGACCTCGAGCGCGAGCGCGGCATCACGATCAAGGCGCAGACCGCCGCGCTCACCTATCGCGCGCGCGACGGCAAGGTCTACAACCTGAATCTCATCGATACCCCGGGGCACGTCGATTTCTCGTACGAAGTGAGCCGCTCGCTGTCCGCGTGCGAGGGCGCGCTGCTCGTCGTCGACGCAAGCCAGGGCGTCGAGGCGCAGACGGTCGCGAACTGCTATACGGCGATCGAGCTCGGCGTCGAGGTGGTGCCCGTCCTCAACAAGATCGATCTGCCGGCGGCGAACCCGGAGAACGCGATCGCCGAGATCGAGGACGTGATCGGCATCGACGCGATGGACGCGGTGCGCTGCAGCGCGAAGACGGGCCTCGGCGTCGAGGACGTGCTCCGAATTGCTTACGTAACGGGCGGCATGGGCGGCATCGGCACGAGCATCTGCCAGCGCCTGCACAAGGACGGCTTCAGGGTGGTCGCGGGCTGCGGCCCGAATTCGCCGCGCCGCGTGAAATGGCTCGAGGATCAGAAGGCGCTCGGCTTCGATTTCTACGCGTCCGAAGGCAACGTCGGCGACTGGGATTCGACGAAGCAGGCGTTCGACAAGGTGAAGGCCGAAGTGGGCGAGATCGACGTGCTCGTCAATAACGCGGGCATCACGCGCGACGTCGTGTTCCGCAAGATGACCCGCGAGGATTGGCAGGCGGTGATCGACACGAATCTGACGAGCCTCTTCAACGTCACGAAGCAGGTGATCGACGGGATGGTCGAGCGCGGCTGGGGGCGCATCATCAACATCTCGTCGGTGAACGGCCAGAAGGGGCAGTTCGGCCAGACCAACTATTCGACCGCGAAGGCGGGCATTCACGGCTTCACGATGTCGCTCGCGCAGGAAGTCGCGACGAAGGGGGTGCCCGAAAACCCGGCCTTCTGGCAAGCCAAGGGGCGCCCCGTCGCGTGGCGCAATCTCGCGATCTCGATTCCCGCGCTGATGCTCGCGTTCGTCGTCTGGTCGCTCTGGAGCGTCGTCGTCGTCAACCTCGATCGCGCGGGCTTTCACTTCAGCAAGAACCAGCTGTTCTGGCTCACCGCGCTGCCCGCGCTTTCCGGCGCGACGCTGCGCATCTTCTATTCGTTCCTCGTGCCGATCTTCGGCGGCCGCCGCTTCACCGCGATCTCGACCGCGACGCTGCTGATTCCCGCGCTCGGAATGGGCTTCGCGCTGCGCGACCCCGGCACGGGCTACCCGACGCTCCTCATCCTCGCGCTGCTCTGCGGGTTCGGCGGCGCGAACTTCAGCTCGTCGATGGCGAACATCAGCTTCTTCTTCCCGAAGGCGAAGAAAGGGCTCGCGACCGGCCTGAACGCGGGCATCGGCAACCTCGGCGTGTCGGTCGTGCAGTTCGTCACGCCGCTCGTGATCTCGGCGGGCCTGTTCGGCGCGCTCGCGGGCGATCCGCAGAGCGTCGTCGCGATGTACGAGCTCGCGCCCGTCGGCAAGCACAAGATCACGCTCTGCACGAACCTGCCGTGCCAGCTCGGCCCGCACGGCGGCGCCGAGGCGACGGCCGACTATCTGAAGCAAAAGCTCGGCATCGATTTCGGCGAAACCACGCCGGACGGCAAGTTCACGCTGAAGGAAGGCGAATGCTTCGGCGCGTGCGGCGATGCGCCGGTGCTGCTGCTCAACAATCACAAAATGTGCAGCTTCATGAGCCGCGAGAAGATCGACCAGCTGCTTGAGGAGCTCTCGAAATGACGTCCCTTCACGATCGTCACATCAAACCGCTGATCCTCGCCGGCCTGACCGGCGAGAACTGGCATCTCGAAGACTACGTCGCGCGTGGCGGCTACAAGCAGTTGCGCCGCATCCTCGAAGAAAAGATTCCGCCCGAGCAGGTGATCGCCGACGTGAAG
	Burkholderia_pseudomallei_6_1960	CGAATTGCTTACGTAACGGGCGGCATGGGCGGCATCGGCACGAGCATCTGCCAGCGCCTGCACAAGGACGGCTTCAGGGTGGTCGCGGGCTGCGGCCCGAATTCGCCGCGCCGCGTGAAATGGCTCGAGGATCAGAAGGCGCTCGGCTTCGATTTCTACGCGTCCGAAGGCAACGTCGGCGACTGGGATTCGACGAAGCAGGCGTTCGACAAGGTGAAGGCCGAAGTGGGCGAGATCGACGTGCTCGTCAATAACGCGGGCATCACGCGCGACGTCGTGTTCCGCAAGATGACCCGCGAGGATTGGCAGGCGGTGATCGACACGAACCTGACGAGTCTCTTCAACGTCACGAAGCAGGTGATCGACGGGATGGTCGAGCGCGGCTGGGGGCGCATCATCAACATCTCGTCGGTGAACGGCCAGAAGGGGCAGTTCGGCCAGACCAACTATTCGACCGCGAAGGCGGGCATTCACGGCTTCACGATGTCGCTCGCGCAGGAAGTCGCGACGAAGGGGGTGCGCAACGAGCTGCGCGGCATTCCGATCAAGGTCGGCGACACGCTGAAATCGGTGATCGGCGACGAGATCGTGCGCGACATCCCGCTGAAGGAAGGCGATTCGCTGCGCTCGAAGATCAAGCAGGTCGCGTCGGGCCGCTTCGGCGTGACGGCCGAGTATCTCGCGTCGGCCGACCAGATCCAGATCAAGATGGCGCAGGGCGCGAAGCCGGGCGAAGGCGGCCAACTGCCGGGCCACAAGGTGTCCGAATACATCGGCAAGCTGCGCTACTCGGTGCCGGGCGTCGGCCTCATCTCGCCGCCGCCGCACCATGACATCTATTCGATCGAGGATCTCGCGCAACTGATCCACGATCTGAAGAACGTCAATCCGGTCGCGAGCATCTCGGTGAAGCTCGTGTCGGAGGTGGGCGTCGGCACGGTGGCGGCGGGCGTCGCGAAGGCGAAGGCCGATCACGTCGTGATCGCGGGCCACGACGGCGGCACGGGCGCTTCGCCGCTGTCGTCGGTCAAGCACGCGGGTGCGCCGCTCAATGTGTACGGCTATTCGAAGTTCCTGTTCGATCAGGTGATCCGCCGCGTGATGCCGAGCGCGAAGAGCCAGATCGCGGGCTTCCGCTATTTCAACGTGTACGGGCCGCGCGAGTCGCACAAGGGGCGCATGGCGTCGGTTGCGTTCCACAACTTCAACCAGTTTCGCGCCGAGGGCAAGGTCAAGCTCTTCGGCGAGTACAACGGCTATGGCCCGGGCGAGCAGACGCGCGATTTCGTGTCGGTCGAGGACGTCGCGAAGGTGAACCTGCATTTCTTCGATCACCCGCAGAAGTCGGGCATCTTCAATCTCGGTACTGGCCGCGCGCAGCCGTTCAACGACATCGCGACGACGGTCGTCAACACGCTGCGCGCGCTCGAAGGCCAGCCCGCGCTCACGCTTGCCGAGCAGGTCGAGCAGGGGCTCGTCGAATACGTGCCGTTCCCGGACGCGCTGCGCCACATCGACCACGGCAAGTCGACGCTCGCGGATCGCATCATCCAGCTTTGCGGCGGCCTGTCCGACCGGGAGATGGAATCGCAGGTGCTTGACTCGATGGACCTCGAGCGCGAGCGCGGCATCACGATCAAGGCGCAGACCGCCGCGCTCACCTATCGCGCGCGCGACGGCAAGGTCTACAACCTGAATCTCATCGATACCCCGGGGCACGTCGATTTCTCGTACGAAGTGAGCCGCTCGCTGTCCGCGTGCGAGGGCGCGCTGCTCGTCGTCGACGCAAGCCAGGGCGTCGAGGCGCAGACGGTCGCGAACTGCTATACGGCGATCGAGCTCGGCGTCGAGGTGGTGCCCGTCCTCAACAAGATCGATCTGCCGGCGGCGAACCCGGAGAACGCGATCGCCGAGATCGAGGACGTGATCGGCATCGACGCGATGGACGCGGTGCGCTGCAGCGCGAAGACGGGCCTCGGCGTCGAGGACGTGCTCCGAATTGCTTACGTAACGGGCGGCATGGGCGGCATCGGCACGAGCATCTGCCAGCGCCTGCACAAGGACGGCTTCAGGGTGGTCGCGGGCTGCGGCCCGAATTCGCCGCGCCGCGTGAAATGGCTCGAGGATCAGAAGGCGCTCGGCTTCGATTTCTACGCGTCCGAAGGCAACGTCGGCGACTGGGATTCGACGAAGCAGGCGTTCGACAAGGTGAAGGCCGAAGTGGGCGAGATCGACGTGCTCGTCAATAACGCGGGCATCACGCGCGACGTCGTGTTCCGCAAGATGACCCGCGAGGATTGGCAGGCGGTGATCGACACGAACCTGACGAGTCTCTTCAACGTCACGAAGCAGGTGATCGACGGGATGGTCGAGCGCGGCTGGGGGCGCATCATCAACATCTCGTCGGTGAACGGCCAGAAGGGGCAGTTCGGCCAGACCAACTATTCGACCGCGAAGGCGGGCATTCACGGCTTCACGATGTCGCTCGCGCAGGAAGTCGCGACGAAGGGGGTGCCCGAAAACCCGGCCTTCTGGCAAGCCAAGGGGCGCCCCGTCGCGTGGCGCAATCTCGCGATCTCGATTCCTGCGCTGATGCTCGCGTTCGTCGTCTGGTCGCTCTGGAGCGTCGTCGTCGTCAATCTCGATCGCGCGGGCTTTCACTTCAGCAAGAACCAGCTGTTCTGGCTCACCGCGCTGCCCGCGCTTTCCGGCGCGACGCTGCGCATCTTCTATTCGTTCCTCGTGCCGATCTTCGGCGGCCGCCGCTTCACCGCGATCTCGACCGCGACGCTGCTGATTCCCGCGCTCGGAATGGGCTTCGCGCTGCGCGACCCCGGCACGGGCTACCCGACGCTCCTCATCCTCGCGCTGCTCTGCGGGTTCGGCGGCGCGAACTTCAGCTCGTCGATGGCGAACATCAGCTTCTTCTTCCCGAAGGCGAAGAAAGGGCTCGCGACCGGCCTGAACGCGGGCATCGGCAACCTCGGCGTGTCGGTCGTGCAGTTCGTCACGCCGCTCGTGATCTCGGCGGGCCTGTTCGGCGCGCTCGCGGGCGATCCGCAGAGCGTCGTCGCGATGTACGAGCTCGCGCCCGTCGGCAAGCACAAGATCACGCTCTGCACGAACCTGCCGTGCCAGCTCGGCCCGCACGGCGGCGCCGAGGCGACGGCCGACTATCTGAAGCAAAAGCTCGGCATCGATTTCGGCGAAACCACGCCGGACGGCAAGTTCACGCTGAAGGAAGGCGAATGCTTCGGCGCGTGCGGCGATGCGCCGGTGCTGCTGCTCAATAATCACAAAATGTGCAGCTTCATGAGCCGCGAGAAGATCGACCAGCTGCTTGAGGAGCTCTCGAAATGACGTCCCTTCACGATCGTCACATCAAACCGCTGATCCTCGCCGGCCTGACCGGCGAGAACTGGCATCTCGAAGACTACGTCGCGCGCGGCGGCTACAAGCAGTTGCGCCGCATCCTCGAAGAAAAGATTCCGCCCGAGCAGGTGATCGCCGACGTGAAG
	Burkholderia_pseudomallei_68_1992	CGAATTGCTTACGTAACGGGCGGCATGGGCGGCATCGGCACGAGCATCTGCCAGCGCCTGCACAAGGACGGCTTCAGGGTGGTCGCGGGCTGCGGCCCGAATTCGCCGCGCCGCGTGAAATGGCTCGAGGATCAGAAGGCGCTCGGCTTCGATTTCTACGCGTCCGAAGGCAACGTCGGCGACTGGGATTCGACGAAGCAGGCGTTCGACAAGGTGAAGGCCGAAGTGGGCGAGATCGACGTGCTCGTCAATAACGCGGGCATCACGCGCGACGTCGTGTTCCGCAAGATGACCCGCGAGGATTGGCAGGCGGTGATCGACACGAACCTGACGAGTCTCTTCAACGTCACGAAGCAGGTGATCGACGGGATGGTCGAGCGCGGCTGGGGGCGCATCATCAACATCTCGTCGGTGAACGGCCAGAAGGGGCAGTTCGGCCAGACCAACTATTCGACCGCGAAGGCGGGCATTCACGGCTTCACGATGTCGCTCGCGCAGGAAGTCGCGACGAAGGGGGTGCGCAACGAGCTGCGCGGCATTCCGATCAAGGTCGGCGACACGCTGAAATCGGTGATCGGCGACGAGATCGTGCGCGACATCCCGCTGAAGGAAGGCGATTCGCTGCGCTCGAAGATCAAGCAGGTCGCGTCGGGCCGCTTCGGCGTGACGGCCGAGTATCTCGCGTCGGCCGACCAGATCCAGATCAAGATGGCGCAGGGCGCGAAGCCGGGCGAAGGCGGCCAACTGCCGGGCCACAAGGTGTCCGAATACATCGGCAAGCTGCGCTACTCGGTGCCGGGCGTCGGCCTCATCTCGCCGCCGCCGCACCATGACATCTATTCGATCGAGGATCTCGCGCAACTGATCCACGATCTGAAGAACGTCAATCCGGTCGCGAGCATCTCGGTGAAGCTCGTGTCGGAGGTGGGCGTCGGCACGGTGGCGGCGGGCGTCGCGAAGGCGAAGGCCGATCACGTCGTGATCGCGGGCCACGACGGCGGCACGGGCGCTTCGCCGCTGTCGTCGGTCAAGCACGCGGGTGCGCCGCTCAATGTGTACGGCTATTCGAAGTTCCTGTTCGATCAGGTGATCCGCCGCGTGATGCCGAGCGCGAAGAGCCAGATCGCGGGCTTCCGCTATTTCAACGTGTACGGGCCGCGCGAGTCGCACAAGGGGCGCATGGCGTCGGTTGCGTTCCACAACTTCAACCAGTTTCGCGCCGAGGGCAAGGTCAAGCTCTTCGGCGAGTACAACGGCTATGGTCCGGGCGAGCAGACGCGCGATTTCGTGTCGGTCGAGGACGTCGCGAAGGTGAACCTGCATTTCTTCGATCACCCGCAGAAGTCGGGCATCTTCAATCTCGGTGCCGGCCGCGCGCAGCCGTTCAACGACATCGCGACGACGGTCGTCAACACGCTGCGCGCGCTCGAAGGCCAGCCCGCGCTCACGCTTGCCGAGCAGGTCGAGCAGGGGCTCGTCGAATACGTGCCGTTCCCGGACGCGCTGCGCCACATCGACCACGGCAAGTCGACGCTCGCGGATCGCATCATCCAGCTTTGCGGCGGCCTGTCCGACCGGGAGATGGAATCGCAGGTGCTTGACTCGATGGACCTCGAGCGCGAGCGCGGCATCACGATCAAGGCGCAGACCGCCGCGCTCACCTATCGCGCGCGCGACGGCAAGGTCTACAACCTGAATCTCATCGATACCCCGGGGCACGTCGATTTCTCGTACGAAGTGAGCCGCTCGCTGTCCGCGTGCGAGGGCGCGCTGCTCGTCGTCGACGCAAGCCAGGGCGTCGAGGCGCAGACGGTCGCGAACTGCTATACGGCGATCGAGCTCGGCGTCGAGGTGGTGCCCGTCCTCAACAAGATCGATCTGCCGGCGGCGAACCCGGAGAACGCGATCGCCGAGATCGAGGACGTGATCGGCATCGACGCGATGGACGCGGTGCGCTGCAGCGCGAAGACGGGCCTCGGCGTCGAGGACGTGCTCCGAATTGCTTACGTAACGGGCGGCATGGGCGGCATCGGCACGAGCATCTGCCAGCGCCTGCACAAGGACGGCTTCAGGGTGGTCGCGGGCTGCGGCCCGAATTCGCCGCGCCGCGTGAAATGGCTCGAGGATCAGAAGGCGCTCGGCTTCGATTTCTACGCGTCCGAAGGCAACGTCGGCGACTGGGATTCGACGAAGCAGGCGTTCGACAAGGTGAAGGCCGAAGTGGGCGAGATCGACGTGCTCGTCAATAACGCGGGCATCACGCGCGACGTCGTGTTCCGCAAGATGACCCGCGAGGATTGGCAGGCGGTGATCGACACGAACCTGACGAGTCTCTTCAACGTCACGAAGCAGGTGATCGACGGGATGGTCGAGCGCGGCTGGGGGCGCATCATCAACATCTCGTCGGTGAACGGCCAGAAGGGGCAGTTCGGCCAGACCAACTATTCGACCGCGAAGGCGGGCATTCACGGCTTCACGATGTCGCTCGCGCAGGAAGTCGCGACGAAGGGGGTGCCCGAAAACCCGGCCTTCTGGCAAGCCAAGGGGCGCCCCGTCGCGTGGCGCAATCTCGCGATCTCGATTCCTGCGCTGATGCTCGCGTTCGTCGTCTGGTCGCTCTGGAGCGTCGTCGTCGTCAATCTCGATCGCGCGGGCTTTCACTTCAGCAAGAACCAGCTGTTCTGGCTCACCGCGCTGCCCGCGCTTTCCGGCGCGACGCTGCGCATCTTCTATTCGTTCCTCGTGCCGATCTTCGGCGGCCGCCGCTTCACCGCGATCTCGACCGCGACGCTGCTGATTCCCGCGCTCGGAATGGGCTTCGCGCTGCGCGACCCCGGCACGGGCTACCCGACGCTCCTCATCCTCGCGCTGCTCTGCGGGTTCGGCGGCGCGAACTTCAGCTCGTCGATGGCGAACATCAGCTTCTTCTTCCCGAAGGCGAAGAAAGGGCTCGCGACCGGCCTGAACGCGGGCATCGGCAACCTCGGCGTGTCGGTCGTGCAGTTCGTCACGCCGCTCGTGATCTCGGCGGGCCTGTTCGGCGCGCTCGCGGGCGATCCGCAGAGCGTCGTCGCGATGTACGAGCTCGCGCCCGTCGGCAAGCACAAGATCACGCTCTGCACGAACCTGCCGTGCCAGCTCGGCCCGCACGGCGGCGCCGAGGCGACGGCCGACTATCTGAAGCAAAAGCTCGGCATCGATTTCGGCGAAACCACGCCGGACGGCAAGTTCACGCTGAAGGAAGGCGAATGCTTCGGCGCGTGCGGCGATGCGCCGGTGCTGCTGCTCAACAATCACAAAATGTGCAGCTTCATGAGCCGCGAGAAGATCGACCAGCTGCTTGAGGAGCTCTCGAAATGACGTCCCTTCACGATCGTCACATCAAACCGCTGATCCTCGCCGGCCTGACCGGCGAGAACTGGCATCTCGAAGACTACGTCGCGCGCGGCGGCTACAAGCAGTTGCGCCGCATCCTCGAAGAAAAGATTCCGCCCGAGCAGGTGATCGCCGACGTGAAG
	Burkholderia_pseudomallei_8_8_117_2008	CGAATTGCTTACGTAACGGGCGGCATGGGCGGCATCGGCACGAGCATCTGCCAGCGCCTGCACAAGGACGGCTTCAGGGTGGTCGCGGGCTGCGGCCCGAATTCGCCGCGCCGCGTGAAATGGCTCGAGGATCAGAAGGCGCTCGGCTTCGATTTCTACGCGTCCGAAGGCAACGTCGGCGACTGGGATTCGACGAAGCAGGCGTTCGACAAGGTGAAGGCCGAAGTGGGCGAGATCGACGTGCTCGTCAATAACGCGGGCATCACGCGCGACGTCGTGTTCCGCAAGATGACCCGCGAGGATTGGCAGGCGGTGATCGACACGAACCTGACGAGCCTCTTCAACGTCACGAAGCAGGTGATCGACGGGATGGTCGAGCGCGGCTGGGGGCGCATCATCAACATCTCGTCGGTGAACGGCCAGAAGGGGCAGTTCGGCCAGACCAACTATTCGACCGCGAAGGCGGGCATTCACGGCTTCACGATGTCGCTCGCGCAGGAAGTCGCGACGAAGGGGGTGCGCAACGAGCTGCGCGGCATTCCGATCAAGGTCGGCGACACGCTGAAATCGGTGATCGGCGACGAGATCGTGCGCGACATCCCGCTGAAGGAAGGCGATTCGCTGCGCTCGAAGATCAAGCAGGTCGCATCGGGCCGCTTCGGCGTGACGGCCGAGTATCTCGCGTCGGCCGACCAGATCCAGATCAAGATGGCGCAGGGCGCGAAGCCGGGCGAAGGCGGCCAACTGCCGGGCCACAAGGTGTCCGAATACATCGGCAAGCTGCGCTACTCGGTGCCGGGCGTCGGCCTCATCTCGCCGCCGCCGCACCATGACATCTATTCGATCGAGGATCTCGCGCAACTGATCCACGATCTGAAGAACGTCAATCCGGTCGCGAGCATTTCGGTGAAGCTCGTGTCGGAGGTGGGCGTCGGCACGGTGGCGGCGGGCGTCGCGAAGGCGAAGGCCGATCACGTCGTGATCGCGGGCCACGACGGCGGCACGGGCGCTTCGCCGCTGTCGTCGGTCAAGCACGCGGGTGCGCCGCTCAATGTGTACGGCTATTCGAAGTTCCTGTTCGATCAGGTGATCCGCCGCGTGATGCCGAGCGCGAAGAGCCAGATCGCGGGCTTCCGCTATTTCAACGTGTACGGGCCGCGCGAGTCGCACAAGGGGCGCATGGCGTCGGTTGCGTTCCACAACTTCAACCAGTTTCGCGCCGAGGGCAAGGTCAAGCTCTTCGGCGAGTACAACGGCTATGGCCCGGGCGAGCAGACGCGCGATTTCGTGTCGGTCGAGGACGTCGCGAAGGTGAACCTGCATTTCTTCGATCACCCGCAGAAGTCGGGCATCTTCAATCTCGGTACTGGCCGCGCGCAGCCGTTCAACGACATCGCGACGACGGTCGTCAACACGCTGCGCGCGCTCGAAGGCCAGCCCGCGCTCACGCTTGCCGAGCAGGTCGAGCAGGGGCTCGTCGAATACGTGCCGTTCCCGGACGCGCTGCGCCACATCGACCACGGCAAGTCGACGCTCGCGGATCGCATCATCCAGCTTTGCGGCGGCCTGTCCGACCGGGAGATGGAATCGCAGGTGCTCGACTCGATGGACCTCGAGCGCGAGCGCGGCATCACGATCAAGGCGCAGACCGCCGCGCTCACCTATCGCGCGCGCGACGGCAAGGTCTACAACCTGAATCTCATCGATACCCCGGGGCACGTCGATTTCTCGTACGAAGTGAGCCGCTCGCTGTCCGCGTGCGAGGGCGCGCTGCTCGTCGTCGACGCAAGCCAGGGCGTCGAGGCGCAGACGGTCGCGAACTGCTATACGGCGATCGAGCTCGGCGTCGAGGTGGTGCCCGTCCTCAACAAGATCGATCTGCCGGCGGCGAACCCGGAGAACGCGATCGCCGAGATCGAGGACGTGATCGGCATCGACGCGATGGACGCGGTGCGCTGCAGCGCGAAGACGGGCCTCGGCGTCGAGGACGTGCTCCGAATTGCTTACGTAACGGGCGGCATGGGCGGCATCGGCACGAGCATCTGCCAGCGCCTGCACAAGGACGGCTTCAGGGTGGTCGCGGGCTGCGGCCCGAATTCGCCGCGCCGCGTGAAATGGCTCGAGGATCAGAAGGCGCTCGGCTTCGATTTCTACGCGTCCGAAGGCAACGTCGGCGACTGGGATTCGACGAAGCAGGCGTTCGACAAGGTGAAGGCCGAAGTGGGCGAGATCGACGTGCTCGTCAATAACGCGGGCATCACGCGCGACGTCGTGTTCCGCAAGATGACCCGCGAGGATTGGCAGGCGGTGATCGACACGAACCTGACGAGCCTCTTCAACGTCACGAAGCAGGTGATCGACGGGATGGTCGAGCGCGGCTGGGGGCGCATCATCAACATCTCGTCGGTGAACGGCCAGAAGGGGCAGTTCGGCCAGACCAACTATTCGACCGCGAAGGCGGGCATTCACGGCTTCACGATGTCGCTCGCGCAGGAAGTCGCGACGAAGGGGGTGCCCGAAAACCCGGCCTTCTGGCAAGCCAAGGGGCGCCCCGTCGCGTGGCGCAATCTCGCGATCTCGATTCCCGCGCTGATGCTCGCGTTCGTCGTCTGGTCGCTCTGGAGCGTCGTCGTCGTCAATCTCGATCGCGCGGGCTTTCACTTCAGCAAGAACCAGCTGTTCTGGCTCACCGCGCTGCCCGCGCTTTCCGGCGCGACGCTGCGCATCTTCTATTCGTTCCTCGTGCCGATCTTCGGCGGCCGCCGCTTCACCGCGATCTCGACCGCGACGCTGCTGATTCCCGCGCTCGGAATGGGCTTCGCGCTGCGCGACCCCGGCACGGGCTACCCGACGCTCCTCATCCTCGCGCTGCTCTGCGGGTTCGGCGGCGCGAACTTCAGCTCGTCGATGGCGAACATCAGCTTCTTCTTCCCGAAGGCGAAGAAAGGGCTCGCGACCGGCCTGAACGCGGGCATCGGCAACCTCGGCGTGTCGGTCGTGCAGTTCGTCACGCCGCTCGTGATCTCGGCGGGCCTGTTCGGCGCGCTCGCGGGCGATCCGCAGAGCGTCGTCGCGATGTACGAGCTCGCGCCCGTCGGCAAGCACAAGATCACGCTCTGCACGAACCTGCCGTGCCAGCTCGGCCCGCACGGCGGCGCCGAGGCGACGGCCGACTATCTGAAGCAAAAGCTCGGCATCGATTTCGGCGAAACCACGCCGGACGGCAAGTTCACGCTGAAGGAAGGCGAATGCTTCGGCGCGTGCGGCGATGCGCCGGTGCTGCTGCTCAATAATCACAAAATGTGCAGCTTCATGAGCCGCGAGAAGATCGACCAGCTGCTTGAGGAGCTCTCGAAATGACGTCCCTTCACGATCGTCACATCAAACCGCTGATCCTCGCCGGCCTGACCGGCGAGAACTGGCATCTCGAAGACTACGTCGCGCGCGGCGGCTACAAGCAGTTGCGCCGCATCCTCGAAGAAAAGATTCCGCCCGAGCAGGTGATCGCCGACGTGAAG
	Burkholderia_pseudomallei_9_1988	CGAATTGCTTACGTAACGGGCGGCATGGGCGGCATCGGCACGAGCATCTGCCAGCGCCTGCACAAGGACGGCTTCAGGGTGGTCGCGGGCTGCGGCCCGAATTCGCCGCGCCGCGTGAAATGGCTCGAGGATCAGAAGGCGCTCGGCTTCGATTTCTACGCGTCCGAAGGCAACGTCGGCGACTGGGATTCGACGAAGCAGGCGTTCGACAAGGTGAAGGCCGAAGTGGGCGAGATCGACGTGCTCGTCAATAACGCGGGCATCACGCGCGACGTCGTGTTCCGCAAGATGACCCGCGAGGATTGGCAGGCGGTGATCGACACGAACCTGACGAGCCTCTTCAACGTCACGAAGCAGGTGATCGACGGGATGGTCGAGCGCGGCTGGGGGCGCATCATCAACATCTCGTCGGTGAACGGCCAGAAGGGGCAGTTCGGCCAGACCAACTATTCGACCGCGAAGGCGGGCATTCACGGCTTCACGATGTCGCTTGCGCAGGAAGTCGCGACGAAGGGGGTGCGCAACGAGCTGCGCGGCATTCCGATCAAGGTCGGCGACACGCTGAAATCGGTGATCGGCGACGAGATCGTGCGCGACATCCCGCTGAAGGAAGGCGATTCGCTGCGCTCGAAGATCAAGCAGGTCGCGTCGGGCCGCTTCGGCGTGACGGCCGAGTATCTCGCGTCGGCCGACCAGATCCAGATCAAGATGGCGCAGGGCGCGAAGCCGGGCGAAGGCGGCCAACTGCCGGGCCACAAGGTGTCCGAATACATCGGCAAGCTGCGCTACTCGGTGCCGGGCGTCGGCCTCATCTCGCCGCCGCCGCACCATGACATCTATTCGATCGAGGATCTCGCGCAACTGATCCACGATCTGAAGAACGTCAATCCGGTCGCGAGCATCTCGGTGAAGCTCGTGTCGGAGGTGGGCGTCGGCACGGTGGCGGCGGGCGTCGCGAAGGCGAAGGCCGATCACGTCGTGATCGCGGGCCACGACGGCGGCACGGGCGCTTCGCCGCTGTCGTCGGTCAAGCACGCGGGTGCGCCGCTCAATGTGTACGGCTATTCGAAGTTCCTGTTCGATCAGGTGATCCGCCGCGTGATGCCGAGCGCGAAGAGCCAGATCGCGGGCTTCCGCTATTTCAACGTGTACGGGCCGCGCGAGTCGCACAAGGGGCGCATGGCGTCGGTTGCGTTCCACAACTTCAACCAGTTTCGCGCCGAGGGCAAGGTCAAGCTCTTCGGCGAGTACAACGGCTATGGTCCGGGCGAGCAGACGCGCGATTTCGTGTCGGTCGAGGACGTCGCGAAGGTGAACCTGCATTTCTTCGATCACCCGCAGAAGTCGGGCATCTTCAATCTCGGTACCGGCCGCGCGCAGCCGTTCAACGACATCGCGACGACGGTCGTCAACACGCTGCGCGCGCTCGAAGGCCAGCCCGCGCTCACGCTTGCTGAGCAGGTCGAGCAGGGGCTCGTCGAATACGTGCCGTTCCCGGACGCGCTGCGCCACATCGACCACGGCAAGTCGACGCTCGCGGATCGCATCATCCAGCTTTGCGGCGGCCTGTCCGACCGGGAGATGGAATCGCAGGTGCTTGACTCGATGGACCTCGAGCGCGAGCGCGGCATCACGATCAAGGCGCAGACCGCCGCGCTCACCTATCGCGCGCGCGACGGCAAGGTCTACAACCTGAATCTCATCGATACCCCGGGGCACGTCGATTTCTCGTACGAAGTGAGCCGCTCGCTGTCCGCGTGCGAGGGCGCGCTGCTCGTCGTCGACGCAAGCCAGGGCGTCGAGGCGCAGACGGTCGCGAACTGCTATACGGCGATCGAGCTCGGCGTCGAGGTGGTGCCCGTCCTCAACAAGATCGATCTGCCGGCGGCGAACCCGGAGAACGCGATCGCCGAGATCGAGGACGTGATCGGCATCGACGCGATGGACGCGGTGCGCTGCAGCGCGAAGACGGGCCTCGGCGTCGAGGACGTGCTCCGAATTGCTTACGTAACGGGCGGCATGGGCGGCATCGGCACGAGCATCTGCCAGCGCCTGCACAAGGACGGCTTCAGGGTGGTCGCGGGCTGCGGCCCGAATTCGCCGCGCCGCGTGAAATGGCTCGAGGATCAGAAGGCGCTCGGCTTCGATTTCTACGCGTCCGAAGGCAACGTCGGCGACTGGGATTCGACGAAGCAGGCGTTCGACAAGGTGAAGGCCGAAGTGGGCGAGATCGACGTGCTCGTCAATAACGCGGGCATCACGCGCGACGTCGTGTTCCGCAAGATGACCCGCGAGGATTGGCAGGCGGTGATCGACACGAACCTGACGAGCCTCTTCAACGTCACGAAGCAGGTGATCGACGGGATGGTCGAGCGCGGCTGGGGGCGCATCATCAACATCTCGTCGGTGAACGGCCAGAAGGGGCAGTTCGGCCAGACCAACTATTCGACCGCGAAGGCGGGCATTCACGGCTTCACGATGTCGCTTGCGCAGGAAGTCGCGACGAAGGGGGTGCCCGAAAACCCGGCCTTCTGGCAAGCCAAGGGGCGCCCCGTCGCGTGGCGCAATCTCGCGATCTCGATTCCCGCGCTGATGCTCGCGTTCGTCGTCTGGTCGCTCTGGAGCGTCGTCGTCGTCAACCTCGATCGCGCGGGCTTTCACTTCAGCAAGAACCAGCTGTTCTGGCTCACCGCGCTGCCCGCGCTTTCCGGCGCGACGCTGCGCATCTTCTATTCGTTCCTCGTGCCGATCTTCGGCGGCCGCCGCTTCACCGCGATCTCGACCGCGACGCTGCTGATTCCCGCGCTCGGAATGGGCTTCGCGCTGCGCGACCCCGGCACGGGCTACCCGACGCTCCTCATCCTCGCGCTGCTCTGCGGGTTCGGCGGCGCGAACTTCAGCTCGTCGATGGCGAACATCAGCTTCTTCTTCCCGAAGGCGAAGAAAGGGCTCGCGACCGGCCTGAACGCGGGCATCGGCAACCTCGGCGTGTCGGTCGTGCAGTTCGTCACGCCGCTCGTGATCTCGGCGGGCCTGTTCGGCGCGCTCGCGGGCGATCCGCAGAGCGTCGTCGCGATGTACGAGCTCGCGCCCGTCGGCAAGCACAAGATCACGCTCTGCACGAACCTGCCGTGCCAGCTCGGCCCGCACGGCGGCGCCGAGGCGACGGCCGACTATCTGAAGCAAAAGCTCGGCATCGATTTCGGCGAAACCACGCCGGACGGCAAGTTCACGCTGAAGGAAGGCGAATGCTTCGGCGCGTGCGGCGATGCGCCGGTGCTGCTGCTCAACAATCACAAAATGTGCAGCTTCATGAGCCGCGAGAAGATCGACCAGCTGCTTGAGGAGCTCTCGAAATGACGTCCCTTCACGATCGTCACATCAAACCGCTGATCCTCGCCGGCCTGACCGGCGAGAACTGGCATCTCGAAGACTACGTCGCGCGCGGCGGCTACAAGCAGTTGCGCCGCATCCTCGAAGAAAAGATTCCGCCCGAGCAGGTGATCGCCGACGTGAAG
	Burkholderia_pseudomallei_91_1984	CGAATTGCTTACGTAACGGGCGGCATGGGCGGCATCGGCACGAGCATCTGCCAGCGCCTGCACAAGGACGGCTTCAGGGTGGTCGCGGGCTGCGGCCCGAATTCGCCGCGCCGCGTGAAATGGCTCGAGGATCAGAAGGCGCTCGGCTTCGATTTCTACGCGTCCGAAGGCAACGTCGGCGACTGGGATTCGACGAAGCAGGCGTTCGACAAGGTGAAGGCCGAAGTGGGCGAGATCGACGTGCTCGTCAATAACGCGGGCATCACGCGCGACGTCGTGTTCCGCAAGATGACCCGCGAGGATTGGCAGGCGGTGATCGACACGAACCTGACGAGCCTCTTCAACGTCACGAAGCAGGTGATCGACGGGATGGTCGAGCGCGGCTGGGGGCGCATCATCAACATCTCGTCGGTGAACGGCCAGAAGGGGCAGTTCGGCCAGACCAACTATTCGACCGCGAAGGCGGGCATTCACGGCTTCACGATGTCGCTCGCGCAGGAAGTCGCGACGAAGGGGGTGCGCAACGAGCTGCGCGGCATTCCGATCAAGGTCGGCGACACGCTGAAATCGGTGATCGGCGACGAGATCGTGCGCGACATCCCGCTGAAGGAAGGCGATTCGCTGCGCTCGAAGATCAAGCAGGTCGCGTCGGGCCGCTTCGGCGTGACGGCCGAGTATCTCGCGTCGGCCGACCAGATCCAGATCAAGATGGCGCAGGGCGCGAAGCCGGGCGAAGGCGGCCAACTGCCGGGCCACAAGGTGTCCGAATACATCGGCAAGCTGCGCTACTCGGTGCCGGGCGTCGGCCTCATCTCGCCGCCGCCGCACCATGACATCTATTCGATCGAGGATCTCGCGCAACTGATCCACGATCTGAAGAACGTCAATCCGGTCGCGAGCATCTCGGTGAAGCTCGTGTCGGAGGTGGGCGTCGGCACGGTGGCGGCGGGCGTCGCGAAGGCGAAGGCCGATCACGTCGTGATCGCGGGCCACGACGGCGGCACGGGCGCTTCGCCGCTGTCGTCGGTCAAGCACGCGGGTGCGCCGCTCAATGTGTACGGCTATTCGAAGTTCCTGTTCGATCAGGTGATCCGCCGCGTGATGCCGAGCGCGAAGAGCCAGATCGCGGGCTTCCGCTATTTCAACGTGTACGGGCCGCGCGAGTCGCACAAGGGGCGCATGGCGTCGGTTGCGTTCCACAACTTCAACCAGTTTCGCGCCGAGGGCAAGGTCAAGCTCTTCGGCGAGTACAACGGCTATGGCCCGGGCGAGCAGACGCGCGATTTCGTGTCGGTCGAGGACGTCGCGAAGGTGAACCTGCATTTCTTCGATCACCCGCAGAAGTCGGGCATCTTCAATCTCGGCACCGGCCGCGCGCAGCCGTTCAACGACATCGCGACGACGGTCGTCAACACGCTGCGCGCGCTCGAAGGCCAGCCCGCGCTCACGCTTGCCGAGCAGGTCGAGCAGGGGCTCGTCGAATACGTGCCGTTCCCGGACGCGCTGCGCCACATCGACCACGGCAAGTCGACGCTCGCGGATCGCATCATCCAGCTTTGCGGCGGCCTGTCCGACCGGGAGATGGAATCGCAGGTGCTTGACTCGATGGACCTCGAGCGCGAGCGCGGCATCACGATCAAGGCGCAGACCGCCGCGCTCACCTATCGCGCGCGCGACGGCAAGGTCTACAACCTGAATCTCATCGATACCCCGGGGCACGTCGATTTCTCGTACGAAGTGAGCCGCTCGCTGTCCGCGTGCGAGGGCGCGCTGCTCGTCGTCGACGCAAGCCAGGGCGTCGAGGCGCAGACGGTCGCGAACTGCTATACGGCGATCGAGCTCGGCGTCGAGGTGGTGCCCGTCCTCAACAAGATCGATCTGCCGGCGGCGAACCCGGAGAACGCGATCGCCGAGATCGAGGACGTGATCGGCATCGACGCGATGGACGCGGTGCGCTGCAGCGCGAAGACGGGCCTCGGCGTCGAGGACGTGCTCCGAATTGCTTACGTAACGGGCGGCATGGGCGGCATCGGCACGAGCATCTGCCAGCGCCTGCACAAGGACGGCTTCAGGGTGGTCGCGGGCTGCGGCCCGAATTCGCCGCGCCGCGTGAAATGGCTCGAGGATCAGAAGGCGCTCGGCTTCGATTTCTACGCGTCCGAAGGCAACGTCGGCGACTGGGATTCGACGAAGCAGGCGTTCGACAAGGTGAAGGCCGAAGTGGGCGAGATCGACGTGCTCGTCAATAACGCGGGCATCACGCGCGACGTCGTGTTCCGCAAGATGACCCGCGAGGATTGGCAGGCGGTGATCGACACGAACCTGACGAGCCTCTTCAACGTCACGAAGCAGGTGATCGACGGGATGGTCGAGCGCGGCTGGGGGCGCATCATCAACATCTCGTCGGTGAACGGCCAGAAGGGGCAGTTCGGCCAGACCAACTATTCGACCGCGAAGGCGGGCATTCACGGCTTCACGATGTCGCTCGCGCAGGAAGTCGCGACGAAGGGGGTGCCCGAAAACCCGGCCTTCTGGCAAGCCAAGGGGCGCCCCGTCGCGTGGCGCAATCTCGCGATCTCGATTCCCGCGCTGATGCTCGCGTTCGTCGTCTGGTCGCTCTGGAGCGTCGTCGTCGTCAACCTCGATCGCGCGGGCTTTCACTTCAGCAAGAACCAGCTGTTCTGGCTCACCGCGCTGCCCGCGCTCTCCGGCGCGACGCTGCGCATCTTCTATTCGTTCCTCGTGCCGATCTTCGGCGGCCGCCGCTTCACCGCGATCTCGACCGCGACGCTGCTGATTCCCGCGCTCGGAATGGGCTTCGCGCTGCGCGACCCCGGCACGGGCTACCCGACGCTCCTCATCCTCGCGCTGCTCTGCGGGTTCGGCGGCGCGAACTTCAGCTCGTCGATGGCGAACATCAGCTTCTTCTTCCCGAAGGCGAAGAAAGGACTCGCGACCGGCCTGAACGCGGGCATCGGCAACCTCGGCGTGTCGGTCGTGCAGTTCGTCACGCCGCTCGTGATCTCGGCGGGCCTGTTCGGCGCGCTCGCGGGCGATCCGCAGAGCGTCGTCGCGATGTACGAGCTCGCGCCCGTCGGCAAGCACAAGATCACGCTCTGCACGAACCTGCCGTGCCAGCTCGGCCCGCACGGCGGCGCCGAGGCGACGGCCGACTATCTGAAGCAAAAGCTCGGCATCGATTTCGGCGAAACCACGCCGGACGGCAAGTTCACGCTGAAGGAAGGCGAATGCTTCGGCGCGTGCGGCGATGCGCCGGTGCTGCTGCTCAACAATCACAAAATGTGCAGCTTCATGAGCCGCGAGAAGATCGACCAGCTGCTTGAGGAGCTCTCGAAATGACGTCCCTTCACGATCGTCACATCAAACCGCTGATCCTCGCCGGCCTGACCGGCGAGAACTGGCATCTCGAAGACTACGTCGCGCGCGGCGGCTACAAGCAGTTGCGCCGCATCCTCGAAGAAAAGATTCCGCCCGAGCAGGTGATCGCCGACGTGAAG
	Burkholderia_pseudomallei_D150_2006	CGAATTGCTTACGTAACGGGCGGCATGGGCGGCATCGGCACGAGCATCTGCCAGCGCCTGCACAAGGACGGCTTCAGGGTGGTCGCGGGCTGCGGCCCGAATTCGCCGCGCCGCGTGAAATGGCTCGAGGATCAGAAGGCGCTCGGCTTCGATTTCTACGCGTCCGAAGGCAACGTCGGCGACTGGGATTCGACGAAGCAGGCGTTCGACAAGGTGAAGGCCGAAGTGGGCGAGATCGACGTGCTCGTCAATAACGCGGGCATCACGCGCGACGTCGTGTTCCGCAAGATGACCCGCGAGGATTGGCAGGCGGTGATCGACACGAACCTGACGAGCCTCTTCAACGTCACGAAGCAGGTGATCGACGGGATGGTCGAGCGCGGCTGGGGGCGCATCATCAACATCTCGTCGGTGAACGGCCAGAAGGGGCAGTTCGGCCAGACCAACTATTCGACCGCGAAGGCGGGCATTCACGGCTTCACGATGTCGCTCGCGCAGGAAGTCGCGACGAAGGGGGTGCGCAACGAGCTGCGCGGCATTCCGATCAAGGTCGGCGACACGCTGAAATCGGTGATCGGCGACGAGATCGTGCGCGACATCCCGCTGAAGGAAGGCGATTCGCTACGCTCGAAGATCAAGCAGGTCGCGTCGGGCCGCTTCGGCGTGACGGCCGAGTATCTCGCGTCGGCCGACCAGATCCAGATCAAGATGGCGCAGGGCGCGAAGCCGGGCGAAGGCGGCCAACTGCCGGGCCACAAGGTGTCCGAATACATCGGCAAGCTGCGCTACTCGGTGCCGGGCGTCGGCCTCATCTCGCCGCCGCCGCACCATGACATCTATTCGATCGAGGATCTCGCGCAACTGATCCACGATCTGAAGAACGTCAATCCGGTCGCGAGCATCTCGGTGAAGCTCGTGTCGGAGGTGGGCGTCGGCACGGTGGCGGCGGGCGTCGCGAAGGCGAAGGCCGATCACGTCGTGATCGCGGGCCACGACGGCGGCACGGGCGCTTCGCCGCTGTCGTCGGTCAAGCACGCGGGTGCGCCGCTCAATGTGTACGGCTATTCGAAGTTCCTGTTCGATCAGGTGATCCGCCGCGTGATGCCGAGCGCGAAGAGCCAGATCGCGGGCTTCCGCTATTTCAACGTGTACGGGCCGCGCGAGTCGCACAAGGGGCGCATGGCGTCGGTTGCGTTCCACAACTTCAACCAGTTTCGCGCCGAGGGCAAGGTCAAGCTCTTCGGCGAGTACAACGGCTATGGTCCGGGCGAGCAGACGCGCGATTTCGTGTCGGTCGAGGACGTCGCGAAGGTGAACCTGCATTTCTTCGATCACCCGCAGAAGTCGGGCATCTTCAATCTCGGTACCGGCCGCGCGCAGCCGTTCAACGACATCGCGACGACGGTCGTCAACACGCTGCGCGCGCTCGAAGGCCAGCCCGCGCTCACGCTTGCCGAGCAGGTCGAGCAGGGGCTCGTCGAATACGTGCCGTTCCCGGACGCGCTGCGCCACATCGACCACGGCAAGTCGACGCTCGCGGATCGCATCATCCAGCTTTGCGGCGGCCTGTCCGACCGGGAGATGGAATCGCAGGTGCTCGACTCGATGGACCTCGAGCGTGAGCGCGGCATCACGATCAAGGCGCAGACCGCCGCGCTCACCTATCGCGCGCGCGACGGCAAGGTCTACAACCTGAATCTCATCGATACCCCGGGGCACGTCGATTTCTCGTACGAAGTGAGCCGCTCGCTGTCCGCGTGCGAGGGCGCGCTGCTCGTCGTCGACGCAAGCCAGGGCGTCGAGGCGCAGACGGTCGCGAACTGCTATACGGCGATCGAGCTCGGCGTCGAGGTGGTGCCCGTCCTCAACAAGATCGATCTGCCAGCGGCGAACCCGGAGAACGCGATCGCCGAGATCGAGGACGTGATCGGCATCGACGCGATGGACGCGGTGCGCTGCAGCGCGAAGACGGGCCTCGGCGTCGAGGACGTGCTCCGAATTGCTTACGTAACGGGCGGCATGGGCGGCATCGGCACGAGCATCTGCCAGCGCCTGCACAAGGACGGCTTCAGGGTGGTCGCGGGCTGCGGCCCGAATTCGCCGCGCCGCGTGAAATGGCTCGAGGATCAGAAGGCGCTCGGCTTCGATTTCTACGCGTCCGAAGGCAACGTCGGCGACTGGGATTCGACGAAGCAGGCGTTCGACAAGGTGAAGGCCGAAGTGGGCGAGATCGACGTGCTCGTCAATAACGCGGGCATCACGCGCGACGTCGTGTTCCGCAAGATGACCCGCGAGGATTGGCAGGCGGTGATCGACACGAACCTGACGAGCCTCTTCAACGTCACGAAGCAGGTGATCGACGGGATGGTCGAGCGCGGCTGGGGGCGCATCATCAACATCTCGTCGGTGAACGGCCAGAAGGGGCAGTTCGGCCAGACCAACTATTCGACCGCGAAGGCGGGCATTCACGGCTTCACGATGTCGCTCGCGCAGGAAGTCGCGACGAAGGGGGTGCCCGAAAACCCGGCCTTCTGGCAAGCCAAGGGGCGCCCCGTCGCGTGGCGCAATCTCGCGATCTCGATTCCCGCGCTGATGCTCGCGTTCGTCGTCTGGTCGCTCTGGAGCGTCGTCGTCGTCAATCTCGATCGCGCGGGCTTTCACTTCAGCAAGAACCAGCTGTTCTGGCTCACCGCGCTGCCCGCGCTTTCCGGCGCGACGCTGCGCATCTTCTATTCGTTCCTCGTGCCGATCTTCGGCGGCCGCCGCTTCACCGCGATCTCGACCGCGACGCTGCTGATTCCCGCGCTCGGAATGGGCTTCGCGCTGCGCGACCCCGGCACGGGCTACCCGACGCTCCTCATCCTCGCGCTGCTCTGCGGGTTCGGCGGTGCGAACTTCAGCTCGTCGATGGCGAACATCAGCTTCTTCTTCCCGAAGGCGAAGAAAGGGCTCGCGACCGGCCTGAACGCGGGCATCGGCAACCTCGGCGTGTCGGTCGTGCAGTTCGTCACGCCGCTCGTGATCTCGGCGGGCCTGTTCGGCGCGCTCGCGGGCGATCCGCAGAGCGTCGTCGCGATGTACGAGCTCGCGCCCGTCGGCAAGCACAAGATCACGCTCTGCACGAACCTGCCGTGCCAGCTCGGCCCGCACGGCGGCGCCGAGGCGACGGCCGACTATCTGAAGCAAAAGCTCGGCATCGATTTCGGCGAAACCACACCGGACGGCAAGTTCACGCTGAAGGAAGGCGAATGCTTCGGCGCGTGCGGCGATGCGCCGGTGCTGCTGCTCAACAATCACAAAATGTGCAGCTTCATGAGCCGCGAGAAGATCGACCAGCTGCTTGAGGAGCTCTCGAAATGACGTCCCTTCACGATCGTCACATCAAACCGCTGATCCTCGCCGGCCTGACCGGCGAGAACTGGCATCTCGAAGACTACGTCGCGCGCGGCGGCTACAAGCAGTTGCGCCGCATCCTCGAAGAAAAGATTCCGCCCGAGCAGGTGATCGCCGACGTGAAG
	Burkholderia_pseudomallei_D35_2003	CGAATTGCTTACGTAACGGGCGGCATGGGCGGCATCGGCACGAGCATCTGCCAGCGCCTGCACAAGGACGGCTTCAGGGTGGTCGCGGGCTGCGGCCCGAATTCGCCGCGCCGCGTGAAATGGCTCGAGGATCAGAAGGCGCTCGGCTTCGATTTCTACGCGTCCGAAGGCAACGTCGGCGACTGGGATTCGACGAAGCAGGCGTTCGACAAGGTGAAGGCCGAAGTGGGCGAGATCGACGTGCTCGTCAATAACGCGGGCATCACGCGCGACGTCGTGTTCCGCAAGATGACCCGCGAGGATTGGCAGGCGGTGATCGACACGAACCTGACGAGCCTCTTCAACGTCACGAAGCAGGTGATCGACGGGATGGTCGAGCGCGGCTGGGGGCGCATCATCAACATCTCGTCGGTGAACGGCCAGAAGGGGCAGTTCGGCCAGACCAACTATTCGACCGCGAAGGCGGGCATTCACGGCTTCACGATGTCGCTCGCGCAGGAAGTCGCGACGAAGGGGGTGCGCAACGAGCTGCGCGGCATTCCGATCAAGGTCGGCGACACGCTGAAATCGGTGATCGGCGACGAGATCGTGCGCGACATCCCGCTGAAGGAAGGCGATTCGCTGCGCTCGAAGATCAAGCAGGTCGCATCGGGCCGCTTCGGCGTGACGGCCGAGTATCTCGCGTCGGCCGACCAGATCCAGATCAAGATGGCGCAGGGCGCGAAGCCGGGCGAAGGCGGCCAACTGCCGGGCCACAAGGTGTCCGAATACATCGGCAAGCTGCGCTACTCGGTGCCGGGCGTCGGCCTCATCTCGCCGCCGCCGCACCATGACATCTATTCGATCGAGGATCTCGCGCAACTGATCCACGATCTGAAGAACGTCAATCCGGTCGCGAGCATCTCGGTGAAGCTCGTGTCGGAGGTGGGCGTCGGCACGGTGGCGGCGGGCGTCGCGAAGGCGAAGGCCGATCACGTCGTGATCGCGGGCCACGACGGCGGCACGGGCGCTTCGCCGCTGTCGTCGGTCAAGCACGCGGGTGCGCCGCTCAATGTGTACGGCTATTCGAAGTTCCTGTTCGATCAGGTGATCCGCCGCGTGATGCCGAGCGCGAAGAGCCAGATCGCGGGCTTCCGCTATTTCAACGTGTACGGGCCGCGCGAGTCGCACAAGGGGCGCATGGCGTCGGTTGCGTTCCACAACTTCAACCAGTTTCGCGCCGAGGGCAAGGTCAAGCTCTTCGGCGAGTACAACGGCTATGGCCCGGGCGAGCAGACGCGCGATTTCGTGTCGGTCGAGGACGTCGCGAAGGTGAACCTGCATTTCTTCGATCACCCGCAGAAGTCGGGCATCTTCAATCTCGGTACCGGCCGCGCGCAGCCGTTCAACGACATCGCGACGACGGTCGTCAACACGCTGCGCGCGCTCGAAGGCCAGCCCGCGCTCACGCTTGCCGAGCAGGTCGAGCAGGGGCTCGTCGAATACGTGCCGTTCCCGGACGCGCTGCGCCACATCGACCACGGCAAGTCGACGCTCGCGGATCGCATCATCCAGCTTTGCGGCGGCCTGTCCGACCGGGAGATGGAATCGCAGGTGCTCGACTCGATGGACCTCGAGCGCGAGCGCGGCATCACGATCAAGGCGCAGACCGCCGCGCTCACCTATCGCGCGCGCGACGGCAAGGTCTACAACCTGAATCTCATCGATACCCCGGGGCACGTCGATTTCTCGTACGAAGTGAGCCGCTCGCTGTCCGCGTGCGAGGGCGCGCTGCTCGTCGTCGACGCAAGCCAGGGCGTCGAGGCGCAGACGGTCGCGAACTGCTATACGGCGATCGAGCTCGGCGTCGAGGTGGTGCCCGTCCTCAACAAGATCGATCTGCCGGCGGCGAACCCGGAGAACGCGATCGCCGAGATCGAGGACGTGATCGGCATCGACGCGATGGACGCGGTGCGCTGCAGCGCGAAGACGGGCCTCGGCGTCGAGGACGTGCTCCGAATTGCTTACGTAACGGGCGGCATGGGCGGCATCGGCACGAGCATCTGCCAGCGCCTGCACAAGGACGGCTTCAGGGTGGTCGCGGGCTGCGGCCCGAATTCGCCGCGCCGCGTGAAATGGCTCGAGGATCAGAAGGCGCTCGGCTTCGATTTCTACGCGTCCGAAGGCAACGTCGGCGACTGGGATTCGACGAAGCAGGCGTTCGACAAGGTGAAGGCCGAAGTGGGCGAGATCGACGTGCTCGTCAATAACGCGGGCATCACGCGCGACGTCGTGTTCCGCAAGATGACCCGCGAGGATTGGCAGGCGGTGATCGACACGAACCTGACGAGCCTCTTCAACGTCACGAAGCAGGTGATCGACGGGATGGTCGAGCGCGGCTGGGGGCGCATCATCAACATCTCGTCGGTGAACGGCCAGAAGGGGCAGTTCGGCCAGACCAACTATTCGACCGCGAAGGCGGGCATTCACGGCTTCACGATGTCGCTCGCGCAGGAAGTCGCGACGAAGGGGGTGCCCGAAAACCCGGCCTTCTGGCAAGCCAAGGGGCGCCCCGTCGCGTGGCGCAATCTCGCGATCTCGATTCCCGCGCTGATGCTCGCGTTCGTCGTCTGGTCGCTCTGGAGCGTCGTCGTCGTCAATCTCGATCGCGCGGGCTTTCACTTCAGCAAGAACCAGCTGTTCTGGCTCACCGCGCTGCCCGCGCTTTCCGGCGCGACGCTGCGCATCTTCTATTCGTTCCTCGTGCCGATCTTCGGCGGCCGCCGCTTCACCGCGATCTCGACCGCGACGCTGCTGATTCCCGCGCTCGGAATGGGCTTCGCGCTGCGCGACCCCGGCACGGGCTACCCGACGCTCCTCATCCTCGCGCTGCTCTGCGGGTTCGGCGGTGCGAACTTCAGCTCGTCGATGGCGAACATCAGCTTCTTCTTCCCGAAGGCGAAGAAAGGGCTCGCGACCGGCCTGAACGCGGGCATCGGCAACCTCGGCGTGTCGGTCGTGCAGTTCGTCACGCCGCTCGTGATCTCGGCGGGCCTGTTCGGCGCGCTCGCGGGCGATCCGCAGAGCGTCGTCGCGATGTACGAGCTCGCGCCCGTCGGCAAGCACAAGATCACGCTCTGCACGAACCTGCCGTGCCAGCTCGGCCCGCACGGCGGCGCCGAGGCGACGGCCGACTATCTGAAGCAAAAGCTCGGCATCGATTTCGGCGAAACCACACCGGACGGCAAGTTCACGCTGAAGGAAGGCGAATGCTTCGGCGCGTGCGGCGATGCGCCGGTGCTGCTGCTCAACAATCACAAAATGTGCAGCTTCATGAGCCGCGAGAAGATCGACCAGCTGCTTGAGGAGCTCTCGAAATGACGTCCCTTCACGATCGTCACATCAAACCGCTGATCCTCGCCGGCCTGACCGGCGAGAACTGGCATCTCGAAGACTACGTCGCGCGCGGCGGCTACAAGCAGTTGCGCCGCATCCTCGAAGAAAAGATTCCGCCCGAGCAGGTGATCGCCGACGTGAAG
	Burkholderia_pseudomallei_D51_1992	CGAATTGCTTACGTAACGGGCGGCATGGGCGGCATCGGCACGAGCATCTGCCAGCGCCTGCACAAGGACGGCTTCAGGGTGGTCGCGGGCTGCGGCCCGAATTCGCCGCGCCGCGTGAAATGGCTCGAGGATCAGAAGGCGCTCGGCTTCGATTTCTACGCGTCCGAAGGCAACGTCGGCGACTGGGATTCGACGAAGCAGGCGTTCGACAAGGTGAAGGCCGAAGTGGGCGAGATCGACGTGCTCGTCAATAACGCGGGCATCACGCGCGACGTCGTGTTCCGCAAGATGACCCGCGAGGATTGGCAGGCGGTGATCGACACGAACCTGACGAGCCTCTTCAACGTCACGAAGCAGGTGATCGACGGGATGGTCGAGCGCGGCTGGGGGCGCATCATCAACATCTCGTCGGTGAACGGCCAGAAGGGGCAGTTCGGCCAGACCAACTATTCGACCGCGAAGGCGGGCATTCACGGCTTCACGATGTCGCTCGCGCAGGAAGTCGCGACGAAGGGGGTGCGCAACGAGCTGCGCGGCATTCCGATCAAGGTCGGCGACACGCTGAAATCGGTGATCGGCGACGAGATCGTGCGCGACATCCCGCTGAAGGAAGGCGATTCGCTGCGCTCGAAGATCAAGCAGGTCGCATCGGGCCGCTTCGGCGTGACGGCCGAGTATCTCGCGTCGGCCGACCAGATCCAGATCAAGATGGCGCAGGGCGCGAAGCCGGGCGAAGGCGGCCAACTGCCGGGCCATAAGGTGTCCGAATACATCGGCAAGCTGCGCTACTCGGTGCCGGGCGTCGGCCTCATCTCGCCGCCGCCGCACCATGACATCTATTCGATCGAGGATCTCGCGCAACTGATCCACGATCTGAAGAACGTCAATCCGGTCGCGAGCATCTCGGTGAAGCTCGTGTCGGAGGTGGGCGTCGGCACGGTGGCGGCGGGCGTCGCGAAGGCGAAGGCCGATCACGTCGTGATCGCGGGCCACGACGGCGGCACGGGCGCTTCGCCGCTGTCGTCGGTCAAGCACGCGGGTGCGCCGCTCAATGTGTACGGCTATTCGAAGTTCCTGTTCGATCAGGTGATCCGCCGCGTGATGCCGAGCGCGAAGAGCCAGATCGCGGGCTTCCGCTATTTCAACGTGTACGGGCCGCGCGAGTCGCACAAGGGGCGCATGGCGTCGGTTGCGTTCCACAACTTCAACCAGTTTCGCGCCGAGGGCAAGGTCAAGCTCTTCGGCGAGTACAACGGCTATGGCCCGGGCGAGCAGACGCGCGATTTCGTGTCGGTCGAGGACGTCGCGAAGGTGAACCTGCATTTCTTCGATCACCCGCAGAAGTCGGGCATCTTCAATCTCGGCACCGGCCGCGCGCAGCCGTTCAACGACATCGCGACGACGGTCGTCAACACGCTGCGCGCGCTCGAAGGCCAGCCCGCGCTCACGCTTGCCGAGCAGGTCGAGCAGGGGCTCGTCGAATACGTGCCGTTCCCGGACGCGCTGCGCCACATCGACCACGGCAAGTCGACGCTCGCGGATCGCATCATCCAGCTTTGCGGCGGCCTGTCCGACCGGGAGATGGAATCGCAGGTGCTCGACTCGATGGACCTCGAGCGCGAGCGCGGCATCACGATCAAGGCGCAGACCGCCGCGCTCACCTATCGCGCGCGCGACGGCAAGGTCTACAACCTGAATCTCATCGATACCCCGGGGCACGTCGATTTCTCGTACGAAGTGAGCCGCTCGCTGTCCGCGTGCGAGGGCGCACTGCTCGTCGTCGACGCAAGCCAGGGCGTCGAGGCGCAGACGGTCGCGAACTGCTATACGGCGATCGAGCTCGGCGTCGAGGTGGTGCCCGTCCTCAACAAGATCGATCTGCCGGCGGCGAACCCGGAGAACGCGATCGCCGAGATCGAGGACGTGATCGGCATCGACGCGATGGACGCGGTGCGCTGCAGCGCGAAGACGGGCCTCGGCGTCGAGGACGTGCTCCGAATTGCTTACGTAACGGGCGGCATGGGCGGCATCGGCACGAGCATCTGCCAGCGCCTGCACAAGGACGGCTTCAGGGTGGTCGCGGGCTGCGGCCCGAATTCGCCGCGCCGCGTGAAATGGCTCGAGGATCAGAAGGCGCTCGGCTTCGATTTCTACGCGTCCGAAGGCAACGTCGGCGACTGGGATTCGACGAAGCAGGCGTTCGACAAGGTGAAGGCCGAAGTGGGCGAGATCGACGTGCTCGTCAATAACGCGGGCATCACGCGCGACGTCGTGTTCCGCAAGATGACCCGCGAGGATTGGCAGGCGGTGATCGACACGAACCTGACGAGCCTCTTCAACGTCACGAAGCAGGTGATCGACGGGATGGTCGAGCGCGGCTGGGGGCGCATCATCAACATCTCGTCGGTGAACGGCCAGAAGGGGCAGTTCGGCCAGACCAACTATTCGACCGCGAAGGCGGGCATTCACGGCTTCACGATGTCGCTCGCGCAGGAAGTCGCGACGAAGGGGGTGCCCGAAAACCCGGCCTTCTGGCAAGCCAAGGGGCGCCCCGTCGCGTGGCGCAATCTCGCGATCTCGATTCCCGCGCTGATGCTCGCGTTCGTCGTCTGGTCGCTCTGGAGCGTCGTCGTCGTCAATCTCGATCGCGCGGGCTTTCACTTCAGCAAGAACCAGCTGTTCTGGCTCACCGCGCTGCCCGCGCTCTCCGGCGCGACGCTGCGCATCTTCTATTCGTTCCTCGTGCCGATCTTCGGCGGCCGCCGCTTCACCGCGATCTCGACCGCGACGCTGCTGATTCCCGCGCTCGGAATGGGCTTCGCGCTGCGCGACCCCGGCACGGGCTACCCGACGCTCCTCATCCTCGCGCTGCTCTGCGGGTTCGGCGGCGCGAACTTCAGCTCGTCGATGGCGAACATCAGCTTCTTCTTCCCGAAGGCGAAGAAAGGGCTCGCGACCGGCCTGAACGCGGGCATCGGCAACCTCGGCGTGTCGGTCGTGCAGTTCGTCACGCCGCTCGTGATCTCGGCGGGCCTGTTCGGCGCGCTCGCGGGCGATCCGCAGAGCGTCGTCGCGATGTACGAGCTCGCGCCCGTCGGCAAGCACAAGATCACGCTCTGCACGAACCTGCCGTGCCAGCTCGGCCCGCACGGCGGCGCCGAGGCGACGGCCGACTATCTGAAGCAAAAGCTCGGCATCGATTTCGGCGAAACCACGCCGGACGGCAAGTTCACGCTGAAGGAAGGCGAATGCTTCGGCGCGTGCGGCGATGCGCCGGTGCTGCTGCTCAACAATCACAAAATGTGCAGCTTCATGAGCCGCGAGAAGATCGACCAGCTGCTTGAGGAGCTCTCGAAATGACGTCCCTTCACGATCGTCACATCAAACCGCTGATCCTCGCCGGCCTGACCGGCGAGAACTGGCATCTCGAAGACTACGTCGCGCGTGGCGGCTACAAGCAGTTGCGCCGCATCCTCGAAGAAAAGATTCCGCCCGAGCAGGTGATCGCCGACGTGAAG
	Burkholderia_pseudomallei_D60_1992	CGAATTGCTTACGTAACGGGCGGCATGGGCGGCATCGGCACGAGCATCTGCCAGCGCCTGCACAAGGACGGCTTCAGGGTGGTCGCGGGCTGCGGCCCGAATTCGCCGCGCCGCGTGAAATGGCTCGAGGATCAGAAGGCGCTCGGCTTCGATTTCTACGCGTCCGAAGGCAACGTCGGCGACTGGGATTCGACGAAGCAGGCGTTCGACAAGGTGAAGGCCGAAGTGGGCGAGATCGACGTGCTCGTCAATAACGCGGGCATCACGCGCGACGTTGTGTTCCGCAAGATGACCCGCGAGGATTGGCAGGCGGTGATCGACACGAACCTGACGAGCCTCTTCAACGTCACGAAGCAGGTGATCGACGGGATGGTCGAGCGCGGCTGGGGGCGCATCATCAACATCTCGTCGGTGAACGGCCAGAAGGGGCAGTTCGGCCAGACCAACTATTCGACCGCGAAGGCGGGCATTCACGGCTTCACGATGTCGCTCGCGCAGGAAGTCGCGACGAAGGGGGTGCGCAACGAGCTGCGCGGCATTCCGATCAAGGTCGGCGACACGCTGAAATCGGTGATCGGCGACGAGATCGTGCGCGACATCCCGCTGAAGGAAGGCGATTCGCTGCGCTCGAAGATCAAGCAGGTCGCATCGGGCCGCTTCGGCGTGACGGCCGAGTATCTCGCGTCGGCCGACCAGATCCAGATCAAGATGGCGCAGGGCGCGAAGCCGGGCGAAGGCGGCCAACTGCCGGGCCACAAGGTGTCCGAATACATCGGCAAGCTGCGCTACTCGGTGCCGGGCGTCGGCCTCATCTCGCCGCCGCCGCACCATGACATCTATTCGATCGAGGATCTCGCGCAACTGATCCACGATCTGAAGAACGTCAATCCGGTCGCGAGCATTTCGGTGAAGCTCGTGTCGGAGGTGGGCGTCGGCACGGTGGCGGCGGGCGTCGCGAAGGCGAAGGCCGATCACGTCGTGATCGCGGGCCACGACGGCGGCACGGGCGCTTCGCCGCTGTCGTCGGTCAAGCACGCGGGTGCGCCGCTCAATGTGTACGGCTATTCGAAGTTCCTGTTCGATCAGGTGATCCGCCGCGTGATGCCGAGCGCGAAGAGCCAGATCGCGGGCTTCCGCTATTTCAACGTGTACGGGCCGCGCGAGTCGCACAAGGGGCGCATGGCGTCGGTTGCGTTCCACAACTTCAACCAGTTTCGCGCCGAGGGCAAGGTCAAGCTCTTCGGCGAGTACAACGGCTATGGCCCGGGCGAGCAGACGCGCGATTTCGTGTCGGTCGAGGACGTCGCGAAGGTGAACCTGCATTTCTTCGATCACCCGCAGAAGTCGGGCATCTTCAATCTCGGTACCGGCCGCGCGCAGCCGTTCAACGACATCGCGACGACGGTCGTCAACACGCTGCGCGCGCTCGAAGGCCAGCCCGCGCTCACGCTTGCCGAGCAGGTCGAGCAGGGGCTCGTCGAATACGTGCCGTTCCCGGACGCGCTGCGCCACATCGACCACGGCAAGTCGACGCTCGCGGATCGCATCATCCAGCTTTGCGGCGGCCTGTCCGACCGGGAGATGGAATCGCAGGTGCTCGACTCGATGGACCTCGAGCGCGAGCGCGGCATCACGATCAAGGCGCAGACCGCCGCGCTCACCTATCGCGCGCGCGACGGCAAGGTCTACAACCTGAATCTCATCGATACCCCGGGGCACGTCGATTTCTCGTACGAAGTGAGCCGCTCGCTGTCCGCGTGCGAGGGCGCGCTGCTCGTCGTCGACGCAAGCCAGGGCGTCGAGGCGCAGACGGTCGCGAACTGCTATACGGCGATCGAGCTCGGCGTCGAGGTGGTGCCCGTCCTCAACAAGATCGATCTGCCGGCGGCGAACCCGGAGAACGCGATCGCCGAGATCGAGGACGTGATCGGCATCGACGCGATGGACGCGGTGCGCTGCAGCGCGAAGACGGGCCTCGGCGTCGAGGACGTGCTCCGAATTGCTTACGTAACGGGCGGCATGGGCGGCATCGGCACGAGCATCTGCCAGCGCCTGCACAAGGACGGCTTCAGGGTGGTCGCGGGCTGCGGCCCGAATTCGCCGCGCCGCGTGAAATGGCTCGAGGATCAGAAGGCGCTCGGCTTCGATTTCTACGCGTCCGAAGGCAACGTCGGCGACTGGGATTCGACGAAGCAGGCGTTCGACAAGGTGAAGGCCGAAGTGGGCGAGATCGACGTGCTCGTCAATAACGCGGGCATCACGCGCGACGTTGTGTTCCGCAAGATGACCCGCGAGGATTGGCAGGCGGTGATCGACACGAACCTGACGAGCCTCTTCAACGTCACGAAGCAGGTGATCGACGGGATGGTCGAGCGCGGCTGGGGGCGCATCATCAACATCTCGTCGGTGAACGGCCAGAAGGGGCAGTTCGGCCAGACCAACTATTCGACCGCGAAGGCGGGCATTCACGGCTTCACGATGTCGCTCGCGCAGGAAGTCGCGACGAAGGGGGTGCCCGAAAACCCGGCCTTCTGGCAAGCCAAGGGGCGCCCCGTCGCGTGGCGCAATCTCGCGATCTCGATTCCCGCGCTGATGCTCGCGTTCGTCGTCTGGTCGCTCTGGAGCGTCGTCGTCGTCAACCTCGATCGCGCGGGCTTTCACTTCAGCAAGAACCAGCTGTTCTGGCTCACCGCGCTGCCCGCGCTCTCCGGCGCGACGCTGCGCATCTTCTATTCGTTCCTCGTGCCGATCTTCGGCGGCCGCCGCTTCACCGCGATCTCGACCGCGACGCTGCTGATTCCCGCGCTCGGAATGGGCTTCGCGCTGCGCGACCCCGGCACGGGCTACCCGACGCTCCTCATCCTCGCGCTGCTCTGCGGGTTCGGCGGCGCGAACTTCAGCTCGTCGATGGCGAACATCAGCTTCTTCTTCCCGAAGGCGAAGAAAGGGCTCGCGACCGGCCTGAACGCGGGCATCGGCAACCTCGGCGTGTCGGTCGTGCAGTTCGTCACGCCGCTCGTGATCTCGGCGGGCCTGTTCGGCGCGCTCGCGGGCGATCCGCAGAGCGTCGTCGCGATGTACGAGCTCGCGCCCGTCGGCAAGCACAAGATCACGCTCTGCACGAACCTGCCGTGCCAGCTCGGCCCGCACGGCGGCGCCGAGGCGACGGCCGACTATCTGAAGCAAAAGCTCGGCATCGATTTCGGCGAAACCACGCCGGACGGCAAGTTCACGCTGAAGGAAGGCGAATGCTTCGGCGCGTGCGGCGATGCGCCGGTGCTGCTGCTCAACAATCACAAAATGTGCAGCTTCATGAGCCGCGAGAAGATCGACCAGCTGCTTGAGGAGCTCTCGAAATGACGTCCCTTCACGATCGTCACATCAAACCGCTGATCCTCGCCGGCCTGACCGGCGAGAACTGGCATCTCGAAGACTACGTCGCGCGCGGCGGCTACAAGCAGTTGCGCCGCATCCTCGAAGAAAAGATTCCGCCCGAGCAGGTGATCGCCGACGTGAAG
	Burkholderia_pseudomallei_D77_1994	CGAATTGCTTACGTAACGGGCGGCATGGGCGGCATCGGCACGAGCATCTGCCAGCGCCTGCACAAGGACGGCTTCAGGGTGGTCGCGGGCTGCGGCCCGAATTCGCCGCGCCGCGTGAAATGGCTCGAGGATCAGAAGGCGCTCGGCTTCGATTTCTACGCGTCCGAAGGCAACGTCGGCGACTGGGATTCGACGAAGCAGGCGTTCGACAAGGTGAAGGCCGAAGTGGGCGAGATCGACGTGCTCGTCAATAACGCGGGCATCACGCGCGACGTCGTGTTCCGCAAGATGACCCGCGAGGATTGGCAGGCGGTGATCGACACGAACCTGACGAGCCTCTTCAACGTCACGAAGCAGGTGATCGACGGGATGGTCGAGCGCGGCTGGGGGCGCATCATCAACATCTCGTCGGTGAACGGCCAGAAGGGGCAGTTCGGCCAGACCAACTATTCGACCGCGAAGGCGGGCATTCACGGCTTCACGATGTCGCTCGCGCAGGAAGTCGCGACGAAGGGGGTGCGCAACGAGCTGCGCGGCATTCCGATCAAGGTCGGCGACACGCTGAAATCGGTGATCGGCGACGAGATCGTGCGCGACATCCCGCTGAAGGAAGGCGATTCGCTGCGCTCGAAGATCAAGCAGGTCGCATCGGGCCGCTTCGGCGTGACGGCCGAGTATCTCGCGTCGGCCGACCAGATCCAGATCAAGATGGCGCAGGGCGCGAAGCCGGGCGAAGGCGGCCAACTGCCGGGCCACAAGGTGTCCGAATACATCGGCAAGCTGCGCTACTCGGTGCCGGGCGTCGGCCTCATCTCGCCGCCGCCGCACCATGACATCTATTCGATCGAGGATCTCGCGCAACTGATCCACGATCTGAAGAACGTCAATCCGGTCGCGAGCATCTCGGTGAAGCTCGTGTCGGAGGTGGGCGTCGGCACGGTGGCGGCGGGCGTCGCGAAGGCGAAGGCCGATCACGTCGTGATCGCGGGCCACGACGGCGGCACGGGCGCTTCGCCGCTGTCGTCGGTCAAGCACGCGGGTGCGCCGCTCAATGTGTACGGCTATTCGAAGTTCCTGTTCGATCAGGTGATCCGCCGCGTGATGCCGAGCGCGAAGAGCCAGATCGCGGGCTTCCGCTATTTCAACGTGTACGGGCCGCGCGAGTCGCACAAGGGGCGCATGGCGTCGGTTGCGTTCCACAACTTCAACCAGTTTCGCGCCGAGGGCAAGGTCAAGCTCTTCGGCGAGTACAACGGCTATGGCCCGGGCGAGCAGACGCGCGATTTCGTGTCGGTCGAGGACGTCGCGAAGGTGAACCTGCATTTCTTCGATCACCCGCAGAAGTCGGGCATCTTCAATCTCGGTACCGGCCGCGCGCAGCCGTTCAACGACATCGCGACGACGGTCGTCAACACGCTGCGCGCGCTCGAAGGCCAGCCCGCGCTCACGCTTGCCGAGCAGGTCGAGCAGGGGCTCGTCGAATACGTGCCGTTCCCGGACGCGCTGCGCCACATCGACCACGGCAAGTCGACGCTCGCGGATCGCATCATCCAGCTTTGCGGCGGCCTGTCCGACCGGGAGATGGAATCGCAGGTGCTCGACTCGATGGACCTCGAGCGCGAGCGCGGCATCACGATCAAGGCGCAGACCGCCGCGCTCACCTATCGCGCGCGCGACGGCAAGGTCTACAACCTGAATCTCATCGATACCCCGGGGCACGTCGATTTCTCGTACGAAGTGAGCCGCTCGCTGTCCGCGTGCGAGGGCGCGCTGCTCGTCGTCGACGCAAGCCAGGGCGTCGAGGCGCAGACGGTCGCGAACTGCTATACGGCGATCGAGCTCGGCGTCGAGGTGGTGCCCGTCCTCAACAAGATCGATCTGCCGGCGGCGAACCCGGAGAACGCGATCGCCGAGATCGAGGACGTGATCGGCATCGACGCGATGGACGCGGTGCGCTGCAGCGCGAAGACGGGCCTCGGCGTCGAGGACGTGCTCCGAATTGCTTACGTAACGGGCGGCATGGGCGGCATCGGCACGAGCATCTGCCAGCGCCTGCACAAGGACGGCTTCAGGGTGGTCGCGGGCTGCGGCCCGAATTCGCCGCGCCGCGTGAAATGGCTCGAGGATCAGAAGGCGCTCGGCTTCGATTTCTACGCGTCCGAAGGCAACGTCGGCGACTGGGATTCGACGAAGCAGGCGTTCGACAAGGTGAAGGCCGAAGTGGGCGAGATCGACGTGCTCGTCAATAACGCGGGCATCACGCGCGACGTCGTGTTCCGCAAGATGACCCGCGAGGATTGGCAGGCGGTGATCGACACGAACCTGACGAGCCTCTTCAACGTCACGAAGCAGGTGATCGACGGGATGGTCGAGCGCGGCTGGGGGCGCATCATCAACATCTCGTCGGTGAACGGCCAGAAGGGGCAGTTCGGCCAGACCAACTATTCGACCGCGAAGGCGGGCATTCACGGCTTCACGATGTCGCTCGCGCAGGAAGTCGCGACGAAGGGGGTGCCCGAAAACCCGGCCTTCTGGCAAGCCAAGGGGCGCCCCGTCGCGTGGCGCAATCTCGCGATCTCGATTCCCGCGCTGATGCTCGCGTTCGTCGTCTGGTCGCTCTGGAGCGTCGTCGTCGTCAACCTCGATCGCGCGGGCTTTCACTTCAGCAAGAACCAGCTGTTCTGGCTCACCGCGCTGCCCGCGCTCTCCGGCGCGACGCTGCGCATCTTCTATTCGTTCCTCGTGCCGATCTTCGGCGGCCGCCGCTTCACCGCGATCTCGACCGCGACGCTGCTGATTCCCGCGCTCGGAATGGGCTTCGCGCTGCGCGACCCCGGCACGGGCTACCCGACGCTCCTCATCCTCGCGCTGCTCTGCGGGTTCGGCGGCGCGAACTTCAGCTCGTCGATGGCGAACATCAGCTTCTTCTTCCCGAAGGCGAAGAAAGGGCTCGCGACCGGCCTGAACGCGGGCATCGGCAACCTCGGCGTGTCGGTCGTGCAGTTCGTCACGCCGCTCGTGATCTCGGCGGGCCTGTTCGGCGCGCTCGCGGGCGATCCGCAGAGCGTCGTCGCGATGTACGAGCTCGCGCCCGTCGGCAAGCACAAGATCACGCTCTGCACGAACCTGCCGTGCCAGCTCGGCCCGCACGGCGGCGCCGAGGCGACGGCCGACTATCTGAAGCAAAAGCTCGGCATCGATTTCGGCGAAACCACACCGGACGGCAAGTTCACGCTGAAGGAAGGCGAATGCTTCGGCGCGTGCGGCGATGCGCCGGTGCTGCTGCTCAACAATCACAAAATGTGCAGCTTCATGAGCCGCGAGAAGATCGACCAGCTGCTTGAGGAGCTCTCGAAATGACGTCCCTTCACGATCGTCACATCAAACCGCTGATCCTCGCCGGCCTGACCGGCGAGAACTGGCATCTCGAAGACTACGTCGCGCGCGGCGGCTACAAGCAGTTGCGCCGCATCCTCGAAGAAAAGATTCCGCCCGAGCAGGTGATCGCCGACGTGAAG
	Bp22_1989	CGAATTGCTTACGTAACGGGCGGCATGGGCGGCATCGGCACGAGCATCTGCCAGCGCCTGCACAAGGACGGCTTCAGGGTGGTCGCGGGCTGCGGCCCGAATTCGCCGCGCCGCGTGAAATGGCTCGAGGATCAGAAGGCGCTCGGCTTCGATTTCTACGCGTCCGAAGGCAACGTCGGCGACTGGGATTCGACGAAGCAGGCGTTCGACAAGGTGAAGGCCGAAGTGGGCGAGATCGACGTGCTCGTCAATAACGCGGGCATCACGCGCGACGTCGTGTTCCGCAAGATGACCCGCGAGGATTGGCAGGCGGTGATCGACACGAACCTGACGAGTCTCTTCAACGTCACGAAGCAGGTGATCGACGGGATGGTCGAGCGCGGCTGGGGGCGCATCATCAACATCTCGTCGGTGAACGGCCAGAAGGGGCAGTTCGGCCAGACCAACTATTCGACCGCGAAGGCGGGCATTCACGGCTTCACGATGTCGCTCGCGCAGGAAGTCGCGACGAAGGGGGTGCGCAACGAGCTGCGCGGCATTCCGATCAAGGTCGGCGACACGCTGAAATCGGTGATCGGCGACGAGATCGTGCGCGACATCCCGCTGAAGGAAGGCGATTCGCTGCGCTCGAAGATCAAGCAGGTCGCATCGGGCCGCTTCGGCGTGACGGCCGAGTATCTCGCGTCGGCCGACCAGATCCAGATCAAGATGGCGCAGGGCGCGAAGCCGGGCGAAGGCGGCCAACTGCCGGGCCACAAGGTGTCCGAATACATCGGCAAGCTGCGCTACTCGGTGCCGGGCGTCGGCCTCATCTCGCCGCCGCCGCACCATGACATCTATTCGATCGAGGATCTCGCGCAACTGATCCACGATCTGAAGAACGTCAATCCGGTCGCGAGCATTTCGGTGAAGCTCGTGTCGGAGGTGGGCGTCGGCACGGTGGCGGCGGGCGTCGCGAAGGCGAAGGCCGATCACGTCGTGATCGCGGGCCACGACGGCGGCACGGGCGCTTCGCCGCTGTCGTCGGTCAAGCACGCGGGTGCGCCGCTCAATGTGTACGGCTATTCGAAGTTCCTGTTCGATCAGGTGATCCGCCGCGTGATGCCGAGCGCGAAGAGCCAGATCGCGGGCTTCCGCTATTTCAACGTGTACGGGCCGCGCGAGTCGCACAAGGGGCGCATGGCGTCGGTTGCGTTCCACAACTTCAACCAGTTTCGCGCCGAGGGCAAGGTCAAGCTCTTCGGCGAGTACAACGGCTATGGCCCGGGCGAGCAGACGCGCGATTTCGTGTCGGTCGAGGACGTCGCGAAGGTGAACCTGCATTTCTTCGATCACCCGCAGAAGTCGGGCATCTTCAATCTCGGTACTGGCCGCGCGCAGCCGTTCAACGACATCGCGACGACGGTCGTCAACACGCTGCGCGCGCTCGAAGGCCAGCCCGCGCTCACGCTTGCTGAGCAGGTCGAGCAGGGGCTCGTCGAATACGTGCCGTTCCCGGACGCGCTGCGCCACATCGACCACGGCAAGTCGACGCTCGCGGATCGCATCATCCAGCTTTGCGGCGGCCTGTCCGACCGGGAGATGGAATCGCAGGTGCTCGACTCGATGGACCTCGAGCGTGAGCGCGGCATCACGATCAAGGCGCAGACCGCCGCGCTCACCTATCGCGCGCGCGACGGCAAGGTCTACAACCTGAATCTCATCGATACCCCGGGGCACGTCGATTTCTCGTACGAAGTGAGCCGCTCGCTGTCCGCGTGCGAGGGCGCGCTGCTCGTCGTCGACGCAAGCCAGGGCGTCGAGGCGCAGACGGTCGCGAACTGCTATACGGCGATCGAGCTCGGCGTCGAGGTGGTGCCCGTCCTCAACAAGATCGATCTGCCGGCGGCGAACCCGGAGAACGCGATCGCCGAGATCGAGGACGTGATCGGCATCGACGCGATGGACGCGGTGCGCTGCAGCGCGAAGACGGGCCTCGGCGTCGAGGACGTGCTCCGAATTGCTTACGTAACGGGCGGCATGGGCGGCATCGGCACGAGCATCTGCCAGCGCCTGCACAAGGACGGCTTCAGGGTGGTCGCGGGCTGCGGCCCGAATTCGCCGCGCCGCGTGAAATGGCTCGAGGATCAGAAGGCGCTCGGCTTCGATTTCTACGCGTCCGAAGGCAACGTCGGCGACTGGGATTCGACGAAGCAGGCGTTCGACAAGGTGAAGGCCGAAGTGGGCGAGATCGACGTGCTCGTCAATAACGCGGGCATCACGCGCGACGTCGTGTTCCGCAAGATGACCCGCGAGGATTGGCAGGCGGTGATCGACACGAACCTGACGAGTCTCTTCAACGTCACGAAGCAGGTGATCGACGGGATGGTCGAGCGCGGCTGGGGGCGCATCATCAACATCTCGTCGGTGAACGGCCAGAAGGGGCAGTTCGGCCAGACCAACTATTCGACCGCGAAGGCGGGCATTCACGGCTTCACGATGTCGCTCGCGCAGGAAGTCGCGACGAAGGGGGTGCCCGAAAACCCGGCCTTCTGGCAAGCCAAGGGGCGCCCCGTCGCGTGGCGCAATCTCGCGATCTCGATTCCCGCGCTGATGCTCGCGTTCGTCGTCTGGTCGCTCTGGAGCGTCGTCGTCGTCAACCTCGATCGCGCGGGCTTTCACTTCAGCAAGAACCAGCTGTTCTGGCTCACCGCGCTGCCCGCGCTCTCCGGCGCGACGCTGCGCATCTTCTATTCGTTCCTCGTGCCGATCTTCGGCGGCCGCCGCTTCACCGCGATCTCGACCGCGACGCTGCTGATTCCCGCGCTCGGAATGGGCTTCGCGCTGCGCGACCCCGGCACGGGCTACCCGACGCTCCTCATCCTCGCGCTGCTCTGCGGGTTCGGCGGCGCGAACTTCAGCTCGTCGATGGCGAACATCAGCTTCTTCTTCCCGAAGGCGAAGAAAGGACTCGCGACCGGCCTGAACGCGGGCATCGGCAACCTCGGCGTGTCGGTCGTGCAGTTCGTCACGCCGCTCGTGATCTCGGCGGGCCTGTTCGGCGCGCTCGCGGGCGATCCGCAGAGCGTCGTCGCGATGTACGAGCTCGCGCCTGTCGGCAAGCACAAGATCACGCTCTGCACGAACCTGCCGTGCCAGCTCGGCCCGCACGGCGGCGCCGAGGCGACGGCCGACTATCTGAAGCAAAAGCTCGGCATCGATTTCGGCGAAACCACGCCGGACGGCAAGTTCACGCTGAAGGAAGGCGAATGCTTCGGCGCGTGCGGCGATGCGCCGGTGCTGCTGCTCAACAATCACAAAATGTGCAGCTTCATGAGCCGCGAGAAGATCGACCAGCTGCTTGAGGAGCTCTCGAAATGACGTCCCTTCACGATCGTCACATCAAACCGCTGATCCTCGCCGGCCTGACCGGCGAGAACTGGCATCTCGAAGACTACGTCGCGCGCGGCGGCTACAAGCAGTTGCGCCGCATCCTCGAAGAAAAGATTCCGCCCGAGCAGGTGATCGCCGACGTGAAG
	K96243_1996	CGAATTGCTTACGTAACGGGCGGCATGGGCGGCATCGGCACGAGCATCTGCCAGCGCCTGCACAAGGACGGCTTCAGGGTGGTCGCGGGCTGCGGCCCGAATTCGCCGCGCCGCGTGAAATGGCTCGAGGATCAGAAGGCGCTCGGCTTCGATTTCTACGCGTCCGAAGGCAACGTCGGCGACTGGGATTCGACGAAGCAGGCGTTCGACAAGGTGAAGGCCGAAGTGGGCGAGATCGACGTGCTCGTCAATAACGCGGGCATCACGCGCGACGTCGTGTTCCGCAAGATGACCCGCGAGGATTGGCAGGCGGTGATCGACACGAACCTGACGAGCCTCTTCAACGTCACGAAGCAGGTGATCGACGGGATGGTCGAGCGCGGCTGGGGGCGCATCATCAACATCTCGTCGGTGAACGGCCAGAAGGGGCAGTTCGGCCAGACCAACTATTCGACCGCGAAGGCGGGCATTCACGGCTTCACGATGTCGCTCGCGCAGGAAGTCGCGACGAAGGGGGTGCGCAACGAGCTGCGCGGCATTCCGATCAAGGTCGGCGACACGCTGAAATCGGTGATCGGCGACGAGATCGTGCGCGACATCCCGCTGAAGGAAGGCGATTCGCTGCGCTCGAAGATCAAGCAGGTCGCGTCGGGCCGCTTCGGCGTGACGGCCGAGTATCTCGCGTCGGCCGACCAGATCCAGATCAAGATGGCGCAGGGCGCGAAGCCGGGCGAAGGCGGCCAACTGCCGGGCCACAAGGTGTCCGAATACATCGGCAAGCTGCGCTACTCGGTGCCGGGCGTCGGCCTCATCTCGCCGCCGCCGCACCATGACATCTATTCGATCGAGGATCTCGCGCAACTGATCCACGATCTGAAGAACGTCAATCCGGTCGCGAGCATCTCGGTGAAGCTCGTGTCGGAGGTGGGCGTCGGCACGGTGGCGGCGGGCGTCGCGAAGGCGAAGGCCGATCACGTCGTGATCGCGGGCCACGACGGCGGCACGGGCGCTTCGCCGCTGTCGTCGGTCAAGCACGCGGGTGCGCCGCTCAATGTGTACGGCTATTCGAAGTTCCTGTTCGATCAGGTGATCCGCCGCGTGATGCCGAGCGCGAAGAGCCAGATCGCGGGCTTCCGCTATTTCAACGTGTACGGGCCGCGCGAGTCGCACAAGGGGCGCATGGCGTCGGTTGCGTTCCACAACTTCAACCAGTTTCGCGCCGAGGGCAAGGTCAAGCTCTTCGGCGAGTACAACGGCTATGGCCCGGGCGAGCAGACGCGCGATTTCGTGTCGGTCGAGGACGTCGCGAAGGTGAACCTGCATTTCTTCGATCACCCGCAGAAGTCGGGCATCTTCAATCTCGGCACCGGCCGCGCGCAGCCGTTCAACGACATCGCGACGACGGTCGTCAACACGCTGCGCGCGCTCGAAGGCCAGCCCGCGCTCACGCTTGCCGAGCAGGTCGAGCAGGGGCTCGTCGAATACGTGCCGTTCCCGGACGCGCTGCGCCACATCGACCACGGCAAGTCGACGCTCGCGGATCGCATCATCCAGCTTTGCGGCGGCCTGTCCGACCGGGAGATGGAATCGCAGGTGCTTGACTCGATGGACCTCGAGCGCGAGCGCGGCATCACGATCAAGGCGCAGACCGCCGCGCTCACCTATCGCGCGCGCGACGGCAAGGTCTACAACCTGAATCTCATCGATACCCCGGGGCACGTCGATTTCTCGTACGAAGTGAGCCGCTCGCTGTCCGCGTGCGAGGGCGCGCTGCTCGTCGTCGACGCAAGCCAGGGCGTCGAGGCGCAGACGGTCGCGAACTGCTATACGGCGATCGAGCTCGGCGTCGAGGTGGTGCCCGTCCTCAACAAGATCGATCTGCCGGCGGCGAACCCGGAGAACGCGATCGCCGAGATCGAGGACGTGATCGGCATCGACGCGATGGACGCGGTGCGCTGCAGCGCGAAGACGGGCCTCGGCGTCGAGGACGTGCTCCGAATTGCTTACGTAACGGGCGGCATGGGCGGCATCGGCACGAGCATCTGCCAGCGCCTGCACAAGGACGGCTTCAGGGTGGTCGCGGGCTGCGGCCCGAATTCGCCGCGCCGCGTGAAATGGCTCGAGGATCAGAAGGCGCTCGGCTTCGATTTCTACGCGTCCGAAGGCAACGTCGGCGACTGGGATTCGACGAAGCAGGCGTTCGACAAGGTGAAGGCCGAAGTGGGCGAGATCGACGTGCTCGTCAATAACGCGGGCATCACGCGCGACGTCGTGTTCCGCAAGATGACCCGCGAGGATTGGCAGGCGGTGATCGACACGAACCTGACGAGCCTCTTCAACGTCACGAAGCAGGTGATCGACGGGATGGTCGAGCGCGGCTGGGGGCGCATCATCAACATCTCGTCGGTGAACGGCCAGAAGGGGCAGTTCGGCCAGACCAACTATTCGACCGCGAAGGCGGGCATTCACGGCTTCACGATGTCGCTCGCGCAGGAAGTCGCGACGAAGGGGGTGCCCGAAAACCCGGCCTTCTGGCAAGCCAAGGGGCGCCCCGTCGCGTGGCGCAATCTCGCGATCTCGATTCCCGCGCTGATGCTCGCGTTCGTCGTCTGGTCGCTCTGGAGCGTCGTCGTCGTCAACCTCGATCGCGCGGGCTTTCACTTCAGCAAGAACCAGCTGTTCTGGCTCACCGCGCTGCCTGCGCTTTCCGGCGCGACGCTGCGCATCTTCTATTCGTTCCTCGTGCCGATCTTCGGCGGCCGCCGCTTCACCGCGATCTCGACCGCGACGCTGCTGATTCCCGCGCTCGGAATGGGCTTCGCGCTGCGCGACCCCGGCACGGGCTACCCGACGCTCCTCATCCTCGCGCTGCTCTGCGGGTTCGGCGGCGCGAACTTCAGCTCGTCGATGGCGAACATCAGCTTCTTCTTCCCGAAGGCGAAGAAAGGGCTCGCGACCGGCCTGAACGCGGGCATCGGCAACCTCGGCGTGTCGGTCGTGCAGTTCGTCACGCCGCTCGTGATCTCGGCGGGCCTGTTCGGCGCGCTCGCGGGCGATCCGCAGAGCGTCGTCGCGATGTACGAGCTCGCGCCCGTCGGCAAGCACAAGATCACGCTCTGCACGAACCTGCCGTGCCAGCTCGGCCCGCACGGCGGCGCCGAGGCGACGGCCGACTATCTGAAGCAAAAGCTCGGCATCGATTTCGGCGAAACCACGCCGGACGGCAAGTTCACGCTGAAGGAAGGCGAATGCTTCGGCGCGTGCGGCGATGCGCCGGTGCTGCTGCTCAACAATCACAAAATGTGCAGCTTCATGAGCCGCGAGAAGATCGACCAGCTGCTTGAGGAGCTCTCGAAATGACGTCCCTTCACGATCGTCACATCAAACCGCTGATCCTCGCCGGCCTGACCGGCGAGAACTGGCATCTCGAAGACTACGTCGCGCGCGGCGGCTACAAGCAGTTGCGCCGCATCCTCGAAGAAAAGATTCCGCCCGAGCAGGTGATCGCCGACGTGAAG
	1710b_1999	CGAATTGCTTACGTAACGGGCGGCATGGGCGGCATCGGCACGAGCATCTGCCAGCGCCTGCACAAGGACGGCTTCAGGGTGGTCGCGGGCTGCGGCCCGAATTCGCCGCGCCGCGTGAAATGGCTCGAGGATCAGAAGGCGCTCGGCTTCGATTTCTACGCGTCCGAAGGCAACGTCGGCGACTGGGATTCGACGAAGCAGGCGTTCGACAAGGTGAAGGCCGAAGTGGGCGAGATCGACGTGCTCGTCAATAACGCGGGCATCACGCGCGACGTCGTGTTCCGCAAGATGACCCGCGAGGATTGGCAGGCGGTGATCGACACGAACCTGACGAGCCTCTTCAACGTCACGAAGCAGGTGATCGACGGGATGGTCGAGCGCGGCTGGGGGCGCATCATCAACATCTCGTCGGTGAACGGCCAGAAGGGGCAGTTCGGCCAGACCAACTATTCGACCGCGAAGGCGGGCATTCACGGCTTCACGATGTCGCTCGCGCAGGAAGTCGCGACGAAGGGGGTGCGCAACGAGCTGCGCGGCATTCCGATCAAGGTCGGCGACACGCTGAAATCGGTGATCGGCGACGAGATCGTGCGCGACATCCCGCTGAAGGAAGGCGATTCGCTGCGCTCGAAGATCAAGCAGGTCGCGTCGGGCCGCTTCGGCGTGACGGCCGAGTATCTCGCGTCGGCCGACCAGATCCAGATCAAGATGGCGCAGGGCGCGAAGCCGGGCGAAGGCGGCCAACTGCCGGGCCACAAGGTGTCCGAATACATCGGCAAGCTGCGCTACTCGGTGCCGGGCGTCGGCCTCATCTCGCCGCCGCCGCACCATGACATCTATTCGATCGAGGATCTCGCGCAACTGATCCACGATCTGAAGAACGTCAATCCGGTCGCGAGCATCTCGGTGAAGCTCGTGTCGGAGGTGGGCGTCGGCACGGTGGCGGCGGGCGTCGCGAAGGCGAAGGCCGATCACGTCGTGATCGCGGGCCACGACGGCGGCACGGGCGCTTCGCCGCTGTCGTCGGTCAAGCACGCGGGTGCGCCGCTCAATGTGTACGGCTATTCGAAGTTCCTGTTCGATCAGGTGATCCGCCGCGTGATGCCGAGCGCGAAGAGCCAGATCGCGGGCTTCCGCTATTTCAACGTGTACGGGCCGCGCGAGTCGCACAAGGGGCGCATGGCGTCGGTTGCGTTCCACAACTTCAACCAGTTTCGCGCCGAGGGCAAGGTCAAGCTCTTCGGCGAGTACAACGGCTATGGTCCGGGCGAGCAGACGCGCGATTTCGTGTCGGTCGAGGACGTCGCGAAGGTGAACCTGCATTTCTTCGATCACCCGCAGAAGTCGGGCATCTTCAATCTCGGTACCGGCCGCGCGCAGCCGTTCAACGACATCGCGACGACGGTCGTCAACACGCTGCGCGCGCTCGAAGGCCAGCCCGCGCTCACGCTTGCTGAGCAGGTCGAGCAGGGGCTCGTCGAATACGTGCCGTTCCCGGACGCGCTGCGCCACATCGACCACGGCAAGTCGACGCTCGCGGATCGCATCATCCAGCTTTGCGGTGGCCTGTCCGACCGGGAGATGGAATCGCAGGTGCTCGACTCGATGGACCTCGAGCGCGAGCGCGGCATCACGATCAAGGCGCAGACCGCCGCGCTCACCTATCGCGCGCGCGACGGCAAGGTCTACAACCTGAATCTCATCGATACCCCGGGGCACGTCGATTTCTCGTACGAAGTGAGCCGCTCGCTGTCCGCGTGCGAGGGCGCGCTGCTCGTCGTCGACGCAAGCCAGGGCGTCGAGGCGCAGACGGTCGCGAACTGCTATACGGCGATCGAGCTCGGCGTCGAGGTGGTGCCCGTCCTCAACAAGATCGATCTGCCGGCGGCGAACCCGGAGAACGCGATCGCCGAGATCGAGGACGTGATCGGCATCGACGCGATGGACGCGGTGCGCTGCAGCGCGAAGACGGGCCTCGGCGTCGAGGACGTGCTCCGAATTGCTTACGTAACGGGCGGCATGGGCGGCATCGGCACGAGCATCTGCCAGCGCCTGCACAAGGACGGCTTCAGGGTGGTCGCGGGCTGCGGCCCGAATTCGCCGCGCCGCGTGAAATGGCTCGAGGATCAGAAGGCGCTCGGCTTCGATTTCTACGCGTCCGAAGGCAACGTCGGCGACTGGGATTCGACGAAGCAGGCGTTCGACAAGGTGAAGGCCGAAGTGGGCGAGATCGACGTGCTCGTCAATAACGCGGGCATCACGCGCGACGTCGTGTTCCGCAAGATGACCCGCGAGGATTGGCAGGCGGTGATCGACACGAACCTGACGAGCCTCTTCAACGTCACGAAGCAGGTGATCGACGGGATGGTCGAGCGCGGCTGGGGGCGCATCATCAACATCTCGTCGGTGAACGGCCAGAAGGGGCAGTTCGGCCAGACCAACTATTCGACCGCGAAGGCGGGCATTCACGGCTTCACGATGTCGCTCGCGCAGGAAGTCGCGACGAAGGGGGTGCCCGAAAACCCGGCCTTCTGGCAAGCCAAGGGGCGCCCCGTCGCGTGGCGCAATCTCGCGATCTCGATTCCTGCGCTGATGCTCGCGTTCGTCGTCTGGTCGCTCTGGAGCGTCGTCGTCGTCAATCTCGATCGCGCGGGCTTTCACTTCAGCAAGAACCAGCTGTTCTGGCTCACCGCGCTGCCCGCGCTTTCCGGCGCGACGCTGCGCATCTTCTATTCGTTCCTCGTGCCGATCTTCGGCGGCCGCCGCTTCACCGCGATCTCGACCGCGACGCTGCTGATTCCCGCGCTCGGAATGGGCTTCGCGCTGCGCGACCCCGGCACGGGCTACCCGACGCTCCTCATCCTCGCGCTGCTCTGCGGGTTCGGCGGCGCGAACTTCAGCTCGTCGATGGCGAACATCAGCTTCTTCTTCCCGAAGGCGAAGAAAGGGCTCGCGACCGGCCTGAACGCGGGCATCGGCAACCTCGGCGTGTCGGTCGTGCAGTTCGTCACGCCGCTCGTGATCTCGGCGGGCCTGTTCGGCGCGCTCGCGGGCGATCCGCAGAGCGTCGTCGCGATGTACGAGCTCGCGCCCGTCGGCAAGCACAAGATCACGCTCTGCACGAACCTGCCGTGCCAGCTCGGCCCGCACGGCGGCGCCGAGGCGACGGCCGACTATCTGAAGCAAAAGCTCGGCATCGATTTCGGCGAAACCACGCCGGACGGCAAGTTCACGCTGAAGGAAGGCGAATGCTTCGGCGCGTGCGGCGATGCGCCGGTGCTGCTGCTCAACAATCACAAAATGTGCAGCTTCATGAGCCGCGAGAAGATCGACCAGCTGCTTGAGGAGCTCTCGAAATGACGTCCCTTCACGATCGTCACATCAAACCGCTGATCCTCGCCGGCCTGACCGGCGAGAACTGGCATCTCGAAGACTACGTCGCGCGCGGCGGCTACAAGCAGTTGCGCCGCATCCTCGAAGAAAAGATTCCGCCCGAGCAGGTGATCGCCGACGTGAAG
	E264_1994	CGAATTGCTTACGTAACGGGCGGAATGGGCGGCATCGGCACCAGCATCTGCCAGCGCCTGCACAAGGACGGCTTCAGGGTGGTCGCGGGCTGCGGCCCGAATTCGCCGCGCCGCGTGAAATGGCTTGAGGACCAGAAGGCGCTCGGCTTCGATTTCTACGCGTCCGAAGGCAACGTCGGCGACTGGGATTCGACGAAGCAGGCATTCGACAAGGTGAAGGCCGAGATCGGCGAGATCGACGTGCTCGTCAACAACGCGGGCATTACGCGCGACGTCGTGTTCCGCAAGATGACGCGCGAGGACTGGACGGCCGTGATCGACACGAACCTGACGAGCCTCTTCAACGTCACGAAGCAAGTGATCGACGGCATGGTCGAGCGCGGCTGGGGACGCATCATCAACATCTCGTCGGTGAACGGGCAGAAAGGGCAGTTCGGCCAGACCAACTACTCGACCGCGAAGGCGGGCATTCACGGCTTCACGATGTCGCTCGCGCAGGAAGTGGCGACGAAGGGCGTGCGCAACGAGCTGCGCGGCATTCCGATCAAGGTCGGCGACACGTTGAAGTCGGTGATCGGCGACGAGATCGTGCGTGACATTCCGCTGAAGGAGGGCGATTCGCTGCGCTCGAAGATCAAGCAGGTCGCGTCGGGCCGCTTCGGCGTGACGGCCGAGTATCTGGCGTCGGCGGACCAGATCCAGATCAAGATGGCGCAGGGCGCGAAGCCGGGCGAAGGCGGCCAACTGCCGGGCCACAAGGTGTCCGAATACATCGGCAAGCTGCGCTACTCGGTGCCGGGCGTCGGCCTCATCTCGCCGCCGCCGCACCACGACATCTATTCGATCGAGGATCTCGCGCAACTGATCCACGACCTGAAGAACGTCAATCCGGTCGCGAGCATCTCGGTGAAGCTCGTGTCGGAGGTGGGCGTCGGCACGGTCGCGGCGGGCGTCGCGAAGGCGAAGGCCGATCACGTCGTGATCGCGGGCCACGACGGCGGCACGGGCGCTTCGCCGCTGTCGTCGGTCAAGCACGCGGG-GCGCCGCTCAACGTGTACGGCTATTCGAAGTTCCTGTTCGATCAGGTGATCCGCCGCGTGATGCCGGGCGCGAAAAGCCAGATCGCGGGCTTTCGCTACTTCAACGTGTACGGGCCGCGCGAGTCGCACAAAGGGCGCATGGCGTCGGTCGCGTTCCACAACTTCAACCAGTTCCGCGCCGAGGGCAAGGTCAAGCTGTTCGGCGAGTACAGCGGCTATGGCCCGGGCGAGCAGACGCGCGATTTCGTGTCGGTCGAGGACGTCGCGAAGGTGAACCTGTATTTCTTCGATCATCCGGAGAAATCGGGCATTTTCAATCTCGGCACCGGTCGCGCACAGCCGTTCAACGACATCGCGGCGACGGTCGTCAACACGCTGCGCGCGCTCGAAGGCCAGCCGGCGCTCACGCTTGCCGAGCAGGTCGAGCAGGGGCTCGTCGAATACGTGCCGTTCCCGGACGCGCTGCGCCACATCGACCACGGCAAGTCGACGCTCGCGGATCGCATCATCCAGCTTTGCGGCGGCCTGTCCGACCGTGAGATGGAATCGCAGGTGCTCGACTCGATGGATCTCGAGCGCGAGCGCGGCATCACGATCAAGGCGCAGACCGCCGCGCTCACCTATCGCGCGCGCGACGGCAAGGTCTACAACCTGAATCTCATCGACACGCCGGGGCACGTCGATTTCTCGTACGAAGTGAGCCGCTCGCTGTCCGCGTGCGAGGGCGCGCTCCTCGTCGTCGACGCGAGCCAGGGCGTCGAGGCGCAGACGGTCGCGAACTGTTACACGGCGATCGAGCTCGGCGTCGAAGTGGTGCCCGTCCTCAACAAGATCGACCTGCCGGCCGCGAACCCGGAGAACGCGATCGCCGAGATCGAGGACGTGATCGGCATCGACGCGATGGACGCGGTGCGCTGCAGCGCGAAGACGGGCCTGGGCGTCGAGGATGTGCTCCGAATTGCTTACGTAACGGGCGGAATGGGCGGCATCGGCACCAGCATCTGCCAGCGCCTGCACAAGGACGGCTTCAGGGTGGTCGCGGGCTGCGGCCCGAATTCGCCGCGCCGCGTGAAATGGCTTGAGGACCAGAAGGCGCTCGGCTTCGATTTCTACGCGTCCGAAGGCAACGTCGGCGACTGGGATTCGACGAAGCAGGCATTCGACAAGGTGAAGGCCGAGATCGGCGAGATCGACGTGCTCGTCAACAACGCGGGCATTACGCGCGACGTCGTGTTCCGCAAGATGACGCGCGAGGACTGGACGGCCGTGATCGACACGAACCTGACGAGCCTCTTCAACGTCACGAAGCAAGTGATCGACGGCATGGTCGAGCGCGGCTGGGGACGCATCATCAACATCTCGTCGGTGAACGGGCAGAAAGGGCAGTTCGGCCAGACCAACTACTCGACCGCGAAGGCGGGCATTCACGGCTTCACGATGTCGCTCGCGCAGGAAGTGGCGACGAAGGGCGTGCCCGAAAACCCGGCATTCTGGCAAGCCAAGGGGCGCCCCGTCGCGTGGCGCAATCTCGCGATCTCGATTCCCGCGCTGATGCTCGCGTTCGTCGTCTGGTCGCTCTGGAGCGTCGTCGTCGTCAACCTCGATCGCGCGGGCTTTCACTTCAGCAAGAACCAGCTGTTCTGGCTCACCGCGCTGCCCGCGCTATCCGGCGCGACGCTGCGCATCTTCTATTCGTTCCTCGTGCCGATCTTCGGCGGCCGCCGCTTCACCGCGATCTCGACCGCGACGCTGCTGATCCCCGCGCTCGGCATGGGCTTCGCGCTGCGCGATCCCGGCACGGGCTATCCGACGCTCCTCATCCTCGCGCTGCTCTGCGGGTTCGGCGGCGCGAACTTCAGCTCGTCGATGGCGAACATCAGCTTCTTCTTCCCGAAGGCGAAGAAGGGTCTCGCGACCGGCCTGAACGCGGGCATCGGCAACCTCGGCGTGTCGGTCGTGCAGTTCGTCACGCCGCTCGTGATCTCGGCAGGCCTGTTCGGCGCGCTCGCGGGCGATCCGCAGACCGCCGTCGCGATGTACGAGCTCGCGCCCGTCGGCAAGCACAAGATCACGCTCTGCACGAACCTGCCGTGCCAGCTCGGGCCGCACGGCGGCGCCGAGGCGACGGCCGACTATTTGAAGCAGAAGCTCGGCATCGATTTCGGCGAAACGACGCCGGATGGCAAGTTCACGCTGAAGGAAGGCGAGTGCTTCGGCGCGTGCGGCGATGCGCCGGTGCTGCTGCTCAACAATCACAAAATGTGCAGCTTCATGAGCCGCGAGAAGATCGACCAGCTGCTTGAGGAGCTCTCGAAATGACGTCCCTCCACGATCGTCACATCAAACCGCTGATCCTCGCCGGCCTCACCGGCGAGAACTGGCATCTCGAAGACTACGTCGCGCGCGGCGGCTACAAGCAGCTGCGCCGCATCCTCGAAGAAAAGATCCCGCCCGAGCAGGTGATCGCCGACGTGAAG
	668_1995	CGAATTGCTTACGTAACGGGCGGCATGGGCGGCATCGGCACGAGCATCTGCCAGCGCCTGCACAAGGACGGCTTCAGGGTGGTCGCGGGCTGCGGCCCGAATTCGCCGCGCCGCGTGAAATGGCTCGAGGATCAGAAGGCGCTCGGCTTCGATTTCTACGCGTCCGAAGGCAACGTCGGCGACTGGGATTCGACGAAGCAGGCGTTCGACAAGGTGAAGGCCGAAGTGGGCGAGATCGACGTGCTCGTCAATAACGCGGGCATCACGCGCGACGTCGTGTTCCGCAAGATGACCCGCGAGGATTGGCAGGCGGTGATCGACACGAACCTGACGAGCCTCTTCAACGTCACGAAGCAGGTGATCGACGGGATGGTCGAGCGCGGCTGGGGGCGCATCATCAACATCTCGTCGGTGAACGGCCAGAAGGGGCAGTTCGGCCAGACCAACTATTCGACCGCGAAGGCGGGCATTCACGGCTTCACGATGTCGCTCGCGCAGGAAGTCGCGACGAAGGGGGTGCGCAACGAGCTGCGCGGCATTCCGATCAAGGTCGGCGACACGCTGAAATCGGTGATCGGCGACGAGATCGTGCGCGACATCCCGCTGAAGGAAGGCGATTCGCTGCGCTCGAAGATCAAGCAGGTCGCATCGGGCCGCTTCGGCGTGACGGCCGAGTATCTCGCGTCGGCCGACCAGATCCAGATCAAGATGGCGCAGGGCGCGAAGCCGGGCGAAGGCGGCCAACTGCCGGGCCACAAGGTGTCCGAATACATCGGCAAGCTGCGCTACTCGGTGCCGGGCGTCGGCCTCATCTCGCCGCCGCCGCACCATGACATCTATTCGATCGAGGATCTCGCGCAACTGATCCACGATCTGAAGAACGTCAATCCGGTCGCGAGCATTTCGGTGAAGCTCGTGTCGGAGGTGGGCGTCGGCACGGTGGCAGCGGGCGTCGCGAAGGCGAAGGCCGATCACGTCGTGATCGCGGGCCACGACGGCGGCACGGGCGCTTCGCCGCTGTCGTCGGTCAAGCACGCGGGTGCGCCGCTCAATGTGTACGGCTATTCGAAGTTCCTGTTCGATCAGGTGATCCGCCGCGTGATGCCGAGCGCGAAGAGCCAGATCGCGGGCTTCCGCTATTTCAACGTGTACGGGCCGCGCGAGTCGCACAAGGGGCGCATGGCGTCGGTTGCGTTCCACAACTTCAACCAGTTTCGCGCCGAGGGCAAGGTCAAGCTCTTCGGCGAGTACAACGGCTATGGCCCGGGCGAGCAGACGCGCGATTTCGTGTCGGTCGAGGACGTCGCGAAGGTGAACCTGCATTTCTTCGATCACCCGCAGAAGTCGGGCATCTTCAATCTCGGCACCGGCCGCGCGCAGCCGTTCAACGACATCGCGACGACGGTCGTCAACACGCTGCGCGCGCTCGAAGGCCAGCCCGCGCTCACGCTTGCCGAGCAGGTCGAGCAGGGGCTCGTCGAATACGTGCCGTTCCCGGACGCGCTGCGCCACATCGACCACGGCAAGTCGACGCTCGCGGATCGCATCATCCAGCTTTGCGGCGGCCTGTCCGACCGGGAGATGGAATCGCAGGTGCTCGACTCGATGGACCTCGAGCGCGAGCGCGGCATCACGATCAAGGCGCAGACCGCCGCGCTCACCTATCGCGCGCGCGACGGCAAGGTCTACAACCTGAATCTCATCGATACCCCGGGGCACGTCGATTTCTCGTACGAAGTGAGCCGCTCGCTGTCCGCGTGCGAGGGCGCGCTGCTCGTCGTCGACGCAAGCCAGGGCGTCGAGGCGCAGACGGTCGCGAACTGCTATACGGCGATCGAGCTCGGCGTCGAGGTGGTGCCCGTCCTCAACAAGATCGATCTGCCGGCGGCGAACCCGGAGAACGCGATCGCCGAGATCGAGGACGTGATCGGCATCGACGCGATGGACGCGGTGCGCTGCAGCGCGAAGACGGGCCTCGGCGTCGAGGACGTGCTCCGAATTGCTTACGTAACGGGCGGCATGGGCGGCATCGGCACGAGCATCTGCCAGCGCCTGCACAAGGACGGCTTCAGGGTGGTCGCGGGCTGCGGCCCGAATTCGCCGCGCCGCGTGAAATGGCTCGAGGATCAGAAGGCGCTCGGCTTCGATTTCTACGCGTCCGAAGGCAACGTCGGCGACTGGGATTCGACGAAGCAGGCGTTCGACAAGGTGAAGGCCGAAGTGGGCGAGATCGACGTGCTCGTCAATAACGCGGGCATCACGCGCGACGTCGTGTTCCGCAAGATGACCCGCGAGGATTGGCAGGCGGTGATCGACACGAACCTGACGAGCCTCTTCAACGTCACGAAGCAGGTGATCGACGGGATGGTCGAGCGCGGCTGGGGGCGCATCATCAACATCTCGTCGGTGAACGGCCAGAAGGGGCAGTTCGGCCAGACCAACTATTCGACCGCGAAGGCGGGCATTCACGGCTTCACGATGTCGCTCGCGCAGGAAGTCGCGACGAAGGGGGTGCCCGAAAACCCGGCCTTCTGGCAAGCCAAGGGGCGCCCCGTCGCGTGGCGCAATCTCGCGATCTCGATTCCCGCGCTGATGCTCGCGTTCGTCGTCTGGTCGCTCTGGAGCGTCGTCGTCGTCAACCTCGATCGCGCGGGCTTTCACTTCAGCAAGAACCAGCTGTTCTGGCTCACCGCGCTGCCCGCGCTCTCCGGCGCGACGCTGCGCATCTTCTATTCGTTCCTCGTGCCGATCTTCGGCGGCCGCCGCTTCACCGCGATCTCGACCGCGACGCTGCTGATTCCCGCGCTCGGAATGGGCTTCGCGCTGCGCGACCCCGGCACGGGCTACCCGACGCTCCTCATCCTCGCGCTGCTCTGCGGGTTCGGCGGCGCGAACTTCAGCTCGTCGATGGCGAACATCAGCTTCTTCTTCCCGAAGGCGAAGAAAGGGCTCGCGACCGGCCTGAACGCGGGCATCGGCAACCTCGGCGTGTCGGTCGTGCAGTTCGTCACGCCGCTCGTGATCTCGGCGGGCCTGTTCGGCGCGCTCGCGGGCGATCCGCAGAGCGTCGTCGCGATGTACGAGCTCGCGCCCGTCGGCAAGCACAAGATCACGCTCTGCACGAACCTGCCGTGCCAGCTCGGCCCGCACGGCGGCGCCGAGGCGACGGCCGACTATCTGAAGCAAAAGCTCGGCATCGATTTCGGCGAAACCACGCCGGACGGCAAGTTCACGCTGAAGGAAGGCGAATGCTTCGGCGCGTGCGGCGATGCGCCGGTGCTGCTGCTCAACAATCACAAAATGTGCAGCTTCATGAGCCGCGAGAAGATCGACCAGCTGCTTGAGGAGCTCTCGAAATGACGTCCCTTCACGATCGTCACATCAAACCGCTGATCCTCGCCGGCCTGACCGGCGAGAACTGGCATCTCGAAGACTACGTCGCGCGCGGCGGCTACAAGCAGTTGCGCCGCATCCTCGAAGAAAAGATTCCGCCCGAGCAGGTGATCGCCGACGTGAAG
	1106a_1993	CGAATTGCTTACGTAACGGGCGGCATGGGCGGCATCGGCACGAGCATCTGCCAGCGCCTGCACAAGGACGGCTTCAGGGTGGTCGCGGGCTGCGGCCCGAATTCGCCGCGCCGCGTGAAATGGCTCGAGGATCAGAAGGCGCTCGGCTTCGATTTCTACGCGTCCGAAGGCAACGTCGGCGACTGGGATTCGACGAAGCAGGCGTTCGACAAGGTGAAGGCCGAAGTGGGCGAGATCGACGTGCTCGTCAATAACGCGGGCATCACGCGCGACGTCGTGTTCCGCAAGATGACCCGCGAGGATTGGCAGGCGGTGATCGACACGAACCTGACGAGTCTCTTCAACGTCACGAAGCAGGTGATCGACGGGATGGTCGAGCGCGGCTGGGGGCGCATCATCAACATCTCGTCGGTGAACGGCCAGAAGGGGCAGTTCGGCCAGACCAACTATTCGACCGCGAAGGCGGGCATTCACGGCTTCACGATGTCGCTCGCGCAGGAAGTCGCGACGAAGGGGGTGCGCAACGAGCTGCGCGGCATTCCGATCAAGGTCGGCGACACGCTGAAATCGGTGATCGGCGACGAGATCGTGCGCGACATCCCGCTGAAGGAAGGCGATTCGCTGCGCTCGAAGATCAAGCAGGTCGCATCGGGCCGCTTCGGCGTGACGGCCGAGTATCTCGCGTCGGCCGACCAGATCCAGATCAAGATGGCGCAGGGCGCGAAGCCGGGCGAAGGCGGCCAACTGCCGGGCCACAAGGTGTCCGAATACATCGGCAAGCTGCGCTACTCGGTGCCGGGCGTCGGCCTCATCTCGCCGCCGCCGCACCATGACATCTATTCGATCGAGGATCTCGCGCAACTGATCCACGATCTGAAGAACGTCAATCCGGTCGCGAGCATTTCGGTGAAGCTCGTGTCGGAGGTGGGCGTCGGCACGGTGGCGGCGGGCGTCGCGAAGGCGAAGGCCGATCACGTCGTGATCGCGGGCCACGACGGCGGCACGGGCGCTTCGCCGCTGTCGTCGGTCAAGCACGCGGGTGCGCCGCTCAATGTGTACGGCTATTCGAAGTTCCTGTTCGATCAGGTGATCCGCCGCGTGATGCCGAGCGCGAAGAGCCAGATCGCGGGCTTCCGCTATTTCAACGTGTACGGGCCGCGCGAGTCGCACAAGGGGCGCATGGCGTCGGTTGCGTTCCACAACTTCAACCAGTTTCGCGCCGAGGGCAAGGTCAAGCTCTTCGGCGAGTACAACGGCTATGGCCCGGGCGAGCAGACGCGCGATTTCGTGTCGGTCGAGGACGTCGCGAAGGTGAACCTGCATTTCTTCGATCACCCGCAGAAGTCGGGCATCTTCAATCTCGGTACTGGCCGCGCGCAGCCGTTCAACGACATCGCGACGACGGTCGTCAACACGCTGCGCGCGCTCGAAGGCCAGCCCGCGCTCACGCTTGCTGAGCAGGTCGAGCAGGGGCTCGTCGAATACGTGCCGTTCCCGGACGCGCTGCGCCACATCGACCACGGCAAGTCGACGCTCGCGGATCGCATCATCCAGCTTTGCGGTGGCCTGTCCGACCGGGAGATGGAATCGCAGGTGCTCGACTCGATGGACCTCGAGCGCGAGCGCGGCATCACGATCAAGGCGCAGACCGCCGCGCTCACCTATCGCGCGCGCGACGGCAAGGTCTACAACCTGAATCTCATCGATACCCCGGGGCACGTCGATTTCTCGTACGAAGTGAGCCGCTCGCTGTCCGCGTGCGAGGGCGCGCTGCTCGTCGTCGACGCAAGCCAGGGCGTCGAGGCGCAGACGGTCGCGAACTGCTATACGGCGATCGAGCTCGGCGTCGAGGTGGTGCCCGTCCTCAACAAGATCGATCTGCCGGCGGCGAACCCGGAGAACGCGATCGCCGAGATCGAGGACGTGATCGGCATCGACGCGATGGACGCGGTGCGCTGCAGCGCGAAGACGGGCCTCGGCGTCGAGGACGTGCTCCGAATTGCTTACGTAACGGGCGGCATGGGCGGCATCGGCACGAGCATCTGCCAGCGCCTGCACAAGGACGGCTTCAGGGTGGTCGCGGGCTGCGGCCCGAATTCGCCGCGCCGCGTGAAATGGCTCGAGGATCAGAAGGCGCTCGGCTTCGATTTCTACGCGTCCGAAGGCAACGTCGGCGACTGGGATTCGACGAAGCAGGCGTTCGACAAGGTGAAGGCCGAAGTGGGCGAGATCGACGTGCTCGTCAATAACGCGGGCATCACGCGCGACGTCGTGTTCCGCAAGATGACCCGCGAGGATTGGCAGGCGGTGATCGACACGAACCTGACGAGTCTCTTCAACGTCACGAAGCAGGTGATCGACGGGATGGTCGAGCGCGGCTGGGGGCGCATCATCAACATCTCGTCGGTGAACGGCCAGAAGGGGCAGTTCGGCCAGACCAACTATTCGACCGCGAAGGCGGGCATTCACGGCTTCACGATGTCGCTCGCGCAGGAAGTCGCGACGAAGGGGGTGCCCGAAAACCCGGCCTTCTGGCAAGCCAAGGGGCGCCCCGTCGCGTGGCGCAATCTCGCGATCTCGATTCCCGCGCTGATGCTCGCGTTCGTCGTCTGGTCGCTCTGGAGCGTCGTCGTCGTCAACCTCGATCGCGCGGGCTTTCACTTCAGCAAGAACCAGCTGTTCTGGCTCACCGCGCTGCCCGCGCTCTCCGGCGCGACGCTGCGCATCTTCTATTCGTTCCTCGTGCCGATCTTCGGCGGCCGCCGCTTCACCGCGATCTCGACCGCGACGCTGCTGATTCCCGCGCTCGGAATGGGCTTCGCGCTGCGCGACCCCGGCACGGGCTACCCGACGCTCCTCATCCTCGCGCTGCTCTGCGGGTTCGGCGGCGCGAACTTCAGCTCGTCGATGGCGAACATCAGCTTCTTCTTCCCGAAGGCGAAGAAAGGACTCGCGACCGGCCTGAACGCGGGCATCGGCAACCTCGGCGTGTCGGTCGTGCAGTTCGTCACGCCGCTCGTGATCTCGGCGGGCCTGTTCGGCGCGCTCGCGGGCGATCCGCAGAGCGTCGTCGCGATGTACGAGCTCGCGCCTGTCGGCAAGCACAAGATCACGCTCTGCACGAACCTGCCGTGCCAGCTCGGCCCGCACGGCGGCGCCGAGGCGACGGCCGACTATCTGAAGCAAAAGCTCGGCATCGATTTCGGCGAAACCACGCCGGACGGCAAGTTCACGCTGAAGGAAGGCGAATGCTTCGGCGCGTGCGGCGATGCGCCGGTGCTGCTGCTCAACAATCACAAAATGTGCAGCTTCATGAGCCGCGAGAAGATCGACCAGCTGCTTGAGGAGCTCTCGAAATGACGTCCCTTCACGATCGTCACATCAAACCGCTGATCCTCGCCGGCCTGACCGGCGAGAACTGGCATCTCGAAGACTACGTCGCGCGCGGCGGCTACAAGCAGTTGCGCCGCATCCTCGAAGAAAAGATTCCGCCCGAGCAGGTGATCGCCGACGTGAAG
	MSHR346_1996	CGAATTGCTTACGTAACGGGCGGCATGGGCGGCATCGGCACGAGCATCTGCCAGCGCCTGCACAAGGACGGCTTCAGGGTGGTCGCGGGCTGCGGCCCGAATTCGCCGCGCCGCGTGAAATGGCTCGAGGATCAGAAGGCGCTCGGCTTCGATTTCTACGCGTCCGAAGGCAACGTCGGCGACTGGGATTCGACGAAGCAGGCGTTCGACAAGGTGAAGGCCGAAGTGGGCGAGATCGACGTGCTCGTCAATAACGCGGGCATCACGCGCGACGTCGTGTTCCGCAAGATGACCCGCGAGGATTGGCAGGCGGTGATCGACACGAACCTGACGAGCCTCTTCAACGTCACGAAGCAGGTGATCGACGGGATGGTCGAGCGCGGCTGGGGGCGCATCATCAACATCTCGTCGGTGAACGGCCAGAAGGGGCAGTTCGGCCAGACCAACTATTCGACCGCGAAGGCGGGCATTCACGGCTTCACGATGTCGCTCGCGCAGGAAGTCGCGACGAAGGGGGTGCGCAACGAGCTGCGCGGCATTCCGATCAAGGTCGGCGACACGCTGAAATCGGTGATCGGCGACGAGATCGTGCGCGACATCCCGCTGAAGGAAGGCGATTCGCTGCGCTCGAAGATCAAGCAGGTCGCATCGGGCCGCTTCGGCGTGACGGCCGAGTATCTCGCGTCGGCCGACCAGATCCAGATCAAGATGGCGCAGGGCGCGAAGCCGGGCGAAGGCGGCCAACTGCCGGGCCACAAGGTGTCCGAATACATCGGCAAGCTGCGCTACTCGGTGCCGGGCGTCGGCCTCATCTCGCCGCCGCCGCACCATGACATCTATTCGATCGAGGATCTCGCGCAACTGATCCACGATCTGAAGAACGTCAATCCGGTCGCGAGCATCTCGGTGAAGCTCGTGTCGGAGGTGGGCGTCGGCACGGTGGCGGCGGGCGTCGCGAAGGCGAAGGCCGATCACGTCGTGATCGCGGGCCACGACGGCGGCACGGGCGCTTCGCCGCTGTCGTCGGTCAAGCACGCGGGTGCGCCGCTCAATGTGTACGGCTATTCGAAGTTCCTGTTCGATCAGGTGATCCGCCGCGTGATGCCGAGCGCGAAGAGCCAGATCGCGGGCTTCCGCTATTTCAACGTGTACGGGCCGCGCGAGTCGCACAAGGGGCGCATGGCGTCGGTTGCGTTCCACAACTTCAACCAGTTTCGCGCCGAGGGCAAGGTCAAGCTCTTCGGCGAGTACAACGGCTATGGCCCGGGCGAGCAGACGCGCGATTTCGTGTCGGTCGAGGACGTCGCGAAGGTGAACCTGCATTTCTTCGATCACCCGCAGAAGTCGGGCATCTTCAATCTCGGCACCGGCCGCGCGCAGCCGTTCAACGACATCGCGACGACGGTCGTCAACACGCTGCGCGCGCTCGAAGGCCAGCCCGCGCTCACGCTTGCCGAGCAGGTCGAGCAGGGGCTCGTCGAATACGTGCCGTTCCCGGACGCGCTGCGCCACATCGACCACGGCAAGTCGACGCTCGCGGATCGCATCATCCAGCTTTGCGGCGGCCTGTCCGACCGGGAGATGGAATCGCAGGTGCTCGACTCGATGGACCTCGAGCGTGAGCGCGGCATCACGATCAAGGCGCAGACCGCCGCGCTCACCTATCGCGCGCGCGACGGCAAGGTCTACAACCTGAATCTCATCGATACCCCGGGGCACGTCGATTTCTCGTACGAAGTGAGCCGCTCGCTGTCCGCGTGCGAGGGCGCGCTGCTCGTCGTCGACGCAAGCCAGGGCGTCGAGGCGCAGACGGTCGCGAACTGCTATACGGCGATCGAGCTCGGCGTCGAGGTGGTGCCCGTCCTCAACAAGATCGATCTGCCGGCGGCGAACCCGGAGAACGCGATCGCCGAGATCGAGGACGTGATCGGCATCGACGCGATGGACGCGGTGCGCTGCAGCGCGAAGACGGGCCTCGGCGTCGAGGACGTGCTCCGAATTGCTTACGTAACGGGCGGCATGGGCGGCATCGGCACGAGCATCTGCCAGCGCCTGCACAAGGACGGCTTCAGGGTGGTCGCGGGCTGCGGCCCGAATTCGCCGCGCCGCGTGAAATGGCTCGAGGATCAGAAGGCGCTCGGCTTCGATTTCTACGCGTCCGAAGGCAACGTCGGCGACTGGGATTCGACGAAGCAGGCGTTCGACAAGGTGAAGGCCGAAGTGGGCGAGATCGACGTGCTCGTCAATAACGCGGGCATCACGCGCGACGTCGTGTTCCGCAAGATGACCCGCGAGGATTGGCAGGCGGTGATCGACACGAACCTGACGAGCCTCTTCAACGTCACGAAGCAGGTGATCGACGGGATGGTCGAGCGCGGCTGGGGGCGCATCATCAACATCTCGTCGGTGAACGGCCAGAAGGGGCAGTTCGGCCAGACCAACTATTCGACCGCGAAGGCGGGCATTCACGGCTTCACGATGTCGCTCGCGCAGGAAGTCGCGACGAAGGGGGTGCCCGAAAACCCGGCCTTCTGGCAAGCCAAGGGGCGCCCCGTCGCGTGGCGCAATCTCGCGATCTCGATTCCCGCGCTGATGCTCGCGTTCGTCGTCTGGTCGCTCTGGAGCGTCGTCGTCGTCAATCTCGATCGCGCGGGCTTTCACTTCAGCAAGAACCAGCTGTTCTGGCTCACCGCGCTGCCCGCGCTTTCCGGCGCGACGCTGCGCATCTTCTATTCGTTCCTCGTGCCGATCTTCGGCGGCCGCCGCTTCACCGCGATCTCGACCGCGACGCTGCTGATTCCCGCGCTCGGAATGGGCTTCGCGCTGCGCGACCCCGGCACGGGCTACCCGACGCTCCTCATCCTCGCGCTGCTCTGCGGGTTCGGCGGTGCGAACTTCAGCTCGTCGATGGCGAACATCAGCTTCTTCTTCCCGAAGGCGAAGAAAGGGCTCGCGACCGGCCTGAACGCGGGCATCGGCAACCTCGGCGTGTCGGTCGTGCAGTTCGTCACGCCGCTCGTGATCTCGGCGGGCCTGTTCGGCGCGCTCGCGGGCGATCCGCAGAGCGTCGTCGCGATGTACGAGCTCGCGCCCGTCGGCAAGCACAAGATCACGCTCTGCACGAACCTGCCGTGCCAGCTCGGCCCGCACGGCGGCGCCGAGGCGACGGCCGACTATCTGAAGCAAAAGCTCGGCATCGATTTCGGCGAAACCACGCCGGACGGCAAGTTCACGCTGAAGGAAGGCGAATGCTTCGGCGCGTGCGGCGATGCGCCGGTGCTGCTGCTCAACAATCACAAAATGTGCAGCTTCATGAGCCGCGAGAAGATCGACCAGCTGCTTGAGGAGCTCTCGAAATGACGTCCCTTCACGATCGTCACATCAAACCGCTGATCCTCGCCGGCCTGACCGGCGAGAACTGGCATCTCGAAGACTACGTCGCGCGCGGCGGCTACAAGCAGTTGCGCCGCATCCTCGAAGAAAAGATTCCGCCCGAGCAGGTGATCGCCGACGTGAAG
	1026b_1993	CGAATTGCTTACGTAACGGGCGGCATGGGCGGCATCGGCACGAGCATCTGCCAGCGCCTGCACAAGGACGGCTTCAGGGTGGTCGCGGGCTGCGGCCCGAATTCGCCGCGCCGCGTGAAATGGCTCGAGGATCAGAAGGCGCTCGGCTTCGATTTCTACGCGTCCGAAGGCAACGTCGGCGACTGGGATTCGACGAAGCAGGCGTTCGACAAGGTGAAGGCCGAAGTGGGCGAGATCGACGTGCTCGTCAATAACGCGGGCATCACGCGCGACGTCGTGTTCCGCAAGATGACCCGCGAGGATTGGCAGGCGGTGATCGACACGAACCTGACGAGTCTCTTCAACGTCACGAAGCAGGTGATCGACGGGATGGTCGAGCGCGGCTGGGGGCGCATCATCAACATCTCGTCGGTGAACGGCCAGAAGGGGCAGTTCGGCCAGACCAACTATTCGACCGCGAAGGCGGGCATTCACGGCTTCACGATGTCGCTCGCGCAGGAAGTCGCGACGAAGGGGGTGCGCAACGAGCTGCGCGGCATTCCGATCAAGGTCGGCGACACGCTGAAATCGGTGATCGGCGACGAGATCGTGCGCGACATCCCGCTGAAGGAAGGCGATTCGCTGCGCTCGAAGATCAAGCAGGTCGCATCGGGCCGCTTCGGCGTGACGGCCGAGTATCTCGCGTCGGCCGACCAGATCCAGATCAAGATGGCGCAGGGCGCGAAGCCGGGCGAAGGCGGCCAACTGCCGGGCCACAAGGTGTCCGAATACATCGGCAAGCTGCGCTACTCGGTGCCGGGCGTCGGCCTCATCTCGCCGCCGCCGCACCATGACATCTATTCGATCGAGGATCTCGCGCAACTGATCCACGATCTGAAGAACGTCAATCCGGTCGCGAGCATTTCGGTGAAGCTCGTGTCGGAGGTGGGCGTCGGCACGGTGGCGGCGGGCGTCGCGAAGGCGAAGGCCGATCACGTCGTGATCGCGGGCCACGACGGCGGCACGGGCGCTTCGCCGCTGTCGTCGGTCAAGCACGCGGGTGCGCCGCTCAATGTGTACGGCTATTCGAAGTTCCTGTTCGATCAGGTGATCCGCCGCGTGATGCCGAGCGCGAAGAGCCAGATCGCGGGCTTCCGCTATTTCAACGTGTACGGGCCGCGCGAGTCGCACAAGGGGCGCATGGCGTCGGTTGCGTTCCACAACTTCAACCAGTTTCGCGCCGAGGGCAAGGTCAAGCTCTTCGGCGAGTACAACGGCTATGGTCCGGGCGAGCAGACGCGCGATTTCGTGTCGGTCGAGGACGTCGCGAAGGTGAACCTGCATTTCTTCGATCACCCGCAGAAGTCGGGCATCTTCAATCTCGGTGCCGGCCGCGCGCAGCCGTTCAACGACATCGCGACGACGGTCGTCAACACGCTGCGCGCGCTCGAAGGCCAGCCCGCGCTCACGCTTGCCGAGCAGGTCGAGCAGGGGCTCGTCGAATACGTGCCGTTCCCGGACGCGCTGCGCCACATCGACCACGGCAAGTCGACGCTCGCGGATCGCATCATCCAGCTTTGCGGCGGCCTGTCCGACCGGGAGATGGAATCGCAGGTGCTTGACTCGATGGACCTCGAGCGCGAGCGCGGCATCACGATCAAGGCGCAGACCGCCGCGCTCACCTATCGCGCGCGCGACGGCAAGGTCTACAACCTGAATCTCATCGATACCCCGGGGCACGTCGATTTCTCGTACGAAGTGAGCCGCTCGCTGTCCGCGTGCGAGGGCGCGCTGCTCGTCGTCGACGCAAGCCAGGGCGTCGAGGCGCAGACGGTCGCGAACTGCTATACGGCGATCGAGCTCGGCGTCGAGGTGGTGCCCGTCCTCAACAAGATCGATCTGCCGGCGGCGAACCCGGAGAACGCGATCGCCGAGATCGAGGACGTGATCGGCATCGACGCGATGGACGCGGTGCGCTGCAGCGCGAAGACGGGCCTCGGCGTCGAGGACGTGCTCCGAATTGCTTACGTAACGGGCGGCATGGGCGGCATCGGCACGAGCATCTGCCAGCGCCTGCACAAGGACGGCTTCAGGGTGGTCGCGGGCTGCGGCCCGAATTCGCCGCGCCGCGTGAAATGGCTCGAGGATCAGAAGGCGCTCGGCTTCGATTTCTACGCGTCCGAAGGCAACGTCGGCGACTGGGATTCGACGAAGCAGGCGTTCGACAAGGTGAAGGCCGAAGTGGGCGAGATCGACGTGCTCGTCAATAACGCGGGCATCACGCGCGACGTCGTGTTCCGCAAGATGACCCGCGAGGATTGGCAGGCGGTGATCGACACGAACCTGACGAGTCTCTTCAACGTCACGAAGCAGGTGATCGACGGGATGGTCGAGCGCGGCTGGGGGCGCATCATCAACATCTCGTCGGTGAACGGCCAGAAGGGGCAGTTCGGCCAGACCAACTATTCGACCGCGAAGGCGGGCATTCACGGCTTCACGATGTCGCTCGCGCAGGAAGTCGCGACGAAGGGGGTGCCCGAAAACCCGGCCTTCTGGCAAGCCAAGGGGCGCCCCGTCGCGTGGCGCAATCTCGCGATCTCGATTCCCGCGCTGATGCTCGCGTTCGTCGTCTGGTCGCTCTGGAGCGTCGTCGTCGTCAACCTCGATCGCGCGGGCTTTCACTTCAGCAAGAACCAGCTGTTCTGGCTCACCGCGCTGCCCGCGCTCTCCGGCGCGACGCTGCGCATCTTCTATTCGTTCCTCGTGCCGATCTTCGGCGGCCGCCGCTTCACCGCGATCTCGACCGCGACGCTGCTGATTCCCGCGCTCGGAATGGGCTTCGCGCTGCGCGACCCCGGCACGGGCTACCCGACGCTCCTCATCCTCGCGCTGCTCTGCGGGTTCGGCGGCGCGAACTTCAGCTCGTCGATGGCGAACATCAGCTTCTTCTTCCCGAAGGCGAAGAAAGGACTCGCGACCGGCCTGAACGCGGGCATCGGCAACCTCGGCGTGTCGGTCGTGCAGTTCGTCACGCCGCTCGTGATCTCGGCGGGCCTGTTCGGCGCGCTCGCGGGCGATCCGCAGAGCGTCGTCGCGATGTACGAGCTCGCGCCCGTCGGCAAGCACAAGATCACGCTCTGCACGAACCTGCCGTGCCAGCTCGGCCCGCACGGCGGCGCCGAGGCGACGGCCGACTATCTGAAGCAAAAGCTCGGCATCGATTTCGGCGAAACCACGCCGGACGGCAAGTTCACGCTGAAGGAAGGCGAATGCTTCGGCGCGTGCGGCGATGCGCCGGTGCTGCTGCTCAACAATCACAAAATGTGCAGCTTCATGAGCCGCGAGAAGATCGACCAGCTGCTTGAGGAGCTCTCGAAATGACGTCCCTTCACGATCGTCACATCAAACCGCTGATCCTCGCCGGCCTGACCGGCGAGAACTGGCATCTCGAAGACTACGTCGCGCGCGGCGGCTACAAGCAGTTGCGCCGCATCCTCGAAGAAAAGATTCCGCCCGAGCAGGTGATCGCCGACGTGAAG
	BPC006_2008	CGAATTGCTTACGTAACGGGCGGCATGGGCGGCATCGGCACGAGCATCTGCCAGCGCCTGCACAAGGACGGCTTCAGGGTGGTCGCGGGCTGCGGCCCGAATTCGCCGCGCCGCGTGAAATGGCTCGAGGATCAGAAGGCGCTCGGCTTCGATTTCTACGCGTCCGAAGGCAACGTCGGCGACTGGGATTCGACGAAGCAGGCGTTCGACAAGGTGAAGGCCGAAGTGGGCGAGATCGACGTGCTCGTCAATAACGCGGGCATCACGCGCGACGTCGTGTTCCGCAAGATGACCCGCGAGGATTGGCAGGCGGTGATCGACACGAACCTGACGAGTCTCTTCAACGTCACGAAGCAGGTGATCGACGGGATGGTCGAGCGCGGCTGGGGGCGCATCATCAACATCTCGTCGGTGAACGGCCAGAAGGGGCAGTTCGGCCAGACCAACTATTCGACCGCGAAGGCGGGCATTCACGGCTTCACGATGTCGCTCGCGCAGGAAGTCGCGACGAAGGGGGTGCGCAACGAGCTGCGCGGCATTCCGATCAAGGTCGGCGACACGCTGAAATCGGTGATCGGCGACGAGATCGTGCGCGACATCCCGCTGAAGGAAGGCGATTCGCTGCGCTCGAAGATCAAGCAGGTCGCATCGGGCCGCTTCGGCGTGACGGCCGAGTATCTCGCGTCGGCCGACCAGATCCAGATCAAGATGGCGCAGGGCGCGAAGCCGGGCGAAGGCGGCCAACTGCCGGGCCACAAGGTGTCCGAATACATCGGCAAGCTGCGCTACTCGGTGCCGGGCGTCGGCCTCATCTCGCCGCCGCCGCACCATGACATCTATTCGATCGAGGATCTCGCGCAACTGATCCACGATCTGAAGAACGTCAATCCGGTCGCGAGCATTTCGGTGAAGCTCGTGTCGGAGGTGGGCGTCGGCACGGTGGCGGCGGGCGTCGCGAAGGCGAAGGCCGATCACGTCGTGATCGCGGGCCACGACGGCGGCACGGGCGCTTCGCCGCTGTCGTCGGTCAAGCACGCGGGTGCGCCGCTCAATGTGTACGGCTATTCGAAGTTCCTGTTCGATCAGGTGATCCGCCGCGTGATGCCGAGCGCGAAGAGCCAGATCGCGGGCTTCCGCTATTTCAACGTGTACGGGCCGCGCGAGTCGCACAAGGGGCGCATGGCGTCGGTTGCGTTCCACAACTTCAACCAGTTTCGCGCCGAGGGCAAGGTCAAGCTCTTCGGCGAGTACAACGGCTATGGCCCGGGCGAGCAGACGCGCGATTTCGTGTCGGTCGAGGACGTCGCGAAGGTGAACCTGCATTTCTTCGATCACCCGCAGAAGTCGGGCATCTTCAATCTCGGTACTGGCCGCGCGCAGCCGTTCAACGACATCGCGACGACGGTCGTCAACACGCTGCGCGCGCTCGAAGGCCAGCCCGCGCTCACGCTTGCTGAGCAGGTCGAGCAGGGGCTCGTCGAATACGTGCCGTTCCCGGACGCGCTGCGCCACATCGACCACGGCAAGTCGACGCTCGCGGATCGCATCATCCAGCTTTGCGGTGGCCTGTCCGACCGGGAGATGGAATCGCAGGTGCTCGACTCGATGGACCTCGAGCGCGAGCGCGGCATCACGATCAAGGCGCAGACCGCCGCGCTCACCTATCGCGCGCGCGACGGCAAGGTCTACAACCTGAATCTCATCGATACCCCGGGGCACGTCGATTTCTCGTACGAAGTGAGCCGCTCGCTGTCCGCGTGCGAGGGCGCGCTGCTCGTCGTCGACGCAAGCCAGGGCGTCGAGGCGCAGACGGTCGCGAACTGCTATACGGCGATCGAGCTCGGCGTCGAGGTGGTGCCCGTCCTCAACAAGATCGATCTGCCGGCGGCGAACCCGGAGAACGCGATCGCCGAGATCGAGGACGTGATCGGCATCGACGCGATGGACGCGGTGCGCTGCAGCGCGAAGACGGGCCTCGGCGTCGAGGACGTGCTCCGAATTGCTTACGTAACGGGCGGCATGGGCGGCATCGGCACGAGCATCTGCCAGCGCCTGCACAAGGACGGCTTCAGGGTGGTCGCGGGCTGCGGCCCGAATTCGCCGCGCCGCGTGAAATGGCTCGAGGATCAGAAGGCGCTCGGCTTCGATTTCTACGCGTCCGAAGGCAACGTCGGCGACTGGGATTCGACGAAGCAGGCGTTCGACAAGGTGAAGGCCGAAGTGGGCGAGATCGACGTGCTCGTCAATAACGCGGGCATCACGCGCGACGTCGTGTTCCGCAAGATGACCCGCGAGGATTGGCAGGCGGTGATCGACACGAACCTGACGAGTCTCTTCAACGTCACGAAGCAGGTGATCGACGGGATGGTCGAGCGCGGCTGGGGGCGCATCATCAACATCTCGTCGGTGAACGGCCAGAAGGGGCAGTTCGGCCAGACCAACTATTCGACCGCGAAGGCGGGCATTCACGGCTTCACGATGTCGCTCGCGCAGGAAGTCGCGACGAAGGGGGTGCCCGAAAACCCGGCCTTCTGGCAAGCCAAGGGGCGCCCCGTCGCGTGGCGCAATCTCGCGATCTCGATTCCCGCGCTGATGCTCGCGTTCGTCGTCTGGTCGCTCTGGAGCGTCGTCGTCGTCAACCTCGATCGCGCGGGCTTTCACTTCAGCAAGAACCAGCTGTTCTGGCTCACCGCGCTGCCCGCGCTCTCCGGCGCGACGCTGCGCATCTTCTATTCGTTCCTCGTGCCGATCTTCGGCGGCCGCCGCTTCACCGCGATCTCGACCGCGACGCTGCTGATTCCCGCGCTCGGAATGGGCTTCGCGCTGCGCGACCCCGGCACGGGCTACCCGACGCTCCTCATCCTCGCGCTGCTCTGCGGGTTCGGCGGCGCGAACTTCAGCTCGTCGATGGCGAACATCAGCTTCTTCTTCCCGAAGGCGAAGAAAGGACTCGCGACCGGCCTGAACGCGGGCATCGGCAACCTCGGCGTGTCGGTCGTGCAGTTCGTCACGCCGCTCGTGATCTCGGCGGGCCTGTTCGGCGCGCTCGCGGGCGATCCGCAGAGCGTCGTCGCGATGTACGAGCTCGCGCCTGTCGGCAAGCACAAGATCACGCTCTGCACGAACCTGCCGTGCCAGCTCGGCCCGCACGGCGGCGCCGAGGCGACGGCCGACTATCTGAAGCAAAAGCTCGGCATCGATTTCGGCGAAACCACGCCGGACGGCAAGTTCACGCTGAAGGAAGGCGAATGCTTCGGCGCGTGCGGCGATGCGCCGGTGCTGCTGCTCAACAATCACAAAATGTGCAGCTTCATGAGCCGCGAGAAGATCGACCAGCTGCTTGAGGAGCTCTCGAAATGACGTCCCTTCACGATCGTCACATCAAACCGCTGATCCTCGCCGGCCTGACCGGCGAGAACTGGCATCTCGAAGACTACGTCGCGCGCGGCGGCTACAAGCAGTTGCGCCGCATCCTCGAAGAAAAGATTCCGCCCGAGCAGGTGATCGCCGACGTGAAG
	1106b_1996	CGAATTGCTTACGTAACGGGCGGCATGGGCGGCATCGGCACGAGCATCTGCCAGCGCCTGCACAAGGACGGCTTCAGGGTGGTCGCGGGCTGCGGCCCGAATTCGCCGCGCCGCGTGAAATGGCTCGAGGATCAGAAGGCGCTCGGCTTCGATTTCTACGCGTCCGAAGGCAACGTCGGCGACTGGGATTCGACGAAGCAGGCGTTCGACAAGGTGAAGGCCGAAGTGGGCGAGATCGACGTGCTCGTCAATAACGCGGGCATCACGCGCGACGTCGTGTTCCGCAAGATGACCCGCGAGGATTGGCAGGCGGTGATCGACACGAACCTGACGAGTCTCTTCAACGTCACGAAGCAGGTGATCGACGGGATGGTCGAGCGCGGCTGGGGGCGCATCATCAACATCTCGTCGGTGAACGGCCAGAAGGGGCAGTTCGGCCAGACCAACTATTCGACCGCGAAGGCGGGCATTCACGGCTTCACGATGTCGCTCGCGCAGGAAGTCGCGACGAAGGGGGTGCGCAACGAGCTGCGCGGCATTCCGATCAAGGTCGGCGACACGCTGAAATCGGTGATCGGCGACGAGATCGTGCGCGACATCCCGCTGAAGGAAGGCGATTCGCTGCGCTCGAAGATCAAGCAGGTCGCATCGGGCCGCTTCGGCGTGACGGCCGAGTATCTCGCGTCGGCCGACCAGATCCAGATCAAGATGGCGCAGGGCGCGAAGCCGGGCGAAGGCGGCCAACTGCCGGGCCACAAGGTGTCCGAATACATCGGCAAGCTGCGCTACTCGGTGCCGGGCGTCGGCCTCATCTCGCCGCCGCCGCACCATGACATCTATTCGATCGAGGATCTCGCGCAACTGATCCACGATCTGAAGAACGTCAATCCGGTCGCGAGCATTTCGGTGAAGCTCGTGTCGGAGGTGGGCGTCGGCACGGTGGCGGCGGGCGTCGCGAAGGCGAAGGCCGATCACGTCGTGATCGCGGGCCACGACGGCGGCACGGGCGCTTCGCCGCTGTCGTCGGTCAAGCACGCGGGTGCGCCGCTCAATGTGTACGGCTATTCGAAGTTCCTGTTCGATCAGGTGATCCGCCGCGTGATGCCGAGCGCGAAGAGCCAGATCGCGGGCTTCCGCTATTTCAACGTGTACGGGCCGCGCGAGTCGCACAAGGGGCGCATGGCGTCGGTTGCGTTCCACAACTTCAACCAGTTTCGCGCCGAGGGCAAGGTCAAGCTCTTCGGCGAGTACAACGGCTATGGCCCGGGCGAGCAGACGCGCGATTTCGTGTCGGTCGAGGACGTCGCGAAGGTGAACCTGCATTTCTTCGATCACCCGCAGAAGTCGGGCATCTTCAATCTCGGTACTGGCCGCGCGCAGCCGTTCAACGACATCGCGACGACGGTCGTCAACACGCTGCGCGCGCTCGAAGGCCAGCCCGCGCTCACGCTTGCTGAGCAGGTCGAGCAGGGGCTCGTCGAATACGTGCCGTTCCCGGACGCGCTGCGCCACATCGACCACGGCAAGTCGACGCTCGCGGATCGCATCATCCAGCTTTGCGGTGGCCTGTCCGACCGGGAGATGGAATCGCAGGTGCTCGACTCGATGGACCTCGAGCGCGAGCGCGGCATCACGATCAAGGCGCAGACCGCCGCGCTCACCTATCGCGCGCGCGACGGCAAGGTCTACAACCTGAATCTCATCGATACCCCGGGGCACGTCGATTTCTCGTACGAAGTGAGCCGCTCGCTGTCCGCGTGCGAGGGCGCGCTGCTCGTCGTCGACGCAAGCCAGGGCGTCGAGGCGCAGACGGTCGCGAACTGCTATACGGCGATCGAGCTCGGCGTCGAGGTGGTGCCCGTCCTCAACAAGATCGATCTGCCGGCGGCGAACCCGGAGAACGCGATCGCCGAGATCGAGGACGTGATCGGCATCGACGCGATGGACGCGGTGCGCTGCAGCGCGAAGACGGGCCTCGGCGTCGAGGACGTGCTCCGAATTGCTTACGTAACGGGCGGCATGGGCGGCATCGGCACGAGCATCTGCCAGCGCCTGCACAAGGACGGCTTCAGGGTGGTCGCGGGCTGCGGCCCGAATTCGCCGCGCCGCGTGAAATGGCTCGAGGATCAGAAGGCGCTCGGCTTCGATTTCTACGCGTCCGAAGGCAACGTCGGCGACTGGGATTCGACGAAGCAGGCGTTCGACAAGGTGAAGGCCGAAGTGGGCGAGATCGACGTGCTCGTCAATAACGCGGGCATCACGCGCGACGTCGTGTTCCGCAAGATGACCCGCGAGGATTGGCAGGCGGTGATCGACACGAACCTGACGAGTCTCTTCAACGTCACGAAGCAGGTGATCGACGGGATGGTCGAGCGCGGCTGGGGGCGCATCATCAACATCTCGTCGGTGAACGGCCAGAAGGGGCAGTTCGGCCAGACCAACTATTCGACCGCGAAGGCGGGCATTCACGGCTTCACGATGTCGCTCGCGCAGGAAGTCGCGACGAAGGGGGTGCCCGAAAACCCGGCCTTCTGGCAAGCCAAGGGGCGCCCCGTCGCGTGGCGCAATCTCGCGATCTCGATTCCCGCGCTGATGCTCGCGTTCGTCGTCTGGTCGCTCTGGAGCGTCGTCGTCGTCAACCTCGATCGCGCGGGCTTTCACTTCAGCAAGAACCAGCTGTTCTGGCTCACCGCGCTGCCCGCGCTCTCCGGCGCGACGCTGCGCATCTTCTATTCGTTCCTCGTGCCGATCTTCGGCGGCCGCCGCTTCACCGCGATCTCGACCGCGACGCTGCTGATTCCCGCGCTCGGAATGGGCTTCGCGCTGCGCGACCCCGGCACGGGCTACCCGACGCTCCTCATCCTCGCGCTGCTCTGCGGGTTCGGCGGCGCGAACTTCAGCTCGTCGATGGCGAACATCAGCTTCTTCTTCCCGAAGGCGAAGAAAGGACTCGCGACCGGCCTGAACGCGGGCATCGGCAACCTCGGCGTGTCGGTCGTGCAGTTCGTCACGCCGCTCGTGATCTCGGCGGGCCTGTTCGGCGCGCTCGCGGGCGATCCGCAGAGCGTCGTCGCGATGTACGAGCTCGCGCCTGTCGGCAAGCACAAGATCACGCTCTGCACGAACCTGCCGTGCCAGCTCGGCCCGCACGGCGGCGCCGAGGCGACGGCCGACTATCTGAAGCAAAAGCTCGGCATCGATTTCGGCGAAACCACGCCGGACGGCAAGTTCACGCTGAAGGAAGGCGAATGCTTCGGCGCGTGCGGCGATGCGCCGGTGCTGCTGCTCAACAATCACAAAATGTGCAGCTTCATGAGCCGCGAGAAGATCGACCAGCTGCTTGAGGAGCTCTCGAAATGACGTCCCTTCACGATCGTCACATCAAACCGCTGATCCTCGCCGGCCTGACCGGCGAGAACTGGCATCTCGAAGACTACGTCGCGCGCGGCGGCTACAAGCAGTTGCGCCGCATCCTCGAAGAAAAGATTCCGCCCGAGCAGGTGATCGCCGACGTGAAG
	1710a_1996	CGAATTGCTTACGTAACGGGCGGCATGGGCGGCATCGGCACGAGCATCTGCCAGCGCCTGCACAAGGACGGCTTCAGGGTGGTCGCGGGCTGCGGCCCGAATTCGCCGCGCCGCGTGAAATGGCTCGAGGATCAGAAGGCGCTCGGCTTCGATTTCTACGCGTCCGAAGGCAACGTCGGCGACTGGGATTCGACGAAGCAGGCGTTCGACAAGGTGAAGGCCGAAGTGGGCGAGATCGACGTGCTCGTCAATAACGCGGGCATCACGCGCGACGTCGTGTTCCGCAAGATGACCCGCGAGGATTGGCAGGCGGTGATCGACACGAACCTGACGAGCCTCTTCAACGTCACGAAGCAGGTGATCGACGGGATGGTCGAGCGCGGCTGGGGGCGCATCATCAACATCTCGTCGGTGAACGGCCAGAAGGGGCAGTTCGGCCAGACCAACTATTCGACCGCGAAGGCGGGCATTCACGGCTTCACGATGTCGCTCGCGCAGGAAGTCGCGACGAAGGGGGTGCGCAACGAGCTGCGCGGCATTCCGATCAAGGTCGGCGACACGCTGAAATCGGTGATCGGCGACGAGATCGTGCGCGACATCCCGCTGAAGGAAGGCGATTCGCTGCGCTCGAAGATCAAGCAGGTCGCGTCGGGCCGCTTCGGCGTGACGGCCGAGTATCTCGCGTCGGCCGACCAGATCCAGATCAAGATGGCGCAGGGCGCGAAGCCGGGCGAAGGCGGCCAACTGCCGGGCCACAAGGTGTCCGAATACATCGGCAAGCTGCGCTACTCGGTGCCGGGCGTCGGCCTCATCTCGCCGCCGCCGCACCATGACATCTATTCGATCGAGGATCTCGCGCAACTGATCCACGATCTGAAGAACGTCAATCCGGTCGCGAGCATCTCGGTGAAGCTCGTGTCGGAGGTGGGCGTCGGCACGGTGGCGGCGGGCGTCGCGAAGGCGAAGGCCGATCACGTCGTGATCGCGGGCCACGACGGCGGCACGGGCGCTTCGCCGCTGTCGTCGGTCAAGCACGCGGGTGCGCCGCTCAATGTGTACGGCTATTCGAAGTTCCTGTTCGATCAGGTGATCCGCCGCGTGATGCCGAGCGCGAAGAGCCAGATCGCGGGCTTCCGCTATTTCAACGTGTACGGGCCGCGCGAGTCGCACAAGGGGCGCATGGCGTCGGTTGCGTTCCACAACTTCAACCAGTTTCGCGCCGAGGGCAAGGTCAAGCTCTTCGGCGAGTACAACGGCTATGGTCCGGGCGAGCAGACGCGCGATTTCGTGTCGGTCGAGGACGTCGCGAAGGTGAACCTGCATTTCTTCGATCACCCGCAGAAGTCGGGCATCTTCAATCTCGGTACCGGCCGCGCGCAGCCGTTCAACGACATCGCGACGACGGTCGTCAACACGCTGCGCGCGCTCGAAGGCCAGCCCGCGCTCACGCTTGCTGAGCAGGTCGAGCAGGGGCTCGTCGAATACGTGCCGTTCCCGGACGCGCTGCGCCACATCGACCACGGCAAGTCGACGCTCGCGGATCGCATCATCCAGCTTTGCGGTGGCCTGTCCGACCGGGAGATGGAATCGCAGGTGCTCGACTCGATGGACCTCGAGCGCGAGCGCGGCATCACGATCAAGGCGCAGACCGCCGCGCTCACCTATCGCGCGCGCGACGGCAAGGTCTACAACCTGAATCTCATCGATACCCCGGGGCACGTCGATTTCTCGTACGAAGTGAGCCGCTCGCTGTCCGCGTGCGAGGGCGCGCTGCTCGTCGTCGACGCAAGCCAGGGCGTCGAGGCGCAGACGGTCGCGAACTGCTATACGGCGATCGAGCTCGGCGTCGAGGTGGTGCCCGTCCTCAACAAGATCGATCTGCCGGCGGCGAACCCGGAGAACGCGATCGCCGAGATCGAGGACGTGATCGGCATCGACGCGATGGACGCGGTGCGCTGCAGCGCGAAGACGGGCCTCGGCGTCGAGGACGTGCTCCGAATTGCTTACGTAACGGGCGGCATGGGCGGCATCGGCACGAGCATCTGCCAGCGCCTGCACAAGGACGGCTTCAGGGTGGTCGCGGGCTGCGGCCCGAATTCGCCGCGCCGCGTGAAATGGCTCGAGGATCAGAAGGCGCTCGGCTTCGATTTCTACGCGTCCGAAGGCAACGTCGGCGACTGGGATTCGACGAAGCAGGCGTTCGACAAGGTGAAGGCCGAAGTGGGCGAGATCGACGTGCTCGTCAATAACGCGGGCATCACGCGCGACGTCGTGTTCCGCAAGATGACCCGCGAGGATTGGCAGGCGGTGATCGACACGAACCTGACGAGCCTCTTCAACGTCACGAAGCAGGTGATCGACGGGATGGTCGAGCGCGGCTGGGGGCGCATCATCAACATCTCGTCGGTGAACGGCCAGAAGGGGCAGTTCGGCCAGACCAACTATTCGACCGCGAAGGCGGGCATTCACGGCTTCACGATGTCGCTCGCGCAGGAAGTCGCGACGAAGGGGGTGCCCGAAAACCCGGCCTTCTGGCAAGCCAAGGGGCGCCCCGTCGCGTGGCGCAATCTCGCGATCTCGATTCCTGCGCTGATGCTCGCGTTCGTCGTCTGGTCGCTCTGGAGCGTCGTCGTCGTCAATCTCGATCGCGCGGGCTTTCACTTCAGCAAGAACCAGCTGTTCTGGCTCACCGCGCTGCCCGCGCTTTCCGGCGCGACGCTGCGCATCTTCTATTCGTTCCTCGTGCCGATCTTCGGCGGCCGCCGCTTCACCGCGATCTCGACCGCGACGCTGCTGATTCCCGCGCTCGGAATGGGCTTCGCGCTGCGCGACCCCGGCACGGGCTACCCGACGCTCCTCATCCTCGCGCTGCTCTGCGGGTTCGGCGGCGCGAACTTCAGCTCGTCGATGGCGAACATCAGCTTCTTCTTCCCGAAGGCGAAGAAAGGGCTCGCGACCGGCCTGAACGCGGGCATCGGCAACCTCGGCGTGTCGGTCGTGCAGTTCGTCACGCCGCTCGTGATCTCGGCGGGCCTGTTCGGCGCGCTCGCGGGCGATCCGCAGAGCGTCGTCGCGATGTACGAGCTCGCGCCCGTCGGCAAGCACAAGATCACGCTCTGCACGAACCTGCCGTGCCAGCTCGGCCCGCACGGCGGCGCCGAGGCGACGGCCGACTATCTGAAGCAAAAGCTCGGCATCGATTTCGGCGAAACCACGCCGGACGGCAAGTTCACGCTGAAGGAAGGCGAATGCTTCGGCGCGTGCGGCGATGCGCCGGTGCTGCTGCTCAACAATCACAAAATGTGCAGCTTCATGAGCCGCGAGAAGATCGACCAGCTGCTTGAGGAGCTCTCGAAATGACGTCCCTTCACGATCGTCACATCAAACCGCTGATCCTCGCCGGCCTGACCGGCGAGAACTGGCATCTCGAAGACTACGTCGCGCGCGGCGGCTACAAGCAGTTGCGCCGCATCCTCGAAGAAAAGATTCCGCCCGAGCAGGTGATCGCCGACGTGAAG

;
end;
