# Supplementary material for: Concordance and discordance of sequence survey methods for molecular epidemiology
Source: PeerJ. 2015 Feb 17;3:e761. doi: 10.7717/peerj.761 (PMC4338773; doi:10.7717/peerj.761)
Supplement: File S2 [file peerj-03-761-s005.zip › Supplemental File 2 2/datasets/bpchri_gr.nex]

#NEXUS

begin taxa;
dimensions ntax=31;
taxlabels
1026b_1993
1106a_1993
1106b_1996
1710a_1996
1710b_1999
668_1995
Bp22_1989
BPC006_2008
Burkholderia_pseudomallei_104_1990
Burkholderia_pseudomallei_18_1990
Burkholderia_pseudomallei_208_1990
Burkholderia_pseudomallei_24_1976
Burkholderia_pseudomallei_25_1977
Burkholderia_pseudomallei_31_1992
Burkholderia_pseudomallei_33_1976
Burkholderia_pseudomallei_35_1963
Burkholderia_pseudomallei_4075_1999
Burkholderia_pseudomallei_5_1949
Burkholderia_pseudomallei_6_1960
Burkholderia_pseudomallei_68_1992
Burkholderia_pseudomallei_8_8_117_2008
Burkholderia_pseudomallei_91_1984
Burkholderia_pseudomallei_9_1988
Burkholderia_pseudomallei_D150_2006
Burkholderia_pseudomallei_D35_2003
Burkholderia_pseudomallei_D51_1992
Burkholderia_pseudomallei_D60_1992
Burkholderia_pseudomallei_D77_1994
E264_1994
K96243_1996
MSHR346_1996
;
end;

begin characters;
dimensions nchar=289172;
format interleave datatype=DNA gap=-;
matrix
1026b_1993                             CGCTCGCCATGGCCGATCCAGCGCGCCACCGACTCGAGCGCCGCGAGCGG
1106a_1993                             CGCTCGCCATGGCCGATCCAGCGCGCCACCGACTCGAGCGCCGCGAGCGG
1106b_1996                             CGCTCGCCATGGCCGATCCAGCGCGCCACCGACTCGAGCGCCGCGAGCGG
1710a_1996                             CGCTCGCCATGGCCGATCCAGCGCGCCACCGACTCGAGCGCCGCGAGCGG
1710b_1999                             CGCTCGCCATGGCCGATCCAGCGCGCCACCGACTCGAGCGCCGCGAGCGG
668_1995                               CGCTCGCCATGGCCGATCCAGCGCGCCACCGACTCGAGCGCCGCGAGCGG
Bp22_1989                              CGCTCGCCATGGCCGATCCAGCGCGCCACCGACTCGAGCGCCGCGAGCGG
BPC006_2008                            CGCTCGCCATGGCCGATCCAGCGCGCCACCGACTCGAGCGCCGCGAGCGG
Burkholderia_pseudomallei_104_1990     CGCTCGCCATGGCCGATCCAGCGCGCCACCGACTCGAGCGCCGCGAGCGG
Burkholderia_pseudomallei_18_1990      CGCTCGCCATGGCCGATCCAGCGCGCCACCGACTCGAGCGCCGCGAGCGG
Burkholderia_pseudomallei_208_1990     CGCTCGCCATGGCCGATCCAGCGCGCCACCGACTCGAGCGCCGCGAGCGG
Burkholderia_pseudomallei_24_1976      CGCTCGCCATGGCCGATCCAGCGCGCCACCGACTCGAGCGCCGCGAGCGG
Burkholderia_pseudomallei_25_1977      CGCTCGCCATGGCCGATCCAGCGCGCCACCGACTCGAGCGCCGCGAGCGG
Burkholderia_pseudomallei_31_1992      CGCTCGCCATGGCCGATCCAGCGCGCCACCGACTCGAGCGCCGCGAGCGG
Burkholderia_pseudomallei_33_1976      CGCTCGCCATGGCCGATCCAGCGCGCCACCGACTCGAGCGCCGCGAGCGG
Burkholderia_pseudomallei_35_1963      CGCTCGCCATGGCCGATCCAGCGCGCCACCGACTCGAGCGCCGCGAGCGG
Burkholderia_pseudomallei_4075_1999    CGCTCGCCATGGCCGATCCAGCGCGCCACCGACTCGAGCGCCGCGAGCGG
Burkholderia_pseudomallei_5_1949       NNNNNGCCATGGCCGATCCAGCGCGCCACCGACTCGAGCGCCGCGAGCGG
Burkholderia_pseudomallei_6_1960       CGCTCGCCATGGCCGATCCAGCGCGCCACCGACTCGAGCGCCGCGAGCGG
Burkholderia_pseudomallei_68_1992      CGCTCGCCATGGCCGATCCAGCGCGCCACCGACTCGAGCGCCGCGAGCGG
Burkholderia_pseudomallei_8_8_117_2008 CGCTCGCCATGGCCGATCCAGCGCGCCACCGACTCGAGCGCCGCGAGCGG
Burkholderia_pseudomallei_91_1984      CGCTCGCCATGGCCGATCCAGCGCGCCACCGACTCGAGCGCCGCGAGCGG
Burkholderia_pseudomallei_9_1988       CGCTCGCCATGGCCGATCCAGCGCGCCACCGACTCGAGCGCCGCGAGCGG
Burkholderia_pseudomallei_D150_2006    CGCTCGCCATGGCCGATCCAGCGCGCCACCGACTCGAGCGCCGCGAGCGG
Burkholderia_pseudomallei_D35_2003     CGCTCGCCATGGCCGATCCAGCGCGCCACCGACTCGAGCGCCGCGAGCGG
Burkholderia_pseudomallei_D51_1992     CGCTCGCCATGGCCGATCCAGCGCGCCACCGACTCGAGCGCCGCGAGCGG
Burkholderia_pseudomallei_D60_1992     CGCTCGCCATGGCCGATCCAGCGCGCCACCGACTCGAGCGCCGCGAGCGG
Burkholderia_pseudomallei_D77_1994     CGCTCGCCATGGCCGATCCAGCGCGCCACCGACTCGAGCGCCGCGAGCGG
E264_1994                              CGTTCGCGACGGCCGATCCAGCGCGCGACCGATTCGATCGCCGCAAGCGG
K96243_1996                            CGCTCGCCATGGCCGATCCAGCGCGCCACCGACTCGAGCGCCGCGAGCGG
MSHR346_1996                           CGCTCGCCATGGCCGATCCAGCGCGCCACCGACTCGAGCGCCGCGAGCGG

1026b_1993                             CACGCGCGAGCGCGCGCCTTCCTGCAGCGCGTTCGGCCATTCCGGGAACG
1106a_1993                             CACGCGCGAGCGCGCGCCTTCCTGCAGCGCGTTCGGCCATTCCGGGAACG
1106b_1996                             CACGCGCGAGCGCGCGCCTTCCTGCAGCGCGTTCGGCCATTCCGGGAACG
1710a_1996                             CACGCGCGAGCGCGCGCCTTCCTGCAGCGCGTTCGGCCATTCCGGGAACG
1710b_1999                             CACGCGCGAGCGCGCGCCTTCCTGCAGCGCGTTCGGCCATTCCGGGAACG
668_1995                               CACGCGCGAGCGCGCGCCTTCCTGCAGCGCGTTCGGCCATTCCGGGAACG
Bp22_1989                              CACGCGCGAGCGCGCGCCTTCCTGCAGCGCGTTCGGCCATTCCGGGAACG
BPC006_2008                            CACGCGCGAGCGCGCGCCTTCCTGCAGCGCGTTCGGCCATTCCGGGAACG
Burkholderia_pseudomallei_104_1990     CACGCGCGAGCGCGCGCCTTCCTGCAGCGCGTTCGGCCATTCCGGGAACG
Burkholderia_pseudomallei_18_1990      CACGCGCGAGCGCGCGCCTTCCTGCAGCGCGTTCGGCCATTCCGGGAACG
Burkholderia_pseudomallei_208_1990     CACGCGCGAGCGCGCGCCTTCCTGCAGCGCGTTCGGCCATTCCGGGAACG
Burkholderia_pseudomallei_24_1976      TACGCGCGAGCGCGCGCCTTCCTGCAGCGCGTTCGGCCATTCCGGGAACG
Burkholderia_pseudomallei_25_1977      CACGCGCGAGCGCGCGCCTTCCTGCAGCGCGTTCGGCCATTCCGGGAACG
Burkholderia_pseudomallei_31_1992      CACGCGCGAGCGCGCGCCTTCCTGCAGCGCGTTCGGCCATTCCGGGAACG
Burkholderia_pseudomallei_33_1976      CACGCGCGAGCGCGCGCCTTCCTGCAGCGCGTTCGGCCATTCCGGGAACG
Burkholderia_pseudomallei_35_1963      CACGCGCGAGCGCGCGCCTTCCTGCAGCGCGTTCGGCCATTCCGGGAACG
Burkholderia_pseudomallei_4075_1999    CACGCGCGAGCGCGCGCCTTCCTGCAGCGCGTTCGGCCATTCCGGGAACG
Burkholderia_pseudomallei_5_1949       CACGCGCGAGCGCGCGCCTTCCTGCAGCGCGTTCGGCCATTCCGGGAACG
Burkholderia_pseudomallei_6_1960       CACGCGCGAGCGCGCGCCTTCCTGCAGCGCGTTCGGCCATTCCGGGAACG
Burkholderia_pseudomallei_68_1992      CACGCGCGAGCGCGCGCCTTCCTGCAGCGCGTTCGGCCATTCCGGGAACG
Burkholderia_pseudomallei_8_8_117_2008 CACGCGCGAGCGCGCGCCTTCCTGCAGCGCGTTCGGCCATTCCGGGAACG
Burkholderia_pseudomallei_91_1984      CACGCGCGAGCGCGCGCCTTCCTGCAGCGCGTTCGGCCATTCCGGGAACG
Burkholderia_pseudomallei_9_1988       CACGCGCGAGCGCGCGCCTTCCTGCAGCGCGTTCGGCCATTCCGGGAACG
Burkholderia_pseudomallei_D150_2006    CACGCGCGAGCGCGCGCCTTCCTGCAGCGCGTTCGGCCATTCCGGGAACG
Burkholderia_pseudomallei_D35_2003     CACGCGCGAGCGCGCGCCTTCCTGCAGCGCGTTCGGCCATTCCGGGAACG
Burkholderia_pseudomallei_D51_1992     CACGCGCGAGCGCGCGCCTTCCTGCAGCGCGTTCGGCCATTCCGGGAACG
Burkholderia_pseudomallei_D60_1992     CACGCGCGAGCGCGCGCCTTCCTGCAGCGCGTTCGGCCATTCCGGGAACG
Burkholderia_pseudomallei_D77_1994     CACGCGCGAGCGCGCGCCTTCCTGCAGCGCGTTCGGCCATTCCGGGAACG
E264_1994                              CACGCGCGAGCGCGCGCCTTCCTGCAACGCGTTCGGCCATTCCGGGAACG
K96243_1996                            CACGCGCGAGCGCGCGCCTTCCTGCAGCGCGTTCGGCCATTCCGGGAACG
MSHR346_1996                           CACGCGCGAGCGCGCGCCTTCCTGCAGCGCGTTCGGCCATTCCGGGAACG

1026b_1993                             GCTCGACGTGCGCCGGCACGCCGCGCGCCGCGAGCGCGTCGCGCAGCGCG
1106a_1993                             GCTCGACGTGCGCCGGCACGCCGCGCGCCGCGAGCGCGTCGCGCAGCGCG
1106b_1996                             GCTCGACGTGCGCCGGCACGCCGCGCGCCGCGAGCGCGTCGCGCAGCGCG
1710a_1996                             GCTCGACGTGCGCCGGCACGCCGCGCGCCGCGAGCGCGTCGCGCAGCGCG
1710b_1999                             GCTCGACGTGCGCCGGCACGCCGCGCGCCGCGAGCGCGTCGCGCAGCGCG
668_1995                               GCTCGACGTGAGCCGGCACGCCGCGCGCCGCGAGCGCGTCGCGCAGCGCG
Bp22_1989                              GCTCGACGTGCGCCGGCACGCCGCGCGCCGCGAGCGCGTCGCGCAGCGCG
BPC006_2008                            GCTCGACGTGCGCCGGCACGCCGCGCGCCGCGAGCGCGTCGCGCAGCGCG
Burkholderia_pseudomallei_104_1990     GCTCGACGTGCGCCGGCACGCCGCGCGCCGCGAGCGCGTCGCGCAGCGCG
Burkholderia_pseudomallei_18_1990      GCTCGACGTGCGCCGGCACGCCGCGCGCCGCGAGCGCGTCGCGCAGCGCG
Burkholderia_pseudomallei_208_1990     GCTCGACGTGCGCCGGCACGCCGCGCGCCGCGAGCGCGTCGCGCAGCGCG
Burkholderia_pseudomallei_24_1976      GCTCGACGTACGCCGGCACGCCGCGCGCCGCGAGCGCGTCGCGCAGCGCG
Burkholderia_pseudomallei_25_1977      GCTCGACGTGCGCCGGCACGCCGCGCGCCGCGAGCGCGTCGCGCAGCGCG
Burkholderia_pseudomallei_31_1992      GCTCGACGTGCGCCGGCACGCCGCGCGCCGCGAGCGCGTCGCGCAGCGCG
Burkholderia_pseudomallei_33_1976      GCTCGACGTGCGCCGGCACGCCGCGCGCCGCGAGCGCGTCGCGCAGCGCG
Burkholderia_pseudomallei_35_1963      GCTCGACGTGCGCCGGCACGCCGCGCGCCGCGAGCGCGTCGCGCAGCGCG
Burkholderia_pseudomallei_4075_1999    GCTCGACGTGCGCCGGCACGCCGCGCGCCGCGAGCGCGTCGCGCAGCGCG
Burkholderia_pseudomallei_5_1949       GCTCGACGTGCGCCGGCACGCCGCGCGCCGCGAGCGCGTCGCGCAGCGCG
Burkholderia_pseudomallei_6_1960       GCTCGACGTGCGCCGGCACGCCGCGCGCCGCGAGCGCGTCGCGCAGCGCG
Burkholderia_pseudomallei_68_1992      GCTCGACGTGCGCCGGCACGCCGCGCGCCGCGAGCGCGTCGCGCAGCGCG
Burkholderia_pseudomallei_8_8_117_2008 GCTCGACGTGCGCCGGCACGCCGCGCGCCGCGAGCGCGTCGCGCAGCGCG
Burkholderia_pseudomallei_91_1984      GCTCGACGTGCGCCGGCACGCCGCGCGCCGCGAGCGCGTCGCGCAGCGCG
Burkholderia_pseudomallei_9_1988       GCTCGACGTGCGCCGGCACGCCGCGCGCCGCGAGCGCGTCGCGCAGCGCG
Burkholderia_pseudomallei_D150_2006    GCTCGACGTGCGCCGGCACGCCGCGCGCCGCGAGCGCGTCGCGCAGCGCG
Burkholderia_pseudomallei_D35_2003     GCTCGACGTGCGCCGGCACGCCGCGCGCCGCGAGCGCGTCGCGCAGCGCG
Burkholderia_pseudomallei_D51_1992     GCTCGACGTGCGCCGGCACGCCGCGCGCCGCGAGCGCGTCGCGCAGCGCG
Burkholderia_pseudomallei_D60_1992     GCTCGACGTGCGCCGGCACGCCGCGCGCCGCGAGCGCGTCGCGCAGCGCG
Burkholderia_pseudomallei_D77_1994     GCTCGACGTGCGCCGGCACGCCGCGCGCCGCGAGCGCGTCGCGCAGCGCG
E264_1994                              GCTCGATGTCCGTCGGCACGCCGCGCGCCGTGAGCGCGTCGTGCAGCGCG
K96243_1996                            GCTCGACGTGCGCCGGCACGCCGCGCGCCGCGAGCGCGTCGCGCAGCGCG
MSHR346_1996                           GCTCGACGTGCGCCGGCACGCCGCGCGCCGCGAGCGCGTCGCGCAGCGCG

1026b_1993                             GGACTGTCGCCGTAGTCGGTATCGACGAGCAGCGCGGCGCGCGGCGGCGA
1106a_1993                             GGACTGTCGCCGTAGTCGGTATCGACGAGCAGCGCGGCGCGCGGCGGCGA
1106b_1996                             GGACTGTCGCCGTAGTCGGTATCGACGAGCAGCGCGGCGCGCGGCGGCGA
1710a_1996                             GGACTGTCGCCGTAGTCGGTATCGACGAGCAGCGCGGCGCGCGGCGGCGA
1710b_1999                             GGACTGTCGCCGTAGTCGGTATCGACGAGCAGCGCGGCGCGCGGCGGCGA
668_1995                               GGACTGTCGCCGTAGTCGGTATCGACGAGCAGCGCGGCGCGCGGCGGCGA
Bp22_1989                              GGACTGTCGCCGTAGTCGGTATCGACGAGCAGCGCGGCGCGCGGCGGCGA
BPC006_2008                            GGACTGTCGCCGTAGTCGGTATCGACGAGCAGCGCGGCGCGCGGCGGCGA
Burkholderia_pseudomallei_104_1990     GGACTGTCGCCGTAGTCGGTATCGACGAGCAGCGCGGCGCGCGGCGGCGA
Burkholderia_pseudomallei_18_1990      GGACTGTCGCCGTAGTCGGTATCGACGAGCAGCGCGGCGCGCGGCGGCGA
Burkholderia_pseudomallei_208_1990     GGACTGTCGCCGTAGTCGGTATCGACGAGCAGCGCGGCGCGCGGCGGCGA
Burkholderia_pseudomallei_24_1976      GGACTGTCGCCGTAGTCGGTATCGACGAGCAGCGCGGCGCGCGGCGGCGA
Burkholderia_pseudomallei_25_1977      GGACTGTCGCCGTAGTCGGTATCGACGAGCAGCGCGGCGCGCGGCGGCGA
Burkholderia_pseudomallei_31_1992      GGACTGTCGCCGTAGTCGGTATCGACGAGCAGCGCGGCGCGCGGCGGCGA
Burkholderia_pseudomallei_33_1976      GGACTGTCGCCGTAGTCGGTATCGACGAGCAGCGCGGCGCGCGGCGGCGA
Burkholderia_pseudomallei_35_1963      GGACTGTCGCCGTAGTCGGTATCGACGAGCAGCGCGGCGCGCGGCGGCGA
Burkholderia_pseudomallei_4075_1999    GGACTGTCGCCGTAGTCGGTATCGACGAGCAGCGCGGCGCGCGGCGGCGA
Burkholderia_pseudomallei_5_1949       GGACTGTCGCCGTAGTCGGTATCGACGAGCAGCGCGGCGCGCGGCGGCGA
Burkholderia_pseudomallei_6_1960       GGACTGTCGCCGTAGTCGGTATCGACGAGCAGCGCGGCGCGCGGCGGCGA
Burkholderia_pseudomallei_68_1992      GGACTGTCGCCGTAGTCGGTATCGACGAGCAGCGCGGCGCGCGGCGGCGA
Burkholderia_pseudomallei_8_8_117_2008 GGACTGTCGCCGTAGTCGGTATCGACGAGCAGCGCGGCGCGCGGCGGCGA
Burkholderia_pseudomallei_91_1984      GGACTGTCGCCGTAGTCGGTATCGACGAGCAGCGCGGCGCGCGGCGGCGA
Burkholderia_pseudomallei_9_1988       GGACTGTCGCCGTAGTCGGTATCGACGAGCAGCGCGGCGCGCGGCGGCGA
Burkholderia_pseudomallei_D150_2006    GGACTGTCGCCGTAGTCGGTATCGACGAGCAGCGCGGCGCGCGGCGGCGA
Burkholderia_pseudomallei_D35_2003     GGACTGTCGCCGTAGTCGGTATCGACGAGCAGCGCGGCGCGCGGCGGCGA
Burkholderia_pseudomallei_D51_1992     GGACTGTCGCCGTAGTCGGTATCGACGAGCAGCGCGGCGCGCGGCGGCGA
Burkholderia_pseudomallei_D60_1992     GGACTGTCGCCGTAGTCGGTATCGACGAGCAGCGCGGCGCGCGGCGGCGA
Burkholderia_pseudomallei_D77_1994     GGACTGTCGCCGTAGTCGGTATCGACGAGCAGCGCGGCGCGCGGCGGCGA
E264_1994                              GGACTGTCGCCGTAGTCGGTGTCGACGAGTAGCGCCGCGCACGGCGGCGT
K96243_1996                            GGACTGTCGCCGTAGTCGGTATCGACGAGCAGCGCGGCGCGCGGCGGCGA
MSHR346_1996                           GGACTGTCGCCGTAGTCGGTATCGACGAGCAGCGCGGCGCGCGGCGGCGA

1026b_1993                             AGCCGTCGCGGCGACCGCGGCGCTCAGATCGATTGTCCTCAGATCGGCGA
1106a_1993                             AGCCGTCGCGGCGACCGCGGCGCTCAGATCGATTGTCCTCAGATCGGCGA
1106b_1996                             AGCCGTCGCGGCGACCGCGGCGCTCAGATCGATTGTCCTCAGATCGGCGA
1710a_1996                             AGCCGTCGCGGCGACCGCGGCGCTCAGATCGATTGTCCTCAGATCGGCGA
1710b_1999                             AGCCGTCGCGGCGACCGCGGCGCTCAGATCGATTGTCCTCAGATCGGCGA
668_1995                               AGCCGTCGCGGCGACCGCGGCGCTCAGATCGATTGTCCTCAGATCGGCGA
Bp22_1989                              AGCCGTCGCGGCGACCGCGGCGCTCAGATCGATTGTCCTCAGATCGGCGA
BPC006_2008                            AGCCGTCGCGGCGACCGCGGCGCTCAGATCGATTGTCCTCAGATCGGCGA
Burkholderia_pseudomallei_104_1990     AGCCGTCGCGGCGACCGCGGCGCTCAGATCGATTGTCCTCAGATCGGCGA
Burkholderia_pseudomallei_18_1990      AGCCGTCGCGGCGACCGCGGCGCTCAGATCGATTGTCCTCAGATCGGCGA
Burkholderia_pseudomallei_208_1990     AGCCGTCGCGGCGACCGCGGCGCTCAGATCGATTGTCCTCAGATCGGCGA
Burkholderia_pseudomallei_24_1976      AGCCGTCGCGGCGACCGCGGCGCTCAGATCGATTGTCCTCAGATCGGCGA
Burkholderia_pseudomallei_25_1977      AGCCGTCGCGGCGACCGCGGCGCTCAGATCGATTGTCCTCAGATCGGCGA
Burkholderia_pseudomallei_31_1992      AGCCGTCGCGGCGACCGCGGCGCTCAGATCGATTGTCCTCAGATCGGCGA
Burkholderia_pseudomallei_33_1976      AGCCGTCGCGGCGACCGCGGCGCTCAGATCGATTGTCCTCAGATCGGCGA
Burkholderia_pseudomallei_35_1963      AGCCGTCGCGGCGACCGCGGCGCTCAGATCGATTGTCCTCAGATCGGCGA
Burkholderia_pseudomallei_4075_1999    AGCCGTCGCGGCGACCGCGGCGCTCAGATCGATTGTCCTCAGATCGGCGA
Burkholderia_pseudomallei_5_1949       AGCCGTCGCGGCGACCGCGGCGCTCAGATCGATTGCCCTCAGATCGGCGA
Burkholderia_pseudomallei_6_1960       AGCCGTCGCGGCGACCGCGGCGCTCAGATCGATTGTCCTCAGATCGGCGA
Burkholderia_pseudomallei_68_1992      AGCCGTCGCGGCGACCGCGGCGCTCAGATCGATTGTCCTCAGATCGGCGA
Burkholderia_pseudomallei_8_8_117_2008 AGCCGTCGCGGCGACCGCGGCGCTCAGATCGATTGTCCTCAGATCGGCGA
Burkholderia_pseudomallei_91_1984      AGCCGTCGCGGCGACCGCGGCGCTCAGATCGATTGTCCTCAGATCGGCGA
Burkholderia_pseudomallei_9_1988       AGCCGTCGCGGCGACCGCGGCGCTCAGATCGATTGTCCTCAGATCGGCGA
Burkholderia_pseudomallei_D150_2006    AGCCGTCGCGGCGACCGCGGCGCTCAGATCGATTGTCCTCAGATCGGCGA
Burkholderia_pseudomallei_D35_2003     AGCCGTCGCGGCGACCGCGGCGCTCAGATCGATTGTCCTCAGATCGGCGA
Burkholderia_pseudomallei_D51_1992     AGCCGTCGCGGCGACCGCGGCGCTCAGATCGATTGTCCTCAGATCGGCGA
Burkholderia_pseudomallei_D60_1992     AGCCGTCGCGGCGACCGCGGCGCTCAGATCGATTGTCCTCAGATCGGCGA
Burkholderia_pseudomallei_D77_1994     AGCCGTCGCGGCGACCGCGGCGCTCAGATCGATTGTCCTCAGATCGGCGA
E264_1994                              GGCCGCGTTCGCGACCGCATCGCTCAGATCGACCTTCTTCAGATCGGCGA
K96243_1996                            AGCCGTCGCGGCGACCGCGGCGCTCAGATCGATTGTCCTCAGATCGGCGA
MSHR346_1996                           AGCCGTCGCGGCGACCGCGGCGCTCAGATCGATTGTCCTCAGATCGGCGA

1026b_1993                             CGAAATCGGCCGGGTAGCGGTGGCCGAGGATGTTGAGCCACGGTTCTTCA
1106a_1993                             CGAAATCGGCCGGGTAGCGGTGGCCGAGGATGTTGAGCCACGGTTCTTCA
1106b_1996                             CGAAATCGGCCGGGTAGCGGTGGCCGAGGATGTTGAGCCACGGTTCTTCA
1710a_1996                             CGAAATCGGCCGGGTAGCGGTGGCCGAGGATGTTGAGCCACGGTTCTTCA
1710b_1999                             CGAAATCGGCCGGGTAGCGGTGGCCGAGGATGTTGAGCCACGGTTCTTCA
668_1995                               CGAAATCGGCCGGGTAGCGGTGGCCGAGGATGTTGAGCCACGGTTCTTCA
Bp22_1989                              CGAAATCGGCCGGGTAGCGGTGGCCGAGGATGTTGAGCCACGGTTCTTCA
BPC006_2008                            CGAAATCGGCCGGGTAGCGGTGGCCGAGGATGTTGAGCCACGGTTCTTCA
Burkholderia_pseudomallei_104_1990     CGAAATCGGCCGGGTAGCGGTGGCCGAGGATGTTGAGCCACGGTTCTTCA
Burkholderia_pseudomallei_18_1990      CGAAATCGGCCGGGTAGCGGTGGCCGAGGATGTTGAGCCACGGTTCTTCA
Burkholderia_pseudomallei_208_1990     CGAAATCGGCCGGGTAGCGGTGGCCGAGGATGTTGAGCCACGGTTCTTCA
Burkholderia_pseudomallei_24_1976      CGAAATCGGCCGGGTAGCGGTGGCCGAGGATGTTGAGCCACGGTTCTTCA
Burkholderia_pseudomallei_25_1977      CGAAATCGGCCGGGTAGCGGTGGCCGAGGATGTTGAGCCACGGTTCTTCA
Burkholderia_pseudomallei_31_1992      CGAAATCGGCCGGGTAGCGGTGGCCGAGGATGTTGAGCCACGGTTCTTCA
Burkholderia_pseudomallei_33_1976      CGAAATCGGCCGGGTAGCGGTGGCCGAGGATGTTGAGCCACGGTTCTTCA
Burkholderia_pseudomallei_35_1963      CGAAATCGGCCGGGTAGCGGTGGCCGAGGATGTTGAGCCACGGTTCTTCA
Burkholderia_pseudomallei_4075_1999    CGAAATCGGCCGGGTAGCGGTGGCCGAGGATGTTGAGCCACGGTTCTTCA
Burkholderia_pseudomallei_5_1949       CGAAATCGGCCGGGTAGCGGTGGCCGAGGATGTTGAGCCACGGTTCTTCA
Burkholderia_pseudomallei_6_1960       CGAAATCGGCCGGGTAGCGGTGGCCGAGGATGTTGAGCCACGGTTCTTCA
Burkholderia_pseudomallei_68_1992      CGAAATCGGCCGGGTAGCGGTGGCCGAGGATGTTGAGCCACGGTTCTTCA
Burkholderia_pseudomallei_8_8_117_2008 CGAAATCGGCCGGGTAGCGGTGGCCGAGGATGTTGAGCCACGGTTCTTCA
Burkholderia_pseudomallei_91_1984      CGAAATCGGCCGGGTAGCGGTGGCCGAGGATGTTGAGCCACGGTTCTTCA
Burkholderia_pseudomallei_9_1988       CGAAATCGGCCGGGTAGCGGTGGCCGAGGATGTTGAGCCACGGTTCTTCA
Burkholderia_pseudomallei_D150_2006    CGAAATCGGCCGGGTAGCGGTGGCCGAGGATGTTGAGCCACGGTTCTTCA
Burkholderia_pseudomallei_D35_2003     CGAAATCGGCCGGGTAGCGGTGGCCGAGGATGTTGAGCCACGGTTCTTCA
Burkholderia_pseudomallei_D51_1992     CGAAATCGGCCGGGTAGCGGTGGCCGAGGATGTTGAGCCACGGTTCTTCA
Burkholderia_pseudomallei_D60_1992     CGAAATCGGCCGGGTAGCGGTGGCCGAGGATGTTGAGCCACGGTTCTTCA
Burkholderia_pseudomallei_D77_1994     CGAAATCGGCCGGGTAGCGGTGGCCGAGGATGTTGAGCCACGGTTCTTCA
E264_1994                              CGAAATCGCCTGGGTAGCGATGGCCGAGGATGTTCAGCCACGGCTCTTCG
K96243_1996                            CGAAATCGGCCGGGTAGCGGTGGCCGAGGATGTTGAGCCACGGTTCTTCA
MSHR346_1996                           CGAAATCGGCCGGGTAGCGGTGGCCGAGGATGTTGAGCCACGGTTCTTCA

1026b_1993                             TGATGCTGCTCGCGAATCGCGGGCGGCGCCGTATCGAGCCAGCGCTTTTG
1106a_1993                             TGATGCTGCTCGCGAATCGCGGGCGGCGCCGTATCGAGCCAGCGCTTTTG
1106b_1996                             TGATGCTGCTCGCGAATCGCGGGCGGCGCCGTATCGAGCCAGCGCTTTTG
1710a_1996                             TGATGCTGCTCGCGAATCGCGGGCGGCGCCGTATCGAGCCAGCGCTTTTG
1710b_1999                             TGATGCTGCTCGCGAATCGCGGGCGGCGCCGTATCGAGCCAGCGCTTTTG
668_1995                               TGATGCTGCTCGCGAATCGCGGGCGGCGCCGTATCGAGCCAGCGCTTTTG
Bp22_1989                              TGATGCTGCTCGCGAATCGCGGGCGGCGCCGTATCGAGCCAGCGCTTTTG
BPC006_2008                            TGATGCTGCTCGCGAATCGCGGGCGGCGCCGTATCGAGCCAGCGCTTTTG
Burkholderia_pseudomallei_104_1990     TGATGCTGCTCGCGAATCGCGGGCGGCGCCGTATCGAGCCAGCGCTTTTG
Burkholderia_pseudomallei_18_1990      TGATGCTGCTCGCGAATCGCGGGCGGCGCCGTATCGAGCCAGCGCTTTTG
Burkholderia_pseudomallei_208_1990     TGATGCTGCTCGCGAATCGCGGGCGGCGCCGTATCGAGCCAGCGCTTTTG
Burkholderia_pseudomallei_24_1976      TGATGCTGCTCGCGAATCGCGGGCGGCGCCGTATCGAGCCAGCGCTTTTG
Burkholderia_pseudomallei_25_1977      TGATGCTGCTCGCGAATCGCGGGCGGCGCCGTATCGAGCCAGCGCTTTTG
Burkholderia_pseudomallei_31_1992      TGATGCTGCTCGCGAATCGCGGGCGGCGCCGTATCGAGCCAGCGCTTTTG
Burkholderia_pseudomallei_33_1976      TGATGCTGCTCGCGAATCGCGGGCGGCGCCGTATCGAGCCAGCGCTTTTG
Burkholderia_pseudomallei_35_1963      TGATGCTGCTCGCGAATCGCGGGCGGCGCCGTATCGAGCCAGCGCTTTTG
Burkholderia_pseudomallei_4075_1999    TGATGCTGCTCGCGAATCGCGGGCGGCGCCGTATCGAGCCAGCGCTTTTG
Burkholderia_pseudomallei_5_1949       TGATGCTGCTCGCGAATCGCGGGCGGCGCCGTATCGAGCCAGCGCTTTTG
Burkholderia_pseudomallei_6_1960       TGATGCTGCTCGCGAATCGCGGGCGGCGCCGTATCGAGCCAGCGCTTTTG
Burkholderia_pseudomallei_68_1992      TGATGCTGCTCGCGAATCGCGGGCGGCGCCGTATCGAGCCAGCGCTTTTG
Burkholderia_pseudomallei_8_8_117_2008 TGATGCTGCTCGCGAATCGCGGGCGGCGCCGTATCGAGCCAGCGCTTTTG
Burkholderia_pseudomallei_91_1984      TGATGCTGCTCGCGAATCGCGGGCGGCGCCGTATCGAGCCAGCGCTTTTG
Burkholderia_pseudomallei_9_1988       TGATGCTGCTCGCGAATCGCGGGCGGCGCCGTATCGAGCCAGCGCTTTTG
Burkholderia_pseudomallei_D150_2006    TGATGCTGCTCGCGAATCGCGGGCGGCGCCGTATCGAGCCAGCGCTTTTG
Burkholderia_pseudomallei_D35_2003     TGATGCTGCTCGCGAATCGCGGGCGGCGCCGTATCGAGCCAGCGCTTTTG
Burkholderia_pseudomallei_D51_1992     TGATGCTGCTCGCGAATCGCGGGCGGCGCCGTATCGAGCCAGCGCTTTTG
Burkholderia_pseudomallei_D60_1992     TGATGCTGTTCGCGAATCGCGGGCGGCGCCGTATCGAGCCAGCGCTTTTG
Burkholderia_pseudomallei_D77_1994     TGATGCTGCTCGCGAATCGCGGGCGGCGCCGTATCGAGCCAGCGCTTTTG
E264_1994                              TGGTGCTGCTCGCGAATCGCGGGCGGCGTGGTGTCCAGCCAGCGCTTCTG
K96243_1996                            TGATGCTGCTCGCGAATCGCGGGCGGCGCCGTATCGAGCCAGCGCTTTTG
MSHR346_1996                           TGATGCTGCTCGCGAATCGCGGGCGGCGCCGTATCGAGCCAGCGCTTTTG

1026b_1993                             CACGACCGACAGCTCGCGCAGATAGGCACGCCCGCGCACGACGGGCGCGA
1106a_1993                             CACGACCGACAGCTCGCGCAGATAGGCACGCCCGCGCACGACGGGCGCGA
1106b_1996                             CACGACCGACAGCTCGCGCAGATAGGCACGCCCGCGCACGACGGGCGCGA
1710a_1996                             CACGACCGACAGCTCGCGCAGATAGGCACGCCCGCGCACGACGGGCGCGA
1710b_1999                             CACGACCGACAGCTCGCGCAGATAGGCACGCCCGCGCACGACGGGCGCGA
668_1995                               CACGATCGACAGCTCGCGCAGATAGGCACGCCCGCGCACGACGGGCGCGA
Bp22_1989                              CACGACCGACAGCTCGCGCAGATAGGCACGCCCGCGCACGACGGGCGCGA
BPC006_2008                            CACGACCGACAGCTCGCGCAGATAGGCACGCCCGCGCACGACGGGCGCGA
Burkholderia_pseudomallei_104_1990     CACGACCGACAGCTCGCGCAGATAGGCACGCCCGCGCACGACGGGCGCGA
Burkholderia_pseudomallei_18_1990      CACGACCGACAGCTCGCGCAGATAGGCACGCCCGCGCACGACGGGCGCGA
Burkholderia_pseudomallei_208_1990     CACGACCGACAGCTCGCGCAGATAGGCACGCCCGCGCACGACGGGCGCGA
Burkholderia_pseudomallei_24_1976      CACGACCGACAGCTCGCGCAGATAGGCACGCCCGCGCACGACGGGCGCGA
Burkholderia_pseudomallei_25_1977      CACGACCGACAGCTCGCGCAGATAGGCACGCCCGCGCACGACGGGCGCGA
Burkholderia_pseudomallei_31_1992      CACGACCGACAGCTCGCGCAGATAGGCACGCCCGCGCACGACGGGCGCGA
Burkholderia_pseudomallei_33_1976      CACGACCGACAGCTCGCGCAGATAGGCACGCCCGCGCACGACGGGCGCGA
Burkholderia_pseudomallei_35_1963      CACGACCGACAGCTCGCGCAGATAGGCACGCCCGCGCACGACGGGCGCGA
Burkholderia_pseudomallei_4075_1999    CACGACCGACAGCTCGCGCAGATAGGCACGCCCGCGCACGACGGGCGCGA
Burkholderia_pseudomallei_5_1949       CACGACCGACAGCTCGCGCAGATAGGCACGCCCGCGCACGACGGGCGCGA
Burkholderia_pseudomallei_6_1960       CACGACCGACAGCTCGCGCAGATAGGCACGCCCGCGCACGACGGGCGCGA
Burkholderia_pseudomallei_68_1992      CACGACCGACAGCTCGCGCAGATAGGCACGCCCGCGCACGACGGGCGCGA
Burkholderia_pseudomallei_8_8_117_2008 CACGACCGACAGCTCGCGCAGATAGGCACGCCCGCGCACGACGGGCGCGA
Burkholderia_pseudomallei_91_1984      CACGACCGACAGCTCGCGCAGATAGGCACGCCCGCGCACGACGGGCGCGA
Burkholderia_pseudomallei_9_1988       CACGACCGACAGCTCGCGCAGATAGGCACGCCCGCGCACGACGGGCGCGA
Burkholderia_pseudomallei_D150_2006    CACGACCGACAGCTCGCGCAGATAGGCACGCCCGCGCACGACGGGCGCGA
Burkholderia_pseudomallei_D35_2003     CACGACCGACAGCTCGCGCAGATAGGCACGCCCGCGCACGACGGGCGCGA
Burkholderia_pseudomallei_D51_1992     CACGACCGACAGCTCGCGCAGATAGGCACGCCCGCGCACGACGGGCGCGA
Burkholderia_pseudomallei_D60_1992     CACGACCGACAGCTCGCGCAGATAGGCACGCCCGCGCACGACGGGCGCGA
Burkholderia_pseudomallei_D77_1994     CACGACCGACAGCTCGCGCAGATAGGCACGCCCGCGCACGACGGGCGCGA
E264_1994                              CACGATCGACAGCTCGCGCAGATAGGCGCGCCCGCGCACGACGGGCGCGA
K96243_1996                            CACGACCGACAGCTCGCGCAGATAGGCACGCCCGCGCACGACGGGCGCGA
MSHR346_1996                           CACGACCGACAGCTCGCGCAGATAGGCACGCCCGCGCACGACGGGCGCGA

1026b_1993                             GCGCGACGAATGCGTCGACGTCGGGCGCGTCCTCGCCCGCGAGCGCGAGC
1106a_1993                             GCGCGACGAATGCGTCGACGTCGGGCGCGTCCTCGCCCGCGAGCGCGAGC
1106b_1996                             GCGCGACGAATGCGTCGACGTCGGGCGCGTCCTCGCCCGCGAGCGCGAGC
1710a_1996                             GCGCGACGAATGCGTCGACGTCGGGCGCGTCCTCGCCCGCGAGCGCGAGC
1710b_1999                             GCGCGACGAATGCGTCGACGTCGGGCGCGTCCTCGCCCGCGAGCGCGAGC
668_1995                               GCGCGACGAATGCGTCGACGTCGGGCGCGTCCTCGCCCGCGAGCGCGAGC
Bp22_1989                              GCGCGACGAATGCGTCGACGTCGGGCGCGTCCTCGCCCGCGAGCGCGAGC
BPC006_2008                            GCGCGACGAATGCGTCGACGTCGGGCGCGTCCTCGCCCGCGAGCGCGAGC
Burkholderia_pseudomallei_104_1990     GCGCGACGAATGCGTCGACGTCGGGCGCGTCCTCGCCCGCGAGCGCGAGC
Burkholderia_pseudomallei_18_1990      GCGCGACGAATGCGTCGACGTCGGGCGCGTCCTCGCCCGCGAGCGCGAGC
Burkholderia_pseudomallei_208_1990     GCGCGACGAATGCGTCGACGTCGGGCGCGTCCTCGCCCGCGAGCGCGAGC
Burkholderia_pseudomallei_24_1976      GCGCGACGAATGCGTCGACGTCGGGCGCGTCCTCGCCCGCGAGCGCGAGC
Burkholderia_pseudomallei_25_1977      GCGCGACGAATGCGTCGACGTCGGGCGCGTCCTCGCCCGCGAGCGCGAGC
Burkholderia_pseudomallei_31_1992      GCGCGACGAATGCGTCGACGTCGGGCGCGTCCTCGCCCGCGAGCGCGAGC
Burkholderia_pseudomallei_33_1976      GCGCGACGAATGCGTCGACGTCGGGCGCGTCCTCGCCCGCGAGCGCGAGC
Burkholderia_pseudomallei_35_1963      GCGCGACGAATGCGTCGACGTCGGGCGCGTCCTCGCCCGCGAGCGCGAGC
Burkholderia_pseudomallei_4075_1999    GCGCGACGAATGCGTCGACGTCGGGCGCGTCCTCGCCCGCGAGCGCGAGC
Burkholderia_pseudomallei_5_1949       GCGCGACGAATGCGTCGACGTCGGGCGCGTCCTCGCCCGCGAGCGCGAGC
Burkholderia_pseudomallei_6_1960       GCGCGACGAATGCGTCGACGTCGGGCGCGTCCTCGCCCGCGAGCGCGAGC
Burkholderia_pseudomallei_68_1992      GCGCGACGAATGCGTCGACGTCGGGCGCGTCCTCGCCCGCGAGCGCGAGC
Burkholderia_pseudomallei_8_8_117_2008 GCGCGACGAATGCGTCGACGTCGGGCGCGTCCTCGCCCGCGAGCGCGAGC
Burkholderia_pseudomallei_91_1984      GCGCGACGAATGCGTCGACGTCGGGCGCGTCCTCGCCCGCGAGCGCGAGC
Burkholderia_pseudomallei_9_1988       GCGCGACGAATGCGTCGACGTCGGGCGCGTCCTCGCCCGCGAGCGCGAGC
Burkholderia_pseudomallei_D150_2006    GCGCGACGAATGCGTCGACGTCGGGCGCGTCCTCGCCCGCGAGCGCGAGC
Burkholderia_pseudomallei_D35_2003     GCGCGACGAATGCGTCGACGTCGGGCGCGTCCTCGCCCGCGAGCGCGAGC
Burkholderia_pseudomallei_D51_1992     GCGCGACGAATGCGTCGACGTCGGGCGCGTCCTCGCCCGCGAGCGCGAGC
Burkholderia_pseudomallei_D60_1992     GCGCGACGAATGCGTCGACGTCGGGCGCGTCCTCGCCCGCGAGCGCGAGC
Burkholderia_pseudomallei_D77_1994     GCGCGACGAATGCGTCGACGTCGGGCGCGTCCTCGCCCGCGAGCGCGAGC
E264_1994                              GCGCGACGAATGCATCGACTTCGGGCGCGTCTTCGCCCGCGAGCGCGAGC
K96243_1996                            GCGCGACGAATGCGTCGACGTCGGGCGCGTCCTCGCCCGCGAGCGCGAGC
MSHR346_1996                           GCGCGACGAATGCGTCGACGTCGGGCGCGTCCTCGCCCGCGAGCGCGAGC

1026b_1993                             ATCGCGAACGCGGCGCCCGCGCGCAGGCCGACGAGCGTGACCTGGTCGAC
1106a_1993                             ATCGCGAACGCGGCGCCCGCGCGCAGGCCGACGAGCGTGACCTGGTCGAC
1106b_1996                             ATCGCGAACGCGGCGCCCGCGCGCAGGCCGACGAGCGTGACCTGGTCGAC
1710a_1996                             ATCGCGAACGCGGCGCCCGCGCGCAGGCCGACGAGCGTGACCTGGTCGAC
1710b_1999                             ATCGCGAACGCGGCGCCCGCGCGCAGGCCGACGAGCGTGACCTGGTCGAC
668_1995                               ATCGCGAACGCGGCGCCCGCGCGCAGGCCGACGAGCGTGACCTGGTCGAC
Bp22_1989                              ATCGCGAACGCGGCGCCCGCGCGCAGGCCGACGAGCGTGACCTGGTCGAC
BPC006_2008                            ATCGCGAACGCGGCGCCCGCGCGCAGGCCGACGAGCGTGACCTGGTCGAC
Burkholderia_pseudomallei_104_1990     ATCGCGAACGCGGCGCCCGCGCGCAGGCCGACGAGCGTGACCTGGTCGAC
Burkholderia_pseudomallei_18_1990      ATCGCGAACGCGGCGCCCGCGCGCAGGCCGACGAGCGTGACCTGGTCGAC
Burkholderia_pseudomallei_208_1990     ATCGCGAACGCGGCGCCCGCGCGCAGGCCGACGAGCGTGACCTGGTCGAC
Burkholderia_pseudomallei_24_1976      ATCGCGAACGCGGCGCCCGCGCGCAGGCCGACGAGCGTGACCTGGTCGNN
Burkholderia_pseudomallei_25_1977      ATCGCGAACGCGGCGCCCGCGCGCAGGCCGACGAGCGTGACCTGGTCGAC
Burkholderia_pseudomallei_31_1992      ATCGCGAACGCGGCGCCCGCGCGCAGGCCGACGANNNNNNNNNNNNNNNN
Burkholderia_pseudomallei_33_1976      ATCGCGAACGCNNNNNNNNNNNNNNNNNNNNNNNNNNNNNNNNNNNNNNN
Burkholderia_pseudomallei_35_1963      ATCGCGAACGCGGCGCCCGCGCGCAGGCCGACGAGCGTGACCTGGTCGAC
Burkholderia_pseudomallei_4075_1999    ATCGCGAACGCGGCGCCCGCGCGCAGGCCGACGAGCGTGACCTGGTCGAC
Burkholderia_pseudomallei_5_1949       ATCGCGAACGCGGCGCCCGCGCGCAGGCCGACGAGCGTGACCTGGTCGAC
Burkholderia_pseudomallei_6_1960       ATNNNNNNNNNNNNNNNNNNNNNNNNNNNNNNNNNNNNNNNNNNNNNNNN
Burkholderia_pseudomallei_68_1992      ATNNNNNNNNNNNNNNNNNNNNNNNNNNNNNNNNNNNNNNNNNNNNNNNN
Burkholderia_pseudomallei_8_8_117_2008 ATCGCGAACGCGGCGCCCGCGCGCAGGCCGACGAGCGTGACCTGGTCGAC
Burkholderia_pseudomallei_91_1984      ATCGCGAACGCGGCGCCCGCGCGCAGGCCGACGAGCGTGACCTGGTCGAC
Burkholderia_pseudomallei_9_1988       ATCGCGAACGCGGCGCCCGCGCGCAGGCCGACGAGCGTGACCTGGTCGAC
Burkholderia_pseudomallei_D150_2006    ATCGCGAACGCGGCGCCCGCGCGCAGGCCGACGAGCGTGACCTGGTCGAC
Burkholderia_pseudomallei_D35_2003     ATCGCGAACGCGGCGCCCGCGCGCAGGCCGACGAGCGTGACCTGGTCGAC
Burkholderia_pseudomallei_D51_1992     ATCGCGAACGCGGCGCCCGCGCGCAGGCCGACGAGCGTGACCTGGTCGAC
Burkholderia_pseudomallei_D60_1992     ATNNNNNNNNNNNNNNNNNNNNNNNNNNNNNNNNNNNNNNNNNNNNNNNN
Burkholderia_pseudomallei_D77_1994     ATCGCGAACGCGGCGCCCGCGCGCAGGCCGACGAGCGTGACCTGGTCGAC
E264_1994                              ATCGCGAACGCGGCGCCCGCGCGCAGGCCGACGAGCGTGACGCTATCGAC
K96243_1996                            ATCGCGAACGCGGCGCCCGCGCGCAGGCCGACGAGCGTGACCTGGTCGAC
MSHR346_1996                           ATCGCGAACGCGGCGCCCGCGCGCAGGCCGACGAGCGTGACCTGGTCGAC

1026b_1993                             CGGCGCGAGATCGCGCAGCGCGGCGAGCGCGCGGCGCACGCTCGCGACGC
1106a_1993                             CGGCGCGAGATCGCGCAGCGCGGCGAGCGCGCGGCGCACGCTCGCGACGC
1106b_1996                             CGGCGCGAGATCGCGCAGCGCGGCGAGCGCGCGGCGCACGCTCGCGACGC
1710a_1996                             CGGCGCGAGATCGCGCAGCGCGGCGAGCGCGCGGCGCACGCTCGCGACGC
1710b_1999                             CGGCGCGAGATCGCGCAGCGCGGCGAGCGCGCGGCGCACGCTCGCGACGC
668_1995                               CGGCGCGAGATCGCGCAGCGCGGCGAGCGCGCGGCGCACGCTCGCGACGC
Bp22_1989                              CGGCGCGAGATCGCGCAGCGCGGCGAGCGCGCGGCGCACGCTCGCGACGC
BPC006_2008                            CGGCGCGAGATCGCGCAGCGCGGCGAGCGCGCGGCGCACGCTCGCGACGC
Burkholderia_pseudomallei_104_1990     CGGCGCGAGATCGCGCAGCGCGGCGNNNNNNNNNNNNNNNNNNNNNNNNN
Burkholderia_pseudomallei_18_1990      CGGCGCGAGATNNNNNNNNNNNNNNNNNNNNNNNNNNNCGCTCGCGACGC
Burkholderia_pseudomallei_208_1990     CGGCGCGAGATNNNNNNNNNNNNNNNNNNNNNNNNNNNCGCTCGCGACGC
Burkholderia_pseudomallei_24_1976      NNNNNNNNNNNNNNNNNNNNNNNNNNNNNNNNNGCGCACGCTCGCGACGC
Burkholderia_pseudomallei_25_1977      CGGCGCGAGATCGCGCAGCGCGGCGAGCGCGCGGCGCACGCTCGCGACGC
Burkholderia_pseudomallei_31_1992      NNNNNNNNNNNNNNNNNNNNNNNNNNNNNNNNNGCGCACGCTCGCGACGC
Burkholderia_pseudomallei_33_1976      NNNNNNNNNNNNNNNNNNNNNNNNNNNNNNNNNNNNNNCGCTCGCGACGC
Burkholderia_pseudomallei_35_1963      CGGCGCGAGATCGCGCAGCGCGGCGAGCGCGCGGCGCACGCTCGCGACGC
Burkholderia_pseudomallei_4075_1999    CGGCGCGAGATNNNNNNGCGCGGCGAGCGCGCGGCGCACGCTCGCGACGC
Burkholderia_pseudomallei_5_1949       CGGCGCGAGATNNNNNNNNNNNNNNNNNNNNCGGCGCACGCTCGCGACGC
Burkholderia_pseudomallei_6_1960       NNNNNNNNNNNNNNNNNNNNNNNNNNNNNNNNNGCGCACGCTCGCGACGC
Burkholderia_pseudomallei_68_1992      NNNNNNNNNNNNNNNNNNNNNNNNNNNNNNNNNGCGCACGCTCGCGACGC
Burkholderia_pseudomallei_8_8_117_2008 CGGCGCGNNNNNNNNNNNNNNNNNNNNNNNNCGGCGCACGCTCGCGACGC
Burkholderia_pseudomallei_91_1984      CGGCGCGAGATCGCGCAGCGCGGCGNNNNNNCGGCGCACGCTCGCGACGC
Burkholderia_pseudomallei_9_1988       CGGCGCGAGATCGCGCAGCGCGGCGNNNNNNCGGCGCACGCTCGCGACGC
Burkholderia_pseudomallei_D150_2006    CGGCGCGAGATCGCGCAGCGCGGCGAGCGCGCGGCGCACGCTCGCGACGC
Burkholderia_pseudomallei_D35_2003     CGGCGCGAGATCGCGCAGCGCGGCGAGCGCGCGGCGCACGCTCGCGACGC
Burkholderia_pseudomallei_D51_1992     CGGCGNNNNNNNNNNNNNNNNNNNNNNNNNNNNNNGCACGCTCGCGACGC
Burkholderia_pseudomallei_D60_1992     NNNNNNNNNNNNNNNNNNNNNNNNNNNNNNNNNNNNNNCGCTCGCGACGC
Burkholderia_pseudomallei_D77_1994     CGGCGCGAGATCGCGCAGCGCGGCGAGCGCGCGGCGCACGCTCGCGACGC
E264_1994                              GGGCGCGTGCTCGCGCAGCGCGAGCGTCGCGCGCCGCACGCTCGCGACGC
K96243_1996                            CGGCGCGAGATCGCGCAGCGCGGCGAGCGCGCGGCGCACGCTCGCGACGC
MSHR346_1996                           CGGCGCGAGATCGCGCAGCGCGGCGAGCGCGCGGCGCACGCTCGCGACGC

1026b_1993                             TCGCGGGCTGCCGGCCCGGCGCGAGATCGTCGCCTGCCGAATCGCCGGCG
1106a_1993                             TCGCGGGCTGCCGGCCCGGCGCGAGATCGTCGCCCGCCGAATCGCCGGCG
1106b_1996                             TCGCGGGCTGCCGGCCCGGCGCGAGATCGTCGCCCGCCGAATCGCCGGCG
1710a_1996                             TCGCGGGCTGCCGGCCCGGCGCGAGATCGTCGCCTGCCGAATCGCCGGCG
1710b_1999                             TCGCGGGCTGCCGGCCCGGCGCGAGATCGTCGCCTGCCGAATCGCCGGCG
668_1995                               TCGCGGGCTGCCGGCCCGGCGCGAGATCGTCGCCCGCCGAATCGCCGGCG
Bp22_1989                              TCGCGGGCTGCCGGCCCGGCGCGAGATCGTCGCCCGCCGAATCGCCGGCG
BPC006_2008                            TCGCGGGCTGCCGGCCCGGCGCGAGATCGTCGCCCGCCGAATCGCCGGCG
Burkholderia_pseudomallei_104_1990     NNNNNNNCTGCCGGCCCGGCGCGAGATCGTCGCCTGCCGAATCGCCGGCG
Burkholderia_pseudomallei_18_1990      TCGCGGGCTGCCGGCCCGGCGCGAGATCGTCGCCTGCCGAATCGCCGGCG
Burkholderia_pseudomallei_208_1990     TCGCGGGCTGCCGGCCCGGCGCGAGATCGTCGCCCGCCGAATCGCCGGCG
Burkholderia_pseudomallei_24_1976      TCGCGGGCTGCCGGCCCGGCGCGAGATCGTCGCCTGCCGAATCGCCGGCG
Burkholderia_pseudomallei_25_1977      TCGCGGGCTGCCGGCCCGGCGCGAGATCGTCGCCTGCCGAATCGCCGGCG
Burkholderia_pseudomallei_31_1992      TCGCGGGCTGCCGGCCCGGCGCGAGATCGTCGCCCGCCGAATCGCCGGCG
Burkholderia_pseudomallei_33_1976      TCGCGGGCTGCCGGCCCGGCGCGAGATCGTCGCCTGCCGAATCGCCGGCG
Burkholderia_pseudomallei_35_1963      TCGCGGGCTGCCGGCCCGGCGCGAGATCGTCGCCTGCCGAATCGCCGGCG
Burkholderia_pseudomallei_4075_1999    TCGCGGGCTGCCGGCCCGGCGCGAGATCGTCGCCTGCCGAATCGCCGGCG
Burkholderia_pseudomallei_5_1949       TCGCGGGCTGCCGGCCCGGCGCGAGATCGTCGCCCGCCGAATCGCCGGCG
Burkholderia_pseudomallei_6_1960       TCGCGGGCTGCCGGCCCGGCGCGAGATCGTCGCCTGCCGAATCGCCGGCG
Burkholderia_pseudomallei_68_1992      TCGCGGGCTGCCGGCCCGGCGCGAGATCGTCGCCTGCCGAATCGCCGGCG
Burkholderia_pseudomallei_8_8_117_2008 TCGCGGGCTGCCGGCCCGGCGCGAGATCGTCGCCTGCCGAATCGCCGGCG
Burkholderia_pseudomallei_91_1984      TCGCGGGCTGCCGGCCCGGCGCGAGATCGTCGCCTGCCGAATCGCCGGCG
Burkholderia_pseudomallei_9_1988       TCGCGGGCTGCCGGCCCGGCGCGAGATCGTCGCCTGCCGAATCGCCGGCG
Burkholderia_pseudomallei_D150_2006    TCGCGGGCTGCCGGCCCGGCGCGAGATCGTCGCCTGCCGAATCGCCGGCG
Burkholderia_pseudomallei_D35_2003     TCGCGGGCTGCCGGCCCGGCGCGAGATCGTCGCCCGCCGAATCGCCGGCG
Burkholderia_pseudomallei_D51_1992     TCGCGGGCTGCCGGCCGGGCGCGAGATCGTCGCCCGCCGAATCGCCGGCG
Burkholderia_pseudomallei_D60_1992     TCGCGGGCTGCCGGCCGGGCGCGAGATCGTCGCCCGCCGAATCGCCGGCG
Burkholderia_pseudomallei_D77_1994     TCGCGGGCTGCCGGCCCGGCGCGAGATCGTCGCCCGCCGAATCGCCGGCG
E264_1994                              TCGCGGGCAGCCGCCCCGGCGCGAGATCGTCGCCCGCCGAATCGCCGGCG
K96243_1996                            TCGCGGGCTGCCGGCCCGGCGCGAGATCGTCGCCTGCCGAATCGCCGGCG
MSHR346_1996                           TCGCGGGCTGCCGGCCCGGCGCGAGATCGTCGCCCGCCGAATCGCCGGCG

1026b_1993                             CACGGATAGTGAAAGCGCAGCACCCACATGCCGTCGTCGGCCAGGCGCTC
1106a_1993                             CACGGATAGTGAAAGCGCAGCACCCACATGCCGTCGTCGGCCAGGCGCTC
1106b_1996                             CACGGATAGTGAAAGCGCAGCACCCACATGCCGTCGTCGGCCAGGCGCTC
1710a_1996                             CACGGATAGTGAAAGCGCAGCACCCACATGCCGTCGTCGGCCAGGCGCTC
1710b_1999                             CACGGATAGTGAAAGCGCAGCACCCACATGCCGTCGTCGGCCAGGCGCTC
668_1995                               CACGGATAGTGAAAGCGCAGCACCCACATGCCGTCGTCGGCCAGGCGCTC
Bp22_1989                              CACGGATAGTGAAAGCGCAGCACCCACATGCCGTCGTCGGCCAGGCGCTC
BPC006_2008                            CACGGATAGTGAAAGCGCAGCACCCACATGCCGTCGTCGGCCAGGCGCTC
Burkholderia_pseudomallei_104_1990     CACGGATAGTGAAAGCGCAGCACCCACATGCCGTCGTCGGCCAGGCGCTC
Burkholderia_pseudomallei_18_1990      CACGGATAGTGAAAGCGCAGCACCCACATGCCGTCGTCGGCCAGGCGCTC
Burkholderia_pseudomallei_208_1990     CACGGATAGTGAAAGCGCAGCACCCACATGCCGTCGTCGGCCAGGCGCTC
Burkholderia_pseudomallei_24_1976      CACGGATAGTGAAAGCGCAGCACCCACATGCCGTCGTCGGCCAGGCGCTC
Burkholderia_pseudomallei_25_1977      CACGGATAGTGAAAGCGCAGCACCCACATGCCGTCGTCGGCCAGGCGCTC
Burkholderia_pseudomallei_31_1992      CACGGATAGTGAAAGCGCAGCACCCACATGCCGTCGTCGGCCAGGCGCTC
Burkholderia_pseudomallei_33_1976      CACGGATAGTGAAAGCGCAGCACCCACATGCCGTCGTCGGCCAGGCGCTC
Burkholderia_pseudomallei_35_1963      CACGGATAGTGAAAGCGCAGCACCCACATGCCGTCGTCGGCCAGGCGCTC
Burkholderia_pseudomallei_4075_1999    CACGGATAGTGAAAGCGCAGCACCCACATGCCGTCGTCGGCCAGGCGCTC
Burkholderia_pseudomallei_5_1949       CACGGATAGTGAAAGCGCAGCACCCACATGCCGTCGTCGGCCAGGCGCTC
Burkholderia_pseudomallei_6_1960       CACGGATAGTGAAAGCGCAGCACCCACATGCCGTCGTCGGCCAGGCGCTC
Burkholderia_pseudomallei_68_1992      CACGGATAGTGAAAGCGCAGCACCCACATGCCGTCGTCGGCCAGGCGCTC
Burkholderia_pseudomallei_8_8_117_2008 CACGGATAGTGAAAGCGCAGCACCCACATGCCGTCGTCGGCCAGGCGCTC
Burkholderia_pseudomallei_91_1984      CACGGATAGTGAAAGCGCAGCACCCACATGCCGTCGTCGGCCAGGCGCTC
Burkholderia_pseudomallei_9_1988       CACGGATAGTGAAAGCGCAGCACCCACATGCCGTCGTCGGCCAGGCGCTC
Burkholderia_pseudomallei_D150_2006    CACGGATAGTGAAAGCGCAGCACCCACATGCCGTCGTCGGCCAGGCGCTC
Burkholderia_pseudomallei_D35_2003     CACGGATAGTGAAAGCGCAGCACCCACATGCCGTCGTCGGCCAGGCGCTC
Burkholderia_pseudomallei_D51_1992     CACGGATAGTGAAAGCGCAGCACCCACATGCCGTCGTCGGCCAGGCGCTC
Burkholderia_pseudomallei_D60_1992     CACGGATAGTGAAAGCGCAGCACCCACATGCCGTCGTCGGCCAGGCGCTC
Burkholderia_pseudomallei_D77_1994     CACGGATAGTGAAAGCGCAGCACCCACATGCCGTCGTCGGCCAGGCGCTC
E264_1994                              CACGGGTAATGAAAGCGCAGCACCCACATGCCGTCGCCGGCGAGACGCTC
K96243_1996                            CACGGATAGTGAAAGCGCAGCACCCACATGCCGTCGTCGGCCAGGCGCTC
MSHR346_1996                           CACGGATAGTGAAAGCGCAGCACCCACATGCCGTCGTCGGCCAGGCGCTC

1026b_1993                             GGCGAGCGTGCGAACCACCTTGTGCGTCCACAGCGCCTCATGGCCGAGCG
1106a_1993                             GGCGAGCGTGCGAATCACCTTGTGCGTCCACAGCGCCTCATGGCCGAGCG
1106b_1996                             GGCGAGCGTGCGAATCACCTTGTGCGTCCACAGCGCCTCATGGCCGAGCG
1710a_1996                             GGCGAGCGTGCGAACCACCTTGTGCGTCCACAGCGCCTCATGGCCGAGCG
1710b_1999                             GGCGAGCGTGCGAACCACCTTGTGCGTCCACAGCGCCTCATGGCCGAGCG
668_1995                               GGCGAGCGTGCGAACCACCTTGTGCGTCCACAGCGCCTCATGGCCGAGCG
Bp22_1989                              GGCGAGCGTGCGAATCACCTTGTGCGTCCACAGCGCCTCATGGCCGAGCG
BPC006_2008                            GGCGAGCGTGCGAATCACCTTGTGCGTCCACAGCGCCTCATGGCCGAGCG
Burkholderia_pseudomallei_104_1990     GGCGAGCGTGCGAACCACCTTGTGCGTCCACAGCGCCTCATGGCCGAGCG
Burkholderia_pseudomallei_18_1990      GGCGAGCGTGCGAACCACCTTGTGCGTCCACAGCGCCTCATGGCCGAGCG
Burkholderia_pseudomallei_208_1990     GGCGAGCGTGCGAACCACCTTGTGCGTCCACAGCGCCTCATGGCCGAGCG
Burkholderia_pseudomallei_24_1976      GGCGAGCGTGCGAACCACCTTGTGCGTCCACAGCGCCTCATGGCCGAGCG
Burkholderia_pseudomallei_25_1977      GGCGAGCGTGCGAACCACCTTGTGCGTCCACAGCGCCTCATGGCCGAGCG
Burkholderia_pseudomallei_31_1992      GGCGAGCGTGCGAACCACCTTGTGCGTCCACAGCGCCTCATGGCCGAGCG
Burkholderia_pseudomallei_33_1976      GGCGAGCGTGCGAACCACCTTGTGCGTCCACAGCGCCTCATGGCCGAGCG
Burkholderia_pseudomallei_35_1963      GGCGAGCGTGCGAACCACCTTGTGCGTCCACAGCGCCTCATGGCCGAGCG
Burkholderia_pseudomallei_4075_1999    GGCGAGCGTGCGAACCACCTTGTGCGTCCACAGCGCCTCATGGCCGAGCG
Burkholderia_pseudomallei_5_1949       GGCGAGCGTGCGAACCACCTTGTGCGTCCACAGCGCCTCATGGCCGAGCG
Burkholderia_pseudomallei_6_1960       GGCGAGCGTGCGAACCACCTTGTGCGTCCACAGCGCCTCATGGCCGAGCG
Burkholderia_pseudomallei_68_1992      GGCGAGCGTGCGAACCACCTTGTGCGTCCACAGCGCCTCATGGCCGAGCG
Burkholderia_pseudomallei_8_8_117_2008 GGCGAGCGTGCGAACCACCTTGTGCGTCCACAGCGCCTCATGGCCGAGCG
Burkholderia_pseudomallei_91_1984      GGCGAGCGTGCGAACCACCTTGTGCGTCCACAGCGCCTCATGGCCGAGCG
Burkholderia_pseudomallei_9_1988       GGCGAGCGTGCGAACCACCTTGTGCGTCCACAGCGCCTCATGGCCGAGCG
Burkholderia_pseudomallei_D150_2006    GGCGAGCGTGCGAACCACCTTGTGCGTCCACAGCGCCTCATGGCCGAGCG
Burkholderia_pseudomallei_D35_2003     GGCGAGCGTGCGAACCACCTTGTGCGTCCACAGCGCCTCATGGCCGAGCG
Burkholderia_pseudomallei_D51_1992     GGCGAGCGTGCGAACCACCTTGTGCGTCCACAGCGCCTCATGGCCGAGCG
Burkholderia_pseudomallei_D60_1992     GGCGAGCGTGCGAACCACCTTGTGCGTCCACAGCGCCTCATGGCCGAGCG
Burkholderia_pseudomallei_D77_1994     GGCGAGCGTGCGAACCACCTTGTGCGTCCACAGCGCCTCATGGCCGAGCG
E264_1994                              GGCGAGCGTGCGGACCACCTTGTGCGTCCACAGCGCCTCGTGCCCGAGCG
K96243_1996                            GGCGAGCGTGCGAACCACCTTGTGCGTCCACAGCGCCTCATGGCCGAGCG
MSHR346_1996                           GGCGAGCGTGCGAACCACCTTGTGCGTCCACAGCGCCTCATGGCCGAGCG

1026b_1993                             CCTCGCAGATCACGGCGCCGCGCCGCGTGCGGCCCTCATGCAGCCATCCC
1106a_1993                             CCTCGCAGATCACGGCGCCGCGCCGCGTGCGGCCCTCATGCAGCCATCCC
1106b_1996                             CCTCGCAGATCACGGCGCCGCGCCGCGTGCGGCCCTCATGCAGCCATCCC
1710a_1996                             CCTCGCAGATCACGGCGCCGCGCCGCGTGCGGCCCTCATGCAGCCATCCC
1710b_1999                             CCTCGCAGATCACGGCGCCGCGCCGCGTGCGGCCCTCATGCAGCCATCCC
668_1995                               CCTCGCAGATCACGGCGCCGCGCCGCGTGCGGCCCTCATGCAGCCATCCC
Bp22_1989                              CCTCGCAGATCACGGCGCCGCGCCGCGTGCGGCCCTCATGCAGCCATCCC
BPC006_2008                            CCTCGCAGATCACGGCGCCGCGCCGCGTGCGGCCCTCATGCAGCCATCCC
Burkholderia_pseudomallei_104_1990     CCTCGCAGATCACGGCGCCGCGCCGCGTGCGGCCCTCATGCAGCCATCCC
Burkholderia_pseudomallei_18_1990      CCTCGCAGATCACGGCGCCGCGCCGCGTGCGGCCCTCATGCAGCCATCCC
Burkholderia_pseudomallei_208_1990     CCTCGCAGATCACGGCGCCGCGCCGCGTGCGGCCCTCATGCAGCCATCCC
Burkholderia_pseudomallei_24_1976      CCTCGCAGATCACGGCGCCGCGCCGCGTGCGGCCCTCATGCAGCCATCCC
Burkholderia_pseudomallei_25_1977      CCTCGCAGATCACGGCGCCGCGCCGCGTGCGGCCCTCATGCAGCCATCCC
Burkholderia_pseudomallei_31_1992      CCTCGCAGATCACGGCGCCGCGCCGCGTGCGGCCCTCATGCAGCCATCCC
Burkholderia_pseudomallei_33_1976      CCTCGCAGATCACGGCGCCGCGCCGCGTGCGGCCCTCATGCAGCCATCCC
Burkholderia_pseudomallei_35_1963      CCTCGCAGATCACGGCGCCGCGCCGCGTGTGGCCCTCATGCAGCCATCCC
Burkholderia_pseudomallei_4075_1999    CCTCGCAGATCACGGCGCCGCGCCGCGTGCGGCCCTCATGCAGCCATCCC
Burkholderia_pseudomallei_5_1949       CCTCGCAGATCACGGCGCCGCGCCGCGTGCGGCCCTCATGCAGCCATCCC
Burkholderia_pseudomallei_6_1960       CCTCGCAGATCACGGCGCCGCGCCGCGTGCGGCCCTCATGCAGCCATCCC
Burkholderia_pseudomallei_68_1992      CCTCGCAGATCACGGCGCCGCGCCGCGTGCGGCCCTCATGCAGCCATCCC
Burkholderia_pseudomallei_8_8_117_2008 CCTCGCAGATCACGGCGCCGCGCCGCGTGCGGCCCTCATGCAGCCATCCC
Burkholderia_pseudomallei_91_1984      CCTCGCAGATCACGGCGCCGCGCCGCGTGCGGCCCTCATGCAGCCATCCC
Burkholderia_pseudomallei_9_1988       CCTCGCAGATCACGGCGCCGCGCCGCGTGCGGCCCTCATGCAGCCATCCC
Burkholderia_pseudomallei_D150_2006    CCTCGCAGATCACGGCGCCGCGCCGCGTGTGGCCCTCATGCAGCCATCCC
Burkholderia_pseudomallei_D35_2003     CCTCGCAGATCACGGCGCCGCGCCGCGTGCGGCCCTCATGCAGCCATCCC
Burkholderia_pseudomallei_D51_1992     CCTCGCAGATCACGGCGCCGCGCCGCGTGCGGCCCTCATGCAGCCATCCC
Burkholderia_pseudomallei_D60_1992     CCTCGCAGATCACGGCGCCGCGCCGCGTGCGGCCCTCATGCAGCCATCCC
Burkholderia_pseudomallei_D77_1994     CCTCGCAGATCACGGCGCCGCGCCGCGTGCGGCCCTCATGCAGCCATCCC
E264_1994                              CTTCGCAGATCACGACGCCGCGTCGCGTGCGCCCCTCGTGCAGCCATCCC
K96243_1996                            CCTCGCAGATCACGGCGCCGCGCCGCGTGCGGCCCTCATGCAGCCATCCC
MSHR346_1996                           CCTCGCAGATCACGGCGCCGCGCCGCGTGCGGCCCTCATGCAGCCATCCC

1026b_1993                             AGGCAATCGTCGAATCGAACTGGTCTCAATTTTCTATCCTCGGGCGAATG
1106a_1993                             AGGCAATCGTCGAATCGAACTGGTCTCAATTTTCTATCCTCGGGCGAATG
1106b_1996                             AGGCAATCGTCGAATCGAACTGGTCTCAATTTTCTATCCTCGGGCGAATG
1710a_1996                             AGGCAATCGTCGAATCGAACTGGTCTCAATTTTCTATCCTCGGGCGAATG
1710b_1999                             AGGCAATCGTCGAATCGAACTGGTCTCAATTTTCTATCCTCGGGCGAATG
668_1995                               AGGCAATCGTCGAATCGAACTGGTCTCAATTTTCTATCCTCGGGCGAATG
Bp22_1989                              AGGCAATCGTCGAATCGAACTGGTCTCAATTTTCTATCCTCGGGCGAATG
BPC006_2008                            AGGCAATCGTCGAATCGAACTGGTCTCAATTTTCTATCCTCGGGCGAATG
Burkholderia_pseudomallei_104_1990     AGGCAATCGTCGAATCGAACTGGTCTCAATTTTCTATCCTCGGGCGAATG
Burkholderia_pseudomallei_18_1990      AGGCAATCGTCGAATCGAACTGGTCTCAATTTTCTATCCTCGGGCGAATG
Burkholderia_pseudomallei_208_1990     AGGCAATCGTCGAATCGAACTGGTCTCAATTTTCTATCCTCGGGCGAATG
Burkholderia_pseudomallei_24_1976      AGGCAATCGTCGAATCGAACTGGTCTCAATTTTCTATCCTCGGGCGAATG
Burkholderia_pseudomallei_25_1977      AGGCAATCGTCGAATCGAACTGGTCTCAATTTTCTATCCTCGGGCGAATG
Burkholderia_pseudomallei_31_1992      AGGCAATCGTCGAATCGAACTGGTCTCAATTTTCTATCCTCGGGCGAATG
Burkholderia_pseudomallei_33_1976      AGGCAATCGTCGAATCGAACTGGTCTCAATTTTCTATCCTCGGGCGAATG
Burkholderia_pseudomallei_35_1963      AGGCAATCGTCGAATCGAACTGGTCTCAATTTTCTATCCTCGGGCGAATG
Burkholderia_pseudomallei_4075_1999    AGGCAATCGTCGAATCGAACTGGTCTCAATTTTCTATCCTCGGGCGAATG
Burkholderia_pseudomallei_5_1949       AGGCAATCGTCGAATCGAACTGGTCTCAATTTTCTATCCTCGGGCGAATG
Burkholderia_pseudomallei_6_1960       AGGCAATCGTCGAATCGAACTGGTCTCAATTTTCTATCCTCGGGCGAATG
Burkholderia_pseudomallei_68_1992      AGGCAATCGTCGAATCGAACTGGTCTCAATTTTCTATCCTCGGGCGAATG
Burkholderia_pseudomallei_8_8_117_2008 AGGCAATCGTCGAATCGAACTGGTCTCAATTTTCTATCCTCGGGCGAATG
Burkholderia_pseudomallei_91_1984      AGGCAATCGTCGAATCGAACTGGTCTCAATTTTCTATCCTCGGGCGAATG
Burkholderia_pseudomallei_9_1988       AGGCAATCGTCGAATCGAACTGGTCTCAATTTTCTATCCTCGGGCGAATG
Burkholderia_pseudomallei_D150_2006    AGGCAATCGTCGAATCGAACTGGTCTCAATTTTCTATCCTCGGGCGAATG
Burkholderia_pseudomallei_D35_2003     AGGCAATCGTCGAATCGAACTGGTCTCAATTTTCTATCCTCGGGCGAATG
Burkholderia_pseudomallei_D51_1992     AGGCAATCGTCGAATCGAACTGGTCTCAATTTTCTATCCTCGGGCGAATG
Burkholderia_pseudomallei_D60_1992     AGGCAATCGTCGAATCGAACTGGTCTCAATTTTCTATCCTCGGGCGAATG
Burkholderia_pseudomallei_D77_1994     AGGCAATCGTCGAATCGAACTGGTCTCAATTTTCTATCCTCGGGCGAATG
E264_1994                              AGGCAATCGTCGAATCGGACTGGTCTCAATTTTCTATCCTCGGGCGAATG
K96243_1996                            AGGCAATCGTCGAATCGAACTGGTCTCAATTTTCTATCCTCGGGCGAATG
MSHR346_1996                           AGGCAATCGTCGAATCGAACTGGTCTCAATTTTCTATCCTCGGGCGAATG

1026b_1993                             GTCTTGTTGGAATTGAGTGCGCGCACCTCGATCGCGGGCGGGGCGCAGTG
1106a_1993                             GTCTTGTTGGAATTGAGTGCGTGCACCTCGATCGCGGGCGGGGCGCAGTG
1106b_1996                             GTCTTGTTGGAATTGAGTGCGTGCACCTCGATCGCGGGCGGGGCGCAGTG
1710a_1996                             GTCTTGTTGGAATTGAGTGCGCGCACCTCGATCGCGGGCGGGGCGCAGTG
1710b_1999                             GTCTTGTTGGAATTGAGTGCGCGCACCTCGATCGCGGGCGGGGCGCAGTG
668_1995                               GTCTTGTTGGAATTGAGTGCGCGCACCTCGATCGCGGGCGGGGCGCAGTG
Bp22_1989                              GTCTTGTTGGAATTGAGTGCGTGCACCTCGATCGCGGGCGGGGCGCAGTG
BPC006_2008                            GTCTTGTTGGAATTGAGTGCGTGCACCTCGATCGCGGGCGGGGCGCAGTG
Burkholderia_pseudomallei_104_1990     GTCTTGTTGGAATTGAGTGCGCGCACCTCGATCGCGGGCGGGGCGCAGTG
Burkholderia_pseudomallei_18_1990      GTCTTGTTGGAATTGAGTGCGCGCACCTCGATCGCGGGCGGGGCGCAGTG
Burkholderia_pseudomallei_208_1990     GTCTTGTTGGAATTGAGTGCGCGCACCTCGATCGCGGGCGGGGCGCAGTG
Burkholderia_pseudomallei_24_1976      GTCTTGTTGGAATTGAGTGCGCGCACCTCGATCGCGGGCGGGGCGCAGTG
Burkholderia_pseudomallei_25_1977      GTCTTGTTGGAATTGAGTGCGCGCACCTCGATCGCGGGCGGGGCGCAGTG
Burkholderia_pseudomallei_31_1992      GTCTTGTTGGAATTGAGTGCGCGCACCTCGATCGCGGGCGGGGCGCAGTG
Burkholderia_pseudomallei_33_1976      GTCTTGTTGGAATTGAGTGCGCGCACCTCGATCGCGGGCGGGGCGCAGTG
Burkholderia_pseudomallei_35_1963      GTCTTGTTGGAATTGAGTGCGCGCACCTCGATCGCGGGCGGGGCGCAGTG
Burkholderia_pseudomallei_4075_1999    GTCTTGTTGGAATTGAGTGCGCGCACCTCGATCGCGGGCGGGGCGCAGTG
Burkholderia_pseudomallei_5_1949       GTCTTGTTGGAATTGAGTGCGCGCACCTCGATCGCGGGCGGGGCGCAGTG
Burkholderia_pseudomallei_6_1960       GTCTTGTTGGAATTGAGTGCGCGCACCTCGATCGCGGGCGGGGCGCAGTG
Burkholderia_pseudomallei_68_1992      GTCTTGTTGGAATTGAGTGCGCGCACCTCGATCGCGGGCGGGGCGCAGTG
Burkholderia_pseudomallei_8_8_117_2008 GTCTTGTTGGAATTGAGTGCGCGCACCTCGATCGCGGGCGGGGCGCAGTG
Burkholderia_pseudomallei_91_1984      GTCTTGTTGGAATTGAGTGCGCGCACCTCGATCGCGGGCGGGGCGCAGTG
Burkholderia_pseudomallei_9_1988       GTCTTGTTGGAATTGAGTGCGCGCACCTCGATCGCGGGCGGGGCGCAGTG
Burkholderia_pseudomallei_D150_2006    GTCTTGTTGGAATTGAGTGCGCGCACCTCGATCGCGGGCGGGGCGCAGTG
Burkholderia_pseudomallei_D35_2003     GTCTTGTTGGAATTGAGTGCGCGCACCTCGATCGCGGGCGGGGCGCAGTG
Burkholderia_pseudomallei_D51_1992     GTCTTGTTGGAATTGAGTGCGCGCACCTCGATCGCGGGCGGGGCGCAGTG
Burkholderia_pseudomallei_D60_1992     GTCTTGTTGGAATTGAGTGCGCGCACCTCGATCGCGGGCGGGGCGCAGTG
Burkholderia_pseudomallei_D77_1994     GTCTTGTTGGAATTGAGTGCGCGCACCTCGATCGCGGGCGGGGCGCAGTG
E264_1994                              GTCTTGTTGGAATTGAGTGCGCGCACTTCGATCGCGGGCGGCGCTGGGCG
K96243_1996                            GTCTTGTTGGAATTGAGTGCGCGCACCTCGATCGCGGGCGGGGCGCAGTG
MSHR346_1996                           GTCTTGTTGGAATTGAGTGCGCGCACCTCGATCGCGGGCGGGGCGCAGTG

1026b_1993                             GGCCGCGTCGGCTTCGGGCGGGCGGTGGTCGGGAGCGGGAGAGTGAGGGT
1106a_1993                             GGCCGCGTCGGCTTCGGGCGGGCGGTGGTCGGGAGCGGGAGAATGAGGGT
1106b_1996                             GGCCGCGTCGGCTTCGGGCGGGCGGTGGTCGGGAGCGGGAGAATGAGGGT
1710a_1996                             GGCCGCGTCGGCTTCGGGCGGGCGGTGGTCGGGAGCGGGAGAATGAGGGT
1710b_1999                             GGCCGCGTCGGCTTCGGGCGGGCGGTGGTCGGGAGCGGGAGAATGAGGGT
668_1995                               GGCCGCGTCGGCTGCGGGCGGGCGGTGGTCGGGAGCGGGAGAATGAGGGT
Bp22_1989                              GGCCGCGTCGGCTTCGGGCGGGCGGTGGTCGGGAGCGGGAGAATGAGGGT
BPC006_2008                            GGCCGCGTCGGCTTCGGGCGGGCGGTGGTCGGGAGCGGGAGAATGAGGGT
Burkholderia_pseudomallei_104_1990     GGCCGCGTCGGCTTCGGGCGGGCGGTGGTCGGGAGCGGGAGAATGAGGGT
Burkholderia_pseudomallei_18_1990      GGCCGCGTCGGCTTCGGGCGGGCGGTGGTCGGGAGCGGGAGAATGAGGGT
Burkholderia_pseudomallei_208_1990     GGCCGCGTCGGCTTCGGGCGGGCGGTGGTCGGGAGCGGGAGAATGAGGGT
Burkholderia_pseudomallei_24_1976      GGCCGCGTCGGCTTCGGGCGGGCGGTGGTCGGGAGCGGGAGAGTGAGGGT
Burkholderia_pseudomallei_25_1977      GGCCGCGTCGGCTTCGGGCGGGCGGTGGTCGGGAGCGGGAGAGTGAGGGT
Burkholderia_pseudomallei_31_1992      GGCCGCGTCGGCTTCGGGCGGGCGGTGGTCGGGAGCGGGAGAATGAGGGT
Burkholderia_pseudomallei_33_1976      GGCCGCGTCGGCTTCGGGCGGGCGGTGGTCGGGAGCGGGAGAATGAGGGT
Burkholderia_pseudomallei_35_1963      GGCCGCGTCGGCTTCGGGCGGGCGGTGGTCGGGAGCGGGAGAATGAGGGT
Burkholderia_pseudomallei_4075_1999    GGCCGCGTCGGCTTCGGGCGGGCGGTGGTCGGGAGCGGGAGAATGAGGGT
Burkholderia_pseudomallei_5_1949       GGCCGCGTCGGCTTCGGGCGGGCGGTGGTCGGGAGCGGGAGAATGAGGGT
Burkholderia_pseudomallei_6_1960       GGCCGCGTCGGCTTCGGGCGGGCGGTGGTCGGGAGCGGGAGAATGAGGGT
Burkholderia_pseudomallei_68_1992      GGCCGCGTCGGCTTCGGGCGGGCGGTGGTCGGGAGCGGGAGAATGAGGGT
Burkholderia_pseudomallei_8_8_117_2008 GGCCGCGTCGGCTTCGGGCGGGCGGTGGTCGGGAGCGGGAGAGTGAGGGT
Burkholderia_pseudomallei_91_1984      GGCCGCGTCGGCTTCGGGCGGGCGGTGGTCGGGAGCGGGAGAATGAGGGT
Burkholderia_pseudomallei_9_1988       GGCCGCGTCGGCTTCGGGCGGGCGGTGGTCGGGAGCGGGAGAATGAGGGT
Burkholderia_pseudomallei_D150_2006    GGCCGCGTCGGCTTCGGGCGGGCGGTGGTCGGGAGCGGGAGAGTGAGGGT
Burkholderia_pseudomallei_D35_2003     GGCCGCGTCGGCTTCGGGCGGGCGGTGGTCGGGAGCGGGAGAATGAGGGT
Burkholderia_pseudomallei_D51_1992     GGCCGCGTCGGCTTCGGGCGGGCGGTGGTCGGGAGCGGGAGAATGAGGGT
Burkholderia_pseudomallei_D60_1992     GGCCGCGTCGGCTTCGGGCGGGCGGTGGTCGGGAGCGGGAGAATGAGGGT
Burkholderia_pseudomallei_D77_1994     GGCCGCGTCGGCTTCGGGCGGGCGGTGGTCGGGAGCGGGAGAATGAGGGT
E264_1994                              AGGCGCGCACGCGTCGGGCGGGCTGTTGTCGTAAGCGGGGGAATGAGGAG
K96243_1996                            GGCCGCGTCGGCTTCGGGCGGGCGGTGGTCGGGAGCGGGAGAATGAGGGT
MSHR346_1996                           GGCCGCGTCGGCTTCGGGCGGGCGGTGGTCGGGAGCGGGAGAATGAGGGT

1026b_1993                             CGGCGGCGAACTCGATCCGCGCGGCGGCACCCGGCGCGAGATGGAACCAG
1106a_1993                             CGGCGGCGAACTCGATCCGCGCGGCGGCACCCGGCGCGAGATGGAACCAG
1106b_1996                             CGGCGGCGAACTCGATCCGCGCGGCGGCACCCGGCGCGAGATGGAACCAG
1710a_1996                             CGGCGGCGAACTCGATCCGCGCGGCGGCACCCGGCGCGAGATGGAACCAG
1710b_1999                             CGGCGGCGAACTCGATCCGCGCGGCGGCACCCGGCGCGAGATGGAACCAG
668_1995                               CGGCGGCGAACTCGATCCGCGCGGCGGCACCCGGCGCGAGATGGAACCAG
Bp22_1989                              CGGCGGCGAACTCGATCCGCGCGGCGGCACCCGGCGCGAGATGGAACCAG
BPC006_2008                            CGGCGGCGAACTCGATCCGCGCGGCGGCACCCGGCGCGAGATGGAACCAG
Burkholderia_pseudomallei_104_1990     CGGCGGCGAACTCGATCCGCGCGGCGGCACCCGGCGCGAGATGGAACCAG
Burkholderia_pseudomallei_18_1990      CGGCGGCGAACTCGATCCGCGCGGCGGCACCCGGCGCGAGATGGAACCAG
Burkholderia_pseudomallei_208_1990     CGGCGGCGAACTCGATCCGCGCGGCGGCACCCGGCGCGAGATGGAACCAG
Burkholderia_pseudomallei_24_1976      CGGCGGCGAACTCGATCCGCGCGGCGGCACCCGGCGCGAGATGGAACCAG
Burkholderia_pseudomallei_25_1977      CGGCGGCGAACTCGATCCGCGCGGCGGCACCCGGCGCGAGATGGAACCAG
Burkholderia_pseudomallei_31_1992      CGGCGGCGAACTCGATCCGCGCGGCGGCACCCGGCGCGAGATGGAACCAG
Burkholderia_pseudomallei_33_1976      CGGCGGCGAACTCGATCCGCGCGGCGGCACCCGGCGCGAGATGGAACCAG
Burkholderia_pseudomallei_35_1963      CGGCGGCGAACTCGATCCGCGCGGCGGCACCCGGCGCGAGATGGAACCAG
Burkholderia_pseudomallei_4075_1999    CGGCGGCGAACTCGATCCGCGCGGCGGCACCCGGCGCGAGATGGAACCAG
Burkholderia_pseudomallei_5_1949       CGGCGGCGAACTCGATCCGCGCGGCGGCACCCGGCGCGAGATGGAACCAG
Burkholderia_pseudomallei_6_1960       CGGCGGCGAACTCGATCCGCGCGGCGGCACCCGGCGCGAGATGGAACCAG
Burkholderia_pseudomallei_68_1992      CGGCGGCGAACTCGATCCGCGCGGCGGCACCCGGCGCGAGATGGAACCAG
Burkholderia_pseudomallei_8_8_117_2008 CGGCGGCGAACTCGATCCGCGCGGCGGCACCCGGCGCGAGATGGAACCAG
Burkholderia_pseudomallei_91_1984      CGGCGGCGAACTCGATCCGCGCGGCGGCACCCGGCGCGAGATGGAACCAG
Burkholderia_pseudomallei_9_1988       CGGCGGCGAACTCGATCCGCGCGGCGGCACCCGGCGCGAGATGGAACCAG
Burkholderia_pseudomallei_D150_2006    CGGCGGCGAACTCGATCCGCGCGGCGGCACCCGGCGCGAGATGGAACCAG
Burkholderia_pseudomallei_D35_2003     CGGCGGCGAACTCGATCCGCGCGGCGGCACCCGGCGCGAGATGGAACCAG
Burkholderia_pseudomallei_D51_1992     CGGCGGCGAACTCGATCCGCGCGGCGGCACCCGGCGCGAGATGGAACCAG
Burkholderia_pseudomallei_D60_1992     CGGCGGCGAACTCGATCCGCGCGGCGGCACCCGGCGCGAGATGGAACCAG
Burkholderia_pseudomallei_D77_1994     CGGCGGCGAACTCGATCCGCGCGGCGGCACCCGGCGCGAGATGGAACCAG
E264_1994                              CGGCGGCGAGCACGATGCGCGCGGCGGCACCCGGCGCGAGATGAAACCAG
K96243_1996                            CGGCGGCGAACTCGATCCGCGCGGCGGCACCCGGCGCGAGATGGAACCAG
MSHR346_1996                           CGGCGGCGAACTCGATCCGCGCGGCGGCACCCGGCGCGAGATGGAACCAG

1026b_1993                             TCGATGTCGGGCAGCAGGCCCGGCGCGCACACATGCACGTAGCGCGCGAA
1106a_1993                             TCGATGTCGGGCAGCAGGCCCGGCGCGCACACATGCACGTAGCGCGCGAA
1106b_1996                             TCGATGTCGGGCAGCAGGCCCGGCGCGCACACATGCACGTAGCGCGCGAA
1710a_1996                             TCGATGTCGGGCAGCAGGCCCGGCGCGCACACATGCACGTAGCGCGCGAA
1710b_1999                             TCGATGTCGGGCAGCAGGCCCGGCGCGCACACATGCACGTAGCGCGCGAA
668_1995                               TCGATGTCGGGCAGCAGGCCCGGCGCGCACACATGCACGTAGCGCGCGAA
Bp22_1989                              TCGATGTCGGGCAGCAGGCCCGGCGCGCACACATGCACGTAGCGCGCGAA
BPC006_2008                            TCGATGTCGGGCAGCAGGCCCGGCGCGCACACATGCACGTAGCGCGCGAA
Burkholderia_pseudomallei_104_1990     TCGATGTCGGGCAGCAGGCCCGGCGCGCACACATGCACGTAGCGCGCGAA
Burkholderia_pseudomallei_18_1990      TCGATGTCGGGCAGCAGGCCCGGCGCGCACACATGCACGTAGCGCGCGAA
Burkholderia_pseudomallei_208_1990     TCGATGTCGGGCAGCAGGCCCGGCGCGCACACATGCACGTAGCGCGCGAA
Burkholderia_pseudomallei_24_1976      TCGATGTCGGGCAGCAGGCCCGGCGCGCACACATGCACGTAGCGCGCGAA
Burkholderia_pseudomallei_25_1977      TCGATGTCGGGCAGCAGGCCCGGCGCGCACACATGCACGTAGCGCGCGAA
Burkholderia_pseudomallei_31_1992      TCGATGTCGGGCAGCAGGCCCGGCGCGCACACATGCACGTAGCGCGCGAA
Burkholderia_pseudomallei_33_1976      TCGATGTCGGGCAGCAGGCCCGGCGCGCACACATGCACGTAGCGCGCGAA
Burkholderia_pseudomallei_35_1963      TCGATGTCGGGCAGCAGGCCCGGCGCGCACACATGCACGTAGCGCGCGAA
Burkholderia_pseudomallei_4075_1999    TCGATGTCGGGCAGCAGGCCCGGCGCGCACACATGCACGTAGCGCGCGAA
Burkholderia_pseudomallei_5_1949       TCGGTGTCGGGCAGCAGGCCCGGCGCGCACACATGCACGTAGCGCGCGAA
Burkholderia_pseudomallei_6_1960       TCGATGTCGGGCAGCAGGCCCGGCGCGCACACATGCACGTAGCGCGCGAA
Burkholderia_pseudomallei_68_1992      TCGATGTCGGGCAGCAGGCCCGGCGCGCACACATGCACGTAGCGCGCGAA
Burkholderia_pseudomallei_8_8_117_2008 TCGATGTCGGGCAGCAGGCCCGGCGCGCACACATGCACGTAGCGCGCGAA
Burkholderia_pseudomallei_91_1984      TCGATGTCGGGCAGCAGGCCCGGCGCGCACACATGCACGTAGCGCGCGAA
Burkholderia_pseudomallei_9_1988       TCGATGTCGGGCAGCAGGCCCGGCGCGCACACATGCACGTAGCGCGCGAA
Burkholderia_pseudomallei_D150_2006    TCGATGTCGGGCAGCAGGCCCGGCGCGCACACATGCACGTAGCGCGCGAA
Burkholderia_pseudomallei_D35_2003     TCGATGTCGGGCAGCAGGCCCGGCGCGCACACATGCACGTAGCGCGCGAA
Burkholderia_pseudomallei_D51_1992     TCGATGTCGGGCAGCAGGCCCGGCGCGCACACATGCACGTAGCGCGCGAA
Burkholderia_pseudomallei_D60_1992     TCGATGTCGGGCAGCAGGCCCGGCGCGCACACATGCACGTAGCGCGCGAA
Burkholderia_pseudomallei_D77_1994     TCGATGTCGGGCAGCAGGCCCGGCGCGCACACATGCACGTAGCGCGCGAA
E264_1994                              TCGATGTCGGGCAGCAAGCCGGGGGCGCACACATGCACGTAGCGCGCGAA
K96243_1996                            TCGATGTCGGGCAGCAGGCCCGGCGCGCACACATGCACGTAGCGCGCGAA
MSHR346_1996                           TCGATGTCGGGCAGCAGGCCCGGCGCGCACACATGCACGTAGCGCGCGAA

1026b_1993                             CGTGCGCGTCTGCACTTGCACGCACCAGCGGCCGTCTCGATACGCGGCGC
1106a_1993                             CGTGCGCGTCTGCACTTGCACGCACCAGCGGCCGTCTCGATACGCGGCGC
1106b_1996                             CGTGCGCGTCTGCACTTGCACGCACCAGCGGCCGTCTCGATACGCGGCGC
1710a_1996                             CGTGCGCGTCTGCACTTGCACGCACCAGCGGCCGTCTCGATACGCGGCGC
1710b_1999                             CGTGCGCGTCTGCACTTGCACGCACCAGCGGCCGTCTCGATACGCGGCGC
668_1995                               CGTGCGCGTCTGCACCTGCACGCACCAGCGGCCGTCTCGATACGCGGCGC
Bp22_1989                              CGTGCGCGTCTGCACTTGCACGCACCAGCGGCCGTCTCGATACGCGGCGC
BPC006_2008                            CGTGCGCGTCTGCACTTGCACGCACCAGCGGCCGTCTCGATACGCGGCGC
Burkholderia_pseudomallei_104_1990     CGTGCGCGTCTGCACTTGCACGCACCAGCGGCCGTCTCGATACGCGGCGC
Burkholderia_pseudomallei_18_1990      CGTGCGCGTCTGCACTTGCACGCACCAGCGGCCGTCTCGATACGCGGCGC
Burkholderia_pseudomallei_208_1990     CGTGCGCGTCTGCACTTGCACGCACCAGCGGCCGTCTCGATACGCGGCGC
Burkholderia_pseudomallei_24_1976      CGTGCGCGTCTGCACTTGCACGCACCAGCGGCCGTCTCGATACGCGGCGC
Burkholderia_pseudomallei_25_1977      CGTGCGCGTCTGCACTTGCACGCACCAGCGGCCGTCTCGATACGCGGCGC
Burkholderia_pseudomallei_31_1992      CGTGCGCGTCTGCACTTGCACGCACCAGCGGCCGTCTCGATACGCGGCGC
Burkholderia_pseudomallei_33_1976      CGTGCGCGTCTGCACTTGCACGCACCAGCGGCCGTCTCGATACGCGGCGC
Burkholderia_pseudomallei_35_1963      CGTGCGCGTCTGCACTTGCACGCACCAGCGGCCGTCTCGATACGCGGCGC
Burkholderia_pseudomallei_4075_1999    CGTGCGCGTCTGCACTTGCACGCACCAGCGGCCGTCTCGATACGCGGCGC
Burkholderia_pseudomallei_5_1949       CGTGCGCGTCTGCACCTGCACGCACCAGCGGCCGTCTCGATACGCGGCGC
Burkholderia_pseudomallei_6_1960       CGTGCGCGTCTGCACTTGCACGCACCAGCGGCCGTCTCGATACGCGGCGC
Burkholderia_pseudomallei_68_1992      CGTGCGCGTCTGCACTTGCACGCACCAGCGGCCGTCTCGATACGCGGCGC
Burkholderia_pseudomallei_8_8_117_2008 CGTGCGCGTCTGCACTTGCACGCACCAGCGGCCGTCTCGATACGCGGCGC
Burkholderia_pseudomallei_91_1984      CGTGCGCGTCTGCACTTGCACGCACCAGCGGCCGTCTCGATACGCGGCGC
Burkholderia_pseudomallei_9_1988       CGTGCGCGTCTGCACTTGCACGCACCAGCGGCCGTCTCGATACGCGGCGC
Burkholderia_pseudomallei_D150_2006    CGTGCGCGTCTGCACTTGCACGCACCAGCGGCCGTCTCGATACGCGGCGC
Burkholderia_pseudomallei_D35_2003     CGTGCGCGTCTGCACTTGCACGCACCAGCGGCCGTCTCGATACGCGGCGC
Burkholderia_pseudomallei_D51_1992     CGTGCGCGTCTGCACTTGCACGCACCAGCGGCCGTCTCGATACGCGGCGT
Burkholderia_pseudomallei_D60_1992     CGTGCGCGTCTGCACCTGCACGCACCAGCGGCCGTCTCGATACGCGGCGC
Burkholderia_pseudomallei_D77_1994     CGTGCGCGTCTGCACCTGCACGCACCAGCGGCCGTCTCGATACGCGGCGC
E264_1994                              CGTGCGCGTTTGCACGTCGAGGTGCCAGCGGCCGTCTCGATACGCGGCGC
K96243_1996                            CGTGCGCGTCTGCACTTGCACGCACCAGCGGCCGTCTCGATACGCGGCGC
MSHR346_1996                           CGTGCGCGTCTGCACCTGCACGCACCAGCGGCCGTCTCGATACGCGGCGC

1026b_1993                             TCGCCTCGAGACCGATGTCGCCGCGCTCGAACACGGTCGGCGCTGTGCGT
1106a_1993                             TCGCCTCGAGACCGATGTCGCCGCGCTCGAACACGGTCGGCGCGGTGCGT
1106b_1996                             TCGCCTCGAGACCGATGTCGCCGCGCTCGAACACGGTCGGCGCGGTGCGT
1710a_1996                             TCGCCTCGAGACCGATGTCGCCGCGCTCGAACACGGTCGGCGCGGTGCGT
1710b_1999                             TCGCCTCGAGACCGATGTCGCCGCGCTCGAACACGGTCGGCGCGGTGCGT
668_1995                               TCGCCTCGAGACCGATGTCGCCGCGCTCGAACACGGTCGGCGCGGTGCGT
Bp22_1989                              TCGCCTCGAGACCGATGTCGCCGCGCTCGAACACGGTCGGCGCGGTGCGT
BPC006_2008                            TCGCCTCGAGACCGATGTCGCCGCGCTCGAACACGGTCGGCGCGGTGCGT
Burkholderia_pseudomallei_104_1990     TCGCCTCGAGACCGATGTCGCCGCGCTCGAACACGGTCGGCGCGGTGCGT
Burkholderia_pseudomallei_18_1990      TCGCCTCGAGACCGATGTCGCCGCGCTCGAACACGGTCGGCGCGGTGCGT
Burkholderia_pseudomallei_208_1990     TCGCCTCGAGACCGATGTCGCCGCGCTCGAACACGGTCGGCGCGGTGCGT
Burkholderia_pseudomallei_24_1976      TCGCCTCGAGACCGATGTCGCCGCGCTCGAACACGGTCGGCGCGGTGCGT
Burkholderia_pseudomallei_25_1977      TCGCCTCGAGACCGATGTCGCCGCGCTCGAACACGGTCGGCGCTGTGCGT
Burkholderia_pseudomallei_31_1992      TCGCCTCGAGACCGATGTCGCCGCGCTCGAACACGGTCGGCGCGGTGCGT
Burkholderia_pseudomallei_33_1976      TCGCCTCGAGACCGATGTCGCCGCGCTCGAACACGGTCGGCGCGGTGCGT
Burkholderia_pseudomallei_35_1963      TCGCCTCGAGACCGATGTCGCCGCGCTCGAACACGGTCGGCGCGGTGCGT
Burkholderia_pseudomallei_4075_1999    TCGCCTCGAGACCGATGTCGCCGCGCTCGAACACGGTCGGCGCGGTGCGT
Burkholderia_pseudomallei_5_1949       TCGCCTCGAGACCGATGTCGCCGCGCTCGAACACGGTCGGCGCGGTGCGT
Burkholderia_pseudomallei_6_1960       TCGCCTCGAGACCGATGTCGCCGCGCTCGAACACGGTCGGCGCGGTGCGT
Burkholderia_pseudomallei_68_1992      TCGCCTCGAGACCGATGTCGCCGCGCTCGAACACGGTCGGCGCGGTGCGT
Burkholderia_pseudomallei_8_8_117_2008 TCGCCTCGAGACCGATGTCGCCGCGCTCGAACACGGTCGGCGCTGTGCGT
Burkholderia_pseudomallei_91_1984      TCGCCTCGAGACCGATGTCGCCGCGCTCGAACACGGTCGGCGCGGTGCGT
Burkholderia_pseudomallei_9_1988       TCGCCTCGAGACCGATGTCGCCGCGCTCGAACACGGTCGGCGCGGTGCGT
Burkholderia_pseudomallei_D150_2006    TCGCCTCGAGACCGATGTCGCCGCGCTCGAACACGGTCGGCGCTGTGCGT
Burkholderia_pseudomallei_D35_2003     TCGCCTCGAGACCGATGTCGCCGCGCTCGAACACGGTCGGCGCGGTGCGT
Burkholderia_pseudomallei_D51_1992     TCGCCTCGAGACCGATGTCGCCGCGCTCGAACACGGTCGGCGCGGTGCGT
Burkholderia_pseudomallei_D60_1992     TCGCCTCGAGACCGATGTCGCCGCGCTCGAACACGGTCGGCGCGGTGCGT
Burkholderia_pseudomallei_D77_1994     TCGCCTCGAGACCGATGTCGCCGCGCTCGAACACGGTCGGCGCGGTGCGT
E264_1994                              TCGCTTCGAGGCCGATGTCGCCGCGCTCGAACACGGTCGGCGCGGTGCGC
K96243_1996                            TCGCCTCGAGACCGATGTCGCCGCGCTCGAACACGGTCGGCGCGGTGCGT
MSHR346_1996                           TCGCCTCGAGACCGATGTCGCCGCGCTCGAACACGGTCGGCGCGGTGCGT

1026b_1993                             TCGGGAAAGTGGAACGCCTGCGACAGCAGCGCGCCGTCGCTCGCGTACAG
1106a_1993                             TCGGGAAAGTGGAACGCCTGCGACAGCAGCGCGCCGTCGCTCGCGTACAG
1106b_1996                             TCGGGAAAGTGGAACGCCTGCGACAGCAGCGCGCCGTCGCTCGCGTACAG
1710a_1996                             TCGGGAAAGTGGAACGCCTGCGACAGCAGCGCGCCGTCGCTCGCGTACAG
1710b_1999                             TCGGGAAAGTGGAACGCCTGCGACAGCAGCGCGCCGTCGCTCGCGTACAG
668_1995                               TCGGGAAAGTGGAACGCCTGCGACAGCAGCGCGCCGTCGCTCGCGTACAG
Bp22_1989                              TCGGGAAAGTGGAACGCCTGCGACAGCAGCGCGCCGTCGCTCGCGTACAG
BPC006_2008                            TCGGGAAAGTGGAACGCCTGCGACAGCAGCGCGCCGTCGCTCGCGTACAG
Burkholderia_pseudomallei_104_1990     TCGGGAAAGTGGAACGCCTGCGACAGCAGCGCGCCGTCGCTCGCGTACAG
Burkholderia_pseudomallei_18_1990      TCGGGAAAGTGGAACGCCTGCGACAGCAGCGCGCCGTCGCTCGCGTACAG
Burkholderia_pseudomallei_208_1990     TCGGGAAAGTGGAACGCCTGCGACAGCAGCGCGCCGTCGCTCGCGTACAG
Burkholderia_pseudomallei_24_1976      TCGGGAAAGTGGAACGCCTGCGACAGCAGCGCGCCGTCGCTCGCGTACAG
Burkholderia_pseudomallei_25_1977      TCGGGAAAGTGGAACGCCTGCGACAGCAGCGCGCCGTCGCTCGCGTACAG
Burkholderia_pseudomallei_31_1992      TCGGGAAAGTGGAACGCCTGCGACAGCAGCGCGCCGTCGCTCGCGTACAG
Burkholderia_pseudomallei_33_1976      TCGGGAAAGTGGAACGCCTGCGACAGCAGCGCGCCGTCGCTCGCGTACAG
Burkholderia_pseudomallei_35_1963      TCGGGAAAGTGGAACGCCTGCGACAGCAGCGCGCCGTCGCTCGCGTACAG
Burkholderia_pseudomallei_4075_1999    TCGGGAAAGTGGAACGCCTGCGACAGCAGCGCGCCGTCGCTCGCGTACAG
Burkholderia_pseudomallei_5_1949       TCGGGAAAGTGGAACGCCTGCGACAGCAGCGCGCCGTCGCTCGCGTACAG
Burkholderia_pseudomallei_6_1960       TCGGGAAAGTGGAACGCCTGCGACAGCAGCGCGCCGTCGCTCGCGTACAG
Burkholderia_pseudomallei_68_1992      TCGGGAAAGTGGAACGCCTGCGACAGCAGCGCGCCGTCGCTCGCGTACAG
Burkholderia_pseudomallei_8_8_117_2008 TCGGGAAAGTGGAACGCCTGCGACAGCAGCGCGCCGTCGCTCGCGTACAG
Burkholderia_pseudomallei_91_1984      TCGGGAAAGTGGAACGCCTGCGACAGCAGCGCGCCGTCGCTCGCGTACAG
Burkholderia_pseudomallei_9_1988       TCGGGAAAGTGGAACGCCTGCGACAGCAGCGCGCCGTCGCTCGCGTACAG
Burkholderia_pseudomallei_D150_2006    TCGGGAAAGTGGAACGCCTGCGACAGCAGCGCGCCGTCGCTCGCGTACAG
Burkholderia_pseudomallei_D35_2003     TCGGGAAAGTGGAACGCCTGCGACAGCAGCGCGCCGTCGCTCGCGTACAG
Burkholderia_pseudomallei_D51_1992     TCGGGAAAGTGGAACGCCTGCGACAGCAGCGCGCCGTCGCTCGCGTACAG
Burkholderia_pseudomallei_D60_1992     TCGGGAAAGTGGAACGCCTGCGACAGCAGCGCGCCGTCGCTCGCGTACAG
Burkholderia_pseudomallei_D77_1994     TCGGGAAAGTGGAACGCCTGCGACAGCAGCGCGCCGTCGCTCGCGTACAG
E264_1994                              TCGGGGAAGTGGAACGCCTGCGACAGCAGCGTGCCGTCGGCCGCGTACAG
K96243_1996                            TCGGGAAAGTGGAACGCCTGCGACAGCAGCGCGCCGTCGCTCGCGTACAG
MSHR346_1996                           TCGGGAAAGTGGAACGCCTGCGACAGCAGCGCGCCGTCGCTCGCGTACAG

1026b_1993                             CGATGCGATCACGACGTCGTGCTCGCGCGGGCCGAAGCGGTACGCATAGG
1106a_1993                             CGATGCGATCACGACGTCGTGCTCGCGCGGGCCGAAGCGGTACGCATAGG
1106b_1996                             CGATGCGATCACGACGTCGTGCTCGCGCGGGCCGAAGCGGTACGCATAGG
1710a_1996                             CGATGCGATCACGACGTCGTGCTCGCGCGGGCCGAAGCGGTACGCATAGG
1710b_1999                             CGATGCGATCACGACGTCGTGCTCGCGCGGGCCGAAGCGGTACGCATAGG
668_1995                               CGATGCGATCACGACGTCGTGCTCGCGCGGGCCGAAGCGGTACGCATAGG
Bp22_1989                              CGATGCGATCACGACGTCGTGCTCGCGCGGGCCGAAGCGGTACGCATAGG
BPC006_2008                            CGATGCGATCACGACGTCGTGCTCGCGCGGGCCGAAGCGGTACGCATAGG
Burkholderia_pseudomallei_104_1990     CGATGCGATCACGACGTCGTGCTCGCGCGGGCCGAAGCGGTACGCATAGG
Burkholderia_pseudomallei_18_1990      CGATGCGATCACGACGTCGTGCTCGCGCGGGCCGAAGCGGTACGCATAGG
Burkholderia_pseudomallei_208_1990     CGATGCGATCACGACGTCGTGCTCGCGCGGGCCGAAGCGGTACGCATAGG
Burkholderia_pseudomallei_24_1976      CGATGCGATCACGACGTCGTGCTCGCGCGGGCCGAAGCGGTACGCATAGG
Burkholderia_pseudomallei_25_1977      CGACGCGATCACGACGTCGTGCTCGCGCGGGCCGAAGCGGTACGCATAGG
Burkholderia_pseudomallei_31_1992      CGACGCGATCACGACGTCGTGCTCGCGCGGGCCGAAGCGGTACGCATAGG
Burkholderia_pseudomallei_33_1976      CGATGCGATCACGACGTCGTGCTCGCGCGGGCCGAAGCGGTACGCATAGG
Burkholderia_pseudomallei_35_1963      CGACGCGATCACGACGTCGTGCTCGCGCGGGCCGAAGCGGTACGCATAGG
Burkholderia_pseudomallei_4075_1999    CGATGCGATCACGACGTCGTGCTCGCGCGGGCCGAAGCGGTACGCATAGG
Burkholderia_pseudomallei_5_1949       CGATGCGATCACGACGTCGTGCTCGCGCGGGCCGAAGCGGTACGCATAGG
Burkholderia_pseudomallei_6_1960       CGATGCGATCACGACGTCGTGCTCGCGCGGGCCGAAGCGGTACGCATAGG
Burkholderia_pseudomallei_68_1992      CGATGCGATCACGACGTCGTGCTCGCGCGGGCCGAAGCGGTACGCATAGG
Burkholderia_pseudomallei_8_8_117_2008 CGATGCGATCACGACGTCGTGCTCGCGCGGGCCGAAGCGGTACGCATAGG
Burkholderia_pseudomallei_91_1984      CGATGCGATCACGACGTCGTGCTCGCGCGGGCCGAAGCGGTACGCATAGG
Burkholderia_pseudomallei_9_1988       CGATGCGATCACGACGTCGTGCTCGCGCGGGCCGAAGCGGTACGCATAGG
Burkholderia_pseudomallei_D150_2006    CGATGCGATCACGACGTCGTGCTCGCGCGGGCCGAAGCGGTACGCATAGG
Burkholderia_pseudomallei_D35_2003     CGATGCGATCACGACGTCGTGCTCGCGCGGGCCGAAGCGGTACGCATAGG
Burkholderia_pseudomallei_D51_1992     CGACGCGATCACGACGTCGTGCTCGCGCGGGCCGAAGCGGTACGCATAGG
Burkholderia_pseudomallei_D60_1992     CGATGCGATCACGACGTCGTGCTCGCGCGGGCCGAAGCGGTACGCATAGG
Burkholderia_pseudomallei_D77_1994     CGATGCGATCACGACGTCGTGCTCGCGCGGGCCGAAGCGGTACGCATAGG
E264_1994                              CGATGCGATCACGACGTCGTGCTCGCGCGGGCCGAAGCGGTACGCATACG
K96243_1996                            CGATGCGATCACGACGTCGTGCTCGCGCGGGCCGAAGCGGTACGCATAGG
MSHR346_1996                           CGATGCGATCACGACGTCGTGTTCGCGCGGGCCGAAGCGGTACGCATAGG

1026b_1993                             TGAAATCGAAGAATCGGCCGAGCAGGTCGGCCGAATTCACGCATTGGCCC
1106a_1993                             TGAAATCGAAGAATCGGCCGAGCAGGTCGGCCGAATTCACGCATTGGCCC
1106b_1996                             TGAAATCGAAGAATCGGCCGAGCAGGTCGGCCGAATTCACGCATTGGCCC
1710a_1996                             TGAAATCGAAGAATCTGCCGAGCAGGTCGGCCGAATTCACGCATTGGCCC
1710b_1999                             TGAAATCGAAGAATCTGCCGAGCAGGTCGGCCGAATTCACGCATTGGCCC
668_1995                               TGAAATCGAAGAATCGGCCGAGCAGGTCGGCCGAATTCACGCATTGGCCC
Bp22_1989                              TGAAATCGAAGAATCGGCCGAGCAGGTCGGCCGAATTCACGCATTGGCCC
BPC006_2008                            TGAAATCGAAGAATCGGCCGAGCAGGTCGGCCGAATTCACGCATTGGCCC
Burkholderia_pseudomallei_104_1990     TGAAATCGAAGAATCTGCCGAGCAGGTCGGCCGAATTCACGCATTGGCCC
Burkholderia_pseudomallei_18_1990      TGAAATCGAAGAATCTGCCGAGCAGGTCGGCCGAATTCACGCATTGGCCC
Burkholderia_pseudomallei_208_1990     TGAAATCGAAGAATCGGCCGAGCAGGTCGGCCGAATTCACGCATTGGCCC
Burkholderia_pseudomallei_24_1976      TGAAATCGAAGAATCGGCCGAGCAGGTCGGCCGAATTCACGCATTGGCCC
Burkholderia_pseudomallei_25_1977      TGAAATCGAAGAATCGGCCGAGCAGGTCGGCCGAATTCACGCATTGGCCC
Burkholderia_pseudomallei_31_1992      TGAAATCGAAGAATCGGCCGAGCAGGTCGGCCGAATTCACGCATTGGCCC
Burkholderia_pseudomallei_33_1976      TGAAATCGAAGAATCTGCCGAGCAGGTCGGCCGAATTCACGCATTGGCCC
Burkholderia_pseudomallei_35_1963      TGAAATCGAAGAATCGGCCGAGCAGGTCGGCCGAATTCACGCATTGGCCC
Burkholderia_pseudomallei_4075_1999    TGAAATCGAAGAATCTGCCGAGCAGGTCGGCCGAATTCACGCATTGGCCC
Burkholderia_pseudomallei_5_1949       TGAAATCGAAGAATCGGCCGAGCAGGTCGGCCGAATTCACGCATTGGCCC
Burkholderia_pseudomallei_6_1960       TGAAATCGAAGAATCTGCCGAGCAGGTCGGCCGAATTCACGCATTGGCCC
Burkholderia_pseudomallei_68_1992      TGAAATCGAAGAATCTGCCGAGCAGGTCGGCCGAATTCACGCATTGGCCC
Burkholderia_pseudomallei_8_8_117_2008 TGAAATCGAAGAATCGGCCGAGCAGGTCGGCCGAATTCACGCATTGGCCC
Burkholderia_pseudomallei_91_1984      TGAAATCGAAGAATCGGCCGAGCAGGTCGGCCGAATTCACGCATTGGCCC
Burkholderia_pseudomallei_9_1988       TGAAATCGAAGAATCGGCCGAGCAGGTCGGCCGAATTCACGCATTGGCCC
Burkholderia_pseudomallei_D150_2006    TGAAATCGAAGAATCGGCCGAGCAGGTCGGCCGAATTCACGCATTGGCCC
Burkholderia_pseudomallei_D35_2003     TGAAATCGAAGAATCGGCCGAGCAGATCGGCCGAATTCACGCATTGGCCC
Burkholderia_pseudomallei_D51_1992     TGAAATCGAAGAATCGGCCGAGCAGGTCGGCCGAATTCACGCATTGGCCC
Burkholderia_pseudomallei_D60_1992     TGAAATCGAAGAATCGGCCGAGCAGGTCGGCCGAATTCACGCATTGGCCC
Burkholderia_pseudomallei_D77_1994     TGAAATCGAAGAATCGGCCGAGCAGGTCGGCCGAATTCACGCATTGGCCC
E264_1994                              TGAAATCGAAGAATCGGCCGAGCAGGTCGGCGGAATTCACGCATTCGCCT
K96243_1996                            TGAAATCGAAGAATCGGCCGAGCAGGTCGGCCGAATTCACGCATTGGCCC
MSHR346_1996                           TGAAATCGAAGAATCGGCCGAGCAGGTCGGCCGAATTCACGCATTGGCCC

1026b_1993                             GCGTGGGCGGCGACGTGCACCGTGCGGGCCGCGCGCGCGATCGGCGTCTT
1106a_1993                             GCGTGGGCGGCGACGTGCACCGTGCGGGCCGCGCGCGCGATCGGCGTCTT
1106b_1996                             GCGTGGGCGGCGACGTGCACCGTGCGGGCCGCGCGCGCGATCGGCGTCTT
1710a_1996                             GCGTGGGCGGCGACGTGCACCGTGCGGGCCGCGCGCGCGATCGGCGTCTT
1710b_1999                             GCGTGGGCGGCGACGTGCACCGTGCGGGCCGCGCGCGCGATCGGCGTCTT
668_1995                               GCGTGGGCGGCGACGTGGACCGTGCGGGCCGCGCGCGCGACCGGCGTCTT
Bp22_1989                              GCGTGGGCGGCGACGTGCACCGTGCGGGCCGCGCGCGCGATCGGCGTCTT
BPC006_2008                            GCGTGGGCGGCGACGTGCACCGTGCGGGCCGCGCGCGCGATCGGCGTCTT
Burkholderia_pseudomallei_104_1990     GCGTGGGCGGCGACGTGCACCGTGCGGGCCGCGCGCGCGATCGGCGTCTT
Burkholderia_pseudomallei_18_1990      GCGTGGGCGGCGACGTGCACCGTGCGGGCCGCGCGCGCGATCGGCGTCTT
Burkholderia_pseudomallei_208_1990     GCGTGGGCGGCGACGTGCACCGTGCGGGCCGCGCGCGCGATCGGCGTCTT
Burkholderia_pseudomallei_24_1976      GCGTGGGCGGCGACGTGCACCGTGCGGGCCGCGCGCGCGATCGGCGTCTT
Burkholderia_pseudomallei_25_1977      GCGTGGGCGGCGACGTGCACCGTGCGGGCCGCGCGCGCGATCGGCGTCTT
Burkholderia_pseudomallei_31_1992      GCGTGGGCGGCGACGTGCACCGTGCGGGCCGCGCGCGCGATCGGCGTCTT
Burkholderia_pseudomallei_33_1976      GCGTGGGCGGCGACGTGCACCGTGCGGGCCGCGCGCGCGATCGGCGTCTT
Burkholderia_pseudomallei_35_1963      GCGTGGGCGGCGACGTGCACCGTGCGGGCCGCGCGCGCGATCGGCGTCTT
Burkholderia_pseudomallei_4075_1999    GCGTGGGCGGCGACGTGCACCGTGCGGGCCGCGCGCGCGATCGGCGTCTT
Burkholderia_pseudomallei_5_1949       GCGTGGGCGGCGACGTGTACCGTGCGGGCCGCGCGCGCGACCGGCGTCTT
Burkholderia_pseudomallei_6_1960       GCGTGGGCGGCGACGTGCACCGTGCGGGCCGCGCGCGCGATCGGCGTCTT
Burkholderia_pseudomallei_68_1992      GCGTGGGCGGCGACGTGCACCGTGCGGGCCGCGCGCGCGATCGGCGTCTT
Burkholderia_pseudomallei_8_8_117_2008 GCGTGGGCGGCGACGTGCACCGTGCGGGCCGCGCGCGCGATCGGCGTCTT
Burkholderia_pseudomallei_91_1984      GCGTGGGCGGCGACGTGCACCGTGCGGGCCGCGCGCGCGATCGGCGTCTT
Burkholderia_pseudomallei_9_1988       GCGTGGGCGGCGACGTGCACCGTGCGGGCCGCGCGCGCGATCGGCGTCTT
Burkholderia_pseudomallei_D150_2006    GCGTGGGCGGCGACGTGCACCGTGCGGGCCGCGCGCGCGATCGGCGTCTT
Burkholderia_pseudomallei_D35_2003     GCGTGGGCGGCGACGTGCACCGTGCGGGCCGCGCGCGCGATCGGCGTCTT
Burkholderia_pseudomallei_D51_1992     GCGTGGGCGGCGACGTGCACCGTGCGGGCCGCGCGCGCGATCGGCGTCTT
Burkholderia_pseudomallei_D60_1992     GCGTGGGCGGCGACGTGCACCGTGCGGGCCGCGCGCGCGACCGGCGTCTT
Burkholderia_pseudomallei_D77_1994     GCGTGGGCGGCGACGTGCACCGTGCGGGCCGCGCGCGCGATCGGCGTCTT
E264_1994                              GCGTGGGCGCCGACGCGCAACGCGCGGCTCGCGCGCGCGATCGGCGTCTT
K96243_1996                            GCGTGGGCGGCGACGTGCACCGTGCGGGCCGCGCGCGCGATCGGCGTCTT
MSHR346_1996                           GCGTGGGCGGCGACGTGCACCGTGCGGGCCGCGCGCGCGATCGGCGTCTT

1026b_1993                             GCCGTCGCGCAGCGCGACGAGCTCGATGCGGGCTTCGAGCGGCGCGGGCG
1106a_1993                             GCCGTCGCGCAGCGCGACGAGCTCGATGCGGGCTTCGAGCGGCGCGGGCG
1106b_1996                             GCCGTCGCGCAGCGCGACGAGCTCGATGCGGGCTTCGAGCGGCGCGGGCG
1710a_1996                             GCCGTCGCGCAGCGCGACGAGCTCGATGCGGGCTTCGAGCGGCGCGGGCG
1710b_1999                             GCCGTCGCGCAGCGCGACGAGCTCGATGCGGGCTTCGAGCGGCGCGGGCG
668_1995                               GCCGTCGCGTAGCGCGACGAGCTCGATGCGGGCTTCGAGCGGCGCGGGCG
Bp22_1989                              GCCGTCGCGCAGCGCGACGAGCTCGATGCGGGCTTCGAGCGGCGCGGGCG
BPC006_2008                            GCCGTCGCGCAGCGCGACGAGCTCGATGCGGGCTTCGAGCGGCGCGGGCG
Burkholderia_pseudomallei_104_1990     GCCGTCGCGCAGCGCGACGAGCTCGATGCGGGCTTCGAGCGGCGCGGGCG
Burkholderia_pseudomallei_18_1990      GCCGTCGCGCAGCGCGACGAGCTCGATGCGGGCTTCGAGCGGCGCGGGCG
Burkholderia_pseudomallei_208_1990     GCCGTCGCGCAGCGCGACGAGCTCGATGCGGGCTTCGAGCGGCGCGGGCG
Burkholderia_pseudomallei_24_1976      GCCGTCGCGCAGCGCGACGAGCTCGATGCGGGCTTCGAGCGGCGCGGGCG
Burkholderia_pseudomallei_25_1977      GCCGTCGCGCAGCGCGACGAGCTCGATGCGGGCTTCGAGCGGCGCGGGCG
Burkholderia_pseudomallei_31_1992      GCCGTCGCGCAGCGCGACGAGCTCGATGCGGGCTTCGAGCGGCGCGGGCG
Burkholderia_pseudomallei_33_1976      GCCGTCGCGCAGCGCGACGAGCTCGATGCGGGCTTCGAGCGGCGCGGGCG
Burkholderia_pseudomallei_35_1963      GCCGTCGCGCAGCGCGACGAGCTCGATGCGGGCTTCGAGCGGCGCGGGCG
Burkholderia_pseudomallei_4075_1999    GCCGTCGCGCAGCGCGACGAGCTCGATGCGGGCTTCGAGCGGCGCGGGCG
Burkholderia_pseudomallei_5_1949       GCCGTCGCGCAGCGCGACGAGCTCGATGCGGGCTTCGAGCGGCGCGGGCG
Burkholderia_pseudomallei_6_1960       GCCGTCGCGCAGCGCGACGAGCTCGATGCGGGCTTCGAGCGGCGCGGGCG
Burkholderia_pseudomallei_68_1992      GCCGTCGCGCAGCGCGACGAGCTCGATGCGGGCTTCGAGCGGCGCGGGCG
Burkholderia_pseudomallei_8_8_117_2008 GCCGTCGCGCAGCGCGACGAGCTCGATGCGGGCTTCGAGCGGCGCGGGCG
Burkholderia_pseudomallei_91_1984      GCCGTCGCGCAGCGCGACGAGCTCGATGCGGGCTTCGAGCGGCGCGGGCG
Burkholderia_pseudomallei_9_1988       GCCGTCGCGCAGCGCGACGAGCTCGATGCGGGCTTCGAGCGGCGCGGGCG
Burkholderia_pseudomallei_D150_2006    GCCGTCGCGCAGCGCGACGAGCTCGATGCGGGCTTCGAGCGGCGCGGGCG
Burkholderia_pseudomallei_D35_2003     GCCGTCGCGCAGCGCGACGAGCTCGATGCGGGCTTCGAGCGGCGCGGGCG
Burkholderia_pseudomallei_D51_1992     GCCGTCGCGCAGCGCGACGAGCTCGATGCGGGCTTCGAGCGGCGCGGGCG
Burkholderia_pseudomallei_D60_1992     GCCGTCGCGCAGCGCGACGAGCTCGATGCGGGCTTCGAGCGGCGCGGGCG
Burkholderia_pseudomallei_D77_1994     GCCGTCGCGCAGCGCGACGAGCTCGATGCGGGCTTCGAGCGGCGCGGGCG
E264_1994                              GCCATCGCGCAGCGCGACGAGCTCGATGCGGGCGTCGAGCGGCGCCGGCG
K96243_1996                            GCCGTCGCGCAGCGCGACGAGCTCGATGCGGGCTTCGAGCGGCGCGGGCG
MSHR346_1996                           GCCGTCGCGCAGCGCGACGAGCTCGATGCGGGCTTCGAGCGGCGCGGGCG

1026b_1993                             CATCGTTGAGCACGTGCACGTCGAGGCCGTTGAGCCCTTCGTCGGTCAGC
1106a_1993                             CATCGTTGAGCACGTGCACGTCGAGGCCGTTGAGCCCTTCGTCGGTCAGC
1106b_1996                             CATCGTTGAGCACGTGCACGTCGAGGCCGTTGAGCCCTTCGTCGGTCAGC
1710a_1996                             CATCGTTGAGCACGTGCACGTCGAGGCCGTTGAGCCCTTCGTCGGTCAGC
1710b_1999                             CATCGTTGAGCACGTGCACGTCGAGGCCGTTGAGCCCTTCGTCGGTCAGC
668_1995                               CATCGTTGAGCACGTGCACGTCGAGGCCGTTGAGCCCTTCGTCGGTCAGC
Bp22_1989                              CATCGTTGAGCACGTGCACGTCGAGGCCGTTGAGCCCTTCGTCGGTCAGC
BPC006_2008                            CATCGTTGAGCACGTGCACGTCGAGGCCGTTGAGCCCTTCGTCGGTCAGC
Burkholderia_pseudomallei_104_1990     CATCGTTGAGCACGTGCACGTCGAGGCCGTTGAGCCCTTCGTCGGTCAGC
Burkholderia_pseudomallei_18_1990      CATCGTTGAGCACGTGCACGTCGAGGCCGTTGAGCCCTTCGTCGGTCAGC
Burkholderia_pseudomallei_208_1990     CATCGTTGAGCACGTGCACGTCGAGGCCGTTGAGCCCTTCGTCGGTCAGC
Burkholderia_pseudomallei_24_1976      CATCGTTGAGCACGTGCACGTCGAGGCCGTTGAGCCCTTCGTCGGTCAGC
Burkholderia_pseudomallei_25_1977      CATCGTTGAGCACGTGCACGTCGAGGCCGTTGAGCCCTTCGTCGGTCAGC
Burkholderia_pseudomallei_31_1992      CATCGTTGAGCACGTGCACGTCGAGGCCGTTGAGCCCTTCGTCGGTCAGC
Burkholderia_pseudomallei_33_1976      CATCGTTGAGCACGTGCACGTCGAGGCCGTTGAGCCCTTCGTCGGTCAGC
Burkholderia_pseudomallei_35_1963      CATCGTTGAGCACGTGCACGTCGAGGCCGTTGAGCCCTTCGTCGGTCAGC
Burkholderia_pseudomallei_4075_1999    CATCGTTGAGCACGTGCACGTCGAGGCCGTTGAGCCCTTCGTCGGTCAGC
Burkholderia_pseudomallei_5_1949       CATCGTTGAGCACGTGCACGTCGAGGCCGTTGAGCCCTTCGTCGGTCAGC
Burkholderia_pseudomallei_6_1960       CATCGTTGAGCACGTGCACGTCGAGGCCGTTGAGCCCTTCGTCGGTCAGC
Burkholderia_pseudomallei_68_1992      CATCGTTGAGCACGTGCACGTCGAGGCCGTTGAGCCCTTCGTCGGTCAGC
Burkholderia_pseudomallei_8_8_117_2008 CATCGTTGAGCACGTGCACGTCGAGGCCGTTGAGCCCTTCGTCGGTCAGC
Burkholderia_pseudomallei_91_1984      CATCGTTGAGCACGTGCACGTCGAGGCCGTTGAGCCCTTCGTCGGTCAGC
Burkholderia_pseudomallei_9_1988       CATCGTTGAGCACGTGCACGTCGAGGCCGTTGAGCCCTTCGTCGGTCAGC
Burkholderia_pseudomallei_D150_2006    CATCGTTGAGCACGTGCACGTCGAGGCCGTTGAGCCCTTCGTCGGTCAGC
Burkholderia_pseudomallei_D35_2003     CATCGTTGAGCACGTGCACGTCGAGGCCGTTGAGCCCTTCGTCGGTCAGC
Burkholderia_pseudomallei_D51_1992     CATCGTTGAGCACGTGCACGTCGAGGCCGTTGAGCCCTTCGTCGGTCAGC
Burkholderia_pseudomallei_D60_1992     CATCGTTGAGCACGTGCACGTCGAGGCCGTTGAGCCCTTCGTCGGTCAGC
Burkholderia_pseudomallei_D77_1994     CATCGTTGAGCACGTGCACGTCGAGGCCGTTGAGCCCTTCGTCGGTCAGC
E264_1994                              TATCGTTGAGCACGTGCACGTCGAGGCCGTTGAGCCCCTCGTCGGTTAGC
K96243_1996                            CATCGTTGAGCACGTGCACGTCGAGGCCGTTGAGCCCTTCGTCGGTCAGC
MSHR346_1996                           CATCGTTGAGCACGTGCACGTCGAGGCCGTTGAGCCCTTCGTCGGTCAGC

1026b_1993                             AGGATCTGCCGCGGCTGCGATACGCGCCGCAACGCATGCCACGCGGATTT
1106a_1993                             AGGATCTGCCGCGGCTGCGATACGCGCCGCAACGCATGCCATGCGGATTT
1106b_1996                             AGGATCTGCCGCGGCTGCGATACGCGCCGCAACGCATGCCATGCGGATTT
1710a_1996                             AGGATCTGCCGCGGCTGCGATACGCGCCGCAACGCATGCCATGCGGATTT
1710b_1999                             AGGATCTGCCGCGGCTGCGATACGCGCCGCAACGCATGCCATGCGGATTT
668_1995                               AGGATCTGCCGCGGCTGCGATACGCGCCGCAACGCATGCCATGCGGATTT
Bp22_1989                              AGGATCTGCCGCGGCTGCGATACGCGCCGCAACGCATGCCATGCGGATTT
BPC006_2008                            AGGATCTGCCGCGGCTGCGATACGCGCCGCAACGCATGCCATGCGGATTT
Burkholderia_pseudomallei_104_1990     AGGATCTGCCGCGGCTGCGATACGCGCCGCAACGCATGCCATGCGGATTT
Burkholderia_pseudomallei_18_1990      AGGATCTGCCGCGGCTGCGATACGCGCCGCAACGCATGCCATGCGGATTT
Burkholderia_pseudomallei_208_1990     AGGATCTGCCGCGGCTGCGATACGCGCCGCAACGCATGCCATGCGGATTT
Burkholderia_pseudomallei_24_1976      AGGATCTGCCGCGGCTGCGATACGCGCCGCAACGCATGCCACGCGGATTT
Burkholderia_pseudomallei_25_1977      AGGATCTGCCGCGGCTGCGATACGCGCCGCAACGCATGCCACGCGGATTT
Burkholderia_pseudomallei_31_1992      AGGATCTGCCGCGGCTGCGATACGCGCCGCAACGCATGCCATGCGGATTT
Burkholderia_pseudomallei_33_1976      AGGATCTGCCGCGGCTGCGATACGCGCCGCAACGCATGCCATGCGGATTT
Burkholderia_pseudomallei_35_1963      AGGATCTGCCGCGGCTGCGATACGCGCCGCAACGCATGCCATGCGGATTT
Burkholderia_pseudomallei_4075_1999    AGGATCTGCCGCGGCTGCGATACGCGCCGCAACGCATGCCATGCGGATTT
Burkholderia_pseudomallei_5_1949       AGGATCTGCCGCGGCTGCGATACGCGCCGCAACGCATGCCATGCGGATTT
Burkholderia_pseudomallei_6_1960       AGGATCTGCCGCGGCTGCGATACGCGCCGCAACGCATGCCATGCGGATTT
Burkholderia_pseudomallei_68_1992      AGGATCTGCCGCGGCTGCGATACGCGCCGCAACGCATGCCATGCGGATTT
Burkholderia_pseudomallei_8_8_117_2008 AGGATCTGCCGCGGCTGCGATACGCGCCGCAACGCATGCCACGCGGATTT
Burkholderia_pseudomallei_91_1984      AGGATCTGCCGCGGCTGCGATACGCGCCGCAACGCATGCCATGCGGATTT
Burkholderia_pseudomallei_9_1988       AGGATCTGCCGCGGCTGCGATACGCGCCGCAACGCATGCCATGCGGATTT
Burkholderia_pseudomallei_D150_2006    AGGATCTGCCGCGGCTGCGATACGCGCCGCAACGCATGCCACGCGGATTT
Burkholderia_pseudomallei_D35_2003     AGGATCTGCCGCGGCTGCGATACGCGCCGCAACGCATGCCATGCGGATTT
Burkholderia_pseudomallei_D51_1992     AGGATCTGCCGCGGCTGCGATACGCGCCGCAACGCATGCCATGCGGATTT
Burkholderia_pseudomallei_D60_1992     AGGATCTGCCGCGGCTGCGATACGCGCCGCAACGCATGCCATGCGGATTT
Burkholderia_pseudomallei_D77_1994     AGGATCTGCCGCGGCTGCGATACGCGCCGCAACGCATGCCATGCGGATTT
E264_1994                              AGGATCTGCCGCGGCTGCGATACGCGCCTGAACGCGTGCCACGCGGATTT
K96243_1996                            AGGATCTGCCGCGGCTGCGATACGCGCCGCAACGCATGCCATGCGGATTT
MSHR346_1996                           AGGATCTGCCGCGGCTGCGATACGCGCCGCAACGCATGCCATGCGGATTT

1026b_1993                             CGGCCGGCCGTGCGCGTCGACGAGGCCCCAGCCCGCGCCCGGCATCACGT
1106a_1993                             CGGCCGGCCGTGCGCGTCGACGAGGCCCCAGCCCGCGCCCGGCATCACGT
1106b_1996                             CGGCCGGCCGTGCGCGTCGACGAGGCCCCAGCCCGCGCCCGGCATCACGT
1710a_1996                             CGGCCGGCCGTGCGCGTCGACGAGGCCCCAGCCCGCGCCCGGCATCACGT
1710b_1999                             CGGCCGGCCGTGCGCGTCGACGAGGCCCCAGCCCGCGCCCGGCATCACGT
668_1995                               CGGCCGGCCGTGCGCGTCGACGAGGCCCCAGCCCGCGCCCGGCATCACGT
Bp22_1989                              CGGCCGGCCGTGCGCGTCGACGAGGCCCCAGCCCGCGCCCGGCATCACGT
BPC006_2008                            CGGCCGGCCGTGCGCGTCGACGAGGCCCCAGCCCGCGCCCGGCATCACGT
Burkholderia_pseudomallei_104_1990     CGGCCGGCCGTGCGCGTCGACGAGGCCCCAGCCCGCGCCCGGCATCACGT
Burkholderia_pseudomallei_18_1990      CGGCCGGCCGTGCGCGTCGACGAGGCCCCAGCCCGCGCCCGGCATCACGT
Burkholderia_pseudomallei_208_1990     CGGCCGGCCGTGCGCGTCGACGAGGCCCCAGCCCGCGCCCGGCATCACGT
Burkholderia_pseudomallei_24_1976      CGGCCGGCCGTGCGCGTCGACGAGGCCCCAGCCCGCGCCCGGCATCACGT
Burkholderia_pseudomallei_25_1977      CGGCCGGCCGTGCGCGTCGACGAGGCCCCAGCCCGCGCCCGGCATCACGT
Burkholderia_pseudomallei_31_1992      CGGCCGGCCGTGCGCGTCGACGAGGCCCCAGCCCGCGCCCGGCATCACGT
Burkholderia_pseudomallei_33_1976      CGGCCGGCCGTGCGCGTCGACGAGGCCCCAGCCCGCGCCCGGCATCACGT
Burkholderia_pseudomallei_35_1963      CGGCCGGCCGTGCGCGTCGACGAGGCCCCAGCCCGCGCCCGGCATCACGT
Burkholderia_pseudomallei_4075_1999    CGGCCGGCCGTGCGCGTCGACGAGGCCCCAGCCCGCGCCCGGCATCACGT
Burkholderia_pseudomallei_5_1949       CGGCCGGCCGTGCGCGTCGACGAGGCCCCAGCCCGCGCCCGGCATCACGT
Burkholderia_pseudomallei_6_1960       CGGCCGGCCGTGCGCGTCGACGAGGCCCCAGCCCGCGCCCGGCATCACGT
Burkholderia_pseudomallei_68_1992      CGGCCGGCCGTGCGCGTCGACGAGGCCCCAGCCCGCGCCCGGCATCACGT
Burkholderia_pseudomallei_8_8_117_2008 CGGCCGGCCGTGCGCGTCGACGAGGCCCCAGCCCGCGCCCGGCATCACGT
Burkholderia_pseudomallei_91_1984      CGGCCGGCCGTGCGCGTCGACGAGGCCCCAGCCCGCGCCCGGCATCACGT
Burkholderia_pseudomallei_9_1988       CGGCCGGCCGTGCGCGTCGACGAGGCCCCAGCCCGCGCCCGGCATCACGT
Burkholderia_pseudomallei_D150_2006    CGGCCGGCCGTGCGCGTCGACGAGGCCCCAGCCCGCGCCCGGCATCACGT
Burkholderia_pseudomallei_D35_2003     CGGCCGGCCGTGCGCGTCGACGAGGCCCCAGCCCGCGCCCGGCATCACGT
Burkholderia_pseudomallei_D51_1992     CGGCCGGCCGTGCGCGTCGACGAGGCCCCAGCCCGCGCCCGGCATCACGT
Burkholderia_pseudomallei_D60_1992     CGGCCGGCCGTGCGCGTCGACGAGGCCCCAGCCCGCGCCCGGCATCACGT
Burkholderia_pseudomallei_D77_1994     CGGCCGGCCGTGCGCGTCGACGAGGCCCCAGCCCGCGCCCGGCATCACGT
E264_1994                              CGGCCGGCCGTGCGCGTCGACGAGGCCCCAGCCTGCGCCCGGCATCACGT
K96243_1996                            CGGCCGGCCGTGCGCGTCGACGAGGCCCCAGCCCGCGCCCGGCATCACGT
MSHR346_1996                           CGGCCGGCCGTGCGCGTCGACGAGGCCCCAGCCCGCGCCCGGCATCACGT

1026b_1993                             CCTGGAACTGCCAGACGAGCGCGCCCGCGCACGACGAGCCGACGCGCCGC
1106a_1993                             CCTGGAACTGCCAGACGAGCGCGCCCGCGCACGAGGAGCCGACGCGCCGC
1106b_1996                             CCTGGAACTGCCAGACGAGCGCGCCCGCGCACGAGGAGCCGACGCGCCGC
1710a_1996                             CCTGGAACTGCCAGACGAGCGCGCCCGCGCACGAGGAGCCGACGCGCCGC
1710b_1999                             CCTGGAACTGCCAGACGAGCGCGCCCGCGCACGAGGAGCCGACGCGCCGC
668_1995                               CCTGGAACTGCCAGACGAGCGCGCCCGCGCACGAGGAGCCGACGCGGCGC
Bp22_1989                              CCTGGAACTGCCAGACGAGCGCGCCCGCGCACGAGGAGCCGACGCGCCGC
BPC006_2008                            CCTGGAACTGCCAGACGAGCGCGCCCGCGCACGAGGAGCCGACGCGCCGC
Burkholderia_pseudomallei_104_1990     CCTGGAACTGCCAGACGAGCGCGCCCGCGCACGAGGAGCCGACGCGCCGC
Burkholderia_pseudomallei_18_1990      CCTGGAACTGCCAGACGAGCGCGCCCGCGCACGAGGAGCCGACGCGCCGC
Burkholderia_pseudomallei_208_1990     CCTGGAACTGCCAGACGAGCGCGCCCGCGCACGAGGAGCCGACGCGCCGC
Burkholderia_pseudomallei_24_1976      CCTGGAACTGCCAGACGAGCGCGCCCGCGCACGAGGAGCCGACGCGCCGC
Burkholderia_pseudomallei_25_1977      CCTGGAACTGCCAGACGAGCGCGCCCGCGCACGAGGAGCCGACGCGCCGC
Burkholderia_pseudomallei_31_1992      CCTGGAACTGCCAGACGAGCGCGCCCGCGCACGAGGAGCCGACGCGCCGC
Burkholderia_pseudomallei_33_1976      CCTGGAACTGCCAGACGAGCGCGCCCGCGCACGAGGAGCCGACGCGCCGC
Burkholderia_pseudomallei_35_1963      CCTGGAACTGCCAGACGAGCGCGCCCGCGCACGAGGAGCCGACGCGCCGC
Burkholderia_pseudomallei_4075_1999    CCTGGAACTGCCAGACGAGCGCGCCCGCGCACGAGGAGCCGACGCGCCGC
Burkholderia_pseudomallei_5_1949       CCTGGAACTGCCAGACGAGCGCGCCCGCGCACGAGGAACCGACGCGCCGC
Burkholderia_pseudomallei_6_1960       CCTGGAACTGCCAGACGAGCGCGCCCGCGCACGAGGAGCCGACGCGCCGC
Burkholderia_pseudomallei_68_1992      CCTGGAACTGCCAGACGAGCGCGCCCGCGCACGAGGAGCCGACGCGCCGC
Burkholderia_pseudomallei_8_8_117_2008 CCTGGAACTGCCAGACGAGCGCGCCCGCGCACGAGGAGCCGACGCGCCGC
Burkholderia_pseudomallei_91_1984      CCTGGAACTGCCAGACGAGCGCGCCCGCGCACGAGGAGCCGACGCGCCGC
Burkholderia_pseudomallei_9_1988       CCTGGAACTGCCAGACGAGCGCGCCCGCGCACGAGGAGCCGACGCGCCGC
Burkholderia_pseudomallei_D150_2006    CCTGGAACTGCCAGACGAGCGCGCCCGCGCACGAGGAGCCGACGCGCCGC
Burkholderia_pseudomallei_D35_2003     CCTGGAACTGCCAGACGAGCGCGCCCGCGCACGACGAGCCGACGCGCCGC
Burkholderia_pseudomallei_D51_1992     CCTGGAACTGCCAGACGAGCGCGCCCGCGCACGAGGAGCCGACGCGCCGC
Burkholderia_pseudomallei_D60_1992     CCTGGAACTGCCAGACGAGCGCGCCCGCGCACGACGAGCCGACGCGCCGC
Burkholderia_pseudomallei_D77_1994     CCTGGAACTGCCAGACGAGCGCGCCCGCGCACGAGGAGCCGACGCGCCGC
E264_1994                              CCTGGAACTGCCAGACGAGCGCGCCCGCGCACGTCGAGCCGACGCGCCGC
K96243_1996                            CCTGGAACTGCCAGACGAGCGCGCCCGCGCACGAGGAGCCGACGCGCCGC
MSHR346_1996                           CCTGGAACTGCCAGACGAGCGCGCCCGCGCACGAGGAGCCGACGCGCCGC

1026b_1993                             CACTCGGCGAGCGTCTCCCCGACGAGATCGGCGACGACGGCGCGCGACAG
1106a_1993                             CACTCGGCGAGCGTCTCCCCGACGAGATCGGCGACGACGGCGCGCGACAG
1106b_1996                             CACTCGGCGAGCGTCTCCCCGACGAGATCGGCGACGACGGCGCGCGACAG
1710a_1996                             CACTCGGCGAGCGTCTCCCCGACGAGATCGGCGACGACGGCGCGCGACAG
1710b_1999                             CACTCGGCGAGCGTCTCCCCGACGAGATCGGCGACGACGGCGCGCGACAG
668_1995                               CACTCGGCGAGCGTCTCCCCGACGAGATCGGCGACGACGGCGCGCGACAG
Bp22_1989                              CACTCGGCGAGCGTCTCCCCGACGAGATCGGCGACGACGGCGCGCGACAG
BPC006_2008                            CACTCGGCGAGCGTCTCCCCGACGAGATCGGCGACGACGGCGCGCGACAG
Burkholderia_pseudomallei_104_1990     CACTCGGCGAGCGTCTCCCCGACGAGATCGGCGACGACGGCGCGCGACAG
Burkholderia_pseudomallei_18_1990      CACTCGGCGAGCGTCTCCCCGACGAGATCGGCGACGACGGCGCGCGACAG
Burkholderia_pseudomallei_208_1990     CACTCGGCGAGCGTCTCCCCGACGAGATCGGCGACGACGGCGCGCGACAG
Burkholderia_pseudomallei_24_1976      CACTCGGCGAGCGTCTCCCCGACGAGATCGGCGACGACGGCGCGCGACAG
Burkholderia_pseudomallei_25_1977      CACTCGGCGAGCGTCTCCCCGACGAGATCGGCGACGACGGCGCGCGACAG
Burkholderia_pseudomallei_31_1992      CACTCGGCGAGCGTCTCCCCGACGAGATCGGCGACGACGGCGCGCGACAG
Burkholderia_pseudomallei_33_1976      CACTCGGCGAGCGTCTCCCCGACGAGATCGGCGACGACGGCGCGCGACAG
Burkholderia_pseudomallei_35_1963      CACTCGGCGAGCGTCTCCCCGACGAGATCGGCGACGACGGCGCGCGACAG
Burkholderia_pseudomallei_4075_1999    CACTCGGCGAGCGTCTCCCCGACGAGATCGGCGACGACGGCGCGCGACAG
Burkholderia_pseudomallei_5_1949       CACTCGGCGAGCGTCTCCCCGACGAGATCGGCGACGACGGCGCGCGACAG
Burkholderia_pseudomallei_6_1960       CACTCGGCGAGCGTCTCCCCGACGAGATCGGCGACGACGGCGCGCGACAG
Burkholderia_pseudomallei_68_1992      CACTCGGCGAGCGTCTCCCCGACGAGATCGGCGACGACGGCGCGCGACAG
Burkholderia_pseudomallei_8_8_117_2008 CACTCGGCGAGCGTCTCCCCGACGAGATCGGCGACGACGGCGCGCGACAG
Burkholderia_pseudomallei_91_1984      CACTCGGCGAGCGTCTCCCCGACGAGATCGGCGACGACGGCGCGCGACAG
Burkholderia_pseudomallei_9_1988       CACTCGGCGAGCGTCTCCCCGACGAGATCGGCGACGACGGCGCGCGACAG
Burkholderia_pseudomallei_D150_2006    CACTCGGCGAGCGTCTCCCCGACGAGATCGGCGACGACGGCGCGCGACAG
Burkholderia_pseudomallei_D35_2003     CACTCGGCGAGCGTCTCCCCGACGAGATCGGCGACGACGGCGCGCGACAG
Burkholderia_pseudomallei_D51_1992     CACTCGGCGAGCGTCTCCCCGACGAGATCGGCGACGACGGCGCGCGACAG
Burkholderia_pseudomallei_D60_1992     CACTCGGCGAGCGTCTCCCCGACGAGATCGGCGACGACGGCGCGCGACAG
Burkholderia_pseudomallei_D77_1994     CACTCGGCGAGCGTCTCCCCGACGAGATCGGCGACGACGGCGCGCGACAG
E264_1994                              CATTCGGCGAGCGTCTCCCCGACGAGATCGGCGACGATCGCGCGCGAGAG
K96243_1996                            CACTCGGCGAGCGTCTCCCCGACGAGATCGGCGACGACGGCGCGCGACAG
MSHR346_1996                           CACTCGGCGAGCGTCTCCCCGACGAGATCGGCGACGACGGCGCGCGACAG

1026b_1993                             CGTCAGATAGCGGGCGGGATCGATGCTGCGCAAGCGCGCGGGCTCGACGC
1106a_1993                             CGTCAGATAGCGGGCGGGATCGATGCTGCGCAAGCGCGCGGGCTCGACGC
1106b_1996                             CGTCAGATAGCGGGCGGGATCGATGCTGCGCAAGCGCGCGGGCTCGACGC
1710a_1996                             CGTCAGATAGCGGGCGGGATCGATGCTGCGCAAGCGCGCGGGCTCGACGC
1710b_1999                             CGTCAGATAGCGGGCGGGATCGATGCTGCGCAAGCGCGCGGGCTCGACGC
668_1995                               CGTCAGATAGCGGGCGGGATCGATGCTGCGCAAGCGCGCGGGCTCGACGC
Bp22_1989                              CGTCAGATAGCGGGCGGGATCGATGCTGCGCAAGCGCGCGGGCTCGACGC
BPC006_2008                            CGTCAGATAGCGGGCGGGATCGATGCTGCGCAAGCGCGCGGGCTCGACGC
Burkholderia_pseudomallei_104_1990     CGTCAGATAGCGGGCGGGATCGATGCTGCGCAAGCGCGCGGGCTCGACGC
Burkholderia_pseudomallei_18_1990      CGTCAGATAGCGGGCGGGATCGATGCTGCGCAAGCGCGCGGGCTCGACGC
Burkholderia_pseudomallei_208_1990     CGTCAGATAGCGGGCGGGATCGATGCTGCGCAAGCGCGCGGGCTCGACGC
Burkholderia_pseudomallei_24_1976      CGTCAGATAGCGGGCGGGATCGATGCTGCGCAAGCGCGCGGGCTCGACGC
Burkholderia_pseudomallei_25_1977      CGTCAGATAGCGGGCGGGATCGATGCTGCGCAAGCGCGCGGGCTCGACGC
Burkholderia_pseudomallei_31_1992      CGTCAGATAGCGGGCGGGATCGATGCTGCGCAAGCGCGCGGGCTCGACGC
Burkholderia_pseudomallei_33_1976      CGTCAGATAGCGGGCGGGATCGATGCTGCGCAAGCGCGCGGGCTCGACGC
Burkholderia_pseudomallei_35_1963      CGTCAGATAGCGGGCGGGATCGATGCTGCGCAAGCGCGCGGGCTCGACGC
Burkholderia_pseudomallei_4075_1999    CGTCAGATAGCGGGCGGGATCGATGCTGCGCAAGCGCGCGGGCTCGACGC
Burkholderia_pseudomallei_5_1949       CGTCAGATAGCGGGCGGGATCGATGCTGCGCAAGCGCGCGGGCTCGACGC
Burkholderia_pseudomallei_6_1960       CGTCAGATAGCGGGCGGGATCGATGCTGCGCAAGCGCGCGGGCTCGACGC
Burkholderia_pseudomallei_68_1992      CGTCAGATAGCGGGCGGGATCGATGCTGCGCAAGCGCGCGGGCTCGACGC
Burkholderia_pseudomallei_8_8_117_2008 CGTCAGATAGCGGGCGGGATCGATGCTGCGCAAGCGCGCGGGCTCGACGC
Burkholderia_pseudomallei_91_1984      CGTCAGATAGCGGGCGGGATCGATGCTGCGCAAGCGCGCGGGCTCGACGC
Burkholderia_pseudomallei_9_1988       CGTCAGATAGCGGGCGGGATCGATGCTGCGCAAGCGCGCGGGCTCGACGC
Burkholderia_pseudomallei_D150_2006    CGTCAGATAGCGGGCGGGATCGATGCTGCGCAAGCGCGCGGGCTCGACGC
Burkholderia_pseudomallei_D35_2003     CGTCAGATAGCGGGCGGGATCGATGCTGCGCAAGCGCGCGGGCTCGACGC
Burkholderia_pseudomallei_D51_1992     CGTCAGATAGCGGGCGGGATCGATGCTGCGCAAGCGCGCGGGCTCGACGC
Burkholderia_pseudomallei_D60_1992     CGTCAGATAGCGGGCGGGATCGATGCTGCGCAAGCGCGCGGGCTCGACGC
Burkholderia_pseudomallei_D77_1994     CGTCAGATAGCGGGCGGGATCGATGCTGCGCAAGCGCGCGGGCTCGACGC
E264_1994                              CGTCAGATAGCGGGCGGGATCGAAGCCGCGCAGGCGCGCTGGCTCGACGC
K96243_1996                            CGTCAGATAGCGGGCGGGATCGATGCTGCGCAAGCGCGCGGGCTCGACGC
MSHR346_1996                           CGTCAGATAGCGGGCGGGATCGATGCTGCGCAAGCGCGCGGGCTCGACGC

1026b_1993                             CGTACAGCGCGCGCAGGTAGTGATCGCGCACGTCGTCGAAATCCCACGGC
1106a_1993                             CGTACAGCGCGCGCAGGTAGTGATCGCGCACGTCGTCGAAATCCCACGGC
1106b_1996                             CGTACAGCGCGCGCAGGTAGTGATCGCGCACGTCGTCGAAATCCCACGGC
1710a_1996                             CGTACAGCGCGCGCAGGTAGTGATCGCGCACGTCGTCGAAATCCCACGGC
1710b_1999                             CGTACAGCGCGCGCAGGTAGTGATCGCGCACGTCGTCGAAATCCCACGGC
668_1995                               CGTACAGCGTGCGCAGGTAGTGATCGCGCACGTCGTCGAAATCCCACGGC
Bp22_1989                              CGTACAGCGCGCGCAGGTAGTGATCGCGCACGTCGTCGAAATCCCACGGC
BPC006_2008                            CGTACAGCGCGCGCAGGTAGTGATCGCGCACGTCGTCGAAATCCCACGGC
Burkholderia_pseudomallei_104_1990     CGTACAGCGCGCGCAGGTAGTGATCGCGCACGTCGTCGAAATCCCACGGC
Burkholderia_pseudomallei_18_1990      CGTACAGCGCGCGCAGGTAGTGATCGCGCACGTCGTCGAAATCCCACGGC
Burkholderia_pseudomallei_208_1990     CGTACAGCGCGCGCAGGTAGTGATCGCGCACGTCGTCGAAATCCCACGGC
Burkholderia_pseudomallei_24_1976      CGTACAGCGCGCGCAGGTAGTGATCGCGCACGTCGTCGAAATCCCACGGC
Burkholderia_pseudomallei_25_1977      CGTACAGCGTGCGCAGGTAGTGATCGCGCACGTCGTCGAAATCCCACGGC
Burkholderia_pseudomallei_31_1992      CGTACAGCGTGCGCAGGTAGTGATCGCGCACGTCGTCGAAATCCCACGGC
Burkholderia_pseudomallei_33_1976      CGTACAGCGCGCGCAGGTAGTGATCGCGCACGTCGTCGAAATCCCACGGC
Burkholderia_pseudomallei_35_1963      CGTACAGCGTGCGCAGGTAGTGATCGCGCACGTCGTCGAAATCCCACGGC
Burkholderia_pseudomallei_4075_1999    CGTACAGCGCGCGCAGGTAGTGATCGCGCACGTCGTCGAAATCCCACGGC
Burkholderia_pseudomallei_5_1949       CGTACAGCGTGCGCAGGTAGTGATCGCGCACGTCGTCGAAATCCCACGGC
Burkholderia_pseudomallei_6_1960       CGTACAGCGCGCGCAGGTAGTGATCGCGCACGTCGTCGAAATCCCACGGC
Burkholderia_pseudomallei_68_1992      CGTACAGCGCGCGCAGGTAGTGATCGCGCACGTCGTCGAAATCCCACGGC
Burkholderia_pseudomallei_8_8_117_2008 CGTACAGCGCGCGCAGGTAGTGATCGCGCACGTCGTCGAAATCCCACGGC
Burkholderia_pseudomallei_91_1984      CGTACAGCGCGCGCAGGTAGTGATCGCGCACGTCGTCGAAATCCCACGGC
Burkholderia_pseudomallei_9_1988       CGTACAGCGCGCGCAGGTAGTGATCGCGCACGTCGTCGAAATCCCACGGC
Burkholderia_pseudomallei_D150_2006    CGTACAGCGCGCGCAGGTAGTGATCGCGCACGTCGTCGAAATCCCACGGC
Burkholderia_pseudomallei_D35_2003     CGTACAGCGCGCGCAGGTAGTGATCGCGCACGTCGTCGAAATCCCACGGC
Burkholderia_pseudomallei_D51_1992     CGTACAGCGTGCGCAGGTAGTGATCGCGCACGTCGTCGAAATCCCACGGC
Burkholderia_pseudomallei_D60_1992     CGTACAGCGCGCGCAGGTAGTGATCGCGCACGTCGTCGAAATCCCACGGC
Burkholderia_pseudomallei_D77_1994     CGTACAGCGCGCGCAGGTAGTGATCGCGCACGTCGTCGAAATCCCACGGC
E264_1994                              CGTACAGCGTGCGCAGGTAATGATCGCGCACGTCGTCGAAATCCCACGGC
K96243_1996                            CGTACAGCGCGCGCAGGTAGTGATCGCGCACGTCGTCGAAATCCCACGGC
MSHR346_1996                           CGTACAGCGCGCGCAGGTAGTGATCGCGCACGTCGTCGAAATCCCACGGC

1026b_1993                             GCGCCGGGATCGCGCGGCACCGCGCGTTTCCAGGCCGGCTCGTGCGCGGC
1106a_1993                             GCGCCGGGATCGCGCGGCACCGCGCGTTTCCAGGCCGGCTCGTGCGCGGC
1106b_1996                             GCGCCGGGATCGCGCGGCACCGCGCGTTTCCAGGCCGGCTCGTGCGCGGC
1710a_1996                             GCGCCGGGATCGCGCGGCACCGCGCGTTTCCAGGCCGGCTCGTGCGCGGC
1710b_1999                             GCGCCGGGATCGCGCGGCACCGCGCGTTTCCAGGCCGGCTCGTGCGCGGC
668_1995                               GCGCCGGGATCGCGCGGCACCGCGCGTTTCCAGGCCGGCTCGTGCGCGGC
Bp22_1989                              GCGCCGGGATCGCGCGGCACCGCGCGTTTCCAGGCCGGCTCGTGCGCGGC
BPC006_2008                            GCGCCGGGATCGCGCGGCACCGCGCGTTTCCAGGCCGGCTCGTGCGCGGC
Burkholderia_pseudomallei_104_1990     GCGCCGGGATCGCGCGGCACCGCGCGTTTCCAGGCCGGCTCGTGCGCGGC
Burkholderia_pseudomallei_18_1990      GCGCCGGGATCGCGCGGCACCGCGCGTTTCCAGGCCGGCTCGTGCGCGGC
Burkholderia_pseudomallei_208_1990     GCGCCGGGATCGCGCGGCACCGCGCGTTTCCAGGCCGGCTCGTGCGCGGC
Burkholderia_pseudomallei_24_1976      GCGCCGGGATCGCGCGGCACCGCGCGTTTCCAGGCCGGCTCGTGCGCGGC
Burkholderia_pseudomallei_25_1977      GCGCCGGGATCGCGCGGCACCGCGCGTTTCCAGGCCGGCTCGTGCGCGGC
Burkholderia_pseudomallei_31_1992      GCGCCGGGATCGCGCGGCACCGCGCGTTTCCAGGCCGGCTCGTGCGCGGC
Burkholderia_pseudomallei_33_1976      GCGCCGGGATCGCGCGGCACCGCGCGTTTCCAGGCCGGCTCGTGCGCGGC
Burkholderia_pseudomallei_35_1963      GCGCCGGGATCGCGCGGCACCGCGCGTTTCCAGGCCGGCTCGTGCGCGGC
Burkholderia_pseudomallei_4075_1999    GCGCCGGGATCGCGCGGCACCGCGCGTTTCCAGGCCGGCTCGTGCGCGGC
Burkholderia_pseudomallei_5_1949       GCGCCGGGATCGCGCGGCACCGCGCGTTTCCAGGCCGGCTCGTGCGCGGC
Burkholderia_pseudomallei_6_1960       GCGCCGGGATCGCGCGGCACCGCGCGTTTCCAGGCCGGCTCGTGCGCGGC
Burkholderia_pseudomallei_68_1992      GCGCCGGGATCGCGCGGCACCGCGCGTTTCCAGGCCGGCTCGTGCGCGGC
Burkholderia_pseudomallei_8_8_117_2008 GCGCCGGGATCGCGCGGCACCGCGCGTTTCCAGGCCGGCTCGTGCGCGGC
Burkholderia_pseudomallei_91_1984      GCGCCGGGATCGCGCGGCACCGCGCGTTTCCAGGCCGGCTCGTGCGCGGC
Burkholderia_pseudomallei_9_1988       GCGCCGGGATCGCGCGGCACCGCGCGTTTCCAGGCCGGCTCGTGCGCGGC
Burkholderia_pseudomallei_D150_2006    GCGCCGGGATCGCGCGGCACCGCGCGTTTCCAGGCCGGCTCGTGCGCGGC
Burkholderia_pseudomallei_D35_2003     GCGCCGGGATCGCGCGGCACCGCGCGTTTCCAGGCCGGCTCGTGCGCGGC
Burkholderia_pseudomallei_D51_1992     GTGCCGGGATCGCGCGGCACCGCGCGTTTCCAGGCCGGCTCGTGCGCGGC
Burkholderia_pseudomallei_D60_1992     GCGCCGGGATCGCGCGGCACCGCGCGTTTCCAGGCCGGCTCGTGCGCGGC
Burkholderia_pseudomallei_D77_1994     GCGCCGGGATCGCGCGGCACCGCGCGTTTCCAGGCCGGCTCGTGCGCGGC
E264_1994                              GCGCCCGGATCGCGCGGCACCGCGCGTTTCCAGGCGGGCTCGTGCGCGGC
K96243_1996                            GCGCCGGGATCGCGCGGCACCGCGCGTTTCCAGGCCGGCTCGTGCGCGGC
MSHR346_1996                           GCGCCGGGATCGCGCGGCACCGCGCGTTTCCAGGCCGGCTCGTGCGCGGC

1026b_1993                             GGGCGAGCCGATCGAGGCGAGCGTCGCGTCGCACGGCACGTTCGCGAACG
1106a_1993                             GGGCGAGCCGATCGAGGCGAGCGTCGCGTCGCACGGCACGTTCGCGAACG
1106b_1996                             GGGCGAGCCGATCGAGGCGAGCGTCGCGTCGCACGGCACGTTCGCGAACG
1710a_1996                             GGGCGAGCCGATCGAGGCGAGCGTCGCGTCGCACGGCACGTTCGCGAACG
1710b_1999                             GGGCGAGCCGATCGAGGCGAGCGTCGCGTCGCACGGCACGTTCGCGAACG
668_1995                               GGGCGAGCCGATCGAGGCGAGCGTCGCGTCGCACGGCACGTTCGCGAACG
Bp22_1989                              GGGCGAGCCGATCGAGGCGAGCGTCGCGTCGCACGGCACGTTCGCGAACG
BPC006_2008                            GGGCGAGCCGATCGAGGCGAGCGTCGCGTCGCACGGCACGTTCGCGAACG
Burkholderia_pseudomallei_104_1990     GGGCGAGCCGATCGAGGCGAGCGTCGCGTCGCACGGCACGTTCGCGAACG
Burkholderia_pseudomallei_18_1990      GGGCGAGCCGATCGAGGCGAGCGTCGCGTCGCACGGCACGTTCGCGAACG
Burkholderia_pseudomallei_208_1990     GGGCGAGCCGATCGAGGCGAGCGTCGCGTCGCACGGCACGTTCGCGAACG
Burkholderia_pseudomallei_24_1976      GGGCGAGCCGATCGAGGCGAGCGTCGCGTCGCACGGCACGTTCGCGAACG
Burkholderia_pseudomallei_25_1977      GGGCGAGCCGATCGAGGCGAGCGTCGCGTCGCACGGCACGTTCGCGAACG
Burkholderia_pseudomallei_31_1992      GGGCGAGCCGATCGAGGCGAGCGTCGCGTCGCACGGCACGTTCGCGAACG
Burkholderia_pseudomallei_33_1976      GGGCGAGCCGATCGAGGCGAGCGTCGCGTCGCACGGCACGTTCGCGAACG
Burkholderia_pseudomallei_35_1963      GGGCGAGCCGATCGAGGCGAGCGTCGCGTCGCACGGCACGTTCGCGAACG
Burkholderia_pseudomallei_4075_1999    GGGCGAGCCGATCGAGGCGAGCGTCGCGTCGCACGGCACGTTCGCGAACG
Burkholderia_pseudomallei_5_1949       GGGCGAGCCGATCGAGGCGAGCGTCGCGTCGCACGGCACGTTCGCGAACG
Burkholderia_pseudomallei_6_1960       GGGCGAGCCGATCGAGGCGAGCGTCGCGTCGCACGGCACGTTCGCGAACG
Burkholderia_pseudomallei_68_1992      GGGCGAGCCGATCGAGGCGAGCGTCGCGTCGCACGGCACGTTCGCGAACG
Burkholderia_pseudomallei_8_8_117_2008 GGGCGAGCCGATCGAGGCGAGCGTCGCGTCGCACGGCACGTTCGCGAACG
Burkholderia_pseudomallei_91_1984      GGGCGAGCCGATCGAGGCGAGCGTCGCGTCGCACGGCACGTTCGCGAACG
Burkholderia_pseudomallei_9_1988       GGGCGAGCCGATCGAGGCGAGCGTCGCGTCGCACGGCACGTTCGCGAACG
Burkholderia_pseudomallei_D150_2006    GGGCGAGCCGATCGAGGCGAGCGTCGCGTCGCACGGCACGTTCGCGAACG
Burkholderia_pseudomallei_D35_2003     GGGCGAGCCGATCGAGGCGAGCGTCGCATCGCACGGCACGTTCGCGAACG
Burkholderia_pseudomallei_D51_1992     GGGCGAGCCGATCGAGGCGAGCGTCGCGTCGCACGGCACGTTCGCGAACG
Burkholderia_pseudomallei_D60_1992     GGGCGAGCCGATCGAGGCGAGCGTCGCGTCGCACGGCACGTTCGCGAACG
Burkholderia_pseudomallei_D77_1994     GGGCGAGCCGATCGAGGCGAGCGTCGCGTCGCACGGCACGTTCGCGAACG
E264_1994                              GGGCGAGCCGATCGACGCGAGCGTCTCGTCGCACGGCACGTTCGCGAATG
K96243_1996                            GGGCGAGCCGATCGAGGCGAGCGTCGCGTCGCACGGCACGTTCGCGAACG
MSHR346_1996                           GGGCGAGCCGATCGAGGCGAGCGTCGCGTCGCACGGCACGTTCGCGAACG

1026b_1993                             CGAGGCACTCGCTCGCGAAGCGCACGCCGGCGCGGCGTGCATCCTCGGGA
1106a_1993                             CGAGGCACTCGCTCGCGAAGCGCACGCCGGCGCGGCGTGCATCCTCGGGA
1106b_1996                             CGAGGCACTCGCTCGCGAAGCGCACGCCGGCGCGGCGTGCATCCTCGGGA
1710a_1996                             CGAGGCACTCGCTCGCGAAGCGCACGCCGGCGCGGCGTGCATCCTCGGGA
1710b_1999                             CGAGGCACTCGCTCGCGAAGCGCACGCCGGCGCGGCGTGCATCCTCGGGA
668_1995                               CGAGGCACTCGCTCGCGAAGCGCACGCCGGCGCGGCGTGCATCCTCGGGA
Bp22_1989                              CGAGGCACTCGCTCGCGAAGCGCACGCCGGCGCGGCGTGCATCCTCGGGA
BPC006_2008                            CGAGGCACTCGCTCGCGAAGCGCACGCCGGCGCGGCGTGCATCCTCGGGA
Burkholderia_pseudomallei_104_1990     CGAGGCACTCGCTCGCGAAGCGCACGCCGGCGCGGCGTGCATCCTCGGGA
Burkholderia_pseudomallei_18_1990      CGAGGCACTCGCTCGCGAAGCGCACGCCGGCGCGGCGTGCATCCTCGGGA
Burkholderia_pseudomallei_208_1990     CGAGGCACTCGCTCGCGAAGCGCACGCCGGCGCGGCGTGCATCCTCGGGA
Burkholderia_pseudomallei_24_1976      CGAGGCACTCGCTCGCGAAGCGCACGCCGGCGCGGCGTGCATCCTCGGGA
Burkholderia_pseudomallei_25_1977      CGAGGCACTCGCTCGCGAAGCGCACGCCGGCGCGGCGTGCATCCTCGGGA
Burkholderia_pseudomallei_31_1992      CGAGGCACTCGCTCGCGAAGCGCACGCCGGCGCGGCGTGCATCCTCGGGA
Burkholderia_pseudomallei_33_1976      CGAGGCACTCGCTCGCGAAGCGCACGCCGGCGCGGCGTGCATCCTCGGGA
Burkholderia_pseudomallei_35_1963      CGAGGCACTCGCTCGCGAAGCGCACGCCGGCGCGGCGTGCATCCTCGGGA
Burkholderia_pseudomallei_4075_1999    CGAGGCACTCGCTCGCGAAGCGCACGCCGGCGCGGCGTGCATCCTCGGGA
Burkholderia_pseudomallei_5_1949       CGAGGCACTCGCTCGCGAAGCGCACGCCGGCGCGGCGTGCATCCTCGGGA
Burkholderia_pseudomallei_6_1960       CGAGGCACTCGCTCGCGAAGCGCACGCCGGCGCGGCGTGCATCCTCGGGA
Burkholderia_pseudomallei_68_1992      CGAGGCACTCGCTCGCGAAGCGCACGCCGGCGCGGCGTGCATCCTCGGGA
Burkholderia_pseudomallei_8_8_117_2008 CGAGGCACTCGCTCGCGAAGCGCACGCCGGCGCGGCGTGCATCCTCGGGA
Burkholderia_pseudomallei_91_1984      CGAGGCACTCGCTCGCGAAGCGCACGCCGGCGCGGCGTGCATCCTCGGGA
Burkholderia_pseudomallei_9_1988       CGAGGCACTCGCTCGCGAAGCGCACGCCGGCGCGGCGTGCATCCTCGGGA
Burkholderia_pseudomallei_D150_2006    CGAGGCACTCGCTCGCGAAGCGCACGCCGGCGCGGCGTGCATCCTCGGGA
Burkholderia_pseudomallei_D35_2003     CGAGGCACTCGCTCGCGAAGCGCACGCCGGCGCGGCGTGCATCCTCGGGA
Burkholderia_pseudomallei_D51_1992     CGAGGCACTCGCTCGCGAAGCGCACGCCGGCGCGGCGTGCATCCTCGGGA
Burkholderia_pseudomallei_D60_1992     CGAGGCACTCGCTCGCGAAGCGCACGCCGGCGCGGCGTGCATCCTCGGGA
Burkholderia_pseudomallei_D77_1994     CGAGGCACTCGCTCGCGAAGCGCACGCCGGCGCGGCGTGCATCCTCGGGA
E264_1994                              CAAGGCACTCGCTCGCGAAGCGCACGCCGGCACGACGGGCGTCCTCGGGC
K96243_1996                            CGAGGCACTCGCTCGCGAAGCGCACGCCGGCGCGGCGTGCATCCTCGGGA
MSHR346_1996                           CGAGGCACTCGCTCGCGAAGCGCACGCCGGCGCGGCGTGCATCCTCGGGA

1026b_1993                             GGGCGCAGGTACGCGCCGACGCCGTAGTAGTGCGTAACGCCCTCGCGCGG
1106a_1993                             GGGCGCAGGTACGCGCCGACGCCGTAGTAGTGCGTAACGCCCTCGCGCGG
1106b_1996                             GGGCGCAGGTACGCGCCGACGCCGTAGTAGTGCGTAACGCCCTCGCGCGG
1710a_1996                             GGGCGCAGGTACGCGCCGACGCCGTAGTAGTGCGTAACGCCCTCGCGCGG
1710b_1999                             GGGCGCAGGTACGCGCCGACGCCGTAGTAGTGCGTAACGCCCTCGCGCGG
668_1995                               GGGCGCAGGTACGCGCCGACGCCGTAGTAGTGCGTAACGCCCTCGCGCGG
Bp22_1989                              GGGCGCAGGTACGCGCCGACGCCGTAGTAGTGCGTAACGCCCTCGCGCGG
BPC006_2008                            GGGCGCAGGTACGCGCCGACGCCGTAGTAGTGCGTAACGCCCTCGCGCGG
Burkholderia_pseudomallei_104_1990     GGGCGCAGGTACGCGCCGACGCCGTAGTAGTGCGTAACGCCCTCGCGCGG
Burkholderia_pseudomallei_18_1990      GGGCGCAGGTACGCGCCGACGCCGTAGTAGTGCGTAACGCCCTCGCGCGG
Burkholderia_pseudomallei_208_1990     GGGCGCAGGTACGCGCCGACGCCGTAGTAGTGCGTAACGCCCTCGCGCGG
Burkholderia_pseudomallei_24_1976      GGGCGCAGGTACGCGCCGACGCCGTAGTAGTGCGTAACGCCCTCGCGCGG
Burkholderia_pseudomallei_25_1977      GGGCGCAGGTACGCGCCGACGCCGTAGTAGTGCGTAACGCCCTCGCGCGG
Burkholderia_pseudomallei_31_1992      GGGCGCAGGTACGCGCCGACGCCGTAGTAGTGCGTAACGCCCTCGCGCGG
Burkholderia_pseudomallei_33_1976      GGGCGCAGGTACGCGCCGACGCCGTAGTAGTGCGTAACGCCCTCGCGCGG
Burkholderia_pseudomallei_35_1963      GGGCGCAGGTACGCGCCGACGCCGTAGTAGTGCGTAACGCCCTCGCGCGG
Burkholderia_pseudomallei_4075_1999    GGGCGCAGGTACGCGCCGACGCCGTAGTAGTGCGTAACGCCCTCGCGCGG
Burkholderia_pseudomallei_5_1949       GGGCGCAGGTACGCGCCGACGCCGTAGTAGTGCGTAACGCCCTCGCGCGG
Burkholderia_pseudomallei_6_1960       GGGCGCAGGTACGCGCCGACGCCGTAGTAGTGCGTAACGCCCTCGCGCGG
Burkholderia_pseudomallei_68_1992      GGGCGCAGGTACGCGCCGACGCCGTAGTAGTGCGTAACGCCCTCGCGCGG
Burkholderia_pseudomallei_8_8_117_2008 GGGCGCAGGTACGCGCCGACGCCGTAGTAGTGCGTAACGCCCTCGCGCGG
Burkholderia_pseudomallei_91_1984      GGGCGCAGGTACGCGCCGACGCCGTAGTAGTGCGTAACGCCCTCGCGCGG
Burkholderia_pseudomallei_9_1988       GGGCGCAGGTACGCGCCGACGCCGTAGTAGTGCGTAACGCCCTCGCGCGG
Burkholderia_pseudomallei_D150_2006    GGGCGCAGGTACGCGCCGACGCCGTAGTAGTGCGTAACGCCCTCGCGCGG
Burkholderia_pseudomallei_D35_2003     GGGCGCAGGTACGCGCCGACGCCGTAGTAGTGCGTAACGCCCTCGCGCGG
Burkholderia_pseudomallei_D51_1992     GGGCGCAGGTACGCGCCGACGCCGTAGTAGTGCGTAACGCCCTCGCGCGG
Burkholderia_pseudomallei_D60_1992     GGGCGCAGGTACGCGCCGACGCCGTAGTAGTGCGTAACGCCCTCGCGCGG
Burkholderia_pseudomallei_D77_1994     GGGCGCAGGTACGCGCCGACGCCGTAGTAGTGCGTAACGCCCTCGCGCGG
E264_1994                              GGCCGCAGATACGCGCCGACGCCGTAGTAATGCGTGAGACCTTCGCGCGG
K96243_1996                            GGGCGCAGGTACGCGCCGACGCCGTAGTAGTGCGTAACGCCCTCGCGCGG
MSHR346_1996                           GGGCGCAGGTACGCGCCGACGCCGTAGTAGTGCGTAACGCCCTCGCGCGG

1026b_1993                             CGCGAACGGCAGCACGCCGCCGTGCGGCGAATCGCTGACGTACGCGGCAT
1106a_1993                             CGCGAACGGCAGCACGCCGCCGTGCGGCGAATCGCTGACGTACGCGGCAT
1106b_1996                             CGCGAACGGCAGCACGCCGCCGTGCGGCGAATCGCTGACGTACGCGGCAT
1710a_1996                             CGCGAACGGCAGCACGCCGCCGTGCGGCGAATCGCTGACGTACGCGGCAT
1710b_1999                             CGCGAACGGCAGCACGCCGCCGTGCGGCGAATCGCTGACGTACGCGGCAT
668_1995                               CGCGAACGGCAGCACGCCGCCGTGCGGCGAATCGCTGACGTACGCGGCAT
Bp22_1989                              CGCGAACGGCAGCACGCCGCCGTGCGGCGAATCGCTGACGTACGCGGCAT
BPC006_2008                            CGCGAACGGCAGCACGCCGCCGTGCGGCGAATCGCTGACGTACGCGGCAT
Burkholderia_pseudomallei_104_1990     CGCGAACGGCAGCACGCCGCCGTGCGGCGAATCGCTGACGTACGCGGCAT
Burkholderia_pseudomallei_18_1990      CGCGAACGGCAGCACGCCGCCGTGCGGCGAATCGCTGACGTACGCGGCAT
Burkholderia_pseudomallei_208_1990     CGCGAACGGCAGCACGCCGCCGTGCGGCGAATCGCTGACGTACGCGGCAT
Burkholderia_pseudomallei_24_1976      CGCGAACGGCAGCACGCCGCCGTGCGGCGAATCGCTGACGTACGCGGCAT
Burkholderia_pseudomallei_25_1977      CGCGAACGGCAGCACGCCGCCGTGCGGCGAATCGCTGACGTACGCGGCAT
Burkholderia_pseudomallei_31_1992      CGCGAACGGCAGCACGCCGCCGTGCGGCGAATCGCTGACGTACGCGGCAT
Burkholderia_pseudomallei_33_1976      CGCGAACGGCAGCACGCCGCCGTGCGGCGAATCGCTGACGTACGCGGCAT
Burkholderia_pseudomallei_35_1963      CGCGAACGGCAGCACGCCGCCGTGCGGCGAATCGCTGACGTACGCGGCAT
Burkholderia_pseudomallei_4075_1999    CGCGAACGGCAGCACGCCGCCGTGCGGCGAATCGCTGACGTACGCGGCAT
Burkholderia_pseudomallei_5_1949       CGCGAACGGCAGCACGCCGCCGTGCGGCGAATCGCTGACGTACGCGGCAT
Burkholderia_pseudomallei_6_1960       CGCGAACGGCAGCACGCCGCCGTGCGGCGAATCGCTGACGTACGCGGCAT
Burkholderia_pseudomallei_68_1992      CGCGAACGGCAGCACGCCGCCGTGCGGCGAATCGCTGACGTACGCGGCAT
Burkholderia_pseudomallei_8_8_117_2008 CGCGAACGGCAGCACGCCGCCGTGCGGCGAATCGCTGACGTACGCGGCAT
Burkholderia_pseudomallei_91_1984      CGCGAACGGCAGCACGCCGCCGTGCGGCGAATCGCTGACGTACGCGGCAT
Burkholderia_pseudomallei_9_1988       CGCGAACGGCAGCACGCCGCCGTGCGGCGAATCGCTGACGTACGCGGCAT
Burkholderia_pseudomallei_D150_2006    CGCGAACGGCAGCACGCCGCCGTGCGGCGAATCGCTGACGTACGCGGCAT
Burkholderia_pseudomallei_D35_2003     CGCGAACGGCAGCACGCCGCCGTGCGGCGAATCGCTGACGTACGCGGCAT
Burkholderia_pseudomallei_D51_1992     CGCGAACGGCAGCACGCCGCCGTGCGGCGAATCGCTGACGTACGCGGCAT
Burkholderia_pseudomallei_D60_1992     CGCGAACGGCAGCACGCCGCCGTGCGGCGAATCGCTGACGTACGCGGCAT
Burkholderia_pseudomallei_D77_1994     CGCGAACGGCAGCACGCCGCCGTGCGGCGAATCGCTGACGTACGCGGCAT
E264_1994                              CGCGAACGGCAGCACGCCGCCGTGCGGCGAATCGCTGACGTAGACCGCAT
K96243_1996                            CGCGAACGGCAGCACGCCGCCGTGCGGCGAATCGCTGACGTACGCGGCAT
MSHR346_1996                           CGCGAACGGCAGCACGCCGCCGTGCGGCGAATCGCTGACGTACGCGGCAT

1026b_1993                             CGGGGCGATGCGCGGCGCACAGTTCGGCGAGCCATTGCTCGGTGGCGGGC
1106a_1993                             CGGGGCGATGCGCGGCGCACAGTTCGGCGAGCCATTGCTCGGTGGCGGGC
1106b_1996                             CGGGGCGATGCGCGGCGCACAGTTCGGCGAGCCATTGCTCGGTGGCGGGC
1710a_1996                             CGGGGCGATGCGCGGCGCACAGTTCGGCGAGCCATTGCTCGGTGGCGGGC
1710b_1999                             CGGGGCGATGCGCGGCGCACAGTTCGGCGAGCCATTGCTCGGTGGCGGGC
668_1995                               CGGGGCGATGCGCGGCGCACAGTTCGGCGAGCCATTGCTCGGTGGCGGGC
Bp22_1989                              CGGGGCGATGCGCGGCGCACAGTTCGGCGAGCCATTGCTCGGTGGCGGGC
BPC006_2008                            CGGGGCGATGCGCGGCGCACAGTTCGGCGAGCCATTGCTCGGTGGCGGGC
Burkholderia_pseudomallei_104_1990     CGGGGCGATGCGCGGCGCACAGTTCGGCGAGCCATTGCTCGGTGGCGGGC
Burkholderia_pseudomallei_18_1990      CGGGGCGATGCGCGGCGCACAGTTCGGCGAGCCATTGCTCGGTGGCGGGC
Burkholderia_pseudomallei_208_1990     CGGGGCGATGCGCGGCGCACAGTTCGGCGAGCCATTGCTCGGTGGCGGGC
Burkholderia_pseudomallei_24_1976      CGGGGCGATGCGCGGCGCACAGTTCGGCGAGCCATTGCTCGGTGGCGGGC
Burkholderia_pseudomallei_25_1977      CGGGGCGATGCGCGGCGCACAGTTCGGCGAGCCATTGCTCGGTGGCGGGC
Burkholderia_pseudomallei_31_1992      CGGGGCGATGCGCGGCGCACAGTTCGGCGAGCCATTGCTCGGTGGCGGGC
Burkholderia_pseudomallei_33_1976      CGGGGCGATGCGCGGCGCACAGTTCGGCGAGCCATTGCTCGGTGGCGGGC
Burkholderia_pseudomallei_35_1963      CGGGGCGATGCGCGGCGCACAGTTCGGCGAGCCATTGCTCGGTGGCGGGC
Burkholderia_pseudomallei_4075_1999    CGGGGCGATGCGCGGCGCACAGTTCGGCGAGCCATTGCTCGGTGGCGGGC
Burkholderia_pseudomallei_5_1949       CGGGGCGATGCGCGGCGCACAGTTCGGCGAGCCATTGCTCGGTGGCGGGC
Burkholderia_pseudomallei_6_1960       CGGGGCGATGCGCGGCGCACAGTTCGGCGAGCCATTGCTCGGTGGCGGGC
Burkholderia_pseudomallei_68_1992      CGGGGCGATGCGCGGCGCACAGTTCGGCGAGCCATTGCTCGGTGGCGGGC
Burkholderia_pseudomallei_8_8_117_2008 CGGGGCGATGCGCGGCGCACAGTTCGGCGAGCCATTGCTCGGTGGCGGGC
Burkholderia_pseudomallei_91_1984      CGGGGCGATGCGCGGCGCACAGTTCGGCGAGCCATTGCTCGGTGGCGGGC
Burkholderia_pseudomallei_9_1988       CGGGGCGATGCGCGGCGCACAGTTCGGCGAGCCATTGCTCGGTGGCGGGC
Burkholderia_pseudomallei_D150_2006    CGGGGCGATGCGCGGCGCACAGTTCGGCGAGCCATTGCTCGGTGGCGGGC
Burkholderia_pseudomallei_D35_2003     CGGGGCGATGCGCGGCGCACAGTTCGGCGAGCCATTGCTCGGTGGCGGGC
Burkholderia_pseudomallei_D51_1992     CGGGGCGATGCGCGGCGCACAGTTCGGCGAGCCATTGCTCGGTGGCGGGC
Burkholderia_pseudomallei_D60_1992     CGGGGCGACGCGCGGCGCACAGTTCGGCGAGCCATTGCTCGGTGGCGGGC
Burkholderia_pseudomallei_D77_1994     CGGGGCGACGCGCGGCGCACAGTTCGGCGAGCCATTGCTCGGTGGCGGGC
E264_1994                              CGGGCCGATGCGCGGCGCACAGTTCGGCGAGCAACTGTTCGGTGGCGGGC
K96243_1996                            CGGGGCGATGCGCGGCGCACAGTTCGGCGAGCCATTGCTCGGTGGCGGGC
MSHR346_1996                           CGGGGCGATGCGCGGCGCACAGTTCGGCGAGCCATTGCTCGGTGGCGGGC

1026b_1993                             ACGCGGCGCTCGTCGGGCGCGAGGCCGACCATCGCGGCCTGCTGCGCGAT
1106a_1993                             ACGCGGCGCTCGTCGGGCGCGAGGCCGACCATCGCGGCCTGCTGCGCGAT
1106b_1996                             ACGCGGCGCTCGTCGGGCGCGAGGCCGACCATCGCGGCCTGCTGCGCGAT
1710a_1996                             ACGCGGCGCTCGTCGGGCGCGAGGCCGACCATCGCGGCCTGCTGCGCGAT
1710b_1999                             ACGCGGCGCTCGTCGGGCGCGAGGCCGACCATCGCGGCCTGCTGCGCGAT
668_1995                               ACGCGGCGCTCGTCGGGCGCGAGGCCGACCATCGCGGCCTGCTGCGCGAT
Bp22_1989                              ACGCGGCGCTCGTCGGGCGCGAGGCCGACCATCGCGGCCTGCTGCGCGAT
BPC006_2008                            ACGCGGCGCTCGTCGGGCGCGAGGCCGACCATCGCGGCCTGCTGCGCGAT
Burkholderia_pseudomallei_104_1990     ACGCGGCGCTCGTCGGGCGCGAGGCCGACCATCGCGGCCTGCTGCGCGAT
Burkholderia_pseudomallei_18_1990      ACGCGGCGCTCGTCGGGCGCGAGGCCGACCATCGCGGCCTGCTGCGCGAT
Burkholderia_pseudomallei_208_1990     ACGCGGCGCTCGTCGGGCGCGAGGCCGACCATCGCGGCCTGCTGCGCGAT
Burkholderia_pseudomallei_24_1976      ACGCGGCGCTCGTCGGGCGCGAGGCCGACCATCGCGGCCTGCTGCGCGAT
Burkholderia_pseudomallei_25_1977      ACGCGGCGCTCGTCGGGCGCGAGGCCGACCATCGCGGCCTGCTGCGCGAT
Burkholderia_pseudomallei_31_1992      ACGCGGCGCTCGTCGGGCGCGAGGCCGACCATCGCGGCCTGCTGCGCGAT
Burkholderia_pseudomallei_33_1976      ACGCGGCGCTCGTCGGGCGCGAGGCCGACCATCGCGGCCTGCTGCGCGAT
Burkholderia_pseudomallei_35_1963      ACGCGGCGCTCGTCGGGCGCGAGGCCGACCATCGCGGCCTGCTGCGCGAT
Burkholderia_pseudomallei_4075_1999    ACGCGGCGCTCGTCGGGCGCGAGGCCGACCATCGCGGCCTGCTGCGCGAT
Burkholderia_pseudomallei_5_1949       ACGCGGCGCTCGTCGGGCGCGAGGCCGACCATCGCGGCCTGCTGCGCGAT
Burkholderia_pseudomallei_6_1960       ACGCGGCGCTCGTCGGGCGCGAGGCCGACCATCGCGGCCTGCTGCGCGAT
Burkholderia_pseudomallei_68_1992      ACGCGGCGCTCGTCGGGCGCGAGGCCGACCATCGCGGCCTGCTGCGCGAT
Burkholderia_pseudomallei_8_8_117_2008 ACGCGGCGCTCGTCGGGCGCGAGGCCGACCATCGCGGCCTGCTGCGCGAT
Burkholderia_pseudomallei_91_1984      ACGCGGCGCTCGTCGGGCGCGAGGCCGACCATCGCGGCCTGCTGCGCGAT
Burkholderia_pseudomallei_9_1988       ACGCGGCGCTCGTCGGGCGCGAGGCCGACCATCGCGGCCTGCTGCGCGAT
Burkholderia_pseudomallei_D150_2006    ACGCGGCGCTCGTCGGGCGCGAGGCCGACCATCGCGGCCTGCTGCGCGAT
Burkholderia_pseudomallei_D35_2003     ACGCGGCGCTCGTCGGGCGCGAGGCCGACCATCGCGGCCTGCTGCGCGAT
Burkholderia_pseudomallei_D51_1992     ACGCGGCGCTCGTCGGGCGCGAGGCCGACCATCGCGGCCTGCTGCGCGAT
Burkholderia_pseudomallei_D60_1992     ACGCGGCGCTCGTCGGGCGCGAGGCCGACCATCGCGGCCTGCTGCGCGAT
Burkholderia_pseudomallei_D77_1994     ACGCGGCGCTCGTCGGGCGCGAGGCCGACCATCGCGGCCTGCTGCGCGAT
E264_1994                              ACGCGGCGTTCGTCGGGCGCGAGCCCGACCATCGCCGCCTGCTGCGCGAT
K96243_1996                            ACGCGGCGCTCGTCGGGCGCGAGGCCGACCATCGCGGCCTGCTGCGCGAT
MSHR346_1996                           ACGCGGCGCTCGTCGGGCGCGAGGCCGACCATCGCGGCCTGCTGCGCGAT

1026b_1993                             CTCGCTGCCGCCGCACAGCACCGCGATCGACGGCCGCGCCATGTGCCGGC
1106a_1993                             CTCGCTGCCGCCGCACAGCACCGCGATCGACGGCCGCGCCATGTGCCGGC
1106b_1996                             CTCGCTGCCGCCGCACAGCACCGCGATCGACGGCCGCGCCATGTGCCGGC
1710a_1996                             CTCGCTGCCGCCGCACAGCACCGCGATCGACGGCCGCGCCATGTGCCGGC
1710b_1999                             CTCGCTGCCGCCGCACAGCACCGCGATCGACGGCCGCGCCATGTGCCGGC
668_1995                               CTCGCTGCCGCCGCACAGCACCGCGATCGACGGCCGCGCCATGTGCCGGC
Bp22_1989                              CTCGCTGCCGCCGCACAGCACCGCGATCGACGGCCGCGCCATGTGCCGGC
BPC006_2008                            CTCGCTGCCGCCGCACAGCACCGCGATCGACGGCCGCGCCATGTGCCGGC
Burkholderia_pseudomallei_104_1990     CTCGCTGCCGCCGCACAGCACCGCGATCGACGGCCGCGCCATGTGCCGGC
Burkholderia_pseudomallei_18_1990      CTCGCTGCCGCCGCACAGCACCGCGATCGACGGCCGCGCCATGTGCCGGC
Burkholderia_pseudomallei_208_1990     CTCGCTGCCGCCGCACAGCACCGCGATCGACGGCCGCGCCATGTGCCGGC
Burkholderia_pseudomallei_24_1976      CTCGCTGCCGCCGCACAGCACCGCGATCGACGGCCGCGCCATGTGCCGGC
Burkholderia_pseudomallei_25_1977      CTCGCTGCCGCCGCACAGCACCGCGATCGACGGCCGCGCCATGTGCCGGC
Burkholderia_pseudomallei_31_1992      CTCGCTGCCGCCGCACAGCACCGCGATCGACGGCCGCGCCATGTGCCGGC
Burkholderia_pseudomallei_33_1976      CTCGCTGCCGCCGCACAGCACCGCGATCGACGGCCGCGCCATGTGCCGGC
Burkholderia_pseudomallei_35_1963      CTCGCTGCCGCCGCACAGCACCGCGATCGACGGCCGCGCCATGTGCCGGC
Burkholderia_pseudomallei_4075_1999    CTCGCTGCCGCCGCACAGCACCGCGATCGACGGCCGCGCCATGTGCCGGC
Burkholderia_pseudomallei_5_1949       CTCGCTGCCGCCGCACAGCACCGCGATCGACGGCCGCGCCATGTGCCGGC
Burkholderia_pseudomallei_6_1960       CTCGCTGCCGCCGCACAGCACCGCGATCGACGGCCGCGCCATGTGCCGGC
Burkholderia_pseudomallei_68_1992      CTCGCTGCCGCCGCACAGCACCGCGATCGACGGCCGCGCCATGTGCCGGC
Burkholderia_pseudomallei_8_8_117_2008 CTCGCTGCCGCCGCACAGCACCGCGATCGACGGCCGCGCCATGTGCCGGC
Burkholderia_pseudomallei_91_1984      CTCGCTGCCGCCGCACAGCACCGCGATCGACGGCCGCGCCATGTGCCGGC
Burkholderia_pseudomallei_9_1988       CTCGCTGCCGCCGCACAGCACCGCGATCGACGGCCGCGCCATGTGCCGGC
Burkholderia_pseudomallei_D150_2006    CTCGCTGCCGCCGCACAGCACCGCGATCGACGGCCGCGCCATGTGCCGGC
Burkholderia_pseudomallei_D35_2003     CTCGCTGCCGCCGCACAGCACCGCGATCGACGGCCGCGCCATGTGCCGGC
Burkholderia_pseudomallei_D51_1992     CTCGCTGCCGCCGCACAGCACCGCGATCGACGGCCGCGCCATGTGCCGGC
Burkholderia_pseudomallei_D60_1992     CTCGCTGCCGCCGCACAGCACCGCGATCGACGGCCGCGCCATGTGCCGGC
Burkholderia_pseudomallei_D77_1994     CTCGCTGCCGCCGCACAGCACCGCGATCGACGGCCGCGCCATGTGCCGGC
E264_1994                              TTCGCTGCCGCCGCACAGCACGGCGATCGACGGGCGCGCCGCGTGCAGGC
K96243_1996                            CTCGCTGCCGCCGCACAGCACCGCGATCGACGGCCGCGCCATGTGCCGGC
MSHR346_1996                           CTCGCTGCCGCCGCACAGCACCGCGATCGACGGCCGCGCCATGTGCCGGC

1026b_1993                             CGAGGAACTGCTCGGCCTCGCGCTTGAGCGATTCGGCAAAGCGCGGATCG
1106a_1993                             CGAGGAACTGCTCGGCCTCGCGCTTGAGCGATTCGGCAAAGCGCGGATCG
1106b_1996                             CGAGGAACTGCTCGGCCTCGCGCTTGAGCGATTCGGCAAAGCGCGGATCG
1710a_1996                             CGAGGAACTGCTCGGCCTCGCGCTTGAGCGATTCGGCAAAGCGCGGATCG
1710b_1999                             CGAGGAACTGCTCGGCCTCGCGCTTGAGCGATTCGGCAAAGCGCGGATCG
668_1995                               CGAGGAACTGCTCGGCCTCGCGCTTGAGCGATTCGGCAAAGCGCGGATCG
Bp22_1989                              CGAGGAACTGCTCGGCCTCGCGCTTGAGCGATTCGGCAAAGCGCGGATCG
BPC006_2008                            CGAGGAACTGCTCGGCCTCGCGCTTGAGCGATTCGGCAAAGCGCGGATCG
Burkholderia_pseudomallei_104_1990     CGAGGAACTGCTCGGCCTCGCGCTTGAGCGATTCGGCAAAGCGCGGATCG
Burkholderia_pseudomallei_18_1990      CGAGGAACTGCTCGGCCTCGCGCTTGAGCGATTCGGCAAAGCGCGGATCG
Burkholderia_pseudomallei_208_1990     CGAGGAACTGCTCGGCTTCGCGCTTGAGCGATTCGGCAAAGCGCGGATCG
Burkholderia_pseudomallei_24_1976      CGAGGAACTGCTCGGCCTCGCGCTTGAGCGATTCGGCAAAGCGCGGATCG
Burkholderia_pseudomallei_25_1977      CGAGGAACTGCTCGGCCTCGCGCTTGAGCGATTCGGCAAAGCGCGGATCG
Burkholderia_pseudomallei_31_1992      CGAGGAACTGCTCGGCCTCGCGCTTGAGCGATTCGGCAAAGCGCGGATCG
Burkholderia_pseudomallei_33_1976      CGAGGAACTGCTCGGCCTCGCGCTTGAGCGATTCGGCAAAGCGCGGATCG
Burkholderia_pseudomallei_35_1963      CGAGGAACTGCTCGGCCTCGCGCTTGAGCGATTCGGCAAAGCGCGGATCG
Burkholderia_pseudomallei_4075_1999    CGAGGAACTGCTCGGCCTCGCGCTTGAGCGATTCGGCAAAGCGCGGATCG
Burkholderia_pseudomallei_5_1949       CGAGGAACTGCTCGGCTTCGCGCTTGAGCGATTCGGCAAAGCGCGGATCG
Burkholderia_pseudomallei_6_1960       CGAGGAACTGCTCGGCCTCGCGCTTGAGCGATTCGGCAAAGCGCGGATCG
Burkholderia_pseudomallei_68_1992      CGAGGAACTGCTCGGCCTCGCGCTTGAGCGATTCGGCAAAGCGCGGATCG
Burkholderia_pseudomallei_8_8_117_2008 CGAGGAACTGCTCGGCCTCGCGCTTGAGCGATTCGGCAAAGCGCGGATCG
Burkholderia_pseudomallei_91_1984      CGAGGAACTGCTCGGCCTCGCGCTTGAGCGATTCGGCAAAGCGCGGATCG
Burkholderia_pseudomallei_9_1988       CGAGGAACTGCTCGGCCTCGCGCTTGAGCGATTCGGCAAAGCGCGGATCG
Burkholderia_pseudomallei_D150_2006    CGAGGAACTGCTCGGCCTCGCGCTTGAGCGATTCGGCAAAGCGCGGATCG
Burkholderia_pseudomallei_D35_2003     CGAGGAACTGCTCGGCCTCGCGCTTGAGCGATTCGGCAAAGCGCGGATCG
Burkholderia_pseudomallei_D51_1992     CGAGGAACTGCTCGGCCTCGCGCTTGAGCGATTCGGCAAAGCGCGGATCG
Burkholderia_pseudomallei_D60_1992     CGAGGAACTGCTCGGCCTCGCGCTTGAGCGATTCGGCAAAGCGCGGATCG
Burkholderia_pseudomallei_D77_1994     CGAGGAACTGCTCGGCTTCGCGCTTGAGCGATTCGGCAAAGCGCGGATCG
E264_1994                              CGAGGAACTGTTCGGCTTCGCGCTTCAGCGATTCGGCGAAGCGCGGGTCG
K96243_1996                            CGAGGAACTGCTCGGCCTCGCGCTTGAGCGATTCGGCAAAGCGCGGATCG
MSHR346_1996                           CGAGGAACTGCTCGGCCTCGCGCTTGAGCGATTCGGCAAAGCGCGGATCG

1026b_1993                             TTCGACGGATAGTCGAAGTTCGCGAGCATGAAGTCTTGCCACACGAGCAG
1106a_1993                             TTCGACGGATAGTCGAAGTTCGCGAGCATGAAGTCTTGCCACACGAGCAG
1106b_1996                             TTCGACGGATAGTCGAAGTTCGCGAGCATGAAGTCTTGCCACACGAGCAG
1710a_1996                             TTCGACGGATAGTCGAAGTTCGCGAGCATGAAGTCTTGCCACACGAGCAG
1710b_1999                             TTCGACGGATAGTCGAAGTTCGCGAGCATGAAGTCTTGCCACACGAGCAG
668_1995                               TTCGACGGATAGTCGAGGTTCGCGAGCATGAAATCTTGCCACACGAGCAG
Bp22_1989                              TTCGACGGATAGTCGAAGTTCGCGAGCATGAAGTCTTGCCACACGAGCAG
BPC006_2008                            TTCGACGGATAGTCGAAGTTCGCGAGCATGAAGTCTTGCCACACGAGCAG
Burkholderia_pseudomallei_104_1990     TTCGACGGATAGTCGAAGTTCGCGAGCATGAAGTCTTGCCACACGAGCAG
Burkholderia_pseudomallei_18_1990      TTCGACGGATAGTCGAAGTTCGCGAGCATGAAGTCTTGCCACACGAGCAG
Burkholderia_pseudomallei_208_1990     TTCGACGGATAGTCGAAGTTCGCGAGCATGAAGTCTTGCCACACGAGCAG
Burkholderia_pseudomallei_24_1976      TTCGACGGATAGTCGAAGTTCGCGAGCATGAAGTCTTGCCACACGAGCAG
Burkholderia_pseudomallei_25_1977      TTCGACGGATAGTCGAAGTTCGCGAGCATGAAGTCTTGCCACACGAGCAG
Burkholderia_pseudomallei_31_1992      TTCGACGGATAGTCGAAGTTCGCGAGCATGAAGTCTTGCCACACGAGCAG
Burkholderia_pseudomallei_33_1976      TTCGACGGATAGTCGAAGTTCGCGAGCATGAAGTCTTGCCACACGAGCAG
Burkholderia_pseudomallei_35_1963      TTCGACGGATAGTCGAAGTTCGCGAGCATGAAGTCTTGCCACACGAGCAG
Burkholderia_pseudomallei_4075_1999    TTCGACGGATAGTCGAAGTTCGCGAGCATGAAGTCTTGCCACACGAGCAG
Burkholderia_pseudomallei_5_1949       TTCGACGGATAGTCGAAGTTCGCGAGCATGAAGTCTTGCCACACGAGCAG
Burkholderia_pseudomallei_6_1960       TTCGACGGATAGTCGAAGTTCGCGAGCATGAAGTCTTGCCACACGAGCAG
Burkholderia_pseudomallei_68_1992      TTCGACGGATAGTCGAAGTTCGCGAGCATGAAGTCTTGCCACACGAGCAG
Burkholderia_pseudomallei_8_8_117_2008 TTCGACGGATAGTCGAAGTTCGCGAGCATGAAGTCTTGCCACACGAGCAG
Burkholderia_pseudomallei_91_1984      TTCGACGGATAGTCGAAGTTCGCGAGCATGAAGTCTTGCCACACGAGCAG
Burkholderia_pseudomallei_9_1988       TTCGACGGATAGTCGAAGTTCGCGAGCATGAAGTCTTGCCACACGAGCAG
Burkholderia_pseudomallei_D150_2006    TTCGACGGATAGTCGAAGTTCGCGAGCATGAAGTCTTGCCACACGAGCAG
Burkholderia_pseudomallei_D35_2003     TTCGACGGATAGTCGAAGTTCGCGAGCATGAAGTCTTGCCACACGAGCAG
Burkholderia_pseudomallei_D51_1992     TTCGACGGATAGTCGAAGTTCGCGAGCATGAAGTCTTGCCACACGAGCAG
Burkholderia_pseudomallei_D60_1992     TTCGACGGATAGTCGAAGTTCGCGAGCATGAAGTCTTGCCACACGAGCAG
Burkholderia_pseudomallei_D77_1994     TTCGACGGATAGTCGAAGTTCGCGAGCATGAAGTCTTGCCACACGAGCAG
E264_1994                              CCCGACGGGTAGTCGAAGTTCGCGAGCATGAAGTCCTGCCAGACGAGCAG
K96243_1996                            TTCGACGGATAGTCGAAGTTCGCGAGCATGAAGTCTTGCCACACGAGCAG
MSHR346_1996                           TTCGACGGATAGTCGAAGTTCGCGAGCATGAAGTCTTGCCACACGAGCAG

1026b_1993                             CCCCAACTCGTCGCAGAGCGCGTAGAACGCGTCGGCCTCGTAGATCATCG
1106a_1993                             CCCCAACTCGTCGCAGAGCGCGTAGAACGCGTCGGCCTCGTAGATCATCG
1106b_1996                             CCCCAACTCGTCGCAGAGCGCGTAGAACGCGTCGGCCTCGTAGATCATCG
1710a_1996                             CCCCAACTCGTCGCAGAGCGCGTAGAACGCGTCGGCCTCGTAGATCATCG
1710b_1999                             CCCCAACTCGTCGCAGAGCGCGTAGAACGCGTCGGCCTCGTAGATCATCG
668_1995                               CCCCAACTCGTCGCAGAGCGCGTAGAACGCGTCGGCCTCGTAGATCATCG
Bp22_1989                              CCCCAACTCGTCGCAGAGCGCGTAGAACGCGTCGGCCTCGTAGATCATCG
BPC006_2008                            CCCCAACTCGTCGCAGAGCGCGTAGAACGCGTCGGCCTCGTAGATCATCG
Burkholderia_pseudomallei_104_1990     CCCCAACTCGTCGCAGAGCGCGTAGAACGCGTCGGCCTCGTAGATCATCG
Burkholderia_pseudomallei_18_1990      CCCCAACTCGTCGCAGAGCGCGTAGAACGCGTCGGCCTCGTAGATCATCG
Burkholderia_pseudomallei_208_1990     CCCCAACTCGTCGCAGAGCGCGTAGAACGCGTCGGCCTCGTAGATCATCG
Burkholderia_pseudomallei_24_1976      CCCCAACTCGTCGCAGAGCGCGTAGAACGCGTCGGCCTCGTAGATCATCG
Burkholderia_pseudomallei_25_1977      CCCCAACTCGTCGCAGAGCGCGTAGAACGCGTCGGCCTCGTAGATCATCG
Burkholderia_pseudomallei_31_1992      CCCCAACTCGTCGCAGAGCGCGTAGAACGCGTCGGCCTCGTAGATCATCG
Burkholderia_pseudomallei_33_1976      CCCCAACTCGTCGCAGAGCGCGTAGAACGCGTCGGCCTCGTAGATCATCG
Burkholderia_pseudomallei_35_1963      CCCCAACTCGTCGCAGAGCGCGTAGAACGCGTCGGCCTCGTAGATCATCG
Burkholderia_pseudomallei_4075_1999    CCCCAACTCGTCGCAGAGCGCGTAGAACGCGTCGGCCTCGTAGATCATCG
Burkholderia_pseudomallei_5_1949       CCCCAACTCGTCGCAGAGCGCGTAGAACGCGTCGGCCTCGTAGATCATCG
Burkholderia_pseudomallei_6_1960       CCCCAACTCGTCGCAGAGCGCGTAGAACGCGTCGGCCTCGTAGATCATCG
Burkholderia_pseudomallei_68_1992      CCCCAACTCGTCGCAGAGCGCGTAGAACGCGTCGGCCTCGTAGATCATCG
Burkholderia_pseudomallei_8_8_117_2008 CCCCAACTCGTCGCAGAGCGCGTAGAACGCGTCGGCCTCGTAGATCATCG
Burkholderia_pseudomallei_91_1984      CCCCAACTCGTCGCAGAGCGCGTAGAACGCGTCGGCCTCGTAGATCATCG
Burkholderia_pseudomallei_9_1988       CCCCAACTCGTCGCAGAGCGCGTAGAACGCGTCGGCCTCGTAGATCATCG
Burkholderia_pseudomallei_D150_2006    CCCCAACTCGTCGCAGAGCGCGTAGAACGCGTCGGCCTCGTAGATCATCG
Burkholderia_pseudomallei_D35_2003     CCCCAACTCGTCGCAGAGCGCGTAGAACGCGTCGGCCTCGTAGATCATCG
Burkholderia_pseudomallei_D51_1992     CCCCAACTCGTCGCAGAGCGCGTAGAACGCGTCGGCCTCGTAGATCATCG
Burkholderia_pseudomallei_D60_1992     CCCCAACTCGTCGCAGAGCGCGTAGAACGCGTCGGCCTCGTAGATCATCG
Burkholderia_pseudomallei_D77_1994     CCCCAACTCGTCGCAGAGCGCGTAGAACGCGTCGGCCTCGTAGATCATCG
E264_1994                              GCCGAGCTCGTCGCAGAGCGCGTAGAACGCGTCGGCTTCGTAGGTCATCG
K96243_1996                            CCCCAACTCGTCGCAGAGCGCGTAGAACGCGTCGGCCTCGTAGATCATCG
MSHR346_1996                           CCCCAACTCGTCGCAGAGCGCGTAGAACGCGTCGGCCTCGTAGATCATCG

1026b_1993                             TGCCGCCGACGCGGATCATGTTGCAGCCGGCGTCGCGCGCGAGCACGAGC
1106a_1993                             TGCCGCCGACGCGGATCATGTTGCAGCCGGCGTCGCGCGCGAGCACGAGC
1106b_1996                             TGCCGCCGACGCGGATCATGTTGCAGCCGGCGTCGCGCGCGAGCACGAGC
1710a_1996                             TGCCGCCGACGCGGATCATGTTGCAGCCGGCGTCGCGCGCGAGCGCGAGC
1710b_1999                             TGCCGCCGACGCGGATCATGTTGCAGCCGGCGTCGCGCGCGAGCGCGAGC
668_1995                               TGCCGCCGACGCGGATCATGTTGCAGCCGGCGTCGCGCGCGAGCGCGAGC
Bp22_1989                              TGCCGCCGACGCGGATCATGTTGCAGCCGGCGTCGCGCGCGAGCACGAGC
BPC006_2008                            TGCCGCCGACGCGGATCATGTTGCAGCCGGCGTCGCGCGCGAGCACGAGC
Burkholderia_pseudomallei_104_1990     TGCCGCCGACGCGGATCATGTTGCAGCCGGCGTCGCGCGCGAGCGCGAGC
Burkholderia_pseudomallei_18_1990      TGCCGCCGACGCGGATCATGTTGCAGCCGGCGTCGCGCGCGAGCGCGAGC
Burkholderia_pseudomallei_208_1990     TGCCGCCGACGCGGATCATGTTGCAGCCGGCGTCGCGCGCGAGCGCGAGC
Burkholderia_pseudomallei_24_1976      TGCCGCCGACGCGGATCATGTTGCAGCCGGCGTCGCGCGCGAGCACGAGC
Burkholderia_pseudomallei_25_1977      TGCCGCCGACGCGGATCATGTTGCAGCCGGCGTCGCGCGCGAGCACGAGC
Burkholderia_pseudomallei_31_1992      TGCCGCCGACGCGGATCATGTTGCAGCCGGCGTCGCGCGCGAGCACGAGC
Burkholderia_pseudomallei_33_1976      TGCCGCCGACGCGGATCATGTTGCAGCCGGCGTCGCGCGCGAGCGCGAGC
Burkholderia_pseudomallei_35_1963      TGCCGCCGACGCGGATCATGTTGCAGCCGGCGTCGCGCGCGAGCACGAGC
Burkholderia_pseudomallei_4075_1999    TGCCGCCGACGCGGATCATGTTGCAGCCGGCGTCGCGCGCGAGCGCGAGC
Burkholderia_pseudomallei_5_1949       TGCCGCCGACGCGGATCATGTTGCAGCCGGCGTCGCGCGCGAGCGCGAGC
Burkholderia_pseudomallei_6_1960       TGCCGCCGACGCGGATCATGTTGCAGCCGGCGTCGCGCGCGAGCGCGAGC
Burkholderia_pseudomallei_68_1992      TGCCGCCGACGCGGATCATGTTGCAGCCGGCGTCGCGCGCGAGCGCGAGC
Burkholderia_pseudomallei_8_8_117_2008 TGCCGCCGACGCGGATCATGTTGCAGCCGGCGTCGCGCGCGAGCGCGAGC
Burkholderia_pseudomallei_91_1984      TGCCGCCGACGCGGATCATGTTGCAGCCGGCGTCGCGCGCGAGCACGAGC
Burkholderia_pseudomallei_9_1988       TGCCGCCGACGCGGATCATGTTGCAGCCGGCGTCGCGCGCGAGCACGAGC
Burkholderia_pseudomallei_D150_2006    TGCCGCCGACGCGGATCATGTTGCAGCCGGCGTCGCGCGCGAGCGCGAGC
Burkholderia_pseudomallei_D35_2003     TGCCGCCGACGCGGATCATGTTGCAGCCGGCGTCGCGCGCGAGCGCGAGC
Burkholderia_pseudomallei_D51_1992     TGCCGCCGACGCGGATCATGTTGCAGCCGGCGTCGCGCGCGAGCGCGAGC
Burkholderia_pseudomallei_D60_1992     TGCCGCCGACGCGGATCATGTTGCAGCCGGCGTCGCGCGCGAGCGCGAGC
Burkholderia_pseudomallei_D77_1994     TGCCGCCGACGCGGATCATGTTGCAGCCGGCGTCGCGCGCGAGCGCGAGC
E264_1994                              TGCCGCCGACGCGGATCATGTTGCAGCCGGCGTCGCGCGCGAGCGAAAGC
K96243_1996                            TGCCGCCGACGCGGATCATGTTGCAGCCGGCGTCGCGCGCGAGCACGAGC
MSHR346_1996                           TGCCGCCGACGCGGATCATGTTGCAGCCGGCGTCGCGCGCGAGCGCGAGC

1026b_1993                             GCGCGGCGATAGGCGGGCGCATCGGCGTGCAGGCCGACGGGGTCGGCGCT
1106a_1993                             GCGCGGCGATAGGCGGGCGCATCGGCGTGCAGGCCGACGGGGTCGGCGCT
1106b_1996                             GCGCGGCGATAGGCGGGCGCATCGGCGTGCAGGCCGACGGGGTCGGCGCT
1710a_1996                             GCGCGGCGATAGGCGGGCGCATCGGCGTGCAGGCCGACGGGGTCGGCGCT
1710b_1999                             GCGCGGCGATAGGCGGGCGCATCGGCGTGCAGGCCGACGGGGTCGGCGCT
668_1995                               GCGCGGCGATAGGCGGGCGCATCGGCGTGCAGCCCGACGGGATCGGCGCT
Bp22_1989                              GCGCGGCGATAGGCGGGCGCATCGGCGTGCAGGCCGACGGGGTCGGCGCT
BPC006_2008                            GCGCGGCGATAGGCGGGCGCATCGGCGTGCAGGCCGACGGGGTCGGCGCT
Burkholderia_pseudomallei_104_1990     GCGCGGCGATAGGCGGGCGCATCGGCGTGCAGGCCGACGGGGTCGNNNNN
Burkholderia_pseudomallei_18_1990      GCGCGGCGATAGGCGGGCGCATCGGCGTGCAGGCCGACGGGGTCGGCGCT
Burkholderia_pseudomallei_208_1990     GCGCGGCGATAGGCGGGCGCATCGGCGTGCAGGCCGACGGGGTCGGCGCT
Burkholderia_pseudomallei_24_1976      GCGCGGCGATAGGCGGGCGCATCGGCGTGCAGGCCGACGGGGTCGGCGCT
Burkholderia_pseudomallei_25_1977      GCGCGGCGATAGGCGGGCGCATCGGCGTGCAGGCCGACGGGGTCGGCGCT
Burkholderia_pseudomallei_31_1992      GCGCGGCGATAGGCGGGCGCATCGGCGTGCAGGCCGACGGGGTCGGCGCT
Burkholderia_pseudomallei_33_1976      GCGCGGCGATAGGCGGGCGCATCGGCGTGCAGGCCGACGGGGTCGGCGCT
Burkholderia_pseudomallei_35_1963      GCGCGGCGATAGGCGGGCGCATCGGCGTGCAGGCCGACGGGGTCGGCGCT
Burkholderia_pseudomallei_4075_1999    GCGCGGCGATAGGCGGGCGCATCGGCGTGCAGGCCGACGGGGTCGGCGCT
Burkholderia_pseudomallei_5_1949       GCGCGGCGATAGGCGGGCGTATCGGCGTGCAGGCCGACGGGGTCGGCGCT
Burkholderia_pseudomallei_6_1960       GCGCGGCGATAGGCGGGCGCATCGGCGTGCAGGCCGACGGGGTCGGCGCT
Burkholderia_pseudomallei_68_1992      GCGCGGCGATAGGCGGGCGCATCGGCGTGCAGGCCGACGGGGTCGGCGCT
Burkholderia_pseudomallei_8_8_117_2008 GCGCGGCGATAGGCGGGCGCATCGGCGTGCAGGCCGACGGGGTCGGCGCT
Burkholderia_pseudomallei_91_1984      GCGCGGCGATAGGCGGGCGCATCGGCGTGCAGGCCGACGGGGTCGGCGCT
Burkholderia_pseudomallei_9_1988       GCGCGGCGATAGGCGGGCGCATCGGCGTGCAGGCCGACGGGGTCGGCGCT
Burkholderia_pseudomallei_D150_2006    GCGCGGCGATAGGCGGGCGCATCGGCGTGCAGGCCGACGGGGTCGGCGCT
Burkholderia_pseudomallei_D35_2003     GCGCGGCGATAGGCGGGCGCATCGGCGTGCAGGCCGACGGGGTCGGCGCT
Burkholderia_pseudomallei_D51_1992     GCGCGGCGATAGGCGGGCGCATCGGCGTGCAGGCCGACGGGGTCGGCGCT
Burkholderia_pseudomallei_D60_1992     GCGCGGCGATAGGCGGGCGCATCGGCGTGCAGGCCGACGGGGTCGGCGCT
Burkholderia_pseudomallei_D77_1994     GCGCGGCGATAGGCGGGCGCATCGGCGTGCAGGCCGACGGGGTCGGCGCT
E264_1994                              GCGCGGCGGTAGGCGGCCGGTTCGGCGTTCAGGCCGACCGGGTCGGCGCT
K96243_1996                            GCGCGGCGATAGGCGGGCGCATCGGCGTGCAGGCCGACGGGGTCGGCGCT
MSHR346_1996                           GCGCGGCGATAGGCGGGCGCATCGGCGTGCAGGCCGACGGGGTCGGCGCT

1026b_1993                             CGTCCAGCATGCGCCGCGCGCGAAAAGCGGCGTGCCGTTGACCGATAGCG
1106a_1993                             CGTCCAGCATGCGCCGCGCGCGAAAAGCGGCGTGCCGTTGACCGATAGCG
1106b_1996                             CGTCCAGCATGCGCCGCGCGCGAAAAGCGGCGTGCCGTTGACCGATAGCG
1710a_1996                             CGTCCAGCATGCGCCGCGCGCGAAAAGCGGCGTGCCGTTGACCGACAGCG
1710b_1999                             CGTCCAGCATGCGCCGCGCGCGAAAAGCGGCGTGCCGTTGACCGACAGCG
668_1995                               CGTCCAGCATGCGCCGCGCGCGAAAAGCGGCGTGCCGTTGACCGACAGCG
Bp22_1989                              CGTCCAGCATGCGCCGCGCGCGAAAAGCGGCGTGCCGTTGACCGATAGCG
BPC006_2008                            CGTCCAGCATGCGCCGCGCGCGAAAAGCGGCGTGCCGTTGACCGATAGCG
Burkholderia_pseudomallei_104_1990     CGTCCAGCATGCGCCGCGCGCGAAAAGCGGCGTGCCGTTGACCGACAGCG
Burkholderia_pseudomallei_18_1990      CGTCCAGCATGCGCCGCGCGCGAAAAGCGGCGTGCCGTTGACCGACAGCG
Burkholderia_pseudomallei_208_1990     CGTCCAGCATGCGCCGCGCGCGAAAAGCGGCGTGCCGTTGACCGACAGCG
Burkholderia_pseudomallei_24_1976      CGTCCAGCATGCGCCGCGCGCGAAAAGCGGCGTGCCGNNNNNNNNNNNNN
Burkholderia_pseudomallei_25_1977      CGTCCAGCATGCGCCGCGCGCGAAAAGCGGCGTGCCGTTGACCGACAGCG
Burkholderia_pseudomallei_31_1992      CGTCCAGCATGCGCCGCGCGCGAAAAGCGGCGTGCCGTTGACCGACAGCG
Burkholderia_pseudomallei_33_1976      CGTCCAGCATGCGCCGCGCGCGAAAAGCGGCGTGCCGTTGACCGACAGCG
Burkholderia_pseudomallei_35_1963      CGTCCAGCATGCGCCGCGCGCGAAAAGCGGCGTGCCGTTGACCGACAGCG
Burkholderia_pseudomallei_4075_1999    CGTCCAGCATGCGCCGCGCGCGAAAAGCGGCGTGCCGTTGACCGACAGCG
Burkholderia_pseudomallei_5_1949       CGTCCAGCATGCGCCGCGCGCGAAAAGCGGCGTGCCGTTGACCGACAGCG
Burkholderia_pseudomallei_6_1960       CGTCCAGCATGCGCCGCGCGCGAAAAGCGGCGTGCCGTTGACCGACAGCG
Burkholderia_pseudomallei_68_1992      CGTCCAGCATGCGCCGCGCGCGAAAAGCGGCGTGCCGTTGACCGACAGCG
Burkholderia_pseudomallei_8_8_117_2008 CGTCCAGCATGCGCCGCGCGCGAAAAGCGGCGTGCCGTTGACCGACAGCG
Burkholderia_pseudomallei_91_1984      CGTCCAGCATGCGCCGCGCGCGAAAAGCGGCGTGCCGTTGACCGATAGCG
Burkholderia_pseudomallei_9_1988       CGTCCAGCATGCGCCGCGCGCGAAAAGCGGCGTGCCGTTGACCGATAGCG
Burkholderia_pseudomallei_D150_2006    CGTCCAGCATGCGCCGCGCGCGAAAAGCGGCGTGCCGTTGACCGATAGCG
Burkholderia_pseudomallei_D35_2003     CGTCCAGCATGCGCCGCGCGCGAAAAGCGGCGTGCCGTTGACCGACAGCG
Burkholderia_pseudomallei_D51_1992     CGTCCAGCATGCGCCGCGCGCGAAAAGCGGCGTGCCGTTGACCGACAGCG
Burkholderia_pseudomallei_D60_1992     CGTCCAGCATGCGCCGCGCGCGAAAAGCGGCGTGCCGTTGACCGACAGCG
Burkholderia_pseudomallei_D77_1994     CGTCCAGCATGCGCCGCGCGCGAAAAGCGGCGTGCCGTTGACCGACAGCG
E264_1994                              CGTCCAGCACGCGCCGCGCGCGAAGAACGGCGTGCCGTTGATCGACAGCG
K96243_1996                            CGTCCAGCATGCGCCGCGCGCGAAAAGCGGCGTGCCGTTGACCGATAGCG
MSHR346_1996                           CGTCCAGCATGCGCCGCGCGCGAAAAGCGGCGTGCCGTTGACCGACAGCG

1026b_1993                             CGAAGCCGCGGCCGTCCGCGCCGCGCTCGACGGCGAGCGTGCGAAAGCCC
1106a_1993                             CGAAGCCGCGGCCGTCCGCGCCGCGCTCGACGGCGAGCGTGCGAAAGCCC
1106b_1996                             CGAAGCCGCGGCCGTCCGCGCCGCGCTCGACGGCGAGCGTGCGAAAGCCC
1710a_1996                             CGAAGCCGCGGCCGTCCGCGCCGCGCTCGACGGCGAGCGTGCGAAAGCCC
1710b_1999                             CGAAGCCGCGGCCGTCCGCGCCGCGCTCGACGGCGAGCGTGCGAAAGCCC
668_1995                               CGAAGCCGCGGCCGTCCGCGCCGCGCTCGACGGCGAGCGTGCGAAAGCCC
Bp22_1989                              CGAAGCCGCGGCCGTCCGCGCCGCGCTCGACGGCGAGCGTGCGAAAGCCC
BPC006_2008                            CGAAGCCGCGGCCGTCCGCGCCGCGCTCGACGGCGAGCGTGCGAAAGCCC
Burkholderia_pseudomallei_104_1990     CGAAGCCGCGGCCGTCCGCGCCGCGCTCGACGGCGAGCGTGCGAAAGCCC
Burkholderia_pseudomallei_18_1990      CGAAGCCGCGGCCGTCCGCGCCGCGCTCGACGGCGAGCGTGCGAAAGCCC
Burkholderia_pseudomallei_208_1990     CGAAGCCGCGGCCGTCCGCGCCGCGCTCGACGGCGAGCGTGCGAAAGCCC
Burkholderia_pseudomallei_24_1976      NNNNNNNNNNNNCGTCCGCGCCGCGCTCGACGGCGAGCGTGCGAAAGCCC
Burkholderia_pseudomallei_25_1977      CGAAGCCGCGGCCGTCCGCGCCGCGCTCGACGGCGAGCGTGCGAAAGCCC
Burkholderia_pseudomallei_31_1992      CGAAGCCGCGGCCGTCCGCGCCGCGCTCGACGGCGAGCGTGCGAAAGCCC
Burkholderia_pseudomallei_33_1976      CGAAGCCGCGGCCGTCCGCGCCGCGCTCGACGGCGAGCGTGCGAAAGCCC
Burkholderia_pseudomallei_35_1963      CGAAGCCGCGGCCGTCCGCGCCGCGCTCGACGGCGAGCGTGCGAAAGCCC
Burkholderia_pseudomallei_4075_1999    CGAAGCCGCGGCCGTCCGCGCCGCGCTCGACGGCGAGCGTGCGAAAGCCC
Burkholderia_pseudomallei_5_1949       CGAAGCCGCGGCCGTCCGCGCCGCGCTCGACGGCGAGCGTGCGAAAGCCC
Burkholderia_pseudomallei_6_1960       CGAAGCCGCGGCCGTCCGCGCCGCGCTCGACGGCGAGCGTGCGAAAGCCC
Burkholderia_pseudomallei_68_1992      CGAAGCCGCGGCCGTCCGCGCCGCGCTCGACGGCGAGCGTGCGAAAGCCC
Burkholderia_pseudomallei_8_8_117_2008 CGAAGCCGCGGCCGTCCGCGCCGCGCTCGACGGCGAGCGTGCGAAAGCCC
Burkholderia_pseudomallei_91_1984      CGAAGCCGCGGCCGTCCGCGCCGCGCTCGACGGCGAGCGTGCGAAAGCCC
Burkholderia_pseudomallei_9_1988       CGAAGCCGCGGCCGTCCGCGCCGCGCTCGACGGCGAGCGTGCGAAAGCCC
Burkholderia_pseudomallei_D150_2006    CGAAGCCGCGGCCGTCCGCGCCGCGCTCGACGGCGAGCGTGCGAAAGCCC
Burkholderia_pseudomallei_D35_2003     CGAAGCCGCGGCCGTCCGCGCCGCGCTCGACGGCGAGCGTGCGAAAGCCC
Burkholderia_pseudomallei_D51_1992     CGAAGCCGCGGCCGTCCGCGCCGCGCTCGACGGCGAGCGTGCGAAAGCCC
Burkholderia_pseudomallei_D60_1992     CGAAGCCGCGGCCGTCCGCGCCGCGCTCGACGGCGAGCGTGCGAAAGCCC
Burkholderia_pseudomallei_D77_1994     CGAAGCCGCGGCCGTCCGCGCCGCGCTCGACGGCGAGCGTGCGAAAGCCC
E264_1994                              CGAAGCCCCGGCCGTCGTCGCCGCGTTCGACGGCGAGCGTGCGAAAGCCG
K96243_1996                            CGAAGCCGCGGCCGTCCGCGCCGCGCTCGACGGCGAGCGTGCGAAAGCCC
MSHR346_1996                           CGAAGCCGCGGCCGTCCGCGCCGCGCTCGACGGCGAGCGTGCGAAAGCCC

1026b_1993                             GTTTTGGCGAGCGCAATCGTCGCGCCGCCGATTGCCACGCCGACGTCGTA
1106a_1993                             GTTTTGGCGAGCGCAATCGTCGCGCCGCCGATTGCCACGCCGACGTCGTA
1106b_1996                             GTTTTGGCGAGCGCAATCGTCGCGCCGCCGATTGCCACGCCGACGTCGTA
1710a_1996                             GTTTTGGCGAGCGCAATCGTCGCGCCGCCGATTGCCACGCCGACGTCGTA
1710b_1999                             GTTTTGGCGAGCGCAATCGTCGCGCCGCCGATTGCCACGCCGACGTCGTA
668_1995                               GTTTTGGCGAGCGCAATCGTTGCGCCGCCGATTGCCACGCCGACGTCGTA
Bp22_1989                              GTTTTGGCGAGCGCAATCGTCGCGCCGCCGATTGCCACGCCGACGTCGTA
BPC006_2008                            GTTTTGGCGAGCGCAATCGTCGCGCCGCCGATTGCCACGCCGACGTCGTA
Burkholderia_pseudomallei_104_1990     GTTTTGGCGAGCGCAATCGTCGCGCCGCCGATTGCCACGCCGACGTCGTA
Burkholderia_pseudomallei_18_1990      GTTTTGGCGAGCGCAATCGTCGCGCCGCCGATTGCCACGCCGACGTCGTA
Burkholderia_pseudomallei_208_1990     GTTTTGGCGAGCGCAATCGTCGCGTCGCCGATTGCCACGCCGACGTCGTA
Burkholderia_pseudomallei_24_1976      GTTTTGGCGAGCGCAATCGTCGCGCCGCCGATTGCCACGCCGACGTCGTA
Burkholderia_pseudomallei_25_1977      GTTTTGGCGAGCGCAATCGTCGCGCCGCCGATTGCCACGCCGACGTCGTA
Burkholderia_pseudomallei_31_1992      GTTTTGGCGAGCGCAATCGTCGCGCCGCCGATTGCCACGCCGACGTCGTA
Burkholderia_pseudomallei_33_1976      GTTTTGGCGAGCGCAATCGTCGCGCCGCCGATTGCCACGCCGACGTCGTA
Burkholderia_pseudomallei_35_1963      GTTTTGGCGAGCGCAATCGTCGCGCCGCCGATTGCCACGCCGACGTCGTA
Burkholderia_pseudomallei_4075_1999    GTTTTGGCGAGCGCAATCGTCGCGCCGCCGATTGCCACGCCGACGTCGTA
Burkholderia_pseudomallei_5_1949       GTTTTGGCGAGCGCAATCGTCGCGCCGCCGATTGCCACGCCGACGTCGTA
Burkholderia_pseudomallei_6_1960       GTTTTGGCGAGCGCAATCGTCGCGCCGCCGATTGCCACGCCGACGTCGTA
Burkholderia_pseudomallei_68_1992      GTTTTGGCGAGCGCAATCGTCGCGCCGCCGATTGCCACGCCGACGTCGTA
Burkholderia_pseudomallei_8_8_117_2008 GTTTTGGCGAGCGCAATCGTCGCGCCGCCGATTGCCACGCCGACGTCGTA
Burkholderia_pseudomallei_91_1984      GTTTTGGCGAGCGCAATCGTCGCGCCGCCGATTGCCACGCCGACGTCGTA
Burkholderia_pseudomallei_9_1988       GTTTTGGCGAGCGCAATCGTCGCGCCGCCGATTGCCACGCCGACGTCGTA
Burkholderia_pseudomallei_D150_2006    GTTTTGGCGAGCGCAATCGTCGCGCCGCCGATTGCCACGCCGACGTCGTA
Burkholderia_pseudomallei_D35_2003     GTTTTGGCGAGCGCAATCGTCGCGCCGCCGATTGCCACGCCGACGTCGTA
Burkholderia_pseudomallei_D51_1992     GTTTTGGCGAGCGCAATCGTCGCGTCGCCGATTGCCACGCCGACGTCGTA
Burkholderia_pseudomallei_D60_1992     GTTTTGGCGAGCGCAATCGTCGCGCCGCCGATTGCCACGCCGACGTCGTA
Burkholderia_pseudomallei_D77_1994     GTTTTGGCGAGCGCAATCGTCGCGTCGCCGATTGCCACACCGACGTCGTA
E264_1994                              GTTTTCGCGAGCGGAATCGTCGCGCCGCCAACTTCGACGCCGACGTCGTA
K96243_1996                            GTTTTGGCGAGCGCAATCGTCGCGCCGCCGATTGCCACGCCGACGTCGTA
MSHR346_1996                           GTTTTGGCGAGCGCAATCGTCGCGTCGCCGATTGCCACGCCGACGTCGTA

1026b_1993                             CAACGCGGGTTCGCCGTGCGTATGCGGCCACCACGGCGTGACGTTCGCAA
1106a_1993                             CAACGCGGGTTCGCCGTGCGTATGCGGCCACCACGGCGTGACGTTCGCAA
1106b_1996                             CAACGCGGGTTCGCCGTGCGTATGCGGCCACCACGGCGTGACGTTCGCAA
1710a_1996                             CAACGCGGGTTCGCCGTGCGTATGCGGCCACCACGGTGTGACGTTCGCAA
1710b_1999                             CAACGCGGGTTCGCCGTGCGTATGCGGCCACCACGGTGTGACGTTCGCAA
668_1995                               CAACGCGGGTTCGCCGTGCGTATGCGGCCACCACGGCGTGACGTTCGCGA
Bp22_1989                              CAACGCGGGTTCGCCGTGCGTATGCGGCCACCACGGCGTGACGTTCGCAA
BPC006_2008                            CAACGCGGGTTCGCCGTGCGTATGCGGCCACCACGGCGTGACGTTCGCAA
Burkholderia_pseudomallei_104_1990     CAACGCGGGTTCGCCGTGCGTATGCGGCCACCACGGCGTGACGTTCGCAA
Burkholderia_pseudomallei_18_1990      CAACGCGGGTTCGCCGTGCGTATGCGGCCACCACGGTGTGACGTTCGCAA
Burkholderia_pseudomallei_208_1990     CAACGCGGGTTCGCCGTGCGTATGCGGCCACCACGGCGTGACGTTCGCGA
Burkholderia_pseudomallei_24_1976      CAACGCGGGTTCGCCGTGCGTATGCGGCCACCACGGCGTGACGTTCGCAA
Burkholderia_pseudomallei_25_1977      CAACGCGGGTTCGCCGTGCGTATGCGGCCACCACGGCGTGACGTTCGCAA
Burkholderia_pseudomallei_31_1992      CAACGCGGGTTCGCCGTGCGTATGCGGCCACCACGGCGTGACGTTCGCAA
Burkholderia_pseudomallei_33_1976      CAACGCGGGTTCGCCGTGCGTATGCGGCCACCACGGCGTGACGTTCGCAA
Burkholderia_pseudomallei_35_1963      CAACGCGGGTTCGCCGTGCGTATGCGGCCACCACGGCGTGACGTTCGCAA
Burkholderia_pseudomallei_4075_1999    CAACGCGGGTTCGCCGTGCGTATGCGGCCACCACGGTGTGACGTTCGCAA
Burkholderia_pseudomallei_5_1949       CAACGCGGGTTCGCCGTGCGTATGCGGCCACCACGGCGTGACGTTCGCAA
Burkholderia_pseudomallei_6_1960       CAACGCGGGTTCGCCGTGCGTATGCGGCCACCACGGCGTGACGTTCGCAA
Burkholderia_pseudomallei_68_1992      CAACGCGGGTTCGCCGTGCGTATGCGGCCACCACGGCGTGACGTTCGCAA
Burkholderia_pseudomallei_8_8_117_2008 CAACGCGGGTTCGCCGTGCGTATGCGGCCACCACGGCGTGACGTTCGCAA
Burkholderia_pseudomallei_91_1984      CAACGCGGGTTCGCCGTGCGTATGCGGCCACCACGGCGTGACGTTCGCAA
Burkholderia_pseudomallei_9_1988       CAACGCGGGTTCGCCGTGCGTATGCGGCCACCACGGCGTGACGTTCGCAA
Burkholderia_pseudomallei_D150_2006    CAACGCGGGTTCGCCGTGCGTATGCGGCCACCACGGCGTGACGTTCGCAA
Burkholderia_pseudomallei_D35_2003     CAACGCGGGTTCGCCGTGCGTATGCGGCCACCACGGCGTGACGTTCGCAA
Burkholderia_pseudomallei_D51_1992     CAACGCGGGTTCGCCGTGCGTATGCGGCCACCACGGCGTGACGTTCGCAA
Burkholderia_pseudomallei_D60_1992     CAACGCGGGTTCGCCGTGCGTATGCGGCCACCACGGCGTGACGTTCGCAA
Burkholderia_pseudomallei_D77_1994     CAACGCGGGTTCGCCGTGCGTATGCGGCCACCACGGCGTGACGTTCGCAA
E264_1994                              CAACGCGGGCTCGCCGTGCGTATGCGGCCACCACGGCGTGACGTTCGGGA
K96243_1996                            CAACGCGGGTTCGCCGTGCGTATGCGGCCACCACGGCGTGACGTTCGCAA
MSHR346_1996                           CAACGCGGGTTCGCCGTGCGTATGCGGCCACCACGGCGTGACGTTCGCAA

1026b_1993                             TCCTGAGCGTCGCGCGCGCGGTGCGCGGACCGGTCGCTTCGAGCGGCGCC
1106a_1993                             TCCTGAGCGTCGCGCGCGCGGTGCGCGGACCGGTCGCTTCGAGCGGCGCC
1106b_1996                             TCCTGAGCGTCGCGCGCGCGGTGCGCGGACCGGTCGCTTCGAGCGGCGCC
1710a_1996                             TCCTGAGCGTTGCGCGCGCGGTGCGCGGACCGGTCGCTTCGAGCGGCGCC
1710b_1999                             TCCTGAGCGTTGCGCGCGCGGTGCGCGGACCGGTCGCTTCGAGCGGCGCC
668_1995                               TCCTGAGCGTTGCGCGCGCGGTGCGCGGACCGGTCGCTTCGAGCGGCGCC
Bp22_1989                              TCCTGAGCGTCGCGCGCGCGGTGCGCGGACCGGTCGCTTCGAGCGGCGCC
BPC006_2008                            TCCTGAGCGTCGCGCGCGCGGTGCGCGGACCGGTCGCTTCGAGCGGCGCC
Burkholderia_pseudomallei_104_1990     TCCTGAGCGTTGCGCGCGCGGTGCGCGGACCGGTCGCTTCGAGCGGCGCC
Burkholderia_pseudomallei_18_1990      TCCTGAGCGTTGCGCGCGCGGTGCGCGGACCGGTCGCTTCGAGCGGCGCC
Burkholderia_pseudomallei_208_1990     TCCTGAGCGTTGCGCGCGCGGTGCGCGGACCGGTCGCTTCGAGCGGCGCC
Burkholderia_pseudomallei_24_1976      TCCTGAGCGTCGCGCGCGCGGTGCGCGGACCGGTCGCTTCGAGCGGCGCC
Burkholderia_pseudomallei_25_1977      TCCTGAGCGTCGCGCGCGCGGTGCGCGGACCGGTCGCTTCGAGCGGCGCC
Burkholderia_pseudomallei_31_1992      TCCTGAGCGTCGCGCGCGCGGTGCGCGGACCGGTCGCTTCGAGCGGCGCC
Burkholderia_pseudomallei_33_1976      TCCTGAGCGTTGCGCGCGCGGTGCGCGGACCGGTCGCTTCGAGCGGCGCC
Burkholderia_pseudomallei_35_1963      TCCTGAGCGTCGCGCGCGCGGTGCGCGGACCGGTCGCTTCGAGCGGCGCC
Burkholderia_pseudomallei_4075_1999    TCCTGAGCGTTGCGCGCGCGGTGCGCGGACCGGTCGCTTCGAGCGGCGCC
Burkholderia_pseudomallei_5_1949       TCCTGAGCGTTGCGCGTGCGGTGCGCGGACCGGTCGCTTCGAGCGGCGCC
Burkholderia_pseudomallei_6_1960       TCCTGAGCGTTGCGCGCGCGGTGCGCGGACCGGTCGCTTCGAGCGGCGCC
Burkholderia_pseudomallei_68_1992      TCCTGAGCGTTGCGCGCGCGGTGCGCGGACCGGTCGCTTCGAGCGGCGCC
Burkholderia_pseudomallei_8_8_117_2008 TCCTGAGCGTCGCGCGCGCGGTGCGCGGACCGGTCGCTTCGAGCGGCGCC
Burkholderia_pseudomallei_91_1984      TCCTGAGCGTTGCGCGCGCGGTGCGCGGACCGGTCGCTTCGAGCGGCGCC
Burkholderia_pseudomallei_9_1988       TCCTGAGCGTTGCGCGCGCGGTGCGCGGACCGGTCGCTTCGAGCGGCGCC
Burkholderia_pseudomallei_D150_2006    TCCTGAGCGTCGCGCGCGCGGTGCGCGGACCGGTCGCTTCGAGCGGCGCC
Burkholderia_pseudomallei_D35_2003     TCCTGAGCGTTGCGCGCGCGGTGCGCGGACCGGTCGCTTCGAGCGGCGCC
Burkholderia_pseudomallei_D51_1992     TCCTGAGCGTCGCGCGCGCGGTGCGCGGACCGGTCGCTTCGAGCGGCGCC
Burkholderia_pseudomallei_D60_1992     TCCTGAGCGTCGCGCGCGCGGTGCGCGGACCGGTCGCTTCGAGCGGCGCC
Burkholderia_pseudomallei_D77_1994     TCCTGAGCGTCGCGCGCGCGGTGCGCGGACCGGTCGCTTCGAGCGGCGCC
E264_1994                              CCCTGAGCGTCGCGCGCGCGGTGCGCGGACCGGTTGCTTCGAGCGTTGCC
K96243_1996                            TCCTGAGCGTTGCGCGCGCGGTGCGCGGACCGGTCGCTTCGAGCGGCGCC
MSHR346_1996                           TCCTGAGCGTCGCGCGCGCGGTGCGCGGACCGGTCGCTTCGAGCGGCGCC

1026b_1993                             GCATGCTCGCCGCAGACGAGCTGCGCGCGCGCCGTTCTCGGAAGCGGCGC
1106a_1993                             GCATGCTCGCCGCAGACGAGCTGCGCGCGCGCCGTTCTCGGAAGCGGCGC
1106b_1996                             GCATGCTCGCCGCAGACGAGCTGCGCGCGCGCCGTTCTCGGAAGCGGCGC
1710a_1996                             GCATGCTCGCCGCAGACGAGCTGCGCGCGCGCCGTTCTCGGAAGCGGCGC
1710b_1999                             GCATGCTCGCCGCAGACGAGCTGCGCGCGCGCCGTTCTCGGAAGCGGCGC
668_1995                               GCATGCTCGCCGCAGACGAGCTGCGCGCGCGCCGTTCTCGGAAGCGGCGC
Bp22_1989                              GCATGCTCGCCGCAGACGAGCTGCGCGCGCGCCGTTCTCGGAAGCGGCGC
BPC006_2008                            GCATGCTCGCCGCAGACGAGCTGCGCGCGCGCCGTTCTCGGAAGCGGCGC
Burkholderia_pseudomallei_104_1990     GCATGCTCGCCGCAGACGAGCTGCGCGCGCGCCGTTCTCGAAAGCGGCGC
Burkholderia_pseudomallei_18_1990      GCATGCTCGCCGCAGACGAGCTGCGCGCGCGCCGTTCTCGGAAGCGGCGC
Burkholderia_pseudomallei_208_1990     GCATGCTCGCCGCAGACGAGCTGCGCGCGCGCCGTTCTCGAAAGCGGCGC
Burkholderia_pseudomallei_24_1976      GCATGCTCGCCGCAGACGAGCTGCGCGCGCGCCGTTCTCGGAAGCGGCGC
Burkholderia_pseudomallei_25_1977      GCATGCTCGTCGCAGACGAGCCGCGCGCGCGCCGTTCTCGGAAGCGGCGC
Burkholderia_pseudomallei_31_1992      GCATGCTCGCCGCAGACGAGCTGCGCGNNNNNNNNTCTCGGAAGCGGCGC
Burkholderia_pseudomallei_33_1976      GCATGCTCGCCGCAGACGAGCTGCGCGCGCGCCGTTCTCGAAAGCGGCGC
Burkholderia_pseudomallei_35_1963      GCATGCTCGCCGCAGACGAGCTGCGCGCGCGCCGTTCTCGGAAGCGGCGC
Burkholderia_pseudomallei_4075_1999    GCATGCTCGCCGCAGACGAGCTGCGCGCGCGCCGTTCTCGGAAGCGGCGC
Burkholderia_pseudomallei_5_1949       GCATGCTCGCCGCAGACGAGCTGCGCGCGCGCCGTTCTCGAAAGCGGCGC
Burkholderia_pseudomallei_6_1960       GCATGCTCGCCGCAGACGAGCTGCGCGCGCGCCGTTCTCGGAAGCGGCGC
Burkholderia_pseudomallei_68_1992      GCATGCTCGCCGCAGACGAGCTGCGCGCGCGCCGTTCTCGGAAGCGGCGC
Burkholderia_pseudomallei_8_8_117_2008 GCATGCTCGCCGCAGACGAGCTGCGCGTGCGCCGTTCTCGGAAGNNNNNN
Burkholderia_pseudomallei_91_1984      GCATGCTCGCCGCAGACGAGCTGCGCGCGCGCCGTTCTCGAAAGCGGCGC
Burkholderia_pseudomallei_9_1988       GCATGCTCGCCGCAGACGAGCTGCGCGCGCGCCGTTCTCGAAAGCGGCGC
Burkholderia_pseudomallei_D150_2006    GCATGCTCGCCGCAGACGAGCTGCGCGCGCGCCGTTCTCGGAAGCGGCGC
Burkholderia_pseudomallei_D35_2003     GCATGCTCGCCGCAGACGAGCTGCGCGCGCGCCGTTCTCGAAAGCGGCGC
Burkholderia_pseudomallei_D51_1992     GCATGCTCGCCGCAGACGAGCTGCGCGCGCGNNNNTCTCGAAAGTGGCGC
Burkholderia_pseudomallei_D60_1992     GCATGCTCGCCGCAGACGAGCTGCGCGTGCGCCGTTCTCGGAAGCGGCGC
Burkholderia_pseudomallei_D77_1994     GCATGCTCGCCGCAGACGAGCTGCGCGTGCGCCGTTCTCGGAAGTGGCGC
E264_1994                              GCATGCGCGCCGCAAACGAGTCGCGCGCGCGTCGCGCTCGGCAGCGGCGC
K96243_1996                            GCATGCTCGCCGCAGACGAGCTGCGCGCGCGCCGTTCTCGAAAGCGGCGC
MSHR346_1996                           GCATGCTCGCCGCAGACGAGCTGCGCGTGCGCCGTTCTCGAAAGCGGCGC

1026b_1993                             GGCGAACTCGAGCGTCGCGTCGAGCACGCCGTCGCGCCCGTCGAGCGTCG
1106a_1993                             GGCGAACTCGAGCGTCGCGTCGAGCACGCCGTCGCGCCCGTCGAGCGTCG
1106b_1996                             GGCGAACTCGAGCGTCGCGTCGAGCACGCCGTCGCGCCCGTCGAGCGTCG
1710a_1996                             GGCGAACTCGAGCGTCGCGTCGAGCACGCCGTCGCGCCCGTCGAGCGTCG
1710b_1999                             GGCGAACTCGAGCGTCGCGTCGAGCACGCCGTCGCGCCCGTCGAGCGTCG
668_1995                               GGCGAACTCGAGCGTCGCGTCGAGCACGCCGTCGCGCCCGTCGAGCGTCG
Bp22_1989                              GGCGAACTCGAGCGTCGCGTCGAGCACGCCGTCGCGCCCGTCGAGCGTCG
BPC006_2008                            GGCGAACTCGAGCGTCGCGTCGAGCACGCCGTCGCGCCCGTCGAGCGTCG
Burkholderia_pseudomallei_104_1990     GGCGAACTCGAGCGTCGCGTCGAGCACGCCGTCGCGCCCGTCGAGCGTCG
Burkholderia_pseudomallei_18_1990      GGCGAACTCGAGCGTCGCGTCGAGCACGCCGTCGCGCCCGTCGAGCGTCG
Burkholderia_pseudomallei_208_1990     GGCGAACTCGAGCGTCGCGTCGAGCACGCCGTCGCGCCCGTCGAGCGTCG
Burkholderia_pseudomallei_24_1976      GGCGAACTCGAGCGTCGCGTCGAGCACGCCGTCGCGCCCGTCGAGCGTCG
Burkholderia_pseudomallei_25_1977      GGCGAACTCGAGCGTCGCGTCGAGCACGCCGTCGCGCCCGTCGAGCGTCG
Burkholderia_pseudomallei_31_1992      GGCGAACTCGAGCGTCGCGTCGAGCACGCCGTCGCGCCCGTCGAGCGTCG
Burkholderia_pseudomallei_33_1976      GGCGAACTCGAGCGTCGCGTCGAGCACGCCGTCGCGCCCGTCGAGCGTCG
Burkholderia_pseudomallei_35_1963      GGCGAACTCGAGCGTCGCGTCGAGCACGCCGTCGCGCCCGTCGAGCGTCG
Burkholderia_pseudomallei_4075_1999    GGCGAACTCGAGCGTCGCGTCGAGCACGCCGTCGCGCCCGTCGAGCGTCG
Burkholderia_pseudomallei_5_1949       GGCGAACTCGAGCGTCGCGTCGAGCACGCCGTCGCGCCCGTCGAGCGTCG
Burkholderia_pseudomallei_6_1960       GGCGAACTCGAGCGTCGCGTCGAGCACGCCGTCGCGCCCGTCGAGCGTCG
Burkholderia_pseudomallei_68_1992      GGCGAACTCGAGCGTCGCGTCGAGCACGCCGTCGCGCCCGTCGAGCGTCG
Burkholderia_pseudomallei_8_8_117_2008 NGCGAACTCGAGCGTCGCGTCGAGCACGCCGTCGCGCCCGTCGAGCGTCG
Burkholderia_pseudomallei_91_1984      GGCGAACTCGAGCGTCGCGTCGAGCACGCCGTCGCGCCCGTCGAGCGTCG
Burkholderia_pseudomallei_9_1988       GGCGAACTCGAGCGTCGCGTCGAGCACGCCGTCGCGCCCGTCGAGCGTCG
Burkholderia_pseudomallei_D150_2006    GGCGAACTCGAGCGTCGCGTCGAGCACGCCGTCGCGCCCGTCGAGCGTCG
Burkholderia_pseudomallei_D35_2003     GGCGAACTCGAGCGTCGCGTCGAGCACGCNNNNNNNNNCGTCGAGCGTCG
Burkholderia_pseudomallei_D51_1992     GGCGAACTCGAGCGTCGCGTCGAGCACGCCGTCGCGCCCGTCGAGCGTCG
Burkholderia_pseudomallei_D60_1992     GGCGAACTCGAGCGTCGCGTCGAGCACGCCGTCGCGCCCGTCGAGCGTCG
Burkholderia_pseudomallei_D77_1994     GGCGAACTCGAGCGTCGCGTCGAGCACGCCGTCGCGCCCGTCGAGCGTCG
E264_1994                              GGCGAATTCGAGCGTCGCGTCGAGCACGCCGTCGCCGCCGTCCAGCGTCG
K96243_1996                            GGCGAACTCGAGCGTCGCGTCGAGCACGCCGTCGCGCCCGTCGAGCGTCG
MSHR346_1996                           GGCGAACTCGAGCGTCGCGTCGAGCACGCCGTCGCGCCCGTCGAGCGTCG

1026b_1993                             CGCGCAGCGTGTCGTGCACGATCGTCGGCGCCCCGGCCGGATTCACGATG
1106a_1993                             CGCGCAGCGTGTCGTGCACGATCGTCGGCGCCCCGGCCGGATTCACGATG
1106b_1996                             CGCGCAGCGTGTCGTGCACGATCGTCGGCGCCCCGGCCGGATTCACGATG
1710a_1996                             CGCGCAGCGTGTCGTGCACGATCGTCGGCGCCCCGGCCGGATTCACGATG
1710b_1999                             CGCGCAGCGTGTCGTGCACGATCGTCGGCGCCCCGGCCGGATTCACGATG
668_1995                               CGCGCAGCGTGTCGCGCACGATCGTCGGCGCCCCGGCCGGATTCACGATG
Bp22_1989                              CGCGCAGCGTGTCGTGCACGATCGTCGGCGCCCCGGCCGGATTCACGATG
BPC006_2008                            CGCGCAGCGTGTCGTGCACGATCGTCGGCGCCCCGGCCGGATTCACGATG
Burkholderia_pseudomallei_104_1990     CGCGCAGCGTGTCGTGCACGATCGTCGGCGCCCCGGCCGGATTCACGATG
Burkholderia_pseudomallei_18_1990      CGCGCAGCGTGTCGTGCACGATCGTCGGCGCCCCGGCCGGATTCACGATG
Burkholderia_pseudomallei_208_1990     CGCGCAGCGTGTCGTGCACGATCGTCGGCGCCCCGGCCGGATTCACGATG
Burkholderia_pseudomallei_24_1976      CGCGCAGCGTGTCGTGCACGATCGTCGGCGCCCCGGCCGGATTCACGATG
Burkholderia_pseudomallei_25_1977      CGCGCAGCGTGTCGTGCACGATCGTCGGCGCCCCGGCCGGATTCACGATG
Burkholderia_pseudomallei_31_1992      CGCGCAGCGTGTCGTGCACGATCGTCGGCGCCCCGGCCGGATTCACGATG
Burkholderia_pseudomallei_33_1976      CGCGCAGCGTGTCGTGCACGATCGTCGGCGCCCCGGCCGGATTCACGATG
Burkholderia_pseudomallei_35_1963      CGCGCAGCGTGTCGTGCACGATCGTCGGCGCCCCGGCCGGATTCACGATG
Burkholderia_pseudomallei_4075_1999    CGCGCAGCGTGTCGTGCACGATCGTCGGCGCCCCGGCCGGATTCACGATG
Burkholderia_pseudomallei_5_1949       CGCGCAGCGTGTCGCGCACGATCGTCGGCGCCCCGGCCGGATTCACGATG
Burkholderia_pseudomallei_6_1960       CGCGCAGCGTGTCGTGCACGATCGTCGGCGCCCCGGCCGGATTCACGATG
Burkholderia_pseudomallei_68_1992      CGCGCAGCGTGTCGTGCACGATCGTCGGCGCCCCGGCCGGATTCACGATG
Burkholderia_pseudomallei_8_8_117_2008 CGCGCAGCGTGTCGTGCACGATCGTCGGCGCCCCGGCCGGATTCACGATG
Burkholderia_pseudomallei_91_1984      CGCGCAGCGTGTCGTGCACGATCGTCGGCGCCCCGGCCGGATTCACGATG
Burkholderia_pseudomallei_9_1988       CGCGCAGCGTGTCGTGCACGATCGTCGGCGCCCCGGCCGGATTCACGATG
Burkholderia_pseudomallei_D150_2006    CGCGCAGCGTGTCGTGCACGATCGTCGGCGCCCCGGCCGGATTCACGATG
Burkholderia_pseudomallei_D35_2003     CGCGCAGCGTGTCGCGCACGATCGTCGGCGCCCCGGCCGGATCCACGATG
Burkholderia_pseudomallei_D51_1992     CGCGCAGCGTGTCGTGCACGATCGTCGGCGCCCCGGCCGGATTCACGATG
Burkholderia_pseudomallei_D60_1992     CGCGCAGCGTGTCGTGCACGATCGTCGGCGCCCCGGCCGGATTCACGATG
Burkholderia_pseudomallei_D77_1994     CGCGCAGCGTGTCGTGCACGATCGTCGGCGCCCCGGCCGGATTCACGATG
E264_1994                              CGCGCAGGGTGTCGCGCACGATCGTCGGCGCGCCGGCCGGATTCACGAGG
K96243_1996                            CGCGCAGCGTGTCGTGCACGATCGTCGGCGCCCCGGCCGGATTCACGATG
MSHR346_1996                           CGCGCAGCGTGTCGTGCACGATCGTCGGCGCCCCGGCCGGATTCACGATG

1026b_1993                             TCGATCGGACGCCACGGGCCGACCGGCTCGATCGCCGGGAACCAGCCCGG
1106a_1993                             TCGATCGGACGCCACGGGCCGACCGGCTCGATCGCCGGGAACCAGCCCGG
1106b_1996                             TCGATCGGACGCCACGGGCCGACCGGCTCGATCGCCGGGAACCAGCCCGG
1710a_1996                             TCGATCGGACGCCACGGGCCGACCGGCTCGATCGCCGGGAACCAGCCCGG
1710b_1999                             TCGATCGGACGCCACGGGCCGACCGGCTCGATCGCCGGGAACCAGCCCGG
668_1995                               TCGATCGGACGCCACGGGCCGACCGGCTCGATCGCCGGGAACCAGCCCGG
Bp22_1989                              TCGATCGGACGCCACGGGCCGACCGGCTCGATCGCCGGGAACCAGCCCGG
BPC006_2008                            TCGATCGGACGCCACGGGCCGACCGGCTCGATCGCCGGGAACCAGCCCGG
Burkholderia_pseudomallei_104_1990     TCGATCGGACGCCACGGGCCGACCGGCTCGATCGCCGGGAACCAGCCCGG
Burkholderia_pseudomallei_18_1990      TCGATCGGACGCCACGGGCCGACCGGCTCGATCGCCGGGAACCAGCCCGG
Burkholderia_pseudomallei_208_1990     TCGATCGGACGCCACGGGCCGACCGGCTCGATCGCCGGGAACCAGCCCGG
Burkholderia_pseudomallei_24_1976      TCGATCGGACGCCACGGGCCGACCGGCTCGATCGCCGGGAACCAGCCCGG
Burkholderia_pseudomallei_25_1977      TCGATCGGACGCCACGGGCCGACCGGCTCGATCGCCGGGAACCAGCCCGG
Burkholderia_pseudomallei_31_1992      TCGATCGGACGCCACGGGCCGACCGGCTCGATCGCCGGGAACCAGCCCGG
Burkholderia_pseudomallei_33_1976      TCGATCGGACGCCACGGGCCGACCGGCTCGATCGCCGGGAACCAGCCCGG
Burkholderia_pseudomallei_35_1963      TCGATCGGACGCCACGGGCCGACCGGCTCGATCGCCGGGAACCAGCCCGG
Burkholderia_pseudomallei_4075_1999    TCGATCGGACGCCACGGGCCGACCGGCTCGATCGCCGGGAACCAGCCCGG
Burkholderia_pseudomallei_5_1949       TCGATCGGACGCCACGGGCCGACCGGCTCGATCGCCGGGAACCAGCCCGG
Burkholderia_pseudomallei_6_1960       TCGATCGGACGCCACGGGCCGACCGGCTCGATCGCCGGGAACCAGCCCGG
Burkholderia_pseudomallei_68_1992      TCGATCGGACGCCACGGGCCGACCGGCTCGATCGCCGGGAACCAGCCCGG
Burkholderia_pseudomallei_8_8_117_2008 TCGATCGGACGCCACGGGCCGACCGGCTCGATCGCCGGGAACCAGCCCGG
Burkholderia_pseudomallei_91_1984      TCGATCGGACGCCACGGGCCGACCGGCTCGATCGCCGGGAACCAGCCCGG
Burkholderia_pseudomallei_9_1988       TCGATCGGACGCCACGGGCCGACCGGCTCGATCGCCGGGAACCAGCCCGG
Burkholderia_pseudomallei_D150_2006    TCGATCGGGCGCCACGGGCCGACCGGCTCGATCGCCGGGAACCAGCCCGG
Burkholderia_pseudomallei_D35_2003     TCGATCGGACGCCACGGGCCGACCGGCTCGATCGCCGGGAACCAGCCCGG
Burkholderia_pseudomallei_D51_1992     TCGATCGGACGCCACGGGCCGACCGGCTCGATCGCCGGGAACCAGCCCGG
Burkholderia_pseudomallei_D60_1992     TCGATCGGACGCCACGGGCCGACCGGCTCGATCGCCGGGAACCAGCCCGG
Burkholderia_pseudomallei_D77_1994     TCGATCGGACGCCACGGGCCGACCGGCTCGATCGCCGGGAACCAGCCCGG
E264_1994                              TCGATCGGGCGCCACGGCCCGATCGGCTCGATCGCCGGAAACCAGCCCGG
K96243_1996                            TCGATCGGACGCCACGGGCCGACCGGCTCGATCGCCGGGAACCAGCCCGG
MSHR346_1996                           TCGATCGGACGCCACGGGCCGACCGGCTCGATCGCCGGGAACCAGCCCGG

1026b_1993                             CATCCGGCCGAGGAACGTCGCGCGCACGCCGCGCAGCGCGGGCGTATCGA
1106a_1993                             CATCCGGCCGAGGAACGTCGCGCGCACGCCGCGCAGCGCGGGCGTATCGA
1106b_1996                             CATCCGGCCGAGGAACGTCGCGCGCACGCCGCGCAGCGCGGGCGTATCGA
1710a_1996                             CATCCGGCCGAGGAACGTCGCGCGCACGCCGCGCAGCGCGGGCGTATCGA
1710b_1999                             CATCCGGCCGAGGAACGTCGCGCGCACGCCGCGCAGCGCGGGCGTATCGA
668_1995                               CATTCGGCCGAGGAACGTCGCGCGCACGCCGCGCAGCGCGGGCGTATCGA
Bp22_1989                              CATCCGGCCGAGGAACGTCGCGCGCACGCCGCGCAGCGCGGGCGTATCGA
BPC006_2008                            CATCCGGCCGAGGAACGTCGCGCGCACGCCGCGCAGCGCGGGCGTATCGA
Burkholderia_pseudomallei_104_1990     CATCCGGCCGAGGAACGTCGCGCGCACGCCGCGCAGCGCGGGCGTATCGA
Burkholderia_pseudomallei_18_1990      CATCCGGCCGAGGAACGTCGCGCGCACGCCGCGCAGCGCGGGCGTATCGA
Burkholderia_pseudomallei_208_1990     CATCCGGCCGAGGAACGTCGCGCGCACGCCGCGCAGCGCGGGCGTATCGA
Burkholderia_pseudomallei_24_1976      CATCCGGCCGAGGAACGTCGCGCGCACGCCGCGCAGCGCGGGCGNNNNNN
Burkholderia_pseudomallei_25_1977      CATCCGGCCGAGGAACGTCGCGCGCACGCCGCGCAGCGCGGGCNTATCGA
Burkholderia_pseudomallei_31_1992      CATCCGGCCGAGGAACGTCGCGCGCACGCCGCGCAGCGCGGGCGTATCGA
Burkholderia_pseudomallei_33_1976      CATCCGGCCGAGGAACGTCGCGCGCACGCCGCGCAGCGCGGGCNNNNNGA
Burkholderia_pseudomallei_35_1963      CATCCGGCCGAGGAACGTCGCGCGCACGCCGCGCAGCGCGGGCGTATCGA
Burkholderia_pseudomallei_4075_1999    CATCCGGCCGAGGAACGTCGCGCGCACGCCGCGCAGCGCGGGCGTATCGA
Burkholderia_pseudomallei_5_1949       CATCCGGCCGAGGAACGTCGCGCGCACGCCGCGCAGCGCGGGCGTATCGA
Burkholderia_pseudomallei_6_1960       CATCCGGCCGAGGAACGTCGCGCGCACGCCGCGCAGCGCGGGCGTATCGA
Burkholderia_pseudomallei_68_1992      CATCCGGCCGAGGAACGTCGCGCGCACGCCGCGCAGCGCGGGCGTATCGA
Burkholderia_pseudomallei_8_8_117_2008 CATCCGGCCGAGGAACGTCGCGCGCACGCCGCGCAGCGCGGGCGTATCGA
Burkholderia_pseudomallei_91_1984      CATCCGGCCGAGGAACGTCGCGCGCACGCCGCGCAGCGCGGGCGTATCGA
Burkholderia_pseudomallei_9_1988       CATCCGGCCGAGGAACGTCGCGCGCACGCCGCGCAGCGCGGGCGTATCGA
Burkholderia_pseudomallei_D150_2006    CATCCGGCCGAGGAACGTCGCGCGCACGCCGCGCAGCGCGGGCGTATCGA
Burkholderia_pseudomallei_D35_2003     CATCCGGCCGAGGAACGTCGCGCGCACGCCGCGCAGCGCGGGCGTATCGA
Burkholderia_pseudomallei_D51_1992     CATCCGGCCGAGGAACGTCGCGCGCACGCCGCGCAGCGCGGGCGTATCGA
Burkholderia_pseudomallei_D60_1992     CATCCGGCCGAGGAACGTCGCGCGCACGCCGCGCAGCGCGGGCGTATCGA
Burkholderia_pseudomallei_D77_1994     CATCCGGCCGAGGAACGTCGCGCGCACGCCGCGCAGCGCGGGCGTATCGA
E264_1994                              CATCCGGCCGAGGAACGTCGCGCGCACGCCGCGCAGCGCGGGCGTGTCGA
K96243_1996                            CATCCGGCCGAGGAACGTCGCGCGCACGCCGCGCAGCGCGGGCGTATCGA
MSHR346_1996                           CATCCGGCCGAGGAACGTCGCGCGCACGCCGCGCAGCGCGGGCGTATCGA

1026b_1993                             CGAGGCGCGTGCGCCAGCGCGCGCGGCCGCGCGGCGGGTGCTCGGCGAGG
1106a_1993                             CGAGGCGCGTGCGCCAGCGCGCGCGGCCGCGCGGCGGGTGCTCGGCGAGG
1106b_1996                             CGAGGCGCGTGCGCCAGCGCGCGCGGCCGCGCGGCGGGTGCTCGGCGAGG
1710a_1996                             CGAGGCGCGTGCGCCAGCGCGCGCGGCCGCGCGGCGGGTGCTCGGCGAGG
1710b_1999                             CGAGGCGCGTGCGCCAGCGCGCGCGGCCGCGCGGCGGGTGCTCGGCGAGG
668_1995                               CGAGGCGCGTGCGCCAGCGCGCGCGGCCGCGCGGCGGGTGCTCGGCGAGG
Bp22_1989                              CGAGGCGCGTGCGCCAGCGCGCGCGGCCGCGCGGCGGGTGCTCGGCGAGG
BPC006_2008                            CGAGGCGCGTGCGCCAGCGCGCGCGGCCGCGCGGCGGGTGCTCGGCGAGG
Burkholderia_pseudomallei_104_1990     CGAGGCGCGTGCGCCAGCGCGCGCGGCCGCGCGGCGGGTGCTCGGCGAGG
Burkholderia_pseudomallei_18_1990      CGAGGCGCGTGCGCCAGCGCGCGCGGCCGCGCGGCGGGTGCTCGGCGAGG
Burkholderia_pseudomallei_208_1990     CGAGGCGCGTGCGCCAGCGCGCGCGGCCGCGCGGCGGGTGCTCGGCGAGG
Burkholderia_pseudomallei_24_1976      NNAGGCGCGTGCGCCAGCGCGCGCGGCCGCGCGGCGGGTGCTCGGCGAGG
Burkholderia_pseudomallei_25_1977      CGAAGCGCGTGCGCCAGCGCGCGCGGCCGCGCGGCGGGTGCTCGGCGAGG
Burkholderia_pseudomallei_31_1992      CGAGGCGCGTGCGCCAGCGCGCGCGGCCGCGCGGCGGGTGCTCGGCGAGG
Burkholderia_pseudomallei_33_1976      CGAGGCGCGTGCGCCAGCGCGCGCGGCCGCGCGGCGGGTGCTCGGCGAGG
Burkholderia_pseudomallei_35_1963      CGAGGCGCGTGCGCCAGCGCGCGCGGCCGCGCGGCGGGTGCTCGGCGAGG
Burkholderia_pseudomallei_4075_1999    CGAGGCGCGTGCGCCAGCGCGCGCGGCCGCGCGGCGGGTGCTCGGCGAGG
Burkholderia_pseudomallei_5_1949       CGAGGCGCGTGCGCCAGCGCGCGCGGCCGCGCGGCGGGTGCTCGGCGAGG
Burkholderia_pseudomallei_6_1960       CGAGGCGCGTGCGCCAGCGCGCGCGGCCGCGCGGCGGGTGCTCGGCGAGG
Burkholderia_pseudomallei_68_1992      CGAGGCGCGTGCGCCAGCGCGCGCGGCCGCGCGGCGGGTGCTCGGCGAGG
Burkholderia_pseudomallei_8_8_117_2008 CGAGGCGCGTGCGCCAGCGCGCGCGGCCGCGCGGCGGGTGCTCGGCGAGG
Burkholderia_pseudomallei_91_1984      CGAGGCGCGTGCGCCAGCGCGCGCGGCCGCGCGGCGGGTGCTCGGCGAGG
Burkholderia_pseudomallei_9_1988       CGAGGCGCGTGCGCCAGCGCGCGCGGCCGCGCGGCGGGTGCTCGGCGAGG
Burkholderia_pseudomallei_D150_2006    CGAGGCGCGTGCGCCAGCGCGCGCGGCCGCGCGGCGGGTGCTCGGCGAGG
Burkholderia_pseudomallei_D35_2003     CGAGGCGCGTGCGCCAGCGCGCGCGGCCGCGCGGCGGGTGCTCGGCGAGG
Burkholderia_pseudomallei_D51_1992     CGAGGCGCGTGCGCCAGCGCGCGCGGCCGCGCGGCGGGTGCTCGGCGAGG
Burkholderia_pseudomallei_D60_1992     CGAGGCGCGTGCGCCAGCGCGCGCGGCCGCGCGGCGGGTGCTCGGCGAGG
Burkholderia_pseudomallei_D77_1994     CGAGGCGCGTGCGCCAGCGCGCGCGGCCGCGCGGCGGGTGCTCGGCGAGG
E264_1994                              CGAGGCGCGTGCGCCAGCGCGCGCGGCCGCGCGGCGGATGCGCGGCGAGA
K96243_1996                            CGAGGCGCGTGCGCCAGCGCGCGCGGCCGCGCGGCGGGTGCTCGGCGAGG
MSHR346_1996                           CGAGGCGCGTGCGCCAGCGCGCGCGGCCGCGCGGCGGGTGCTCGGCGAGG

1026b_1993                             TGCCGGTCGAGCGAGCGAAAGCAGAGCGCGAGACGGTGCGCGCCGCCGAG
1106a_1993                             TGCCGGTCGAGCGAGCGAAAGCAGAGCGCGAGACGGTGCGCGCCGCCGAG
1106b_1996                             TGCCGGTCGAGCGAGCGAAAGCAGAGCGCGAGACGGTGCGCGCCGCCGAG
1710a_1996                             TGCCGGTCGAGCGAGCGAAAGCAGAGCGCGAGACGGTGCGCGCCGCCGAG
1710b_1999                             TGCCGGTCGAGCGAGCGAAAGCAGAGCGCGAGACGGTGCGCGCCGCCGAG
668_1995                               TGCCGGTCGAGCGAGCGAAAGCAGAGCGCGAGACGGTGCGCGCCGCCGAG
Bp22_1989                              TGCCGGTCGAGCGAGCGAAAGCAGAGCGCGAGACGGTGCGCGCCGCCGAG
BPC006_2008                            TGCCGGTCGAGCGAGCGAAAGCAGAGCGCGAGACGGTGCGCGCCGCCGAG
Burkholderia_pseudomallei_104_1990     TGCCGGTCGAGCGAGCGAAAGCAGAGCGCGAGACGGTGCGCGCCGCCGAG
Burkholderia_pseudomallei_18_1990      TGCCGGTCGAGCGAGCGAAAGCAGAGCGCGAGACGGTGCGCGCCGCCGAG
Burkholderia_pseudomallei_208_1990     TGCCGGTCGAGCGAGCGAAAGCAGAGCGCGAGACGGTGCGCGCCGCCGAG
Burkholderia_pseudomallei_24_1976      TGCCGGTCGAGCGAGCGAAAGCAGAGCGCGAGACGGTGCGCGCCGCCGAG
Burkholderia_pseudomallei_25_1977      TGCCGGTCGAGCGAGCGAAAGCAGAGCGCGAGACGGTGCGCGCCGCCGAG
Burkholderia_pseudomallei_31_1992      TGCCGGTCGAGCGAGCGAAAGCAGAGCGCGAGACGGTGCGCGCCGCCGAG
Burkholderia_pseudomallei_33_1976      TGCCGGTCGAGCGAGCGAAAGCAGAGCGCGAGACGGTGCGCGCCGCCGAG
Burkholderia_pseudomallei_35_1963      TGCCGGTCGAGCGAGCGAAAGCAGAGCGCGAGACGGTGCGCGCCGCCGAG
Burkholderia_pseudomallei_4075_1999    TGCCGGTCGAGCGAGCGAAAGCAGAGCGCGAGACGGTGCGCGCCGCCGAG
Burkholderia_pseudomallei_5_1949       TGCCGGTCGAGCGAGCGAAAGCAGAGCGCGAGACGGTGCGCGCCGCCGAG
Burkholderia_pseudomallei_6_1960       TGCCGGTCGAGCGAGCGAAAGCAGAGCGCGAGACGGTGCGCGCCGCCGAG
Burkholderia_pseudomallei_68_1992      TGCCGGTCGAGCGAGCGAAAGCAGAGCGCGAGACGGTGCGCGCCGCCGAG
Burkholderia_pseudomallei_8_8_117_2008 TGCCGGTCGAGCGAGCGAAAGCAGAGCGCGAGACGGTGCGCGCCGCCGAG
Burkholderia_pseudomallei_91_1984      TGCCGGTCGAGCGAGCGAAAGCAGAGCGCGAGACGGTGCGCGCCGCCGAG
Burkholderia_pseudomallei_9_1988       TGCCGGTCGAGCGAGCGAAAGCAGAGCGCGAGACGGTGCGCGCCGCCGAG
Burkholderia_pseudomallei_D150_2006    TGCCGGTCGAGCGAGCGAAAGCAGAGCGCGAGACGGTGCGCGCCGCCGAG
Burkholderia_pseudomallei_D35_2003     TGCCGGTCGAGCGAGCGAAAGCAGAGCGCGAGACGGTGCGCGCCGCCGAG
Burkholderia_pseudomallei_D51_1992     TGCCGGTCGAGCGAGCGAAAGCAGAGCGCGAGACGGTGCGCGCCGCCGAG
Burkholderia_pseudomallei_D60_1992     TGCCGGTCGAGCGAGCGAAAGCAGAGCGCGAGACGGTGCGCGCCGCCGAG
Burkholderia_pseudomallei_D77_1994     TGCCGGTCGAGCGAGCGAAAGCAGAGCGCGAGACGGTGCGCGCCGCCGAG
E264_1994                              TGCCGGTCGAGCGAGCGAAAGCAGATCGCGAGGCGATTCGCGCCGCGGAG
K96243_1996                            TGCCGGTCGAGCGAGCGAAAGCAGAGCGCGAGACGGTGCGCGCCGCCGAG
MSHR346_1996                           TGCCGGTCGAGCGAGCGAAAGCAGAGCGCGAGACGGTGCGCGCCGCCGAG

1026b_1993                             CGTCACGGGCAGATCGTGCGCGACGTACATGTTGTCCGAGCAGAGCAGCA
1106a_1993                             CGTCACGGGCAGATCGTGCGCGACGTACATGTTGTCCGAGCAGAGCAGCA
1106b_1996                             CGTCACGGGCAGATCGTGCGCGACGTACATGTTGTCCGAGCAGAGCAGCA
1710a_1996                             CGTCACGGGCAGATCGTGCGCGACGTACATGTTGTCCGAGCAGAGCAGCA
1710b_1999                             CGTCACGGGCAGATCGTGCGCGACGTACATGTTGTCCGAGCAGAGCAGCA
668_1995                               CGTCACGGGCAGATCGTGCGCGACGTACATGTTGTCCGAGCAGAGCAGCA
Bp22_1989                              CGTCACGGGCAGATCGTGCGCGACGTACATGTTGTCCGAGCAGAGCAGCA
BPC006_2008                            CGTCACGGGCAGATCGTGCGCGACGTACATGTTGTCCGAGCAGAGCAGCA
Burkholderia_pseudomallei_104_1990     CGTCACGGGCAGATCGTGCGCGACGTACATGTTGTCCGAGCAGAGCAGCA
Burkholderia_pseudomallei_18_1990      CGTCACGGGCAGATCGTGCGCGACGTACATGTTGTCCGAGCAGAGCAGCA
Burkholderia_pseudomallei_208_1990     CGTCACGGGCAGATCGTGCGCGACGTACATGTTGTCCGAGCAGAGCAGCA
Burkholderia_pseudomallei_24_1976      CGTCACGGGCAGATCGTGCGCGACGTACATGTTGTCCGAGCAGAGCAGCA
Burkholderia_pseudomallei_25_1977      CGTCACGGGCAGATCGTGCGCGACGTACATGTTGTCCGAGCAGAGCAGCA
Burkholderia_pseudomallei_31_1992      CGTCACGGGCAGATCGTGCGCGACGTACATGTTGTCCGAGCAGAGCAGCA
Burkholderia_pseudomallei_33_1976      CGTCACGGGCAGATCGTGCGCGACGTACATGTTGTCCGAGCAGAGCAGCA
Burkholderia_pseudomallei_35_1963      CGTCACGGGCAGATCGTGCGCGACGTACATGTTGTCCGAGCAGAGCAGCA
Burkholderia_pseudomallei_4075_1999    CGTCACGGGCAGATCGTGCGCGACGTACATGTTGTCCGAGCAGAGCAGCA
Burkholderia_pseudomallei_5_1949       CGTCACGGGCAGATCGTGCGCGACGTACATGTTGTCCGAGCAGAGCAGCA
Burkholderia_pseudomallei_6_1960       CGTCACGGGCAGATCGTGCGCGACGTACATGTTGTCCGAGCAGAGCAGCA
Burkholderia_pseudomallei_68_1992      CGTCACGGGCAGATCGTGCGCGACGTACATGTTGTCCGAGCAGAGCAGCA
Burkholderia_pseudomallei_8_8_117_2008 CGTCACGGGCAGATCGTGCGCGACGTACATGTTGTCCGAGCAGAGCAGCA
Burkholderia_pseudomallei_91_1984      CGTCACGGGCAGATCGTGCGCGACGTACATGTTGTCCGAGCAGAGCAGCA
Burkholderia_pseudomallei_9_1988       CGTCACGGGCAGATCGTGCGCGACGTACATGTTGTCCGAGCAGAGCAGCA
Burkholderia_pseudomallei_D150_2006    CGTCACGGGCAGATCGTGCGCGACGTACATGTTGTCCGAGCAGAGCAGCA
Burkholderia_pseudomallei_D35_2003     CGTCACGGGCAGATCGTGCGCGACGTACATGTTGTCCGAGCAGAGCAGCA
Burkholderia_pseudomallei_D51_1992     CGTCACGGGCAGATCGTGCGCGACGTACATGTTGTCCGAGCAGAGCAGCA
Burkholderia_pseudomallei_D60_1992     CGTCACGGGCAGATCGTGCGCGACGTACATGTTGTCCGAGCAGAGCAGCA
Burkholderia_pseudomallei_D77_1994     CGTCACGGGCAGATCGTGCGCGACGTACATGTTGTCCGAGCAGAGCAGCA
E264_1994                              CGTCACGGCGACGTCGTGCGAGACGTACATGTTGTCCGAGCAGAGCAGCA
K96243_1996                            CGTCACGGGCAGATCGTGCGCGACGTACATGTTGTCCGAGCAGAGCAGCA
MSHR346_1996                           CGTCACGGGCAGATCGTGCGCGACGTACATGTTGTCCGAGCAGAGCAGCA

1026b_1993                             GCGTGTCGTCGAGCCAGACCTCGGCGATCGTCGCGAGGCCGTTGAGCCGG
1106a_1993                             GCGTGTCGTCGAGCCAGACCTCGGCGATCGTCGCGAGGCCGTTGAGCCGG
1106b_1996                             GCGTGTCGTCGAG-CAGACCTCGGCGATCGTCGCGAGGCCGTTGAGCCGG
1710a_1996                             GCGTGTCGTCGAGCCAGACCTCGGCGATCGTCGCGAGGCCGTTGAGCCGG
1710b_1999                             GCGTGTCGTCGAGCCAGACCTCGGCGATCGTCGCGAGGCCGTTGAGCCGG
668_1995                               GCGTGTCGTCGAGCCAGACCTCGGCGATCGTCGCGAGGCCGTTGAGCCGG
Bp22_1989                              GCGTGTCGTCGAGCCAGACCTCGGCGATCGTCGCGAGGCCGTTGAGCCGG
BPC006_2008                            GCGTGTCGTCGAGCCAGACCTCGGCGATCGTCGCGAGGCCGTTGAGCCGG
Burkholderia_pseudomallei_104_1990     GCGTGTCGTCGAGCCAGACCTCGGCGATCGTCGCGAGGCCGTTGAGCCGG
Burkholderia_pseudomallei_18_1990      GCGTGTCGTCGAGCCAGACCTCGGCGATCGTCGCGAGGCCGTTGAGCCGG
Burkholderia_pseudomallei_208_1990     GCGTGTCGTCGAGCCAGACCTCGGCGATCGTCGCGAGGCCGTTGAGCCGG
Burkholderia_pseudomallei_24_1976      GCGTGTCGTCGAGCCAGACCTCGGCGATCGTCGCGAGGCCGTTGAGCCGG
Burkholderia_pseudomallei_25_1977      GCGTGTCGTCGAGCCAGACCTCGGCGATCGTCGCGAGGCCGTTGAGCCGG
Burkholderia_pseudomallei_31_1992      GCGTGTCGTCGAGCCAGACCTCGGCGATCGTCGCGAGGCCGTTGAGCCGG
Burkholderia_pseudomallei_33_1976      GCGTGTCGTCGAGCCAGACCTCGGCGATCGTCGCGAGGCCGTTGAGCCGG
Burkholderia_pseudomallei_35_1963      GCGTGTCGTCGAGCCAGACCTCGGCGATCGTCGCGAGGCCGTTGAGCCGG
Burkholderia_pseudomallei_4075_1999    GCGTGTCGTCGAGCCAGACCTCGGCGATCGTCGCGAGGCCGTTGAGCCGG
Burkholderia_pseudomallei_5_1949       GCGTGTCGTCGAGCCAGACCTCGGCGATCGTCGCGAGGCCGTTGAGCCGG
Burkholderia_pseudomallei_6_1960       GCGTGTCGTCGAGCCAGACCTCGGCGATCGTCGCGAGGCCGTTGAGCCGG
Burkholderia_pseudomallei_68_1992      GCGTGTCGTCGAGCCAGACCTCGGCGATCGTCGCGAGGCCGTTGAGCCGG
Burkholderia_pseudomallei_8_8_117_2008 GCGTGTCGTCGAGCCAGACCTCGGCGATCGTCGCGAGGCCGTTGAGCCGG
Burkholderia_pseudomallei_91_1984      GCGTGTCGTCGAGCCAGACCTCGGCGATCGTCGCGAGGCCGTTGAGCCGG
Burkholderia_pseudomallei_9_1988       GCGTGTCGTCGAGCCAGACCTCGGCGATCGTCGCGAGGCCGTTGAGCCGG
Burkholderia_pseudomallei_D150_2006    GCGTGTCGTCGAGCCAGACCTCGGCGATCGTCGCGAGGCCGTTGAGCCGG
Burkholderia_pseudomallei_D35_2003     GCGTGTCGTCGAGCCAGACCTCGGCGATCGTCGCGAGGCCGTTGAGCCGG
Burkholderia_pseudomallei_D51_1992     GCGTGTCGTCGAGCCAGACCTCGGCGATCGTCGCGAGGCCGTTGAGCCGG
Burkholderia_pseudomallei_D60_1992     GCGTGTCGTCGAGCCAGACCTCGGCGATCGTCGCGAGGCCGTTGAGCCGG
Burkholderia_pseudomallei_D77_1994     GCGTGTCGTCGAGCCAGACCTCGGCGATCGTCGCGAGGCCGTTGAGCCGG
E264_1994                              GCGTGTCGTCGAGCCAGACCTCGGCGATCGTCGCGAGGCCGTTCAGGCGG
K96243_1996                            GCGTGTCGTCGAGCCAGACCTCGGCGATCGTCGCGAGGCCGTTGAGCCGG
MSHR346_1996                           GCGTGTCGTCGAGCCAGACCTCGGCGATCGTCGCGAGGCCGTTGAGCCGG

1026b_1993                             ACGATGTGCGGCCCCGCGCCGTGCAGCGTCGTGCGGTACCAGTAATCGCT
1106a_1993                             ACGATGCGCGGCCCCGCGCCGTGCAGCGTCGTGCGGTACCAGTAGTCGCT
1106b_1996                             ACGATGCGCGGCCCCGCGCCGTGCAGCGTCGTGCGGTACCAGTAGTCGCT
1710a_1996                             ACGATGCGCGGCCCAGCGCCGTGCAGCGTCGTGCGGTACCAGTAGTCGCT
1710b_1999                             ACGATGCGCGGCCCAGCGCCGTGCAGCGTCGTGCGGTACCAGTAGTCGCT
668_1995                               ACGATGCGCGGCCCCGCGCCGTGCAGCGTCGTGCGGTACCAGTAGTCGCT
Bp22_1989                              ACGATGCGCGGCCCCGCGCCGTGCAGCGTCGTGCGGTACCAGTAGTCGCT
BPC006_2008                            ACGATGCGCGGCCCCGCGCCGTGCAGCGTCGTGCGGTACCAGTAGTCGCT
Burkholderia_pseudomallei_104_1990     ACGATGCGCGGCCCCGCGCCGTGCAGCGTCGTGCGGTACCAGTAATCGCT
Burkholderia_pseudomallei_18_1990      ACGATGCGCGGCCCAGCGCCGTGCAGCGTCGTGCGGTACCAGTAGTCGCT
Burkholderia_pseudomallei_208_1990     ACGATGCGCGGCCCCGCGCCGTGCAGCGTCGTGCGGTACCAGTAGTCGCT
Burkholderia_pseudomallei_24_1976      ACGATGCGCGGCCCCGCGCCGTGCAGCGTCGTGCGGTACCAGTAGTCGCT
Burkholderia_pseudomallei_25_1977      ACGATGCGCGGCCCCGCGCCGTGCAGCGTCGTGCGGTACCAGTAGTCGCT
Burkholderia_pseudomallei_31_1992      ACGATGCGCAGCCCCGCGCCGTGCAGCGTCGTGCGGTACCAGTAGTCGCT
Burkholderia_pseudomallei_33_1976      ACGATGCGCGGCCCCGCGCCGTGCAGCGTCGTGCGGTACCAGTAATCGCT
Burkholderia_pseudomallei_35_1963      ACGATGCGCGGCCCCGCGCCGTGCAGCGTCGTGCGGTACCAGTAGTCGCT
Burkholderia_pseudomallei_4075_1999    ACGATGCGCGGCCCAGCGCCGTGCAGCGTCGTGCGGTACCAGTAGTCGCT
Burkholderia_pseudomallei_5_1949       ACGATGCGCGGCCCCGCGCCGTGCAGCGTCGTGCGGTACCAGTAATCGCT
Burkholderia_pseudomallei_6_1960       ACGATGCGCGGCCCCGCGCCGTGCAGCGTCGTGCGGTACCAGTAGTCGCT
Burkholderia_pseudomallei_68_1992      ACGATGCGCGGCCCCGCGCCGTGCAGCGTCGTGCGGTACCAGTAGTCGCT
Burkholderia_pseudomallei_8_8_117_2008 ACGATGCGCGGCCCCGCGCCGTGCAGCGTCGTGCGGTACCAGTAATCGCT
Burkholderia_pseudomallei_91_1984      ACGATGCGCGGCCCAGCGCCGTGCAGCGTCGTGCGGTACCAGTAGTCGCT
Burkholderia_pseudomallei_9_1988       ACGATGCGCGGCCCAGCGCCGTGCAGCGTCGTGCGGTACCAGTAGTCGCT
Burkholderia_pseudomallei_D150_2006    ACGATGCGCGGCCCCGCGCCGTGCAGCGTCGTGCGGTACCAGTAGTCGCT
Burkholderia_pseudomallei_D35_2003     ACGATGCGCGGCCCAGCGCCGTGCAGCGTCGTGCGGTACCAGTAGTCGCT
Burkholderia_pseudomallei_D51_1992     ACGATGCGCGGCCCCGCGCCGTGCAGCGTCGTGCGGTACCAGTAATCGCT
Burkholderia_pseudomallei_D60_1992     ACGATGCGCGGCCCCGCGCCGTGCAGCGTCGTGCGGTACCAGTAATCGCT
Burkholderia_pseudomallei_D77_1994     ACGATGCGCGGCCCCGCGCCGTGCAGCGTCGTGCGGTACCAGTAGTCGCT
E264_1994                              ACGATGCGCGGGCCCGCGCCGTGCAGCGTCGTTCGATACCAATAGTCGCT
K96243_1996                            ACGATGCGCGGCCCAGCGCCGTGCAGCGTCGTGCGGTACCAGTAGTCGCT
MSHR346_1996                           ACGATGCGCGGCCCCGCGCCGTGCAGCGTCGTGCGGTACCAGTAATCGCT

1026b_1993                             GTCGCCGAGCGGGTACGGATGCGCGGGATCGAAGCGGCGCGCGGCGGCGA
1106a_1993                             GTCGCCGAGCGGGTACGGATGCGCGGGATCGAAGCGGCGCGCGGCGGCGA
1106b_1996                             GTCGCCGAGCGGGTACGGATGCGCGGGATCGAAGCGGCGCGCGGCGGCGA
1710a_1996                             GTCGCCGAGCGGGTACGGATGCGCGGGATCGAAGCGGCGCGCGGCGGCGA
1710b_1999                             GTCGCCGAGCGGGTACGGATGCGCGGGATCGAAGCGGCGCGCGGCGGCGA
668_1995                               GTCGCCGAGCGGGTACGGATGCGCGGGATCGAAGCGGCGCGCGGCGGCGA
Bp22_1989                              GTCGCCGAGCGGGTACGGATGCGCGGGATCGAAGCGGCGCGCGGCGGCGA
BPC006_2008                            GTCGCCGAGCGGGTACGGATGCGCGGGATCGAAGCGGCGCGCGGCGGCGA
Burkholderia_pseudomallei_104_1990     GTCGCCGAGCGGGTACGGATGCGCGGGATCGAAGCGGCGCGCGGCGGCGA
Burkholderia_pseudomallei_18_1990      GTCGCCGAGCGGGTACGGATGCGCGGGATCGAAGCGGCGCGCGGCGGCGA
Burkholderia_pseudomallei_208_1990     GTCGCCGAGCGGGTACGGATGCGCGGGATCGAAGCGGCGCGCGGCGGCGA
Burkholderia_pseudomallei_24_1976      GTCGCCGAGCGGGTACGGATGCGCGGGATCGAAGCGGCGCGCGGCGGCGA
Burkholderia_pseudomallei_25_1977      GTCGCCGAGCGGGTACGGATGCGCGGGATCGAAGCGGCGCGCGGCGGCGA
Burkholderia_pseudomallei_31_1992      GTCGCCGAGCGGGTACGGATGCGCGGGATCGAAGCGGCGCGCGGCGGCGA
Burkholderia_pseudomallei_33_1976      GTCGCCGAGCGGGTACGGATGCGCGGGATCGAAGCGGCGCGCGGCGGCGA
Burkholderia_pseudomallei_35_1963      GTCGCCGAGCGGGTACGGATGCGCGGGATCGAAGCGGCGCGCGGCGGCGA
Burkholderia_pseudomallei_4075_1999    GTCGCCGAGCGGGTACGGATGCGCGGGATCGAAGCGGCGCGCGGCGGCGA
Burkholderia_pseudomallei_5_1949       GTCGCCGAGCGGGTACGGATGCGCGGGATCGAAGCGGCGCGCGGCGGCGA
Burkholderia_pseudomallei_6_1960       GTCGCCGAGCGGGTACGGATGCGCGGGATCGAAGCGGCGCGCGGCGGCGA
Burkholderia_pseudomallei_68_1992      GTCGCCGAGCGGGTACGGATGCGCGGGATCGAAGCGGCGCGCGGCGGCGA
Burkholderia_pseudomallei_8_8_117_2008 GTCGCCGAGCGGGTACGGATGCGCGGGATCGAAGCGGCGCGCGGCGGCGA
Burkholderia_pseudomallei_91_1984      GTCGCCGAGCGGGTACGGATGCGCGGGATCGAAGCGGCGCGCGGCGGCGA
Burkholderia_pseudomallei_9_1988       GTCGCCGAGCGGGTACGGATGCGCGGGATCGAAGCGGCGCGCGGCGGCGA
Burkholderia_pseudomallei_D150_2006    GTCGCCGAGCGGGTACGGATGCGCGGGATCGAAGCGGCGCGCGGCGGCGA
Burkholderia_pseudomallei_D35_2003     GTCGCCGAGCGGGTACGGATGCGCGGGATCGAAGCGGCGCGCGGCGGCGA
Burkholderia_pseudomallei_D51_1992     GTCGCCGAGCGGGTACGGATGCGCGGGATCGAAGCGGCGCGCGGCGGCGA
Burkholderia_pseudomallei_D60_1992     GTCGCCGAGCGGGTACGGATGCGCGGGATCGAAGCGGCGCGCGGCGGCGA
Burkholderia_pseudomallei_D77_1994     GTCGCCGAGCGGGTACGGATGCGCGGGATCGAAGCGGCGCGCGGCGGCGA
E264_1994                              ATCGCCGAGCGGATACGGATGCGAAGGATCGAAGCGTCGCGCGGCGGCGA
K96243_1996                            GTCGCCGAGCGGGTACGGATGCGCGGGATCGAAGCGGCGCGCGGCGGCGA
MSHR346_1996                           GTCGCCGAGCGGGTACGGATGCGCGGGATCGAAGCGGCGCGCGGCGGCGA

1026b_1993                             GCGCCTGCGCGACGGTGCCGGGCACGCTTGCCGCGCACCAGCCGGCTTCG
1106a_1993                             GCGCCTGCGCGACGGTGCCGGGCACGCTTGCCGCGCACCAGCCGGCTTCG
1106b_1996                             GCGCCTGCGCGACGGTGCCGGGCACGCTTGCCGCGCACCAGCCGGCTTCG
1710a_1996                             GCGCCTGCGCGACGGTGCCGGGCACGCTTGCCGCGCACCAGCCGGCTTCG
1710b_1999                             GCGCCTGCGCGACGGTGCCGGGCACGCTTGCCGCGCACCAGCCGGCTTCG
668_1995                               GCGCCTGCGCGACGGTGCCGGGCACGCTTGCCGCGCACCAGCCGGCTTCG
Bp22_1989                              GCGCCTGCGCGACGGTGCCGGGCACGCTTGCCGCGCACCAGCCGGCTTCG
BPC006_2008                            GCGCCTGCGCGACGGTGCCGGGCACGCTTGCCGCGCACCAGCCGGCTTCG
Burkholderia_pseudomallei_104_1990     GCGCCTGCGCGACGGTGCCGGGCACGCTTGCCGCGCACCAGCCGGCTTCG
Burkholderia_pseudomallei_18_1990      GCGCCTGCGCGACGGTGCCGGGCACGCTTGCCGCGCACCAGCCGGCTTCG
Burkholderia_pseudomallei_208_1990     GCGCCTGCGCGACGGTGCCGGGCACGCTTGCCGCGCACCAGCCGGCTTCG
Burkholderia_pseudomallei_24_1976      GCGCCTGCGCGACGGTGCCGGGCACGCTTGCCGCGCACCAGCCGGCTTCG
Burkholderia_pseudomallei_25_1977      GCGCCTGCGCGACGGTGCCGGGCACGCTTGCCGCGCACCAGCCGGCTTCG
Burkholderia_pseudomallei_31_1992      GCGCCTGCGCGACGGTGCCGGGCACGCTTGCCGCGCACCAGCCGGCTTCG
Burkholderia_pseudomallei_33_1976      GCGCCTGCGCGACGGTGCCGGGCACGCTTGCCGCGCACCAGCCGGCTTCG
Burkholderia_pseudomallei_35_1963      GCGCCTGCGCGACGGTGCCGGGCACGCTTGCCGCGCACCAGCCGGCTTCG
Burkholderia_pseudomallei_4075_1999    GCGCCTGCGCGACGGTGCCGGGCACGCTTGCCGCGCACCAGCCGGCTTCG
Burkholderia_pseudomallei_5_1949       GCGCCTGCGCGACGGTGCCGGGCACGCTTGCCGCGCACCAGCCGGCTTCG
Burkholderia_pseudomallei_6_1960       GCGCCTGCGCGACGGTGCCGGGCACGCTTGCCGCGCACCAGCCGGCTTCG
Burkholderia_pseudomallei_68_1992      GCGCCTGCGCGACGGTGCCGGGCACGCTTGCCGCGCACCAGCCGGCTTCG
Burkholderia_pseudomallei_8_8_117_2008 GCGCCTGCGCGACGGTGCCGGGCACGCTTGCCGCGCACCAGCCGGCTTCG
Burkholderia_pseudomallei_91_1984      GCGCCTGCGCGACGGTGCCGGGCACGCTTGCCGCGCACCAGCCGGCTTCG
Burkholderia_pseudomallei_9_1988       GCGCCTGCGCGACGGTGCCGGGCACGCTTGCCGCGCACCAGCCGGCTTCG
Burkholderia_pseudomallei_D150_2006    GCGCCTGCGCGACGGTGCCGGGCACGCTTGCCGCGCACCAGCCGGCTTCG
Burkholderia_pseudomallei_D35_2003     GCGCCTGCGCGACGGTGCCGGGCACGCTTGCCGCGCACCAGCCGGCTTCG
Burkholderia_pseudomallei_D51_1992     GCGCCTGCGCGACGGTGCCGGGCACGCTTGCCGCGCACCAGCCGGCTTCG
Burkholderia_pseudomallei_D60_1992     GCGCCTGCGCGACGGTGCCGGGCACGCTTGCCGCGCACCAGCCGGCTTCG
Burkholderia_pseudomallei_D77_1994     GCGCCTGCGCGACGGTGCCGGGCACGCTTGCCGCGCACCAGCCGGCTTCG
E264_1994                              GCGCCTGCGCGACGGTGCCGGGCACGCTCGCGGCGCACCAGCCGGCGTCG
K96243_1996                            GCGCCTGCGCGACGGTGCCGGGCACGCTTGCCGCGCACCAGCCGGCTTCG
MSHR346_1996                           GCGCCTGCGCGACGGTGCCGGGCACGCTTGCCGCGCACCAGCCGGCTTCG

1026b_1993                             CCGAGCTCGCTCGGTCGCGCGATCGCGCCAGCGGGCGTCGCGATCAACGT
1106a_1993                             CCGAGCTCGCTCGGTCGCGCGATCGCGCCAGCGGGCGTCGCGATCAACGT
1106b_1996                             CCGAGCTCGCTCGGTCGCGCGATCGCGCCAGCGGGCGTCGCGATCAACGT
1710a_1996                             CCGAGCTCGCTCGGTCGCGCGATCGCGCCAGCGGGCGTCGCGATCAACGT
1710b_1999                             CCGAGCTCGCTCGGTCGCGCGATCGCGCCAGCGGGCGTCGCGATCAACGT
668_1995                               CCGAGCTCGCTCGGTCGCGCGATCGCGCCAGCGGGCGTCGCGATCAACGT
Bp22_1989                              CCGAGCTCGCTCGGTCGCGCGATCGCGCCAGCGGGCGTCGCGATCAACGT
BPC006_2008                            CCGAGCTCGCTCGGTCGCGCGATCGCGCCAGCGGGCGTCGCGATCAACGT
Burkholderia_pseudomallei_104_1990     CCGAGCTCGCTCGGTCGCGCGATCGCGCCAGCGGGCGTCGCGATCAACGT
Burkholderia_pseudomallei_18_1990      CCGAGCTCGCTCGGTCGCGCGATCGCGCCAGCGGGCGTCGCGATCAACGT
Burkholderia_pseudomallei_208_1990     CCGAGCTCGCTCGGTCGCGCGATCGCGCCAGCGGGCGTCGCGATCAACGT
Burkholderia_pseudomallei_24_1976      CCGAGCTCGCTCGGTCGCGCGATCGCGCCAGCGGGCGTCGCGATCAACGT
Burkholderia_pseudomallei_25_1977      CCGAGCTCGCTCGGTCGCGCGATCGCGCCAGCGGGCGTCGCGATCAACGT
Burkholderia_pseudomallei_31_1992      CCGAGCTCGCTCGGTCGCGCGATCGCGCCAGCGGGCGTCGCGATCAACGT
Burkholderia_pseudomallei_33_1976      CCGAGCTCGCTCGGTCGCGCGATCGCGCCAGCGGGCGTCGCGATCAACGT
Burkholderia_pseudomallei_35_1963      CCGAGCTCGCTCGGTCGCGCGATCGCGCCAGCGGGCGTCGCGATCAACGT
Burkholderia_pseudomallei_4075_1999    CCGAGCTCGCTCGGTCGCGCGATCGCGCCAGCGGGCGTCGCGATCAACGT
Burkholderia_pseudomallei_5_1949       CCGAGCTCGCTCGGTCGCGCGATCGCGCCAGCGGGCGTCGCGATCAACGT
Burkholderia_pseudomallei_6_1960       CCGAGCTCGCTCGGTCGCGCGATCGCGCCAGCGGGCGTCGCGATCAACGT
Burkholderia_pseudomallei_68_1992      CCGAGCTCGCTCGGTCGCGCGATCGCGCCAGCGGGCGTCGCGATCAACGT
Burkholderia_pseudomallei_8_8_117_2008 CCGAGCTCGCTCGGTCGCGCGATCGCGCCAGCGGGCGTCGCGATCAACGT
Burkholderia_pseudomallei_91_1984      CCGAGCTCGCTCGGTCGCGCGATCGCGCCAGCGGGCGTCGCGATCAACGT
Burkholderia_pseudomallei_9_1988       CCGAGCTCGCTCGGTCGCGCGATCGCGCCAGCGGGCGTCGCGATCAACGT
Burkholderia_pseudomallei_D150_2006    CCGAGCTCGCTCGGTCGCGCGATCGCGCCAGCGGGCGTCGCGATCAACGT
Burkholderia_pseudomallei_D35_2003     CCGAGCTCGCTCGGTCGCGCGATCGCGCCAGCGGGCGTCGCGATCAACGT
Burkholderia_pseudomallei_D51_1992     CCGAGCTCGCTCGGTCGCGCGATCGCGCCAGCGGGCGTCGCGATCAACGT
Burkholderia_pseudomallei_D60_1992     CCGAGCTCGCTCGGTCGCGCGATCGCGCCAGCGGGCGTCGCGATCAACGT
Burkholderia_pseudomallei_D77_1994     CCGAGCTCGCTCGGTCGCGCGATCGCGCCAGCGGGCGTCGCGATCAACGT
E264_1994                              CCGAGTTCGCTCGGCCGCGCGATCGCGCCGGCGGGCGTCGCGATCAACGT
K96243_1996                            CCGAGCTCGCTCGGTCGCGCGATCGCGCCAGCGGGCGTCGCGATCAACGT
MSHR346_1996                           CCGAGCTCGCTCGGTCGCGCGATCGCGCCAGCGGGCGTCGCGATCAACGT

1026b_1993                             CCATTGGGCGGCGCCGCGCGCCACGCGATCCGGCGCGGATTTCATCGGAC
1106a_1993                             CCATTGGGCGGCGCCGCGCGCCACGCGATCCGGCGCGGATTTCATCGGAC
1106b_1996                             CCATTGGGCGGCGCCGCGCGCCACGCGATCCGGCGCGGATTTCATCGGAC
1710a_1996                             CCATTGGGCGGCGCCGCGCGCCACGCGATCCGGCGCGGATTTCATCGGAC
1710b_1999                             CCATTGGGCGGCGCCGCGCGCCACGCGATCCGGCGCGGATTTCATCGGAC
668_1995                               CCATTGGGCGGCGCCGCGCGCCACGCGATCCGGCGCGGATTTCATCGGAC
Bp22_1989                              CCATTGGGCGGCGCCGCGCGCCACGCGATCCGGCGCGGATTTCATCGGAC
BPC006_2008                            CCATTGGGCGGCGCCGCGCGCCACGCGATCCGGCGCGGATTTCATCGGAC
Burkholderia_pseudomallei_104_1990     CCATTGGGCGGCGCCGCGCGCCACGCGATCCGGCGCGGATTTCATCGGAC
Burkholderia_pseudomallei_18_1990      CCATTGGGCGGCGCCGCGCGCCACGCGATCCGGCGCGGATTTCATCGGAC
Burkholderia_pseudomallei_208_1990     CCATTGGGCGGCGCCGCGCGCCACGCGATCCGGCGCGGATTTCATCGGAC
Burkholderia_pseudomallei_24_1976      CCATTGGGCGGCGCCGCGCGCCACGCGATCCGGCGCGGATTTCATCGGAC
Burkholderia_pseudomallei_25_1977      CCATTGGGCGGCGCCGCGCGCCACGCGATCCGGCGCGGATTTCATCGGAC
Burkholderia_pseudomallei_31_1992      CCATTGGGCGGCGCCGCGCGCCACGCGATCCGGCGCGGATTTCATCGGAC
Burkholderia_pseudomallei_33_1976      CCATTGGGCGGCGCCGCGCGCCACGCGATCCGGCGCGGATTTCATCGGAC
Burkholderia_pseudomallei_35_1963      CCATTGGGCGGCGCCGCGCGCCACGCGATCCGGCGCGGATTTCATCGGAC
Burkholderia_pseudomallei_4075_1999    CCATTGGGCGGCGCCGCGCGCCACGCGATCCGGCGCGGATTTCATCGGAC
Burkholderia_pseudomallei_5_1949       CCATTGGGCGGCGCCGCGCGCCACGCGATCCGGCGCGGATTTCATCGGAC
Burkholderia_pseudomallei_6_1960       CCATTGGGCGGCGCCGCGCGCCACGCGATCCGGCGCGGATTTCATCGGAC
Burkholderia_pseudomallei_68_1992      CCATTGGGCGGCGCCGCGCGCCACGCGATCCGGCGCGGATTTCATCGGAC
Burkholderia_pseudomallei_8_8_117_2008 CCATTGGGCGGCGCCGCGCGCCACGCGATCCGGCGCGGATTTCATCGGAC
Burkholderia_pseudomallei_91_1984      CCATTGGGCGGCGCCGCGCGCCACGCGATCCGGCGCGGATTTCATCGGAC
Burkholderia_pseudomallei_9_1988       CCATTGGGCGGCGCCGCGCGCCACGCGATCCGGCGCGGATTTCATCGGAC
Burkholderia_pseudomallei_D150_2006    CCATTGGGCGGCGCCGCGCGCCACGCGATCCGGCGCGGATTTCATCGGAC
Burkholderia_pseudomallei_D35_2003     CCATTGGGCGGCGCCGCGCGCCACGCGATCCGGCGCGGATTTCATCGGAC
Burkholderia_pseudomallei_D51_1992     CCATTGGGCGGCGCCGCGCGCCACGCGATCCGGCGCGGATTTCATCGGAC
Burkholderia_pseudomallei_D60_1992     CCATTGGGCGGCGCCGCGCGCCACGCGATCCGGCGCGGATTTCATCGGAC
Burkholderia_pseudomallei_D77_1994     CCATTGGGCGGCGCCGCGCGCCACGCGATCCGGCGCGGATTTCATCGGAC
E264_1994                              CCATTGGGCAGCGCCGCGCGCCACGCGATCCAACGCGGATTTCATCGGGC
K96243_1996                            CCATTGGGCGGCGCCGCGCGCCACGCGATCCGGCGCGGATTTCATCGGAC
MSHR346_1996                           CCATTGGGCGGCGCCGCGCGCCACGCGATCCGGCGCGGATTTCATCGGAC

1026b_1993                             CGCGGTAACGGGCCTCGGCGGCACGTACAGCGTGCCGAACGGCGGATTCG
1106a_1993                             CGCGGTAACGGGCCTCGGCGGCACGTACAGCGTGCCGAACGGCGGATTCG
1106b_1996                             CGCGGTAACGGGCCTCGGCGGCACGTACAGCGTGCCGAACGGCGGATTCG
1710a_1996                             CGCGGTAACGGGCCTCGGCGGCACGTACAGCGTGCCGAACGGCGGATTCG
1710b_1999                             CGCGGTAACGGGCCTCGGCGGCACGTACAGCGTGCCGAACGGCGGATTCG
668_1995                               CGCGGTAACGGGCCTCGGCGGCACGTACAGCGTGCCGAACGGCGGATTCG
Bp22_1989                              CGCGGTAACGGGCCTCGGCGGCACGTACAGCGTGCCGAACGGCGGATTCG
BPC006_2008                            CGCGGTAACGGGCCTCGGCGGCACGTACAGCGTGCCGAACGGCGGATTCG
Burkholderia_pseudomallei_104_1990     CGCGGTAACGGGCCTCGGCGGCACGTACAGCGTGCCGAACGGCGGATTCG
Burkholderia_pseudomallei_18_1990      CGCGGTAACGGGCCTCGGCGGCACGTACAGCGTGCCGAACGGCGGATTCG
Burkholderia_pseudomallei_208_1990     CGCGGTAACGGGCCTCGGCGGCACGTACAGCGTGCCGAACGGCGGATTCG
Burkholderia_pseudomallei_24_1976      CGCGGTAACGGGCCTCGGCGGCACGTACAGCGTGCCGAACGGCGGATTCG
Burkholderia_pseudomallei_25_1977      CGCGGTAACGGGCCTCGGCGGCACGTACAGCGTGCCGAACGGCGGATTCG
Burkholderia_pseudomallei_31_1992      CGCGGTAACGGGCCTCGGCGGCACGTACAGCGTGCCGAACGGCGGATTCG
Burkholderia_pseudomallei_33_1976      CGCGGTAACGGGCCTCGGCGGCACGTACAGCGTGCCGAACGGCGGATTCG
Burkholderia_pseudomallei_35_1963      CGCGGTAACGGGCCTCGGCGGCACGTACAGCGTGCCGAACGGCGGATTCG
Burkholderia_pseudomallei_4075_1999    CGCGGTAACGGGCCTCGGCGGCACGTACAGCGTGCCGAACGGCGGATTCG
Burkholderia_pseudomallei_5_1949       CGCGGTAACGGGCCTCGGCGGCACGTACAGCGTGCCGAACGGCGGATTCG
Burkholderia_pseudomallei_6_1960       CGCGGTAACGGGCCTCGGCGGCACGTACAGCGTGCCGAACGGCGGATTCG
Burkholderia_pseudomallei_68_1992      CGCGGTAACGGGCCTCGGCGGCACGTACAGCGTGCCGAACGGCGGATTCG
Burkholderia_pseudomallei_8_8_117_2008 CGCGGTAACGGGCCTCGGCGGCACGTACAGCGTGCCGAACGGCGGATTCG
Burkholderia_pseudomallei_91_1984      CGCGGTAACGGGCCTCGGCGGCACGTACAGCGTGCCGAACGGCGGATTCG
Burkholderia_pseudomallei_9_1988       CGCGGTAACGGGCCTCGGCGGCACGTACAGCGTGCCGAACGGCGGATTCG
Burkholderia_pseudomallei_D150_2006    CGCGGTAACGGGCCTCGGCGGCACGTACAGCGTGCCGAACGGCGGATTCG
Burkholderia_pseudomallei_D35_2003     CGCGGTAACGGGCCTCGGCGGCACGTACAGCGTGCCGAACGGCGGATTCG
Burkholderia_pseudomallei_D51_1992     CGCGGTAACGGGCCTCGGCGGCACGTACAGCGTGCCGAACGGCGGATTCG
Burkholderia_pseudomallei_D60_1992     CGCGGTAACGGGCCTCGGCGGCACGTACAGCGTGCCGAACGGCGGATTCG
Burkholderia_pseudomallei_D77_1994     CGCGGTAACGGGCCTCGGCGGCACGTACAGCGTGCCGAACGGCGGATTCG
E264_1994                              CGCGGCGACGGGCCTCGGCGGCGCGTACAACGTGCCGAACGGCGGATTCG
K96243_1996                            CGCGGTAACGGGCCTCGGCGGCACGTACAGCGTGCCGAACGGCGGATTCG
MSHR346_1996                           CGCGGTAACGGGCCTCGGCGGCACGTACAGCGTGCCGAACGGCGGATTCG

1026b_1993                             GCTCGACCCTGCCGGGCGGCGCGATACGCGCGACGCCGTCGATGAGCGAC
1106a_1993                             GCTCGACCCTGCCGGGCGGCGCGATACGCGCGACGCCGTCGATGAGCGAC
1106b_1996                             GCTCGACCCTGCCGGGCGGCGCGATACGCGCGACGCCGTCGATGAGCGAC
1710a_1996                             GCTCGACCCTGCCGGGCGGCGCGATACGCGCGACGCCGTCGATGAGCGAC
1710b_1999                             GCTCGACCCTGCCGGGCGGCGCGATACGCGCGACGCCGTCGATGAGCGAC
668_1995                               GCTCGACCCTGCCGGGCGGCGCGATACGCGCGACGCCGTCGATGAGCGAC
Bp22_1989                              GCTCGACCCTGCCGGGCGGCGCGATACGCGCGACGCCGTCGATGAGCGAC
BPC006_2008                            GCTCGACCCTGCCGGGCGGCGCGATACGCGCGACGCCGTCGATGAGCGAC
Burkholderia_pseudomallei_104_1990     GCTCGACCCTGCCGGGCGGCGCGATACGCGCGACGCCGTCGATGAGCGAC
Burkholderia_pseudomallei_18_1990      GCTCGACCCTGCCGGGCGGCGCGATACGCGCGACGCCGTCGATGAGCGAC
Burkholderia_pseudomallei_208_1990     GCTCGACCCTGCCGGGCGGCGCGATACGCGCGACGCCGTCGATGAGCGAC
Burkholderia_pseudomallei_24_1976      GCTCGACCCTGCCGGGCGGCGCGATACGCGCGACGCCGTCGATGAGCGAC
Burkholderia_pseudomallei_25_1977      GCTCGACCCTGCCGGGCGGCGCGATACGCGCGACGCCGTCGATGAGCGAC
Burkholderia_pseudomallei_31_1992      GCTCGACCCTGCCGGGCGGCGCGATACGCGCGACGCCGTCGATGAGCGAC
Burkholderia_pseudomallei_33_1976      GCTCGACCCTGCCGGGCGGCGCGATACGCGCGACGCCGTCGATGAGCGAC
Burkholderia_pseudomallei_35_1963      GCTCGACCCTGCCGGGCGGCGCGATACGCGCGACGCCGTCGATGAGCGAC
Burkholderia_pseudomallei_4075_1999    GCTCGACCCTGCCGGGCGGCGCGATACGCGCGACGCCGTCGATGAGCGAC
Burkholderia_pseudomallei_5_1949       GCTCGACCCTGCCGGGCGGCGCGATACGCGCGACGCCGTCGATGAGCGAC
Burkholderia_pseudomallei_6_1960       GCTCGACCCTGCCGGGCGGCGCGATACGCGCGACGCCGTCGATGAGCGAC
Burkholderia_pseudomallei_68_1992      GCTCGACCCTGCCGGGCGGCGCGATACGCGCGACGCCGTCGATGAGCGAC
Burkholderia_pseudomallei_8_8_117_2008 GCTCGACCCTGCCGGGCGGCGCGATACGCGCGACGCCGTCGATGAGCGAC
Burkholderia_pseudomallei_91_1984      GCTCGACCCTGCCGGGCGGCGCGATACGCGCGACGCCGTCGATGAGCGAC
Burkholderia_pseudomallei_9_1988       GCTCGACCCTGCCGGGCGGCGCGATACGCGCGACGCCGTCGATGAGCGAC
Burkholderia_pseudomallei_D150_2006    GCTCGACCCTGCCGGGCGGCGCGATACGCGCGACGCCGTCGATGAGCGAC
Burkholderia_pseudomallei_D35_2003     GCTCGACCCTGCCGGGCGGCGCGATACGCGCGACGCCGTCGATGAGCGAC
Burkholderia_pseudomallei_D51_1992     GCTCGACCCTGCCGGGCGGCGCGATACGCGCGACGCCGTCGATGAGCGAC
Burkholderia_pseudomallei_D60_1992     GCTCGACCCTGCCGGGCGGCGCGATACGCGCGACGCCGTCGATGAGCGAC
Burkholderia_pseudomallei_D77_1994     GCTCGACCCTGCCGGGCGGCGCGATACGCGCGACGCCGTCGATGAGCGAC
E264_1994                              GCTCGGCATTGCCGGGCGGCGTGATGCGAGCGACGCCGTCGACGAGCGAC
K96243_1996                            GCTCGACCCTGCCGGGCGGCGCGATACGCGCGACGCCGTCGATGAGCGAC
MSHR346_1996                           GCTCGACCCTGCCGGGCGGCGCGATACGCGCGACGCCGTCGATGAGCGAC

1026b_1993                             GCATGCGCGCGCTCGAGGATGTCGAGGCTGCTTTCGCCGCGTTCTTCCTT
1106a_1993                             GCATGCGCGCGCTCGAGGATGTCGAGGCTGCTTTCGCCGCGTTCTTCCTT
1106b_1996                             GCATGCGCGCGCTCGAGGATGTCGAGGCTGCTTTCGCCGCGTTCTTCCTT
1710a_1996                             GCATGCGCGCGCTCGAGGATGTCGAGGCTGCTTTCGCCGCGTTCTTCCTT
1710b_1999                             GCATGCGCGCGCTCGAGGATGTCGAGGCTGCTTTCGCCGCGTTCTTCCTT
668_1995                               GCATGCGCGCGCTCGAGGATGTCGAGGCTGCTTTCGCCGCGTTCTTCCTT
Bp22_1989                              GCATGCGCGCGCTCGAGGATGTCGAGGCTGCTTTCGCCGCGTTCTTCCTT
BPC006_2008                            GCATGCGCGCGCTCGAGGATGTCGAGGCTGCTTTCGCCGCGTTCTTCCTT
Burkholderia_pseudomallei_104_1990     GCATGCGCGCGCTCGAGGATGTCGAGGCTGCTTTCACCGCGTTCTTCCTT
Burkholderia_pseudomallei_18_1990      GCATGCGCGCGCTCGAGGATGTCGAGGCTGCTTTCGCCGCGTTCTTCCTT
Burkholderia_pseudomallei_208_1990     GCATGCGCGCGCTCGAGGATGTCGAGGCTGCTTTCGCCGCGTTCTTCCTT
Burkholderia_pseudomallei_24_1976      GCATGTGCGCGCTCGAGGATGTCGAGGCTGCTTTCGCCGCGTTCTTCCTT
Burkholderia_pseudomallei_25_1977      GCATGCGCGCGCTCGAGGATGTCGAGGCTGCTTTCGCCGCGTTCTTCCTT
Burkholderia_pseudomallei_31_1992      GCATGCGCGCGCTCGAGGATGTCGAGGCTGCTTTCGCCGCGTTCTTCCTT
Burkholderia_pseudomallei_33_1976      GCATGCGCGCGCTCGAGGATGTCGAGGCTGCTTTCGCCGCGTTCTTCCTT
Burkholderia_pseudomallei_35_1963      GCATGCGCGCGCTCGAGGATGTCGAGGCTGCTTTCGCCGCGTTCTTCCTT
Burkholderia_pseudomallei_4075_1999    GCATGCGCGCGCTCGAGGATGTCGAGGCTGCTTTCGCCGCGTTCTTCCTT
Burkholderia_pseudomallei_5_1949       GCATGCGCGCGCTCGAGGATGTCGAGGCTGCTTTCGCCGCGTTCTTCCTT
Burkholderia_pseudomallei_6_1960       GCATGCGCGCGCTCGAGGATGTCGAGGCTGCTTTCGCCGCGTTCTTCCTT
Burkholderia_pseudomallei_68_1992      GCATGCGCGCGCTCGAGGATGTCGAGGCTGCTTTCGCCGCGTTCTTCCTT
Burkholderia_pseudomallei_8_8_117_2008 GCATGCGCGCGCTCGAGGATGTCGAGGCTGCTTTCGCCGCGTTCTTCCTT
Burkholderia_pseudomallei_91_1984      GCATGCGCGCGCTCGAGGATGTCGAGGCTGCTTTCGCCGCGTTCTTCCTT
Burkholderia_pseudomallei_9_1988       GCATGCGCGCGCTCGAGGATGTCGAGGCTGCTTTCGCCGCGTTCTTCCTT
Burkholderia_pseudomallei_D150_2006    GCATGCGCGCGCTCGAGGATGTCGAGGCTGCTTTCGCCGCGTTCTTCCTT
Burkholderia_pseudomallei_D35_2003     GCATGCGCGCGCTCGAGGATGTCGAGGCTGCTTTCGCCGCGTTCTTCCTT
Burkholderia_pseudomallei_D51_1992     GCATGCGCGCGCTCGAGGATGTCGAGGCTGCTTTCGCCGCGTTCTTCCTT
Burkholderia_pseudomallei_D60_1992     GCATGTGCGCGCTCGAGGATGTCGAGGCTGCTTTCGCCGCGTTCTTCCTT
Burkholderia_pseudomallei_D77_1994     GCATGCGCGCGCTCGAGGATGTCGAGGCTGCTTTCGCCGCGTTCTTCCTT
E264_1994                              GCATACGCGCGCTCGAGAATGTCGAGACTGCTTTCGCCGCGCTCTTCCTT
K96243_1996                            GCATGCGCGCGCTCGAGGATGTCGAGGCTGCTTTCGCCGCGTTCTTCCTT
MSHR346_1996                           GCATGCGCGCGCTCGAGGATGTCGAGGCTGCTTTCGCCGCGTTCTTCCTT

1026b_1993                             GCCGCGTGCGCTCGCGCGCGCGAGGCGGAATTCGAGCACCATCGCTTCGG
1106a_1993                             GCCGCGTGCGCTCGCGCGCGCGAGGCGGAATTCGAGCACCATCGCTTCGG
1106b_1996                             GCCGCGTGCGCTCGCGCGCGCGAGGCGGAATTCGAGCACCATCGCTTCGG
1710a_1996                             GCCGCGTGCGCTCGCGCGCGCGAGGCGGAATTCGAGCACCATCGCTTCGG
1710b_1999                             GCCGCGTGCGCTCGCGCGCGCGAGGCGGAATTCGAGCACCATCGCTTCGG
668_1995                               GCCGCGTGCGCTTGCGCGCGCGAGGCGGAATTCGAGCACCATCGCTTCGG
Bp22_1989                              GCCGCGTGCGCTCGCGCGCGCGAGGCGGAATTCGAGCACCATCGCTTCGG
BPC006_2008                            GCCGCGTGCGCTCGCGCGCGCGAGGCGGAATTCGAGCACCATCGCTTCGG
Burkholderia_pseudomallei_104_1990     GCCGCGTGCGCTCGCGCGCGCGAGGCGGAATTCGAGCACCATCGCTTCGG
Burkholderia_pseudomallei_18_1990      GCCGCGTGCGCTCGCGCGCGCGAGGCGGAATTCGAGCACCATCGCTTCGG
Burkholderia_pseudomallei_208_1990     GCCGCGTGCGCTCGCGCGCGCGAGGCGGAATTCGAGCACCATCGCTTCGG
Burkholderia_pseudomallei_24_1976      GCCGCGTGCGCTCGCGCGCGCGAGGCGGAATTCGAGCACCATCGCTTCGG
Burkholderia_pseudomallei_25_1977      GCCGCGTGCGCTCGCGCGCGCGAGGCGGAATTCGAGCACCATCGCTTCGG
Burkholderia_pseudomallei_31_1992      GCCGCGTGCGCTCGCGCGCGCGAGGCGGAATTCGAGCACCATCGCTTCGG
Burkholderia_pseudomallei_33_1976      GCCGCGTGCGCTCGCGCGCGCGAGGCGGAATTCGAGCACCATCGCTTCGG
Burkholderia_pseudomallei_35_1963      GCCGCGTGCGCTCGCGCGCGCGAGGCGGAATTCGAGCACCATCGCTTCGG
Burkholderia_pseudomallei_4075_1999    GCCGCGTGCGCTCGCGCGCGCGAGGCGGAATTCGAGCACCATCGCTTCGG
Burkholderia_pseudomallei_5_1949       GCCGCGTGCGCTCGCGCGCGCGAGGCGGAATTCGAGCACCATCGCTTCGG
Burkholderia_pseudomallei_6_1960       GCCGCGTGCGCTCGCGCGCGCGAGGCGGAATTCGAGCACCATCGCTTCGG
Burkholderia_pseudomallei_68_1992      GCCGCGTGCGCTCGCGCGCGCGAGGCGGAATTCGAGCACCATCGCTTCGG
Burkholderia_pseudomallei_8_8_117_2008 GCCGCGTGCGCTCGCGCGCGCGAGGCGGAATTCGAGCACCATCGCTTCGG
Burkholderia_pseudomallei_91_1984      GCCGCGTGCGCTCGCGCGCGCGAGGCGGAATTCGAGCACCATCGCTTCGG
Burkholderia_pseudomallei_9_1988       GCCGCGTGCGCTCGCGCGCGCGAGGCGGAATTCGAGCACCATCGCTTCGG
Burkholderia_pseudomallei_D150_2006    GCCGCGTGCGCTCGCGCGCGCGAGGCGGAATTCGAGCACCATCGCTTCGG
Burkholderia_pseudomallei_D35_2003     GCCGCGTGCGCTCGCGCGCGCGAGGCGGAATTCGAGCACCATCGCTTCGG
Burkholderia_pseudomallei_D51_1992     GCCGCGTGCGCTCGCGCGCGCGAGGCGGAATTCGAGCACCATCGCTTCGG
Burkholderia_pseudomallei_D60_1992     GCCGCGTGCGCTCGCGCGCGCGAGGCGGAATTCGAGCACCATCGCTTCGG
Burkholderia_pseudomallei_D77_1994     GCCGCGTGCGCTCGCGCGCGCGAGGCGGAATTCGAGCACCATCGCTTCGG
E264_1994                              GCCGCGAGCGCTTGCGCGCGCGAGGCGGAATTCGAGCACCATCGATTCGG
K96243_1996                            GCCGCGTGCGCTCGCGCGCGCGAGGCGGAATTCGAGCACCATCGCTTCGG
MSHR346_1996                           GCCGCGTGCGCTCGCGCGCGCGAGGCGGAATTCGAGCACCATCGCTTCGG

1026b_1993                             ATGCGATCGTATCGCATGCGGCGACGAGCGTGTCGATCGGGCCGCCGCAG
1106a_1993                             ATGCGATCGTATCGCATGCGGCGACGAGCGTGTCGATCGGGCCGCCGCAG
1106b_1996                             ATGCGATCGTATCGCATGCGGCGACGAGCGTGTCGATCGGGCCGCCGCAG
1710a_1996                             ATGCGATCGTATCGCATGCGGCGACGAGCGTGTCGATCGGGCCGCCGCAG
1710b_1999                             ATGCGATCGTATCGCATGCGGCGACGAGCGTGTCGATCGGGCCGCCGCAG
668_1995                               ATGCGATCGTATCGCATGCGGCGACGAGCGTGTCGATCGGGCCGCCGCAG
Bp22_1989                              ATGCGATCGTATCGCATGCGGCGACGAGCGTGTCGATCGGGCCGCCGCAG
BPC006_2008                            ATGCGATCGTATCGCATGCGGCGACGAGCGTGTCGATCGGGCCGCCGCAG
Burkholderia_pseudomallei_104_1990     ATGCGATCGTATCGCATGCGGCGACGAGCGTGTCGATCGGGCCGCCGCAG
Burkholderia_pseudomallei_18_1990      ATGCGATCGTATCGCATGCGGCGACGAGCGTGTCGATCGGGCCGCCGCAG
Burkholderia_pseudomallei_208_1990     ATGCGATCGTATCGCATGCGGCGACGAGCGTGTCGATCGGGCCGCCGCAG
Burkholderia_pseudomallei_24_1976      ATGCGATCGTATCGCATGCGGCGACGAGCGTGTCGATCGGGCCGCCGCAG
Burkholderia_pseudomallei_25_1977      ATGCGATCGTATCGCATGCGGCGACGAGCGTGTCGATCGGGCCGCCGCAG
Burkholderia_pseudomallei_31_1992      ATGCGATCGTATCGCATGCGGCGACGAGCGTGTCGATCGGGCCGCCGCAG
Burkholderia_pseudomallei_33_1976      ATGCGATCGTATCGCATGCGGCGACGAGCGTGTCGATCGGGCCGCCGCAG
Burkholderia_pseudomallei_35_1963      ATGCGATCGTATCGCATGCGGCGACGAGCGTGTCGATCGGGCCGCCGCAG
Burkholderia_pseudomallei_4075_1999    ATGCGATCGTATCGCATGCGGCGACGAGCGTGTCGATCGGGCCGCCGCAG
Burkholderia_pseudomallei_5_1949       ATGCGATCGTATCGCATGCGGCGACGAGCGTGTCGATCGGGCCGCCGCAG
Burkholderia_pseudomallei_6_1960       ATGCGATCGTATCGCATGCGGCGACGAGCGTGTCGATCGGGCCGCCGCAG
Burkholderia_pseudomallei_68_1992      ATGCGATCGTATCGCATGCGGCGACGAGCGTGTCGATCGGGCCGCCGCAG
Burkholderia_pseudomallei_8_8_117_2008 ATGCGATCGTATCGCATGCGGCGACGAGCGTGTCGATCGGGCCGCCGCAG
Burkholderia_pseudomallei_91_1984      ATGCGATCGTATCGCATGCGGCGACGAGCGTGTCGATCGGGCCGCCGCAG
Burkholderia_pseudomallei_9_1988       ATGCGATCGTATCGCATGCGGCGACGAGCGTGTCGATCGGGCCGCCGCAG
Burkholderia_pseudomallei_D150_2006    ATGCGATCGTATCGCATGCGGCGACGAGCGTGTCGATCGGGCCGCCGCAG
Burkholderia_pseudomallei_D35_2003     ATGCGATCGTATCGCATGCGGCGACGAGCGTGTCGATCGGGCCGCCGCAG
Burkholderia_pseudomallei_D51_1992     ATGCGATCGTATCGCATGCGGCGACGAGCGTGTCGATCGGGCCGCCGCAG
Burkholderia_pseudomallei_D60_1992     ATGCGATCGTATCGCATGCGGCGACGAGCGTGTCGATCGGGCCGCCGCAG
Burkholderia_pseudomallei_D77_1994     ATGCGATCGTATCGCATGCGGCGACGAGCGTGTCGATCGGGCCGCCGCAG
E264_1994                              ATGCGATCGTGTCGCATGCGGCGACGAGCGCGTCGATCTGGCCGCCGCAG
K96243_1996                            ATGCGATCGTATCGCATGCGGCGACGAGCGTGTCGATCGGGCCGCCGCAG
MSHR346_1996                           ATGCGATCGTATCGCATGCGGCGACGAGCGTGTCGATCGGGCCGCCGCAG

1026b_1993                             CCGCTCGCCTCGAGCCAGCGCAGATAGCGGCCGAACAGCTCGAAGTTCGC
1106a_1993                             CCGCTCGCCTCGAGCCAGCGCAGATAGCGGCCGAACAGCTCGAAGTTCGC
1106b_1996                             CCGCTCGCCTCGAGCCAGCGCAGATAGCGGCCGAACAGCTCGAAGTTCGC
1710a_1996                             CCGCTCGCCTCGAGCCAGCGCAGATAGCGGCCGAACAGCTCGAAGTTCGC
1710b_1999                             CCGCTCGCCTCGAGCCAGCGCAGATAGCGGCCGAACAGCTCGAAGTTCGC
668_1995                               CCGCTCGCCTCGAGCCAGCGCAGATAGCGGCCGAACAGCTCGAAGTTCGC
Bp22_1989                              CCGCTCGCCTCGAGCCAGCGCAGATAGCGGCCGAACAGCTCGAAGTTCGC
BPC006_2008                            CCGCTCGCCTCGAGCCAGCGCAGATAGCGGCCGAACAGCTCGAAGTTCGC
Burkholderia_pseudomallei_104_1990     CCGCTCGCCTCGAGCCAGCGCAGATAGCGGCCGAACAGCTCGAAGTTCGC
Burkholderia_pseudomallei_18_1990      CCGCTCGCCTCGAGCCAGCGCAGATAGCGGCCGAACAGCTCGAAGTTCGC
Burkholderia_pseudomallei_208_1990     CCGCTCGCCTCGAGCCAGCGCAGATAGCGGCCGAACAGCTCGAAGTTCGC
Burkholderia_pseudomallei_24_1976      CCGCTCGCCTCGAGCCAGCGCAGATAGCGGCCGAACAGCTCGAAGTTCGC
Burkholderia_pseudomallei_25_1977      CCGCTCGCCTCGAGCCAGCGCAGATAGCGGCCGAACAGCTCGAAGTTCGC
Burkholderia_pseudomallei_31_1992      CCGCTCGCCTCGAGCCAGCGCAGATAGCGGCCGAACAGCTCGAAGTTCGC
Burkholderia_pseudomallei_33_1976      CCGCTCGCCTCGAGCCAGCGCAGATAGCGGCCGAACAGCTCGAAGTTCGC
Burkholderia_pseudomallei_35_1963      CCGCTCGCCTCGAGCCAGCGCAGATAGCGGCCGAACAGCTCGAAGTTCGC
Burkholderia_pseudomallei_4075_1999    CCGCTCGCCTCGAGCCAGCGCAGATAGCGGCCGAACAGCTCGAAGTTCGC
Burkholderia_pseudomallei_5_1949       CCGCTCGCCTCGAGCCAGCGCAGATAGCGGCCGAACAGCTCGAAGTTCGC
Burkholderia_pseudomallei_6_1960       CCGCTCGCCTCGAGCCAGCGCAGATAGCGGCCGAACAGCTCGAAGTTCGC
Burkholderia_pseudomallei_68_1992      CCGCTCGCCTCGAGCCAGCGCAGATAGCGGCCGAACAGCTCGAAGTTCGC
Burkholderia_pseudomallei_8_8_117_2008 CCGCTCGCCTCGAGCCAGCGCAGATAGCGGCCGAACAGCTCGAAGTTCGC
Burkholderia_pseudomallei_91_1984      CCGCTCGCCTCGAGCCAGCGCAGATAGCGGCCGAACAGCTCGAAGTTCGC
Burkholderia_pseudomallei_9_1988       CCGCTCGCCTCGAGCCAGCGCAGATAGCGGCCGAACAGCTCGAAGTTCGC
Burkholderia_pseudomallei_D150_2006    CCGCTCGCCTCGAGCCAGCGCAGATAGCGGCCGAACAGCTCGAAGTTCGC
Burkholderia_pseudomallei_D35_2003     CCGCTCGCCTCGAGCCAGCGCAGATAGCGGCCGAACAGCTCGAAGTTCGC
Burkholderia_pseudomallei_D51_1992     CCGCTCGCCTCGAGCCAGCGCAGATAGCGGCCGAACAGCTCGAAGTTCGC
Burkholderia_pseudomallei_D60_1992     CCGCTCGCCTCGAGCCAGCGCAGATAGCGGCCGAACAGCTCGAAGTTCGC
Burkholderia_pseudomallei_D77_1994     CCGCTCGCCTCGAGCCAGCGCAGATAGCGGCCGAACAGCTCGAAGTTCGC
E264_1994                              CCGCTCGCTTCGAGCCAGCGCAGATAGCGGCCGAACAGCTCGAAGTTCGC
K96243_1996                            CCGCTCGCCTCGAGCCAGCGCAGATAGCGGCCGAACAGCTCGAAGTTCGC
MSHR346_1996                           CCGCTCGCCTCGAGCCAGCGCAGATAGCGGCCGAACAGCTCGAAGTTCGC

1026b_1993                             GCCGAGCTGGCGCAGCGTGTTGAACGAATACGCGTGGAAGTACGAGATCG
1106a_1993                             GCCGAGCTGGCGCAGCGTGTTGAACGAATACGCGTGGAAGTACGAGATCG
1106b_1996                             GCCGAGCTGGCGCAGCGTGTTGAACGAATACGCGTGGAAGTACGAGATCG
1710a_1996                             GCCGAGCTGGCGCAGCGTGTTGAACGAATACGCGTGGAAGTACGAGATCG
1710b_1999                             GCCGAGCTGGCGCAGCGTGTTGAACGAATACGCGTGGAAGTACGAGATCG
668_1995                               GCCGAGCTGGCGCAGCGTGTTGAACGAATACGCGTGGAAGTACGAGATCG
Bp22_1989                              GCCGAGCTGGCGCAGCGTGTTGAACGAATACGCGTGGAAGTACGAGATCG
BPC006_2008                            GCCGAGCTGGCGCAGCGTGTTGAACGAATACGCGTGGAAGTACGAGATCG
Burkholderia_pseudomallei_104_1990     GCCGAGCTGGCGCAGCGTGTTGAACGAATACGCGTGGAAGTACGAGATCG
Burkholderia_pseudomallei_18_1990      GCCGAGCTGGCGCAGCGTGTTGAACGAATACGCGTGGAAGTACGAGATCG
Burkholderia_pseudomallei_208_1990     GCCGAGCTGGCGCAGCGTGTTGAACGAATACGCGTGGAAGTACGAGATCG
Burkholderia_pseudomallei_24_1976      GCCGAGCTGGCGCAGCGTGTTGAACGAATACGCGTGGAAGTACGAGATCG
Burkholderia_pseudomallei_25_1977      GCCGAGCTGGCGCAGCGTGTTGAACGAATACGCGTGGAAGTACGAGATCG
Burkholderia_pseudomallei_31_1992      GCCGAGCTGGCGCAGCGTGTTGAACGAATACGCGTGGAAGTACGAGATCG
Burkholderia_pseudomallei_33_1976      GCCGAGCTGGCGCAGCGTGTTGAACGAATACGCGTGGAAGTACGAGATCG
Burkholderia_pseudomallei_35_1963      GCCGAGCTGGCGCAGCGTGTTGAACGAATACGCGTGGAAGTACGAGATCG
Burkholderia_pseudomallei_4075_1999    GCCGAGCTGGCGCAGCGTGTTGAACGAATACGCGTGGAAGTACGAGATCG
Burkholderia_pseudomallei_5_1949       GCCGAGCTGGCGCAGCGTGTTGAACGAATACGCGTGGAAGTACGAGATCG
Burkholderia_pseudomallei_6_1960       GCCGAGCTGGCGCAGCGTGTTGAACGAATACGCGTGGAAGTACGAGATCG
Burkholderia_pseudomallei_68_1992      GCCGAGCTGGCGCAGCGTGTTGAACGAATACGCGTGGAAGTACGAGATCG
Burkholderia_pseudomallei_8_8_117_2008 GCCGAGCTGGCGCAGCGTGTTGAACGAATACGCGTGGAAGTACGAGATCG
Burkholderia_pseudomallei_91_1984      GCCGAGCTGGCGCAGCGTGTTGAACGAATACGCGTGGAAGTACGAGATCG
Burkholderia_pseudomallei_9_1988       GCCGAGCTGGCGCAGCGTGTTGAACGAATACGCGTGGAAGTACGAGATCG
Burkholderia_pseudomallei_D150_2006    GCCGAGCTGGCGCAGCGTGTTGAACGAATACGCGTGGAAGTACGAGATCG
Burkholderia_pseudomallei_D35_2003     GCCGAGCTGGCGCAGCGTGTTGAACGAATACGCGTGGAAGTACGAGATCG
Burkholderia_pseudomallei_D51_1992     GCCGAGCTGGCGCAGCGTGTTGAACGAATACGCGTGGAAGTACGAGATCG
Burkholderia_pseudomallei_D60_1992     GCCGAGCTGGCGCAGCGTGTTGAACGAATACGCGTGGAAGTACGAGATCG
Burkholderia_pseudomallei_D77_1994     GCCGAGCTGGCGCAGCGTGTTGAACGAATACGCGTGGAAGTACGAGATCG
E264_1994                              GCCGAGCTGGCGCAGCGTGTTGAACGAATACGCGTGGAAGTACGAGATCG
K96243_1996                            GCCGAGCTGGCGCAGCGTGTTGAACGAATACGCGTGGAAGTACGAGATCG
MSHR346_1996                           GCCGAGCTGGCGCAGCGTGTTGAACGAATACGCGTGGAAGTACGAGATCG

1026b_1993                             GCTGCGACGCGATCGTCTTCGCGTCGCGCGCGAGCTGCTCGCGGAACGCG
1106a_1993                             GCTGCGACGCGATCGTCTTCGCGTCGCGCGCGAGCTGCTCGCGGAACGCG
1106b_1996                             GCTGCGACGCGATCGTCTTCGCGTCGCGCGCGAGCTGCTCGCGGAACGCG
1710a_1996                             GCTGCGACGCGATCGTCTTCGCGTCGCGCGCGAGCTGCTCGCGGAACGCG
1710b_1999                             GCTGCGACGCGATCGTCTTCGCGTCGCGCGCGAGCTGCTCGCGGAACGCG
668_1995                               GCTGCGACGCGATCGTCTTCGCGTCGCGCGCGAGCTGCTCGCGGAACGCG
Bp22_1989                              GCTGCGACGCGATCGTCTTCGCGTCGCGCGCGAGCTGCTCGCGGAACGCG
BPC006_2008                            GCTGCGACGCGATCGTCTTCGCGTCGCGCGCGAGCTGCTCGCGGAACGCG
Burkholderia_pseudomallei_104_1990     GCTGCGACGCGATCGTCTTCGCGTCGCGCGCGAGCTGCTCGCGGAACGCG
Burkholderia_pseudomallei_18_1990      GCTGCGACGCGATCGTCTTCGCGTCGCGCGCGAGCTGCTCGCGGAACGCG
Burkholderia_pseudomallei_208_1990     GCTGCGACGCGATCGTCTTCGCGTCGCGCGCGAGCTGCTCGCGGAACGCG
Burkholderia_pseudomallei_24_1976      GCTGCGACGCGATCGTCTTCGCGTCGCGCGCGAGCTGCTCGCGGAACGCG
Burkholderia_pseudomallei_25_1977      GTTGCGACGCGATCGTCTTCGCGTCGCGCGCGAGCTGCTCACGGAACGCG
Burkholderia_pseudomallei_31_1992      GCTGCGACGCGATCGTCTTCGCGTCGCGCGCGAGCTGCTCGCGGAACGCG
Burkholderia_pseudomallei_33_1976      GCTGCGACGCGATCGTCTTCGCGTCGCGCGCGAGCTGCTCGCGGAACGCG
Burkholderia_pseudomallei_35_1963      GCTGCGACGCGATCGTCTTCGCGTCGCGCGCGAGCTGCTCGCGGAACGCG
Burkholderia_pseudomallei_4075_1999    GCTGCGACGCGATCGTCTTCGCGTCGCGCGCGAGCTGCTCGCGGAACGCG
Burkholderia_pseudomallei_5_1949       GCTGCGACGCGATCGTCTTCGCGTCGCGCGCGAGCTGCTCGCGGAACGCG
Burkholderia_pseudomallei_6_1960       GCTGCGACGCGATCGTCTTCGCGTCGCGCGCGAGCTGCTCGCGGAACGCG
Burkholderia_pseudomallei_68_1992      GCTGCGACGCGATCGTCTTCGCGTCGCGCGCGAGCTGCTCGCGGAACGCG
Burkholderia_pseudomallei_8_8_117_2008 GCTGCGACGCGATCGTCTTCGCGTCGCGCGCGAGCTGCTCGCGGAACGCG
Burkholderia_pseudomallei_91_1984      GCTGCGACGCGATCGTCTTCGCGTCGCGCGCGAGCTGCTCGCGGAACGCG
Burkholderia_pseudomallei_9_1988       GCTGCGACGCGATCGTCTTCGCGTCGCGCGCGAGCTGCTCGCGGAACGCG
Burkholderia_pseudomallei_D150_2006    GCTGCGACGCGATCGTCTTCGCGTCGCGCGCGAGCTGCTCGCGGAACGCG
Burkholderia_pseudomallei_D35_2003     GCTGCGACGCGATCGTCTTCGCGTCGCGCGCGAGCTGCTCGCGGAACGCG
Burkholderia_pseudomallei_D51_1992     GCTGCGACGCGATCGTCTTCGCGTCGCGCGCGAGCTGCTCGCGGAACGCG
Burkholderia_pseudomallei_D60_1992     GCTGCGACGCGATCGTCTTCGCGTCGCGCGCGAGCTGCTCGCGGAACGCG
Burkholderia_pseudomallei_D77_1994     GCTGCGACGCGATCGTCTTCGCGTCGCGCGCGAGCTGCTCGCGGAACGCG
E264_1994                              GCTGCGACGCGATTCTCTTCGCGTCGCGCGCGAGCTGCTCGCGAAACGCG
K96243_1996                            GCTGCGACGCGATCGTCTTCGCGTCGCGCGCGAGCTGCTCGCGGAACGCG
MSHR346_1996                           GCTGCGACGCGATCGTCTTCGCGTCGCGCGCGAGCTGCTCGCGGAACGCG

1026b_1993                             GCGATCGGGTTCGACGCCGGGCGGCGCTTCAGATGGCGGGCGAGCAGCGC
1106a_1993                             GCGATCGGGTTCGACGCCGGGCGGCGCTTCAGATGGCGCGCGAGCAGCGC
1106b_1996                             GCGATCGGGTTCGACGCCGGGCGGCGCTTCAGATGGCGCGCGAGCAGCGC
1710a_1996                             GCGATCGGGTTCGACGCCGGGCGGCGCTTCAGATGGCGGGCGAGCAGCGC
1710b_1999                             GCGATCGGGTTCGACGCCGGGCGGCGCTTCAGATGGCGGGCGAGCAGCGC
668_1995                               GCGATCGGATTCGACGCCGGGCGGCGCTTCAGATGGCGCGCGAGCAGCGC
Bp22_1989                              GCGATCGGGTTCGACGCCGGGCGGCGCTTCAGATGGCGCGCGAGCAGCGC
BPC006_2008                            GCGATCGGGTTCGACGCCGGGCGGCGCTTCAGATGGCGCGCGAGCAGCGC
Burkholderia_pseudomallei_104_1990     GCGATCGGATTCGACGCCGGGCGGCGCTTCAGATGGCGCGCGAGCAGCGC
Burkholderia_pseudomallei_18_1990      GCGATCGGGTTCGACGCCGGGCGGCGCTTCAGATGGCGGGCGAGCAGCGC
Burkholderia_pseudomallei_208_1990     GCGATCGGGTTCGACGCCGGGCGGCGCTTCAGATGGCGCGCGAGCAGCGC
Burkholderia_pseudomallei_24_1976      GCGATCGGGTTCGACGCCGGGCGGCGCTTCAGATGGCGGGCGAGCAGCGC
Burkholderia_pseudomallei_25_1977      GCGATCGGGTTCGACGCCGGGCGGCGCTTCAGATGGCGCGCGAGCAGCGC
Burkholderia_pseudomallei_31_1992      GCGATCGGGTTCGACGCCGGGCGGCGCTTCAGATGGCGGGCGAGCAGCGC
Burkholderia_pseudomallei_33_1976      GCGATCGGATTCGACGCCGGGCGGCGCTTCAGATGGCGCGCGAGCAGCGC
Burkholderia_pseudomallei_35_1963      GCGATCGGGTTCGACGCCGGGCGGCGCTTCAGATGGCGCGCGAGCAGCGC
Burkholderia_pseudomallei_4075_1999    GCGATCGGGTTCGACGCCGGGCGGCGCTTCAGATGGCGGGCGAGCAGCGC
Burkholderia_pseudomallei_5_1949       GCGATCGGGTTCGACGCCGGGCGGCGCTTCAGATGGCGCGCGAGCAGCGC
Burkholderia_pseudomallei_6_1960       GCGATCGGGTTCGACGCCGGGCGGCGCTTCAGATGGCGGGCGAGCAGCGC
Burkholderia_pseudomallei_68_1992      GCGATCGGGTTCGACGCCGGGCGGCGCTTCAGATGGCGGGCGAGCAGCGC
Burkholderia_pseudomallei_8_8_117_2008 GCGATCGGGTTCGACGCCGGGCGGCGCTTCAGATGGCGCGCGAGCAGCGC
Burkholderia_pseudomallei_91_1984      GCGATCGGGTTCGACGCCGGGCGGCGCTTCAGATGGCGGGCGAGCAGCGC
Burkholderia_pseudomallei_9_1988       GCGATCGGGTTCGACGCCGGGCGGCGCTTCAGATGGCGGGCGAGCAGCGC
Burkholderia_pseudomallei_D150_2006    GCGATCGGGTTCGACGCCGGGCGGCGCTTCAGATGGCGGGCGAGCAGCGC
Burkholderia_pseudomallei_D35_2003     GCGATCGGATTCGACGCCGGGCGGCGCTTCAGATGGCGCGCGAGCAGCGC
Burkholderia_pseudomallei_D51_1992     GCGATCGGGTTCGACGCCGGGCGGCGCTTCAGATGGCGGGCGAGCAGCGC
Burkholderia_pseudomallei_D60_1992     GCGATCGGATTCGACGCCGGGCGGCGCTTCAGATGGCGCGCGAGCAGCGC
Burkholderia_pseudomallei_D77_1994     GCGATCGGGTTCGACGCCGGGCGGCGCTTCAGATGGCGCGCGAGCAGCGC
E264_1994                              GCGATCGGATTCGACGCGGGCCGGCGCTTCAGATGGCGCGCGAGCAGCGC
K96243_1996                            GCGATCGGGTTCGACGCCGGGCGGCGCTTCAGATGGCGGGCGAGCAGCGC
MSHR346_1996                           GCGATCGGGTTCGACGCCGGGCGGCGCTTCAGATGGCGGGCGAGCAGCGC

1026b_1993                             GAGCGACGCGTCGCACAGCTCGCGTTCCTCGAGCGGCTTGAACTGCCGCT
1106a_1993                             GAGCGACGCGTCGCACAGCTCGCGTTCCTCGAGCGGCTTGAACTGCCGCT
1106b_1996                             GAGCGACGCGTCGCACAGCTCGCGTTCCTCGAGCGGCTTGAACTGCCGCT
1710a_1996                             GAGCGACGCGTCGCACAGCTCGCGTTCCTCGAGCGGCTTGAACTGCCGCT
1710b_1999                             GAGCGACGCGTCGCACAGCTCGCGTTCCTCGAGCGGCTTGAACTGCCGCT
668_1995                               GAGCGACGCGTCGCACAGCTCGCGTTCCTCGAGCGGCTTGAACTGCCGCT
Bp22_1989                              GAGCGACGCGTCGCACAGCTCGCGTTCCTCGAGCGGCTTGAACTGCCGCT
BPC006_2008                            GAGCGACGCGTCGCACAGCTCGCGTTCCTCGAGCGGCTTGAACTGCCGCT
Burkholderia_pseudomallei_104_1990     GAGCGACGCGTCGCACAGCTCGCGTTCCTCGAGCGGCTTGAACTGCCGCT
Burkholderia_pseudomallei_18_1990      GAGCGACGCGTCGCACAGCTCGCGTTCCTCGAGCGGCTTGAACTGCCGCT
Burkholderia_pseudomallei_208_1990     GAGCGACGCGTCGCACAGCTCGCGTTCCTCGAGCGGCTTGAACTGCCGCT
Burkholderia_pseudomallei_24_1976      GAGCGACGCGTCGCACAGCTCGCGTTCCTCGAGCGGCTTGAACTGCCGCT
Burkholderia_pseudomallei_25_1977      GAGCGACGCGTCGCACAGCTCGCGTTCCTCGAGCGGCTTGAACTGCCGCT
Burkholderia_pseudomallei_31_1992      GAGCGACGCGTCGCACAGCTCGCGTTCCTCGAGCGGCTTGAACTGCCGCT
Burkholderia_pseudomallei_33_1976      GAGCGACGCGTCGCACAGCTCGCGTTCCTCGAGCGGCTTGAACTGCCGCT
Burkholderia_pseudomallei_35_1963      GAGCGACGCGTCGCACAGCTCGCGTTCCTCGAGCGGCTTGAACTGCCGCT
Burkholderia_pseudomallei_4075_1999    GAGCGACGCGTCGCACAGCTCGCGTTCCTCGAGCGGCTTGAACTGCCGCT
Burkholderia_pseudomallei_5_1949       GAGCGACGCGTCGCACAGCTCGCGTTCCTCGAGCGGCTTGAACTGCCGCT
Burkholderia_pseudomallei_6_1960       GAGCGACGCGTCGCACAGCTCGCGTTCCTCGAGCGGCTTGAACTGCCGCT
Burkholderia_pseudomallei_68_1992      GAGCGACGCGTCGCACAGCTCGCGTTCCTCGAGCGGCTTGAACTGCCGCT
Burkholderia_pseudomallei_8_8_117_2008 GAGCGACGCGTCGCACAGCTCGCGTTCCTCGAGCGGCTTGAACTGCCGCT
Burkholderia_pseudomallei_91_1984      GAGCGACGCGTCGCACAGCTCGCGTTCCTCGAGCGGCTTGAACTGCCGCT
Burkholderia_pseudomallei_9_1988       GAGCGACGCGTCGCACAGCTCGCGTTCCTCGAGCGGCTTGAACTGCCGCT
Burkholderia_pseudomallei_D150_2006    GAGCGACGCGTCGCACAGCTCGCGTTCCTCGAGCGGCTTGAACTGCCGCT
Burkholderia_pseudomallei_D35_2003     GAGCGACGCGTCGCACAGCTCGTGTTCCTCGAGCGGCTTGAACTGCCGCT
Burkholderia_pseudomallei_D51_1992     GAGCGACGCGTCGCACAGCTCGCGTTCCTCGAGCGGCTTGAACTGCCGCT
Burkholderia_pseudomallei_D60_1992     GAGCGACGCGTCGCACAGCTCGCGTTCCTCGAGCGGCTTGAACTGCCGCT
Burkholderia_pseudomallei_D77_1994     GAGCGACGCGTCGCACAGCTCGCGTTCCTCGAGCGGCTTGAACTGCCGCT
E264_1994                              GAGCGACGCGTCGCACAGCTCGCGTTCCTCGAGCGGCTTGAACCGCCGCT
K96243_1996                            GAGCGACGCGTCGCACAGCTCGCGTTCCTCGAGCGGCTTGAACTGCCGCT
MSHR346_1996                           GAGCGACGCGTCGCACAGCTCGCGTTCCTCGAGCGGCTTGAACTGCCGCT

1026b_1993                             TCGCGCGTTCGACGTACGGAACGAGGTGCGCCGGGCCGTGCTTGCCGAAC
1106a_1993                             TCGCGCGTTCGACGTACGGAACGAGGTGCGCCGGGCCGTGCTTGCCGAAC
1106b_1996                             TCGCGCGTTCGACGTACGGAACGAGGTGCGCCGGGCCGTGCTTGCCGAAC
1710a_1996                             TCGCGCGTTCGACGTACGGAACGAGGTGCGCCGGGCCGTGCTTGCCGAAC
1710b_1999                             TCGCGCGTTCGACGTACGGAACGAGGTGCGCCGGGCCGTGCTTGCCGAAC
668_1995                               TCGCGCGTTCGACGTACGGAACGAGGTGCGCCGGGCCGTGCTTGCCGAAC
Bp22_1989                              TCGCGCGTTCGACGTACGGAACGAGGTGCGCCGGGCCGTGCTTGCCGAAC
BPC006_2008                            TCGCGCGTTCGACGTACGGAACGAGGTGCGCCGGGCCGTGCTTGCCGAAC
Burkholderia_pseudomallei_104_1990     TCGCGCGTTCGACGTACGGAACGAGGTGCGCCGGGCCGTGCTTGCCGAAC
Burkholderia_pseudomallei_18_1990      TCGCGCGTTCGACGTACGGAACGAGGTGCGCCGGGCCGTGCTTGCCGAAC
Burkholderia_pseudomallei_208_1990     TCGCGCGTTCGACGTACGGAACGAGGTGCGCCGGGCCGTGCTTGCCGAAC
Burkholderia_pseudomallei_24_1976      TCGCGCGTTCGACGTACGGAACGAGGTGCGCCGGGCCGTGCTTGCCGAAC
Burkholderia_pseudomallei_25_1977      TCGCGCGTTCGACGTACGGAACGAGGTGCGCCGGGCCGTGCTTGCCGAAC
Burkholderia_pseudomallei_31_1992      TCGCGCGTTCGACGTACGGAACGAGGTGCGCCGGGCCGTGCTTGCCGAAC
Burkholderia_pseudomallei_33_1976      TCGCGCGTTCGACGTACGGAACGAGGTGCGCCGGGCCGTGCTTGCCGAAC
Burkholderia_pseudomallei_35_1963      TCGCGCGTTCGACGTACGGAACGAGGTGCGCCGGGCCGTGCTTGCCGAAC
Burkholderia_pseudomallei_4075_1999    TCGCGCGTTCGACGTACGGAACGAGGTGCGCCGGGCCGTGCTTGCCGAAC
Burkholderia_pseudomallei_5_1949       TCGCGCGTTCGACGTACGGAACGAGGTGCGCCGGGCCGTGCTTGCCGAAC
Burkholderia_pseudomallei_6_1960       TCGCGCGTTCGACGTACGGAACGAGGTGCGCCGGGCCGTGCTTGCCGAAC
Burkholderia_pseudomallei_68_1992      TCGCGCGTTCGACGTACGGAACGAGGTGCGCCGGGCCGTGCTTGCCGAAC
Burkholderia_pseudomallei_8_8_117_2008 TCGCGCGTTCGACGTACGGAACGAGGTGCGCCGGGCCGTGCTTGCCGAAC
Burkholderia_pseudomallei_91_1984      TCGCGCGTTCGACGTACGGAACGAGGTGCGCCGGGCCGTGCTTGCCGAAC
Burkholderia_pseudomallei_9_1988       TCGCGCGTTCGACGTACGGAACGAGGTGCGCCGGGCCGTGCTTGCCGAAC
Burkholderia_pseudomallei_D150_2006    TCGCGCGTTCGACGTACGGAACGAGGTGCGCCGGGCCGTGCTTGCCGAAC
Burkholderia_pseudomallei_D35_2003     TCGCGCGTTCGACGTACGGAACGAGGTGCGCCGGGCCGTGCTTGCCGAAC
Burkholderia_pseudomallei_D51_1992     TCGCGCGTTCGACGTACGGAACGAGGTGCGCCGGGCCGTGCTTGCCGAAC
Burkholderia_pseudomallei_D60_1992     TCGCGCGTTCGACGTACGGAACGAGGTGCGCCGGGCCGTGCTTGCCGAAC
Burkholderia_pseudomallei_D77_1994     TCGCGCGTTCGACGTACGGAACGAGGTGCGCCGGGCCGTGCTTGCCGAAC
E264_1994                              TCGCGCATTCGACGTACGGCGCGAGGTGCGCCGGCGCATGCTTGCCGAAC
K96243_1996                            TCGCGCGTTCGACGTACGGAACGAGGTGCGCCGGGCCGTGCTTGCCGAAC
MSHR346_1996                           TCGCGCGTTCGACGTACGGAACGAGGTGCGCCGGGCCGTGCTTGCCGAAC

1026b_1993                             AGGCCGTCGTAATCGACGCCCTCGGCGAGGTAGTAGCCGCTGTTGTGAAA
1106a_1993                             AGGCCGTCGTAATCGACGCCCTCGGCGAGGTAGTAGCCGCTGTTGTGAAA
1106b_1996                             AGGCCGTCGTAATCGACGCCCTCGGCGAGGTAGTAGCCGCTGTTGTGAAA
1710a_1996                             AGGCCGTCGTAATCGACGCCCTCGGCGAGGTAGTAGCCGCTGTTGTGAAA
1710b_1999                             AGGCCGTCGTAATCGACGCCCTCGGCGAGGTAGTAGCCGCTGTTGTGAAA
668_1995                               AGGCCGTCGTAATCGACGCCCTCGGCGAGGTAGTAGCCGCTGTTGTGAAA
Bp22_1989                              AGGCCGTCGTAATCGACGCCCTCGGCGAGGTAGTAGCCGCTGTTGTGAAA
BPC006_2008                            AGGCCGTCGTAATCGACGCCCTCGGCGAGGTAGTAGCCGCTGTTGTGAAA
Burkholderia_pseudomallei_104_1990     AGGCCGTCGTAATCGACGCCCTCGGCGAGGTAGTAGCCGCTGTTGTGAAA
Burkholderia_pseudomallei_18_1990      AGGCCGTCGTAATCGACGCCCTCGGCGAGGTAGTAGCCGCTGTTGTGAAA
Burkholderia_pseudomallei_208_1990     AGGCCGTCGTAATCGACGCCCTCGGCGAGGTAGTAGCCGCTGTTGTGAAA
Burkholderia_pseudomallei_24_1976      AGGCCGTCGTAATCGACGCCCTCGGCGAGGTAGTAGCCGCTGTTGTGAAA
Burkholderia_pseudomallei_25_1977      AGGCCGTCGTAATCGACGCCCTCGGCGAGGTAGTAGCCGCTGTTGTGAAA
Burkholderia_pseudomallei_31_1992      AGGCCGTCGTAATCGACGCCCTCGGCGAGGTAGTAGCCGCTGTTGTGAAA
Burkholderia_pseudomallei_33_1976      AGGCCGTCGTAATCGACGCCCTCGGCGAGGTAGTAGCCGCTGTTGTGAAA
Burkholderia_pseudomallei_35_1963      AGGCCGTCGTAATCGACGCCCTCGGCGAGGTAGTAGCCGCTGTTGTGAAA
Burkholderia_pseudomallei_4075_1999    AGGCCGTCGTAATCGACGCCCTCGGCGAGGTAGTAGCCGCTGTTGTGAAA
Burkholderia_pseudomallei_5_1949       AGGCCGTCGTAATCGACGCCCTCGGCGAGGTAGTAGCCGCTGTTGTGAAA
Burkholderia_pseudomallei_6_1960       AGGCCGTCGTAATCGACGCCCTCGGCGAGGTAGTAGCCGCTGTTGTGAAA
Burkholderia_pseudomallei_68_1992      AGGCCGTCGTAATCGACGCCCTCGGCGAGGTAGTAGCCGCTGTTGTGAAA
Burkholderia_pseudomallei_8_8_117_2008 AGGCCGTCGTAATCGACGCCCTCGGCGAGGTAGTAGCCGCTGTTGTGAAA
Burkholderia_pseudomallei_91_1984      AGGCCGTCGTAATCGACGCCCTCGGCGAGGTAGTAGCCGCTGTTGTGAAA
Burkholderia_pseudomallei_9_1988       AGGCCGTCGTAATCGACGCCCTCGGCGAGGTAGTAGCCGCTGTTGTGAAA
Burkholderia_pseudomallei_D150_2006    AGGCCGTCGTAATCGACGCCCTCGGCGAGGTAGTAGCCGCTGTTGTGAAA
Burkholderia_pseudomallei_D35_2003     AGGCCGTCGTAATCGACGCCCTCGGCGAGGTAGTAGCCGCTGTTGTGAAA
Burkholderia_pseudomallei_D51_1992     AGGCCGTCGTAATCGACGCCCTCGGCGAGGTAGTAGCCGCTGTTGTGAAA
Burkholderia_pseudomallei_D60_1992     AGGCCGTCGTAATCGACGCCCTCGGCGAGGTAGTAGCCGCTGTTGTGAAA
Burkholderia_pseudomallei_D77_1994     AGGCCGTCGTAATCGACGCCCTCGGCGAGGTAGTAGCCGCTGTTGTGAAA
E264_1994                              AGTCCGTCGTAATCGACGCCTTCGGCGAGGTAGTAGCCGCTGTTGTGAAA
K96243_1996                            AGGCCGTCGTAATCGACGCCCTCGGCGAGGTAGTAGCCGCTGTTGTGAAA
MSHR346_1996                           AGGCCGTCGTAATCGACGCCCTCGGCGAGGTAGTAGCCGCTGTTGTGAAA

1026b_1993                             GTAGCCGACGCGGCGGCGTTCGCGATCGATCGCGTCGATGCCGATCGTCG
1106a_1993                             GTAGCCGACGCGGCGGCGTTCGCGATCGATCGCGTCGATGCCGATCGTCG
1106b_1996                             GTAGCCGACGCGGCGGCGTTCGCGATCGATCGCGTCGATGCCGATCGTCG
1710a_1996                             GTAGCCGACGCGGCGGCGTTCGCGATCGATCGCGTCGATGCCGATCGTCG
1710b_1999                             GTAGCCGACGCGGCGGCGTTCGCGATCGATCGCGTCGATGCCGATCGTCG
668_1995                               GTAGCCGACGCGGCGGCGTTCGCGATCGATCGCGTCGATGCCGATCGTCG
Bp22_1989                              GTAGCCGACGCGGCGGCGTTCGCGATCGATCGCGTCGATGCCGATCGTCG
BPC006_2008                            GTAGCCGACGCGGCGGCGTTCGCGATCGATCGCGTCGATGCCGATCGTCG
Burkholderia_pseudomallei_104_1990     GTAGCCGACGCGGCGGCGTTCGCGATCGATCGCGTCGATGCCGATCGTCG
Burkholderia_pseudomallei_18_1990      GTAGCCGACGCGGCGGCGTTCGCGATCGATCGCGTCGATGCCGATCGTCG
Burkholderia_pseudomallei_208_1990     GTAGCCGACGCGGCGGCGTTCGCGATCGATCGCGTCGATGCCGATCGTCG
Burkholderia_pseudomallei_24_1976      GTAGCCGACGCGGCGGCGTTCGCGATCGATCGCGTCGATGCCGATCGTCG
Burkholderia_pseudomallei_25_1977      GTAGCCGACGCGGCGGCGTTCGCGATCGATCGCGTCGATGCCGATCGTCG
Burkholderia_pseudomallei_31_1992      GTAGCCGACGCGGCGGCGTTCGCGATCGATCGCGTCGATGCCGATCGTCG
Burkholderia_pseudomallei_33_1976      GTAGCCGACGCGGCGGCGTTCGCGATCGATCGCGTCGATGCCGATCGTCG
Burkholderia_pseudomallei_35_1963      GTAGCCGACGCGGCGGCGTTCGCGATCGATCGCGTCGATGCCGATCGTCG
Burkholderia_pseudomallei_4075_1999    GTAGCCGACGCGGCGGCGTTCGCGATCGATCGCGTCGATGCCGATCGTCG
Burkholderia_pseudomallei_5_1949       GTAGCCGACGCGGCGGCGTTCGCGATCGATCGCGTCGATGCCGATCGTCG
Burkholderia_pseudomallei_6_1960       GTAGCCGACGCGGCGGCGTTCGCGATCGATCGCGTCGATGCCGATCGTCG
Burkholderia_pseudomallei_68_1992      GTAGCCGACGCGGCGGCGTTCGCGATCGATCGCGTCGATGCCGATCGTCG
Burkholderia_pseudomallei_8_8_117_2008 GTAGCCGACGCGGCGGCGTTCGCGATCGATCGCGTCGATGCCGATCGTCG
Burkholderia_pseudomallei_91_1984      GTAGCCGACGCGGCGGCGTTCGCGATCGATCGCGTCGATGCCGATCGTCG
Burkholderia_pseudomallei_9_1988       GTAGCCGACGCGGCGGCGTTCGCGATCGATCGCGTCGATGCCGATCGTCG
Burkholderia_pseudomallei_D150_2006    GTAGCCGACGCGGCGGCGTTCGCGATCGATCGCGTCGATGCCGATCGTCG
Burkholderia_pseudomallei_D35_2003     GTAGCCGACGCGGCGGCGTTCGCGATCGATCGCGTCGATGCCGATCGTCG
Burkholderia_pseudomallei_D51_1992     GTAGCCGACGCGGCGGCGTTCGCGATCGATCGCGTCGATGCCGATCGTCG
Burkholderia_pseudomallei_D60_1992     GTAGCCGACGCGGCGGCGTTCGCGATCGATCGCGTCGATGCCGATCGTCG
Burkholderia_pseudomallei_D77_1994     GTAGCCGACGCGGCGGCGTTCGCGATCGATCGCGTCGATGCCGATCGTCG
E264_1994                              GTAGCCGACGCGGCGGCGTTCGCGATCGATCGCGTCGATGCCGATCGTCG
K96243_1996                            GTAGCCGACGCGGCGGCGTTCGCGATCGATCGCGTCGATGCCGATCGTCG
MSHR346_1996                           GTAGCCGACGCGGCGGCGTTCGCGATCGATCGCGTCGATGCCGATCGTCG

1026b_1993                             TTTTCGTATGCTCGCTCTGATAGCTGTTGCCGCGCGTGTCGGGCAGATAC
1106a_1993                             TTTTCGTATGCTCGCTCTGATAGCTGTTGCCGCGCGTGTCGGGCAGATAC
1106b_1996                             TTTTCGTATGCTCGCTCTGATAGCTGTTGCCGCGCGTGTCGGGCAGATAC
1710a_1996                             TTTTCGTATGCTCGCTCTGATAGCTGTTGCCGCGCGTGTCGGGCAGATAC
1710b_1999                             TTTTCGTATGCTCGCTCTGATAGCTGTTGCCGCGCGTGTCGGGCAGATAC
668_1995                               TTTTCGTATGCTCGCTCTGATAGCTGTTGCCGCGCGTGTCGGGCAGATAC
Bp22_1989                              TTTTCGTATGCTCGCTCTGATAGCTGTTGCCGCGCGTGTCGGGCAGATAC
BPC006_2008                            TTTTCGTATGCTCGCTCTGATAGCTGTTGCCGCGCGTGTCGGGCAGATAC
Burkholderia_pseudomallei_104_1990     TTTTCGTATGCTCGCTCTGATAGCTGTTGCCGCGCGTGTCGGGCAGATAC
Burkholderia_pseudomallei_18_1990      TTTTCGTATGCTCGCTCTGATAGCTGTTGCCGCGCGTGTCGGGCAGATAC
Burkholderia_pseudomallei_208_1990     TTTTCGTATGCTCGCTCTGATAGCTGTTGCCGCGCGTGTCGGGCAGATAC
Burkholderia_pseudomallei_24_1976      TTTTCGTATGCTCGCTCTGATAGCTGTTGCCGCGCGTGTCGGGCAGATAC
Burkholderia_pseudomallei_25_1977      TTTTCGTATGCTCGCTCTGATAGCTGTTGCCGCGCGTGTCGGGCAGATAC
Burkholderia_pseudomallei_31_1992      TTTTCGTATGCTCGCTCTGATAGCTGTTGCCGCGCGTGTCGGGCAGATAC
Burkholderia_pseudomallei_33_1976      TTTTCGTATGCTCGCTCTGATAGCTGTTGCCGCGCGTGTCGGGCAGATAC
Burkholderia_pseudomallei_35_1963      TTTTCGTATGCTCGCTCTGATAGCTGTTGCCGCGCGTGTCGGGCAGATAC
Burkholderia_pseudomallei_4075_1999    TTTTCGTATGCTCGCTCTGATAGCTGTTGCCGCGCGTGTCGGGCAGATAC
Burkholderia_pseudomallei_5_1949       TTTTCGTATGCTCGCTCTGATAGCTGTTGCCGCGCGTGTCGGGCAGATAC
Burkholderia_pseudomallei_6_1960       TTTTCGTATGCTCGCTCTGATAGCTGTTGCCGCGCGTGTCGGGCAGATAC
Burkholderia_pseudomallei_68_1992      TTTTCGTATGCTCGCTCTGATAGCTGTTGCCGCGCGTGTCGGGCAGATAC
Burkholderia_pseudomallei_8_8_117_2008 TTTTCGTATGCTCGCTCTGATAGCTGTTGCCGCGCGTGTCGGGCAGATAC
Burkholderia_pseudomallei_91_1984      TTTTCGTATGCTCGCTCTGATAGCTGTTGCCGCGCGTGTCGGGCAGATAC
Burkholderia_pseudomallei_9_1988       TTTTCGTATGCTCGCTCTGATAGCTGTTGCCGCGCGTGTCGGGCAGATAC
Burkholderia_pseudomallei_D150_2006    TTTTCGTATGCTCGCTCTGATAGCTGTTGCCGCGCGTGTCGGGCAGATAC
Burkholderia_pseudomallei_D35_2003     TTTTCGTATGCTCGCTCTGATAGCTGTTGCCGCGCGTGTCGGGCAGATAC
Burkholderia_pseudomallei_D51_1992     TTTTCGTATGCTCGCTCTGATAGCTGTTGCCGCGCGTGTCGGGCAGATAC
Burkholderia_pseudomallei_D60_1992     TTTTCGTATGCTCGCTCTGATAGCTGTTGCCGCGCGTGTCGGGCAGATAC
Burkholderia_pseudomallei_D77_1994     TTTTCGTATGCTCGCTCTGATAGCTGTTGCCGCGCGTGTCGGGCAGATAC
E264_1994                              TCTTCGTGTGCTCGGACTGGTAGCTGTTGCCGCGCGTGTCGGGCAGATAC
K96243_1996                            TTTTCGTATGCTCGCTCTGATAGCTGTTGCCGCGCGTGTCGGGCAGATAC
MSHR346_1996                           TTTTCGTATGCTCGCTCTGATAGCTGTTGCCGCGCGTGTCGGGCAGATAC

1026b_1993                             CACGCGTCCACCTCGACGAGCATCAGGTTGCCGCGCGCGACCTGATGCTC
1106a_1993                             CACGCGTCCACCTCGACGAGCATCAGGTTGCCGCGCGCGACCTGATGCTC
1106b_1996                             CACGCGTCCACCTCGACGAGCATCAGGTTGCCGCGCGCGACCTGATGCTC
1710a_1996                             CACGCGTCCACCTCGACGAGCATCAGGTTGCCGCGCGCGACCTGATGCTC
1710b_1999                             CACGCGTCCACCTCGACGAGCATCAGGTTGCCGCGCGCGACCTGATGCTC
668_1995                               CACGCGTCCACCTCGACGAGCATCAGGTTGCCGCGCGCGACCTGATGCTC
Bp22_1989                              CACGCGTCCACCTCGACGAGCATCAGGTTGCCGCGCGCGACCTGATGCTC
BPC006_2008                            CACGCGTCCACCTCGACGAGCATCAGGTTGCCGCGCGCGACCTGATGCTC
Burkholderia_pseudomallei_104_1990     CACGCGTCCACCTCGACGAGCATCAGGTTGCCGCGCGCGACCTGATGCTC
Burkholderia_pseudomallei_18_1990      CACGCGTCCACCTCGACGAGCATCAGGTTGCCGCGCGCGACCTGATGCTC
Burkholderia_pseudomallei_208_1990     CACGCGTCCACCTCGACGAGCATCAGGTTGCCGCGCGCGACCTGATGCTC
Burkholderia_pseudomallei_24_1976      CACGCATCCACCTCGACGAGCATCAGGTTGCCGCGCGCGACCTGATGCTC
Burkholderia_pseudomallei_25_1977      CACGCATCCACCTCGACGAGCATCAGGTTGCCGCGCGCGACCTGATGCTC
Burkholderia_pseudomallei_31_1992      CACGCATCCACCTCGACGAGCATCAGGTTGCCGCGCGCGACCTGATGCTC
Burkholderia_pseudomallei_33_1976      CACGCGTCCACCTCGACGAGCATCAGGTTGCCGCGCGCGACCTGATGCTC
Burkholderia_pseudomallei_35_1963      CACGCGTCCACCTCGACGAGCATCAGGTTGCCGCGCGCGACCTGATGCTC
Burkholderia_pseudomallei_4075_1999    CACGCGTCCACCTCGACGAGCATCAGGTTGCCGCGCGCGACCTGATGCTC
Burkholderia_pseudomallei_5_1949       CACGCATCCACCTCGACGAGCATCAGGTTGCCGCGCGCGACCTGATGCTC
Burkholderia_pseudomallei_6_1960       CACGCGTCCACCTCGACGAGCATCAGGTTGCCGCGCGCGACCTGATGCTC
Burkholderia_pseudomallei_68_1992      CACGCGTCCACCTCGACGAGCATCAGGTTGCCGCGCGCGACCTGATGCTC
Burkholderia_pseudomallei_8_8_117_2008 CACGCGTCCACCTCGACGAGCATCAGGTTGCCGCGCGCGACCTGATGCTC
Burkholderia_pseudomallei_91_1984      CACGCGTCCACCTCGACGAGCATCAGGTTGCCGCGCGCGACCTGATGCTC
Burkholderia_pseudomallei_9_1988       CACGCGTCCACCTCGACGAGCATCAGGTTGCCGCGCGCGACCTGATGCTC
Burkholderia_pseudomallei_D150_2006    CACGCGTCCACCTCGACGAGCATCAGGTTGCCGCGCGCGACCTGATGCTC
Burkholderia_pseudomallei_D35_2003     CACGCGTCCACCTCGACGAGCATCAGGTTGCCGCGCGCGACCTGATGCTC
Burkholderia_pseudomallei_D51_1992     CACGCGTCCACCTCGACGAGCATCAGGTTGCCGCGCGCGACCTGATGCTC
Burkholderia_pseudomallei_D60_1992     CACGCGTCCACCTCGACGAGCATCAGGTTGCCGCGCGCGACCTGATGCTC
Burkholderia_pseudomallei_D77_1994     CACGCGTCCACCTCGACGAGCATCAGGTTGCCGCGCGCGACCTGATGCTC
E264_1994                              CACGCGTCGACTTCGACGAGCATCAGGTTGCCGCGTGCGACCTGGTGCTC
K96243_1996                            CACGCGTCCACCTCGACGAGCATCAGGTTGCCGCGCGCGACCTGATGCTC
MSHR346_1996                           CACGCGTCCACCTCGACGAGCATCAGGTTGCCGCGCGCGACCTGATGCTC

1026b_1993                             GACATGCACGTCGACCGGCTCGAAGATCGCGTGCTCCTGCACGACGATTC
1106a_1993                             GACATGCACGTCGACCGGCTCGAAGATCGCGTGCTCCTGCACGACGATTC
1106b_1996                             GACATGCACGTCGACCGGCTCGAAGATCGCGTGCTCCTGCACGACGATTC
1710a_1996                             GACATGCACGTCGACCGGCTCGAAGATCGCGTGCTCCTGCACGACGATTC
1710b_1999                             GACATGCACGTCGACCGGCTCGAAGATCGCGTGCTCCTGCACGACGATTC
668_1995                               GACATGCACGTCGACCGGCTCGAAGATCGCGTGCTCCTGCACGACGATTC
Bp22_1989                              GACATGCACGTCGACCGGCTCGAAGATCGCGTGCTCCTGCACGACGATTC
BPC006_2008                            GACATGCACGTCGACCGGCTCGAAGATCGCGTGCTCCTGCACGACGATTC
Burkholderia_pseudomallei_104_1990     GACATGCACGTCGACCGGCTCGAAGATCGCGTGCTCCTGCACGACGATTC
Burkholderia_pseudomallei_18_1990      GACATGCACGTCGACCGGCTCGAAGATCGCGTGCTCCTGCACGACGATTC
Burkholderia_pseudomallei_208_1990     GACATGCACGTCGACCGGCTCGAAGATCGCGTGCTCCTGCACGACGATTC
Burkholderia_pseudomallei_24_1976      GACATGCACGTCGACCGGCTCGAAGATCGCGTGCTCCTGCACGACGATTC
Burkholderia_pseudomallei_25_1977      GACATGCACGTCGACCGGCTCGAAGATCGCGTGCTCCTGCACGACGATTC
Burkholderia_pseudomallei_31_1992      GACATGCACGTCGACCGGCTCGAAGATCGCGTGCTCCTGCACGACGATTC
Burkholderia_pseudomallei_33_1976      GACATGCACGTCGACCGGCTCGAAGATCGCGTGCTCCTGCACGACGATTC
Burkholderia_pseudomallei_35_1963      GACATGCACGTCGACCGGCTCGAAGATCGCGTGCTCCTGCACGACGATTC
Burkholderia_pseudomallei_4075_1999    GACATGCACGTCGACCGGCTCGAAGATCGCGTGCTCCTGCACGACGATTC
Burkholderia_pseudomallei_5_1949       GACATGCACGTCGACCGGCTCGAAGATCGCGTGCTCCTGCACGACGATTC
Burkholderia_pseudomallei_6_1960       GACATGCACGTCGACCGGCTCGAAGATCGCGTGCTCCTGCACGACGATTC
Burkholderia_pseudomallei_68_1992      GACATGCACGTCGACCGGCTCGAAGATCGCGTGCTCCTGCACGACGATTC
Burkholderia_pseudomallei_8_8_117_2008 GACATGCACGTCGACCGGCTCGAAGATCGCGTGCTCCTGCACGACGATTC
Burkholderia_pseudomallei_91_1984      GACATGCACGTCGACCGGCTCGAAGATCGCGTGCTCCTGCACGACGATTC
Burkholderia_pseudomallei_9_1988       GACATGCACGTCGACCGGCTCGAAGATCGCGTGCTCCTGCACGACGATTC
Burkholderia_pseudomallei_D150_2006    GACATGCACGTCGACCGGCTCGAAGATCGCGTGCTCCTGCACGACGATTC
Burkholderia_pseudomallei_D35_2003     GACATGCACGTCGACCGGCTCGAAGATCGCGTGCTCCTGCACGACGATTC
Burkholderia_pseudomallei_D51_1992     GACATGCACGTCGACCGGCTCGAAGATCGCGTGCTCCTGCACGACGATTC
Burkholderia_pseudomallei_D60_1992     GACATGCACGTCGACCGGCTCGAAGATCGCGTGCTCCTGCACGACGATTC
Burkholderia_pseudomallei_D77_1994     GACATGCACGTCGACCGGCTCGAAGATCGCGTGCTCCTGCACGACGATTC
E264_1994                              GACGTGCATGTCGACCGGCTCGAAGATCGCGTGCTCCTGCACGACGATCC
K96243_1996                            GACATGCACGTCGACCGGCTCGAAGATCGCGTGCTCCTGCACGACGATTC
MSHR346_1996                           GACATGCACGTCGACCGGCTCGAAGATCGCGTGCTCCTGCACGACGATTC

1026b_1993                             CGTACAGCGTCTCGAGATCCTCGAACGGGAACTTGAAGAACGAGAACTGA
1106a_1993                             CGTACAGCGTCTCGAGATCCTCGAACGGGAACTTGAAGAACGAGAACTGA
1106b_1996                             CGTACAGCGTCTCGAGATCCTCGAACGGGAACTTGAAGAACGAGAACTGA
1710a_1996                             CGTACAGCGTCTCGAGATCCTCGAACGGGAACTTGAAGAACGAGAACTGA
1710b_1999                             CGTACAGCGTCTCGAGATCCTCGAACGGGAACTTGAAGAACGAGAACTGA
668_1995                               CGTACAGCGTCTCGAGATCCTCGAACGGGAACTTGAAGAACGAGAACTGA
Bp22_1989                              CGTACAGCGTCTCGAGATCCTCGAACGGGAACTTGAAGAACGAGAACTGA
BPC006_2008                            CGTACAGCGTCTCGAGATCCTCGAACGGGAACTTGAAGAACGAGAACTGA
Burkholderia_pseudomallei_104_1990     CGTACAGCGTCTCGAGATCCTCGAACGGGAACTTGAAGAACGAGAACTGA
Burkholderia_pseudomallei_18_1990      CGTACAGCGTCTCGAGATCCTCGAACGGGAACTTGAAGAACGAGAACTGA
Burkholderia_pseudomallei_208_1990     CGTACAGCGTCTCGAGATCCTCGAACGGGAACTTGAAGAACGAGAACTGA
Burkholderia_pseudomallei_24_1976      CGTACAGCGTCTCGAGATCCTCGAACGGGAACTTGAAGAACGAGAACTGA
Burkholderia_pseudomallei_25_1977      CGTACAGCGTCTCGAGATCCTCGAACGGGAACTTGAAGAACGAGAACTGA
Burkholderia_pseudomallei_31_1992      CGTACAGCGTCTCGAGATCCTCGAACGGGAACTTGAAGAACGAGAACTGA
Burkholderia_pseudomallei_33_1976      CGTACAGCGTCTCGAGATCCTCGAACGGGAACTTGAAGAACGAGAATTGA
Burkholderia_pseudomallei_35_1963      CGTACAGCGTCTCGAGATCCTCGAACGGGAACTTGAAGAACGAGAACTGA
Burkholderia_pseudomallei_4075_1999    CGTACAGCGTCTCGAGATCCTCGAACGGGAACTTGAAGAACGAGAACTGA
Burkholderia_pseudomallei_5_1949       CGTACAGCGTCTCGAGATCCTCGAACGGGAACTTGAAGAACGAGAACTGA
Burkholderia_pseudomallei_6_1960       CGTACAGCGTCTCGAGATCCTCGAACGGGAACTTGAAGAACGAGAACTGA
Burkholderia_pseudomallei_68_1992      CGTACAGCGTCTCGAGATCCTCGAACGGGAACTTGAAGAACGAGAACTGA
Burkholderia_pseudomallei_8_8_117_2008 CGTACAGCGTCTCGAGATCCTCGAACGGGAACTTGAAGAACGAGAACTGA
Burkholderia_pseudomallei_91_1984      CGTACAGCGTCTCGAGATCCTCGAACGGGAACTTGAAGAACGAGAACTGA
Burkholderia_pseudomallei_9_1988       CGTACAGCGTCTCGAGATCCTCGAACGGGAACTTGAAGAACGAGAACTGA
Burkholderia_pseudomallei_D150_2006    CGTACAGCGTCTCGAGATCCTCGAACGGGAACTTGAAGAACGAGAACTGA
Burkholderia_pseudomallei_D35_2003     CGTACAGCGTTTCGAGATCCTCGAACGGGAACTTGAAGAACGAGAACTGA
Burkholderia_pseudomallei_D51_1992     CGTACAGCGTCTCGAGATCCTCGAACGGGAACTTGAAGAACGAGAACTGA
Burkholderia_pseudomallei_D60_1992     CGTACAGCGTCTCGAGATCCTCGAACGGGAACTTGAAGAACGAGAACTGA
Burkholderia_pseudomallei_D77_1994     CGTACAGCGTCTCGAGATCCTCGAACGGGAACTTGAAGAACGAGAACTGA
E264_1994                              CGTACAGCGTCTCGAGATCCTCGAACGGAAACTTGAAGAACGAGAACTGA
K96243_1996                            CGTACAGCGTCTCGAGATCCTCGAACGGGAACTTGAAGAACGAGAACTGA
MSHR346_1996                           CGTACAGCGTCTCGAGATCCTCGAACGGGAACTTGAAGAACGAGAACTGA

1026b_1993                             TCGCCCTCGAAGTCGAGCGTGATCGTAAACGGCAGCGCCGCGTACGGATT
1106a_1993                             TCGCCCTCGAAGTCGAGCGTGATCGTAAACGGCAGCGCCGCGTACGGATT
1106b_1996                             TCGCCCTCGAAGTCGAGCGTGATCGTAAACGGCAGCGCCGCGTACGGATT
1710a_1996                             TCGCCCTCGAAGTCGAGCGTGATCGTAAACGGCAGCGCCGCGTACGGATT
1710b_1999                             TCGCCCTCGAAGTCGAGCGTGATCGTAAACGGCAGCGCCGCGTACGGATT
668_1995                               TCGCCCTCGAAGCCGAGCGTGATCGTAAACGGCAGCGCCGCGTACGGATT
Bp22_1989                              TCGCCCTCGAAGTCGAGCGTGATCGTAAACGGCAGCGCCGCGTACGGATT
BPC006_2008                            TCGCCCTCGAAGTCGAGCGTGATCGTAAACGGCAGCGCCGCGTACGGATT
Burkholderia_pseudomallei_104_1990     TCGCCCTCGAAGTCGAGCGTGATCGTAAACGGCAGCGCCGCGTACGGATT
Burkholderia_pseudomallei_18_1990      TCGCCCTCGAAGTCGAGCGTGATCGTAAACGGCAGCGCCGCGTACGGATT
Burkholderia_pseudomallei_208_1990     TCGCCCTCGAAGTCGAGCGTGATCGTAAACGGCAGCGCCGCGTACGGATT
Burkholderia_pseudomallei_24_1976      TCGCCCTCGAAGTCGAGCGTGATCGTAAACGGCAGCGCCGCGTACGGATT
Burkholderia_pseudomallei_25_1977      TCGCCCTCGAAGTCGAGCGTGATCGTAAACGGCAGCGCCGCGTACGGATT
Burkholderia_pseudomallei_31_1992      TCGCCCTCGAAGTCGAGCGTGATCGTAAACGGCAGCGCCGCGTACGGATT
Burkholderia_pseudomallei_33_1976      TCGCCCTCGAAGTCGAGCGTGATCGTAAACGGCAGCGCCGCGTACGGATT
Burkholderia_pseudomallei_35_1963      TCGCCCTCGAAGTCGAGCGTGATCGTAAACGGCAGCGCCGCGTACGGATT
Burkholderia_pseudomallei_4075_1999    TCGCCCTCGAAGTCGAGCGTGATCGTAAACGGCAGCGCCGCGTACGGATT
Burkholderia_pseudomallei_5_1949       TCGCCCTCGAAGTCGAGCGTGATCGTAAACGGCAGCGCCGCGTACGGATT
Burkholderia_pseudomallei_6_1960       TCGCCCTCGAAGTCGAGCGTGATCGTAAACGGCAGCGCCGCGTACGGATT
Burkholderia_pseudomallei_68_1992      TCGCCCTCGAAGTCGAGCGTGATCGTAAACGGCAGCGCCGCGTACGGATT
Burkholderia_pseudomallei_8_8_117_2008 TCGCCCTCGAAGTCGAGCGTGATCGTAAACGGCAGCGCCGCGTACGGATT
Burkholderia_pseudomallei_91_1984      TCGCCCTCGAAGTCGAGCGTGATCGTAAACGGCAGCGCCGCGTACGGATT
Burkholderia_pseudomallei_9_1988       TCGCCCTCGAAGTCGAGCGTGATCGTAAACGGCAGCGCCGCGTACGGATT
Burkholderia_pseudomallei_D150_2006    TCGCCCTCGAAGTCGAGCGTGATCGTAAACGGCAGCGCCGCGTATGGATT
Burkholderia_pseudomallei_D35_2003     TCACCCTCGAAGTCGAGCGTGATCGTAAACGGCAGCGCCGCGTACGGATT
Burkholderia_pseudomallei_D51_1992     TCGCCCTCGAAGTCGAGCGTGATCGTAAACGGCAGCGCCGCGTACGGATT
Burkholderia_pseudomallei_D60_1992     TCGCCCTCGAAGTCGAGCGTGATCGTAAACGGCAGCGCCGCGTACGGATT
Burkholderia_pseudomallei_D77_1994     TCGCCCTCGAAGTCGAGCGTGATCGTAAACGGCAGCGCCGCGTACGGATT
E264_1994                              TCGCCCTCGAAGTCGAGCGTGATCGTAAACGGCAGCGCCGCATAAGGGTT
K96243_1996                            TCGCCCTCGAAGTCGAGCGTGATCGTAAACGGCAGCGCCGCGTACGGATT
MSHR346_1996                           TCGCCCTCGAAGTCGAGCGTGATCGTAAACGGCAGCGCCGCGTACGGATT

1026b_1993                             GAGGCCCCACCAGCCGAGCACCTCGATCCACAGATCGACGTAGCAGTTCG
1106a_1993                             GAGGCCCCACCAGCCGAGCACCTCGATCCACAGATCGACGTAGCAGTTCG
1106b_1996                             GAGGCCCCACCAGCCGAGCACCTCGATCCACAGATCGACGTAGCAGTTCG
1710a_1996                             GAGGCCCCACCAGCCGAGCACCTCGATCCACAGATCGACGTAGCAGTTCG
1710b_1999                             GAGGCCCCACCAGCCGAGCACCTCGATCCACAGATCGACGTAGCAGTTCG
668_1995                               GAGGCCCCACCAGCCGAGCACCTCGATCCACAGATCGACGTAGCAGTTCG
Bp22_1989                              GAGGCCCCACCAGCCGAGCACCTCGATCCACAGATCGACGTAGCAGTTCG
BPC006_2008                            GAGGCCCCACCAGCCGAGCACCTCGATCCACAGATCGACGTAGCAGTTCG
Burkholderia_pseudomallei_104_1990     GAGGCCCCACCAGCCGAGCACCTCGATCCACAGATCGACGTAGCAGTTCG
Burkholderia_pseudomallei_18_1990      GAGGCCCCACCAGCCGAGCACCTCGATCCACAGATCGACGTAGCAGTTCG
Burkholderia_pseudomallei_208_1990     GAGGCCCCACCAGCCGAGCACCTCGATCCACAGATCGACGTAGCAGTTCG
Burkholderia_pseudomallei_24_1976      GAGGCCCCACCAGCCGAGCACCTCGATCCACAGATCGACGTAGCAGTTCG
Burkholderia_pseudomallei_25_1977      GAGGCCCCACCAGCCGAGCACCTCGATCCACAGATCGACGTAGCAGTTCG
Burkholderia_pseudomallei_31_1992      GAGGCCCCACCAGCCGAGCACCTCGATCCACAGATCGACGTAGCAGTTCG
Burkholderia_pseudomallei_33_1976      GAGGCCCCACCAGCCGAGCACCTCGATCCACAGATCGACGTAGCAGTTCG
Burkholderia_pseudomallei_35_1963      GAGGCCCCACCAGCCGAGCACCTCGATCCACAGATCGACGTAGCAGTTCG
Burkholderia_pseudomallei_4075_1999    GAGGCCCCACCAGCCGAGCACCTCGATCCACAGATCGACGTAGCAGTTCG
Burkholderia_pseudomallei_5_1949       GAGGCCCCACCAGCCGAGCACCTCGATCCACAGATCGACGTAGCAGTTCG
Burkholderia_pseudomallei_6_1960       GAGGCCCCACCAGCCGAGCACCTCGATCCACAGATCGACGTAGCAGTTCG
Burkholderia_pseudomallei_68_1992      GAGGCCCCACCAGCCGAGCACCTCGATCCACAGATCGACGTAGCAGTTCG
Burkholderia_pseudomallei_8_8_117_2008 GAGGCCCCACCAGCCGAGCACCTCGATCCACAGATCGACGTAGCAGTTCG
Burkholderia_pseudomallei_91_1984      GAGGCCCCACCAGCCGAGCACCTCGATCCACAGATCGACGTAGCAGTTCG
Burkholderia_pseudomallei_9_1988       GAGGCCCCACCAGCCGAGCACCTCGATCCACAGATCGACGTAGCAGTTCG
Burkholderia_pseudomallei_D150_2006    GAGGCCCCACCAGCCGAGCACCTCGATCCACAGATCGACGTAGCAGTTCG
Burkholderia_pseudomallei_D35_2003     GAGGCCCCACCAGCCGAGCACCTCGATCCACAGATCGACGTAGCAGTTCG
Burkholderia_pseudomallei_D51_1992     GAGGCCCCACCAGCCGAGCACCTCGATCCACAGATCGACGTAGCAGTTCG
Burkholderia_pseudomallei_D60_1992     GAGGCCCCACCAGCCGAGCACCTCGATCCACAGATCGACGTAGCAGTTCG
Burkholderia_pseudomallei_D77_1994     GAGGCCCCACCAGCCGAGCACCTCGATCCACAGATCGACGTAGCAGTTCG
E264_1994                              GAGCCCCCACCAGCCGAGCACCTCGATCCACAGGTCGACGTAGCAGTTCG
K96243_1996                            GAGGCCCCACCAGCCGAGCACCTCGATCCACAGATCGACGTAGCAGTTCG
MSHR346_1996                           GAGGCCCCACCAGCCGAGCACCTCGATCCACAGATCGACGTAGCAGTTCG

1026b_1993                             TCTGCTTCCAGACCATCTGCGGCCCGTGCAGCGCATGCGGCCGGTAGTGC
1106a_1993                             TCTGCTTCCAGACCATCTGCGGCCCGTGCAGCGCATGCGGCCGGTAGTGC
1106b_1996                             TCTGCTTCCAGACCATCTGCGGCCCGTGCAGCGCATGCGGCCGGTAGTGC
1710a_1996                             TCTGCTTCCAGACCATCTGCGGCCCGTGCAGCGCATGCGGCCGGTAGTGC
1710b_1999                             TCTGCTTCCAGACCATCTGCGGCCCGTGCAGCGCATGCGGCCGGTAGTGC
668_1995                               TCTGCTTCCAGACCATCTGCGGCCCGTGCAGCGCATGCGGCCGGTAGTGC
Bp22_1989                              TCTGCTTCCAGACCATCTGCGGCCCGTGCAGCGCATGCGGCCGGTAGTGC
BPC006_2008                            TCTGCTTCCAGACCATCTGCGGCCCGTGCAGCGCATGCGGCCGGTAGTGC
Burkholderia_pseudomallei_104_1990     TCTGCTTCCAGACCATCTGCGGCCCGTGCAGCGCATGCGGCCGGTAGTGC
Burkholderia_pseudomallei_18_1990      TCTGCTTCCAGACCATCTGCGGCCCGTGCAGCGCATGCGGCCGGTAGTGC
Burkholderia_pseudomallei_208_1990     TCTGCTTCCAGACCATCTGCGGCCCGTGCAGCGCATGCGGCCGGTAGTGC
Burkholderia_pseudomallei_24_1976      TCTGCTTCCAGACCATCTGCGGCCCGTGCAGCGCATGCGGCCGGTAGTGC
Burkholderia_pseudomallei_25_1977      TCTGCTTCCAGACCATCTGCGGCCCGTGCAGCGCATGCGGCCGGTAGTGC
Burkholderia_pseudomallei_31_1992      TCTGCTTCCAGACCATCTGCGGCCCGTGCAGCGCATGCGGCCGGTAGTGC
Burkholderia_pseudomallei_33_1976      TCTGCTTCCAGACCATCTGCGGCCCGTGCAGCGCATGCGGCCGGTAGTGC
Burkholderia_pseudomallei_35_1963      TCTGCTTCCAGACCATCTGCGGCCCGTGCAGCGCATGCGGCCGGTAGTGC
Burkholderia_pseudomallei_4075_1999    TCTGCTTCCAGACCATCTGCGGCCCGTGCAGCGCATGCGGCCGGTAGTGC
Burkholderia_pseudomallei_5_1949       TCTGCTTCCAGACCATCTGCGGCCCGTGCAGCGCATGCGGCCGGTAGTGC
Burkholderia_pseudomallei_6_1960       TCTGCTTCCAGACCATCTGCGGCCCGTGCAGCGCATGCGGCCGGTAGTGC
Burkholderia_pseudomallei_68_1992      TCTGCTTCCAGACCATCTGCGGCCCGTGCAGCGCATGCGGCCGGTAGTGC
Burkholderia_pseudomallei_8_8_117_2008 TCTGCTTCCAGACCATCTGCGGCCCGTGCAGCGCATGCGGCCGGTAGTGC
Burkholderia_pseudomallei_91_1984      TCTGCTTCCAGACCATCTGCGGCCCGTGCAGCGCATGCGGCCGGTAGTGC
Burkholderia_pseudomallei_9_1988       TCTGCTTCCAGACCATCTGCGGCCCGTGCAGCGCATGCGGCCGGTAGTGC
Burkholderia_pseudomallei_D150_2006    TCTGCTTCCAGACCATCTGCGGCCCGTGCAGCGCATGCGGCCGGTAGTGC
Burkholderia_pseudomallei_D35_2003     TCTGCTTCCAGACCATCTGCGGCCCGTGCAGCGCATGCGGCCGGTAGTGC
Burkholderia_pseudomallei_D51_1992     TCTGCTTCCAGACCATCTGCGGCCCGTGCAGCGCATGCGGCCGGTAGTGC
Burkholderia_pseudomallei_D60_1992     TCTGCTTCCAGACCATCTGCGGCCCGTGCAGCGCATGCGGCCGGTAGTGC
Burkholderia_pseudomallei_D77_1994     TCTGCTTCCAGACCATCTGCGGCCCGTGCAGCGCATGCGGCCGGTAGTGC
E264_1994                              TCTGCTTCCAGACCATCTGCGGCCCGTGCAGCGCGTGCGGCCGGTAATGC
K96243_1996                            TCTGCTTCCAGACCATCTGCGGCCCGTGCAGCGCATGCGGCCGGTAGTGC
MSHR346_1996                           TCTGCTTCCAGACCATCTGCGGCCCGTGCAGCGCATGCGGCCGGTAGTGC

1026b_1993                             CGCACGCGATGCCGGATGTCGGTGAAGATGTCTTCGAGCGACGCGCCGTT
1106a_1993                             CGCACGCGATGCCGGATGTCGGTGAAGATGTCTTCGAGCGACGCGCCGTT
1106b_1996                             CGCACGCGATGCCGGATGTCGGTGAAGATGTCTTCGAGCGACGCGCCGTT
1710a_1996                             CGCACGCGATGCCGGATGTCGGTGAAGATGTCTTCGAGCGACGCGCCGTT
1710b_1999                             CGCACGCGATGCCGGATGTCGGTGAAGATGTCTTCGAGCGACGCGCCGTT
668_1995                               CGCACGCGATGCCGGATGTCGGTGAAGATGTCTTCGAGCGACGCGCCGTT
Bp22_1989                              CGCACGCGATGCCGGATGTCGGTGAAGATGTCTTCGAGCGACGCGCCGTT
BPC006_2008                            CGCACGCGATGCCGGATGTCGGTGAAGATGTCTTCGAGCGACGCGCCGTT
Burkholderia_pseudomallei_104_1990     CGCACGCGATGCCGGATGTCGGTGAAGATGTCTTCGAGCGACGCGCCGTT
Burkholderia_pseudomallei_18_1990      CGCACGCGATGCCGGATGTCGGTGAAGATGTCTTCGAGCGACGCGCCGTT
Burkholderia_pseudomallei_208_1990     CGCACGCGATGCCGGATGTCGGTGAAGATGTCTTCGAGCGACGCGCCGTT
Burkholderia_pseudomallei_24_1976      CGCACGCGATGCCGGATGTCGGTGAAGATGTCTTCGAGCGACGCGCCGTT
Burkholderia_pseudomallei_25_1977      CGCACGCGATGCCGGATGTCGGTGAAGATGTCTTCGAGCGACGCGCCGTT
Burkholderia_pseudomallei_31_1992      CGCACGCGATGCCGGATGTCGGTGAAGATGTCTTCGAGCGACGCGCCGTT
Burkholderia_pseudomallei_33_1976      CGCACGCGATGCCGGATGTCGGTGAAGATGTCTTCGAGCGACGCGCCGTT
Burkholderia_pseudomallei_35_1963      CGCACGCGATGCCGAATGTCGGTGAAGATGTCTTCGAGCGACGCGCCGTT
Burkholderia_pseudomallei_4075_1999    CGCACGCGATGCCGGATGTCGGTGAAGATGTCTTCGAGCGACGCGCCGTT
Burkholderia_pseudomallei_5_1949       CGCACGCGATGCCGGATGTCGGTGAAGATGTCTTCGAGCGACGCGCCGTT
Burkholderia_pseudomallei_6_1960       CGCACGCGATGCCGGATGTCGGTGAAGATGTCTTCGAGCGACGCGCCGTT
Burkholderia_pseudomallei_68_1992      CGCACGCGATGCCGGATGTCGGTGAAGATGTCTTCGAGCGACGCGCCGTT
Burkholderia_pseudomallei_8_8_117_2008 CGCACGCGATGCCGAATGTCGGTGAAGATGTCTTCGAGCGACGCGCCGTT
Burkholderia_pseudomallei_91_1984      CGCACGCGATGCCGGATGTCGGTGAAGATGTCTTCGAGCGACGCGCCGTT
Burkholderia_pseudomallei_9_1988       CGCACGCGATGCCGGATGTCGGTGAAGATGTCTTCGAGCGACGCGCCGTT
Burkholderia_pseudomallei_D150_2006    CGCACGCGATGCCGGATGTCGGTGAAGATGTCTTCGAGCGACGCGCCGTT
Burkholderia_pseudomallei_D35_2003     CGCACGCGATGCCGGATGTCGGTGAAGATGTCTTCGAGCGACGCGCCGTT
Burkholderia_pseudomallei_D51_1992     CGCACGCGATGCCGGATGTCGGTGAAGATGTCTTCGAGCGACGCGCCGTT
Burkholderia_pseudomallei_D60_1992     CGCACGCGATGCCGGATGTCGGTGAAGATGTCTTCGAGCGACGCGCCGTT
Burkholderia_pseudomallei_D77_1994     CGCACGCGATGCCGGATGTCGGTGAAGATGTCTTCGAGCGACGCGCCGTT
E264_1994                              CGCGCGCGATGCCGGATGTCGGTGAAGATCTCTTCGAGCGACGCGCCGTT
K96243_1996                            CGCACGCGATGCCGGATGTCGGTGAAGATGTCTTCGAGCGACGCGCCGTT
MSHR346_1996                           CGCACGCGATGCCGGATGTCGGTGAAGATGTCTTCGAGCGACGCGCCGTT

1026b_1993                             GCCCGGCGCGTCGAGCAGGATGCTGCTCATCGATGTCCCCACAGTACGTC
1106a_1993                             GCCCGGCGCGTCGAGCAGGATGCTGCTCATCGATGTCCCCACAGTACGTC
1106b_1996                             GCCCGGCGCGTCGAGCAGGATGCTGCTCATCGATGTCCCCACAGTACGTC
1710a_1996                             GCCCGGCGCGTCGAGCAGGATGCTGCTCATCGATGTCCCCACAGTACGTC
1710b_1999                             GCCCGGCGCGTCGAGCAGGATGCTGCTCATCGATGTCCCCACAGTACGTC
668_1995                               GCCCGGCGCGTCGAGCAGGATGCTGCTCATCGATGTCCCCACAGTACGTC
Bp22_1989                              GCCCGGTGCGTCGAGCAGGATGCTGCTCATCGATGTCCCCACAGTACGTC
BPC006_2008                            GCCCGGCGCGTCGAGCAGGATGCTGCTCATCGATGTCCCCACAGTACGTC
Burkholderia_pseudomallei_104_1990     GCCCGGCGCGTCGAGCAGGATGCTGCTCATCGATGTCCCCACAGTACGTC
Burkholderia_pseudomallei_18_1990      GCCCGGCGCGTCGAGCAGGATGCTGCTCATCGATGTCCCCACAGTACGTC
Burkholderia_pseudomallei_208_1990     GCCCGGCGCGTCGAGCAGGATGCTGCTCATCGATGTCCCCACAGTACGTC
Burkholderia_pseudomallei_24_1976      GCCCGGCGCGTCGAGCAGGATGCTGCTCATCGATGTCCCCACAGTACGTC
Burkholderia_pseudomallei_25_1977      GCCCGGCGCGTCGAGCAGGATGCTGCTCATCGATGTCCCCACAGTACGTC
Burkholderia_pseudomallei_31_1992      GCCCGGCGCGTCGAGCAGGATGCTGCTCATCGATGTCCCCACAGTACGTC
Burkholderia_pseudomallei_33_1976      GCCCGGCGCGTCGAGCAGGATGCTGCTCATCGATGTCCCCACAGTACGTC
Burkholderia_pseudomallei_35_1963      GCCCGGCGCGTCGAGCAGGATGCTGCTCATCGATGTCCCCACAGTACGTC
Burkholderia_pseudomallei_4075_1999    GCCCGGCGCGTCGAGCAGGATGCTGCTCATCGATGTCCCCACAGTACGTC
Burkholderia_pseudomallei_5_1949       GCCCGGCGCGTCGAGCAGGATGCTGCTCATCGATGTCCCCACAGTACGTC
Burkholderia_pseudomallei_6_1960       GCCCGGCGCGTCGAGCAGGATGCTGCTCATCGATGTCCCCACAGTACGTC
Burkholderia_pseudomallei_68_1992      GCCCGGCGCGTCGAGCAGGATGCTGCTCATCGATGTCCCCACAGTACGTC
Burkholderia_pseudomallei_8_8_117_2008 GCCCGGCGCGTCGAGCAGGATGCTGCTCATCGATGTCCCCACAGTACGTC
Burkholderia_pseudomallei_91_1984      GCCCGGCGCGTCGAGCAGGATGCTGCTCATCGATGTCCCCACAGTACGTC
Burkholderia_pseudomallei_9_1988       GCCCGGCGCGTCGAGCAGGATGCTGCTCATCGATGTCCCCACAGTACGTC
Burkholderia_pseudomallei_D150_2006    GCCCGGCGCGTCGAGCAGGATGCTGCTCATCGATGTCCCCACAGTACGTC
Burkholderia_pseudomallei_D35_2003     GCCCGGCGCGTCGAGCAGGATGCTGCTCATCGATGTCCCCACAGTACGTC
Burkholderia_pseudomallei_D51_1992     GCCCGGCGCGTCGAGCAGGATGCTGCTCATCGATGTCCCCACAGTACGTC
Burkholderia_pseudomallei_D60_1992     GCCCGGCGCGTCGAGCAGGATGCTGCTCATCGATGTCCCCACAGTACGTC
Burkholderia_pseudomallei_D77_1994     GCCCGGCGCGTCGAGCAGGATGCTGCTCATCGATGTCCCCACAGTACGTC
E264_1994                              TGCCGGCGCGTCGAGCAGGATGCTGCTCATCGATGTCCCCACAGTACGTC
K96243_1996                            GCCCGGCGCGTCGAGCAGGATGCTGCTCATCGATGTCCCCACAGTACGTC
MSHR346_1996                           GCCCGGCGCGTCGAGCAGGATGCTGCTCATCGATGTCCCCACAGTACGTC

1026b_1993                             GCGCACCGCCTGCGGCCACGCGTGCGGATCGAGGCCGTGATGCCTGAAGA
1106a_1993                             GCGCACCGCCTGCGGCCACGCGTGCGGATCGAGGCCGTGATGCCTGAAGA
1106b_1996                             GCGCACCGCCTGCGGCCACGCGTGCGGATCGAGGCCGTGATGCCTGAAGA
1710a_1996                             GCGCACCGCCTGCGGCCACGCGTGCGGATCGAGGCCGTGATGCCTGAAGA
1710b_1999                             GCGCACCGCCTGCGGCCACGCGTGCGGATCGAGGCCGTGATGCCTGAAGA
668_1995                               GCGCACCGCCTGCGGCCACGCGTGCGGATCGAGGCCGTGATGCCTGAAGA
Bp22_1989                              GCGCACCGCCTGCGGCCACGCGTGCGGATCGAGGCCGTGATGCCTGAAGA
BPC006_2008                            GCGCACCGCCTGCGGCCACGCGTGCGGATCGAGGCCGTGATGCCTGAAGA
Burkholderia_pseudomallei_104_1990     GCGCACCGCCTGCGGCCACGCGTGCGGATCGAGGCCGTGATGCCTGAAGA
Burkholderia_pseudomallei_18_1990      GCGCACCGCCTGCGGCCACGCGTGCGGATCGAGGCCGTGATGCCTGAAGA
Burkholderia_pseudomallei_208_1990     GCGCACCGCCTGCGGCCACGCGTGCGGATCGAGGCCGTGATGCCTGAAGA
Burkholderia_pseudomallei_24_1976      GCGCACCGCCTGCGGCCACGCGTGCGGATCGAGGCCGTGATGCCTGAAGA
Burkholderia_pseudomallei_25_1977      GCGCACCGCCTGCGGCCACGCGTGCGGATCGAGGCCGTGATGCCTGAAGA
Burkholderia_pseudomallei_31_1992      GCGCACCGCCTGCGGCCACGCGTGCGGATCGAGGCCGTGATGCCTGAAGA
Burkholderia_pseudomallei_33_1976      GCGCACCGCCTGCGGCCACGCGTGCGGATCGAGGCCGTGATGCCTGAAGA
Burkholderia_pseudomallei_35_1963      GCGCACCGCCTGCGGCCACGCGTGCGGATCGAGGCCGTGATGCCTGAAGA
Burkholderia_pseudomallei_4075_1999    GCGCACCGCCTGCGGCCACGCGTGCGGATCGAGGCCGTGATGCCTGAAGA
Burkholderia_pseudomallei_5_1949       GCGCACCGCCTGCGGCCACGCGTGCGGATCGAGGCCGTGATGCCTGAAGA
Burkholderia_pseudomallei_6_1960       GCGCACCGCCTGCGGCCACGCGTGCGGATCGAGGCCGTGATGCCTGAAGA
Burkholderia_pseudomallei_68_1992      GCGCACCGCCTGCGGCCACGCGTGCGGATCGAGGCCGTGATGCCTGAAGA
Burkholderia_pseudomallei_8_8_117_2008 GCGCACCGCCTGCGGCCATGCGTGCGGATCGAGGCCGTGATGCCTGAAGA
Burkholderia_pseudomallei_91_1984      GCGCACCGCCTGCGGCCACGCGTGCGGATCGAGGCCGTGATGCCTGAAGA
Burkholderia_pseudomallei_9_1988       GCGCACCGCCTGCGGCCACGCGTGCGGATCGAGGCCGTGATGCCTGAAGA
Burkholderia_pseudomallei_D150_2006    GCGCACCGCCTGCGGCCACGCGTGCGGATCGAGGCCGTGATGCCTGAAGA
Burkholderia_pseudomallei_D35_2003     GCGCACCGCCTGCGGCCACGCGTGCGGATCGAGGCCGTGATGCCTGAAGA
Burkholderia_pseudomallei_D51_1992     GCGCACCGCCTGCGGCCACGCGTGCGGATCGAGGCCGTGATGCCTGAAGA
Burkholderia_pseudomallei_D60_1992     GCGCACCGCCTGCGGCCACGCGTGCGGATCGAGGCCGTGATGCCTGAAGA
Burkholderia_pseudomallei_D77_1994     GCGCACCGCCTGCGGCCACGCGTGCGGATCGAGGCCGTGATGCCTGAAGA
E264_1994                              GCGTACCGCCTGCGGCCAGGTGTCCGGATCGAGGCCGTGATGCCTGAAGA
K96243_1996                            GCGCACCGCCTGCGGCCACGCGTGCGGATCGAGGCCGTGATGCCTGAAGA
MSHR346_1996                           GCGCACCGCCTGCGGCCACGCGTGCGGATCGAGGCCGTGATGCCTGAAGA

1026b_1993                             GGCCGAGCGTGAGACGCTCGAGGCCGAAGCCGACGCAGCCCGTGTGCGCG
1106a_1993                             GGCCGAGCGTGAGACGCTCGAGGCCGAAGCCGACGCAGCCCGTGTGCGCG
1106b_1996                             GGCCGAGCGTGAGACGCTCGAGGCCGAAGCCGACGCAGCCCGTGTGCGCG
1710a_1996                             GGCCGAGCGTGAGACGCTCGAGGCCGAAGCCGACGCAGCCCGTGTGCGCG
1710b_1999                             GGCCGAGCGTGAGACGCTCGAGGCCGAAGCCGACGCAGCCCGTGTGCGCG
668_1995                               GGCCGAGCGTGAGACGCTCGAGGCCGAAGCCGACGCAGCCCGTGTGCGCG
Bp22_1989                              GGCCGAGCGTGAGACGCTCGAGGCCGAAGCCGACGCAGCCCGTGTGCGCG
BPC006_2008                            GGCCGAGCGTGAGACGCTCGAGGCCGAAGCCGACGCAGCCCGTGTGCGCG
Burkholderia_pseudomallei_104_1990     GGCCGAGCGTGAGACGCTCGAGGCCGAAGCCGACGCAGCCCGTGTGCGCG
Burkholderia_pseudomallei_18_1990      GGCCGAGCGTGAGACGCTCGAGGCCGAAGCCGACGCAGCCCGTGTGCGCG
Burkholderia_pseudomallei_208_1990     GGCCGAGCGTGAGACGCTCGAGGCCGAAGCCGACGCAGCCCGTGTGCGCG
Burkholderia_pseudomallei_24_1976      GGCCGAGCGTGAGACGCTCGAGGCCGAAGCCGACGCAGCCCGTGTGCGCG
Burkholderia_pseudomallei_25_1977      GGCCGAGCGTGAGACGCTCGAGGCCGAAGCCGACGCAGCCCGTGTGCGCG
Burkholderia_pseudomallei_31_1992      GGCCGAGCGTGAGACGCTCGAGGCCGAAGCCGACGCAGCCCGTGTGCGCG
Burkholderia_pseudomallei_33_1976      GGCCGAGCGTGAGACGCTCGAGGCCGAAGCCGACGCAGCCCGTGTGCGCG
Burkholderia_pseudomallei_35_1963      GGCCGAGCGTGAGACGCTCGAGGCCGAAGCCGACGCAGCCCGTGTGCGCG
Burkholderia_pseudomallei_4075_1999    GGCCGAGCGTGAGACGCTCGAGGCCGAAGCCGACGCAGCCCGTGTGCGCG
Burkholderia_pseudomallei_5_1949       GGCCGAGCGTGAGACGCTCGAGGCCGAAGCCGACGCAGCCCGTGTGCGCG
Burkholderia_pseudomallei_6_1960       GGCCGAGCGTGAGACGCTCGAGGCCGAAGCCGACGCAGCCCGTGTGCGCG
Burkholderia_pseudomallei_68_1992      GGCCGAGCGTGAGACGCTCGAGGCCGAAGCCGACGCAGCCCGTGTGCGCG
Burkholderia_pseudomallei_8_8_117_2008 GGCCGAGCGTGAGACGCTCGAGGCCGAAGCCGACGCAGCCCGTGTGCGCG
Burkholderia_pseudomallei_91_1984      GGCCGAGCGTGAGACGCTCGAGGCCGAAGCCGACGCAGCCCGTGTGCGCG
Burkholderia_pseudomallei_9_1988       GGCCGAGCGTGAGACGCTCGAGGCCGAAGCCGACGCAGCCCGTGTGCGCG
Burkholderia_pseudomallei_D150_2006    GGCCGAGCGTGAGACGCTCGAGGCCGAAGCCGACGCAGCCCGTGTGCGCG
Burkholderia_pseudomallei_D35_2003     GGCCGAGCGTGAGACGCTCGAGGCCGAAGCCGACGCAGCCCGTGTGCGCG
Burkholderia_pseudomallei_D51_1992     GGCCGAGCGTGAGACGCTCGAGGCCGAAGCCGACGCAGCCCGTGTGCGCG
Burkholderia_pseudomallei_D60_1992     GGCCGAGCGTGAGACGCTCGAGGCCGAAGCCGACGCAGCCCGTGTGCGCG
Burkholderia_pseudomallei_D77_1994     GGCCGAGCGTGAGACGCTCGAGGCCGAAGCCGACGCAGCCCGTGTGCGCG
E264_1994                              GACCGAGCGTCAGGCGTTCGAGGCCGAAGCCGACGCAGCCCGTGTGCGCG
K96243_1996                            GGCCGAGCGTGAGACGCTCGAGGCCGAAGCCGACGCAGCCCGTGTGCGCG
MSHR346_1996                           GGCCGAGCGTGAGACGCTCGAGGCCGAAGCCGACGCAGCCCGTGTGCGCG

1026b_1993                             ACCGCGGCGTCCGCGGTCTTGATGCCCCACAGCAGGCCGAAGTGATCCAT
1106a_1993                             ACCGCGGCGTCCGCGGTCTTGATGCCCCACAGCAGGCCGAAGTGATCCAT
1106b_1996                             ACCGCGGCGTCCGCGGTCTTGATGCCCCACAGCAGGCCGAAGTGATCCAT
1710a_1996                             ACCGCGGCGTCCGCGGTCTTGATGCCCCACAGCAGGCCGAAGTGATCCAT
1710b_1999                             ACCGCGGCGTCCGCGGTCTTGATGCCCCACAGCAGGCCGAAGTGATCCAT
668_1995                               ACCGCGGCGTCCGCGGTCTTGATGCCCCACAGCAGGCCGAAGTGATCCAT
Bp22_1989                              ACCGCGGCGTCCGCGGTCTTGATGCCCCACAGCAGGCCGAAGTGATCCAT
BPC006_2008                            ACCGCGGCGTCCGCGGTCTTGATGCCCCACAGCAGGCCGAAGTGATCCAT
Burkholderia_pseudomallei_104_1990     ACCGCGGCGTCCGCGGTCTTGATGCCCCACAGCAGGCCGAAGTGATCCAT
Burkholderia_pseudomallei_18_1990      ACCGCGGCGTCCGCGGTCTTGATGCCCCACAGCAGGCCGAAGTGATCCAT
Burkholderia_pseudomallei_208_1990     ACCGCGGCGTCCGCGGTCTTGATGCCCCACAGCAGGCCGAAGTGATCCAT
Burkholderia_pseudomallei_24_1976      ACCGCGGCGTCCGCGGTCTTGATGCCCCACAGCAGGCCGAAGTGATCCAT
Burkholderia_pseudomallei_25_1977      ACCGCGGCGTCCGCGGTCTTGATGCCCCACAGCAGGCCGAAGTGATCCAT
Burkholderia_pseudomallei_31_1992      ACCGCGGCGTCCGCGGTCTTGATGCCCCACAGCAGGCCGAAGTGATCCAT
Burkholderia_pseudomallei_33_1976      ACCGCGGCGTCCGCGGTCTTGATGCCCCACAGCAGGCCGAAGTGATCCAT
Burkholderia_pseudomallei_35_1963      ACCGCGGCGTCCGCGGTCTTGATGCCCCACAGCAGGCCGAAGTGATCCAT
Burkholderia_pseudomallei_4075_1999    ACCGCGGCGTCCGCGGTCTTGATGCCCCACAGCAGGCCGAAGTGATCCAT
Burkholderia_pseudomallei_5_1949       ACCGCGGCGTCCGCGGTCTTGATGCCCCACAGCAGGCCGAAGTGATCCAT
Burkholderia_pseudomallei_6_1960       ACCGCGGCGTCCGCGGTCTTGATGCCCCACAGCAGGCCGAAGTGATCCAT
Burkholderia_pseudomallei_68_1992      ACCGCGGCGTCCGCGGTCTTGATGCCCCACAGCAGGCCGAAGTGATCCAT
Burkholderia_pseudomallei_8_8_117_2008 ACCGCGGCGTCCGCGGTCTTGATGCCCCACAGCAGGCCGAAGTGATCCAT
Burkholderia_pseudomallei_91_1984      ACCGCGGCGTCCGCGGTCTTGATGCCCCACAGCAGGCCGAAGTGATCCAT
Burkholderia_pseudomallei_9_1988       ACCGCGGCGTCCGCGGTCTTGATGCCCCACAGCAGGCCGAAGTGATCCAT
Burkholderia_pseudomallei_D150_2006    ACCGCGGCGTCCGCGGTCTTGATGCCCCACAGCAGGCCGAAGTGATCCAT
Burkholderia_pseudomallei_D35_2003     ACCGCGGCGTCCGCGGTCTTGATGCCCCACAGCAGGCCGAAGTGATCCAT
Burkholderia_pseudomallei_D51_1992     ACCGCGGCGTCCGCGGTCTTGATGCCCCACAGCAGGCCGAAGTGATCCAT
Burkholderia_pseudomallei_D60_1992     ACCGCGGCGTCCGCGGTCTTGATGCCCCACAGCAGGCCGAAGTGATCCAT
Burkholderia_pseudomallei_D77_1994     ACCGCGGCGTCCGCGGTCTTGATGCCCCACAGCAGGCCGAAGTGATCCAT
E264_1994                              ACCGCGGCATTCGCGGTCTTGATGCCCCACAGCAGGCCGAAGTGGTCCAT
K96243_1996                            ACCGCGGCGTCCGCGGTCTTGATGCCCCACAGCAGGCCGAAGTGATCCAT
MSHR346_1996                           ACCGCGGCGTCCGCGGTCTTGATGCCCCACAGCAGGCCGAAGTGATCCAT

1026b_1993                             GTGGTAGTTGAAGCTCAGGCACGCGGTCAGGCGTGCGTCGTATTCGATCG
1106a_1993                             GTGGTAGTTGAAGCTCAGGCACGCGGTCAGGCGTGCGTCGTATTCGATCG
1106b_1996                             GTGGTAGTTGAAGCTCAGGCACGCGGTCAGGCGTGCGTCGTATTCGATCG
1710a_1996                             GTGGTAGTTGAAGCTCAGGCACGCGGTCAGGCGTGCGTCGTATTCGATCG
1710b_1999                             GTGGTAGTTGAAGCTCAGGCACGCGGTCAGGCGTGCGTCGTATTCGATCG
668_1995                               GTGGTAGTTGAAGCTCAGGCACGCGGTCAGGCGTGCGTCGTATTCGATCG
Bp22_1989                              GTGGTAGTTGAAGCTCAGGCACGCGGTCAGGCGTGCGTCGTATTCGATCG
BPC006_2008                            GTGGTAGTTGAAGCTCAGGCACGCGGTCAGGCGTGCGTCGTATTCGATCG
Burkholderia_pseudomallei_104_1990     GTGGTAGTTGAAGCTCAGGCACGCGGTCAGGCGTGCGTCGTATTCGATCG
Burkholderia_pseudomallei_18_1990      GTGGTAGTTGAAGCTCAGGCACGCGGTCAGGCGTGCGTCGTATTCGATCG
Burkholderia_pseudomallei_208_1990     GTGGTAGTTGAAGCTCAGGCACGCGGTCAGGCGTGCGTCGTATTCGATCG
Burkholderia_pseudomallei_24_1976      GTGGTAGTTGAAGCTCAGGCACGCGGTCAGGCGTGCGTCGTATTCGATCG
Burkholderia_pseudomallei_25_1977      GTGGTAGTTGAAGCTCAGGCACGCGGTCAGGCGTGCGTCGTATTCGATCG
Burkholderia_pseudomallei_31_1992      GTGGTAGTTGAAGCTCAGGCACGCGGTCAGGCGTGCGTCGTATTCGATCG
Burkholderia_pseudomallei_33_1976      GTGGTAGTTGAAGCTCAGGCACGCGGTCAGGCGTGCGTCGTATTCGATCG
Burkholderia_pseudomallei_35_1963      GTGGTAGTTGAAGCTCAGGCACGCGGTCAGGCGTGCGTCGTATTCGATCG
Burkholderia_pseudomallei_4075_1999    GTGGTAGTTGAAGCTCAGGCACGCGGTCAGGCGTGCGTCGTATTCGATCG
Burkholderia_pseudomallei_5_1949       GTGGTAGTTGAAGCTCAGGCACGCGGTCAGGCGTGCGTCGTATTCGATCG
Burkholderia_pseudomallei_6_1960       GTGGTAGTTGAAGCTCAGGCACGCGGTCAGGCGTGCGTCGTATTCGATCG
Burkholderia_pseudomallei_68_1992      GTGGTAGTTGAAGCTCAGGCACGCGGTCAGGCGTGCGTCGTATTCGATCG
Burkholderia_pseudomallei_8_8_117_2008 GTGGTAGTTGAAGCTCAGGCACGCGGTCAGGCGTGCGTCGTATTCGATCG
Burkholderia_pseudomallei_91_1984      GTGGTAGTTGAAGCTCAGGCACGCGGTCAGGCGTGCGTCGTATTCGATCG
Burkholderia_pseudomallei_9_1988       GTGGTAGTTGAAGCTCAGGCACGCGGTCAGGCGTGCGTCGTATTCGATCG
Burkholderia_pseudomallei_D150_2006    GTGGTAGTTGAAGCTCAGGCACGCGGTCAGGCGTGCGTCGTATTCGATCG
Burkholderia_pseudomallei_D35_2003     GTGGTAGTTGAAGCTCAGGCACGCGGTCAGGCGTGCGTCGTATTCGATCG
Burkholderia_pseudomallei_D51_1992     GTGGTAGTTGAAGCTCAGGCACGCGGTCAGGCGTGCGTCGTATTCGATCG
Burkholderia_pseudomallei_D60_1992     GTGGTAGTTGAAGCTCAGGCACGCGGTCAGGCGTGCGTCGTATTCGATCG
Burkholderia_pseudomallei_D77_1994     GTGGTAGTTGAAGCTCAGGCACGCGGTCAGGCGTGCGTCGTATTCGATCG
E264_1994                              GTGGTAGTTGAAGCTCAGGCACGCGGTCAGGCGGCCGTCGTATTCGATCG
K96243_1996                            GTGGTAGTTGAAGCTCAGGCACGCGGTCAGGCGTGCGTCGTATTCGATCG
MSHR346_1996                           GTGGTAGTTGAAGCTCAGGCACGCGGTCAGGCGTGCGTCGTATTCGATCG

1026b_1993                             GAATCAGCAGTTCGAACTTCAGGTTCTGATCGCGCTGGCTGCTCGCGACG
1106a_1993                             GAATCAGCAGTTCGAACTTCAGGTTCTGATCGCGCTGGCTGCTCGCGACG
1106b_1996                             GAATCAGCAGTTCGAACTTCAGGTTCTGATCGCGCTGGCTGCTCGCGACG
1710a_1996                             GAATCAGCAGTTCGAACTTCAGGTTCTGATCGCGCTGGCTGCTCGCGACG
1710b_1999                             GAATCAGCAGTTCGAACTTCAGGTTCTGATCGCGCTGGCTGCTCGCGACG
668_1995                               GAATCAGCAGTTCGAACTTCAGGTTCTGATCGCGCTGGCTGCTCGCGACG
Bp22_1989                              GAATCAGCAGTTCGAACTTCAGGTTCTGATCGCGCTGGCTGCTCGCGACG
BPC006_2008                            GAATCAGCAGTTCGAACTTCAGGTTCTGATCGCGCTGGCTGCTCGCGACG
Burkholderia_pseudomallei_104_1990     GAATCAGCAGTTCGAACTTCAGGTTCTGATCGCGCTGGCTGCTCGCGACG
Burkholderia_pseudomallei_18_1990      GAATCAGCAGTTCGAACTTCAGGTTCTGATCGCGCTGGCTGCTCGCGACG
Burkholderia_pseudomallei_208_1990     GAATCAGCAGTTCGAACTTCAGGTTCTGATCGCGCTGGCTGCTCGCGACG
Burkholderia_pseudomallei_24_1976      GAATCAGCAGTTCGAACTTCAGGTTCTGATCGCGCTGGCTACTCGCGACG
Burkholderia_pseudomallei_25_1977      GAATCAGCAGTTCGAACTTCAGGTTCTGATCGCGCTGGCTGCTCGCGACG
Burkholderia_pseudomallei_31_1992      GAATCAGCAGTTCGAACTTCAGGTTCTGATCGCGCTGGCTACTCGCGACG
Burkholderia_pseudomallei_33_1976      GAATCAGCAGTTCGAACTTCAGGTTCTGATCGCGCTGGCTGCTCGCGACG
Burkholderia_pseudomallei_35_1963      GAATCAGCAGTTCGAACTTCAGGTTCTGATCGCGCTGGCTGCTCGCGACG
Burkholderia_pseudomallei_4075_1999    GAATCAGCAGTTCGAACTTCAGGTTCTGATCGCGCTGGCTGCTCGCGACG
Burkholderia_pseudomallei_5_1949       GAATCAGCAGTTCGAACTTCAGGTTCTGATCGCGCTGGCTGCTCGCGACG
Burkholderia_pseudomallei_6_1960       GAATCAGCAGTTCGAACTTCAGGTTCTGATCGCGCTGGCTGCTCGCGACG
Burkholderia_pseudomallei_68_1992      GAATCAGCAGTTCGAACTTCAGGTTCTGATCGCGCTGGCTGCTCGCGACG
Burkholderia_pseudomallei_8_8_117_2008 GAATCAGCAGTTCGAACTTCAGGTTCTGATCGCGCTGGCTGCTCGCGACG
Burkholderia_pseudomallei_91_1984      GAATCAGCAGTTCGAACTTCAGGTTCTGATCGCGCTGGCTGCTCGCGACG
Burkholderia_pseudomallei_9_1988       GAATCAGCAGTTCGAACTTCAGGTTCTGATCGCGCTGGCTGCTCGCGACG
Burkholderia_pseudomallei_D150_2006    GAATCAGCAGTTCGAACTTCAGGTTCTGATCGCGCTGGCTGCTCGCGACG
Burkholderia_pseudomallei_D35_2003     GAATCAGCAGTTCGAACTTCAGGTTCTGATCGCGCTGGCTGCTCGCGACG
Burkholderia_pseudomallei_D51_1992     GAATCAGCAGTTCGAACTTCAGGTTCTGATCGCGCTGGCTGCTCGCGACG
Burkholderia_pseudomallei_D60_1992     GAATCAGCAGTTCGAACTTCAGGTTCTGATCGCGCTGGCTGCTCGCGACG
Burkholderia_pseudomallei_D77_1994     GAATCAGCAGTTCGAACTTCAGGTTCTGATCGCGCTGGCTGCTCGCGACG
E264_1994                              GAATCAGGAGCTCGAATTTCAGGTTCTGGTCGCGCTGGCTGCTCGCGACG
K96243_1996                            GAATCAGCAGTTCGAACTTCAGGTTCTGATCGCGCTGGCTGCTCGCGACG
MSHR346_1996                           GAATCAGCAGTTCGAACTTCAGGTTCTGATCGCGCTGGCTGCTCGCGACG

1026b_1993                             ATCTTGCCGCCGCGGCCGAAGAACGGGTCGTTCGCGAGATCGATGCTGTT
1106a_1993                             ATCTTGCCGCCGCGGCCGAAGAACGGGTCGTTCGCGAGATCGATGCTGTT
1106b_1996                             ATCTTGCCGCCGCGGCCGAAGAACGGGTCGTTCGCGAGATCGATGCTGTT
1710a_1996                             ATCTTGCCGCCGCGGCCGAAGAACGGGTCGTTCGCGAGATCGATGCTGTT
1710b_1999                             ATCTTGCCGCCGCGGCCGAAGAACGGGTCGTTCGCGAGATCGATGCTGTT
668_1995                               ATCTTGCCGCCGCGGCCGAAGAACGGGTCGTTCGCGAGATCGATGCTGTT
Bp22_1989                              ATCTTGCCGCCGCGGCCGAAGAACGGGTCGTTCGCGAGATCGATGCTGTT
BPC006_2008                            ATCTTGCCGCCGCGGCCGAAGAACGGGTCGTTCGCGAGATCGATGCTGTT
Burkholderia_pseudomallei_104_1990     ATCTTGCCGCCGCGGCCGAAGAACGGGTCGTTCGCGAGATCGATGCTGTT
Burkholderia_pseudomallei_18_1990      ATCTTGCCGCCGCGGCCGAAGAACGGGTCGTTCGCGAGATCGATGCTGTT
Burkholderia_pseudomallei_208_1990     ATCTTGCCGCCGCGGCCGAAGAACGGGTCGTTCGCGAGATCGATGCTGTT
Burkholderia_pseudomallei_24_1976      ATCTTGCCGCCGCGGCCGAAGAACGGGTCGTTCGCGAGATCGATGCTGTT
Burkholderia_pseudomallei_25_1977      ATCTTGCCGCCGCGGCCGAAGAACGGGTCGTTCGCGAGATCGATGCTGTT
Burkholderia_pseudomallei_31_1992      ATCTTGCCGCCGCGGCCGAAGAACGGGTCGTTCGCGAGATCGATGCTGTT
Burkholderia_pseudomallei_33_1976      ATCTTGCCGCCGCGGCCGAAGAACGGGTCGTTCGCGAGATCGATGCTGTT
Burkholderia_pseudomallei_35_1963      ATCTTGCCGCCGCGGCCGAAGAACGGGTCGTTCGCGAGATCGATGCTGTT
Burkholderia_pseudomallei_4075_1999    ATCTTGCCGCCGCGGCCGAAGAACGGGTCGTTCGCGAGATCGATGCTGTT
Burkholderia_pseudomallei_5_1949       ATCTTGCCGCCGCGGCCGAAGAACGGGTCGTTCGCGAGATCGATGCTGTT
Burkholderia_pseudomallei_6_1960       ATCTTGCCGCCGCGGCCGAAGAACGGGTCGTTCGCGAGATCGATGCTGTT
Burkholderia_pseudomallei_68_1992      ATCTTGCCGCCGCGGCCGAAGAACGGGTCGTTCGCGAGATCGATGCTGTT
Burkholderia_pseudomallei_8_8_117_2008 ATCTTGCCGCCGCGGCCGAAGAACGGGTCGTTCGCGAGATCGATGCTGTT
Burkholderia_pseudomallei_91_1984      ATCTTGCCGCCGCGGCCGAAGAACGGGTCGTTCGCGAGATCGATGCTGTT
Burkholderia_pseudomallei_9_1988       ATCTTGCCGCCGCGGCCGAAGAACGGGTCGTTCGCGAGATCGATGCTGTT
Burkholderia_pseudomallei_D150_2006    ATCTTGCCGCCGCGGCCGAAGAACGGGTCGTTCGCGAGATCGATGCTGTT
Burkholderia_pseudomallei_D35_2003     ATCTTGCCGCCGCGGCCGAAGAACGGGTCGTTCGCGAGATCGATGCTGTT
Burkholderia_pseudomallei_D51_1992     ATCTTGCCGCCGCGGCCGAAGAACGGGTCGTTCGCGAGATCGATGCTGTT
Burkholderia_pseudomallei_D60_1992     ATCTTGCCGCCGCGGCCGAAGAACGGGTCGTTCGCGAGATCGATGCTGTT
Burkholderia_pseudomallei_D77_1994     ATCTTGCCGCCGCGGCCGAAGAACGGGTCGTTCGCGAGATCGATGCTGTT
E264_1994                              ATCTTGCCGCCGCGGCCGAAGAACGGATCGTTCGCGAGGTCGATGCTGTT
K96243_1996                            ATCTTGCCGCCGCGGCCGAAGAACGGGTCGTTCGCGAGATCGATGCTGTT
MSHR346_1996                           ATCTTGCCGCCGCGGCCGAAGAACGGGTCGTTCGCGAGATCGATGCTGTT

1026b_1993                             CGGCAACTGCAGCGCGTCGATCATCCGCGTGCCGCGCTCGATCCAGTCCT
1106a_1993                             CGGCAACTGCAGCGCGTCGATCATCCGCGTGCCGCGCTCGATCCAGTCCT
1106b_1996                             CGGCAACTGCAGCGCGTCGATCATCCGCGTGCCGCGCTCGATCCAGTCCT
1710a_1996                             CGGCAACTGCAGCGCGTCGATCATCCGCGTGCCGCGCTCGATCCAGTCCT
1710b_1999                             CGGCAACTGCAGCGCGTCGATCATCCGCGTGCCGCGCTCGATCCAGTCCT
668_1995                               CGGCAACTGCAGCGCGTCGATCATCCGCGTGCCGCGCTCGATCCAGTCCT
Bp22_1989                              CGGCAACTGCAGCGCGTCGATCATCCGCGTGCCGCGCTCGATCCAGTCCT
BPC006_2008                            CGGCAACTGCAGCGCGTCGATCATCCGCGTGCCGCGCTCGATCCAGTCCT
Burkholderia_pseudomallei_104_1990     CGGCAACTGCAGCGCGTCGATCATCCGCGTGCCGCGCTCGATCCAGTCCT
Burkholderia_pseudomallei_18_1990      CGGCAACTGCAGCGCGTCGATCATCCGCGTGCCGCGCTCGATCCAGTCCT
Burkholderia_pseudomallei_208_1990     CGGCAACTGCAGCGCGTCGATCATCCGCGTGCCGCGCTCGATCCAGTCCT
Burkholderia_pseudomallei_24_1976      CGGCAACTGCAGCGCGTCGATCATCCGCGTGCCGCGCTCGATCCAGTCCT
Burkholderia_pseudomallei_25_1977      CGGCAACTGCAGCGCGTCGATCATCCGCGTGCCGCGCTCGATCCAGTCCT
Burkholderia_pseudomallei_31_1992      CGGCAACTGCAGCGCGTCGATCATCCGCGTGCCGCGCTCGATCCAGTCCT
Burkholderia_pseudomallei_33_1976      CGGCAACTGCAGCGCGTCGATCATCCGCGTGCCGCGCTCGATCCAGTCCT
Burkholderia_pseudomallei_35_1963      CGGCAACTGCAGCGCGTCGATCATCCGCGTGCCGCGCTCGATCCAGTCCT
Burkholderia_pseudomallei_4075_1999    CGGCAACTGCAGCGCGTCGATCATCCGCGTGCCGCGCTCGATCCAGTCCT
Burkholderia_pseudomallei_5_1949       CGGCAACTGCAGCGCGTCGATCATCCGCGTGCCGCGCTCGATCCAGTCCT
Burkholderia_pseudomallei_6_1960       CGGCAACTGCAGCGCGTCGATCATCCGCGTGCCGCGCTCGATCCAGTCCT
Burkholderia_pseudomallei_68_1992      CGGCAACTGCAGCGCGTCGATCATCCGCGTGCCGCGCTCGATCCAGTCCT
Burkholderia_pseudomallei_8_8_117_2008 CGGCAACTGCAGCGCGTCGATCATCCGCGTGCCGCGCTCGATCCAGTCCT
Burkholderia_pseudomallei_91_1984      CGGCAACTGCAGCGCGTCGATCATCCGCGTGCCGCGCTCGATCCAGTCCT
Burkholderia_pseudomallei_9_1988       CGGCAACTGCAGCGCGTCGATCATCCGCGTGCCGCGCTCGATCCAGTCCT
Burkholderia_pseudomallei_D150_2006    CGGCAACTGCAGCGCGTCGATCATCCGCGTGCCGCGCTCGATCCAGTCCT
Burkholderia_pseudomallei_D35_2003     CGGCAACTGCAGCGCGTCGATCATCCGCGTGCCGCGCTCGATCCAGTCCT
Burkholderia_pseudomallei_D51_1992     CGGCAACTGCAGCGCGTCGATCATCCGCGTGCCGCGCTCGATCCAGTCCT
Burkholderia_pseudomallei_D60_1992     CGGCAACTGCAGCGCGTCGATCATCCGCGTGCCGCGCTCGATCCAGTCTT
Burkholderia_pseudomallei_D77_1994     CGGCAACTGCAGCGCGTCGATCATCCGCGTGCCGCGCTCGATCCAGTCCT
E264_1994                              GGGCAAGTGCAGCGCGTCGATCATCCGGGTGCCGCGCTCGATCCAGTCCT
K96243_1996                            CGGCAACTGCAGCGCGTCGATCATCCGCGTGCCGCGCTCGATCCAGTCCT
MSHR346_1996                           CGGCAACTGCAGCGCGTCGATCATCCGCGTGCCGCGCTCGATCCAGTCCT

1026b_1993                             GGCGGAACGCGAGGATCTGCTCGGGCGTGCCGACGCGGATGTACTCGCGC
1106a_1993                             GGCGGAACGCGAGAATCTGCTCGGGCGTGCCGACGCGGATGTACTCGCGC
1106b_1996                             GGCGGAACGCGAGAATCTGCTCGGGCGTGCCGACGCGGATGTACTCGCGC
1710a_1996                             GGCGGAACGCGAGGATCTGCTCGGGCGTGCCGACGCGGATATACTCGCGC
1710b_1999                             GGCGGAACGCGAGGATCTGCTCGGGCGTGCCGACGCGGATATACTCGCGC
668_1995                               GGCGGAACGCGAGGATCTGCTCGGGCGTGCCGACGCGGATATACTCGCGC
Bp22_1989                              GGCGGAACGCGAGGATCTGCTCGGGCGTGCCGACGCGGATGTACTCGCGC
BPC006_2008                            GGCGGAACGCGAGAATCTGCTCGGGCGTGCCGACGCGGATGTACTCGCGC
Burkholderia_pseudomallei_104_1990     GGCGGAACGCGAGAATCTGCTCGGGCGTGCCGACGCGGATGTACTCGCGC
Burkholderia_pseudomallei_18_1990      GGCGGAACGCGAGGATCTGCTCGGGCGTGCCGACGCGGATATACTCGCGC
Burkholderia_pseudomallei_208_1990     GGCGGAACGCGAGAATCTGCTCGGGCGTGCCGACGCGGATGTACTCGCGC
Burkholderia_pseudomallei_24_1976      GGCGGAACGCGAGGATCTGCTCGGGCGTGCCGACGCGGATGTACTCGCGC
Burkholderia_pseudomallei_25_1977      GGCGGAACGCGAGGATCTGCTCGGGCGTGCCGACGCGGATGTACTCGCGC
Burkholderia_pseudomallei_31_1992      GGCGGAACGCGAGGATCTGCTCGGGCGTGCCGACGCGGATGTACTCGCGC
Burkholderia_pseudomallei_33_1976      GGCGGAACGCGAGAATCTGCTCGGGCGTGCCGACGCGGATGTACTCGCGC
Burkholderia_pseudomallei_35_1963      GGCGGAACGCGAGGATCTGCTCGGGCGTGCCGACGCGGATGTACTCGCGC
Burkholderia_pseudomallei_4075_1999    GGCGGAACGCGAGGATCTGCTCGGGCGTGCCGACGCGGATATACTCGCGC
Burkholderia_pseudomallei_5_1949       GGCGGAACGCGAGAATCTGCTCGGGCGTGCCGACGCGGATGTACTCGCGC
Burkholderia_pseudomallei_6_1960       GGCGGAACGCGAGAATCTGCTCGGGCGTGCCGACGCGGATGTACTCGCGC
Burkholderia_pseudomallei_68_1992      GGCGGAACGCGAGAATCTGCTCGGGCGTGCCGACGCGGATGTACTCGCGC
Burkholderia_pseudomallei_8_8_117_2008 GGCGGAACGCGAGGATCTGCTCGGGCGTGCCGACGCGGATGTACTCGCGC
Burkholderia_pseudomallei_91_1984      GGCGGAACGCGAGGATCTGCTCGGGCGTGCCGACGCGGATATACTCGCGC
Burkholderia_pseudomallei_9_1988       GGCGGAACGCGAGGATCTGCTCGGGCGTGCCGACGCGGATATACTCGCGC
Burkholderia_pseudomallei_D150_2006    GGCGGAACGCGAGGATCTGCTCGGGCGTGCCGACGCGGATGTACTCGCGC
Burkholderia_pseudomallei_D35_2003     GGCGGAACGCGAGGATCTGCTCGGGCGTGCCGACGCGGATGTACTCGCGC
Burkholderia_pseudomallei_D51_1992     GGCGGAACGCGAGGATCTGCTCGGGCGTGCCGACGCGGATGTACTCACGC
Burkholderia_pseudomallei_D60_1992     GGCGGAACGCGAGGATCTGCTCGGGCGTGCCGACGCGGATGTACTCGCGC
Burkholderia_pseudomallei_D77_1994     GGCGGAACGCGAGAATCTGCTCGGGCGTGCCGACGCGGATGTACTCGCGC
E264_1994                              GGCGGAACGCGAGGATCTGCTCGGGTGTGCCGATGCGGATGTATTCGCGC
K96243_1996                            GGCGGAACGCGAGGATCTGCTCGGGCGTGCCGACGCGGATATACTCGCGC
MSHR346_1996                           GGCGGAACGCGAGAATCTGCTCGGGCGTGCCGACGCGGATGTACTCGCGC

1026b_1993                             ATCCTGAAGAGCTGCATGCGCGTCGGGTCGAGCGACGGCTCGTGCCGGAA
1106a_1993                             ATCCTGAAGAGCTGCATGCGCGTCGGGTCGAGCGACGGCTCGTGCCGGAA
1106b_1996                             ATCCTGAAGAGCTGCATGCGCGTCGGGTCGAGCGACGGCTCGTGCCGGAA
1710a_1996                             ATCCTGAAGAGCTGCATGCGCGTCGGGTCGAGCGACGGCTCGTGCCGGAA
1710b_1999                             ATCCTGAAGAGCTGCATGCGCGTCGGGTCGAGCGACGGCTCGTGCCGGAA
668_1995                               ATCCTGAAGAGCTGCATGCGCGTCGGGTCGAGCGACGGCTCGTGCCGGAA
Bp22_1989                              ATCCTGAAGAGCTGCATGCGCGTCGGGTCGAGCGACGGCTCGTGCCGGAA
BPC006_2008                            ATCCTGAAGAGCTGCATGCGCGTCGGGTCGAGCGACGGCTCGTGCCGGAA
Burkholderia_pseudomallei_104_1990     ATCCTGAAGAGCTGCATGCGCGTCGGGTCGAGCGACGGCTCGTGCCGGAA
Burkholderia_pseudomallei_18_1990      ATCCTGAAGAGCTGCATGCGCGTCGGGTCGAGCGACGGCTCGTGCCGGAA
Burkholderia_pseudomallei_208_1990     ATCCTGAAGAGCTGCATGCGCGTCGGGTCGAGCGACGGCTCGTGCCGGAA
Burkholderia_pseudomallei_24_1976      ATCCTGAAGAGCTGCATGCGCGTCGGGTCGAGCGACGGCTCGTGCCGGAA
Burkholderia_pseudomallei_25_1977      ATCCTGAAGAGCTGCATGCGCGTCGGGTCGAGCGACGGCTCGTGCCGGAA
Burkholderia_pseudomallei_31_1992      ATCCTGAAGAGCTGCATGCGCGTCGGGTCGAGCGACGGCTCGTGCCGGAA
Burkholderia_pseudomallei_33_1976      ATCCTGAAGAGCTGCATGCGCGTCGGGTCGAGCGACGGCTCGTGCCGGAA
Burkholderia_pseudomallei_35_1963      ATCCTGAAGAGCTGCATGCGCGTCGGGTCGAGCGACGGCTCGTGCCGGAA
Burkholderia_pseudomallei_4075_1999    ATCCTGAAGAGCTGCATGCGCGTCGGGTCGAGCGACGGCTCGTGCCGGAA
Burkholderia_pseudomallei_5_1949       ATCCTGAAGAGCTGCATGCGCGTCGGGTCGAGCGACGGCTCGTGCCGGAA
Burkholderia_pseudomallei_6_1960       ATCCTGAAGAGCTGCATGCGCGTCGGGTCGAGCGACGGCTCGTGCCGGAA
Burkholderia_pseudomallei_68_1992      ATCCTGAAGAGCTGCATGCGCGTCGGGTCGAGCGACGGCTCGTGCCGGAA
Burkholderia_pseudomallei_8_8_117_2008 ATCCTGAAGAGCTGCATGCGCGTCGGGTCGAGCGACGGCTCGTGCCGGAA
Burkholderia_pseudomallei_91_1984      ATCCTGAAGAGCTGCATGCGCGTCGGGTCGAGCGACGGCTCGTGCCGGAA
Burkholderia_pseudomallei_9_1988       ATCCTGAAGAGCTGCATGCGCGTCGGGTCGAGCGACGGCTCGTGCCGGAA
Burkholderia_pseudomallei_D150_2006    ATCCTGAAGAGCTGCATGCGCGTCGGGTCGAGCGACGGCTCGTGCCGGAA
Burkholderia_pseudomallei_D35_2003     ATCCTGAAGAGCTGCATGCGCGTCGGGTCGAGCGACGGCTCGTGCCGGAA
Burkholderia_pseudomallei_D51_1992     ATCCTGAAGAGCTGCATGCGCGTCGGGTCGAGCGACGGCTCGTGCCGGAA
Burkholderia_pseudomallei_D60_1992     ATCCTGAAGAGCTGCATGCGCGTCGGGTCGAGCGACGGCTCGTGCCGGAA
Burkholderia_pseudomallei_D77_1994     ATCCTGAAGAGCTGCATGCGCGTCGGGTCGAGCGACGGCTCGTGCCGGAA
E264_1994                              ATCCTGAACAGTTGCATGCGCGTCGGGTCGAGCGACGGCTCGTGCCGGAA
K96243_1996                            ATCCTGAAGAGCTGCATGCGCGTCGGGTCGAGCGACGGCTCGTGCCGGAA
MSHR346_1996                           ATCCTGAAGAGCTGCATGCGCGTCGGGTCGAGCGACGGCTCGTGCCGGAA

1026b_1993                             GCAGTACGAGAATGCGTCGACGATGCGACCGTCCTCGGGCAACGCGCCGC
1106a_1993                             GCAGTACGAGAATGCGTCGACGATGCGGCCGTCCTCGGGCAACGCGCCGC
1106b_1996                             GCAGTACGAGAATGCGTCGACGATGCGGCCGTCCTCGGGCAACGCGCCGC
1710a_1996                             GCAGTACGAGAATGCGTCGACGATGCGGCCGTCCTCGGGCAACGCGCCGC
1710b_1999                             GCAGTACGAGAATGCGTCGACGATGCGGCCGTCCTCGGGCAACGCGCCGC
668_1995                               GCAGTACGAGAATGCGTCGACGATGCGGCCGTCCTCGGGCAACGCGCCGC
Bp22_1989                              GCAGTACGAGAATGCGTCGACGATGCGACCGTCCTCGGGCAACGCGCCGC
BPC006_2008                            GCAGTACGAGAATGCGTCGACGATGCGGCCGTCCTCGGGCAACGCGCCGC
Burkholderia_pseudomallei_104_1990     GCAGTACGAGAATGCGTCGACGATGCGGCCGTTCTCGGGCAACGCGCCGC
Burkholderia_pseudomallei_18_1990      GCAGTACGAGAATGCGTCGACGATGCGGCCGTCCTCGGGCAACGCGCCGC
Burkholderia_pseudomallei_208_1990     GCAGTACGAGAATGCGTCGACGATGCGGCCGTTCTCGGGCAACGCGCCGC
Burkholderia_pseudomallei_24_1976      GCAGTACGAGAATGCGTCGACGATGCGGCCGTCCTCGGGCAACGCGCCGC
Burkholderia_pseudomallei_25_1977      GCAGTACGAGAATGCGTCGACGATGCGGCCGTCCTCGGGCAACGCGCCGC
Burkholderia_pseudomallei_31_1992      GCAGTACGAGAATGCGTCGACGATGCGGCCGTCCTCGGGCAACGCGCCGC
Burkholderia_pseudomallei_33_1976      GCAGTACGAGAATGCGTCGACGATGCGACCGTCCTCGGGCAACGCGCCGC
Burkholderia_pseudomallei_35_1963      GCAGTACGAGAATGCGTCGACGATGCGGCCGTCCTCGGGCAACGCGCCGC
Burkholderia_pseudomallei_4075_1999    GCAGTACGAGAATGCGTCGACGATGCGGCCGTCCTCGGGCAACGCGCCGC
Burkholderia_pseudomallei_5_1949       GCAGTACGAGAATGCGTCGACGATGCGACCGTCCTCGGGCAACGCGCCGC
Burkholderia_pseudomallei_6_1960       GCAGTACGAGAATGCGTCGACGATGCGACCGTCCTCGGGCAACGCGCCGC
Burkholderia_pseudomallei_68_1992      GCAGTACGAGAATGCGTCGACGATGCGACCGTCCTCGGGCAACGCGCCGC
Burkholderia_pseudomallei_8_8_117_2008 GCAGTACGAGAATGCGTCGACGATGCGACCGTCCTCGGGCAACGCGCCGC
Burkholderia_pseudomallei_91_1984      GCAGTACGAGAATGCGTCGACGATGCGACCGTCCTCGGGCAACGCGCCGC
Burkholderia_pseudomallei_9_1988       GCAGTACGAGAATGCGTCGACGATGCGACCGTCCTCGGGCAACGCGCCGC
Burkholderia_pseudomallei_D150_2006    GCAGTACGAGAATGCGTCGACGATGCGACCGTCCTCGGGCAACGCGCCGC
Burkholderia_pseudomallei_D35_2003     GCAGTACGAGAATGCGTCGACGATGCGGCCGTCCTCGGGCAACGCGCCGC
Burkholderia_pseudomallei_D51_1992     GCAGTACGAGAATGCGTCGACGATGCGACCGTCCTCGGGCAACGCGCCGC
Burkholderia_pseudomallei_D60_1992     GCAGTACGAGAATGCGTCGACGATGCGGCCGTCCTCGGGCAACGCGCCGC
Burkholderia_pseudomallei_D77_1994     GCAGTACGAGAATGCGTCGACGATGCGGCCGTCCTCGGGCAACGCGCCGC
E264_1994                              GCAGTACGAGAATGCGTCGACGATCCGTCCGTCGACGGGCAGCGCGCCGC
K96243_1996                            GCAGTACGAGAATGCGTCGACGATGCGACCGTCCTCGGGCAACGCGCCGC
MSHR346_1996                           GCAGTACGAGAATGCGTCGACGATGCGGCCGTTCTCGGGCAACGCGCCGC

1026b_1993                             GCTGCGCGAGAACCGGGTAGACCGGATAGCACGCGGCGGGCGTCATCACG
1106a_1993                             GCTGCGCGAGAACCGGGTAGACCGGATAGCACGCGGCGGGCGTCATCACG
1106b_1996                             GCTGCGCGAGAACCGGGTAGACCGGATAGCACGCGGCGGGCGTCATCACG
1710a_1996                             GCTGCGCGAGAACCGGGTAGACCGGATAGCACGCGGCGGGCGTCATCACG
1710b_1999                             GCTGCGCGAGAACCGGGTAGACCGGATAGCACGCGGCGGGCGTCATCACG
668_1995                               GCTGCGCGAGAACCGGGTAGACCGGATAGCACGCGGCGGGCGTCATCACG
Bp22_1989                              GCTGCGCGAGAACCGGGTAGACCGGATAGCACGCGGCGGGCGTCATCACG
BPC006_2008                            GCTGCGCGAGAACCGGGTAGACCGGATAGCACGCGGCGGGCGTCATCACG
Burkholderia_pseudomallei_104_1990     GCTGCGCGAGAACCGGGTAGACCGGATAGCACGCGGCGGGCGTCATCACG
Burkholderia_pseudomallei_18_1990      GCTGCGCGAGAACCGGGTAGACCGGATAGCACGCGGCGGGCGTCATCACG
Burkholderia_pseudomallei_208_1990     GCTGCGCGAGAACCGGGTAGACCGGATAGCACGCGGCGGGCGTCATCACG
Burkholderia_pseudomallei_24_1976      GCTGCGCGAGAACCGGGTAGACCGGATAGCACGCGGCGGGCGTCATCACG
Burkholderia_pseudomallei_25_1977      GCTGCGCGAGAACCGGGTAGACCGGATAGCACGCGGCGGGCGTCATCACG
Burkholderia_pseudomallei_31_1992      GCTGCGCGAGAACCGGGTAGACCGGATAGCACGCGGCGGGCGTCATCACG
Burkholderia_pseudomallei_33_1976      GCTGCGCGAGAACCGGGTAGACCGGATAGCACGCGGCGGGCGTCATCACG
Burkholderia_pseudomallei_35_1963      GCTGCGCGAGAACCGGGTAGACCGGATAGCACGCGGCGGGCGTCATCACG
Burkholderia_pseudomallei_4075_1999    GCTGCGCGAGAACCGGGTAGACCGGATAGCACGCGGCGGGCGTCATCACG
Burkholderia_pseudomallei_5_1949       GCTGCGCGAGAACCGGGTAGACCGGATAGCACGCGGCGGGCGTCATCACG
Burkholderia_pseudomallei_6_1960       GCTGCGCGAGAACCGGGTAGACCGGATAGCACGCGGCGGGCGTCATCACG
Burkholderia_pseudomallei_68_1992      GCTGCGCGAGAACCGGGTAGACCGGATAGCACGCGGCGGGCGTCATCACG
Burkholderia_pseudomallei_8_8_117_2008 GCTGCGCGAGAACCGGGTAGACCGGATAGCACGCGGCGGGCGTCATCACG
Burkholderia_pseudomallei_91_1984      GCTGCGCGAGAACCGGGTAGACCGGATAGCACGCGGCGGGCGTCATCACG
Burkholderia_pseudomallei_9_1988       GCTGCGCGAGAACCGGGTAGACCGGATAGCACGCGGCGGGCGTCATCACG
Burkholderia_pseudomallei_D150_2006    GCTGCGCGAGAACCGGGTAGACCGGATAGCACGCGGCGGGCGTCATCACG
Burkholderia_pseudomallei_D35_2003     GCTGCGCGAGAACCGGGTAGACCGGATAGCACGCGGCGGGCGTCATCACG
Burkholderia_pseudomallei_D51_1992     GCTGCGCGAGAACCGGGTAGACCGGATAGCACGCGGCGGGCGTCATCACG
Burkholderia_pseudomallei_D60_1992     GCTGCGCGAGAACCGGGTAGACCGGATAGCACGCGGCGGGCGTCATCACG
Burkholderia_pseudomallei_D77_1994     GCTGCGCGAGAACCGGGTAGACCGGATAGCACGCGGCGGGCGTCATCACG
E264_1994                              GCTGCGCGACAACCGGATAGACGGGATAGCAGGCGGCGGGCGTCATCACG
K96243_1996                            GCTGCGCGAGAACCGGGTAGACCGGATAGCACGCGGCGGGCGTCATCACG
MSHR346_1996                           GCTGCGCGAGAACCGGGTAGACCGGATAGCACGCGGCGGGCGTCATCACG

1026b_1993                             ACGTAGGTCGGCTTCTGGCTTTCGGTCCAGTCGTCGCCGCGGTCGAGGCA
1106a_1993                             ACGTAGGTCGGCTTCTGGCTTTCGGTCCAGTCGTCGCCGCGGTCGAGGCA
1106b_1996                             ACGTAGGTCGGCTTCTGGCTTTCGGTCCAGTCGTCGCCGCGGTCGAGGCA
1710a_1996                             ACGTAGGTCGGCTTCTGGCTTTCGGTCCAGTCGTCGCCGCGGTCGAGGCA
1710b_1999                             ACGTAGGTCGGCTTCTGGCTTTCGGTCCAGTCGTCGCCGCGGTCGAGGCA
668_1995                               ACGTAGGTCGGCTTCTGGCTTTCGGTCCAGTCGTCGCCGCGGTCGAGGCA
Bp22_1989                              ACGTAGGTCGGCTTCTGGCTTTCGGTCCAGTCGTCGCCGCGGTCGAGGCA
BPC006_2008                            ACGTAGGTCGGCTTCTGGCTTTCGGTCCAGTCGTCGCCGCGGTCGAGGCA
Burkholderia_pseudomallei_104_1990     ACGTAGGTCGGCTTCTGGCTTTCGGTCCAGTCGTCGCCGCGGTCGAGGCA
Burkholderia_pseudomallei_18_1990      ACGTAGGTCGGCTTCTGGCTTTCGGTCCAGTCGTCGCCGCGGTCGAGGCA
Burkholderia_pseudomallei_208_1990     ACGTAGGTCGGCTTCTGGCTTTCGGTCCAGTCGTCGCCGCGGTCGAGGCA
Burkholderia_pseudomallei_24_1976      ACGTAGGTCGGCTTCTGGCTTTCGGTCCAGTCGTCGCCGCGGTCGAGGCA
Burkholderia_pseudomallei_25_1977      ACGTAGGTCGGCTTCTGGCTTTCGGTCCAGTCGTCGCCGCGGTCGAGGCA
Burkholderia_pseudomallei_31_1992      ACGTAGGTCGGCTTCTGGCTTTCGGTCCAGTCGTCGCCGCGGTCGAGGCA
Burkholderia_pseudomallei_33_1976      ACGTAGGTCGGCTTCTGGCTTTCGGTCCAGTCGTCGCCGCGGTCGAGGCA
Burkholderia_pseudomallei_35_1963      ACGTAGGTCGGCTTCTGGCTTTCGGTCCAGTCGTCGCCGCGGTCGAGGCA
Burkholderia_pseudomallei_4075_1999    ACGTAGGTCGGCTTCTGGCTTTCGGTCCAGTCGTCGCCGCGGTCGAGGCA
Burkholderia_pseudomallei_5_1949       ACGTAGGTCGGCTTCTGGCTTTCGGTCCAGTCGTCGCCGCGGTCGAGGCA
Burkholderia_pseudomallei_6_1960       ACGTAGGTCGGCTTCTGGCTTTCGGTCCAGTCGTCGCCGCGGTCGAGGCA
Burkholderia_pseudomallei_68_1992      ACGTAGGTCGGCTTCTGGCTTTCGGTCCAGTCGTCGCCGCGGTCGAGGCA
Burkholderia_pseudomallei_8_8_117_2008 ACGTAGGTCGGCTTCTGGCTTTCGGTCCAGTCGTCGCCGCGGTCGAGGCA
Burkholderia_pseudomallei_91_1984      ACGTAGGTCGGCTTCTGGCTTTCGGTCCAGTCGTCGCCGCGGTCGAGGCA
Burkholderia_pseudomallei_9_1988       ACGTAGGTCGGCTTCTGGCTTTCGGTCCAGTCGTCGCCGCGGTCGAGGCA
Burkholderia_pseudomallei_D150_2006    ACGTAGGTCGGCTTCTGGCTTTCGGTCCAGTCGTCGCCGCGGTCGAGGCA
Burkholderia_pseudomallei_D35_2003     ACGTAGGTCGGCTTCTGGCTTTCGGTCCAGTCGTCGCCGCGGTCGAGGCA
Burkholderia_pseudomallei_D51_1992     ACGTAGGTCGGCTTCTGGCTTTCGGTCCAGTCGTCGCCGCGGTCGAGGCA
Burkholderia_pseudomallei_D60_1992     ACGTAGGTCGGCTTCTGGCTTTCGGTCCAGTCGTCGCCGCGGTCGAGGCA
Burkholderia_pseudomallei_D77_1994     ACGTAGGTCGGCTTCTGGCTTTCGGTCCAGTCGTCGCCGCGGTCGAGGCA
E264_1994                              ACGTAGGTGGGCTTCTGGCTCTCGGTCCAGTCGTCGCCGCGATCGAGGCA
K96243_1996                            ACGTAGGTCGGCTTCTGGCTTTCGGTCCAGTCGTCGCCGCGGTCGAGGCA
MSHR346_1996                           ACGTAGGTCGGCTTCTGGCTTTCGGTCCAGTCGTCGCCGCGGTCGAGGCA

1026b_1993                             TTGCAGCACGCGCTGATGGTCGTGTTCGTTGCCGCAGAAGCTGTGCACGG
1106a_1993                             TTGCAGCACGCGCTGATGGTCGTGTTCGTTGCCGCAGAAGCTGTGCACGG
1106b_1996                             TTGCAGCACGCGCTGATGGTCGTGTTCGTTGCCGCAGAAGCTGTGCACGG
1710a_1996                             TTGCAGCACGCGCTGATGGTCGTGTTCGTTGCCGCAGAAGCTGTGCACGG
1710b_1999                             TTGCAGCACGCGCTGATGGTCGTGTTCGTTGCCGCAGAAGCTGTGCACGG
668_1995                               TTGCAGCACGCGCTGATGGTCGTGTTCGTTGCCGCAGAAGCTGTGCACGG
Bp22_1989                              TTGCAGCACGCGCTGATGGTCGTGTTCGTTGCCGCAGAAGCTGTGCACGG
BPC006_2008                            TTGCAGCACGCGCTGATGGTCGTGTTCGTTGCCGCAGAAGCTGTGCACGG
Burkholderia_pseudomallei_104_1990     TTGCAGCACGCGCTGATGGTCGTGTTCGTTGCCGCAGAAGCTGTGCACGG
Burkholderia_pseudomallei_18_1990      TTGCAGCACGCGCTGATGGTCGTGTTCGTTGCCGCAGAAGCTGTGCACGG
Burkholderia_pseudomallei_208_1990     TTGCAGCACGCGCTGATGATCGTGTTCGTTGCCGCAGAAGCTGTGCACGG
Burkholderia_pseudomallei_24_1976      TTGCAGCACGCGCTGATGGTCGTGTTCGTTGCCGCAGAAGCTGTGCACGG
Burkholderia_pseudomallei_25_1977      TTGCAGCACGCGCTGATGGTCGTGTTCGTTGCCGCAGAAGCTGTGCACGG
Burkholderia_pseudomallei_31_1992      TTGCAGCACGCGCTGATGGTCGTGTTCGTTGCCGCAGAAGCTGTGCACGG
Burkholderia_pseudomallei_33_1976      TTGCAGCACGCGCTGATGGTCGTGTTCGTTGCCGCAGAAGCTGTGCACGG
Burkholderia_pseudomallei_35_1963      TTGCAGCACGCGCTGATGGTCGTGTTCGTTGCCGCAGAAGCTGTGCACGG
Burkholderia_pseudomallei_4075_1999    TTGCAGCACGCGCTGATGGTCGTGTTCGTTGCCGCAGAAGCTGTGCACGG
Burkholderia_pseudomallei_5_1949       TTGCAGCACGCGCTGATGGTCGTGTTCGTTGCCGCAGAAGCTGTGCACGG
Burkholderia_pseudomallei_6_1960       TTGCAGCACGCGCTGATGGTCGTGTTCGTTGCCGCAGAAGCTGTGCACGG
Burkholderia_pseudomallei_68_1992      TTGCAGCACGCGCTGATGGTCGTGTTCGTTGCCGCAGAAGCTGTGCACGG
Burkholderia_pseudomallei_8_8_117_2008 TTGCAGCACGCGCTGATGGTCGTGTTCGTTGCCGCAGAAGCTGTGCACGG
Burkholderia_pseudomallei_91_1984      TTGCAGCACGCGCTGATGGTCGTGTTCGTTGCCGCAGAAGCTGTGCACGG
Burkholderia_pseudomallei_9_1988       TTGCAGCACGCGCTGATGGTCGTGTTCGTTGCCGCAGAAGCTGTGCACGG
Burkholderia_pseudomallei_D150_2006    TTGCAGCACGCGCTGATGGTCGTGTTCGTTGCCGCAGAAGCTGTGCACGG
Burkholderia_pseudomallei_D35_2003     TTGCAGCACGCGCTGATGGTCGTGTTCGTTGCCGCAGAAGCTGTGCACGG
Burkholderia_pseudomallei_D51_1992     TTGCAGCACGCGCTGATGGTCGTGTTCGTTGCCGCAGAAGCTGTGCACGG
Burkholderia_pseudomallei_D60_1992     TTGCAGCACGCGCTGATGGTCGTGTTCGTTGCCGCAGAAGCTGTGCACGG
Burkholderia_pseudomallei_D77_1994     TTGCAGCACGCGCTGATGGTCGTGTTCGTTGCCGCAGAAGCTGTGCACGG
E264_1994                              TTGCAGCACGCGCTGATGATCGTGCTCGTTGCCGCAGAAGCTGTGCACGG
K96243_1996                            TTGCAGCACGCGCTGATGGTCGTGTTCGTTGCCGCAGAAGCTGTGCACGG
MSHR346_1996                           TTGCAGCACGCGCTGATGATCGTGTTCGTTGCCGCAGAAGCTGTGCACGG

1026b_1993                             TGCCCGCGAGTTGCGGGAAGCTCTTCAGATATTCGCTGCGCTCGAACTCG
1106a_1993                             TGCCCGCGAGTTGCGGGAAGCTCTTCAGATATTCGCTGCGCTCGAACTCG
1106b_1996                             TGCCCGCGAGTTGCGGGAAGCTCTTCAGATATTCGCTGCGCTCGAACTCG
1710a_1996                             TGCCCGCGAGTTGCGGGAAGCTCTTCAGATATTCGCTGCGCTCGAACTCG
1710b_1999                             TGCCCGCGAGTTGCGGGAAGCTCTTCAGATATTCGCTGCGCTCGAACTCG
668_1995                               TGCCCGCGAGTTGCGGGAAGCTCTTCAGATATTCGCTGCGCTCGAACTCG
Bp22_1989                              TGCCCGCGAGTTGCGGGAAGCTCTTCAGATATTCGCTGCGCTCGAACTCG
BPC006_2008                            TGCCCGCGAGTTGCGGGAAGCTCTTCAGATATTCGCTGCGCTCGAACTCG
Burkholderia_pseudomallei_104_1990     TGCCCGCGAGTTGCGGGAAGCTCTTCAGGTATTCGCTGCGCTCGAACTCG
Burkholderia_pseudomallei_18_1990      TGCCCGCGAGTTGCGGGAAGCTCTTCAGATATTCGCTGCGCTCGAACTCG
Burkholderia_pseudomallei_208_1990     TGCCCGCGAGTTGCGGGAAGCTCTTCAGATATTCGCTGCGCTCGAACTCG
Burkholderia_pseudomallei_24_1976      TGCCCGCGAGTTGCGGGAAGCTCTTCAGATATTCGCTGCGCTCGAACTCG
Burkholderia_pseudomallei_25_1977      TGCCCGCGAGTTGCGGGAAGCTCTTCAGATATTCGCTGCGCTCGAACTCG
Burkholderia_pseudomallei_31_1992      TGCCCGCGAGTTGCGGGAAGCTCTTCAGATATTCGCTGCGCTCGAACTCG
Burkholderia_pseudomallei_33_1976      TGCCCGCGAGTTGCGGGAAGCTCTTCAGATATTCGCTGCGCTCGAACTCG
Burkholderia_pseudomallei_35_1963      TGCCCGCGAGTTGCGGGAAGCTCTTCAGATATTCGCTGCGCTCGAACTCG
Burkholderia_pseudomallei_4075_1999    TGCCCGCGAGTTGCGGGAAGCTCTTCAGATATTCGCTGCGCTCGAACTCG
Burkholderia_pseudomallei_5_1949       TGCCCGCGAGTTGCGGGAAGCTCTTCAGGTATTCGCTGCGCTCGAACTCG
Burkholderia_pseudomallei_6_1960       TGCCCGCGAGTTGCGGGAAGCTCTTCAGATATTCGCTGCGCTCGAACTCG
Burkholderia_pseudomallei_68_1992      TGCCCGCGAGTTGCGGGAAGCTCTTCAGATATTCGCTGCGCTCGAACTCG
Burkholderia_pseudomallei_8_8_117_2008 TGCCCGCGAGTTGCGGGAAGCTCTTCAGATATTCGCTGCGCTCGAACTCG
Burkholderia_pseudomallei_91_1984      TGCCCGCGAGTTGCGGGAAGCTCTTCAGGTATTCGCTGCGCTCGAACTCG
Burkholderia_pseudomallei_9_1988       TGCCCGCGAGTTGCGGGAAGCTCTTCAGGTATTCGCTGCGCTCGAACTCG
Burkholderia_pseudomallei_D150_2006    TGCCCGCGAGTTGCGGGAAGCTCTTCAGGTATTCGCTGCGCTCGAACTCG
Burkholderia_pseudomallei_D35_2003     TGCCCGCGAGTTGCGGGAAGCTCTTCAGATATTCGCTGCGCTCGAACTCG
Burkholderia_pseudomallei_D51_1992     TGCCCGCGAGTTGCGGGAAGCTCTTCAGGTATTCGCTGCGCTCGAACTCG
Burkholderia_pseudomallei_D60_1992     TGCCCGCGAGTTGCGGGAAGCTCTTCAGGTATTCGCTGCGCTCGAACTCG
Burkholderia_pseudomallei_D77_1994     TGCCCGCGAGTTGCGGGAAGCTCTTCAGATATTCGCTGCGCTCGAACTCG
E264_1994                              TGCCCGCGAGCTGCGGGAAGCTCTTCAGATATTCGCTGCGCTCGAATTCG
K96243_1996                            TGCCCGCGAGTTGCGGGAAGCTCTTCAGGTATTCGCTGCGCTCGAACTCG
MSHR346_1996                           TGCCCGCGAGTTGCGGGAAGCTCTTCAGATATTCGCTGCGCTCGAACTCG

1026b_1993                             GGGCGGCTCATCGCCGGCGGAAAACGCAGCACTTCCGCATGCTGATCGGC
1106a_1993                             GGGCGGCTCATCGCCGGCGGAAAACGCAGCACTTCCGCATGCTGATCGGC
1106b_1996                             GGGCGGCTCATCGCCGGCGGAAAACGCAGCACTTCCGCATGCTGATCGGC
1710a_1996                             GGGCGGCTCATCGCCGGCGGAAAACGCAGCACTTCCGCATGCTGATCGGC
1710b_1999                             GGGCGGCTCATCGCCGGCGGAAAACGCAGCACTTCCGCATGCTGATCGGC
668_1995                               GGGCGGCTCATCGCCGGCGGAAAACGCAGCACTTCCGCATGCTGATCGGC
Bp22_1989                              GGGCGGCTCATCGCCGGCGGAAAACGCAGCACTTCCGCATGCTGATCGGC
BPC006_2008                            GGGCGGCTCATCGCCGGCGGAAAACGCAGCACTTCCGCATGCTGATCGGC
Burkholderia_pseudomallei_104_1990     GGGCGGCTCATCGCCGGCGGAAAACGCAGCACTTCCGCATGCTGATCGGC
Burkholderia_pseudomallei_18_1990      GGGCGGCTCATCGCCGGCGGAAAACGCAGCACTTCCGCATGCTGATCGGC
Burkholderia_pseudomallei_208_1990     GGGCGGCTCATCGCCGGCGGAAAACGCAGCACTTCCGCATGCTGATCGGC
Burkholderia_pseudomallei_24_1976      GGGCGGCTCATCGCCGGCGGAAAACGCAGCACTTCCGCATGCTGATCGGC
Burkholderia_pseudomallei_25_1977      GGGCGGCTCATCGCCGGCGGAAAACGCAGCACTTCCGCATGCTGATCGGC
Burkholderia_pseudomallei_31_1992      GGGCGGCTCATCGCCGGCGGAAAACGCAGCACTTCCGCATGCTGATCGGC
Burkholderia_pseudomallei_33_1976      GGGCGGCTCATCGCCGGCGGAAAACGCAGCACTTCCGCATGCTGATCGGC
Burkholderia_pseudomallei_35_1963      GGGCGGCTCATCGCCGGCGGAAAACGCAGCACTTCCGCATGCTGATCGGC
Burkholderia_pseudomallei_4075_1999    GGGCGGCTCATCGCCGGCGGAAAACGCAGCACTTCCGCATGCTGATCGGC
Burkholderia_pseudomallei_5_1949       GGGCGGCTCATCGCCGGCGGAAAACGCAGCACTTCCGCATGCTGATCGGC
Burkholderia_pseudomallei_6_1960       GGGCGGCTCATCGCCGGCGGAAAACGCAGCACTTCCGCATGCTGATCGGC
Burkholderia_pseudomallei_68_1992      GGGCGGCTCATCGCCGGCGGAAAACGCAGCACTTCCGCATGCTGATCGGC
Burkholderia_pseudomallei_8_8_117_2008 GGGCGGCTCATCGCCGGCGGAAAACGCAGCACTTCCGCATGCTGATCGGC
Burkholderia_pseudomallei_91_1984      GGGCGGCTCATCGCCGGCGGAAAACGCAGCACTTCCGCATGCTGATCGGC
Burkholderia_pseudomallei_9_1988       GGGCGGCTCATCGCCGGCGGAAAACGCAGCACTTCCGCATGCTGATCGGC
Burkholderia_pseudomallei_D150_2006    GGGCGGCTCATCGCCGGCGGAAAACGCAGCACTTCCGCATGCTGATCGGC
Burkholderia_pseudomallei_D35_2003     GGGCGGCTCATCGCCGGCGGAAAACGCAGCACTTCCGCATGCTGATCGGC
Burkholderia_pseudomallei_D51_1992     GGGCGGCTCATCGCCGGCGGAAAACGCAGCACTTCCGCATGCTGATCGGC
Burkholderia_pseudomallei_D60_1992     GGGCGGCTCATCGCCGGCGGAAAACGCAGCACTTCCGCATGCTGATCGGC
Burkholderia_pseudomallei_D77_1994     GGGCGGCTCATCGCCGGCGGAAAACGCAGCACTTCCGCATGCTGATCGGC
E264_1994                              GGGCGGCTCATCGCCGGCGGAAAGCGCAGCACTTCCGCGTGCTGGTCGGC
K96243_1996                            GGGCGGCTCATCGCCGGCGGAAAACGCAGCACTTCCGCATGCTGATCGGC
MSHR346_1996                           GGGCGGCTCATCGCCGGCGGAAAACGCAGCACTTCCGCATGCTGATCGGC

1026b_1993                             GCCGAGGCGCGTGATGTAGGCGTCGAGCGCGTCGACGACGCGCTCGAACC
1106a_1993                             GCCGAGGCGCGTGATGTAGGCGTCGAGCGCGTCGACGACGCGCTCGAACC
1106b_1996                             GCCGAGGCGCGTGATGTAGGCGTCGAGCGCGTCGACGACGCGCTCGAACC
1710a_1996                             GCCGAGGCGCGTGATGTAGGCGTCGAGCGCGTCGACGACGCGCTCGAACC
1710b_1999                             GCCGAGGCGCGTGATGTAGGCGTCGAGCGCGTCGACGACGCGCTCGAACC
668_1995                               GCCGAGGCGCGTGATGTAGGCGTCGAGCGCGTCGACGACGCGCTCGAACC
Bp22_1989                              GCCGAGGCGCGTGATGTAGGCGTCGAGCGCGTCGACGACGCGCTCGAACC
BPC006_2008                            GCCGAGGCGCGTGATGTAGGCGTCGAGCGCGTCGACGACGCGCTCGAACC
Burkholderia_pseudomallei_104_1990     GCCGAGGCGCGTGATGTAGGCGTCGAGCGCGTCGACGACGCGCTCGAACC
Burkholderia_pseudomallei_18_1990      GCCGAGGCGCGTGATGTAGGCGTCGAGCGCGTCGACGACGCGCTCGAACC
Burkholderia_pseudomallei_208_1990     GCCGAGGCGCGTGATGTAGGCGTCGAGCGCGTCGACGACGCGCTCGAACC
Burkholderia_pseudomallei_24_1976      GCCGAGGCGCGTGATGTAGGCGTCGAGCGCGTCGACGACGCGCTCGAACC
Burkholderia_pseudomallei_25_1977      GCCGAGGCGCGTGATGTAGGCGTCGAGCGCGTCGACGACGCGCTCGAACC
Burkholderia_pseudomallei_31_1992      GCCGAGGCGCGTGATGTAGGCGTCGAGCGCGTCGACGACGCGCTCGAACC
Burkholderia_pseudomallei_33_1976      GCCGAGGCGCGTGATGTAGGCGTCGAGCGCGTCGACGACGCGCTCGAACC
Burkholderia_pseudomallei_35_1963      GCCGAGGCGCGTGATGTAGGCGTCGAGCGCGTCGACGACGCGCTCGAACC
Burkholderia_pseudomallei_4075_1999    GCCGAGGCGCGTGATGTAGGCGTCGAGCGCGTCGACGACGCGCTCGAACC
Burkholderia_pseudomallei_5_1949       ACCGAGGCGCGTGATGTAGGCGTCGAGCGCGTCGACGACGCGCTCGAACC
Burkholderia_pseudomallei_6_1960       GCCGAGGCGCGTGATGTAGGCGTCGAGCGCGTCGACGACGCGCTCGAACC
Burkholderia_pseudomallei_68_1992      GCCGAGGCGCGTGATGTAGGCGTCGAGCGCGTCGACGACGCGCTCGAACC
Burkholderia_pseudomallei_8_8_117_2008 GCCGAGGCGCGTGATGTAGGCGTCGAGCGCGTCGACGACGCGCTCGAACC
Burkholderia_pseudomallei_91_1984      GCCGAGGCGCGTGATGTAGGCGTCGAGCGCGTCGACGACGCGCTCGAACC
Burkholderia_pseudomallei_9_1988       GCCGAGGCGCGTGATGTAGGCGTCGAGCGCGTCGACGACGCGCTCGAACC
Burkholderia_pseudomallei_D150_2006    GCCGAGGCGCGTGATGTAGGCGTCGAGCGCGTCGACGACGCGCTCGAACC
Burkholderia_pseudomallei_D35_2003     GCCGAGGCGCGTGATGTAGGCGTCGAGCGCGTCGACGACGCGCTCGAACC
Burkholderia_pseudomallei_D51_1992     GCCGAGGCGCGTGATGTAGGCGTCGAGCGCGTCGACGACGCGCTCGAACC
Burkholderia_pseudomallei_D60_1992     GCCGAGGCGCGTGATGTAGGCGTCGAGCGCGTCGACGACGCGCTCGAACC
Burkholderia_pseudomallei_D77_1994     GCCGAGGCGCGTGATGTAGGCGTCGAGCGCGTCGACGACGCGCTCGAACC
E264_1994                              GCCGAGGCGCGTGATGTACGCGTCGAGCGCGTCGACGACGCGCTCGAACT
K96243_1996                            GCCGAGGCGCGTGATGTAGGCGTCGAGCGCGTCGACGACGCGCTCGAACC
MSHR346_1996                           GCCGAGGCGCGTGATGTAGGCGTCGAGCGCGTCGACGACGCGCTCGAACC

1026b_1993                             GCTCGCTGCGGCCGAACAGGCCCTGGATGCCCGTCGAAATCAGCAGCCCC
1106a_1993                             GCTCGCTGCGGCCGAACAGGCCCTGGATGCCCGTCGAAATCAGCAGCCCC
1106b_1996                             GCTCGCTGCGGCCGAACAGGCCCTGGATGCCCGTCGAAATCAGCAGCCCC
1710a_1996                             GCTCGCTGCGGCCGAACAGGCCCTGGATGCCCGTCGAAATCAGCAGCCCC
1710b_1999                             GCTCGCTGCGGCCGAACAGGCCCTGGATGCCCGTCGAAATCAGCAGCCCC
668_1995                               GCTCGCTGCGGCCGAACAGGCCCTGGATGCCCGTCGAAATCAGCAGCCCC
Bp22_1989                              GCTCGCTGCGGCCGAACAGGCCCTGGATGCCCGTCGAAATCAGCAGCCCC
BPC006_2008                            GCTCGCTGCGGCCGAACAGGCCCTGGATGCCCGTCGAAATCAGCAGCCCC
Burkholderia_pseudomallei_104_1990     GCTCGCTGCGGCCGAACAGGCCCTGGATGCCCGTCGAAATCAGCAGCCCC
Burkholderia_pseudomallei_18_1990      GCTCGCTGCGGCCGAACAGGCCCTGGATGCCCGTCGAAATCAGCAGCCCC
Burkholderia_pseudomallei_208_1990     GCTCGCTGCGGCCGAACAGGCCCTGGATGCCCGTCGAAATCAGCAGCCCC
Burkholderia_pseudomallei_24_1976      GCTCGCTGCGGCCGAACAGGCCCTGGATGCCCGTCGAAATCAGCAGCCCC
Burkholderia_pseudomallei_25_1977      GCTCGCTGCGGCCGAACAGGCCCTGGATGCCCGTCGAAATCAGCAGCCCC
Burkholderia_pseudomallei_31_1992      GCTCGCTGCGGCCGAACAGGCCCTGGATGCCCGTCGAAATCAGCAGCCCC
Burkholderia_pseudomallei_33_1976      GCTCGCTGCGGCCGAACAGGCCCTGGATGCCCGTCGAAATCAGCAGCCCC
Burkholderia_pseudomallei_35_1963      GCTCGCTGCGGCCGAACAGGCCCTGGATGCCCGTCGAAATCAGCAGCCCC
Burkholderia_pseudomallei_4075_1999    GCTCGCTGCGGCCGAACAGGCCCTGGATGCCCGTCGAAATCAGCAGCCCC
Burkholderia_pseudomallei_5_1949       GCTCGCTGCGGCCGAACAGGCCCTGGATGCCCGTCGAAATCAGCAGCCCC
Burkholderia_pseudomallei_6_1960       GCTCGCTGCGGCCGAACAGGCCCTGGATGCCCGTCGAAATCAGCAGCCCC
Burkholderia_pseudomallei_68_1992      GCTCGCTGCGGCCGAACAGGCCCTGGATGCCCGTCGAAATCAGCAGCCCC
Burkholderia_pseudomallei_8_8_117_2008 GCTCGCTGCGGCCGAACAGGCCCTGGATGCCCGTCGAAATCAGCAGCCCC
Burkholderia_pseudomallei_91_1984      GCTCGCTGCGGCCGAACAGGCCCTGGATGCCCGTCGAAATCAGCAGCCCC
Burkholderia_pseudomallei_9_1988       GCTCGCTGCGGCCGAACAGGCCCTGGATGCCCGTCGAAATCAGCAGCCCC
Burkholderia_pseudomallei_D150_2006    GCTCGCTGCGGCCGAACAGGCCCTGGATGCCCGTCGAAATCAGCAGCCCC
Burkholderia_pseudomallei_D35_2003     GCTCGCTGCGGCCGAACAGGCCCTGGATGCCCGTCGAAATCAGCAGCCCC
Burkholderia_pseudomallei_D51_1992     GCTCGCTGCGGCCGAACAGGCCCTGGATGCCCGTCGAAATCAGCAGCCCC
Burkholderia_pseudomallei_D60_1992     GCTCGCTGCGGCCGAACAGGCCCTGGATGCCCGTCGAAATCAGCAGCCCC
Burkholderia_pseudomallei_D77_1994     GCTCGCTGCGGCCGAACAGGCCCTGGATGCCCGTCGAAATCAGCAGCCCC
E264_1994                              TCTCGCTGCGGCCGAACAGGCCCTGGATGCCCGTCGAAATCAACAGCCCC
K96243_1996                            GCTCGCTGCGGCCGAACAGGCCCTGGATGCCCGTCGAAATCAGCAGCCCC
MSHR346_1996                           GCTCGCTGCGGCCGAACAGGCCCTGGATGCCCGTCGAAATCAGCAGCCCC

1026b_1993                             GCTTCGACGAGCTCGTCGCGCAGCTTGTTCACGCCGCTGCGATCGATGGG
1106a_1993                             GCTTCGACGAGCTCGTCGCGCAGCTTGTTCACGCCGCTGCGATCGATGGG
1106b_1996                             GCTTCGACGAGCTCGTCGCGCAGCTTGTTCACGCCGCTGCGATCGATGGG
1710a_1996                             GCTTCGACGAGCTCGTCGCGCAGCTTGTTCACGCCGCTGCGATCGATAGG
1710b_1999                             GCTTCGACGAGCTCGTCGCGCAGCTTGTTCACGCCGCTGCGATCGATAGG
668_1995                               GCTTCGACGAGCTCGTCGCGCAGCTTGTTCACGCCGCTGCGATCGATGGG
Bp22_1989                              GCTTCGACGAGCTCGTCGCGCAGCTTGTTCACGCCGCTGCGATCGATGGG
BPC006_2008                            GCTTCGACGAGCTCGTCGCGCAGCTTGTTCACGCCGCTGCGATCGATGGG
Burkholderia_pseudomallei_104_1990     GCTTCGACGAGCTCGTCGCGCAGCTTGTTCACGCCGCTGCGATCGATGGG
Burkholderia_pseudomallei_18_1990      GCTTCGACGAGCTCGTCGCGCAGCTTGTTCACGCCGCTGCGATCGATAGG
Burkholderia_pseudomallei_208_1990     GCTTCGACGAGCTCGTCGCGCAGCTTGTTCACGCCGCTGCGATCGATGGG
Burkholderia_pseudomallei_24_1976      GCTTCGACGAGCTCGTCGCGCAGCTTGTTCACGCCGCTGCGATCGATGGG
Burkholderia_pseudomallei_25_1977      GCTTCGACGAGCTCGTCGCGCAGCTTGTTCACGCCGCTGCGATCGATGGG
Burkholderia_pseudomallei_31_1992      GCTTCGACGAGCTCGTCGCGCAGCTTGTTCACGCCGCTGCGATCGATGGG
Burkholderia_pseudomallei_33_1976      GCTTCGACGAGCTCGTCGCGCAGCTTGTTCACGCCGCTGCGATCGATGGG
Burkholderia_pseudomallei_35_1963      GCTTCGACGAGCTCGTCGCGCAGCTTGTTCACGCCGCTGCGATCGATGGG
Burkholderia_pseudomallei_4075_1999    GCTTCGACGAGCTCGTCGCGCAGCTTGTTCACGCCGCTGCGATCGATAGG
Burkholderia_pseudomallei_5_1949       GCTTCGACGAGCTCGTCGCGCAGCTTGTTCACGCCGCTGCGATCGATGGG
Burkholderia_pseudomallei_6_1960       GCTTCGACGAGCTCGTCGCGCAGCTTGTTCACGCCGCTGCGATCGATGGG
Burkholderia_pseudomallei_68_1992      GCTTCGACGAGCTCGTCGCGCAGCTTGTTCACGCCGCTGCGATCGATGGG
Burkholderia_pseudomallei_8_8_117_2008 GCTTCGACGAGCTCGTCGCGCAGCTTGTTCACGCCGCTGCGATCGATGGG
Burkholderia_pseudomallei_91_1984      GCTTCGACGAGCTCGTCGCGCAGCTTGTTCACGCCGCTGCGATCGATGGG
Burkholderia_pseudomallei_9_1988       GCTTCGACGAGCTCGTCGCGCAGCTTGTTCACGCCGCTGCGATCGATGGG
Burkholderia_pseudomallei_D150_2006    GCTTCGACGAGCTCGTCGCGCAGCTTGTTCACGCCGCTGCGATCGATGGG
Burkholderia_pseudomallei_D35_2003     GCTTCGACGAGCTCGTCGCGCAGCTTGTTCACGCCGCTGCGATCGATAGG
Burkholderia_pseudomallei_D51_1992     GCTTCGACGAGCTCGTCGCGCAGCTTGTTCACGCCGCTGCGATCGATGGG
Burkholderia_pseudomallei_D60_1992     GCTTCGACGAGCTCGTCGCGCAGCTTGTTCACGCCGCTGCGATCGATGGG
Burkholderia_pseudomallei_D77_1994     GCTTCGACGAGCTCGTCGCGCAGCTTGTTCACGCCGCTGCGATCGATGGG
E264_1994                              GCTTCGACGAGCTCGTCGCGCAGCTTGTTCACGCCGTCGCGATCGAGGGG
K96243_1996                            GCTTCGACGAGCTCGTCGCGCAGCTTGTTCACGCCGCTGCGATCGATGGG
MSHR346_1996                           GCTTCGACGAGCTCGTCGCGCAGCTTGTTCACGCCGCTGCGATCGATGGG

1026b_1993                             CGCGTCGGCCGTTTCGGCCGCGCGCACGGAAGGTTGGGTCATGTCGTTCA
1106a_1993                             CGCGTCGGCCGTTTCGGCCGCGCGCACGGAAGGTTGGGTCATGTCGTTCA
1106b_1996                             CGCGTCGGCCGTTTCGGCCGCGCGCACGGAAGGTTGGGTCATGTCGTTCA
1710a_1996                             CGCGTCGGCCGTTTCGGCCGCGCGCACGGAAGGTTGGGTCATGTCGTTCA
1710b_1999                             CGCGTCGGCCGTTTCGGCCGCGCGCACGGAAGGTTGGGTCATGTCGTTCA
668_1995                               CGCGTCGGCCGTTTCGGCCGCGCGCACGGAAGGTTGGGTCATGTCGTTCA
Bp22_1989                              CGCGTCGGCCGTTTCGGCCGCGCGCACGGAAGGTTGGGTCATGTCGTTCA
BPC006_2008                            CGCGTCGGCCGTTTCGGCCGCGCGCACGGAAGGTTGGGTCATGTCGTTCA
Burkholderia_pseudomallei_104_1990     CGCGTCGGCCGTTTCGGCCGCGCGCACGGAAGGTTGGGTCATGTCGTTCA
Burkholderia_pseudomallei_18_1990      CGCGTCGGCCGTTTCGGCCGCGCGCACGGAAGGTTGGGTCATGTCGTTCA
Burkholderia_pseudomallei_208_1990     CGCGTCGGCCGTTTCGGCCGCGCGCACGGAAGGTTGGGTCATGTCGTTCA
Burkholderia_pseudomallei_24_1976      CGCGTCGGCCGTTTCGGCCGCGCGCACGGAAGGTTGGGTCATGTCGTTCA
Burkholderia_pseudomallei_25_1977      CGCGTCGGCCGTTTCGGCCGCGCGCACGGAAGGTTGGGTCATGTCGTTCA
Burkholderia_pseudomallei_31_1992      CGCGTCGGCCGTTTCGGCCGCGCGCACGGAAGGTTGGGTCATGTCGTTCA
Burkholderia_pseudomallei_33_1976      CGCGTTGGCCGTTTCGGCCGCGCGCACGGAAGGTTGGGTCATGTCGTTCA
Burkholderia_pseudomallei_35_1963      CGCGTCGGCCGTTTCGGCCGCGCGCACGGAAGGTTGGGTCATGTCGTTCA
Burkholderia_pseudomallei_4075_1999    CGCGTCGGCCGTTTCGGCCGCGCGCACGGAAGGTTGGGTCATGTCGTTCA
Burkholderia_pseudomallei_5_1949       CGCGTCGGCCGTTTCGGCCGCGCGCACGGAAGGTTGGGTCATGTCGTTCA
Burkholderia_pseudomallei_6_1960       CGCGTTGGCCGTTTCGGCCGCGCGCACGGAAGGTTGGGTCATGTCGTTCA
Burkholderia_pseudomallei_68_1992      CGCGTTGGCCGTTTCGGCCGCGCGCACGGAAGGTTGGGTCATGTCGTTCA
Burkholderia_pseudomallei_8_8_117_2008 CGCGTCGGCCGTTTCGGCCGCGCGCACGGAAGGTTGGGTCATGTCGTTCA
Burkholderia_pseudomallei_91_1984      CGCGTCGGCCGTTTCGGCCGCGCGCACGGAAGGTTGGGTCATGTCGTTCA
Burkholderia_pseudomallei_9_1988       CGCGTCGGCCGTTTCGGCCGCGCGCACGGAAGGTTGGGTCATGTCGTTCA
Burkholderia_pseudomallei_D150_2006    CGCGTCGGCCGTTTCGGCCGCGCGCACGGAAGGTTGGGTCATGTCGTTCA
Burkholderia_pseudomallei_D35_2003     CGCGTCGGCCGTTTCGGCCGCGCGCACGGAAGGTTGGGTCATGTCGTTCA
Burkholderia_pseudomallei_D51_1992     CGCGTCGGCCGTTTCGGCCGCGCGCACGGAAGGTTGGGTCATGTCGTTCA
Burkholderia_pseudomallei_D60_1992     CGCGTCGGCCGTTTCGGCCGCGCGCACGGAAGGTTGGGTCATGTCGTTCA
Burkholderia_pseudomallei_D77_1994     CGCGTCGGCCGTTTCGGCCGCGCGCACGGAAGGTTGGGTCATGTCGTTCA
E264_1994                              CGCGTGGGCCGCGTCGGCCGCGCGCACGGAAGGATGGGTCATATCGTTCA
K96243_1996                            CGCGTCGGCCGTTTCGGCCGCGCGCACGGAAGGTTGGGTCATGTCGTTCA
MSHR346_1996                           CGCGTCGGCCGTTTCGGCCGCGCGCACGGAAGGTTGGGTCATGTCGTTCA

1026b_1993                             AATCTCTCTTTCAAGCGTGGCGGGACGCAGTGCGAGCAACAGGTTGGCCG
1106a_1993                             AATCTCTCTTTCAAGCGTGGCGGGACGCAGTGCGAGCAACAGGTTGGCCG
1106b_1996                             AATCTCTCTTTCAAGCGTGGCGGGACGCAGTGCGAGCAACAGGTTGGCCG
1710a_1996                             AATCTCTCTTTCAAGCGTGGCGGGACGCAGTGCGAGCAACAGGTTGGCCG
1710b_1999                             AATCTCTCTTTCAAGCGTGGCGGGACGCAGTGCGAGCAACAGGTTGGCCG
668_1995                               AATCTCTCTTTCAAGCGTGGCGGGACGCAGTGCGAGCAACAGGTTGGCCG
Bp22_1989                              AATCTCTCTTTCAAGCGTGGCGGGACGCAGTGCGAGCAACAGGTTGGCCG
BPC006_2008                            AATCTCTCTTTCAAGCGTGGCGGGACGCAGTGCGAGCAACAGGTTGGCCG
Burkholderia_pseudomallei_104_1990     AATCTCTCTTTCAAGCGTGGCGGGACGCAGTGCGAGCAACAGGTTGGCCG
Burkholderia_pseudomallei_18_1990      AATCTCTCTTTCAAGCGTGGCGGGACGCAGTGCGAGCAACAGGTTGGCCG
Burkholderia_pseudomallei_208_1990     AATCTCTCTTTCAAGCGTGGCGGGACGCAGTGCGAGCAACAGGTTGGCCG
Burkholderia_pseudomallei_24_1976      AATCTCTCTTTCAAGCGTGGCGGGACGCAGTGCGAGCAACAGGTTGGCCG
Burkholderia_pseudomallei_25_1977      AATCTCTCTTTCAAGCGTGGCGGGACGCAGTGCGAGCAACAGGTTGGCCG
Burkholderia_pseudomallei_31_1992      AATCTCTCTTTCAAGCGTGGCGGGACGCAGTGCGAGCAACAGGTTGGCCG
Burkholderia_pseudomallei_33_1976      AATCTCTCTTTCAAGCGTGGCGGGACGCAGTGCGAGCAACAGGTTGGCCG
Burkholderia_pseudomallei_35_1963      AATCTCTCTTTCAAGCGTGGCGGGACGCAGTGCGAGCAACAGGTTGGCCG
Burkholderia_pseudomallei_4075_1999    AATCTCTCTTTCAAGCGTGGCGGGACGCAGTGCGAGCAACAGGTTGGCCG
Burkholderia_pseudomallei_5_1949       AATCTCTCTTTCAAGCGTGGCGGGACGCAGTGCGAGCAACAGGTTGGCCG
Burkholderia_pseudomallei_6_1960       AATCTCTCTTTCAAGCGTGGCGGGACGCAGTGCGAGCAACAGGTTGGCCG
Burkholderia_pseudomallei_68_1992      AATCTCTCTTTCAAGCGTGGCGGGACGCAGTGCGAGCAACAGGTTGGCCG
Burkholderia_pseudomallei_8_8_117_2008 AATCTCTCTTTCAAGCGTGGCGGGACGCAGTGCGAGCAACAGGTTGGCCG
Burkholderia_pseudomallei_91_1984      AATCTCTCTTTCAAGCGTGGCGGGACGCAGTGCGAGCAACAGGTTGGCCG
Burkholderia_pseudomallei_9_1988       AATCTCTCTTTCAAGCGTGGCGGGACGCAGTGCGAGCAACAGGTTGGCCG
Burkholderia_pseudomallei_D150_2006    AATCTCTCTTTCAAGCGTGGCGGGACGCAGTGCGAGCAACAGGTTGGCCG
Burkholderia_pseudomallei_D35_2003     AATCTCTCTTTCAAGCGTGGCGGGACGCAGTGCGAGCAACAGGTTGGCCG
Burkholderia_pseudomallei_D51_1992     AATCTCTCTTTCAAGCGTGGCGGGACGCAGTGCGAGCAACAGGTTGGCCG
Burkholderia_pseudomallei_D60_1992     AATCTCTCTTTCAAGCGTGGCGGGACGTAGTGCGAGCAACAGGTTGGCCG
Burkholderia_pseudomallei_D77_1994     AATCTCTCTTTCAAGCGTGGCGGGACGCAGTGCGAGCAACAGGTTGGCCG
E264_1994                              AATCTCTCTCTCAAGCGTGGCGGGGCGCAGCGCGAGCAGCAGGTTGGCCG
K96243_1996                            AATCTCTCTTTCAAGCGTGGCGGGACGCAGTGCGAGCAACAGGTTGGCCG
MSHR346_1996                           AATCTCTCTTTCAAGCGTGGCGGGACGCAGTGCGAGCAACAGGTTGGCCG

1026b_1993                             TGTTCGCCTCGATGCGGTCGTTGCTGATCATGAGCGGCGCCGAATGCAGG
1106a_1993                             TGTTCGCCTCGATGCGGTCGTTGCTGATCATGAGCGGCGCCGAATGCAGG
1106b_1996                             TGTTCGCCTCGATGCGGTCGTTGCTGATCATGAGCGGCGCCGAATGCAGG
1710a_1996                             TGTTCGCCTCGATGCGGTCGTTGCTGATCATGAGCGGCGCCGAATGCAGG
1710b_1999                             TGTTCGCCTCGATGCGGTCGTTGCTGATCATGAGCGGCGCCGAATGCAGG
668_1995                               TGTTCGCCTCGATGCGGTCGTTGCTGATCATGAGCGGCGCCGAATGCAGA
Bp22_1989                              TGTTCGCCTCGATGCGGTCGTTGCTGATCATGAGCGGCGCCGAATGCAGG
BPC006_2008                            TGTTCGCCTCGATGCGGTCGTTGCTGATCATGAGCGGCGCCGAATGCAGG
Burkholderia_pseudomallei_104_1990     TGTTCGCCTCGATGCGGTCGTTGCTGATCATGAGCGGCGCCGAATGCAGG
Burkholderia_pseudomallei_18_1990      TGTTCGCCTCGATGCGGTCGTTGCTGATCATGAGCGGCGCCGAATGCAGG
Burkholderia_pseudomallei_208_1990     TGTTCGCCTCGATGCGGTCGTTGCTGATCATGAGCGGCGCCGAATGCAGG
Burkholderia_pseudomallei_24_1976      TGTTCGCCTCGATGCGGTCGTTGCTGATCATGAGCGGCGCCGAATGCAGG
Burkholderia_pseudomallei_25_1977      TGTTCGCCTCGATGCGGTCGTTGCTGATCATCAGCGGCGCCGAATGCAGG
Burkholderia_pseudomallei_31_1992      TGTTCGCCTCGATGCGGTCGTTGCTGATCATGAGCGGCGCCGAATGCAGG
Burkholderia_pseudomallei_33_1976      TGTTCGCCTCGATGCGGTCGTTGCTGATCATGAGCGGCGCCGAATGCAGG
Burkholderia_pseudomallei_35_1963      TGTTCGCCTCGATGCGGTCGTTGCTGATCATCAGCGGCGCCGAATGCAGG
Burkholderia_pseudomallei_4075_1999    TGTTCGCCTCGATGCGGTCGTTGCTGATCATGAGCGGCGCCGAATGCAGG
Burkholderia_pseudomallei_5_1949       TGTTCGCCTCGATGCGGTCGTTGCTGATCATGAGCGGCGCCGAATGCAGG
Burkholderia_pseudomallei_6_1960       TGTTCGCCTCGATGCGGTCGTTGCTGATCATGAGCGGCGCCGAATGCAGG
Burkholderia_pseudomallei_68_1992      TGTTCGCCTCGATGCGGTCGTTGCTGATCATGAGCGGCGCCGAATGCAGG
Burkholderia_pseudomallei_8_8_117_2008 TGTTCGCCTCGATGCGGTCGTTGCTGATCATGAGCGGCGCCGAATGCAGG
Burkholderia_pseudomallei_91_1984      TGTTCGCCTCGATGCGGTCGTTGCTGATCATGAGCGGCGCCGAATGCAGG
Burkholderia_pseudomallei_9_1988       TGTTCGCCTCGATGCGGTCGTTGCTGATCATGAGCGGCGCCGAATGCAGG
Burkholderia_pseudomallei_D150_2006    TGTTCGCCTCGATGCGGTCGTTGCTGATCATGAGCGGCGCCGAATGCAGG
Burkholderia_pseudomallei_D35_2003     TGTTCGCCTCGATGCGGTCGTTGCTGATCATGAGCGGCGCCGAATGCAGG
Burkholderia_pseudomallei_D51_1992     TGTTCGCCTCGATGCGGTCGTTGCTGATCATGAGCGGCGCCGAATGCAGG
Burkholderia_pseudomallei_D60_1992     TGTTCGCCTCGATGCGGTCGTTGCTGATCATGAGCGGCGCCGAATGCAGG
Burkholderia_pseudomallei_D77_1994     TGTTCGCCTCGATGCGGTCGTTGCTGATCATGAGCGGCGCCGAATGCAGG
E264_1994                              TGTTCGCCTCGATGCGATCGTTGCTGATCATCAGCGGCGCCGAATGCAGG
K96243_1996                            TGTTCGCCTCGATGCGGTCGTTGCTGATCATGAGCGGCGCCGAATGCAGG
MSHR346_1996                           TGTTCGCCTCGATGCGGTCGTTGCTGATCATGAGCGGCGCCGAATGCAGG

1026b_1993                             TCGCGAATGTGGCGCCCGAGCGTGTACGGCGTGCCGTTCTTGTACGACGC
1106a_1993                             TCGCGAATGTGGCGCCCGAGCGTGTACGGCGTGCCGTTCTTGTACGACGC
1106b_1996                             TCGCGAATGTGGCGCCCGAGCGTGTACGGCGTGCCGTTCTTGTACGACGC
1710a_1996                             TCGCGAATGTGGCGCCCGAGCGTGTACGGCGTGCCGTTCTTGTACGACGC
1710b_1999                             TCGCGAATGTGGCGCCCGAGCGTGTACGGCGTGCCGTTCTTGTACGACGC
668_1995                               TCGCGAATGTGGCGCCCGAGCGTGTACGGCGTGCCGTTCTTGTACGACGC
Bp22_1989                              TCGCGAATGTGGCGCCCGAGCGTGTACGGCGTGCCGTTCTTGTACGACGC
BPC006_2008                            TCGCGAATGTGGCGCCCGAGCGTGTACGGCGTGCCGTTCTTGTACGACGC
Burkholderia_pseudomallei_104_1990     TCGCGAATGTGGCGCCCGAGCGTGTACGGCGTGCCGTTCTTGTACGACGC
Burkholderia_pseudomallei_18_1990      TCGCGAATGTGGCGCCCGAGCGTGTACGGCGTGCCGTTCTTGTACGACGC
Burkholderia_pseudomallei_208_1990     TCGCGAATGTGGCGCCCGAGCGTGTACGGCGTGCCGTTCTTGTACGACGC
Burkholderia_pseudomallei_24_1976      TCGCGAATGTGGCGCCCGAGCGTGTACGGCGTGCCGTTCTTGTACGACGC
Burkholderia_pseudomallei_25_1977      TCGCGAATGTGGCGCCCGAGCGTGTACGGCGTGCCGTTCTTGTACGACGC
Burkholderia_pseudomallei_31_1992      TCGCGAATGTGGCGCCCGAGCGTGTACGGCGTGCCGTTCTTGTACGACGC
Burkholderia_pseudomallei_33_1976      TCGCGAATGTGGCGCCCGAGCGTGTACGGCGTGCCGTTCTTGTACGACGC
Burkholderia_pseudomallei_35_1963      TCGCGAATGTGGCGCCCGAGCGTGTACGGCGTGCCGTTCTTGTACGACGC
Burkholderia_pseudomallei_4075_1999    TCGCGAATGTGGCGCCCGAGCGTGTACGGCGTGCCGTTCTTGTACGACGC
Burkholderia_pseudomallei_5_1949       TCGCGAATGTGGCGCCCGAGCGTGTACGGCGTGCCGTTCTTGTACGACGC
Burkholderia_pseudomallei_6_1960       TCGCGAATGTGGCGCCCGAGCGTGTACGGCGTGCCGTTCTTGTACGACGC
Burkholderia_pseudomallei_68_1992      TCGCGAATGTGGCGCCCGAGCGTGTACGGCGTGCCGTTCTTGTACGACGC
Burkholderia_pseudomallei_8_8_117_2008 TCGCGAATGTGGCGCCCGAGCGTGTACGGCGTGCCGTTCTTGTACGACGC
Burkholderia_pseudomallei_91_1984      TCGCGAATGTGGCGCCCGAGCGTGTACGGCGTGCCGTTCTTGTACGACGC
Burkholderia_pseudomallei_9_1988       TCGCGAATGTGGCGCCCGAGCGTGTACGGCGTGCCGTTCTTGTACGACGC
Burkholderia_pseudomallei_D150_2006    TCGCGAATGTGGCGCCCGAGCGTGTACGGCGTGCCGTTCTTGTACGACGC
Burkholderia_pseudomallei_D35_2003     TCGCGAATGTGGCGCCCGAGCGTGTACGGCGTGCCGTTCTTGTACGACGC
Burkholderia_pseudomallei_D51_1992     TCGCGAATGTGGCGCCCGAGCGTGTACGGCGTGCCGTTCTTGTACGACGC
Burkholderia_pseudomallei_D60_1992     TCGCGAATGTGGCGCCCGAGCGTGTACGGCGTGCCGTTCTTGTACGACGC
Burkholderia_pseudomallei_D77_1994     TCGCGAATGTGGCGCCCGAGCGTGTACGGCGTGCCGTTCTTGTACGACGC
E264_1994                              TCGCGGATGTGGCGGCCGAGCGTATACGGCGTGCCGTTCTTGTACGACGC
K96243_1996                            TCGCGAATGTGGCGCCCGAGCGTGTACGGCGTGCCGTTCTTGTACGACGC
MSHR346_1996                           TCGCGAATGTGGCGCCCGAGCGTGTACGGCGTGCCGTTCTTGTACGACGC

1026b_1993                             CATTCCGCAGATCATCGTCGCGTGCTTGACCACCTCGAGCGCCGTCGTCG
1106a_1993                             CATTCCGCAGATCATCGTCGCGTGCTTGACCACCTCGAGCGCCGTCGTCG
1106b_1996                             CATTCCGCAGATCATCGTCGCGTGCTTGACCACCTCGAGCGCCGTCGTCG
1710a_1996                             CATTCCGCAGATCATCGTCGCGTGCTTGACCACCTCGAGCGCGGTCGTCG
1710b_1999                             CATTCCGCAGATCATCGTCGCGTGCTTGACCACCTCGAGCGCGGTCGTCG
668_1995                               CATTCCGCAGATCATCGTCGCGTGCTTGACCACCTCGAGCGCGGTCGTCG
Bp22_1989                              CATTCCGCAGATCATCGTCGCGTGCTTGACCACCTCGAGCGCCGTCGTCG
BPC006_2008                            CATTCCGCAGATCATCGTCGCGTGCTTGACCACCTCGAGCGCCGTCGTCG
Burkholderia_pseudomallei_104_1990     CATTCCGCAGATCATCGTCGCGTGCTTGACCACCTCGAGCGCGGTCGTCG
Burkholderia_pseudomallei_18_1990      CATTCCGCAGATCATCGTCGCGTGCTTGACCACCTCGAGCGCGGTCGTCG
Burkholderia_pseudomallei_208_1990     CATTCCGCAGATCATCGTCGCATGCTTGACCACCTCGAGCGCCGTCGTCG
Burkholderia_pseudomallei_24_1976      CATTCCGCAGATCATCGTCGCGTGCTTGACCACCTCGAGCGCGGTCGTCG
Burkholderia_pseudomallei_25_1977      CATTCCGCAGATCATCGTCGCGTGCTTGACCACCTCGAGCGCGGTCGTCG
Burkholderia_pseudomallei_31_1992      CATTCCGCAGATCATCGTCGCGTGCTTGACCACCTCGAGCGCGGTCGTCG
Burkholderia_pseudomallei_33_1976      CATTCCGCAGATCATCGTCGCGTGCTTGACCACCTCGAGCGCCGTCGTCG
Burkholderia_pseudomallei_35_1963      CATTCCGCAGATCATCGTCGCGTGCTTGACCACCTCGAGCGCGGTCGTCG
Burkholderia_pseudomallei_4075_1999    CATTCCGCAGATCATCGTCGCGTGCTTGACCACCTCGAGCGCGGTCGTCG
Burkholderia_pseudomallei_5_1949       CATTCCGCAGATCATCGTCGCGTGCTTGACCACCTCGAGCGCGGTCGTCG
Burkholderia_pseudomallei_6_1960       CATTCCGCAGATCATCGTCGCGTGCTTGACCACCTCGAGCGCCGTCGTCG
Burkholderia_pseudomallei_68_1992      CATTCCGCAGATCATCGTCGCGTGCTTGACCACCTCGAGCGCCGTCGTCG
Burkholderia_pseudomallei_8_8_117_2008 CATTCCGCAGATCATCGTCGCGTGCTTGACCACCTCGAGCGCCGTCGTCG
Burkholderia_pseudomallei_91_1984      CATTCCGCAGATCATCGTCGCGTGCTTGACCACCTCGAGCGCGGTCGTCG
Burkholderia_pseudomallei_9_1988       CATTCCGCAGATCATCGTCGCGTGCTTGACCACCTCGAGCGCGGTCGTCG
Burkholderia_pseudomallei_D150_2006    CATTCCGCAGATCATCGTCGCGTGCTTGACCACCTCGAGCGCGGTCGTCG
Burkholderia_pseudomallei_D35_2003     CATTCCGCAGATCATCGTCGCGTGCTTGACCACCTCGAGCGCGGTCGTCG
Burkholderia_pseudomallei_D51_1992     CATTCCGCAGATCATCGTCGCGTGCTTGACCACCTCGAGCGCGGTCGTCG
Burkholderia_pseudomallei_D60_1992     CATTCCGCAGATCATCGTCGCGTGCTTGACCACCTCGAGCGCGGTCGTCG
Burkholderia_pseudomallei_D77_1994     CATTCCGCAGATCATCGTCGCGTGCTTGACCACCTCGAGCGCGGTCGTCG
E264_1994                              CATCCCGCAGATCATCGTCGCGTGCTTGACCACTTCGAGCGCCGTCGTCG
K96243_1996                            CATTCCGCAGATCATCGTCGCGTGCTTGACCACCTCGAGCGCGGTCGTCG
MSHR346_1996                           CATTCCGCAGATCATCGTCGCGTGCTTGACCACCTCGAGCGCGGTCGTCG

1026b_1993                             ATACGTAGGTCTTCAGCGTGTTGATCTCGGCCGCCTGCGCCATCGTCGCG
1106a_1993                             ATACGTAGGTCTTCAGCGTGTTGATCTCGGCCGCCTGCGCCATCGTCGCG
1106b_1996                             ATACGTAGGTCTTCAGCGTGTTGATCTCGGCCGCCTGCGCCATCGTCGCG
1710a_1996                             ATACGTAGGTCTTCAGCGTGTTGATCTCGGCCGCCTGCGCCATCGTCGCG
1710b_1999                             ATACGTAGGTCTTCAGCGTGTTGATCTCGGCCGCCTGCGCCATCGTCGCG
668_1995                               ATACGTAGGTCTTCAGTGTGTTGATCTCGGCCGCCTGCGCCATCGTCGCG
Bp22_1989                              ATACGTAGGTCTTCAGCGTGTTGATCTCGGCCGCCTGCGCCATCGTCGCG
BPC006_2008                            ATACGTAGGTCTTCAGCGTGTTGATCTCGGCCGCCTGCGCCATCGTCGCG
Burkholderia_pseudomallei_104_1990     ATACGTAGGTCTTCAGCGTGTTGATCTCGGCCGCCTGCGCCATCGTCGCG
Burkholderia_pseudomallei_18_1990      ATACGTAGGTCTTCAGCGTGTTGATCTCGGCCGCCTGCGCCATCGTCGCG
Burkholderia_pseudomallei_208_1990     ATACGTAGGTCTTCAGCGTGTTGATCTCGGCCGCCTGCGCCATCGTCGCG
Burkholderia_pseudomallei_24_1976      ATACGTAGGTCTTCAGCGTGTTGATCTCGGCCGCCTGCGCCATCGTCGCG
Burkholderia_pseudomallei_25_1977      ATACGTAGGTCTTCAGCGTGTTGATCTCGGCCGCCTGCGCCATCGTCGCG
Burkholderia_pseudomallei_31_1992      ATACGTAGGTCTTCAGCGTGTTGATCTCGGCCGCCTGCGCCATCGTCGCG
Burkholderia_pseudomallei_33_1976      ATACGTAGGTCTTCAGCGTGTTGATCTCGGCCGCCTGCGCCATCGTCGCG
Burkholderia_pseudomallei_35_1963      ATACGTAGGTCTTCAGCGTGTTGATCTCGGCCGCCTGCGCCATCGTCGCG
Burkholderia_pseudomallei_4075_1999    ATACGTAGGTCTTCAGCGTGTTGATCTCGGCCGCCTGCGCCATCGTCGCG
Burkholderia_pseudomallei_5_1949       ATACGTAGGTCTTCAGTGTGTTGATCTCGGCCGCCTGCGCCATCGTCGCG
Burkholderia_pseudomallei_6_1960       ATACGTAGGTCTTCAGCGTGTTGATCTCGGCCGCCTGCGCCATCGTCGCG
Burkholderia_pseudomallei_68_1992      ATACGTAGGTCTTCAGCGTGTTGATCTCGGCCGCCTGCGCCATCGTCGCG
Burkholderia_pseudomallei_8_8_117_2008 ATACGTAGGTCTTCAGCGTGTTGATCTCGGCCGCCTGCGCCATCGTCGCG
Burkholderia_pseudomallei_91_1984      ATACGTAGGTCTTCAGCGTGTTGATCTCGGCCGCCTGCGCCATCGTCGCG
Burkholderia_pseudomallei_9_1988       ATACGTAGGTCTTCAGCGTGTTGATCTCGGCCGCCTGCGCCATCGTCGCG
Burkholderia_pseudomallei_D150_2006    ATACGTAGGTCTTCAGCGTGTTGATCTCGGCCGCCTGCGCCATCGTCGCG
Burkholderia_pseudomallei_D35_2003     ATACGTAGGTCTTCAGCGTGTTGATCTCGGCCGCCTGCGCCATCGTCGCG
Burkholderia_pseudomallei_D51_1992     ATACGTAGGTCTTCAGCGTGTTGATTTCGGCCGCCTGCGCCATCGTCGCG
Burkholderia_pseudomallei_D60_1992     ATACGTAGGTCTTCAGCGTGTTGATCTCGGCCGCCTGCGCCATCGTCGCG
Burkholderia_pseudomallei_D77_1994     ATACGTAGGTCTTCAGCGTGTTGATCTCGGCCGCCTGCGCCATCGTCGCG
E264_1994                              ACACGTAGGTTTTCAGCGTGTTGATCTCGGCCGCCTGCGCCATCGCCGCG
K96243_1996                            ATACGTAGGTCTTCAGCGTGTTGATCTCGGCCGCCTGCGCCATCGTCGCG
MSHR346_1996                           ATACGTAGGTCTTCAGCGTGTTGATCTCGGCCGCCTGCGCCATCGTCGCG

1026b_1993                             GACCACGAGCGCGACGCGCTGTGCTCGTGCAGCCGCAGCGCGCCGTCGAT
1106a_1993                             GACCACGAGCGCGACGCGCTGTGCTCGTGCAGCCGCAGCGCGCCGTCGAT
1106b_1996                             GACCACGAGCGCGACGCGCTGTGCTCGTGCAGCCGCAGCGCGCCGTCGAT
1710a_1996                             GACCACGAGCGCGACGCGCTGTGCTCGTGCAGCCGCAGCGCGCCGTCGAT
1710b_1999                             GACCACGAGCGCGACGCGCTGTGCTCGTGCAGCCGCAGCGCGCCGTCGAT
668_1995                               GACCACGAGCGCGACGCGCTGTGCTCGTGCAGCCGCAGCGCGCCGTCGAT
Bp22_1989                              GACCACGAGCGCGACGCGCTGTGCTCGTGCAGCCGCAGCGCGCCGTCGAT
BPC006_2008                            GACCACGAGCGCGACGCGCTGTGCTCGTGCAGCCGCAGCGCGCCGTCGAT
Burkholderia_pseudomallei_104_1990     GACCACGAGCGCGACGCGCTGTGCTCGTGCAGCCGCAGCGCGCCGTCGAT
Burkholderia_pseudomallei_18_1990      GACCACGAGCGCGACGCGCTGTGCTCGTGCAGCCGCAGCGCGCCGTCGAT
Burkholderia_pseudomallei_208_1990     GACCACGAGCGCGACGCGCTGTGCTCGTGCAGCCGCAGCGCGCCGTCGAT
Burkholderia_pseudomallei_24_1976      GACCACGAGCGCGACGCGCTGTGCTCGTGCAGCCGCAGCGCGCCGTCGAT
Burkholderia_pseudomallei_25_1977      GACCACGAGCGCGACGCGCTGTGCTCGTGCAGCCGCAGCGCGCCGTCGAT
Burkholderia_pseudomallei_31_1992      GACCACGAGCGCGACGCGCTGTGCTCGTGCAGCCGCAGCGCGCCGTCGAT
Burkholderia_pseudomallei_33_1976      GACCACGAGCGCGACGCGCTGTGCTCGTGCAGCCGCAGCGCGCCGTCGAT
Burkholderia_pseudomallei_35_1963      GACCACGAGCGCGACGCGCTGTGCTCGTGCAGCCGCAGCGCGCCGTCGAT
Burkholderia_pseudomallei_4075_1999    GACCACGAGCGCGACGCGCTGTGCTCGTGCAGCCGCAGCGCGCCGTCGAT
Burkholderia_pseudomallei_5_1949       GACCACGAGCGCGACGCGCTGTGCTCGTGCAGCCGCAGCGCGCCGTCGAT
Burkholderia_pseudomallei_6_1960       GACCACGAGCGCGACGCGCTGTGCTCGTGCAGCCGCAGCGCGCCGTCGAT
Burkholderia_pseudomallei_68_1992      GACCACGAGCGCGACGCGCTGTGCTCGTGCAGCCGCAGCGCGCCGTCGAT
Burkholderia_pseudomallei_8_8_117_2008 GACCACGAGCGCGACGCGCTGTGCTCGTGCAGCCGCAGCGCGCCGTCGAT
Burkholderia_pseudomallei_91_1984      GACCACGAGCGCGACGCGCTGTGCTCGTGCAGCCGCAGCGCGCCGTCGAT
Burkholderia_pseudomallei_9_1988       GACCACGAGCGCGACGCGCTGTGCTCGTGCAGCCGCAGCGCGCCGTCGAT
Burkholderia_pseudomallei_D150_2006    GACCACGAGCGCGACGCGCTGTGCTCGTGCAGCCGCAGCGCGCCGTCGAT
Burkholderia_pseudomallei_D35_2003     GACCACGAGCGCGACGCGCTGTGCTCGTGCAGCCGCAGCGCGCCGTCGAT
Burkholderia_pseudomallei_D51_1992     GACCACGAGCGCGACGCGCTGTGCTCGTGCAGCCGCAGCGCGCCGTCGAT
Burkholderia_pseudomallei_D60_1992     GACCACGAGCGCGACGCGCTGTGCTCGTGCAGCCGCAGCGCGCCGTCGAT
Burkholderia_pseudomallei_D77_1994     GACCACGAGCGCGACGCGCTGTGCTCGTGCAGCCGCAGCGCGCCGTCGAT
E264_1994                              GACCACGAGCGCGACGCGCCGTGCTCGTGCAGGCGCAGCGCGCCGTCGAT
K96243_1996                            GACCACGAGCGCGACGCGCTGTGCTCGTGCAGCCGCAGCGCGCCGTCGAT
MSHR346_1996                           GACCACGAGCGCGACGCGCTGTGCTCGTGCAGCCGCAGCGCGCCGTCGAT

1026b_1993                             GCGCGCCTGCATCGCCTGCAGCAGCGCGAGCGCGTCCGCGATCCGGCGGC
1106a_1993                             ACGCGCCTGCATCGCCTGCAGCAGCGCGAGCGCGTCCGCGATCCGGCGGC
1106b_1996                             ACGCGCCTGCATCGCCTGCAGCAGCGCGAGCGCGTCCGCGATCCGGCGGC
1710a_1996                             GCGCGCCTGCATCGCCTGCAGCAGCGCGAGCGCGTCCGCGATCCGGCGGC
1710b_1999                             GCGCGCCTGCATCGCCTGCAGCAGCGCGAGCGCGTCCGCGATCCGGCGGC
668_1995                               GCGCGCCTGCATCGCCTGCAGCAGCGCGAGCGCGTCCGCGATCCGGCGGC
Bp22_1989                              ACGCGCCTGCATCGCCTGCAGCAGCGCGAGCGCGTCCGCGATCCGGCGGC
BPC006_2008                            ACGCGCCTGCATCGCCTGCAGCAGCGCGAGCGCGTCCGCGATCCGGCGGC
Burkholderia_pseudomallei_104_1990     GCGCGCCTGCATCGCCTGCAGCAGCGCGAGCGCGTCCGCGATCCGGCGGC
Burkholderia_pseudomallei_18_1990      GCGCGCCTGCATCGCCTGCAGCAGCGCGAGCGCGTCCGCGATCCGGCGGC
Burkholderia_pseudomallei_208_1990     GCGCGCCTGCATCGCCTGCAGCAGCGCGAGCGCGTCCGCGATCCGGCGGC
Burkholderia_pseudomallei_24_1976      GCGCGCCTGCATCGCCTGCAGCAGCGCGAGCGCGTCCGCGATCCGGCGGC
Burkholderia_pseudomallei_25_1977      GCGCGCCTGCATCGCCTGCAGCAGCGCGAGCGCGTCCGCGATCCGGCGGC
Burkholderia_pseudomallei_31_1992      GCGCGCCTGCATCGCCTGCAGCAGCGCGAGCGCGTCCGCGATCCGGCGGC
Burkholderia_pseudomallei_33_1976      ACGCGCCTGCATCGCCTGCAGCAGCGCGAGCGCGTCCGCGATCCGGCGGC
Burkholderia_pseudomallei_35_1963      GCGCGCCTGCATCGCCTGCAGCAGCGCGAGCGCGTCCGCGATCCGGCGGC
Burkholderia_pseudomallei_4075_1999    GCGCGCCTGCATCGCCTGCAGCAGCGCGAGCGCGTCCGCGATCCGGCGGC
Burkholderia_pseudomallei_5_1949       GCGCGCCTGCATCGCCTGCAGCAGCGCGAGCGCGTCCGCGATCCGGCGGC
Burkholderia_pseudomallei_6_1960       ACGCGCCTGCATCGCCTGCAGCAGCGCGAGCGCGTCCGCGATCCGGCGGC
Burkholderia_pseudomallei_68_1992      ACGCGCCTGCATCGCCTGCAGCAGCGCGAGCGCGTCCGCGATCCGGCGGC
Burkholderia_pseudomallei_8_8_117_2008 ACGCGCCTGCATCGCCTGCAGCAGCGCGAGCGCGTCCGCGATCCGGCGGC
Burkholderia_pseudomallei_91_1984      GCGCGCCTGCATCGCCTGCAGCAGCGCGAGCGCGTCCGCGATCCGGCGGC
Burkholderia_pseudomallei_9_1988       GCGCGCCTGCATCGCCTGCAGCAGCGCGAGCGCGTCCGCGATCCGGCGGC
Burkholderia_pseudomallei_D150_2006    ACGCGCCTGCATCGCCTGCAGCAGCGCGAGCGCGTCCGCGATCCGGCGGC
Burkholderia_pseudomallei_D35_2003     ACGCGCCTGCATCGCCTGCAGCAGCGCGAGCGCGTCCGCGATCCGGCGGC
Burkholderia_pseudomallei_D51_1992     ACGCGCCTGCATCGCCTGCAGCAGCGCGAGCGCGTCCGCGATCCGGCGGC
Burkholderia_pseudomallei_D60_1992     GCGCGCCTGCATCGCCTGCAGCAGCGCGAGCGCGTCCGCGATCCGGCGGC
Burkholderia_pseudomallei_D77_1994     ACGCGCCTGCATCGCCTGCAGCAGCGCGAGCGCGTCCGCGATCCGGCGGC
E264_1994                              GCGCGCCTGCATCGCCTGCAGCAGCGCGAGCGCATCCGCGATCCGGCGGC
K96243_1996                            GCGCGCCTGCATCGCCTGCAGCAGCGCGAGCGCGTCCGCGATCCGGCGGC
MSHR346_1996                           GCGCGCCTGCATCGCCTGCAGCAGCGCGAGCGCGTCCGCGATCCGGCGGC

1026b_1993                             CGGACGGCGGCAGCGCGCCGCCTTGCTTTTGCATCTGCGCGCGGAAGAAC
1106a_1993                             CGGACGGCGGCAGCGCGCCGCCTTGCTTTTGCATCTGCGCGCGGAAGAAC
1106b_1996                             CGGACGGCGGCAGCGCGCCGCCTTGCTTTTGCATCTGCGCGCGGAAGAAC
1710a_1996                             CGGACGGCGGCAGCGCGCCGCCTTGCTTTTGCATCTGCGCGCGGAAGAAC
1710b_1999                             CGGACGGCGGCAGCGCGCCGCCTTGCTTTTGCATCTGCGCGCGGAAGAAC
668_1995                               CGGACGGCGGCAGCGCGCCGCCTTGCTTTTGCATCTGCGCGCGGAAGAAC
Bp22_1989                              CGGACGGCGGCAGCGCGCCGCCTTGCTTTTGCATCTGCGCGCGGAAGAAC
BPC006_2008                            CGGACGGCGGCAGCGCGCCGCCTTGCTTTTGCATCTGCGCGCGGAAGAAC
Burkholderia_pseudomallei_104_1990     CGGACGGCGGCAGCGCGCCGCCTTGCTTTTGCATCTGCGCGCGGAAGAAC
Burkholderia_pseudomallei_18_1990      CGGACGGCGGCAGCGCGCCGCCTTGCTTTTGCATCTGCGCGCGGAAGAAC
Burkholderia_pseudomallei_208_1990     CGGACGGCGGCAGCGCGCCGCCTTGCTTTTGCATCTGCGCGCGGAAGAAC
Burkholderia_pseudomallei_24_1976      CGGACGGCGGCAGCGCGCCGCCTTGCTTTTGCATCTGCGCGCGGAAGAAC
Burkholderia_pseudomallei_25_1977      CGGACGGCGGCAGCGCGCCGCCTTGCTTTTGCATCTGCGCGCGGAAGAAC
Burkholderia_pseudomallei_31_1992      CGGACGGCGGCAGCGCGCCGCCTTGCTTTTGCATCTGCGCGCGGAAGAAC
Burkholderia_pseudomallei_33_1976      CGGACGGCGGCAGCGCGCCGCCTTGCTTTTGCATCTGCGCGCGGAAGAAC
Burkholderia_pseudomallei_35_1963      CGGACGGCGGCAGCGCGCCGCCTTGCTTTTGCATCTGCGCGCGGAAGAAC
Burkholderia_pseudomallei_4075_1999    CGGACGGCGGCAGCGCGCCGCCTTGCTTTTGCATCTGCGCGCGGAAGAAC
Burkholderia_pseudomallei_5_1949       CGGACGGCGGCAGCGCGCCGCCTTGCTTTTGCATCTGCGCGCGGAAGAAC
Burkholderia_pseudomallei_6_1960       CGGACGGCGGCAGCGCGCCGCCTTGCTTTTGCATCTGCGCGCGGAAGAAC
Burkholderia_pseudomallei_68_1992      CGGACGGCGGCAGCGCGCCGCCTTGCTTTTGCATCTGCGCGCGGAAGAAC
Burkholderia_pseudomallei_8_8_117_2008 CGGACGGCGGCAGCGCGCCGCCTTGCTTTTGCATCTGCGCGCGGAAGAAC
Burkholderia_pseudomallei_91_1984      CGGACGGCGGCAGCGCGCCGCCTTGCTTTTGCATCTGCGCGCGGAAGAAC
Burkholderia_pseudomallei_9_1988       CGGACGGCGGCAGCGCGCCGCCTTGCTTTTGCATCTGCGCGCGGAAGAAC
Burkholderia_pseudomallei_D150_2006    CGGACGGCGGCAGCGCGCCGCCTTGCTTTTGCATCTGCGCGCGGAAGAAC
Burkholderia_pseudomallei_D35_2003     CGGACGGCGGCAGCGCGCCGCCTTGCTTTTGCATCTGCGCGCGGAAGAAC
Burkholderia_pseudomallei_D51_1992     CGGACGGCGGCAGCGCGCCGCCTTGCTTTTGCATCTGCGCGCGGAAGAAC
Burkholderia_pseudomallei_D60_1992     CGGACGGCGGCAGCGCGCCGCCTTGCTTTTGCATCTGCGCGCGGAAGAAC
Burkholderia_pseudomallei_D77_1994     CGGACGGCGGCAGCGCGCCGCCTTGCTTTTGCATCTGCGCGCGGAAGAAC
E264_1994                              CGGACGGCGGCAGCGCGCCGCCTTGCTTTTGCATCTGCGCGCGGAAGAAC
K96243_1996                            CGGACGGCGGCAGCGCGCCGCCTTGCTTTTGCATCTGCGCGCGGAAGAAC
MSHR346_1996                           CGGACGGCGGCAGCGCGCCGCCTTGCTTTTGCATCTGCGCGCGGAAGAAC

1026b_1993                             TGGTGCGCGCGCAGGAACGCGTCGTTGGCGATGCCGGTCCACACGGCGGC
1106a_1993                             TGGTGCGCGCGCAGGAACGCGTCGTTGGCGATGCCGGTCCACACGGCGGC
1106b_1996                             TGGTGCGCGCGCAGGAACGCGTCGTTGGCGATGCCGGTCCACACGGCGGC
1710a_1996                             TGGTGCGCGCGCAGGAACGCGTCGTTGGCGATGCCGGTCCACACGGCGGC
1710b_1999                             TGGTGCGCGCGCAGGAACGCGTCGTTGGCGATGCCGGTCCACACGGCGGC
668_1995                               TGGTGCGCGCGCAGGAACGCGTCGTTGGCGATGCCGGTCCACACGGCGGC
Bp22_1989                              TGGTGCGCGCGCAGGAACGCGTCGTTGGCGATGCCGGTCCACACGGCGGC
BPC006_2008                            TGGTGCGCGCGCAGGAACGCGTCGTTGGCGATGCCGGTCCACACGGCGGC
Burkholderia_pseudomallei_104_1990     TGGTGCGCGCGCAGGAACGCGTCGTTGGCGATGCCGGTCCACACGGCGGC
Burkholderia_pseudomallei_18_1990      TGGTGCGCGCGCAGGAACGCGTCGTTGGCGATGCCGGTCCACACGGCGGC
Burkholderia_pseudomallei_208_1990     TGGTGCGCGCGCAGGAACGCGTCGTTGGCGATGCCGGTCCACACGGCGGC
Burkholderia_pseudomallei_24_1976      TGGTGCGCGCGCAGGAACGCGTCGTTGGCGATGCCGGTCCACACGGCGGC
Burkholderia_pseudomallei_25_1977      TGGTGCGCGCGCAGGAACGCGTCGTTGGCGATGCCGGTCCACACGGCGGC
Burkholderia_pseudomallei_31_1992      TGGTGCGCGCGCAGGAACGCGTCGTTGGCGATGCCGGTCCACACGGCGGC
Burkholderia_pseudomallei_33_1976      TGGTGCGCGCGCAGGAACGCGTCGTTGGCGATGCCGGTCCACACGGCGGC
Burkholderia_pseudomallei_35_1963      TGGTGCGCGCGCAGGAACGCGTCGTTGGCGATGCCGGTCCACACGGCGGC
Burkholderia_pseudomallei_4075_1999    TGGTGCGCGCGCAGGAACGCGTCGTTGGCGATGCCGGTCCACACGGCGGC
Burkholderia_pseudomallei_5_1949       TGGTGCGCGCGCAGGAACGCGTCGTTGGCGATGCCGGTCCACACGGCGGC
Burkholderia_pseudomallei_6_1960       TGGTGCGCGCGCAGGAACGCGTCGTTGGCGATGCCGGTCCACACGGCGGC
Burkholderia_pseudomallei_68_1992      TGGTGCGCGCGCAGGAACGCGTCGTTGGCGATGCCGGTCCACACGGCGGC
Burkholderia_pseudomallei_8_8_117_2008 TGGTGCGCGCGCAGGAACGCGTCGTTGGCGATGCCGGTCCACACGGCGGC
Burkholderia_pseudomallei_91_1984      TGGTGCGCGCGCAGGAACGCGTCGTTGGCGATGCCGGTCCACACGGCGGC
Burkholderia_pseudomallei_9_1988       TGGTGCGCGCGCAGGAACGCGTCGTTGGCGATGCCGGTCCACACGGCGGC
Burkholderia_pseudomallei_D150_2006    TGGTGCGCGCGCAGGAACGCGTCGTTGGCGATGCCGGTCCACACGGCGGC
Burkholderia_pseudomallei_D35_2003     TGGTGCGCGCGCAGGAACGCGTCGTTGGCGATGCCGGTCCACACGGCGGC
Burkholderia_pseudomallei_D51_1992     TGGTGCGCGCGCAGGAACGCGTCGTTGGCGATGCCGGTCCACACGGCGGC
Burkholderia_pseudomallei_D60_1992     TGGTGCGCGCGCAGGAACGCGTCGTTGGCGATGCCGGTCCACACGGCGGC
Burkholderia_pseudomallei_D77_1994     TGGTGCGCGCGCAGGAACGCGTCGTTGGCGATGCCGGTCCACACGGCGGC
E264_1994                              TGGTGCGCGCGCAGGAACGCGTCGTTCGCGATGCCCGTCCATACGGCGGC
K96243_1996                            TGGTGCGCGCGCAGGAACGCGTCGTTGGCGATGCCGGTCCACACGGCGGC
MSHR346_1996                           TGGTGCGCGCGCAGGAACGCGTCGTTGGCGATGCCGGTCCACACGGCGGC

1026b_1993                             CCACAGGATGTGCGATGTCGGCACCATGGTGCGTTCGGCGATCTGCGCGA
1106a_1993                             CCACAGGATGTGCGATGTCGGCACCATGGTGCGTTCGGCGATCTGCGCGA
1106b_1996                             CCACAGGATGTGCGATGTCGGCACCATGGTGCGTTCGGCGATCTGCGCGA
1710a_1996                             CCACAGGATGTGCGATGTCGGCACCATGGTGCGTTCGGCGATCTGCGCGA
1710b_1999                             CCACAGGATGTGCGATGTCGGCACCATGGTGCGTTCGGCGATCTGCGCGA
668_1995                               CCACAGGATGTGCGATGTCGGCACCATGGTGCGTTCGGCGATCTGCGCGA
Bp22_1989                              CCACAGGATGTGCGATGTCGGCACCATGGTGCGTTCGGCGATCTGCGCGA
BPC006_2008                            CCACAGGATGTGCGATGTCGGCACCATGGTGCGTTCGGCGATCTGCGCGA
Burkholderia_pseudomallei_104_1990     CCACAGGATGTGCGATGTCGGCACCATGGTGCGTTCGGCGATCTGCGCGA
Burkholderia_pseudomallei_18_1990      CCACAGGATGTGCGATGTCGGCACCATGGTGCGTTCGGCGATCTGCGCGA
Burkholderia_pseudomallei_208_1990     CCACAGGATGTGCGATGTCGGCACCATGGTGCGTTCGGCGATCTGCGCGA
Burkholderia_pseudomallei_24_1976      CCACAGGATGTGCGATGTCGGCACCATGGTGCGTTCGGCGATCTGCGCGA
Burkholderia_pseudomallei_25_1977      CCACAGGATGTGCGATGTCGGCACCATGGTGCGTTCGGCGATCTGCGCGA
Burkholderia_pseudomallei_31_1992      CCACAGGATGTGCGATGTCGGCACCATGGTGCGTTCGGCGATCTGCGCGA
Burkholderia_pseudomallei_33_1976      CCACAGGATGTGCGATGTCGGCACCATGGTGCGTTCGGCGATCTGCGCGA
Burkholderia_pseudomallei_35_1963      CCACAGGATGTGCGATGTCGGCACCATGGTGCGTTCGGCGATCTGCGCGA
Burkholderia_pseudomallei_4075_1999    CCACAGGATGTGCGATGTCGGCACCATGGTGCGTTCGGCGATCTGCGCGA
Burkholderia_pseudomallei_5_1949       CCACAGGATGTGCGATGTCGGCACCATGGTGCGTTCGGCGATCTGCGCGA
Burkholderia_pseudomallei_6_1960       CCACAGGATGTGCGATGTCGGCACCATGGTGCGTTCGGCGATCTGCGCGA
Burkholderia_pseudomallei_68_1992      CCACAGGATGTGCGATGTCGGCACCATGGTGCGTTCGGCGATCTGCGCGA
Burkholderia_pseudomallei_8_8_117_2008 CCACAGGATGTGCGATGTCGGCACCATGGTGCGTTCGGCGATCTGCGCGA
Burkholderia_pseudomallei_91_1984      CCACAGGATGTGCGATGTCGGCACCATGGTGCGTTCGGCGATCTGCGCGA
Burkholderia_pseudomallei_9_1988       CCACAGGATGTGCGATGTCGGCACCATGGTGCGTTCGGCGATCTGCGCGA
Burkholderia_pseudomallei_D150_2006    CCACAGGATGTGCGATGTCGGCACCATGGTGCGTTCGGCGATCTGCGCGA
Burkholderia_pseudomallei_D35_2003     CCACAGGATGTGCGATGTCGGCACCATGGTGCGTTCGGCGATCTGCGCGA
Burkholderia_pseudomallei_D51_1992     CCACAGGATGTGCGATGTCGGCACCATGGTGCGTTCGGCGATCTGCGCGA
Burkholderia_pseudomallei_D60_1992     CCACAGGATGTGCGATGTCGGCACCATGGTGCGTTCGGCGATCTGCGCGA
Burkholderia_pseudomallei_D77_1994     CCACAGGATGTGCGATGTAGGCACCATGGTGCGTTCGGCGATCTGCGCGA
E264_1994                              CCACAGAATGTGCGACGTCGGCACCATGGTGCGCTCGGCGATCTGCGCGA
K96243_1996                            CCACAGGATGTGCGATGTCGGCACCATGGTGCGTTCGGCGATCTGCGCGA
MSHR346_1996                           CCACAGGATGTGCGATGTCGGCACCATGGTGCGTTCGGCGATCTGCGCGA

1026b_1993                             ACGGCACCGGGAAGATCTGCTCGCAGTAGCCGCGCGCGTCGAGTGCGAAG
1106a_1993                             ACGGCACCGGGAAGATCTGCTCGCAGTAGCCGCGCGCGTCGAGTGCGAAG
1106b_1996                             ACGGCACCGGGAAGATCTGCTCGCAGTAGCCGCGCGCGTCGAGTGCGAAG
1710a_1996                             ACGGCACCGGGAAGATCTGCTCGCAGTAGCCGCGCGCGTCGAGTGCGAAG
1710b_1999                             ACGGCACCGGGAAGATCTGCTCGCAGTAGCCGCGCGCGTCGAGTGCGAAG
668_1995                               ACGGCACCGGGAAGATCTGCTCGCAGTAGCCGCGCGCGTCGAGTGCGAAG
Bp22_1989                              ACGGCACCGGGAAGATCTGCTCGCAGTAGCCGCGCGCGTCGAGTGCGAAG
BPC006_2008                            ACGGCACCGGGAAGATCTGCTCGCAGTAGCCGCGCGCGTCGAGTGCGAAG
Burkholderia_pseudomallei_104_1990     ACGGCACCGGGAAGATCTGCTCGCAGTAGCCGCGCGCGTCGAGTGCGAAG
Burkholderia_pseudomallei_18_1990      ACGGCACCGGGAAGATCTGCTCGCAGTAGCCGCGCGCGTCGAGTGCGAAG
Burkholderia_pseudomallei_208_1990     ACGGCACCGGGAAGATCTGCTCGCAGTAGCCGCGCGCGTCGAGTGCGAAG
Burkholderia_pseudomallei_24_1976      ACGGCACCGGGAAGATCTGCTCGCAGTAGCCGCGCGCGTCGAGTGCGAAG
Burkholderia_pseudomallei_25_1977      ACGGCACCGGGAAGATCTGCTCGCAGTAGCCGCGCGCGTCGAGTGCGAAG
Burkholderia_pseudomallei_31_1992      ACGGCACCGGGAAGATCTGCTCGCAGTAGCCGCGCGCGTCGAGTGCGAAG
Burkholderia_pseudomallei_33_1976      ACGGCACCGGGAAGATCTGCTCGCAGTAGCCGCGCGCGTCGAGTGCGAAG
Burkholderia_pseudomallei_35_1963      ACGGCACCGGGAAGATCTGCTCGCAGTAGCCGCGCGCGTCGAGTGCGAAG
Burkholderia_pseudomallei_4075_1999    ACGGCACCGGGAAGATCTGCTCGCAGTAGCCGCGCGCGTCGAGTGCGAAG
Burkholderia_pseudomallei_5_1949       ACGGCACCGGGAAGATCTGCTCGCAGTAGCCGCGCGCGTCGAGTGCGAAG
Burkholderia_pseudomallei_6_1960       ACGGCACCGGGAAGATCTGCTCGCAGTAGCCGCGCGCGTCGAGTGCGAAG
Burkholderia_pseudomallei_68_1992      ACGGCACCGGGAAGATCTGCTCGCAGTAGCCGCGCGCGTCGAGTGCGAAG
Burkholderia_pseudomallei_8_8_117_2008 ACGGCACCGGGAAGATCTGCTCGCAGTAGCCGCGCGCGTCGAGTGCGAAG
Burkholderia_pseudomallei_91_1984      ACGGCACCGGGAAGATCTGCTCGCAGTAGCCGCGCGCGTCGAGTGCGAAG
Burkholderia_pseudomallei_9_1988       ACGGCACCGGGAAGATCTGCTCGCAGTAGCCGCGCGCGTCGAGTGCGAAG
Burkholderia_pseudomallei_D150_2006    ACGGCACCGGGAAGATCTGCTCGCAGTAGCCGCGCGCGTCGAGTGCGAAG
Burkholderia_pseudomallei_D35_2003     ACGGCACCGGGAAGATCTGCTCGCAGTAGCCGCGCGCGTCGAGTGCGAAG
Burkholderia_pseudomallei_D51_1992     ACGGCACCGGGAAGATCTGCTCGCAGTAGCCGCGCGCGTCGAGTGCGAAG
Burkholderia_pseudomallei_D60_1992     ACGGCACCGGGAAGATCTGCTCGCAGTAGCCGCGCGCGTCGAGTGCGAAG
Burkholderia_pseudomallei_D77_1994     ACGGCACCGGGAAGATCTGCTCGCAGTAGCCGCGCGCGTCGAGTGCGAAG
E264_1994                              ACGGCACCGGAAAGATCTGGTCGCAGGAGCCGCGCGCATCGAGCGCGAAG
K96243_1996                            ACGGCACCGGGAAGATCTGCTCGCAGTAGCCGCGCGCGTCGAGTGCGAAG
MSHR346_1996                           ACGGCACCGGGAAGATCTGCTCGCAGTAGCCGCGCGCGTCGAGTGCGAAG

1026b_1993                             CCTTCGCTGCAGGTGCCGCGCATGCCGAACGTGTCCCAGCCGCTGCGGCG
1106a_1993                             CCTTCGCTGCAGGTGCCGCGCATGCCGAACGTGTCCCAGCCGCTGCGGCG
1106b_1996                             CCTTCGCTGCAGGTGCCGCGCATGCCGAACGTGTCCCAGCCGCTGCGGCG
1710a_1996                             CCTTCGCTGCAGGTGCCGCGCATGCCGAACGTGTCCCAGCCGCTGCGGCG
1710b_1999                             CCTTCGCTGCAGGTGCCGCGCATGCCGAACGTGTCCCAGCCGCTGCGGCG
668_1995                               CCTTCGCTGCAGGTGCCGCGCATGCCGAACGTGTCCCAGCCGCTGCGGCG
Bp22_1989                              CCTTCGCTGCAGGTGCCGCGCATGCCGAACGTGTCCCAGCCGCTGCGGCG
BPC006_2008                            CCTTCGCTGCAGGTGCCGCGCATGCCGAACGTGTCCCAGCCGCTGCGGCG
Burkholderia_pseudomallei_104_1990     CCTTCGCTGCAGGTGCCGCGCATGCCGAACGTGTCCCAGCCGCTGCGGCG
Burkholderia_pseudomallei_18_1990      CCTTCGCTGCAGGTGCCGCGCATGCCGAACGTGTCCCAGCCGCTGCGGCG
Burkholderia_pseudomallei_208_1990     CCTTCGCTGCAGGTGCCGCGCATGCCGAACGTGTCCCAGCCGCTGCGGCG
Burkholderia_pseudomallei_24_1976      CCTTCGCTGCAGGTGCCGCGCATGCCGAACGTGTCCCAGCCGCTGCGGCG
Burkholderia_pseudomallei_25_1977      CCTTCGCTGCAGGTGCCGCGCATGCCGAACGTGTCCCAGCCGCTGCGGCG
Burkholderia_pseudomallei_31_1992      CCTTCGCTGCAGGTGCCGCGCATGCCGAACGTGTCCCAGCCGCTGCGGCG
Burkholderia_pseudomallei_33_1976      CCTTCGCTGCAGGTGCCGCGCATGCCGAACGTGTCCCAGCCGCTGCGGCG
Burkholderia_pseudomallei_35_1963      CCTTCGCTGCAGGTGCCGCGCATGCCGAACGTGTCCCAGCCGCTGCGGCG
Burkholderia_pseudomallei_4075_1999    CCTTCGCTGCAGGTGCCGCGCATGCCGAACGTGTCCCAGCCGCTGCGGCG
Burkholderia_pseudomallei_5_1949       CCTTCGCTGCAGGTGCCGCGCATGCCGAACGTGTCCCAGCCGCTGCGGCG
Burkholderia_pseudomallei_6_1960       CCTTCGCTGCAGGTGCCGCGCATGCCGAACGTGTCCCAGCCGCTGCGGCG
Burkholderia_pseudomallei_68_1992      CCTTCGCTGCAGGTGCCGCGCATGCCGAACGTGTCCCAGCCGCTGCGGCG
Burkholderia_pseudomallei_8_8_117_2008 CCTTCGCTGCAGGTGCCGCGCATGCCGAACGTGTCCCAGCCGCTGCGGCG
Burkholderia_pseudomallei_91_1984      CCTTCGCTGCAGGTGCCGCGCATGCCGAACGTGTCCCAGCCGCTGCGGCG
Burkholderia_pseudomallei_9_1988       CCTTCGCTGCAGGTGCCGCGCATGCCGAACGTGTCCCAGCCGCTGCGGCG
Burkholderia_pseudomallei_D150_2006    CCTTCGCTGCAGGTGCCGCGCATGCCGAACGTGTCCCAGCCGCTGCGGCG
Burkholderia_pseudomallei_D35_2003     CCTTCGCTGCAGGTGCCGCGCATGCCGAACGTGTCCCAGCCGCTGCGGCG
Burkholderia_pseudomallei_D51_1992     CCTTCGCTGCAGGTGCCGCGCATGCCGAACGTGTCCCAGCCGCTGCGGCG
Burkholderia_pseudomallei_D60_1992     CCTTCGCTGCAGGTGCCGCGCATGCCGAACGTGTCCCAGCCGCTGCGGCG
Burkholderia_pseudomallei_D77_1994     CCTTCGCTGCAGGTGCCGCGCATGCCGAACGTGTCCCAGCCGCTGCGGCG
E264_1994                              CCTTCGCTGCAGGTGCCGCGCATGCCGAACGTGTCCCAGCCGCTGCGGCG
K96243_1996                            CCTTCGCTGCAGGTGCCGCGCATGCCGAACGTGTCCCAGCCGCTGCGGCG
MSHR346_1996                           CCTTCGCTGCAGGTGCCGCGCATGCCGAACGTGTCCCAGCCGCTGCGGCG

1026b_1993                             CGTGAGCGTCGCGTTTTCCTTCAGCAGCGTGACGAGCACCTGCTCGGCGG
1106a_1993                             CGTGAGCGTCGCGTTTTCCTTCAGCAGCGTGACGAGCACCTGCTCGGCGG
1106b_1996                             CGTGAGCGTCGCGTTTTCCTTCAGCAGCGTGACGAGCACCTGCTCGGCGG
1710a_1996                             CGTGAGCGTCGCGTTTTCCTTCAGCAGCGTGACGAGCACCTGCTCGGCGG
1710b_1999                             CGTGAGCGTCGCGTTTTCCTTCAGCAGCGTGACGAGCACCTGCTCGGCGG
668_1995                               CGTGAGCGTCGCGTTTTCCTTCAGCAGCGTGACGAGCACCTGCTCGGCGG
Bp22_1989                              CGTGAGCGTCGCGTTTTCCTTCAGCAGCGTGACGAGCACCTGCTCGGCGG
BPC006_2008                            CGTGAGCGTCGCGTTTTCCTTCAGCAGCGTGACGAGCACCTGCTCGGCGG
Burkholderia_pseudomallei_104_1990     CGTGAGCGTCGCGTTTTCCTTCAGCAGCGTGACGAGCACCTGCTCGGCGG
Burkholderia_pseudomallei_18_1990      CGTGAGCGTCGCGTTTTCCTTCAGCAGCGTGACGAGCACCTGCTCGGCGG
Burkholderia_pseudomallei_208_1990     CGTGAGCGTCGCGTTTTCCTTCAGCAGCGTGACGAGCACCTGCTCGGCGG
Burkholderia_pseudomallei_24_1976      CGTGAGCGTCGCGTTTTCCTTCAGCAGCGTGACGAGCACCTGCTCGGCGG
Burkholderia_pseudomallei_25_1977      CGTGAGCGTCGCGTTTTCCTTCAGCAGCGTGACGAGCACCTGCTCGGCGG
Burkholderia_pseudomallei_31_1992      CGTGAGCGTCGCGTTTTCCTTCAGCAGCGTGACGAGCACCTGCTCGGCGG
Burkholderia_pseudomallei_33_1976      CGTGAGCGTCGCGTTTTCCTTCAGCAGCGTGACGAGCACCTGCTCGGCGG
Burkholderia_pseudomallei_35_1963      CGTGAGCGTCGCGTTTTCCTTCAGCAGCGTGACGAGCACCTGCTCGGCGG
Burkholderia_pseudomallei_4075_1999    CGTGAGCGTCGCGTTTTCCTTCAGCAGCGTGACGAGCACCTGCTCGGCGG
Burkholderia_pseudomallei_5_1949       CGTGAGCGTCGCGTTTTCCTTCAGCAGCGTGACGAGCACCTGCTCGGCGG
Burkholderia_pseudomallei_6_1960       CGTGAGCGTCGCGTTTTCCTTCAGCAGCGTGACGAGCACCTGCTCGGCGG
Burkholderia_pseudomallei_68_1992      CGTGAGCGTCGCGTTTTCCTTCAGCAGCGTGACGAGCACCTGCTCGGCGG
Burkholderia_pseudomallei_8_8_117_2008 CGTGAGCGTCGCGTTTTCCTTCAGCAGCGTGACGAGCACCTGCTCGGCGG
Burkholderia_pseudomallei_91_1984      CGTGAGCGTCGCGTTTTCCTTCAGCAGCGTGACGAGCACCTGCTCGGCGG
Burkholderia_pseudomallei_9_1988       CGTGAGCGTCGCGTTTTCCTTCAGCAGCGTGACGAGCACCTGCTCGGCGG
Burkholderia_pseudomallei_D150_2006    CGTGAGCGTCGCGTTTTCCTTCAGCAGCGTGACGAGCACCTGCTCGGCGG
Burkholderia_pseudomallei_D35_2003     CGTGAGCGTCGCGTTTTCCTTCAGCAGCGTGACGAGCACCTGCTCGGCGG
Burkholderia_pseudomallei_D51_1992     CGTGAGCGTCGCGTTTTCCTTCAGCAGCGTGACGAGCACCTGCTCGGCGG
Burkholderia_pseudomallei_D60_1992     CGTGAGCGTCGCGTTTTCCTTCAGCAGCGTGACGAGCACCTGCTCGGCGG
Burkholderia_pseudomallei_D77_1994     CGTGAGCGTCGCGTTTTCCTTCAGCAGCGTGACGAGCACCTGCTCGGCGG
E264_1994                              CGTGAGCGTCGCGTTCTCCTTCAGCAGCGTGACGAGCACCTGCTCGGCGG
K96243_1996                            CGTGAGCGTCGCGTTTTCCTTCAGCAGCGTGACGAGCACCTGCTCGGCGG
MSHR346_1996                           CGTGAGCGTCGCGTTTTCCTTCAGCAGCGTGACGAGCACCTGCTCGGCGG

1026b_1993                             CGGGCGCATCGCGGTCGCGCCGCGCGGTCACGAGGATCGCGTCGGCCTGC
1106a_1993                             CGGGCGCATCGCGGTCGCGCCGCGCGGTCACGAGGATCGCGTCGGCCTGC
1106b_1996                             CGGGCGCATCGCGGTCGCGCCGCGCGGTCACGAGGATCGCGTCGGCCTGC
1710a_1996                             CGGGCGCATCGCGGTCGCGCCGCGCGGTCACGAGGATCGCGTCGGCCTGC
1710b_1999                             CGGGCGCATCGCGGTCGCGCCGCGCGGTCACGAGGATCGCGTCGGCCTGC
668_1995                               CGGGCGCATCGCGGTCGCGCCGCGCGGTCACGAGGATCGCGTCGGCCTGC
Bp22_1989                              CGGGCGCATCGCGGTCGCGCCGCGCGGTCACGAGGATCGCGTCGGCCTGC
BPC006_2008                            CGGGCGCATCGCGGTCGCGCCGCGCGGTCACGAGGATCGCGTCGGCCTGC
Burkholderia_pseudomallei_104_1990     CGGGCGCATCGCGGTCGCGCCGCGCGGTCACGAGGATCGCGTCGGCCTGC
Burkholderia_pseudomallei_18_1990      CGGGCGCATCGCGGTCGCGCCGCGCGGTCACGAGGATCGCGTCGGCCTGC
Burkholderia_pseudomallei_208_1990     CGGGCGCATCGCGGTCGCGCCGCGCGGTCACGAGGATCGCGTCGGCCTGC
Burkholderia_pseudomallei_24_1976      CGGGCGCATCGCGGTCGCGCCGCGCGGTCACGAGGATCGCGTCGGCCTGC
Burkholderia_pseudomallei_25_1977      CGGGCGCATCGCGGTCGCGCCGCGCGGTCACGAGGATCGCGTCGGCCTGC
Burkholderia_pseudomallei_31_1992      CGGGCGCATCGCGGTCGCGCCGCGCGGTCACGAGGATCGCGTCGGCCTGC
Burkholderia_pseudomallei_33_1976      CGGGCGCATCGCGGTCGCGCCGCGCGGTCACGAGGATCGCGTCGGCCTGC
Burkholderia_pseudomallei_35_1963      CGGGCGCATCGCGGTCGCGCCGCGCGGTCACGAGGATCGCGTCGGCCTGC
Burkholderia_pseudomallei_4075_1999    CGGGCGCATCGCGGTCGCGCCGCGCGGTCACGAGGATCGCGTCGGCCTGC
Burkholderia_pseudomallei_5_1949       CGGGCGCATCGCGGTCGCGCCGCGCGGTCACGAGGATCGCGTCGGCCTGC
Burkholderia_pseudomallei_6_1960       CGGGCGCATCGCGGTCGCGCCGCGCGGTCACGAGGATCGCGTCGGCCTGC
Burkholderia_pseudomallei_68_1992      CGGGCGCATCGCGGTCGCGCCGCGCGGTCACGAGGATCGCGTCGGCCTGC
Burkholderia_pseudomallei_8_8_117_2008 CGGGCGCATCGCGGTCGCGCCGCGCGGTCACGAGGATCGCGTCGGCCTGC
Burkholderia_pseudomallei_91_1984      CGGGCGCATCGCGGTCGCGCCGCGCGGTCACGAGGATCGCGTCGGCCTGC
Burkholderia_pseudomallei_9_1988       CGGGCGCATCGCGGTCGCGCCGCGCGGTCACGAGGATCGCGTCGGCCTGC
Burkholderia_pseudomallei_D150_2006    CGGGCGCATCGCGGTCGCGCCGCGCGGTCACGAGGATCGCGTCGGCCTGC
Burkholderia_pseudomallei_D35_2003     CGGGCGCATCGCGGTCGCGCCGCGCGGTCACGAGGATCGCGTCGGCCTGC
Burkholderia_pseudomallei_D51_1992     CGGGCGCATCGCGGTCGCGCCGCGCGGTCACGAGGATCGCGTCGGCCTGC
Burkholderia_pseudomallei_D60_1992     CGGGCGCATCGCGGTCGCGCCGCGCGGTCACGAGGATCGCGTCGGCCTGC
Burkholderia_pseudomallei_D77_1994     CGGGCGCATCGCGGTCGCGCCGCGCGGTCACGAGGATCGCGTCGGCCTGC
E264_1994                              CGGGCGCCTCGCGGTCGCGCCGCGCGGTCACGAGGATCGCGTCGGCTTGC
K96243_1996                            CGGGCGCATCGCGGTCGCGCCGCGCGGTCACGAGGATCGCGTCGGCCTGC
MSHR346_1996                           CGGGCGCATCGCGGTCGCGCCGCGCGGTCACGAGGATCGCGTCGGCCTGC

1026b_1993                             GCGCCGTACGAGATCGTCGGCGCGAGCTTCGCGAGCGTGAACATGTCGCC
1106a_1993                             GCGCCGTACGAGATCGTCGGCGCGAGCTTCGCGAGCGTGAACATGTCGCC
1106b_1996                             GCGCCGTACGAGATCGTCGGCGCGAGCTTCGCGAGCGTGAACATGTCGCC
1710a_1996                             GCGCCGTACGAGATCGTCGGCGCGAGCTTCGCGAGCGTGAACATGTCGCC
1710b_1999                             GCGCCGTACGAGATCGTCGGCGCGAGCTTCGCGAGCGTGAACATGTCGCC
668_1995                               GCGCCGTACGAGATCGTCGGCGCGAGCTTCGCGAGCGTGAACATGTCGCC
Bp22_1989                              GCGCCGTACGAGATCGTCGGCGCGAGCTTCGCGAGCGTGAACATGTCGCC
BPC006_2008                            GCGCCGTACGAGATCGTCGGCGCGAGCTTCGCGAGCGTGAACATGTCGCC
Burkholderia_pseudomallei_104_1990     GCGCCGTACGAGATCGTCGGCGCGAGCTTCGCGAGCGTGAACATGTCGCC
Burkholderia_pseudomallei_18_1990      GCGCCGTACGAGATCGTCGGCGCGAGCTTCGCGAGCGTGAACATGTCGCC
Burkholderia_pseudomallei_208_1990     GCGCCGTACGAGATCGTCGGCGCGAGCTTCGCGAGCGTGAACATGTCGCC
Burkholderia_pseudomallei_24_1976      GCGCCGTACGAGATCGTCGGCGCGAGCTTCGCGAGCGTGAACATGTCGCC
Burkholderia_pseudomallei_25_1977      GCGCCGTACGAGATCGTCGGCGCGAGCTTCGCGAGCGTGAACATGTCGCC
Burkholderia_pseudomallei_31_1992      GCGCCGTACGAGATCGTCGGCGCGAGCTTCGCGAGCGTGAACATGTCGCC
Burkholderia_pseudomallei_33_1976      GCGCCGTACGAGATCGTCGGCGCGAGCTTCGCGAGCGTGAACATGTCGCC
Burkholderia_pseudomallei_35_1963      GCGCCGTACGAGATCGTCGGCGCGAGCTTCGCGAGCGTGAACATGTCGCC
Burkholderia_pseudomallei_4075_1999    GCGCCGTACGAGATCGTCGGCGCGAGCTTCGCGAGCGTGAACATGTCGCC
Burkholderia_pseudomallei_5_1949       GCGCCGTACGAGATCGTCGGCGCGAGCTTCGCGAGCGTGAACATGTCGCC
Burkholderia_pseudomallei_6_1960       GCGCCGTACGAGATCGTCGGCGCGAGCTTCGCGAGCGTGAACATGTCGCC
Burkholderia_pseudomallei_68_1992      GCGCCGTACGAGATCGTCGGCGCGAGCTTCGCGAGCGTGAACATGTCGCC
Burkholderia_pseudomallei_8_8_117_2008 GCGCCGTACGAGATCGTCGGCGCGAGCTTCGCGAGCGTGAACATGTCGCC
Burkholderia_pseudomallei_91_1984      GCGCCGTACGAGATCGTCGGCGCGAGCTTCGCGAGCGTGAACATGTCGCC
Burkholderia_pseudomallei_9_1988       GCGCCGTACGAGATCGTCGGCGCGAGCTTCGCGAGCGTGAACATGTCGCC
Burkholderia_pseudomallei_D150_2006    GCGCCGTACGAGATCGTCGGCGCGAGCTTCGCGAGCGTGAACATGTCGCC
Burkholderia_pseudomallei_D35_2003     GCGCCGTACGAGATCGTCGGCGCGAGCTTCGCGAGCGTGAACATGTCGCC
Burkholderia_pseudomallei_D51_1992     GCGCCGTACGAGATCGTCGGCGCGAGCTTCGCGAGCGTGAACATGTCGCC
Burkholderia_pseudomallei_D60_1992     GCGCCGTACGAGATCGTCGGCGCGAGCTTCGCGAGCGTGAACATGTCGCC
Burkholderia_pseudomallei_D77_1994     GCGCCATACGAGATCGTCGGCGCGAGCTTCGCGAGCGTGAACATGTCGCC
E264_1994                              GCGCCGTACGAGATCGTCGGCGCGAGCTTCGCGAGCGTGAACATGTTCCC
K96243_1996                            GCGCCGTACGAGATCGTCGGCGCGAGCTTCGCGAGCGTGAACATGTCGCC
MSHR346_1996                           GCGCCGTACGAGATCGTCGGCGCGAGCTTCGCGAGCGTGAACATGTCGCC

1026b_1993                             GTCCGCTTCGATCGCGCAGCGGCTGTTGCGCAGGTTGCCGCCGACTTCCT
1106a_1993                             GTCCGCTTCGATCGCGCAGCGGCTGTTGCGCAGGTTGCCGCCGACTTCCT
1106b_1996                             GTCCGCTTCGATCGCGCAGCGGCTGTTGCGCAGGTTGCCGCCGACTTCCT
1710a_1996                             GTCCGCTTCGATCGCGCAGCGGCTGTTGCGCAGGTTGCCGCCGACTTCCT
1710b_1999                             GTCCGCTTCGATCGCGCAGCGGCTGTTGCGCAGGTTGCCGCCGACTTCCT
668_1995                               GTCCGCTTCGATCGCGCAGCGGCTGTTGCGCAGGTTGCCGCCGACTTCCT
Bp22_1989                              GTCCGCTTCGATCGCGCAGCGGCTGTTGCGCAGGTTGCCGCCGACTTCCT
BPC006_2008                            GTCCGCTTCGATCGCGCAGCGGCTGTTGCGCAGGTTGCCGCCGACTTCCT
Burkholderia_pseudomallei_104_1990     GTCCGCTTCGATCGCGCAGCGGCTGTTGCGCAGGTTGCCGCCGACTTCCT
Burkholderia_pseudomallei_18_1990      GTCCGCTTCGATCGCGCAGCGGCTGTTGCGCAGGTTGCCGCCGACTTCCT
Burkholderia_pseudomallei_208_1990     GTCCGCTTCGATCGCGCAGCGGCTGTTGCGCAGGTTGCCGCCGACTTCCT
Burkholderia_pseudomallei_24_1976      GTCCGCTTCGATCGCGCAGCGGCTGTTGCGCAGGTTGCCGCCGACTTCCT
Burkholderia_pseudomallei_25_1977      GTCCGCTTCGATCGCGCAGCGGCTGTTGCGCAGGTTGCCGCCGACTTCCT
Burkholderia_pseudomallei_31_1992      GTCCGCTTCGATCGCGCAGCGGCTGTTGCGCAGGTTGCCGCCGACTTCCT
Burkholderia_pseudomallei_33_1976      GTCCGCTTCGATCGCGCAGCGGCTGTTGCGCAGGTTGCCGCCGACTTCCT
Burkholderia_pseudomallei_35_1963      GTCCGCTTCGATCGCGCAGCGGCTGTTGCGCAGGTTGCCGCCGACTTCCT
Burkholderia_pseudomallei_4075_1999    GTCCGCTTCGATCGCGCAGCGGCTGTTGCGCAGGTTGCCGCCGACTTCCT
Burkholderia_pseudomallei_5_1949       GTCCGCTTCGATCGCGCAGCGGCTGTTGCGCAGGTTGCCGCCGACTTCCT
Burkholderia_pseudomallei_6_1960       GTCCGCTTCGATCGCGCAGCGGCTGTTGCGCAGGTTGCCGCCGACTTCCT
Burkholderia_pseudomallei_68_1992      GTCCGCTTCGATCGCGCAGCGGCTGTTGCGCAGGTTGCCGCCGACTTCCT
Burkholderia_pseudomallei_8_8_117_2008 GTCCGCTTCGATCGCGCAGCGGCTGTTGCGCAGGTTGCCGCCGACTTCCT
Burkholderia_pseudomallei_91_1984      GTCCGCTTCGATCGCGCAGCGGCTGTTGCGCAGGTTGCCGCCGACTTCCT
Burkholderia_pseudomallei_9_1988       GTCCGCTTCGATCGCGCAGCGGCTGTTGCGCAGGTTGCCGCCGACTTCCT
Burkholderia_pseudomallei_D150_2006    GTCCGCTTCGATCGCGCAGCGGCTGTTGCGCAGGTTGCCGCCGACTTCCT
Burkholderia_pseudomallei_D35_2003     GTCCGCTTCGATCGCGCAGCGGCTGTTGCGCAGGTTGCCGCCGACTTCCT
Burkholderia_pseudomallei_D51_1992     GTCCGCTTCGATCGCGCAGCGGCTGTTGCGCAGGTTGCCGCCGACTTCCT
Burkholderia_pseudomallei_D60_1992     GTCCGCTTCGATCGCGCAGCGGCTGTTGCGCAGGTTGCCGCCGACTTCCT
Burkholderia_pseudomallei_D77_1994     GTCCGCTTCGATCGCGCAGCGGCTGTTGCGCAGGTTGCCGCCGACTTCCT
E264_1994                              GTCCGCTTCGATCGCGCAGCGGCTGTTGCGAAGATTGCCGCCGACTTCCT
K96243_1996                            GTCCGCTTCGATCGCGCAGCGGCTGTTGCGCAGGTTGCCGCCGACTTCCT
MSHR346_1996                           GTCCGCTTCGATCGCGCAGCGGCTGTTGCGCAGGTTGCCGCCGACTTCCT

1026b_1993                             CTTCGGAGGTCGCGGACGCGAGCAGCCATTCGCGCTCGGCGAGCTGCTCG
1106a_1993                             CTTCGGAGGTCGCGGACGCGAGCAGCCATTCGCGCTCGGCGAGCTGCTCG
1106b_1996                             CTTCGGAGGTCGCGGACGCGAGCAGCCATTCGCGCTCGGCGAGCTGCTCG
1710a_1996                             CTTCGGAGGTCGCGGACGCGAGCAGCCATTCGCGCTCGGCGAGCTGCTCG
1710b_1999                             CTTCGGAGGTCGCGGACGCGAGCAGCCATTCGCGCTCGGCGAGCTGCTCG
668_1995                               CTTCGGAGGTCGCGGACGCGAGCAGCCATTCGCGCTCGGCGAGCTGCTCG
Bp22_1989                              CTTCGGAGGTCGCGGACGCGAGCAGCCATTCGCGCTCGGCGAGCTGCTCG
BPC006_2008                            CTTCGGAGGTCGCGGACGCGAGCAGCCATTCGCGCTCGGCGAGCTGCTCG
Burkholderia_pseudomallei_104_1990     CTTCGGAGGTCGCGGACGCGAGCAGCCATTCGCGCTCGGCGAGCTGCTCG
Burkholderia_pseudomallei_18_1990      CTTCGGAGGTCGCGGACGCGAGCAGCCATTCGCGCTCGGCGAGCTGCTCG
Burkholderia_pseudomallei_208_1990     CTTCGGAGGTCGCGGACGCGAGCAGCCATTCGCGCTCGGCGAGCTGCTCG
Burkholderia_pseudomallei_24_1976      CTTCGGAGGTCGCGGACGCAAGCAGCCATTCGCGCTCGGCGAGTTGCTCG
Burkholderia_pseudomallei_25_1977      CTTCGGAGGTCGCGGACGCAAGCAGCCATTCGCGCTCGGCGAGTTGCTCG
Burkholderia_pseudomallei_31_1992      CTTCGGAGGTCGCGGACGCAAGCAGCCATTCGCGCTCGGCGAGTTGCTCG
Burkholderia_pseudomallei_33_1976      CTTCGGAGGTCGCGGACGCGAGCAGCCATTCGCGCTCGGCGAGCTGCTCG
Burkholderia_pseudomallei_35_1963      CTTCGGAGGTCGCGGACGCAAGCAGCCATTCGCGCTCGGCGAGTTGCTCG
Burkholderia_pseudomallei_4075_1999    CTTCGGAGGTCGCGGACGCGAGCAGCCATTCGCGCTCGGCGAGCTGCTCG
Burkholderia_pseudomallei_5_1949       CTTCGGATGTCGCGGACGCGAGCAGCCATTCGCGCTCGGCGAGCTGCTCG
Burkholderia_pseudomallei_6_1960       CTTCGGAGGTCGCGGACGCGAGCAGCCATTCGCGCTCGGCGAGCTGCTCG
Burkholderia_pseudomallei_68_1992      CTTCGGAGGTCGCGGACGCGAGCAGCCATTCGCGCTCGGCGAGCTGCTCG
Burkholderia_pseudomallei_8_8_117_2008 CTTCGGAGGTCGCGGACGCGAGCAGCCATTCGCGCTCGGCGAGCTGCTCG
Burkholderia_pseudomallei_91_1984      CTTCGGAGGTCGCGGACGCGAGCAGCCATTCGCGCTCGGCGAGCTGCTCG
Burkholderia_pseudomallei_9_1988       CTTCGGAGGTCGCGGACGCGAGCAGCCATTCGCGCTCGGCGAGCTGCTCG
Burkholderia_pseudomallei_D150_2006    CTTCGGAGGTCGCGGACGCGAGCAGCCATTCGCGCTCGGCGAGCTGCTCG
Burkholderia_pseudomallei_D35_2003     CTTCGGAGGTCGCGGACGCGAGCAGCCATTCGCGCTCGGCGAGCTGCTCG
Burkholderia_pseudomallei_D51_1992     CTTCGGAGGTCGCGGACGCGAGCAGCCATTCGCGCTCGGCGAGCTGCTCG
Burkholderia_pseudomallei_D60_1992     CTTCGGAGGTCGCGGACGCGAGCAGCCATTCGCGCTCGGCGAGCTGCTCG
Burkholderia_pseudomallei_D77_1994     CTTCGGAGGTCGCGGACGCGAGCAGCCATTCGCGCTCGGCGAGCTGCTCG
E264_1994                              CCTCGGACGTCGCGGACGCGAGCAGCCATTCGCGCTCGGCGAGCTGCTCG
K96243_1996                            CTTCGGAGGTCGCGGACGCGAGCAGCCATTCGCGCTCGGCGAGCTGCTCG
MSHR346_1996                           CTTCGGAGGTCGCGGACGCGAGCAGCCATTCGCGCTCGGCGAGCTGCTCG

1026b_1993                             GCGAAGCGGCGATGCCAGTCGCTCGACAGCGCGTGATCGACGATACTCGC
1106a_1993                             GCGAAGCGGCGATGCCAGTCGCTCGACAGCGCGTGATCGACGATACTCGC
1106b_1996                             GCGAAGCGGCGATGCCAGTCGCTCGACAGCGCGTGATCGACGATACTCGC
1710a_1996                             GCGAAGCGGCGATGCCAGTCGCTCGACAGCGCGTGATCGACGATACTCGC
1710b_1999                             GCGAAGCGGCGATGCCAGTCGCTCGACAGCGCGTGATCGACGATACTCGC
668_1995                               GCGAAGCGGCGATGCCAGTCGCTCGACAGCGCGTGATCGACGATACTCGC
Bp22_1989                              GCGAAGCGGCGATGCCAGTCGCTCGACAGCGCGTGATCGACGATACTCGC
BPC006_2008                            GCGAAGCGGCGATGCCAGTCGCTCGACAGCGCGTGATCGACGATACTCGC
Burkholderia_pseudomallei_104_1990     GCGAAGCGGCGATGCCAGTCGCTCGACAGCGCGTGATCGACGATACTCGC
Burkholderia_pseudomallei_18_1990      GCGAAGCGGCGATGCCAGTCGCTCGACAGCGCGTGATCGACGATACTCGC
Burkholderia_pseudomallei_208_1990     GCGAAGCGGCGATGCCAGTCGCTCGACAGCGCGTGATCGACGATACTCGC
Burkholderia_pseudomallei_24_1976      GCGAAGCGGCGATGCCAGTCGCTCGACAGCGCGTGATCGACGATACTCGC
Burkholderia_pseudomallei_25_1977      GCGAAGCGGCGATGCCAGTCGCTCGACAGCGCGTGATCGACGATACTCGC
Burkholderia_pseudomallei_31_1992      GCGAAGCGGCGATGCCAGTCGCTCGACAGCGCGTGATCGACGATACTCGC
Burkholderia_pseudomallei_33_1976      GCGAAGCGGCGATGCCAGTCGCTCGACAGCGCGTGATCGACGATACTCGC
Burkholderia_pseudomallei_35_1963      GCGAAGCGGCGATGCCAGTCGCTCGACAGCGCGTGATCGACGATACTCGC
Burkholderia_pseudomallei_4075_1999    GCGAAGCGGCGATGCCAGTCGCTCGACAGCGCGTGATCGACGATACTCGC
Burkholderia_pseudomallei_5_1949       GCGAAGCGGCGATGCCAGTCGCTCGACAGCGCGTGATCGACGATACTCGC
Burkholderia_pseudomallei_6_1960       GCGAAGCGGCGATGCCAGTCGCTCGACAGCGCGTGATCGACGATACTCGC
Burkholderia_pseudomallei_68_1992      GCGAAGCGGCGATGCCAGTCGCTCGACAGCGCGTGATCGACGATACTCGC
Burkholderia_pseudomallei_8_8_117_2008 GCGAAGCGGCGATGCCAGTCGCTCGACAGCGCGTGATCGACGATACTCGC
Burkholderia_pseudomallei_91_1984      GCGAAGCGGCGATGCCAGTCGCTCGACAGCGCGTGATCGACGATACTCGC
Burkholderia_pseudomallei_9_1988       GCGAAGCGGCGATGCCAGTCGCTCGACAGCGCGTGATCGACGATACTCGC
Burkholderia_pseudomallei_D150_2006    GCGAAGCGGCGATGCCAGTCGCTCGACAGCGCGTGATCGACGATACTCGC
Burkholderia_pseudomallei_D35_2003     GCGAAGCGGCGATGCCAGTCGCTCGACAGCGCGTGATCGACGATACTCGC
Burkholderia_pseudomallei_D51_1992     GCGAAGCGGCGATGCCAGTCGCTCGACAGCGCGTGATCGACGATACTCGC
Burkholderia_pseudomallei_D60_1992     GCGAAGCGGCGATGCCAGTCGCTCGACAGCGCGTGATCGACGATACTCGC
Burkholderia_pseudomallei_D77_1994     GCGAAGCGGCGATGCCAGTCGCTCGACAGCGCGTGATCGACGATACTCGC
E264_1994                              GCGAAGCGGCGATGCCAGTCGCTCGACAGCGCATGATCGACGATGCTCGC
K96243_1996                            GCGAAGCGGCGATGCCAGTCGCTCGACAGCGCGTGATCGACGATACTCGC
MSHR346_1996                           GCGAAGCGGCGATGCCAGTCGCTCGACAGCGCGTGATCGACGATACTCGC

1026b_1993                             GACCTGCGTCTGGTGCATCGCGTAGATCATCGCGGCCGACGAGCACGCCT
1106a_1993                             GACCTGCGTCTGGTGCATCGCGTAGATCATCGCGGCCGACGAGCACGCCT
1106b_1996                             GACCTGCGTCTGGTGCATCGCGTAGATCATCGCGGCCGACGAGCACGCCT
1710a_1996                             GACCTGCGTCTGGTGCATCGCGTAGATCATCGCGGCCGACGAGCACGCCT
1710b_1999                             GACCTGCGTCTGGTGCATCGCGTAGATCATCGCGGCCGACGAGCACGCCT
668_1995                               GACCTGCGTCTGGTGCATCGCGTAGATCATCGCGGCCGATGAGCACGCCT
Bp22_1989                              GACCTGCGTCTGGTGCATCGCGTAGATCATCGCGGCCGACGAGCACGCCT
BPC006_2008                            GACCTGCGTCTGGTGCATCGCGTAGATCATCGCGGCCGACGAGCACGCCT
Burkholderia_pseudomallei_104_1990     GACCTGCGTCTGGTGCATCGCGTAGATCATCGCGGCCGACGAGCACGCCT
Burkholderia_pseudomallei_18_1990      GACCTGCGTCTGGTGCATCGCGTAGATCATCGCGGCCGACGAGCACGCCT
Burkholderia_pseudomallei_208_1990     GACCTGCGTCTGGTGCATCGCGTAGATCATCGCGGCCGACGAGCACGCCT
Burkholderia_pseudomallei_24_1976      GACCTGCGTCTGGTGCATCGCGTAGATCATCGCGGCCGACGAGCACGCCT
Burkholderia_pseudomallei_25_1977      GACCTGCGTCTGGTGCATCGCGTAGATCATCGCGGCCGACGAGCACGCCT
Burkholderia_pseudomallei_31_1992      GACCTGCGTCTGGTGCATCGCGTAGATCATCGCGGCCGACGAGCACGCCT
Burkholderia_pseudomallei_33_1976      GACCTGCGTCTGGTGCATCGCGTAGATCATCGCGGCCGACGAGCACGCCT
Burkholderia_pseudomallei_35_1963      GACCTGCGTCTGGTGCATCGCGTAGATCATCGCGGCCGACGAGCACGCCT
Burkholderia_pseudomallei_4075_1999    GACCTGCGTCTGGTGCATCGCGTAGATCATCGCGGCCGACGAGCACGCCT
Burkholderia_pseudomallei_5_1949       GACCTGCGTCTGGTGCATCGCGTAGATCATCGCGGCCGATGAGCACGCCT
Burkholderia_pseudomallei_6_1960       GACCTGCGTCTGGTGCATCGCGTAGATCATCGCGGCCGACGAGCACGCCT
Burkholderia_pseudomallei_68_1992      GACCTGCGTCTGGTGCATCGCGTAGATCATCGCGGCCGACGAGCACGCCT
Burkholderia_pseudomallei_8_8_117_2008 GACCTGCGTCTGGTGCATCGCGTAGATCATCGCGGCCGACGAGCACGCCT
Burkholderia_pseudomallei_91_1984      GACCTGCGTCTGGTGCATCGCGTAGATCATCGCGGCCGACGAGCACGCCT
Burkholderia_pseudomallei_9_1988       GACCTGCGTCTGGTGCATCGCGTAGATCATCGCGGCCGACGAGCACGCCT
Burkholderia_pseudomallei_D150_2006    GACCTGCGTCTGGTGCATCGCGTAGATCATCGCGGCCGACGAGCACGCCT
Burkholderia_pseudomallei_D35_2003     GACCTGCGTCTGGTGCATCGCGTAGATCATCGCGGCCGACGAGCACGCCT
Burkholderia_pseudomallei_D51_1992     GACCTGCGTCTGGTGCATCGCGTAGATCATCGCGGCCGACGAGCACGCCT
Burkholderia_pseudomallei_D60_1992     GACCTGCGTCTGGTGCATCGCGTAGATCATCGCGGCCGACGAGCACGCCT
Burkholderia_pseudomallei_D77_1994     GACCTGCGTCTGGTGCATCGCGTAGATCATCGCGGCCGACGAGCACGCCT
E264_1994                              GACTTGGGTCTGGTGCATCGCGTAGATCATCGCGGCCGACGAGCATGCCT
K96243_1996                            GACCTGCGTCTGGTGCATCGCGTAGATCATCGCGGCCGACGAGCACGCCT
MSHR346_1996                           GACCTGCGTCTGGTGCATCGCGTAGATCATCGCGGCCGACGAGCACGCCT

1026b_1993                             GGCCGATGATCCGGCATGCGGCGGCCACGGCCGCGAGCGACGCGCCGCGG
1106a_1993                             GGCCGATGATCCGGCATGCGGCGGCCACGGCCGCGAGCGACGCGCCGCGG
1106b_1996                             GGCCGATGATCCGGCATGCGGCGGCCACGGCCGCGAGCGACGCGCCGCGG
1710a_1996                             GGCCGATGATCCGGCATGCGGCGGCCACGGCCGCGAGCGACGCGCCGCGG
1710b_1999                             GGCCGATGATCCGGCATGCGGCGGCCACGGCCGCGAGCGACGCGCCGCGG
668_1995                               GGCCGATGATCCGGCATGCGGCGGCCACGGCCGCGAGCGACGCGCCGCGG
Bp22_1989                              GGCCGATGATCCGGCATGCGGCGGCCACGGCCGCGAGCGACGCGCCGCGG
BPC006_2008                            GGCCGATGATCCGGCATGCGGCGGCCACGGCCGCGAGCGACGCGCCGCGG
Burkholderia_pseudomallei_104_1990     GGCCGATGATCCGGCATGCGGCGGCCACGGCCGCGAGCGACGCGCCGCGG
Burkholderia_pseudomallei_18_1990      GGCCGATGATCCGGCATGCGGCGGCCACGGCCGCGAGCGACGCGCCGCGG
Burkholderia_pseudomallei_208_1990     GGCCGATGATCCGGCATGCGGCGGCCACGGCCGCGAGCGACGCGCCGCGG
Burkholderia_pseudomallei_24_1976      GGCCGATGATCCGGCATGCGGCGGCCACGGCCGCGAGCGACGCGCCGCGG
Burkholderia_pseudomallei_25_1977      GGCCGATGATCCGGCATGCGGCGGCCACGGCCGCGAGCGACGCGCCGCGG
Burkholderia_pseudomallei_31_1992      GGCCGATGATCCGGCATGCGGCGGCCACGGCCGCGAGCGACGCGCCGCGG
Burkholderia_pseudomallei_33_1976      GGCCGATGATCCGGCATGCGGCGGCCACGGCCGCGAGCGACGCGCCGCGG
Burkholderia_pseudomallei_35_1963      GGCCGATGATCCGGCATGCGGCGGCCACGGCCGCGAGCGACGCGCCGCGG
Burkholderia_pseudomallei_4075_1999    GGCCGATGATCCGGCATGCGGCGGCCACGGCCGCGAGCGACGCGCCGCGG
Burkholderia_pseudomallei_5_1949       GGCCGATGATCCGGCATGCGGCGGCCACGGCCGCGAGCGACGCGCCGCGG
Burkholderia_pseudomallei_6_1960       GGCCGATGATCCGGCATGCGGCGGCCACGGCCGCGAGCGACGCGCCGCGG
Burkholderia_pseudomallei_68_1992      GGCCGATGATCCGGCATGCGGCGGCCACGGCCGCGAGCGACGCGCCGCGG
Burkholderia_pseudomallei_8_8_117_2008 GGCCGATGATCCGGCATGCGGCGGCCACGGCCGCGAGCGACGCGCCGCGG
Burkholderia_pseudomallei_91_1984      GGCCGATGATCCGGCATGCGGCGGCCACGGCCGCGAGCGACGCGCCGCGG
Burkholderia_pseudomallei_9_1988       GGCCGATGATCCGGCATGCGGCGGCCACGGCCGCGAGCGACGCGCCGCGG
Burkholderia_pseudomallei_D150_2006    GGCCGATGATCCGGCATGCGGCGGCCACGGCCGCGAGCGACGCGCCGCGG
Burkholderia_pseudomallei_D35_2003     GGCCGATGATCCGGCATGCGGCGGCCACGGCCGCGAGCGACGCGCCGCGG
Burkholderia_pseudomallei_D51_1992     GGCCGATGATCCGGCATGCGGCGGCCACGGCCGCGAGCGACGCGCCGCGG
Burkholderia_pseudomallei_D60_1992     GGCCGATGATCCGGCATGCGGCGGCCACGGCCGCGAGCGACGCGCCGCGG
Burkholderia_pseudomallei_D77_1994     GGCCGATGATCCGGCATGCGGCGGCCACGGCCGCGAGCGACGCGCCGCGG
E264_1994                              GGCCGATGATCCCGCATGCGGAGGCCACGGCCGCGAGCGATGCGCCGCGG
K96243_1996                            GGCCGATGATCCGGCATGCGGCGGCCACGGCCGCGAGCGACGCGCCGCGG
MSHR346_1996                           GGCCGATGATCCGGCATGCGGCGGCCACGGCCGCGAGCGACGCGCCGCGG

1026b_1993                             CCGCCCAGCTCGATCGGCACGAGCGCGCCGAGCAAGCGCTCTTCGCGCAT
1106a_1993                             CCGCCCAGCTCGATCGGCACGAGTGCGCCGAGCAAGCGCTCTTCGCGCAT
1106b_1996                             CCGCCCAGCTCGATCGGCACGAGTGCGCCGAGCAAGCGCTCTTCGCGCAT
1710a_1996                             CCGCCCAGCTCGATCGGCACGAGCGCGCCGAGCAAGCGCTCTTCGCGCAT
1710b_1999                             CCGCCCAGCTCGATCGGCACGAGCGCGCCGAGCAAGCGCTCTTCGCGCAT
668_1995                               CCGCCCAGCTCGATCGGCACGAGCGCGCCGAGCAAGCGCTCTTCGCGCAT
Bp22_1989                              CCGCCCAGCTCGATCGGCACGAGTGCGCCGAGCAAGCGCTCTTCGCGCAT
BPC006_2008                            CCGCCCAGCTCGATCGGCACGAGTGCGCCGAGCAAGCGCTCTTCGCGCAT
Burkholderia_pseudomallei_104_1990     CCGCCCAGCTCGATCGGCACGAGTGCGCCGAGCAAGCGCTCTTCGCGCAT
Burkholderia_pseudomallei_18_1990      CCGCCCAGCTCGATCGGCACGAGCGCGCCGAGCAAGCGCTCTTCGCGCAT
Burkholderia_pseudomallei_208_1990     CCGCCCAGCTCGATCGGCACGAGCGCGCCGAGCAAGCGTTCTTCGCGCAT
Burkholderia_pseudomallei_24_1976      CCGCCCAGCTCGATCGGCACGAGCGCGCCGAGCAAGCGCTCTTCGCGCAT
Burkholderia_pseudomallei_25_1977      CCGCCCAGCTCGATCGGCACGAGCGCGCCGAGCAAGCGTTCTTCGCGCAT
Burkholderia_pseudomallei_31_1992      CCGCCCAGCTCGATCGGCACGAGCGCGCCGAGCAAGCGTTCTTCGCGCAT
Burkholderia_pseudomallei_33_1976      CCGCCCAGCTCGATCGGCACGAGTGCGCCGAGCAAGCGCTCTTCGCGCAT
Burkholderia_pseudomallei_35_1963      CCGCCCAGCTCGATCGGCACGAGCGCGCCGAGCAAGCGTTCTTCGCGCAT
Burkholderia_pseudomallei_4075_1999    CCGCCCAGCTCGATCGGCACGAGCGCGCCGAGCAAGCGCTCTTCGCGCAT
Burkholderia_pseudomallei_5_1949       CCGCCCAGCTCGATCGGCACGAGCGCGCCGAGCAAGCGCTCTTCGCGCAT
Burkholderia_pseudomallei_6_1960       CCGCCCAGCTCGATCGGCACGAGTGCGCCGAGCAAGCGCTCTTCGCGCAT
Burkholderia_pseudomallei_68_1992      CCGCCCAGCTCGATCGGCACGAGTGCGCCGAGCAAGCGCTCTTCGCGCAT
Burkholderia_pseudomallei_8_8_117_2008 CCGCCCAGCTCGATCGGCACGAGTGCGCCGAGCAAGCGCTCTTCGCGCAT
Burkholderia_pseudomallei_91_1984      CCGCCCAGCTCGATCGGCACGAGTGCGCCGAGCAAGCGCTCTTCGCGCAT
Burkholderia_pseudomallei_9_1988       CCGCCCAGCTCGATCGGCACGAGTGCGCCGAGCAAGCGCTCTTCGCGCAT
Burkholderia_pseudomallei_D150_2006    CCGCCCAGCTCGATCGGCACGAGTGCGCCGAGCAAGCGCTCTTCGCGCAT
Burkholderia_pseudomallei_D35_2003     CCGCCCAGCTCGGTCGGCACGAGCGCGCCGAGCAAGCGCTCTTCGCGCAT
Burkholderia_pseudomallei_D51_1992     CCGCCCAGCTCGATCGGCACGAGTGCGCCGAGCAAGCGCTCTTCGCGCAT
Burkholderia_pseudomallei_D60_1992     CCGCCCAGCTCGATCGGCACGAGCGCGCCGAGCAAGCGTTCTTCGCGCAT
Burkholderia_pseudomallei_D77_1994     CCGCCCAGCTCGATCGGCACGAGTGCGCCGAGCAAGCGCTCTTCGCGCAT
E264_1994                              CCGCCCAGCTCGAGCGGCACGAGCGCGCCGAGCAGGCGCTCTTCGCGCAT
K96243_1996                            CCGCCCAGCTCGATCGGCACGAGTGCGCCGAGCAAGCGCTCTTCGCGCAT
MSHR346_1996                           CCGCCCAGCTCGATCGGCACGAGTGCGCCGAGCAAGCGCTCTTCGCGCAT

1026b_1993                             CGCGTCGACTGCTTCGGTCGGAAAGCGCGCATCGCGGTCGACCGCGTCGG
1106a_1993                             CGCGTCGACTGCTTCGGTCGGAAAGCGCGCATCGCGGTCGACCGCGTCGG
1106b_1996                             CGCGTCGACTGCTTCGGTCGGAAAGCGCGCATCGCGGTCGACCGCGTCGG
1710a_1996                             CGCGTCGACTGCTTCGGTCGGAAAGCGCGCATCGCGGTCGACCGCGTCGG
1710b_1999                             CGCGTCGACTGCTTCGGTCGGAAAGCGCGCATCGCGGTCGACCGCGTCGG
668_1995                               CGCGTCGACTGCTTCGGTCGGAAAGCGCGCATCGCGGTCGACCGCGTCGG
Bp22_1989                              CGCGTCGACTGCTTCGGTCGGAAAGCGCGCATCGCGGTCGACCGCGTCGG
BPC006_2008                            CGCGTCGACTGCTTCGGTCGGAAAGCGCGCATCGCGGTCGACCGCGTCGG
Burkholderia_pseudomallei_104_1990     CGCGTCGACTGCTTCGGTCGGAAAGCGCGCATCGCGGTCGACCGCGTCGG
Burkholderia_pseudomallei_18_1990      CGCGTCGACTGCTTCGGTCGGAAAGCGCGCATCGCGGTCGACCGCGTCGG
Burkholderia_pseudomallei_208_1990     CGCGTCGACTGCTTCGGTCGGAAAGCGCGCATCGCGGTCGACCGCGTCGG
Burkholderia_pseudomallei_24_1976      CGCGTCGACTGCTTCGGTCGGAAAGCGCGCATCGCGGTCGACCGCGTCGG
Burkholderia_pseudomallei_25_1977      CGCGTCGACTGCTTCGGTCGGAAAGCGCGCATCGCGGTCGACCGCGTCGG
Burkholderia_pseudomallei_31_1992      CGCGTCGACTGCTTCGGTCGGAAAGCGCGCATCGCGGTCGACCGCGTCGG
Burkholderia_pseudomallei_33_1976      CGCGTCGACTGCTTCGGTCGGAAAGCGCGCATCGCGGTCGACCGCGTCGG
Burkholderia_pseudomallei_35_1963      CGCGTCGACTGCTTCGGTCGGAAAGCGCGCATCGCGGTCGACCGCGTCGG
Burkholderia_pseudomallei_4075_1999    CGCGTCGACTGCTTCGGTCGGAAAGCGCGCATCGCGGTCGACCGCGTCGG
Burkholderia_pseudomallei_5_1949       CGCGTCGACTGCTTCGGTCGGAAAGCGCGCATCGCGGTCGACCGCGTCGG
Burkholderia_pseudomallei_6_1960       CGCGTCGACTGCTTCGGTCGGAAAGCGCGCATCGCGGTCGACCGCGTCGG
Burkholderia_pseudomallei_68_1992      CGCGTCGACTGCTTCGGTCGGAAAGCGCGCATCGCGGTCGACCGCGTCGG
Burkholderia_pseudomallei_8_8_117_2008 CGCGTCGACTGCTTCGGTCGGAAAGCGCGCATCGCGGTCGACCGCGTCGG
Burkholderia_pseudomallei_91_1984      CGCGTCGACTGCTTCGGTCGGAAAGCGCGCATCGCGGTCGACCGCGTCGG
Burkholderia_pseudomallei_9_1988       CGCGTCGACTGCTTCGGTCGGAAAGCGCGCATCGCGGTCGACCGCGTCGG
Burkholderia_pseudomallei_D150_2006    CGCGTCGACTGCTTCGGTCGGAAAGCGCGCATCGCGGTCGACCGCGTCGG
Burkholderia_pseudomallei_D35_2003     CGCGTCGACTGCTTCGGTCGGAAAGCGCGCATCGCGGTCGACCGTGTCGG
Burkholderia_pseudomallei_D51_1992     CGCGTCGACTGCTTCGGTCGGAAAGCGCGCATCGCGGTCGACCGCGTCGG
Burkholderia_pseudomallei_D60_1992     CGCGTCGACTGCTTCGGTCGGAAAGCGCGCATCGCGGTCGACCGCGTCGG
Burkholderia_pseudomallei_D77_1994     CGCGTCGACTGCTTCGGTCGGAAAGCGCGCATCGCGGTCGACCGCGTCGG
E264_1994                              GGCGTCGACCGCTTCGGTCGGAAAGCGCGCGTCGCGGTCGACCGCGTCGG
K96243_1996                            CGCGTCGACTGCTTCGGTCGGAAAGCGCGCATCGCGGTCGACCGCGTCGG
MSHR346_1996                           CGCGTCGACTGCTTCGGTCGGAAAGCGCGCATCGCGGTCGACCGTGTCGG

1026b_1993                             CAAAGCGCGCGGCGACCTGCGCGACGCGGCGCGCGGCCTCGTTCAGCGTG
1106a_1993                             CAAAGCGCGCGGCGACCTGCGCGACGCGGCGCGCGGCCTCGTTCAGCGTG
1106b_1996                             CAAAGCGCGCGGCGACCTGCGCGACGCGGCGCGCGGCCTCGTTCAGCGTG
1710a_1996                             CAAAGCGCGCGGCGACCTGCGCGACGCGGCGCGCGGCCTCGTTCAGCGTG
1710b_1999                             CAAAGCGCGCGGCGACCTGCGCGACGCGGCGCGCGGCCTCGTTCAGCGTG
668_1995                               CAAAGCGCGCGGCGACCTGCGCGACGCGGCGCGCGGCCTCGTTCAGCGTG
Bp22_1989                              CAAAGCGCGCGGCGACCTGCGCGACGCGGCGCGCGGCCTCGTTCAGCGTG
BPC006_2008                            CAAAGCGCGCGGCGACCTGCGCGACGCGGCGCGCGGCCTCGTTCAGCGTG
Burkholderia_pseudomallei_104_1990     CAAAGCGCGCGGCGACCTGCGCGACGCGGCGCGCGGCCTCGTTCAGCGTG
Burkholderia_pseudomallei_18_1990      CAAAGCGCGCGGCGACCTGCGCGACGCGGCGCGCGGCCTCGTTCAGCGTG
Burkholderia_pseudomallei_208_1990     CAAAGCGCGCGGCGACCTGCGCGACGCGGCGCGCGGCCTCGTTCAGCGTG
Burkholderia_pseudomallei_24_1976      CAAAGCGCGCGGCGACCTGCGCGACGCGGCGCGCGGCCTCGTTCAACGTG
Burkholderia_pseudomallei_25_1977      CAAAGCGCGCGGCGACCTGCGCGACGCGGCGCGCGGCCTCGTTCAGCGTG
Burkholderia_pseudomallei_31_1992      CAAAGCGCGCGGCGACCTGCGCGACGCGGCGCGCGGCCTCGTTCAGCGTG
Burkholderia_pseudomallei_33_1976      CAAAGCGCGCGGCGACCTGCGCGACGCGGCGCGCGGCCTCGTTCAGCGTG
Burkholderia_pseudomallei_35_1963      CAAAGCGCGCGGCGACCTGCGCGACGCGGCGCGCGGCCTCGTTCAGCGTG
Burkholderia_pseudomallei_4075_1999    CAAAGCGCGCGGCGACCTGCGCGACGCGGCGCGCGGCCTCGTTCAGCGTG
Burkholderia_pseudomallei_5_1949       CAAAGCGCGCGGCGACCTGCGCGACGCGGCGCGCGGCCTCGTTCAGCGTG
Burkholderia_pseudomallei_6_1960       CAAAGCGCGCGGCGACCTGCGCGACGCGGCGCGCGGCCTCGTTCAGCGTG
Burkholderia_pseudomallei_68_1992      CAAAGCGCGCGGCGACCTGCGCGACGCGGCGCGCGGCCTCGTTCAGCGTG
Burkholderia_pseudomallei_8_8_117_2008 CAAAGCGCGCGGCGACCTGCGCGACGCGGCGCGCGGCCTCGTTCAGCGTG
Burkholderia_pseudomallei_91_1984      CAAAGCGCGCGGCGACCTGCGCGACGCGGCGCGCGGCCTCGTTCAGCGTG
Burkholderia_pseudomallei_9_1988       CAAAGCGCGCGGCGACCTGCGCGACGCGGCGCGCGGCCTCGTTCAGCGTG
Burkholderia_pseudomallei_D150_2006    CAAAGCGCGCGGTGACCTGCGCGACGCGGCGCGCGGCCTCGTTCAGCGTG
Burkholderia_pseudomallei_D35_2003     CAAAGCGCGCGGCGACCTGCGCGACGCGGCGCGCGGCCTCGTTCAGCGTG
Burkholderia_pseudomallei_D51_1992     CAAAGCGCGCGGCGACCTGCGCGACGCGGCGCGCGGCCTCGTTCAGCGTG
Burkholderia_pseudomallei_D60_1992     CAAAGCGCGCGGCGACCTGCGCGACGCGGCGCGCGGCCTCGTTCAGCGTG
Burkholderia_pseudomallei_D77_1994     CAAAGCGCGCGGCGACCTGCGCGACGCGGCGCGCGGCCTCGTTCAACGTG
E264_1994                              CGAAGCGCGCGGCCACCTGCGCGACGCGGCGGGCGGCTTCGTTCAGCACG
K96243_1996                            CAAAGCGCGCGGCGACCTGCGCGACGCGGCGCGCGGCCTCGTTCAGCGTG
MSHR346_1996                           CAAAGCGCGCGGCGACCTGCGCGACGCGGCGCGCGGCCTCGTTCAGCGTG

1026b_1993                             TGATCATCGGCGAGCAGGGATTCGACGGCGGCAACGCGGGCATTGCCGGT
1106a_1993                             TGATCATCGGCGAGCAGGGATTCGACGGCGGCAACGCGGGCATTGCCGGT
1106b_1996                             TGATCATCGGCGAGCAGGGATTCGACGGCGGCAACGCGGGCATTGCCGGT
1710a_1996                             TGATCATCGGCGAGCAGGGATTCGACGGCGGCAACGCGGGCGTTGCCGGT
1710b_1999                             TGATCATCGGCGAGCAGGGATTCGACGGCGGCAACGCGGGCGTTGCCGGT
668_1995                               TGATCATCGGCGAGCAGGGATTCGACGGCGGCAACGCGGGCGTTGCCGGT
Bp22_1989                              TGATCATCGGCGAGCAGGGATTCGACGGCGGCAACGCGGGCATTGCCGGT
BPC006_2008                            TGATCATCGGCGAGCAGGGATTCGACGGCGGCAACGCGGGCATTGCCGGT
Burkholderia_pseudomallei_104_1990     TGATCATCGGCGAGCAGGGATTCGACGGCGGCAACGCGGGCATTGCCGGT
Burkholderia_pseudomallei_18_1990      TGATCATCGGCGAGCAGGGATTCGACGGCGGCAACGCGGGCGTTGCCGGT
Burkholderia_pseudomallei_208_1990     TGATCATCGGCGAGCAGGGATTCGACGGCGGCAACGCGGGCATTGCCGGT
Burkholderia_pseudomallei_24_1976      TGATCATCGGCGAGCAGGGATTCGACGGCGGCAACGCGGGCATTGCCGGT
Burkholderia_pseudomallei_25_1977      TGATCATCGGCGAGCAGGGATTCGACGGCGGCAACGCGGGCATTGCCGGT
Burkholderia_pseudomallei_31_1992      TGATCATCGGCGAGCAGGGATTCGACGGCGGCAACGCGGGCATTGCCGGT
Burkholderia_pseudomallei_33_1976      TGATCATCGGCGAGCAGGGATTCGACGGCGGCAACGCGGGCATTGCCGGT
Burkholderia_pseudomallei_35_1963      TGATCATCGGCGAGCAGGGATTCGACGGCGGCAACGCGGGCATTGCCGGT
Burkholderia_pseudomallei_4075_1999    TGATCATCGGCGAGCAGGGATTCGACGGCGGCAACGCGGGCGTTGCCGGT
Burkholderia_pseudomallei_5_1949       TGATCATCGGCGAGCAGGGATTCGACGGCGGCAACGCGGGCGTTGCCGGT
Burkholderia_pseudomallei_6_1960       TGATCATCGGCGAGCAGGGATTCGACGGCGGCAACGCGGGCATTGCCGGT
Burkholderia_pseudomallei_68_1992      TGATCATCGGCGAGCAGGGATTCGACGGCGGCAACGCGGGCATTGCCGGT
Burkholderia_pseudomallei_8_8_117_2008 TGATCATCGGCGAGCAGGGATTCGACGGCGGCAACGCGGGCATTGCCGGT
Burkholderia_pseudomallei_91_1984      TGATCATCGGCGAGCAGGGATTCGACGGCGGCAACGCGGGCATTGCCGGT
Burkholderia_pseudomallei_9_1988       TGATCATCGGCGAGCAGGGATTCGACGGCGGCAACGCGGGCATTGCCGGT
Burkholderia_pseudomallei_D150_2006    TGATCATCGGCGAGCAGGGATTCGACGGCGGCAACGCGGGCATTGCCGGT
Burkholderia_pseudomallei_D35_2003     TGATCATCGGCGAGCAGGGATTCGACGGCGGCAACGCGGGCATTGCCGGT
Burkholderia_pseudomallei_D51_1992     TGATCATCGGCGAGCAGGGATTCGACGGCGGCAACGCGGGCATTGCCGGT
Burkholderia_pseudomallei_D60_1992     TGATCATCGGCGAGCAGGGATTCGACGGCGGCAACGCGGGCATTGCCGGT
Burkholderia_pseudomallei_D77_1994     TGATCATCGGCGAGCAGGGATTCGACGGCGGCAACGCGGGCATTGCCGGT
E264_1994                              TGATCGTCGGCGAACACGGATTCGACGGCGGTAACGCGCGCGTTACCGGT
K96243_1996                            TGATCATCGGCGAGCAGGGATTCGACGGCGGCAACGCGGGCATTGCCGGT
MSHR346_1996                           TGATCATCGGCGAGCAGGGATTCGACGGCGGCAACGCGGGCATTGCCGGT

1026b_1993                             TTCGGCGTCGAAGCGCTTCATGCGGACTGCTCGGCACGCTGCAATTGCGT
1106a_1993                             TTCGGCGTCGAAGCGCTTCATGCGGACTGCTCGGCACGCTGCAATTGCGT
1106b_1996                             TTCGGCGTCGAAGCGCTTCATGCGGACTGCTCGGCACGCTGCAATTGCGT
1710a_1996                             TTCGGCGTCGAAGCGCTTCATGCGGACTGCTCGGCACGCTGCAATTGCGT
1710b_1999                             TTCGGCGTCGAAGCGCTTCATGCGGACTGCTCGGCACGCTGCAATTGCGT
668_1995                               TTCGGCGTCGAAGCGCTTCATGCGGACTGCTCGGCACGCTGCAATTGCGT
Bp22_1989                              TTCGGCGTCGAAGCGCTTCATGCGGACTGCTCGGCACGCTGCAATTGCGT
BPC006_2008                            TTCGGCGTCGAAGCGCTTCATGCGGACTGCTCGGCACGCTGCAATTGCGT
Burkholderia_pseudomallei_104_1990     TTCGGCGTCGAAGCGCTTCATGCGGACTGCTCGGCACGCTGCAATTGCGT
Burkholderia_pseudomallei_18_1990      TTCGGCGTCGAAGCGCTTCATGCGGACTGCTCGGCACGCTGCAATTGCGT
Burkholderia_pseudomallei_208_1990     TTCGGCGTCGAAGCGCTTCATGCGGACTGCTCGGCACGCTGCAATTGCGT
Burkholderia_pseudomallei_24_1976      TTCGGCGTCGAAGCGCTTCATGCGGACTGCTCGGCACGCTGCAATTGCGT
Burkholderia_pseudomallei_25_1977      TTCGGCGTCGAAGCGCTTCATGCGGACTGCTCGGCACGCTGCAATTGCGT
Burkholderia_pseudomallei_31_1992      TTCGGCGTCGAAGCGCTTCATGCGGACTGCTCGGCACGCTGCAATTGCGT
Burkholderia_pseudomallei_33_1976      TTCGGCGTCGAAGCGCTTCATGCGGACTGCTCGGCACGCTGCAATTGCGT
Burkholderia_pseudomallei_35_1963      TTCGGCGTCGAAGCGCTTCATGCGGACTGCTCGGCACGCTGCAATTGCGT
Burkholderia_pseudomallei_4075_1999    TTCGGCGTCGAAGCGCTTCATGCGGACTGCTCGGCACGCTGCAATTGCGT
Burkholderia_pseudomallei_5_1949       TTCGGCGTCGAAGCGCTTCATGCGGACTGCTCGGCACGCTGCAATTGCGT
Burkholderia_pseudomallei_6_1960       TTCGGCGTCGAAGCGCTTCATGCGGACTGCTCGGCACGCTGCAATTGCGT
Burkholderia_pseudomallei_68_1992      TTCGGCGTCGAAGCGCTTCATGCGGACTGCTCGGCACGCTGCAATTGCGT
Burkholderia_pseudomallei_8_8_117_2008 TTCGGCGTCGAAGCGCTTCATGCGGACTGCTCGGCACGCTGCAATTGCGT
Burkholderia_pseudomallei_91_1984      TTCGGCGTCGAAGCGCTTCATGCGGACTGCTCGGCACGCTGCAATTGCGT
Burkholderia_pseudomallei_9_1988       TTCGGCGTCGAAGCGCTTCATGCGGACTGCTCGGCACGCTGCAATTGCGT
Burkholderia_pseudomallei_D150_2006    TTCGGCGTCGAAGCGCTTCATGCGGACTGCTCGGCACGCTGCAATTGCGT
Burkholderia_pseudomallei_D35_2003     TTCGGCGTCGAAGCGCTTCATGCGGACTGCTCGGCACGCTGCAATTGCGT
Burkholderia_pseudomallei_D51_1992     TTCGGCGTCGAAGCGCTTCATGCGGACTGCTCGGCACGCTGCAATTGCGT
Burkholderia_pseudomallei_D60_1992     TTCGGCGTCGAAGCGCTTCATGCGGACTGCTCGGCACGCTGCAATTGCGT
Burkholderia_pseudomallei_D77_1994     TTCGGCGTCGAAGCGCTTCATGCGGACTGCTCGGCACGCTGCAATTGCGT
E264_1994                              TTCGGCGTCGAAGCGCTTCATGCGGACTGCTCGGCACGCTGCAGTTGCGT
K96243_1996                            TTCGGCGTCGAAGCGCTTCATGCGGACTGCTCGGCACGCTGCAATTGCGT
MSHR346_1996                           TTCGGCGTCGAAGCGCTTCATGCGGACTGCTCGGCACGCTGCAATTGCGT

1026b_1993                             GACGGCCCCGGCGAGCGAGTCGATGCTCTGGAACAGTTGGCGGTTCAGCA
1106a_1993                             GACGGCCCCGGCGAGCGAGTCGATGCTCTGGAACAGTTGGCGGTTCAGCA
1106b_1996                             GACGGCCCCGGCGAGCGAGTCGATGCTCTGGAACAGTTGGCGGTTCAGCA
1710a_1996                             GACGGCCCCGGCGAGCGAGTCGATGCTCTGGAACAGTTGGCGATTCAGCA
1710b_1999                             GACGGCCCCGGCGAGCGAGTCGATGCTCTGGAACAGTTGGCGATTCAGCA
668_1995                               GACGGCCCCGGCGAGCGAGTCGATGCTCTGGAACAGTTGGCGATTCAGCA
Bp22_1989                              GACGGCCCCGGCGAGCGTGTCGATGCTCTGGAACAGTTGGCGGTTCAGCA
BPC006_2008                            GACGGCCCCGGCGAGCGAGTCGATGCTCTGGAACAGTTGGCGGTTCAGCA
Burkholderia_pseudomallei_104_1990     GACGGCCCCGGCGAGCGTGTCGATGCTCTGGAACAGTTGGCGGTTCAGCA
Burkholderia_pseudomallei_18_1990      GACGGCCCCGGCGAGCGAGTCGATGCTCTGGAACAGTTGGCGATTCAGCA
Burkholderia_pseudomallei_208_1990     GACGGCCCCGGCGAGCGAGTCGATGCTCTGGAACAGTTGGCGGTTCAGCA
Burkholderia_pseudomallei_24_1976      GACGGCCCCGGCGAGCGAGTCGATGCTCTGGAACAGTTGGCGGTTCAGCA
Burkholderia_pseudomallei_25_1977      GACGGCCCCGGCGAGCGAGTCGATGCTCTGGAACAGTTGGCGGTTCAGCA
Burkholderia_pseudomallei_31_1992      GACGGCCCCGGCGAGCGAGTCGATGCTCTGGAACAGTTGGCGGTTCAGCA
Burkholderia_pseudomallei_33_1976      GACGGCCCCGGCGAGCGAGTCGATGCTCTGGAACAGTTGGCGGTTCAGCA
Burkholderia_pseudomallei_35_1963      GACGGCCCCGGCGAGCGAGTCGATGCTCTGGAACAGTTGGCGGTTCAGCA
Burkholderia_pseudomallei_4075_1999    GACGGCCCCGGCGAGCGAGTCGATGCTCTGGAACAGTTGGCGATTCAGCA
Burkholderia_pseudomallei_5_1949       GACGGCCCCGGCGAGCGAGTCGATGCTCTGGAACAGTTGGCGGTTCAGCA
Burkholderia_pseudomallei_6_1960       GACGGCCCCGGCGAGCGAGTCGATGCTCTGGAACAGTTGGCGGTTCAGCA
Burkholderia_pseudomallei_68_1992      GACGGCCCCGGCGAGCGAGTCGATGCTCTGGAACAGTTGGCGGTTCAGCA
Burkholderia_pseudomallei_8_8_117_2008 GACGGCCCCGGCGAGCGTGTCGATGCTCTGGAACAGTTGGCGGTTCAGCA
Burkholderia_pseudomallei_91_1984      GACGGCCCCGGCGAGCGTGTCGATGCTCTGGAACAGTTGGCGGTTCAGCA
Burkholderia_pseudomallei_9_1988       GACGGCCCCGGCGAGCGTGTCGATGCTCTGGAACAGTTGGCGGTTCAGCA
Burkholderia_pseudomallei_D150_2006    GACGGCCCCGGCGAGCGAGTCGATGCTCTGGAACAGTTGGCGGTTCAGCA
Burkholderia_pseudomallei_D35_2003     GACGGCCCCGGCGAGCGAGTCGATGCTCTGGAACAGTTGGCGGTTCAGCA
Burkholderia_pseudomallei_D51_1992     GACGGCCCCGGCGAGCGAGTCGATGCTCTGGAACAGTTGGCGGTTCAGCA
Burkholderia_pseudomallei_D60_1992     GACGGCCCCGGCGAGCGAGTCGATGCTCTGGAACAGTTGGCGGTTCAGCA
Burkholderia_pseudomallei_D77_1994     GACGGCCCCGGCGAGCGAGTCGATGCTCTGGAACAGTTGGCGGTTCAGCA
E264_1994                              AACGGCCCCAGCGAGCGAGTCGATGCTCTGGAACAACTGGCGGGTCAGCA
K96243_1996                            GACGGCCCCGGCGAGCGTGTCGATGCTCTGGAACAGTTGGCGGTTCAGCA
MSHR346_1996                           GACGGCCCCGGCGAGCGAGTCGATGCTCTGGAACAGTTGGCGGTTCAGCA

1026b_1993                             TTTCGTCCGGAATCTCGATGTTGAAGTGCTTCTCGATGGCAAGCATCAGT
1106a_1993                             TTTCGTCCGGAATCTCGATGTTGAAGTGCTTCTCGATGGCAAGCATCAGT
1106b_1996                             TTTCGTCCGGAATCTCGATGTTGAAGTGCTTCTCGATGGCAAGCATCAGT
1710a_1996                             TTTCGTCCGGAATCTCGATGTTGAAGTGCTTCTCGATGGCAAGCATCAGT
1710b_1999                             TTTCGTCCGGAATCTCGATGTTGAAGTGCTTCTCGATGGCAAGCATCAGT
668_1995                               TTTCGTCCGGAATCTCGATGTTGAAGTGCTTCTCGATGGCAAGCATCAGT
Bp22_1989                              TTTCGTCCGGAATCTCGATGTTGAAGTGCTTCTCGATGGCAAGCATCAGT
BPC006_2008                            TTTCGTCCGGAATCTCGATGTTGAAGTGCTTCTCGATGGCAAGCATCAGT
Burkholderia_pseudomallei_104_1990     TTTCGTCCGGAATCTCGATGTTGAAGTGCTTCTCGATGGCAAGCATCAGT
Burkholderia_pseudomallei_18_1990      TTTCGTCCGGAATCTCGATGTTGAAGTGCTTCTCGATGGCAAGCATCAGT
Burkholderia_pseudomallei_208_1990     TTTCGTCCGGAATCTCGATGTTGAAGTGCTTCTCGATGGCAAGCATCAGT
Burkholderia_pseudomallei_24_1976      TTTCGTCCGGAATCTCGATGTTGAAGTGCTTCTCGATGGCAAGCATCAGT
Burkholderia_pseudomallei_25_1977      TTTCGTCCGGAATCTCGATGTTGAAGTGCTTCTCGATGGCAAGCATCAGT
Burkholderia_pseudomallei_31_1992      TTTCGTCCGGAATCTCGATGTTGAAGTGCTTCTCGATGGCAAGCATCAGT
Burkholderia_pseudomallei_33_1976      TTTCGTCCGGAATCTCGATGTTGAAGTGCTTCTCGATGGCAAGCATCAGT
Burkholderia_pseudomallei_35_1963      TTTCGTCCGGAATCTCGATGTTGAAGTGCTTCTCGATGGCAAGCATCAGT
Burkholderia_pseudomallei_4075_1999    TTTCGTCCGGAATCTCGATGTTGAAGTGCTTCTCGATGGCAAGCATCAGT
Burkholderia_pseudomallei_5_1949       TTTCGTCCGGAATCTCGATGTTGAAGTGCTTCTCGATGGCAAGCATCAGT
Burkholderia_pseudomallei_6_1960       TTTCGTCCGGAATCTCGATGTTGAAGTGCTTCTCGATGGCAAGCATCAGT
Burkholderia_pseudomallei_68_1992      TTTCGTCCGGAATCTCGATGTTGAAGTGCTTCTCGATGGCAAGCATCAGT
Burkholderia_pseudomallei_8_8_117_2008 TTTCGTCCGGAATCTCGATGTTGAAGTGCTTCTCGATGGCAAGCATCAGT
Burkholderia_pseudomallei_91_1984      TTTCGTCCGGAATCTCGATGTTGAAGTGCTTCTCGATGGCAAGCATCAGT
Burkholderia_pseudomallei_9_1988       TTTCGTCCGGAATCTCGATGTTGAAGTGCTTCTCGATGGCAAGCATCAGT
Burkholderia_pseudomallei_D150_2006    TTTCGTCCGGAATCTCGATGTTGAAGTGCTTCTCGATGGCAAGCATCAGT
Burkholderia_pseudomallei_D35_2003     TTTCGTCCGGAATCTCGATGTTGAAGTGCTTCTCGATGGCAAGCATCAGT
Burkholderia_pseudomallei_D51_1992     TTTCGTCCGGAATCTCGATGTTGAAGTGCTTCTCGATGGCAAGCATCAGT
Burkholderia_pseudomallei_D60_1992     TTTCGTCCGGAATCTCGATGTTGAAGTGCTTCTCGATGGCAAGCATCAGT
Burkholderia_pseudomallei_D77_1994     TTTCGTCCGGAATCTCGATGTTGAAGTGCTTCTCGATGGCAAGCATCAGT
E264_1994                              TTTCGTCCGGAATCTCGATGTTGAAGCGCTTCTCGATGGCGAGCATCAGT
K96243_1996                            TTTCGTCCGGAATCTCGATGTTGAAGTGCTTCTCGATGGCAAGCATCAGT
MSHR346_1996                           TTTCGTCCGGAATCTCGATGTTGAAGTGCTTCTCGATGGCAAGCATCAGT

1026b_1993                             TGGATCGTGTTCAGCGAAGACAGACCTGCTTCGTACAGATCGTCGCCGTC
1106a_1993                             TGGATCGTGTTCAGCGAAGACAGACCTGCTTCGTACAGATCGTCGCCGTC
1106b_1996                             TGGATCGTGTTCAGCGAAGACAGACCTGCTTCGTACAGATCGTCGCCGTC
1710a_1996                             TGGATCGTGTTCAGCGAAGACAGACCTGCTTCGTACAGATCGTCGCCGTC
1710b_1999                             TGGATCGTGTTCAGCGAAGACAGACCTGCTTCGTACAGATCGTCGCCGTC
668_1995                               TGGATCGTGTTCAGCGAAGACAGACCTGCTTCGTACAGATCGTCGCCGTC
Bp22_1989                              TGGATCGTGTTCAGCGAAGACAGACCTGCTTCGTACAGATCGTCGCCGTC
BPC006_2008                            TGGATCGTGTTCAGCGAAGACAGACCTGCTTCGTACAGATCGTCGCCGTC
Burkholderia_pseudomallei_104_1990     TGGATCGTGTTCAGCGAAGACAGACCTGCTTCGTACAGATCGTCGCCGTC
Burkholderia_pseudomallei_18_1990      TGGATCGTGTTCAGCGAAGACAGACCTGCTTCGTACAGATCGTCGCCGTC
Burkholderia_pseudomallei_208_1990     TGGATCGTGTTCAGCGAAGACAGACCTGCTTCGTACAGATCGTCGCCGTC
Burkholderia_pseudomallei_24_1976      TGGATCGTGTTCAGCGAAGACAGACCTGCTTCGTACAGATCGTCGCCGTC
Burkholderia_pseudomallei_25_1977      TGGATCGTGTTCAGCGAAGACAGACCTGCTTCGTACAGATCGTCGCCGTC
Burkholderia_pseudomallei_31_1992      TGGATCGTGTTCAGCGAAGACAGACCTGCTTCGTACAGATCGTCGCCGTC
Burkholderia_pseudomallei_33_1976      TGGATCGTGTTCAGCGAAGACAGACCTGCTTCGTACAGATCGTCGCCGTC
Burkholderia_pseudomallei_35_1963      TGGATCGTGTTCAGCGAAGACAGACCTGCTTCGTACAGATCGTCGCCGTC
Burkholderia_pseudomallei_4075_1999    TGGATCGTGTTCAGCGAAGACAGACCTGCTTCGTACAGATCGTCGCCGTC
Burkholderia_pseudomallei_5_1949       TGGATCGTGTTCAGCGAAGACAGACCTGCTTCGTACAGATCGTCGCCGTC
Burkholderia_pseudomallei_6_1960       TGGATCGTGTTCAGCGAAGACAGACCTGCTTCGTACAGATCGTCGCCGTC
Burkholderia_pseudomallei_68_1992      TGGATCGTGTTCAGCGAAGACAGACCTGCTTCGTACAGATCGTCGCCGTC
Burkholderia_pseudomallei_8_8_117_2008 TGGATCGTGTTCAGCGAAGACAGACCTGCTTCGTACAGATCGTCGCCGTC
Burkholderia_pseudomallei_91_1984      TGGATCGTGTTCAGCGAAGACAGACCTGCTTCGTACAGATCGTCGCCGTC
Burkholderia_pseudomallei_9_1988       TGGATCGTGTTCAGCGAAGACAGACCTGCTTCGTACAGATCGTCGCCGTC
Burkholderia_pseudomallei_D150_2006    TGGATCGTGTTCAGCGAAGACAGACCTGCTTCGTACAGATCGTCGCCGTC
Burkholderia_pseudomallei_D35_2003     TGGATCGTGTTCAGCGAAGACAGACCTGCTTCGTACAGATCGTCGCCGTC
Burkholderia_pseudomallei_D51_1992     TGGATCGTGTTCAGCGAAGACAGACCTGCTTCGTACAGATCGTCGCCGTC
Burkholderia_pseudomallei_D60_1992     TGGATCGTGTTCAGCGAAGACAGACCTGCTTCGTACAGATCGTCGCCGTC
Burkholderia_pseudomallei_D77_1994     TGGATCGTGTTCAGCGAAGACAGACCTGCTTCGTACAGATCGTCGCCGTC
E264_1994                              TGGATCGTGTTCAGCGAAGACAGACCTGCTTCGTACAGGTCGTCGCTGTC
K96243_1996                            TGGATCGTGTTCAGCGAAGACAGACCTGCTTCGTACAGATCGTCGCCGTC
MSHR346_1996                           TGGATCGTGTTCAGCGAAGACAGACCTGCTTCGTACAGATCGTCGCCGTC

1026b_1993                             GGCGATGTGATCGATCGACGCTTCGAGATGCGCGACGTCCTTGATGATTG
1106a_1993                             GGCGATGTGATCGATCGACGCTTCGAGATGCGCGACGTCCTTGATGATTG
1106b_1996                             GGCGATGTGATCGATCGACGCTTCGAGATGCGCGACGTCCTTGATGATTG
1710a_1996                             GGCGATGTGATCGATCGACGCTTCGAGATGCGCGACGTCCTTGATGATTG
1710b_1999                             GGCGATGTGATCGATCGACGCTTCGAGATGCGCGACGTCCTTGATGATTG
668_1995                               GGCGATGTGATCGATCGACGCTTCGAGATGCGCGACGTCCTTGATGATTG
Bp22_1989                              GGCGATGTGATCGATCGACGCTTCGAGATGCGCGACGTCCTTGATGATTG
BPC006_2008                            GGCGATGTGATCGATCGACGCTTCGAGATGCGCGACGTCCTTGATGATTG
Burkholderia_pseudomallei_104_1990     GGCGATGTGATCGATCGACGCTTCGAGATGCGCGACGTCCTTGATGATTG
Burkholderia_pseudomallei_18_1990      GGCGATGTGATCGATCGACGCTTCGAGATGCGCGACGTCCTTGATGATTG
Burkholderia_pseudomallei_208_1990     GGCGATGTGATCGATCGACGCTTCGAGATGCGCGACGTCCTTGATGATTG
Burkholderia_pseudomallei_24_1976      GGCGATGTGATCGATCGACGCTTCGAGATGCGCGACGTCCTTGATGATTG
Burkholderia_pseudomallei_25_1977      GGCGATGTGATCGATCGACGCTTCGAGATGCGCGACGTCCTTGATGATTG
Burkholderia_pseudomallei_31_1992      GGCGATGTGATCGATCGACGCTTCGAGATGCGCGACGTCCTTGATGATTG
Burkholderia_pseudomallei_33_1976      GGCGATGTGATCGATCGACGCTTCGAGATGCGCGACGTCCTTGATGATTG
Burkholderia_pseudomallei_35_1963      GGCGATGTGATCGATCGACGCTTCGAGATGCGCGACGTCCTTGATGATTG
Burkholderia_pseudomallei_4075_1999    GGCGATGTGATCGATCGACGCTTCGAGATGCGCGACGTCCTTGATGATTG
Burkholderia_pseudomallei_5_1949       GGCGATGTGATCGATCGACGCTTCGAGATGCGCGACGTCCTTGATGATTG
Burkholderia_pseudomallei_6_1960       GGCGATGTGATCGATCGACGCTTCGAGATGCGCGACGTCCTTGATGATTG
Burkholderia_pseudomallei_68_1992      GGCGATGTGATCGATCGACGCTTCGAGATGCGCGACGTCCTTGATGATTG
Burkholderia_pseudomallei_8_8_117_2008 GGCGATGTGATCGATCGACGCTTCGAGATGCGCGACGTCCTTGATGATTG
Burkholderia_pseudomallei_91_1984      GGCGATGTGATCGATCGACGCTTCGAGATGCGCGACGTCCTTGATGATTG
Burkholderia_pseudomallei_9_1988       GGCGATGTGATCGATCGACGCTTCGAGATGCGCGACGTCCTTGATGATTG
Burkholderia_pseudomallei_D150_2006    GGCGATGTGATCGATCGACGCTTCGAGATGCGCGACGTCCTTGATGATTG
Burkholderia_pseudomallei_D35_2003     GGCGATGTGATCGATCGACGCTTCGAGATGCGCGACGTCCTTGATGATTG
Burkholderia_pseudomallei_D51_1992     GGCGATGTGATCGATCGACGCTTCGAGATGCGCGACGTCCTTGATGATTG
Burkholderia_pseudomallei_D60_1992     GGCGATGTGATCGATCGACGCTTCGAGATGCGCGACGTCCTTGATGATTG
Burkholderia_pseudomallei_D77_1994     GGCGATGTGATCGATCGACGCTTCGAGATGCGCGACGTCCTTGATGATTG
E264_1994                              AGCGATGTGATCGATCGACGCTTCGAGATGCGCGACGTCCTTGATGATTG
K96243_1996                            GGCGATGTGATCGATCGACGCTTCGAGATGCGCGACGTCCTTGATGATTG
MSHR346_1996                           GGCGATGTGATCGATCGACGCTTCGAGATGCGCGACGTCCTTGATGATTG

1026b_1993                             TTCTCAGTTCGTTTTTCATCTGGCGGCTCCGGCTTGGATGAGGATCCCCG
1106a_1993                             TTCTCAGTTCGTTTTTCATCTGGCGGCTCCGGCTTGGATGAGGATCCCCG
1106b_1996                             TTCTCAGTTCGTTTTTCATCTGGCGGCTCCGGCTTGGATGAGGATCCCCG
1710a_1996                             TTCTCAGTTCGTTTTTCATCTGGCGGCTCCGGCTTGGATGAGGATCCCCG
1710b_1999                             TTCTCAGTTCGTTTTTCATCTGGCGGCTCCGGCTTGGATGAGGATCCCCG
668_1995                               TTCTCAGTTCGTTTTTCATCTGGCGGCTCCGGCTTGGATGAGGATCCCCG
Bp22_1989                              TTCTCAGTTCGTTTTTCATCTGGCGGCTCCGGCTTGGATGAGAATCCCCG
BPC006_2008                            TTCTCAGTTCGTTTTTCATCTGGCGGCTCCGGCTTGGATGAGGATCCCCG
Burkholderia_pseudomallei_104_1990     TTCTCAGTTCGTTTTTCATCTGGCGGCTCCGGCTTGGATGAGGATCCCCG
Burkholderia_pseudomallei_18_1990      TTCTCAGTTCGTTTTTCATCTGGCGGCTCCGGCTTGGATGAGGATCCCCG
Burkholderia_pseudomallei_208_1990     TTCTCAGTTCGTTTTTCATCTGGCGGCTCCGGCTTGGATGAGGATCCCCG
Burkholderia_pseudomallei_24_1976      TTCTCAGTTCGTTTTTCATCTGGCGGCTCCGGCTTGGATGAGGATCCCCG
Burkholderia_pseudomallei_25_1977      TTCTCAGTTCGTTTTTCATCTGGCGGCTCCGGCTTGGATGAGGATCCCCG
Burkholderia_pseudomallei_31_1992      TTCTCAGTTCGTTTTTCATCTGGCGGCTCCGGCTTGGATGAGGATCCCCG
Burkholderia_pseudomallei_33_1976      TTCTCAGTTCGTTTTTCATCTGGCGGCTCCGGCTTGGATGAGGATCCCCG
Burkholderia_pseudomallei_35_1963      TTCTCAGTTCGTTTTTCATCTGGCGGCTCCGGCTTGGATGAGGATCCCCG
Burkholderia_pseudomallei_4075_1999    TTCTCAGTTCGTTTTTCATCTGGCGGCTCCGGCTTGGATGAGGATCCCCG
Burkholderia_pseudomallei_5_1949       TTCTCAGTTCGTTTTTCATCTGGCGGCTCCGGCTTGGATGAGGATCCCCG
Burkholderia_pseudomallei_6_1960       TTCTCAGTTCGTTTTTCATCTGGCGGCTCCGGCTTGGATGAGGATCCCCG
Burkholderia_pseudomallei_68_1992      TTCTCAGTTCGTTTTTCATCTGGCGGCTCCGGCTTGGATGAGGATCCCCG
Burkholderia_pseudomallei_8_8_117_2008 TTCTCAGTTCGTTTTTCATCTGGCGGCTCCGGCTTGGATGAGGATCCCCG
Burkholderia_pseudomallei_91_1984      TTCTCAGTTCGTTTTTCATCTGGCGGCTCCGGCTTGGATGAGGATCCCCG
Burkholderia_pseudomallei_9_1988       TTCTCAGTTCGTTTTTCATCTGGCGGCTCCGGCTTGGATGAGGATCCCCG
Burkholderia_pseudomallei_D150_2006    TTCTCAGTTCGTTTTTCATCTGGCGGCTCCGGCTTGGATGAGGATCCCCG
Burkholderia_pseudomallei_D35_2003     TTCTCAGTTCGTTTTTCATCTGGCGGCTCCGGCTTGGATGAGGATCCCCG
Burkholderia_pseudomallei_D51_1992     TTCTCAGTTCGTTTTTCATCTGGCGGCTCCGGCTTGGATGAGGATCCCCG
Burkholderia_pseudomallei_D60_1992     TTCTCAGTTCGTTTTTCATCTGGCGGCTCCGGCTTGGATGAGGATCCCCG
Burkholderia_pseudomallei_D77_1994     TTCTCAGTTCGTTTTTCATCTGGCGGCTCCGGCTTGGATGAGGATCCCCG
E264_1994                              TTCTCAGTTCGTTTTTCATCTGGCGGCTCCGGCTTGGATGAGGGTCCCCG
K96243_1996                            TTCTCAGTTCGTTTTTCATCTGGCGGCTCCGGCTTGGATGAGGATCCCCG
MSHR346_1996                           TTCTCAGTTCGTTTTTCATCTGGCGGCTCCGGCTTGGATGAGGATCCCCG

1026b_1993                             TACCTGCGGGCGACACACAAGACGCCCGCGTGGCGTATAGCGGCTAGTAG
1106a_1993                             TACCTGCGGGCGACACACAAGACGCCCGCGTGGCGTATAGCGGCTAGTAG
1106b_1996                             TACCTGCGGGCGACACACAAGACGCCCGCGTGGCGTATAGCGGCTAGTAG
1710a_1996                             TACCTGCGGGCGACACACAAGACGCCCGCGTGGCGTATAGCGGCTAGTAG
1710b_1999                             TACCTGCGGGCGACACACAAGACGCCCGCGTGGCGTATAGCGGCTAGTAG
668_1995                               TACCTGCGGGCGACATACAAGACGCCCGCGTGGCGTATAGCGGCTAGTAG
Bp22_1989                              TACCTGCGGGCGACACACAAGACGCCCGCGTGGCGTATAGCGGCTAGTAG
BPC006_2008                            TACCTGCGGGCGACACACAAGACGCCCGCGTGGCGTATAGCGGCTAGTAG
Burkholderia_pseudomallei_104_1990     TACCTGCGGGCGACACACAAGACGCCCGCGTGGCGTATAGCGGCTAGTAG
Burkholderia_pseudomallei_18_1990      TACCTGCGGGCGACACACAAGACGCCCGCGTGGCGTATAGCGGCTAGTAG
Burkholderia_pseudomallei_208_1990     TATCTGCGGGCGACACACAAGACGCCCGCGTGGCGTATAGCGGCTAGTAG
Burkholderia_pseudomallei_24_1976      TACCTGCGGGCGACACACAAGACGCCCGCGTGGCGTATAGCGGCTAGTAG
Burkholderia_pseudomallei_25_1977      TACCTGCGGGCGACATACAAGACGCCCGCGTGGCGTATAGCGGCTAGTAG
Burkholderia_pseudomallei_31_1992      TACCTGCGGGCGACACACAAGACGCCCGCGTGGCGTATAGCGGCTAGTAG
Burkholderia_pseudomallei_33_1976      TACCTGCGGGCGACACACAAGACGCCCGCGTGGCGTATAGCGGCTAGTAG
Burkholderia_pseudomallei_35_1963      TACCTGCGGGCGACATACAAGACGCCCGCGTGGCGTATAGCGGCTAGTAG
Burkholderia_pseudomallei_4075_1999    TACCTGCGGGCGACACACAAGACGCCCGCGTGGCGTATAGCGGCTAGTAG
Burkholderia_pseudomallei_5_1949       TACCTGCGGGCGACATACAAGACGCCCGCGTGGCGTATAGCGGCTAGTAG
Burkholderia_pseudomallei_6_1960       TACCTGCGGGCGACACACAAGACGCCCGCGTGGCGTATAGCGGCTAGTAG
Burkholderia_pseudomallei_68_1992      TACCTGCGGGCGACACACAAGACGCCCGCGTGGCGTATAGCGGCTAGTAG
Burkholderia_pseudomallei_8_8_117_2008 TACCTGCGGGCGACACACAAGACGCCCGCGTGGCGTATAGCGGCTAGTAG
Burkholderia_pseudomallei_91_1984      TACCTGCGGGCGACACACAAGACGCCCGCGTGGCGTATAGCGGCTAGTAG
Burkholderia_pseudomallei_9_1988       TACCTGCGGGCGACACACAAGACGCCCGCGTGGCGTATAGCGGCTAGTAG
Burkholderia_pseudomallei_D150_2006    TACCTGCGGGCGACACACAAGACGCCCGCGTGGCGTATAGCGGCTAGTAG
Burkholderia_pseudomallei_D35_2003     TACCTGCGGGCGACACACAAGACGCCCGCGTGGCGTATAGCGGCTAGTAG
Burkholderia_pseudomallei_D51_1992     TACCTGCGGGCGACACACAAGACGCCCGCGTGGCGTATAGCGGCTAGTAG
Burkholderia_pseudomallei_D60_1992     TACCTGCGGGCGACACACAAGACGCCCGCGTGGCGTATAGCGGCTAGTAG
Burkholderia_pseudomallei_D77_1994     TACCTGCGGGCGACACACAAGACGCCCGCGTGGCGTATAGCGGCTAGTAG
E264_1994                              TACCTGCGGGCGAGACACAAGACGCCCGCGTGGCGTGTAGCAGCTAGTAG
K96243_1996                            TACCTGCGGGCGACACACAAGACGCCCGCGTGGCGTATAGCGGCTAGTAG
MSHR346_1996                           TACCTGCGGGCGACACACAAGACGCCCGCGTGGCGTATAGCGGCTAGTAG

1026b_1993                             ACCATCGGGCATGCGGCGGTTCTGTTCGGCACCTAACCGACGATGTCGCG
1106a_1993                             ACCATCGGGCATGCGGCGGTTCTGTTCGGCACCTAACCGACGATGTCGCG
1106b_1996                             ACCATCGGGCATGCGGCGGTTCTGTTCGGCACCTAACCGACGATGTCGCG
1710a_1996                             ACCATCGGGCATGCGGCGGTTCTGTTCGGCACCTAACCGACGATGTCGCG
1710b_1999                             ACCATCGGGCATGCGGCGGTTCTGTTCGGCACCTAACCGACGATGTCGCG
668_1995                               ACCATCGGGCATGCGGCGGTTCTGTTCGGCACCTAACCGACGATGTCGCG
Bp22_1989                              ACCATCGGGCATGCGGCGGTTCTGTTCGGCACCTAACCGACGATGTCGCG
BPC006_2008                            ACCATCGGGCATGCGGCGGTTCTGTTCGGCACCTAACCGACGATGTCGCG
Burkholderia_pseudomallei_104_1990     ACCATCGGGCATGCGGCGGTTCTGTTCGGCACCTAACCGACGATGTCGCG
Burkholderia_pseudomallei_18_1990      ACCATCGGGCATGCGGCGGTTCTGTTCGGCACCTAACCGACGATGTCGCG
Burkholderia_pseudomallei_208_1990     ACCATCGGGCATGCGGCGGTTCTGTTCGGCACCTAACCGACGATGTCGCG
Burkholderia_pseudomallei_24_1976      ACCATCGGGCATGCGGCGGTTCTGTTCGGCACCTAACCGACGATGTCGCG
Burkholderia_pseudomallei_25_1977      ACCATCGGGCATGCGGCGGTTCTGTTCGGCACCTAACCGACGATGTCGCG
Burkholderia_pseudomallei_31_1992      ACCATCGGGCATGCGGCGGTTCTGTTCGGCACCTAACCGACGATGTCGCG
Burkholderia_pseudomallei_33_1976      ACCATCGGGCATGCGGCGGTTCTGTTCGGCACCTAACCGACGATGTCGCG
Burkholderia_pseudomallei_35_1963      ACCATCGGGCATGCGGCGGTTCTGTTCGGCACCTAACCGACGATGTCGCG
Burkholderia_pseudomallei_4075_1999    ACCATCGGGCATGCGGCGGTTCTGTTCGGCACCTAACCGACGATGTCGCG
Burkholderia_pseudomallei_5_1949       ACCATCGGGCATGCGGCGGTTCTGTTCGGCACCTAACCGACGATGTCGCG
Burkholderia_pseudomallei_6_1960       ACCATCGGGCATGCGGCGGTTCTGTTCGGCACCTAACCGACGATGTCGCG
Burkholderia_pseudomallei_68_1992      ACCATCGGGCATGCGGCGGTTCTGTTCGGCACCTAACCGACGATGTCGCG
Burkholderia_pseudomallei_8_8_117_2008 ACCATCGGGCATGCGGCGGTTCTGTTCGGCACCTAACCGACGATGTCGCG
Burkholderia_pseudomallei_91_1984      ACCATCGGGCATGCGGCGGTTCTGTTCGGCACCTAACCGACGATGTCGCG
Burkholderia_pseudomallei_9_1988       ACCATCGGGCATGCGGCGGTTCTGTTCGGCACCTAACCGACGATGTCGCG
Burkholderia_pseudomallei_D150_2006    ACCATCGGGCATGCGGCGGTTCTGTTCGGCACCTAACCGACGATGTCGCG
Burkholderia_pseudomallei_D35_2003     ACCATCGGGCATGCGGCGGTTCTGTTCGGCACCTAACCGACGATGTCGCG
Burkholderia_pseudomallei_D51_1992     ACCATCGGGCATGCGGCGGTTCTGTTCGGCACCTAACCGACGATGTCGCG
Burkholderia_pseudomallei_D60_1992     ACCATCGGGCATGCGGCGGTTCTGTTCGGCACCTAACCGACGATGTCGCG
Burkholderia_pseudomallei_D77_1994     ACCATCGGGCATGCGGCGGTTCTGTTCGGCACCTAACCGACGATGTCGCG
E264_1994                              ACCATCGGGTATGCGGCGGTTCTGTTCGGCACCTAACCAACGATATCGTG
K96243_1996                            ACCATCGGGCATGCGGCGGTTCTGTTCGGCACCTAACCGACGATGTCGCG
MSHR346_1996                           ACCATCGGGCATGCGGCGGTTCTGTTCGGCACCTAACCGACGATGTCGCG

1026b_1993                             TGCCGCGCGCCGCGCGCCGTGCGCC---GCGCATGCGGCGACGGAGCGAA
1106a_1993                             T-------GCCGCGCGCCGTGCGCC---GCGCATGCGGCGACGGAGCGAA
1106b_1996                             T-------GCCGCGCGCCGTGCGCC---GCGCATGCGGCGACGGAGCGAA
1710a_1996                             T-------GCCGCGCGCCGTGCGCC---GCGCATGCGGCGACGGAGCGAA
1710b_1999                             T-------GCCGCGCGCCGTGCGCC---GCGCATGCGGCGACGGAGCGAA
668_1995                               T-------GCCGCGCGCCGTGC----------ATGCGGCGACGGAGCGAA
Bp22_1989                              TGCCGCGCGCCGCGCGCCGTGCGCC---GCGCATGCGGCGACGGAGCGAA
BPC006_2008                            T-------GCCGCGCGCCGTGCGCC---GCGCATGCGGCGACGGAGCGAA
Burkholderia_pseudomallei_104_1990     T-------GCCGCGCGCCGTGNNNN---NNNNNNNNNNNNNNNNNGCGAA
Burkholderia_pseudomallei_18_1990      T-------GCCGCGCGCCGTGCGCC---GCGCATGCGGCGACGGAGCGAA
Burkholderia_pseudomallei_208_1990     T-------GCCGCGCGCCGTGCGCC---GCGCATGCGGCGACGGGGCGAA
Burkholderia_pseudomallei_24_1976      T-------GCCGCGCGCCGCGCGCC---GCGCATGCGGCGACGGAGCGAA
Burkholderia_pseudomallei_25_1977      T-------GCNNCGCGCCGTGCGCC---GCGCATGCGGCGACGGAGCGAA
Burkholderia_pseudomallei_31_1992      T-------GCCGCGCGCCGCGCGCC---NNNNNNNNNGCGACGGAGCGAA
Burkholderia_pseudomallei_33_1976      T-------GCCGCGCGCCGTGCGCC---GCGCATGCGGCGACGGAGCGAA
Burkholderia_pseudomallei_35_1963      C-------GCCGNNNNNNNNNNNNN---NNNNNTGCGGCGACGGAGCGAA
Burkholderia_pseudomallei_4075_1999    T-------GCCGCGCGCCGTGCGCC---GCGCATGCGGCGACGGAGCGAA
Burkholderia_pseudomallei_5_1949       T-------GCCGCGCGCCGTGNNNN---NNNNNNNNNNNNNNNGAGCGAA
Burkholderia_pseudomallei_6_1960       T-------GCCGCGCGCCGTGCGCC---GCGCATGCGGCGACGGAGCGAA
Burkholderia_pseudomallei_68_1992      T-------GCCGCGCGCCGTGCGCC---GCGCATGCGGCGACGGAGCGAA
Burkholderia_pseudomallei_8_8_117_2008 T-------GCCGCGCGCCGTGCGCC---GCGCATGCGGCGACGGAGCGAA
Burkholderia_pseudomallei_91_1984      T-------GCCGCGCGCCGTGNNNN---NNNNNNNCGGCGACGGAGCGAA
Burkholderia_pseudomallei_9_1988       T-------GCCGCGCGCCGTGNNNN---NNNNNNNCGGCGACGGAGCGAA
Burkholderia_pseudomallei_D150_2006    T-------GCCGCGCGCCGTGCGCC---GCGCATGCGGCGACGGAGCGAA
Burkholderia_pseudomallei_D35_2003     T-------GCCGCGCGCCGTGCGCC---GCGCATGCGGCGACGGAGCGAA
Burkholderia_pseudomallei_D51_1992     T-------GCCGCGCGCCGTGCGCC---GCGCATGCGGCGACGGAGCGAA
Burkholderia_pseudomallei_D60_1992     T-------GCCGCGCGCCGTGCGCC---GCGCATGCGGCGACGGGGCGAA
Burkholderia_pseudomallei_D77_1994     T-------GCCGCGCGCCGTGCGCC---GCGCATGCGGCGACGGAGCGAA
E264_1994                              C-------GCCGCGCGCACGGCGTCCCGCCGCACACCGCGCATGAGCAAG
K96243_1996                            TGCCGCGCGCCGCGCGCCGTGCGCC---GCGCATGCGGCGACGGAGCGAA
MSHR346_1996                           T-------GCCGCGCGCCGTGCGCC---GCGCATGCGGCGACGGAGCGAA

1026b_1993                             GAGGGGCGCCAGCGAAAGTGTCGCGCGAGGCGCGCGCCGCTTGCGAATGC
1106a_1993                             GAGGGGCGCCAGCGAAAGTGTCGCGCGAGGCGCGCGCCGCTTGCGAATGC
1106b_1996                             GAGGGGCGCCAGCGAAAGTGTCGCGCGAGGCGCGCGCCGCTTGCGAATGC
1710a_1996                             GAGGGGCGCCAGCGAAAGTGTCGCGCGAGGCGCGCGCCGCTTGCGAATGC
1710b_1999                             GAGGGGCGCCAGCGAAAGTGTCGCGCGAGGCGCGCGCCGCTTGCGAATGC
668_1995                               GAGGAGCGCCAGCGAAAGTGTCGCGCGAGGCGCGCGCCGCTTGCGAATGC
Bp22_1989                              GAGGGGCGCCAGCGAAAGTGTCGCGCGAGGCGCGCGCCGCTTGCGAATGC
BPC006_2008                            GAGGGGCGCCAGCGAAAGTGTCGCGCGAGGCGCGCGCCGCTTGCGAATGC
Burkholderia_pseudomallei_104_1990     GAGGGGCGCCAGCGAAAGTGTCGCGCGAGGCGCGCGCCGCTTGCGAATGC
Burkholderia_pseudomallei_18_1990      GAGGGGCGCCAGCGAAAGTGTCGCGCGAGGCGCGCGCCGCTTGCGAATGC
Burkholderia_pseudomallei_208_1990     GAGGGGCGCCAGCGAAAGTGTCGCGCGAGGCGCGCGCCGCTTGCGAATGC
Burkholderia_pseudomallei_24_1976      GAGGGGCGCCAGCGAAAGTGTCGCGCGAGGCGCGCGCCGCTTGCGAATGC
Burkholderia_pseudomallei_25_1977      GAGGGGCGCCAGCGAAAGTGTCGCGCGAGGCGCGCGCCGCTTGCGAATGC
Burkholderia_pseudomallei_31_1992      GAGGGGCGCCAGCGAAAGTGTCGCGCGAGGCGCGCGCCGCTTGCGAATGC
Burkholderia_pseudomallei_33_1976      GAGGGGCGCCAGCGAAAGTGTCGCGCGAGGCGCGCGCCGCTTGCGAATGC
Burkholderia_pseudomallei_35_1963      GAGGGGCGCCAGCGAAAGTGTCGCGCGAGGCGCGCGCCGCTTGCGAATGC
Burkholderia_pseudomallei_4075_1999    GAGGGGCGCCAGCGAAAGTGTCGCGCGAGGCGCGCGCCGCTTGCGAATGC
Burkholderia_pseudomallei_5_1949       GAGGAGCGCCAGCGAAAGTGTCGCGCGAGGCGCGCGCCGCTTGCGAATGC
Burkholderia_pseudomallei_6_1960       GAGGGGCGCCAGCGAAAGTGTCGCGCGAGGCGCGCGCCGCTTGCGAATGC
Burkholderia_pseudomallei_68_1992      GAGGGGCGCCAGCGAAAGTGTCGCGCGAGGCGCGCGCCGCTTGCGAATGC
Burkholderia_pseudomallei_8_8_117_2008 GAGGGGCGCCAGCGAAAGTGTCGCGCGAGGCGCGCGCCGCTTGCGAATGC
Burkholderia_pseudomallei_91_1984      GAGGGGCGCCAGCGAAAGTGTCGCGCGAGGCGCGCGCCGCTTGCGAATGC
Burkholderia_pseudomallei_9_1988       GAGGGGCGCCAGCGAAAGTGTCGCGCGAGGCGCGCGCCGCTTGCGAATGC
Burkholderia_pseudomallei_D150_2006    GAGGGGCGCCAGCGAAAGTGTCGCGCGAGGCGCGCGCCGCTTGCGAATGC
Burkholderia_pseudomallei_D35_2003     GAGGGGCGCCAGCGAAAGTGTCGCGCGAGGCGCGCGCCGCTTGCGAATGC
Burkholderia_pseudomallei_D51_1992     GAGGGGCGCCAGCGAAAGTGTCGCGCGAGGCGCGCGCCGCTTGCGAATGC
Burkholderia_pseudomallei_D60_1992     GAGGGGCGCCAGCGAAAGTGTCGCGCGAGGCGCGCGCCGCTTGCGAATGC
Burkholderia_pseudomallei_D77_1994     GAGGGGCGCCAGCGAAAGTGTCGCGCGAGGCGCGCGCCGCTTGCGAATGC
E264_1994                              CGGTGTCAC--GCAGGGGGGGCGCGCGAGGCGCGC--------------C
K96243_1996                            GAGGGGCGCCAGCGAAAGTGTCGCGCGAGGCGCGCGCCGCTTGCGAATGC
MSHR346_1996                           GAGGGGCGCCAGCGAAAGTGTCGCGCGAGGCGCGCGCCGCTTGCGAATGC

1026b_1993                             GCGGCGCGCGACGCGGGCGCCGCTTAGCTGCGCAATTCGGTGAGCGTGCC
1106a_1993                             GCGGCGCGCGACGCGGGCGCCGCTTAGCTGCGCAATTCGGTGAGCGTGCC
1106b_1996                             GCGGCGCGCGACGCGGGCGCCGCTTAGCTGCGCAATTCGGTGAGCGTGCC
1710a_1996                             GCGGCGCGCGACGCGGGCGCCGCTTAGCTGCGCAATTCGGTGAGCGTGCC
1710b_1999                             GCGGCGCGCGACGCGGGCGCCGCTTAGCTGCGCAATTCGGTGAGCGTGCC
668_1995                               GCGGCGCGCGACGCGGGCGCAGCTTAGCTGCGCAATTCGGTGAGCGTGCC
Bp22_1989                              GCGGCGCGCGACGCGGGCGCCGCTTAGCTGCGCAATTCGGTGAGCGTGCC
BPC006_2008                            GCGGCGCGCGACGCGGGCGCCGCTTAGCTGCGCAATTCGGTGAGCGTGCC
Burkholderia_pseudomallei_104_1990     GCGGCGCGCGACGCGGGCGCCGCTTAGCTGCGCAATTCGGTGAGCGTGCC
Burkholderia_pseudomallei_18_1990      GCGGCGCGCGACGCGGGCGCCGCTTAGCTGCGCAATTCGGTGAGCGTGCC
Burkholderia_pseudomallei_208_1990     GCGGCGCGCGACGCGGGCGCAGCTTAGCTGCGCAATTCGGTGAGCGTGCC
Burkholderia_pseudomallei_24_1976      GCGGCGCGCGACGCGGGCGCCGCTTAGCTGCGCAATTCGGTGAGCGTGCC
Burkholderia_pseudomallei_25_1977      GCGGCGCGCGACGCGGGCGCCGCTTAGCTGCGCAATTCGGTGAGCGTGCC
Burkholderia_pseudomallei_31_1992      GCGGCGCGCGACGCGGGCGCCGCTTAGCTGCGCAATTCGGTGAGCGTGCC
Burkholderia_pseudomallei_33_1976      GCGGCGCGCGACGCGGGCGCCGCTTAGCTGCGCAATTCGGTGAGCGTGCC
Burkholderia_pseudomallei_35_1963      GCGGCGCGCGACGCGGGCGCCGCTTAGCTGCGCAATTCGGTGAGCGTGCC
Burkholderia_pseudomallei_4075_1999    GCGGCGCGCGACGCGGGCGCCGCTTAGCTGCGCAATTCGGTGAGCGTGCC
Burkholderia_pseudomallei_5_1949       GCGGCGCGCGACGCGGGCGCCGCTTAGCTGCGCAATTCGGTGAGCGTGCC
Burkholderia_pseudomallei_6_1960       GCGGCGCGCGACGCGGGCGCCGCTTAGCTGCGCAATTCGGTGAGCGTGCC
Burkholderia_pseudomallei_68_1992      GCGGCGCGCGACGCGGGCGCCGCTTAGCTGCGCAATTCGGTGAGCGTGCC
Burkholderia_pseudomallei_8_8_117_2008 GCGGCGCGCGACGCGGGCGCCGCTTAGCTGCGCAATTCGGTGAGCGTGCC
Burkholderia_pseudomallei_91_1984      GCGGCGCGCGACGCGGGCGCCGCTTAGCTGCGCAATTCGGTGAGCGTGCC
Burkholderia_pseudomallei_9_1988       GCGGCGCGCGACGCGGGCGCCGCTTAGCTGCGCAATTCGGTGAGCGTGCC
Burkholderia_pseudomallei_D150_2006    GCGGCGCGCGACGCGGGCGCCGCTTAGCTGCGCAATTCGGTGAGCGTGCC
Burkholderia_pseudomallei_D35_2003     GCGGCGCGCGACGCGGGCGCCGCTTAGCTGCGCAATTCGGTGAGCGTGCC
Burkholderia_pseudomallei_D51_1992     GCGGCGCGCGACGCGGGCGCCGCTTAGCTGCGCAATTCGGTGAGCGTGCC
Burkholderia_pseudomallei_D60_1992     GCGGCGCGCGACGCGGGCGCAGCTTAGCTGCGCAATTCGGTGAGCGTGCC
Burkholderia_pseudomallei_D77_1994     GCGGCGCGCGACGCGGGCGCCGCTTAGCTGCGCAATTCGGTGAGCGTGCC
E264_1994                              GCGGCGAGCGACGCGCGAG-AGGTCAGCTGCGCAGTTCGGTGAGCGCGCC
K96243_1996                            GCGGCGCGCGACGCGGGCGCCGCTTAGCTGCGCAATTCGGTGAGCGTGCC
MSHR346_1996                           GCGGCGCGCGACGCGGGCGCCGCTTAGCTGCGCAATTCGGTGAGCGTGCC

1026b_1993                             GGAAGCGCTCGTCGGCGCGGCCTGAATCTTCTTCATTTCTTCGCGAATGA
1106a_1993                             GGAAGCGCTCGTCGGCGCGGCCTGAATCTTCTTCATTTCTTCGCGAATGA
1106b_1996                             GGAAGCGCTCGTCGGCGCGGCCTGAATCTTCTTCATTTCTTCGCGAATGA
1710a_1996                             GGAAGCGCTCGTCGGCGCGGCCTGAATCTTCTTCATTTCTTCGCGAATGA
1710b_1999                             GGAAGCGCTCGTCGGCGCGGCCTGAATCTTCTTCATTTCTTCGCGAATGA
668_1995                               GGAAGCGCTCGTCGGCGCGGCCTGAATCTTCTTCATTTCTTCGCGAATGA
Bp22_1989                              GGAAGCGCTCGTCGGCGCGGCCTGAATCTTCTTCATTTCTTCGCGAATGA
BPC006_2008                            GGAAGCGCTCGTCGGCGCGGCCTGAATCTTCTTCATTTCTTCGCGAATGA
Burkholderia_pseudomallei_104_1990     GGAAGCGCTCGTCGGCGCGGCCTGAATCTTCTTCATTTCTTCGCGAATGA
Burkholderia_pseudomallei_18_1990      GGAAGCGCTCGTCGGCGCGGCCTGAATCTTCTTCATTTCTTCGCGAATGA
Burkholderia_pseudomallei_208_1990     GGAAGCGCTCGTCGGCGCGGCCTGAATCTTCTTCATTTCTTCGCGAATGA
Burkholderia_pseudomallei_24_1976      GGAAGCGCTCGTCGGCGCGGCCTGAATCTTCTTCATTTCTTCGCGAATGA
Burkholderia_pseudomallei_25_1977      GGAAGCGCTCGTCGGCGCGGCCTGAATCTTCTTCATTTCTTCGCGAATGA
Burkholderia_pseudomallei_31_1992      GGAAGCGCTCGTCGGCGCGGCCTGAATCTTCTTCATTTCTTCGCGAATGA
Burkholderia_pseudomallei_33_1976      GGAAGCGCTCGTCGGCGCGGCCTGAATCTTCTTCATTTCTTCGCGAATGA
Burkholderia_pseudomallei_35_1963      GGAAGCGCTCGTCGGCGCGGCCTGAATCTTCTTCATTTCTTCGCGAATGA
Burkholderia_pseudomallei_4075_1999    GGAAGCGCTCGTCGGCGCGGCCTGAATCTTCTTCATTTCTTCGCGAATGA
Burkholderia_pseudomallei_5_1949       GGAAGCGCTCGTCGGCGCGGCCTGAATCTTTTTCATTTCTTCGCGAATGA
Burkholderia_pseudomallei_6_1960       GGAAGCGCTCGTCGGCGCGGCCTGAATCTTCTTCATTTCTTCGCGAATGA
Burkholderia_pseudomallei_68_1992      GGAAGCGCTCGTCGGCGCGGCCTGAATCTTCTTCATTTCTTCGCGAATGA
Burkholderia_pseudomallei_8_8_117_2008 GGAAGCGCTCGTCGGCGCGGCCTGAATCTTCTTCATTTCTTCGCGAATGA
Burkholderia_pseudomallei_91_1984      GGAAGCGCTCGTCGGCGCGGCCTGAATCTTCTTCATTTCTTCGCGAATGA
Burkholderia_pseudomallei_9_1988       GGAAGCGCTCGTCGGCGCGGCCTGAATCTTCTTCATTTCTTCGCGAATGA
Burkholderia_pseudomallei_D150_2006    GGAAGCGCTCGTCGGCGCGGCCTGAATCTTCTTCATTTCTTCGCGAATGA
Burkholderia_pseudomallei_D35_2003     GGAAGCGCTCGTCGGCGCGGCCTGAATCTTCTTCATTTCTTCGCGAATGA
Burkholderia_pseudomallei_D51_1992     GGAAGCGCTCGTCGGCGCGGCCTGAATCTTCTTCATTTCTTCGCGAATGA
Burkholderia_pseudomallei_D60_1992     GGAAGCGCTCGTCGGCGCGGCCTGAATCTTCTTCATTTCTTCGCGAATGA
Burkholderia_pseudomallei_D77_1994     GGAAGCGCTCGTCGGCGCGGCCTGAATCTTCTTCATTTCTTCGCGAATGA
E264_1994                              GGACGCGCTCGTCGGCGCGGACAGGATCTTCTTCATTTCTTCACGGATGA
K96243_1996                            GGAAGCGCTCGTCGGCGCGGCCTGAATCTTCTTCATTTCTTCGCGAATGA
[truncated: 15,743,263 more chars]
