# Supplementary material for: Concordance and discordance of sequence survey methods for molecular epidemiology
Source: PeerJ. 2015 Feb 17;3:e761. doi: 10.7717/peerj.761 (PMC4338773; doi:10.7717/peerj.761)
Supplement: File S2 [file peerj-03-761-s005.zip › Supplemental File 2 2/datasets/bpchrii_gr.nex]

#NEXUS

begin taxa;
dimensions ntax=31;
taxlabels
1026b_1993
1106a_1993
1106b_1996
1710a_1996
1710b_1999
668_1995
Bp22_1989
BPC006_2008
Burkholderia_pseudomallei_104_1990
Burkholderia_pseudomallei_18_1990
Burkholderia_pseudomallei_208_1990
Burkholderia_pseudomallei_24_1976
Burkholderia_pseudomallei_25_1977
Burkholderia_pseudomallei_31_1992
Burkholderia_pseudomallei_33_1976
Burkholderia_pseudomallei_35_1963
Burkholderia_pseudomallei_4075_1999
Burkholderia_pseudomallei_5_1949
Burkholderia_pseudomallei_6_1960
Burkholderia_pseudomallei_68_1992
Burkholderia_pseudomallei_8_8_117_2008
Burkholderia_pseudomallei_91_1984
Burkholderia_pseudomallei_9_1988
Burkholderia_pseudomallei_D150_2006
Burkholderia_pseudomallei_D35_2003
Burkholderia_pseudomallei_D51_1992
Burkholderia_pseudomallei_D60_1992
Burkholderia_pseudomallei_D77_1994
E264_1994
K96243_1996
MSHR346_1996
;
end;

begin characters;
dimensions nchar=108654;
format interleave datatype=DNA gap=-;
matrix
1026b_1993                             GAATCAGTGGTCTGGGCGGGATGCTGGCCGGCCTCGAGGCCCGGCACGTG
1106a_1993                             GAATCAGTGGTCTGGGCGGGATGCTGGCCGGCCTCGAGGCCCGGCACGTG
1106b_1996                             GAATCAGTGGTCTGGGCGGGATGCTGGCCGGCCTCGAGGCCCGGCACGTG
1710a_1996                             GAATCAGTGGTCTGGGCGGGATGCTGGCCGGCCTCGAGACCCGGCACGTG
1710b_1999                             GAATCAGTGGTCTGGGCGGGATGCTGGCCGGCCTCGAGACCCGGCACGTG
668_1995                               GAATCAGTGGTCTGGGCGGGATGCTGGCCGGCCTCGAGGCCCGGCACGTG
Bp22_1989                              GAATCAGTGGTCTGGGCGGGATGCTGGCCGGCCTCGAGGCCCGGCACGTG
BPC006_2008                            GAATCAGTGGTCTGGGCGGGATGCTGGCCGGCCTCGAGGCCCGGCACGTG
Burkholderia_pseudomallei_104_1990     GAATCAGTGGTCTGGGCGGGATGCTGGCCGGCCTCGAGGCCCGGCACGTG
Burkholderia_pseudomallei_18_1990      GAATCAGTGGTCTGGGCGGGATGCTGGCCGGCCTCGAGGCCCGGCACGTG
Burkholderia_pseudomallei_208_1990     GAATCAGTGGTCTGGGCGGGATGCTGGCCGGCCTCGAGGCCCGGCACGTG
Burkholderia_pseudomallei_24_1976      GAATCAGTGGTCTGGGCGGGATGCTGGCCGGCCTCGAGGCCCGGCACGTG
Burkholderia_pseudomallei_25_1977      GAATCAGTGGTCTGGGCGGGATGCTGGCCGGCCTCGAGGCCCGGCACGTG
Burkholderia_pseudomallei_31_1992      GAATCAGTGGTCTGGGCGGGATGCTGGCCGGCCTCGAGGCCCGGCACGTG
Burkholderia_pseudomallei_33_1976      GAATCAGTGGTCTGGGCGGGATGCTGGCCGGCCTCGAGGCCCGGCACGTG
Burkholderia_pseudomallei_35_1963      GAATCAGTGGTCTGGGCGGGATGCTGGCCGGCCTCGAGGCCCGGCACGTG
Burkholderia_pseudomallei_4075_1999    GAATCAGTGGTCTGGGCGGGATGCTGGCCGGCCTCGAGGCCCGGCACGTG
Burkholderia_pseudomallei_5_1949       GAATCAGTGGTCTGGGCGGGATGCTGGCCGGCCTCGAGGCCCGGCACGTG
Burkholderia_pseudomallei_6_1960       GAATCAGTGGTCTGGGCGGGATGCTGGCCGGCCTCGAGGCCCGGCACGTG
Burkholderia_pseudomallei_68_1992      GAATCAGTGGTCTGGGCGGGATGCTGGCCGGCCTCGAGGCCCGGCACGTG
Burkholderia_pseudomallei_8_8_117_2008 GAATCAGTGGTCTGGGCGGGATGCTGGCCGGCCTCGAGGCCCGGCACGTG
Burkholderia_pseudomallei_91_1984      GAATCAGTGGTCTGGGCGGGATGCTGGCCGGCCTCGAGGCCCGGCACGTG
Burkholderia_pseudomallei_9_1988       GAATCAGTGGTCTGGGCGGGATGCTGGCCGGCCTCGAGGCCCGGCACGTG
Burkholderia_pseudomallei_D150_2006    GAATCAGTGGTCTGGGCGGGATGCTGGCCGGCCTCGAGGCCCGGCACGTG
Burkholderia_pseudomallei_D35_2003     GAATCAGTGGTCTGGGCGGGATGCTGGCCGGCCTCGAGGCCCGGCACGTG
Burkholderia_pseudomallei_D51_1992     GAATCAGTGGTCTGGGCGGGATGCTGGCCGGCCTCGAGGCCCGGCACGTG
Burkholderia_pseudomallei_D60_1992     GAATCAGTGGTCTGGGCGGGATGCTGGCCGGCCTCGAGGCCCGGCACGTG
Burkholderia_pseudomallei_D77_1994     GAATCAGTGGTCTGGGCGGGATGCTGGCCGGCCTCGAGGCCCGGCACGTG
E264_1994                              GAATAGGTGGTCTAGGCGGGGTGATGGCGGGTTTCGATGCCCGGCGCCTG
K96243_1996                            GAATCAGTGGTCTGGGCGGGATGCTGGCCGGCCTCGAGGCCCGGCACGTG
MSHR346_1996                           GAATCAGTGGTCTGGGCGGGATGCTGGCCGGCCTCGAGGCCCGGCACGTG

1026b_1993                             ACGTCGCTCGACGTCGAGCGTCGGATTGACCGATACGGAAATCAGCCGGG
1106a_1993                             ACGTCGCTCGACGTCGAGCGTCGGATTGACCGATACGGAAATCAGCCGGG
1106b_1996                             ACGTCGCTCGACGTCGAGCGTCGGATTGACCGATACGGAAATCAGCCGGG
1710a_1996                             ACGTCGCTCGACGTCGAGCGACGGATTGACCGATACGGAAATCAGCCGGG
1710b_1999                             ACGTCGCTCGACGTCGAGCGACGGATTGACCGATACGGAAATCAGCCGGG
668_1995                               ACGTCGCTCGACGTCGAGCGTCGGATTGACCGATACGGAAATCAGCCGGG
Bp22_1989                              ACGTCGCTCGACGTCGAGCGTCGGATTGACCGATACGGAAATCAGCCGGG
BPC006_2008                            ACGTCGCTCGACGTCGAGCGTCGGATTGACCGATACGGAAATCAGCCGGG
Burkholderia_pseudomallei_104_1990     ACGTCGCTCGACGTCGAGCGTCGGATTGACCGATACGGAAATCAGCCGGG
Burkholderia_pseudomallei_18_1990      ACGTCGCTCGACGTCGAGCGTCGGATTGACCGATACGGAAATCAGCCGGG
Burkholderia_pseudomallei_208_1990     ACGTCGCTCGACGTCGAGCGACGGATTGACCGATACGGAAATCAGCCGGG
Burkholderia_pseudomallei_24_1976      ACGTCGCTCGACGTCGAGCGACGGATTGACCGATACGGAAATCAGCCGGG
Burkholderia_pseudomallei_25_1977      ACGTCGCTCGACGTCGAGCGACGGATTGACCGATACGGAAATCAGCCGGG
Burkholderia_pseudomallei_31_1992      ACGTCGCTCGACGTCGAGCGACGGATTGACCGATACGGAAATCAGCCGGG
Burkholderia_pseudomallei_33_1976      ACGTCGCTCGACGTCGAGCGTCGGATTGACCGATACGGAAATCAGCCGGG
Burkholderia_pseudomallei_35_1963      ACGTCGCTCGACGTCGAGCGACGGATTGACCGATACGGAAATCAGCCGGG
Burkholderia_pseudomallei_4075_1999    ACGTCGCTCGACGTCGAGCGTCGGATTGACCGATACGGAAATCAGCCGGG
Burkholderia_pseudomallei_5_1949       ACGTCGCTCGACGTCGAGCGTCGGATTGACCGATACGGAAATCAGCCGGG
Burkholderia_pseudomallei_6_1960       ACGTCGCTCGACGTCGAGCGTCGGATTGACCGATACGGAAATCAGCCGGG
Burkholderia_pseudomallei_68_1992      ACGTCGCTCGACGTCGAGCGTCGGATTGACCGATACGGAAATCAGCCGGG
Burkholderia_pseudomallei_8_8_117_2008 ACGTCGCTCGACGTCGAGCGTCGGATTGACCGATACGGAAATCAGCCGGG
Burkholderia_pseudomallei_91_1984      ACGTCGCTCGACGTCGAGCGTCGGATTGACCGATACGGAAATCAGCCGGG
Burkholderia_pseudomallei_9_1988       ACGTCGCTCGACGTCGAGCGTCGGATTGACCGATACGGAAATCAGCCGGG
Burkholderia_pseudomallei_D150_2006    ACGTCGCTCGACGTCGAGCGACGGATTGACCGATACGGAAATCAGCCGGG
Burkholderia_pseudomallei_D35_2003     ACGTCGCTCGACGTCGAGCGTCGGATTGACCGATACGGAAATCAGCCGGG
Burkholderia_pseudomallei_D51_1992     ACGTCGCTCGACGTCGAGCGTCGGATTGACCGATACGGAAATCAGCCGGG
Burkholderia_pseudomallei_D60_1992     ACGTCGCTCGACGTCGAGCGACGGATTGACCGATACGGAAATCAGCCGGG
Burkholderia_pseudomallei_D77_1994     ACGTCGCTCGACGTCGAGCGTCGGATTGACCGATACGGAAATCAGCCGGG
E264_1994                              ACATCGCTTGACGTCGAGCGTCGGATTGACCGGTACGGAAATCAGCCGGG
K96243_1996                            ACGTCGCTCGACGTCGAGCGTCGGATTGACCGATACGGAAATCAGCCGGG
MSHR346_1996                           ACGTCGCTCGACGTCGAGCGTCGGATTGACCGATACGGAAATCAGCCGGG

1026b_1993                             AAATTGGGCGGCGAGGCATGGTGTCGAGCGCGCGCTTTCCGGGTTGCTGC
1106a_1993                             AAATTGGGCGGCGAGGCATGGTGTCGAGCGCGCGCTTTCCGGGTTGCTGC
1106b_1996                             AAATTGGGCGGCGAGGCATGGTGTCGAGCGCGCGCTTTCCGGGTTGCTGC
1710a_1996                             AAATTGGGCGGCGAGGCATGGTGTCGAGCGCGCGCTTTCCGGGTTGCTGC
1710b_1999                             AAATTGGGCGGCGAGGCATGGTGTCGAGCGCGCGCTTTCCGGGTTGCTGC
668_1995                               AAATTGGGCGGCGAGGCATGGTGTCGAGCGCGCGCTTTCCGGGTTGCTGC
Bp22_1989                              AAATTGGGCGGCGAGGCATGGTGTCGAGCGCGCGCTTTCCGGGTTGCTGC
BPC006_2008                            AAATTGGGCGGCGAGGCATGGTGTCGAGCGCGCGCTTTCCGGGTTGCTGC
Burkholderia_pseudomallei_104_1990     AAATTGGGCGGCGAGGCATGGTGTCGAGCGCGCGCTTTCCGGGTTGCTGC
Burkholderia_pseudomallei_18_1990      AAATTGGGCGGCGAGGCATGGTGTCGAGCGCGCGCTTTCCGGGTTGCTGC
Burkholderia_pseudomallei_208_1990     AAATTGGGCGGCGAGGCATGGTGTCGAGCGCGCGCTTTCCGGGTTGCTGC
Burkholderia_pseudomallei_24_1976      AAATTGGGCGGCGAGGCATGGTGTCGAGCGCGCGCTTTCCGGGCTGCTGC
Burkholderia_pseudomallei_25_1977      AAATTGGGCGGCGAGGCATGGTGTCGAGCGCGCGCTTTCCGGGCTGCTGC
Burkholderia_pseudomallei_31_1992      AAATTGGGCGGCGAGGCATGGTGTCGAGCGCGCGCTTTCCGGGTTGCTGC
Burkholderia_pseudomallei_33_1976      AAATTGGGCGGCGAGGCATGGTGTCGAGCGCGCGCTTTCCGGGTTGCTGC
Burkholderia_pseudomallei_35_1963      AAATTGGGCGGCGAGGCATGGTGTCGAGCGCGCGCTTTCCGGGCTGCTGC
Burkholderia_pseudomallei_4075_1999    AAATTGGGCGGCGAGGCATGGTGTCGAGCGCGCGCTTTCCGGGTTGCTGC
Burkholderia_pseudomallei_5_1949       AAATTGGGCGGCGAGGCATGGTGTCGAGCGCGCGCTTTCCGGGTTGCTGC
Burkholderia_pseudomallei_6_1960       AAATTGGGCGGCGAGGCATGGTGTCGAGCGCGCGCTTTCCGGGTTGCTGC
Burkholderia_pseudomallei_68_1992      AAATTGGGCGGCGAGGCATGGTGTCGAGCGCGCGCTTTCCGGGTTGCTGC
Burkholderia_pseudomallei_8_8_117_2008 AAATTGGGCGGCGAGGCATGGTGTCGAGCGCGCGCTTTCCGGGTTGCTGC
Burkholderia_pseudomallei_91_1984      AAATTGGGCGGCGAGGCATGGTGTCGAGCGCGCGCTTTCCGGGTTGCTGC
Burkholderia_pseudomallei_9_1988       AAATTGGGCGGCGAGGCATGGTGTCGAGCGCGCGCTTTCCGGGTTGCTGC
Burkholderia_pseudomallei_D150_2006    AAATTGGGCGGCGAGGCATGGTGTCGAGCGCGCGCTTTCCGGGCTGCTGC
Burkholderia_pseudomallei_D35_2003     AAATTGGGCGGCGAGGCATGGTGTCGAGCGCGCGCTTTCCGGGTTGCTGC
Burkholderia_pseudomallei_D51_1992     AAATTGGGCGGCGAGGCATGGTGTCGAGCGCGCGCTTTCCGGGTTGCTGC
Burkholderia_pseudomallei_D60_1992     AAATTGGGCGGCGAGGCATGGTGTCGAGCGCGCGCTTTCCGGGTTGCTGC
Burkholderia_pseudomallei_D77_1994     AAATTGGGCGGCGAGGCATGGTGTCGAGCGCGCGCTTTCCGGGTTGCTGC
E264_1994                              AGATTGGACGGCGAGATATGGTGTCGAGCGCGCGCTTTCCGGATTGCTGC
K96243_1996                            AAATTGGGCGGCGAGGCATGGTGTCGAGCGCGCGCTTTCCGGGTTGCTGC
MSHR346_1996                           AAATTGGGCGGCGAGGCATGGTGTCGAGCGCGCGCTTTCCGGGTTGCTGC

1026b_1993                             GACGTTCGGTCGACGCAGGCTCCGGCAACAAGGTGTGCCTGGCGGCGGAC
1106a_1993                             AACGTTCGGTCGACGCAGGCTCCGGCAACAAGGTGTGCCTGGCGGCGGAC
1106b_1996                             AACGTTCGGTCGACGCAGGCTCCGGCAACAAGGTGTGCCTGGCGGCGGAC
1710a_1996                             AACGTTCGGTCGACGCAGGCTCCGGCAACAAGGTGTGCCTGGCGGCGGAC
1710b_1999                             AACGTTCGGTCGACGCAGGCTCCGGCAACAAGGTGTGCCTGGCGGCGGAC
668_1995                               AACGTTCGGTCGACGCAGGCTCCGGCAACAAGGTGTGCCTGGCGGCGGAC
Bp22_1989                              AACGTTCGGTCGACGCAGGCTCCGGCAACAAGGTGTGCCTGGCGGCGGAC
BPC006_2008                            AACGTTCGGTCGACGCAGGCTCCGGCAACAAGGTGTGCCTGGCGGCGGAC
Burkholderia_pseudomallei_104_1990     AACGTTCGGTCGACGCAGGCTCCGGCAACAAGGTGTGCCTGGCGGCGGAC
Burkholderia_pseudomallei_18_1990      AACGTTCGGTCGACGCAGGCTCCGGCAACAAGGTGTGCCTGGCGGCGGAC
Burkholderia_pseudomallei_208_1990     AACGTTCGGTCGACGCAGGCTCCGGCAACAAGGTGTGCCTGGCGGCGGAC
Burkholderia_pseudomallei_24_1976      GACGTTCGGTCGACGCAGGCTCCGGCAACAAGGTGTGCCTGGCGGCGGAC
Burkholderia_pseudomallei_25_1977      AACGTTCGGTCGACGCAGGCTCCGGCAACAAGGTGTGCCTGGCGGCGGAC
Burkholderia_pseudomallei_31_1992      GACGTTCGGTCGACGCAGGCTCCGGCAACAAGGTGTGCCTGGCGGCGGAC
Burkholderia_pseudomallei_33_1976      AACGTTCGGTCGACGCAGGCTCCGGCAACAAGGTGTGCCTGGCGGCGGAC
Burkholderia_pseudomallei_35_1963      GACGTTCGGTCGACGCAGGCTCCGGCAACAAGGTGTGCCTGGCGGCGGAC
Burkholderia_pseudomallei_4075_1999    AACGTTCGGTCGACGCAGGCTCCGGCAACAAGGTGTGCCTGGCGGCGGAC
Burkholderia_pseudomallei_5_1949       AACGTTCGGTCGACGCAGGCTCCGGCAACAAGGTATGCCTGGCGGCGGAC
Burkholderia_pseudomallei_6_1960       AACGTTCGGTCGACGCAGGCTCCGGCAACAAGGTGTGCCTGGCGGCGGAC
Burkholderia_pseudomallei_68_1992      AACGTTCGGTCGACGCAGGCTCCGGCAACAAGGTGTGCCTGGCGGCGGAC
Burkholderia_pseudomallei_8_8_117_2008 AACGTTCGGTCGACGCAGGCTCCGGCAACAAGGTGTGCCTGGCGGCGGAC
Burkholderia_pseudomallei_91_1984      AACGTTCGGTCGACGCAGGCTCCGGCAACAAGGTGTGCCTGGCGGCGGAC
Burkholderia_pseudomallei_9_1988       AACGTTCGGTCGACGCAGGCTCCGGCAACAAGGTGTGCCTGGCGGCGGAC
Burkholderia_pseudomallei_D150_2006    AACGTTCGGTCGACGCAGGCTCCGGCAACAAGGTGTGCCTGGCGGCGGAC
Burkholderia_pseudomallei_D35_2003     AACGTTCGGTCGACGCAGGCTCCGGCAACAAGGTGTGCCTGGCGGCGGAC
Burkholderia_pseudomallei_D51_1992     AACGTTCGGTCGACGCAGGCTCCGGCAACAAGGTGTGCCTGGCGGCGGAC
Burkholderia_pseudomallei_D60_1992     AACGTTCGGTCGACGCAGGCTCCGGCAACAAGGTGTGCCTGGCGGCGGAC
Burkholderia_pseudomallei_D77_1994     AACGTTCGGTCGACGCAGGCTCCGGCAACAAGGTGTGCCTGGCGGCGGAC
E264_1994                              AACGTTCGGTCGACGCAGGTTCCGGCAATAAGGTGTGCTTGGCGACGGAC
K96243_1996                            AACGTTCGGTCGACGCAGGCTCCGGCAACAAGGTGTGCCTGGCGGCGGAC
MSHR346_1996                           AACGTTCGGTCGACGCAGGCTCCGGCAACAAGGTGTGCCTGGCGGCGGAC

1026b_1993                             GAAGTCGACATCAAACTGCCGGGGCGGCTGCCGATCATGTGGGCCCGCTA
1106a_1993                             GAAGTCGACATCAAACTGCCGGGGCGGCTGCCGATCATGTGGGCCCGCTA
1106b_1996                             GAAGTCGACATCAAACTGCCGGGGCGGCTGCCGATCATGTGGGCCCGCTA
1710a_1996                             GAAGTCGACATCAAACTGCCGGGGCGGCTGCCGATCATGTGGGCCCGCTA
1710b_1999                             GAAGTCGACATCAAACTGCCGGGGCGGCTGCCGATCATGTGGGCCCGCTA
668_1995                               GAAGTCGACATCAAACTGCCGGGGCGGCTGCCGATCATGTGGGCCCGCTA
Bp22_1989                              GAAGTCGACATCAAACTGCCGGGGCGGCTGCCGATCATGTGGGCCCGCTA
BPC006_2008                            GAAGTCGACATCAAACTGCCGGGGCGGCTGCCGATCATGTGGGCCCGCTA
Burkholderia_pseudomallei_104_1990     GAAGTCGACATCAAACTGCCGGGGCGGCTGCCGATCATGTGGGCCCGCTA
Burkholderia_pseudomallei_18_1990      GAAGTCGACATCAAACTGCCGGGGCGGCTGCCGATCATGTGGGCCCGCTA
Burkholderia_pseudomallei_208_1990     GAAGTCGACATCAAACTGCCGGGGCGGCTGCCGATCATGTGGGCCCGCTA
Burkholderia_pseudomallei_24_1976      GAAGTCGACATCAAACTGCCGGGGCGGCTGCCGATCATGTGGGCCCGCTA
Burkholderia_pseudomallei_25_1977      GAAGTCGACATCAAACTGCCGGGGCGGCTGCCGATCATGTGGGCCCGCTA
Burkholderia_pseudomallei_31_1992      GAAGTCGACATCAAACTGCCGGGGCGGCTGCCGATCATGTGGGCCCGCTA
Burkholderia_pseudomallei_33_1976      GAAGTCGACATCAAACTGCCGGGGCGGCTGCCGATCATGTGGGCCCGCTA
Burkholderia_pseudomallei_35_1963      GAAGTCGACATCAAACTGCCGGGGCGGCTGCCGATCATGTGGGCCCGCTA
Burkholderia_pseudomallei_4075_1999    GAAGTCGACATCAAACTGCCGGGGCGGCTGCCGATCATGTGGGCCCGCTA
Burkholderia_pseudomallei_5_1949       GAAGTCGACATCAAACTGCCGGGGCGGCTGCCGATCATGTGGGCCCGCTA
Burkholderia_pseudomallei_6_1960       GAAGTCGACATCAAACTGCCGGGGCGGCTGCCGATCATGTGGGCCCGCTA
Burkholderia_pseudomallei_68_1992      GAAGTCGACATCAAACTGCCGGGGCGGCTGCCGATCATGTGGGCCCGCTA
Burkholderia_pseudomallei_8_8_117_2008 GAAGTCGACATCAAACTGCCGGGGCGGCTGCCGATCATGTGGGCCCGCTA
Burkholderia_pseudomallei_91_1984      GAAGTCGACATCAAACTGCCGGGGCGGCTGCCGATCATGTGGGCCCGCTA
Burkholderia_pseudomallei_9_1988       GAAGTCGACATCAAACTGCCGGGGCGGCTGCCGATCATGTGGGCCCGCTA
Burkholderia_pseudomallei_D150_2006    GAAGTCGACATCAAACTGCCGGGGCGGCTGCCGATCATGTGGGCCCGCTA
Burkholderia_pseudomallei_D35_2003     GAAGTCGACATCAAACTGCCGGGGCGGCTGCCGATCATGTGGGCCCGCTA
Burkholderia_pseudomallei_D51_1992     GAAGTCGACATCAAACTGCCGGGGCGGCTGCCGATCATGTGGGCCCGCTA
Burkholderia_pseudomallei_D60_1992     GAAGTCGACATCAAACTGCCGGGGCGGCTGCCGATCATGTGGGCCCGCTA
Burkholderia_pseudomallei_D77_1994     GAAGTCGACATCAAACTGCCGGGGCGGCTGCCGATCATGTGGGCCCGCTA
E264_1994                              GAAGTCGACATCAAGCTGCCCGGGCGGTTGCCGATCATGTGGGCCCGCTA
K96243_1996                            GAAGTCGACATCAAACTGCCGGGGCGGCTGCCGATCATGTGGGCCCGCTA
MSHR346_1996                           GAAGTCGACATCAAACTGCCGGGGCGGCTGCCGATCATGTGGGCCCGCTA

1026b_1993                             CCATTCAAGCGCATTGAAGAACGCGGGTTTGCTCGGCCCGGGATGGCGCA
1106a_1993                             CCATTCAAGCGCATTGAAGAACGCGGGTTTGCTCGGCCCGGGATGGCGCA
1106b_1996                             CCATTCAAGCGCATTGAAGAACGCGGGTTTGCTCGGCCCGGGATGGCGCA
1710a_1996                             CCATTCAAGCGCATTGAAGAACGCGGGTTTGCTCGGCCCGGGATGGCGCA
1710b_1999                             CCATTCAAGCGCATTGAAGAACGCGGGTTTGCTCGGCCCGGGATGGCGCA
668_1995                               CCATTCAAGCGCATTGAAGAACGCGGGTTTGCTCGGCCCGGGATGGCGCA
Bp22_1989                              CCATTCAAGCGCATTGAAGATCGCGGGTTTGCTCGGCCCGGGATGGCGCA
BPC006_2008                            CCATTCAAGCGCATTGAAGAACGCGGGTTTGCTCGGCCCGGGATGGCGCA
Burkholderia_pseudomallei_104_1990     CCATTCAAGCGCATTGAAGAACGCGGGTTTGCTCGGCCCGGGATGGCGCA
Burkholderia_pseudomallei_18_1990      CCATTCAAGCGCATTGAAGAACGCGGGTTTGCTCGGCCCGGGATGGCGCA
Burkholderia_pseudomallei_208_1990     CCATTCAAGCGCATTGAAGAACGCGGGTTTGCTCGGCCCGGGATGGCGCA
Burkholderia_pseudomallei_24_1976      CCATTCAAGCGCATTGAAGAACGCGGGTTTGCTCGGCCCGGGATGGCGCA
Burkholderia_pseudomallei_25_1977      CCATTCAAGCGCATTGAAGAACGCGGGTTTGCTCGGCCCGGGATGGCGCA
Burkholderia_pseudomallei_31_1992      CCATTCAAGCGCATTGAAGAACGCGGGTTTGCTCGGCCCGGGATGGCGCA
Burkholderia_pseudomallei_33_1976      CCATTCAAGCGCATTGAAGAACGCGGGTTTGCTCGGCCCGGGATGGCGCA
Burkholderia_pseudomallei_35_1963      CCATTCAAGCGCATTGAAGAACGCGGGTTTGCTCGGCCCGGGATGGCGCA
Burkholderia_pseudomallei_4075_1999    CCATTCAAGCGCATTGAAGAACGCGGGTTTGCTCGGCCCGGGATGGCGCA
Burkholderia_pseudomallei_5_1949       CCATTCAAGCGCATTGAAGAACGCGGGTTTGCTCGGCCCGGGATGGCGCA
Burkholderia_pseudomallei_6_1960       CCATTCAAGCGCATTGAAGAACGCGGGTTTGCTCGGCCCGGGATGGCGCA
Burkholderia_pseudomallei_68_1992      CCATTCAAGCGCATTGAAGAACGCGGGTTTGCTCGGCCCGGGATGGCGCA
Burkholderia_pseudomallei_8_8_117_2008 CCATTCAAGCGCATTGAAGAACGCGGGTTTGCTCGGCCCGGGATGGCGCA
Burkholderia_pseudomallei_91_1984      CCATTCAAGCGCATTGAAGAACGCGGGTTTGCTCGGCCCGGGATGGCGCA
Burkholderia_pseudomallei_9_1988       CCATTCAAGCGCATTGAAGAACGCGGGTTTGCTCGGCCCGGGATGGCGCA
Burkholderia_pseudomallei_D150_2006    CCATTCAAGCGCATTGAAGAACGCGGGTTTGCTCGGCCCGGGATGGCGCA
Burkholderia_pseudomallei_D35_2003     CCATTCAAGCGCATTGAAGAACGCGGGTTTGCTCGGCCCGGGATGGCGCA
Burkholderia_pseudomallei_D51_1992     CCATTCAAGCGCATTGAAGAACGCGGGTTTGCTCGGCCCGGGATGGCGCA
Burkholderia_pseudomallei_D60_1992     CCATTCAAGCGCATTGAAGAACGCGGGTTTGCTCGGCCCGGGATGGCGCA
Burkholderia_pseudomallei_D77_1994     CCATTCAAGCGCATTGAAGAACGCGGGTTTGCTCGGCCCGGGATGGCGCA
E264_1994                              CCATTCAAGCGCTTTGAAGAACGTGGGTTTGCTCGGCCCGGGATGGCGCA
K96243_1996                            CCATTCAAGCGCATTGAAGAACGCGGGTTTGCTCGGCCCGGGATGGCGCA
MSHR346_1996                           CCATTCAAGCGCATTGAAGAACGCGGGTTTGCTCGGCCCGGGATGGCGCA

1026b_1993                             CCGCATGGGAAGCCACCTTGCGGCGCGAGGAGGATCGGCTCGCCTATACC
1106a_1993                             CCGCATGGGAAGCCACCTTGCGGCGCGAGGAGGATCGGCTCGCCTATACC
1106b_1996                             CCGCATGGGAAGCCACCTTGCGGCGCGAGGAGGATCGGCTCGCCTATACC
1710a_1996                             CCGCATGGGAAGCCACCTTGCGGCGCGAGGAGGATCGGCTCGCCTATACC
1710b_1999                             CCGCATGGGAAGCCACCTTGCGGCGCGAGGAGGATCGGCTCGCCTATACC
668_1995                               CCGCATGGGAAGCCACCTTGCGGCGCGAGGAGGATCGGCTCGCCTATACC
Bp22_1989                              CCGCATGGGAAGCCACCTTGCGGCGCGAGGAGGATCGGCTCGCCTATACC
BPC006_2008                            CCGCATGGGAAGCCACCTTGCGGCGCGAGGAGGATCGGCTCGCCTATACC
Burkholderia_pseudomallei_104_1990     CCGCATGGGAAGCCACCTTGCGGCGCGAGGAGGATCGGCTCGCCTATACC
Burkholderia_pseudomallei_18_1990      CCGCATGGGAAGCCACCTTGCGGCGCGAGGAGGATCGGCTCGCCTATACC
Burkholderia_pseudomallei_208_1990     CCGCATGGGAAGCCACCTTGCGGCGCGAGGAGGATCGGCTCGCCTATACC
Burkholderia_pseudomallei_24_1976      CCGCATGGGAAGCCACCTTGCGGCGCGAGGAGGATCGGCTCGCCTATATC
Burkholderia_pseudomallei_25_1977      CCGCATGGGAAGCCACCTTGCGGCGCGAGGAGGATCGGCTCGCCTATATC
Burkholderia_pseudomallei_31_1992      CCGCATGGGAAGCCACCTTGCGGCGCGAGGAGGATCGGCTCGCCTATACC
Burkholderia_pseudomallei_33_1976      CCGCATGGGAAGCCACCTTGCGGCGCGAGGAGGATCGGCTCGCCTATACC
Burkholderia_pseudomallei_35_1963      CCGCATGGGAAGCCACCTTGCGGCGCGAGGAGGATCGGCTCGCCTATATC
Burkholderia_pseudomallei_4075_1999    CCGCATGGGAAGCCACCTTGCGGCGCGAGGAGGATCGGCTCGCCTATACC
Burkholderia_pseudomallei_5_1949       CCGCATGGGAAGCCACCTTGCGGCGCGAGGAGGATCGGCTCGCCTATACC
Burkholderia_pseudomallei_6_1960       CCGCATGGGAAGCCACCTTGCGGCGCGAGGAGGATCGGCTCGCCTATACC
Burkholderia_pseudomallei_68_1992      CCGCATGGGAAGCCACCTTGCGGCGCGAGGAGGATCGGCTCGCCTATACC
Burkholderia_pseudomallei_8_8_117_2008 CCGCATGGGAAGCCACCTTGCGGCGCGAGGAGGATCGGCTCGCCTATATC
Burkholderia_pseudomallei_91_1984      CCGCATGGGAAGCCACCTTGCGGCGCGAGGAGGATCGGCTCGCCTATACC
Burkholderia_pseudomallei_9_1988       CCGCATGGGAAGCCACCTTGCGGCGCGAGGAGGATCGGCTCGCCTATACC
Burkholderia_pseudomallei_D150_2006    CCGCATGGGAAGCCACCTTGCGGCGCGAGGAGGATCGGCTCGCCTATACC
Burkholderia_pseudomallei_D35_2003     CCGCATGGGAAGCCACCTTGCGGCGCGAGGAGGATCGGCTCGCCTATACC
Burkholderia_pseudomallei_D51_1992     CCGCATGGGAAGCCACCTTGCGGCGCGAGGAGGATCGGCTCGCCTATACC
Burkholderia_pseudomallei_D60_1992     CCGCATGGGAAGCCACCTTGCGGCGCGAGGAGGATCGGCTCGCCTATACC
Burkholderia_pseudomallei_D77_1994     CCGCATGGGAAGCCACCTTGCGGCGCGAGGAGGATCGGCTCGCCTATACC
E264_1994                              CGGATTGGGAGATAACCTTGCGGCGCGAGGGGGATCAGCTCGCCTATACC
K96243_1996                            CCGCATGGGAAGCCACCTTGCGGCGCGAGGAGGATCGGCTCGCCTATACC
MSHR346_1996                           CCGCATGGGAAGCCACCTTGCGGCGCGAGGAGGATCGGCTCGCCTATACC

1026b_1993                             GACGATCAAGGCCGCGTCTTGTCGCTTCCCATGCCGCACCGCGGCTCGCA
1106a_1993                             GACGATCAAGGCCGCGTCTTGTCGCTTCCCATGCCGCACCGCGGCTCGCA
1106b_1996                             GACGATCAAGGCCGCGTCTTGTCGCTTCCCATGCCGCACCGCGGCTCGCA
1710a_1996                             GACGATCAAGGCCGCGTCTTGTCGCTTCCCATGCCGCACCGCGGCTCGCA
1710b_1999                             GACGATCAAGGCCGCGTCTTGTCGCTTCCCATGCCGCACCGCGGCTCGCA
668_1995                               GACGATCAAGGCCGCGTCTTGTCGCTTCCCATGCCGCACCGCGGCTCGCA
Bp22_1989                              GACGATCAAGGCCGCGTCTTGTCGCTTCCCATGCCGCACCGCGGCTCGCA
BPC006_2008                            GACGATCAAGGCCGCGTCTTGTCGCTTCCCATGCCGCACCGCGGCTCGCA
Burkholderia_pseudomallei_104_1990     GACGATCAAGGCCGCGTCTTGTCGCTTCCCATGCCGCACCGCGGCTCGCA
Burkholderia_pseudomallei_18_1990      GACGATCAAGGCCGCGTCTTGTCGCTTCCCATGCCGCACCGCGGCTCGCA
Burkholderia_pseudomallei_208_1990     GACGATCAAGGCCGCGTCTTGTCGCTTCCCATGCCGCACCGCGGCTCGCA
Burkholderia_pseudomallei_24_1976      GACGATCAAGGCCGCGTCTTGTCGCTTCCCATGCCGCACCGCGGCTCGCA
Burkholderia_pseudomallei_25_1977      GACGATCAAGGCCGCGTCTTGTCGCTTCCCATGCCGCACCGCGGCTCGCA
Burkholderia_pseudomallei_31_1992      GACGATCAAGGCCGCGTCTTGTCGCTTCCCATGCCGCACCGCGGCTCGCA
Burkholderia_pseudomallei_33_1976      GACGATCAAGGCCGCGTCTTGTCGCTTCCCATGCCGCACCGCGGCTCGCA
Burkholderia_pseudomallei_35_1963      GACGATCAAGGCCGCGTCTTGTCGCTTCCCATGCCGCACCGCGGCTCGCA
Burkholderia_pseudomallei_4075_1999    GACGATCAAGGCCGCGTCTTGTCGCTTCCCATGCCGCACCGCGGCTCGCA
Burkholderia_pseudomallei_5_1949       GACGATCAAGGCCGCGTCTTGTCGCTTCCCATGCCGCACCGCGGCTCGCA
Burkholderia_pseudomallei_6_1960       GACGATCAAGGCCGCGTCTTGTCGCTTCCCATGCCGCACCGCGGCTCGCA
Burkholderia_pseudomallei_68_1992      GACGATCAAGGCCGCGTCTTGTCGCTTCCCATGCCGCACCGCGGCTCGCA
Burkholderia_pseudomallei_8_8_117_2008 GACGATCAAGGCCGCGTCTTGTCGCTTCCCATGCCGCACCGCGGCTCGCA
Burkholderia_pseudomallei_91_1984      GACGATCAAGGCCGCGTCTTGTCGCTTCCCATGCCGCACCGCGGCTCGCA
Burkholderia_pseudomallei_9_1988       GACGATCAAGGCCGCGTCTTGTCGCTTCCCATGCCGCACCGCGGCTCGCA
Burkholderia_pseudomallei_D150_2006    GACGATCAAGGCCGCGTCTTGTCGCTTCCCATGCCGCACCGCGGCTCGCA
Burkholderia_pseudomallei_D35_2003     GACGATCAAGGCCGCGTCTTGTCGCTTCCCATGCCGCACCGCGGCTCGCA
Burkholderia_pseudomallei_D51_1992     GACGATCAAGGCCGCGTCTTGTCGCTTCCCATGCCGCACCGCGGCTCGCA
Burkholderia_pseudomallei_D60_1992     GACGATCAAGGCCGCGTCTTGTCGCTTCCCATGCCGCACCGCGGCTCGCA
Burkholderia_pseudomallei_D77_1994     GACGATCAAGGCCGCGTCTTGTCGCTTCCCATGCCGCACCGCGGCTCGCA
E264_1994                              GACGATCAAGGCCGCGTCTTGTTGCTGCCCATGCCGCGCCGCGGCTCTCA
K96243_1996                            GACGATCAAGGCCGCGTCTTGTCGCTTCCCATGCCGCACCGCGGCTCGCA
MSHR346_1996                           GACGATCAAGGCCGCGTCTTGTCGCTTCCCATGCCGCACCGCGGCTCGCA

1026b_1993                             AGTCATCGTGTCGTCCGAGCAATTGCATGTTGCGCATCTTCCCGACGGTC
1106a_1993                             AGTCATCGTGTCGTCCGAGCAATTGCATGTTGCGCATCTTCCCGACGGTC
1106b_1996                             AGTCATCGTGTCGTCCGAGCAATTGCATGTTGCGCATCTTCCCGACGGTC
1710a_1996                             AGTCATCGTGTCGTCCGAGCAATTGCATGTTGCGCATCTTCCCGACGGTC
1710b_1999                             AGTCATCGTGTCGTCCGAGCAATTGCATGTTGCGCATCTTCCCGACGGTC
668_1995                               AGTCATCGTGTCGTCCGAGCAATTGCATGTTGCGCATCTTCCCGACGGTC
Bp22_1989                              AGTCATCGTGTCGTCCGAGCAATTGCATGTTGCGCATCTTCCCGACGGTC
BPC006_2008                            AGTCATCGTGTCGTCCGAGCAATTGCATGTTGCGCATCTTCCCGACGGTC
Burkholderia_pseudomallei_104_1990     AGTCATCGTGTCGTCCGAGCAATTGCATGTTGCGCATCTTCCCGACGGTC
Burkholderia_pseudomallei_18_1990      AGTCATCGTGTCGTCCGAGCAATTGCATGTTGCGCATCTTCCCGACGGTC
Burkholderia_pseudomallei_208_1990     AGTCATCGTGTCGTCCGAGCAATTGCATGTTGCGCATCTTCCCGACGGTC
Burkholderia_pseudomallei_24_1976      AGTCATCGTGTCGTCCGAGCAATTGCATGTTGCGCATCTTCCCGACGGTC
Burkholderia_pseudomallei_25_1977      AGTCATCGTGTCGTCCGAGCAATTGCATGTTGCGCATCTTCCCGACGGTC
Burkholderia_pseudomallei_31_1992      AGTCATCGTGTCGTCCGAGCAATTGCATGTTGCGCATCTTCCCGACGGTC
Burkholderia_pseudomallei_33_1976      AGTCATCGTGTCGTCCGAGCAATTGCATGTTGCGCATCTTCCCGACGGTC
Burkholderia_pseudomallei_35_1963      AGTCATCGTGTCGTCCGAGCAATTGCATGTTGCGCATCTTCCCGACGGTC
Burkholderia_pseudomallei_4075_1999    AGTCATCGTGTCGTCCGAGCAATTGCATGTTGCGCATCTTCCCGACGGTC
Burkholderia_pseudomallei_5_1949       AGTCATCGTGTCGTCCGAGCAATTGCATGTTGCGCATCTTCCCGACGGTC
Burkholderia_pseudomallei_6_1960       AGTCATCGTGTCGTCCGAGCAATTGCATGTTGCGCATCTTCCCGACGGTC
Burkholderia_pseudomallei_68_1992      AGTCATCGTGTCGTCCGAGCAATTGCATGTTGCGCATCTTCCCGACGGTC
Burkholderia_pseudomallei_8_8_117_2008 AGTCATCGTGTCGTCCGAGCAATTGCATGTTGCGCATCTTCCCGACGGTC
Burkholderia_pseudomallei_91_1984      AGTCATCGTGTCGTCCGAGCAATTGCATGTTGCGCATCTTCCCGACGGTC
Burkholderia_pseudomallei_9_1988       AGTCATCGTGTCGTCCGAGCAATTGCATGTTGCGCATCTTCCCGACGGTC
Burkholderia_pseudomallei_D150_2006    AGTCATCGTGTCGTCCGAGCAATTGCATGTTGCGCATCTTCCCGACGGTC
Burkholderia_pseudomallei_D35_2003     AGTCATCGTGTCGTCCGAGCAATTGCATGTTGCGCATCTTCCCGACGGTC
Burkholderia_pseudomallei_D51_1992     AGTCATCGTGTCGTCCGAGCAATTGCATGTTGCGCATCTTCCCGACGGTC
Burkholderia_pseudomallei_D60_1992     AGTCATCGTGTCGTCCGAGCAATTGCATGTTGCGCATCTTCCCGACGGTC
Burkholderia_pseudomallei_D77_1994     AGTCATCGTGTCGTCCGAGCAATTGCATGTTGCGCATCTTCCCGACGGTC
E264_1994                              GGTCATCGTATCTTCCGAGCAATTGCACGTTGCGCATCTTCCCGACGGTC
K96243_1996                            AGTCATCGTGTCGTCCGAGCAATTGCATGTTGCGCATCTTCCCGACGGTC
MSHR346_1996                           AGTCATCGTGTCGTCCGAGCAATTGCATGTTGCGCATCTTCCCGACGGTC

1026b_1993                             GAATGGTCGTCGCCGATCTCACGCCGCATTACAGCGTATTCGGCGAATTC
1106a_1993                             GAATGGTCGTCGCCGATCTCACGCCGCATTACAGCGTATTCGGCGAATTC
1106b_1996                             GAATGGTCGTCGCCGATCTCACGCCGCATTACAGCGTATTCGGCGAATTC
1710a_1996                             GAATGGTCGTCGCCGATCTCACGCCGCATTACAGCGTATTCGGCGAATTC
1710b_1999                             GAATGGTCGTCGCCGATCTCACGCCGCATTACAGCGTATTCGGCGAATTC
668_1995                               GAATGGTCGTCGCCGATCTCACGCCGCATTACAGCGTATTCGGCGAATTC
Bp22_1989                              GAATGGTCGTCGCCGATCTCACGCCGCATTACAGCGTATTCGGCGAATTC
BPC006_2008                            GAATGGTCGTCGCCGATCTCACGCCGCATTACAGCGTATTCGGCGAATTC
Burkholderia_pseudomallei_104_1990     GAATGGTCGTCGCCGATCTCACGCCGCATTACAGCGTATTCGGCGAATTC
Burkholderia_pseudomallei_18_1990      GAATGGTCGTCGCCGATCTCACGCCGCATTACAGCGTATTCGGCGAATTC
Burkholderia_pseudomallei_208_1990     GAATGGTCGTCGCCGATCTCACGCCGCATTACAGCGTATTCGGCGAATTC
Burkholderia_pseudomallei_24_1976      GAATGGTCGTCGCCGGTCTCACGCCGCATTACAGCGTATTCGGCGAATTC
Burkholderia_pseudomallei_25_1977      GAATGGTCGTCGCCGATCTCACGCCGCATTACAGCGTATTCGGCGAATTC
Burkholderia_pseudomallei_31_1992      GAATGGTCGTCGCCGATCTCACGCCGCATTACAGCGTATTCGGCGAATTC
Burkholderia_pseudomallei_33_1976      GAATGGTCGTCGCCGATCTCACGCCGCATTACAGCGTATTCGGCGAATTC
Burkholderia_pseudomallei_35_1963      GAATGGTCGTCGCCGATCTCACGCCGCATTACAGCGTATTCGGCGAATTC
Burkholderia_pseudomallei_4075_1999    GAATGGTCGTCGCCGATCTCACGCCGCATTACAGCGTATTCGGCGAATTC
Burkholderia_pseudomallei_5_1949       GAATGGTCGTCGCCGATCTCACGCCGCATTACAGCGTATTCGGCGAATTC
Burkholderia_pseudomallei_6_1960       GAATGGTCGTCGCCGATCTCACGCCGCATTACAGCGTATTCGGCGAATTC
Burkholderia_pseudomallei_68_1992      GAATGGTCGTCGCCGATCTCACGCCGCATTACAGCGTATTCGGCGAATTC
Burkholderia_pseudomallei_8_8_117_2008 GAATGGTCGTCGCCGATCTCACGCCGCATTACAGCGTATTCGGCGAATTC
Burkholderia_pseudomallei_91_1984      GAATGGTCGTCGCCGATCTCACGCCGCATTACAGCGTATTCGGCGAATTC
Burkholderia_pseudomallei_9_1988       GAATGGTCGTCGCCGATCTCACGCCGCATTACAGCGTATTCGGCGAATTC
Burkholderia_pseudomallei_D150_2006    GAATGGTCGTCGCCGATCTCACGCCGCATTACAGCGTATTCGGCGAATTC
Burkholderia_pseudomallei_D35_2003     GAATGGTCGTCGCCGATCTCACGCCGCATTACAGCGTATTCGGCGAATTC
Burkholderia_pseudomallei_D51_1992     GAATGGTCGTCGCCGATCTCACGCCGCATTACAGCGTATTCGGCGAATTC
Burkholderia_pseudomallei_D60_1992     GAATGGTCGTCGCCGATCTCACGCCGCATTACAGCGTATTCGGCGAATTC
Burkholderia_pseudomallei_D77_1994     GAATGGTCGTCGCCGATCTCACGCCGCATTACAGCGTATTCGGCGAATTC
E264_1994                              GAATGGTCGTCGCCGATCTCACGCCGCATTACAGAGTATTCGGCGAATTC
K96243_1996                            GAATGGTCGTCGCCGATCTCACGCCGCATTACAGCGTATTCGGCGAATTC
MSHR346_1996                           GAATGGTCGTCGCCGATCTCACGCCGCATTACAGCGTATTCGGCGAATTC

1026b_1993                             GACGAAGCCGGCGTTGCTCGGCTGAAATATATCGAGGATCTTCACAAGCA
1106a_1993                             GACGAAGCCGGCGTTGCTCGGCTGAAATATATCGAGGATCTTCACAAGCA
1106b_1996                             GACGAAGCCGGCGTTGCTCGGCTGAAATATATCGAGGATCTTCACAAGCA
1710a_1996                             GACGAAGCCGGCGTTGCTCGGCTGAAATATATCGAGGATCTTCACAAGCA
1710b_1999                             GACGAAGCCGGCGTTGCTCGGCTGAAATATATCGAGGATCTTCACAAGCA
668_1995                               GACGAAGCCGGCGTTGCCCGGCTGAAATATATCGAGGATCTTCACAAGCA
Bp22_1989                              GACGAAGCCGGCGTTGCCCGGCTGAAATATATCGAGGATCTTCACAAGCA
BPC006_2008                            GACGAAGCCGGCGTTGCTCGGCTGAAATATATCGAGGATCTTCACAAGCA
Burkholderia_pseudomallei_104_1990     GACGAAGCCGGCGTTGCTCGGCTGAAATATATCGAGGATCTTCACAAGCA
Burkholderia_pseudomallei_18_1990      GACGAAGCCGGCGTTGCTCGGCTGAAATATATCGAGGATCTTCACAAGCA
Burkholderia_pseudomallei_208_1990     GACGAAGCCGGCGTTGCTCGGCTGAAATATATCGAGGATCTTCACAAGCA
Burkholderia_pseudomallei_24_1976      GACGAAGCCGGCGTTGCTCGGCTGAAATATATCGAGGATCTTCACAAGCA
Burkholderia_pseudomallei_25_1977      GACGAAGCCGGCGTTGCTCGGCTGAAATATATCGAGGATCTTCACAAGCA
Burkholderia_pseudomallei_31_1992      GACGAAGCCGGCGTTGCTCGGCTGAAATATATCGAGGATCTTCACAAGCA
Burkholderia_pseudomallei_33_1976      GACGAAGCCGGCGTTGCCCGGCTGAAATATATCGAGGATCTTCACAAGCA
Burkholderia_pseudomallei_35_1963      GACGAAGCCGGCGTTGCTCGGCTGAAATATATCGAGGATCTTCACAAGCA
Burkholderia_pseudomallei_4075_1999    GACGAAGCCGGCGTTGCTCGGCTGAAATATATCGAGGATCTTCACAAGCA
Burkholderia_pseudomallei_5_1949       GACGAAGCCGGCGTTGCCCGGCTGAAATATATCGAGGATCTTCACAAGCA
Burkholderia_pseudomallei_6_1960       GACGAAGCCGGCGTTGCTCGGCTGAAATATATCGAGGATCTTCACAAGCA
Burkholderia_pseudomallei_68_1992      GACGAAGCCGGCGTTGCTCGGCTGAAATATATCGAGGATCTTCACAAGCA
Burkholderia_pseudomallei_8_8_117_2008 GACGAAGCCGGCGTTGCCCGGCTGAAATATATCGAGGATCTTCACAAGCA
Burkholderia_pseudomallei_91_1984      GACGAAGCCGGCGTTGCTCGGCTGAAATATATCGAGGATCTTCACAAGCA
Burkholderia_pseudomallei_9_1988       GACGAAGCCGGCGTTGCTCGGCTGAAATATATCGAGGATCTTCACAAGCA
Burkholderia_pseudomallei_D150_2006    GACGAAGCCGGCGTTGCCCGGCTGAAATATATCGAGGATCTTCACAAGCA
Burkholderia_pseudomallei_D35_2003     GACGAAGCCGGCGTTGCCCGGCTGAAATATATTGAGGATCTTCACAAGCA
Burkholderia_pseudomallei_D51_1992     GACGAAGCCGGCGTTGCCCGGCTGAAATATATCGAGGATCTTCACAAGCA
Burkholderia_pseudomallei_D60_1992     GACGAAGCCGGCGTTGCCCGGCTGAAATATATCGAGGATCTTCACAAGCA
Burkholderia_pseudomallei_D77_1994     GACGAAGCCGGCGTTGCCCGGCTGAAATATATCGAGGATCTTCACAAGCA
E264_1994                              GACGAAGCCGGCGTTGCTCGGCTGAAATATATCGAAGATCTTCACAAGCA
K96243_1996                            GACGAAGCCGGCGTTGCTCGGCTGAAATATATCGAGGATCTTCACAAGCA
MSHR346_1996                           GACGAAGCCGGCGTTGCTCGGCTGAAATATATCGAGGATCTTCACAAGCA

1026b_1993                             ACGGATCGGCTGCATTTGGGACGATGCGGGCCGCCTGAAGCGTATGCGCG
1106a_1993                             ACGGATCGGCTGCATTTGGGACGATGCGGGCCGCCTGAAGCGTATGCGCG
1106b_1996                             ACGGATCGGCTGCATTTGGGACGATGCGGGCCGCCTGAAGCGTATGCGCG
1710a_1996                             ACGGATCGGCTGCATTTGGGACGATGCGGGCCGCCTGAAGCGTATGCGCG
1710b_1999                             ACGGATCGGCTGCATTTGGGACGATGCGGGCCGCCTGAAGCGTATGCGCG
668_1995                               ACGGATCGGCTGCATTTGGGACGATGCGGGCCGCCTGAAGCGTATGCGCG
Bp22_1989                              ACGGATCGGCTGCATTTGGGACGATGCGGGCCGCCTGAAGCGTATGCGCG
BPC006_2008                            ACGGATCGGCTGCATTTGGGACGATGCGGGCCGCCTGAAGCGTATGCGCG
Burkholderia_pseudomallei_104_1990     ACGGATCGGCTGCATTTGGGACGATGCGGGCCGCCTGAAGCGTATGCGCG
Burkholderia_pseudomallei_18_1990      ACGGATCGGCTGCATTTGGGACGATGCGGGCCGCCTGAAGCGTATGCGCG
Burkholderia_pseudomallei_208_1990     ACGGATCGGCTGCATTTGGGACGATGCGGGCCGCCTGAAGCGTATGCGCG
Burkholderia_pseudomallei_24_1976      ACGGATCGGCTGCATTTGGGACGATGCGGGCCGCCTGAAGCGTATGCGCG
Burkholderia_pseudomallei_25_1977      ACGGATCGGCTGCATTTGGGACGATGCGGGCCGCCTGAAGCGTATGCGCG
Burkholderia_pseudomallei_31_1992      ACGGATCGGCTGCATTTGGGACGATGCGGGCCGCCTGAAGCGTATGCGCG
Burkholderia_pseudomallei_33_1976      ACGGATCGGTTGCATTTGGGACGATGCGGGCCGCCTGAAGCGTATGCGCG
Burkholderia_pseudomallei_35_1963      ACGGATCGGCTGCATTTGGGACGATGCGGGCCGCCTGAAGCGTATGCGCG
Burkholderia_pseudomallei_4075_1999    ACGGATCGGCTGCATTTGGGACGATGCGGGCCGCCTGAAGCGTATGCGCG
Burkholderia_pseudomallei_5_1949       ACGGATCGGTTGCATTTGGGACGATGCGGGCCGCCTGAAGCGTATGCGCG
Burkholderia_pseudomallei_6_1960       ACGGATCGGCTGCATTTGGGACGATGCGGGCCGCCTGAAGCGTATGCGCG
Burkholderia_pseudomallei_68_1992      ACGGATCGGCTGCATTTGGGACGATGCGGGCCGCCTGAAGCGTATGCGCG
Burkholderia_pseudomallei_8_8_117_2008 ACGGATCGGCTGCATTTGGGACGATGCGGGCCGCCTGAAGCGTATGCGCG
Burkholderia_pseudomallei_91_1984      ACGGATCGGCTGCATTTGGGACGATGCGGGCCGCCTGAAGCGTATGCGCG
Burkholderia_pseudomallei_9_1988       ACGGATCGGCTGCATTTGGGACGATGCGGGCCGCCTGAAGCGTATGCGCG
Burkholderia_pseudomallei_D150_2006    ACGGATCGGTTGCATTTGGGACGATGCGGGCCGCCTGAAGCGTATGCGCG
Burkholderia_pseudomallei_D35_2003     ACGGATCGGCTGCATTTGGGACGATGCGGGCCGCCTGAAGCGTATGCGCG
Burkholderia_pseudomallei_D51_1992     ACGGATCGGCTGCATTTGGGACGATGCGGGCCGCCTGAAGCGTATGCGCG
Burkholderia_pseudomallei_D60_1992     ACGGATCGGCTGCATTTGGGACGATGCGGGCCGCCTGAAGCGTATGCGCG
Burkholderia_pseudomallei_D77_1994     ACGGATCGGCTGCATTTGGGACGATGCGGGCCGCCTGAAGCGTATGCGCG
E264_1994                              ACGGATCGGTTGCATCTGGGATGACGCAGGCCGTCTGAAGCGTATGCGCG
K96243_1996                            ACGGATCGGCTGCATTTGGGACGATGCGGGCCGCCTGAAGCGTATGCGCG
MSHR346_1996                           ACGGATCGGCTGCATTTGGGACGATGCGGGCCGCCTGAAGCGTATGCGCG

1026b_1993                             GCACATGCGGGCACGAACTGAAGATGCACTACGGCAGCGACGGCCACCGG
1106a_1993                             GCACATGCGGGCACGAACTGAAGATGCACTACGGCAGCGACGGCCACCGG
1106b_1996                             GCACATGCGGGCACGAACTGAAGATGCACTACGGCAGCGACGGCCACCGG
1710a_1996                             GCACATGCGGGCACGAACTGAAGATGCACTACGGCAGCGACGGCCACCGG
1710b_1999                             GCACATGCGGGCACGAACTGAAGATGCACTACGGCAGCGACGGCCACCGG
668_1995                               GCACATGCGGGCACGAACTGAAGATGCACTACGGCAGCGACGGCCACCGG
Bp22_1989                              GCACATGCGGGCACGAACTGAAGATGCACTACGGCAGCGACGGCCACCGG
BPC006_2008                            GCACATGCGGGCACGAACTGAAGATGCACTACGGCAGCGACGGCCACCGG
Burkholderia_pseudomallei_104_1990     GCACATGCGGGCACGAACTGAAGATGCACTACGGCAGCGACGGCCACCGG
Burkholderia_pseudomallei_18_1990      GCACATGCGGGCACGAACTGAAGATGCACTACGGCAGCGACGGCCACCGG
Burkholderia_pseudomallei_208_1990     GCACATGCGGGCACGAACTGAAGATGCACTACGGCAGCGACGGCCACCGG
Burkholderia_pseudomallei_24_1976      GCACATGCGGGCACGAACTGAAGATGCACTACGGCAGCGACGGCCACCGG
Burkholderia_pseudomallei_25_1977      GCACATGCGGGCACGAACTGAAGATGCACTACGGCAGCGACGGCCACCGG
Burkholderia_pseudomallei_31_1992      GCACATGCGGGCACGAACTGAAGATGCACTACGGCAGCGACGGCCACCGG
Burkholderia_pseudomallei_33_1976      GCACATGCGGGCACGAACTGAAGATGCACTACGGCAGCGACGGCCACCGG
Burkholderia_pseudomallei_35_1963      GCACATGCGGGCACGAACTGAAGATGCACTACGGCAGCGACGGCCACCGG
Burkholderia_pseudomallei_4075_1999    GCACATGCGGGCACGAACTGAAGATGCACTACGGCAGCGACGGCCACCGG
Burkholderia_pseudomallei_5_1949       GCACATGCGGGCACGAACTGAAGATGCACTACGGCAGCGACGGCCACCGG
Burkholderia_pseudomallei_6_1960       GCACATGCGGGCACGAACTGAAGATGCACTACGGCAGCGACGGCCACCGG
Burkholderia_pseudomallei_68_1992      GCACATGCGGGCACGAACTGAAGATGCACTACGGCAGCGACGGCCACCGG
Burkholderia_pseudomallei_8_8_117_2008 GCACATGCGGGCACGAACTGAAGATGCACTACGGCAGCGACGGCCACCGG
Burkholderia_pseudomallei_91_1984      GCACATGCGGGCACGAACTGAAGATGCACTACGGCAGCGACGGCCACCGG
Burkholderia_pseudomallei_9_1988       GCACATGCGGGCACGAACTGAAGATGCACTACGGCAGCGACGGCCACCGG
Burkholderia_pseudomallei_D150_2006    GCACATGCGGGCACGAACTGAAGATGCACTACGGCATCGACGGCCACCGG
Burkholderia_pseudomallei_D35_2003     GCACATGCGGGCACGAACTGAAGATGCACTACGGCAGCGACGGCCACCGG
Burkholderia_pseudomallei_D51_1992     GCACATGCGGGCACGAACTGAAGATGCACTACGGCAGCGACGGCCACCGG
Burkholderia_pseudomallei_D60_1992     GCACATGCGGGCACGAACTGAAGATGCACTACGGCAGCGACGGCCACCGG
Burkholderia_pseudomallei_D77_1994     GCACATGCGGGCACGAACTGAAGATGCACTACGGCAGCGACGGCCACCGG
E264_1994                              GCACATGCGGGCACGAACTGAAGATGCACTATGGCAATGACGGCCGCAGG
K96243_1996                            GCACATGCGGGCACGAACTGAAGATGCACTACGGCAGCGACGGCCACCGG
MSHR346_1996                           GCACATGCGGGCACGAACTGAAGATGCACTACGGCAGCGACGGCCACCGG

1026b_1993                             CTGACCGGCATCGAATGCGTCGATGGCGGGCCGACAGGATGGCTCGTGCA
1106a_1993                             CTGACCGGCATCGAATGCGTCGATGGCGGGCCGACAGGATGGCTCGTGCA
1106b_1996                             CTGACCGGCATCGAATGCGTCGATGGCGGGCCGACAGGATGGCTCGTGCA
1710a_1996                             CTGACCGGCATCGAATGCGTCGATGGCGGGCCGACAGGATGGCTCGTGCA
1710b_1999                             CTGACCGGCATCGAATGCGTCGATGGCGGGCCGACAGGATGGCTCGTGCA
668_1995                               CTGACCGGCATCGAATGCGTCGATGGCGGGCCGACAGGATGGCTCGTGCA
Bp22_1989                              CTGACCGGCATCGAATGCGTCGATGGCGGGCCGACAGGATGGCTCGTGCA
BPC006_2008                            CTGACCGGCATCGAATGCGTCGATGGCGGGCCGACAGGATGGCTCGTGCA
Burkholderia_pseudomallei_104_1990     CTGACCGGCATCGAATGCGTCGATGGCGGGCCGACAGGATGGCTCGTGCA
Burkholderia_pseudomallei_18_1990      CTGACCGGCATCGAATGCGTCGATGGCGGGCCGACAGGATGGCTCGTGCA
Burkholderia_pseudomallei_208_1990     CTGACCGGCATCGAATGCGTCGATGGCGGGCCGACAGGATGGCTCGTGCA
Burkholderia_pseudomallei_24_1976      CTGACCGGCATCGAATGCGTCGATGGCGGGCCGACAGGATGGCTCGTGCA
Burkholderia_pseudomallei_25_1977      CTGACCGGCATCGAATGCGTCGATGGCGGGCCGACAGGATGGCTCGTGCA
Burkholderia_pseudomallei_31_1992      CTGACCGGCATCGAATGCGTCGATGGCGGGCCGACAGGATGGCTCGTGCA
Burkholderia_pseudomallei_33_1976      CTGACCGGCATCGAATGCGTCGATGGCGGGCCGACAGGATGGCTCGTGCA
Burkholderia_pseudomallei_35_1963      CTGACCGGCATCGAATGCGTCGATGGCGGGCCGACAGGATGGCTCGTGCA
Burkholderia_pseudomallei_4075_1999    CTGACCGGCATCGAATGCGTCGATGGCGGGCCGACAGGATGGCTCGTGCA
Burkholderia_pseudomallei_5_1949       CTGACCGGCATCGAATGCGTCGATGGCGGGCCGACAGGATGGCTCGTGCA
Burkholderia_pseudomallei_6_1960       CTGACCGGCATCGAATGCGTCGATGGCGGGCCGACAGGATGGCTCGTGCA
Burkholderia_pseudomallei_68_1992      CTGACCGGCATCGAATGCGTCGATGGCGGGCCGACAGGATGGCTCGTGCA
Burkholderia_pseudomallei_8_8_117_2008 CTGACCGGCATCGAATGCGTCGATGGCGGGCCGACAGGATGGCTCGTGCA
Burkholderia_pseudomallei_91_1984      CTGACCGGCATCGAATGCGTCGATGGCGGGCCGACAGGATGGCTCGTGCA
Burkholderia_pseudomallei_9_1988       CTGACCGGCATCGAATGCGTCGATGGCGGGCCGACAGGATGGCTCGTGCA
Burkholderia_pseudomallei_D150_2006    CTGACCGGCATCGAATGCGTCGATGGCGGGCCGACAGGATGGCTCGTGCA
Burkholderia_pseudomallei_D35_2003     CTGACCGGCATCGAATGCGTCGATGGCGGGCCGACAGGATGGCTCGTGCA
Burkholderia_pseudomallei_D51_1992     CTGACCGGCATCGAATGCGTCGATGGCGGGCCGACAGGATGGCTCGTGCA
Burkholderia_pseudomallei_D60_1992     CTGACCGGCATCGAATGCGTCGATGGCGGGCCGACAGGATGGCTCGTGCA
Burkholderia_pseudomallei_D77_1994     CTGACCGGCATCGAATGCGTCGATGGCGGGCCGACAGGATGGCTCGTGCA
E264_1994                              CTGACTGGCATCGAATGCGTCGATGGCGGGCCGACGGGGTTGCTCGTGCA
K96243_1996                            CTGACCGGCATCGAATGCGTCGATGGCGGGCCGACAGGATGGCTCGTGCA
MSHR346_1996                           CTGACCGGCATCGAATGCGTCGATGGCGGGCCGACAGGATGGCTCGTGCA

1026b_1993                             TTACGGCTACGACGACGACGGCCGGCTCGCGGAGGTTCGCAATCGTATTG
1106a_1993                             TTACGGCTACGACGACGACGGCCGGCTCGCGGAGGTTCGCAATCGTATTG
1106b_1996                             TTACGGCTACGACGACGACGGCCGGCTCGCGGAGGTTCGCAATCGTATTG
1710a_1996                             TTACGGCTACGACGACGACGGCCGGCTCGCGGAGGTTCGCAATCGTATTG
1710b_1999                             TTACGGCTACGACGACGACGGCCGGCTCGCGGAGGTTCGCAATCGTATTG
668_1995                               TTACGGCTACGACGACGACGGCCGGCTCGCGGAGGTTCGCAATCGTATTG
Bp22_1989                              TTACGGCTACGACGACGACGGCCGGCTCGCGGAGGTTCGCAATCGTATTG
BPC006_2008                            TTACGGCTACGACGACGACGGCCGGCTCGCGGAGGTTCGCAATCGTATTG
Burkholderia_pseudomallei_104_1990     TTACGGCTACGACGACGACGGCCGGCTCGCGGAGGTTCGCAATCGTATTG
Burkholderia_pseudomallei_18_1990      TTACGGCTACGACGACGACGGCCGGCTCGCGGAGGTTCGCAATCGTATTG
Burkholderia_pseudomallei_208_1990     TTACGGCTACGACGACGACGGCCGGCTCGCGGAGGTTCGCAATCGTATTG
Burkholderia_pseudomallei_24_1976      TTACGGCTACGACGACGACGGCCGGCTCGCGGAGGTTCGCAATCGTATTG
Burkholderia_pseudomallei_25_1977      TTACGGCTACGACGACGACGGCCGGCTCGCGGAGGTTCGCAATCGTATTG
Burkholderia_pseudomallei_31_1992      TTACGGCTACGACGACGACGGCCGGCTCGCGGAGGTTCGCAATCGTATTG
Burkholderia_pseudomallei_33_1976      TTACGGCTACGACGACGACGGCCGGCTCGCGGAGGTTTGCAATCGTATTG
Burkholderia_pseudomallei_35_1963      TTACGGCTACGACGACGACGGCCGGCTCGCGGAGGTTCGCAATCGTATTG
Burkholderia_pseudomallei_4075_1999    TTACGGCTACGACGACGACGGCCGGCTCGCGGAGGTTCGCAATCGTATTG
Burkholderia_pseudomallei_5_1949       TTACGGCTACGACGACGACGGCCGGCTCGCGGAGGTTCGCAATCGTATTG
Burkholderia_pseudomallei_6_1960       TTACGGCTACGACGACGACGGCCGGCTCGCGGAGGTTCGCAATCGTATTG
Burkholderia_pseudomallei_68_1992      TTACGGCTACGACGACGACGGCCGGCTCGCGGAGGTTCGCAATCGTATTG
Burkholderia_pseudomallei_8_8_117_2008 TTACGGCTACGACGACGACGGCCGGCTCGCGGAGGTTCGCAATCGTATTG
Burkholderia_pseudomallei_91_1984      TTACGGCTACGACGACGACGGCCGGCTCGCGGAGGTTCGCAATCGTATTG
Burkholderia_pseudomallei_9_1988       TTACGGCTACGACGACGACGGCCGGCTCGCGGAGGTTCGCAATCGTATTG
Burkholderia_pseudomallei_D150_2006    TTACGGCTACGACGACGACGGCCGGCTCGCGGAGGTTCGCAATCGTATTG
Burkholderia_pseudomallei_D35_2003     TTACGGCTACGACGACGACGGCCGGCTCGCGGAGGTTCGCAATCGTATTG
Burkholderia_pseudomallei_D51_1992     TTACGGCTACGACGACGACGGCCGGCTCGCGGAGGTTCGCAATCGTATTG
Burkholderia_pseudomallei_D60_1992     TTACGGCTACGACGACGACGGCCGGCTCGCGGAGGTTCGCAATCGTATTG
Burkholderia_pseudomallei_D77_1994     TTACGGCTACGACGACGACGGCCGGCTCGCGGAGGTTCGCAATCGTATTG
E264_1994                              TTACGGCTACGACGACGACGGCCAGCTTGCGGAGGTTCGCAATCGCATTG
K96243_1996                            TTACGGCTACGACGACGACGGCCGGCTCGCGGAGGTTCGCAATCGTATTG
MSHR346_1996                           TTACGGCTACGACGACGACGGCCGGCTCGCGGAGGTTCGCAATCGTATTG

1026b_1993                             GAGACGTGGTGCGCCGTTTCGTGTACGAAAACGGCCGTATCGTGCGAGAG
1106a_1993                             GAGACGTGGTGCGCCGTTTCGTGTACGAAAACGGCCGTATCGTGCGAGAG
1106b_1996                             GAGACGTGGTGCGCCGTTTCGTGTACGAAAACGGCCGTATCGTGCGAGAG
1710a_1996                             GAGACGTGGTGCGCCGTTTCGTGTACGAAAACGGCCGTATCGTGCGAGAG
1710b_1999                             GAGACGTGGTGCGCCGTTTCGTGTACGAAAACGGCCGTATCGTGCGAGAG
668_1995                               GAGACGTGGTGCGCCGTTTCGTGTACGAAAACGGCCGTATCGTGCGAGAG
Bp22_1989                              GAGACGTGGTGCGCCGTTTCGTGTACGAAAACGGCCGTATCGTGCGAGAG
BPC006_2008                            GAGACGTGGTGCGCCGTTTCGTGTACGAAAACGGCCGTATCGTGCGAGAG
Burkholderia_pseudomallei_104_1990     GAGACGTGGTGCGCCGTTTCGTGTACGAAAACGGCCGTATCGTGCGAGAG
Burkholderia_pseudomallei_18_1990      GAGACGTGGTGCGCCGTTTCGTGTACGAAAACGGCCGTATCGTGCGAGAG
Burkholderia_pseudomallei_208_1990     GAGACGTGGTGCGCCGTTTCGTGTACGAAAACGGCCGTATCGTGCGAGAG
Burkholderia_pseudomallei_24_1976      GAGACGTGGTGCGCCGTTTCGTGTACGAAAACGGCCGTATCGTGCGAGAG
Burkholderia_pseudomallei_25_1977      GAGACGTGGTGCGCCGTTTCGTGTACGAAAACGGCCGTATCGTGCGAGAG
Burkholderia_pseudomallei_31_1992      GAGACGTGGTGCGCCGTTTCGTGTACGAAAACGGCCGTATCGTGCGAGAG
Burkholderia_pseudomallei_33_1976      GAGACGTGGTGCGCCGTTTCGTGTACGAAAACGACCGTATCGTGCGAGAG
Burkholderia_pseudomallei_35_1963      GAGACGTGGTGCGCCGTTTCGTGTACGAAAACGGCCGTATCGTGCGAGAG
Burkholderia_pseudomallei_4075_1999    GAGACGTGGTGCGCCGTTTCGTGTACGAAAACGGCCGTATCGTGCGAGAG
Burkholderia_pseudomallei_5_1949       GAGACGTGGTGCGCCGTTTCGTGTACGAAAACGGCCGTATCGTGCGAGAG
Burkholderia_pseudomallei_6_1960       GAGACGTGGTGCGCCGTTTCGTGTACGAAAACGGCCGTATCGTGCGAGAG
Burkholderia_pseudomallei_68_1992      GAGACGTGGTGCGCCGTTTCGTGTACGAAAACGGCCGTATCGTGCGAGAG
Burkholderia_pseudomallei_8_8_117_2008 GAGACGTGGTGCGCCGTTTCGTGTACGAAAACGGCCGTATCGTGCGAGAG
Burkholderia_pseudomallei_91_1984      GAGACGTGGTGCGCCGTTTCGTGTACGAAAACGGCCGTATCGTGCGAGAG
Burkholderia_pseudomallei_9_1988       GAGACGTGGTGCGCCGTTTCGTGTACGAAAACGGCCGTATCGTGCGAGAG
Burkholderia_pseudomallei_D150_2006    GAGACGTGGTGCGCCGTTTCGTGTACGAAAACGGCCGTATCGTGCGAGAG
Burkholderia_pseudomallei_D35_2003     GAGACGTGGTGCGCCGTTTCGTGTACGAAAACGGCCGTATCGTGCGAGAG
Burkholderia_pseudomallei_D51_1992     GAGACGTGGTGCGCCGTTTCGTGTACGAAAACGGCCGTATCGTGCGAGAG
Burkholderia_pseudomallei_D60_1992     GAGACGTGGTGCGCCGTTTCGTGTACGAAAACGGCCGTATCGTGCGAGAG
Burkholderia_pseudomallei_D77_1994     GAGACGTGGTGCGCCGTTTCGTGTACGAAAACGGCCGTATCGTGCGAGAG
E264_1994                              GAGATGTCGTGCGGCGTTTCACGTACGAAAACGGCCGCATCGTGCAAGAG
K96243_1996                            GAGACGTGGTGCGCCGTTTCGTGTACGAAAACGGCCGTATCGTGCGAGAG
MSHR346_1996                           GAGACGTGGTGCGCCGTTTCGTGTACGAAAACGGCCGTATCGTGCGAGAG

1026b_1993                             GTCGGTCCGCTCGGTCAAACAACGCAGTACAAGTGGGAGGTACGTCGGGG
1106a_1993                             GTCGGTCCGCTCGGTCAAACAACGCAGTACAAGTGGGAGGTACGTCGGGG
1106b_1996                             GTCGGTCCGCTCGGTCAAACAACGCAGTACAAGTGGGAGGTACGTCGGGG
1710a_1996                             GTCGGTCCGCTCGGTCAAACAACGCAGTACAAGTGGGAGGTGCGTCGGGG
1710b_1999                             GTCGGTCCGCTCGGTCAAACAACGCAGTACAAGTGGGAGGTGCGTCGGGG
668_1995                               GTCGGTCCGCTCGGTCAAACAACGCAGTACAAGTGGGAGGTGCGTCGGGG
Bp22_1989                              GTCGGTCCGCTCGGTCAAACAACGCAGTACAAGTGGGAGGTGCGTCGGGG
BPC006_2008                            GTCGGTCCGCTCGGTCAAACAACGCAGTACAAGTGGGAGGTACGTCGGGG
Burkholderia_pseudomallei_104_1990     GTCGGTCCGCTCGGTCAAACAACGCAGTACAAGTGGGAGGTGCGTCGGGG
Burkholderia_pseudomallei_18_1990      GTCGGTCCGCTCGGTCAAACAACGCAGTACAAGTGGGAGGTACGTCGGGG
Burkholderia_pseudomallei_208_1990     GTCGGTCCGCTCGGTCAAACAACGCAGTACAAGTGGGAGGTGCGTCGGGG
Burkholderia_pseudomallei_24_1976      GTCGGTCCGCTCGGTCAAACAACGCAGTACAAGTGGGAGGTGCGTCGGGG
Burkholderia_pseudomallei_25_1977      GTCGGTCCGCTCGGTCAAACAACGCAGTACAAGTGGGAGGTACGTCGGGG
Burkholderia_pseudomallei_31_1992      GTCGGTCCGCTCGGTCAAACAACGCAGTACAAGTGGGAGGTACGTCGGGG
Burkholderia_pseudomallei_33_1976      GTCGGGCCGCTCGGTCAAACAACGCAGTACAAGTGGGAGGTACGTCGGGG
Burkholderia_pseudomallei_35_1963      GTCGGTCCGCTCGGTCAAACAACGCAGTACAAGTGGGAGGTGCGTCGGGG
Burkholderia_pseudomallei_4075_1999    GTCGGTCCGCTCGGTCAAACAACGCAGTACAAGTGGGAGGTACGTCGGGG
Burkholderia_pseudomallei_5_1949       GTCGGTCCGCTCGGTCAAACAACGCAGTACAAGTGGGAGGTGCGTCGGGG
Burkholderia_pseudomallei_6_1960       GTCGGTCCGCTCGGTCAAACAACGCAGTACAAGTGGGAGGTACGTCGGGG
Burkholderia_pseudomallei_68_1992      GTCGGTCCGCTCGGTCAAACAACGCAGTACAAGTGGGAGGTACGTCGGGG
Burkholderia_pseudomallei_8_8_117_2008 GTCGGTCCGCTCGGTCAAACAACGCAGTACAAGTGGGAGGTGCGTCGGGG
Burkholderia_pseudomallei_91_1984      GTCGGTCCGCTCGGTCAAACAACGCAGTACAAGTGGGAGGTGCGTCGGGG
Burkholderia_pseudomallei_9_1988       GTCGGTCCGCTCGGTCAAACAACGCAGTACAAGTGGGAGGTGCGTCGGGG
Burkholderia_pseudomallei_D150_2006    GTCGGTCCGCTCGGTCAAACAACGCAGTACAAGTGGGAGGTGCGTCGGGG
Burkholderia_pseudomallei_D35_2003     GTCGGTCCGCTCGGTCAAACAACGCAGTACAAGTGGGAGGTGCGTCGGGG
Burkholderia_pseudomallei_D51_1992     GTCGGTCCGCTCGGTCAAACAACGCAGTACAAGTGGGAGGTGCGTCGGGG
Burkholderia_pseudomallei_D60_1992     GTCGGTCCGCTCGGTCAAACAACGCAGTACAAGTGGGAGGTGCGTCGGGG
Burkholderia_pseudomallei_D77_1994     GTCGGTCCGCTCGGTCAAACAACGCAGTACAAGTGGGAGGTACGTCGGGG
E264_1994                              GTCGGTCCGCTGGGCCAAACAACGCAGTACAAGTGGGATGTGCGTCGTGG
K96243_1996                            GTCGGTCCGCTCGGTCAAACAACGCAGTACAAGTGGGAGGTGCGTCGGGG
MSHR346_1996                           GTCGGTCCGCTCGGTCAAACAACGCAGTACAAGTGGGAGGTACGTCGGGG

1026b_1993                             CGCGGCGCGGGTGATCGAGCGCAGCACGTGCCGTGGCGCGCGCGATCGCT
1106a_1993                             CGCGGCGCGGGTGATCGAGCGCAGCACGTGCCGTGGCGCGCGCGATCGCT
1106b_1996                             CGCGGCGCGGGTGATCGAGCGCAGCACGTGCCGTGGCGCGCGCGATCGCT
1710a_1996                             CGCGGCGCGGGTGATCGAGCGCAGCACGTGCCGTGGCGCGCGCGATCGCT
1710b_1999                             CGCGGCGCGGGTGATCGAGCGCAGCACGTGCCGTGGCGCGCGCGATCGCT
668_1995                               CGCGGCGCGGGTGATCGAGCGCAGCACGTGCCGTGGCGCGCGCGATCGCT
Bp22_1989                              CGCGGCGCGGGTGATCGAGCGCAGCACGTGCCGTGGCGCGCGCGATCGCT
BPC006_2008                            CGCGGCGCGGGTGATCGAGCGCAGCACGTGCCGTGGCGCGCGCGATCGCT
Burkholderia_pseudomallei_104_1990     CGCGGCGCGGGTGATCGAGCGCAGCACGTGCCGTGGCGCGCGCGATCGCT
Burkholderia_pseudomallei_18_1990      CGCGGCGCGGGTGATCGAGTGCAGCACGTGCCGTGGCGCGCGCGATCGCT
Burkholderia_pseudomallei_208_1990     CGCGGCGCGGGTGATCGAGCGCAGCACGTGCCGTGGCGCGCGCGATCGCT
Burkholderia_pseudomallei_24_1976      CGCGGCGCGGGTGATCGAGCGCAGCACGTGCCGTGGCGCGCGCGATCGCT
Burkholderia_pseudomallei_25_1977      CGCGGCGCGGGTGATCGAGCGCAGCACGTGCCGTGGCGCGCGCGATCGCT
Burkholderia_pseudomallei_31_1992      CGCGGCGCGGGTGATCGAGCGCAGCACGTGCCGTGGCGCGCGCGATCGCT
Burkholderia_pseudomallei_33_1976      CGCGGCGCGGGTGATCGAGCGCAGCACGTGCCGTGGCGCGCGCGATCGCT
Burkholderia_pseudomallei_35_1963      CGCGGCGCGGGTGATCGAGCGCAGCACGTGCCGTGGCGCGCGCGATCGCT
Burkholderia_pseudomallei_4075_1999    CGCGGCGCGGGTGATCGAGTGCAGCACGTGCCGTGGCGCGCGCGATCGCT
Burkholderia_pseudomallei_5_1949       CGCGGCGCGGGTGATCGAGCGCAGCACGTGCCGTGGCGCGCGCGATCGCT
Burkholderia_pseudomallei_6_1960       CGCGGCGCGGGTGATCGAGCGCAGCACGTGCCGTGGCGCGCGCGATCGCT
Burkholderia_pseudomallei_68_1992      CGCGGCGCGGGTGATCGAGCGCAGCACGTGCCGTGGCGCGCGCGATCGCT
Burkholderia_pseudomallei_8_8_117_2008 CGCGGCGCGGGTGATCGAGCGCAGCACGTGCCGTGGCGCGCGCGATCGCT
Burkholderia_pseudomallei_91_1984      CGCGGCGCGGGTGATCGAGCGCAGCACGTGCCGTGGCGCGCGCGATCGCT
Burkholderia_pseudomallei_9_1988       CGCGGCGCGGGTGATCGAGCGCAGCACGTGCCGTGGCGCGCGCGATCGCT
Burkholderia_pseudomallei_D150_2006    CGCGGCGCGGGTGATCGAGCGCAGCACGTGCCGTGGCGCGCGCGATCGCT
Burkholderia_pseudomallei_D35_2003     CGCGGCGCGGGTGATCGAGCGCAGCACGTGCCGTGGCGCGCGCGATCGCT
Burkholderia_pseudomallei_D51_1992     CGCGGCGCGGGTGATCGAGCGCAGCACGTGCCGTGGCGCGCGCGATCGCT
Burkholderia_pseudomallei_D60_1992     CGCGGCGCGGGTGATCGAGCGCAGCACGTGCCGTGGCGCGCGCGATCGCT
Burkholderia_pseudomallei_D77_1994     CGCGGCGCGGGTGATCGAGCGCAGCACGTGCCGTGGCGCGCGCGATCGCT
E264_1994                              CGCAGCGCGGGTGATCGAGCGAAGCACGTGTCGTGGCGCGCGCGATCGCT
K96243_1996                            CGCGGCGCGGGTGATCGAGCGCAGCACGTGCCGTGGCGCGCGCGATCGCT
MSHR346_1996                           CGCGGCGCGGGTGATCGAGCGCAGCACGTGCCGTGGCGCGCGCGATCGCT

1026b_1993                             TCAACTATGATCCCGATGAGGGCCGCTGCGAGGTAATCGATACGTTCGGC
1106a_1993                             TCAACTATGATCCCGATGAGGGCCGCTGCGAGGTAATCGATACGTTCGGC
1106b_1996                             TCAACTATGATCCCGATGAGGGCCGCTGCGAGGTAATCGATACGTTCGGC
1710a_1996                             TCAACTATGATCCCGATGAGGGCCGCTGCGAGGTAATCGATACGTTCGGC
1710b_1999                             TCAACTATGATCCCGATGAGGGCCGCTGCGAGGTAATCGATACGTTCGGC
668_1995                               TCAACTATGATCCCGATGAGGGCCGCTGCGAGGTAATCGATACGTTCGGC
Bp22_1989                              TCAACTATGATCCCGATGAGGGCCGCTGCGAGGTAATCGATACGTTCGGC
BPC006_2008                            TCAACTATGATCCCGATGAGGGCCGCTGCGAGGTAATCGATACGTTCGGC
Burkholderia_pseudomallei_104_1990     TCAACTATGATCCCGATGAGGGTCGCTGCGAGGTAATCGATACGTTCGGC
Burkholderia_pseudomallei_18_1990      TCAACTATGATCCCGATGAGGGCCGCTGCGAGGTAATCGATACGTTCGGC
Burkholderia_pseudomallei_208_1990     TCAACTATGATCCCGATGAGGGCCGCTGCGAGGTAATCGATACGTTCGGC
Burkholderia_pseudomallei_24_1976      TCAACTATGATCCCGATGAGGGCCGCTGCGAGGTAATCGATACGTTCGGC
Burkholderia_pseudomallei_25_1977      TCAACTATGATCCCGATGAGGGTCGCTGCGAGGTAATCGATACGTTCGGC
Burkholderia_pseudomallei_31_1992      TCAACTATGATCCCGATGAGGGTCGCTGCGAGGTAATCGATACGTTCGGC
Burkholderia_pseudomallei_33_1976      TCAACTATGATCCCGATGAGGGCCGCTGCGAGGTAATCGATACGTTCGGC
Burkholderia_pseudomallei_35_1963      TCAACTATGATCCCGATGAGGGCCGCTGCGAGGTAATCGATACGTTCGGC
Burkholderia_pseudomallei_4075_1999    TCAACTATGATCCCGATGAGGGCCGCTGCGAGGTAATCGATACGTTCGGC
Burkholderia_pseudomallei_5_1949       TCAACTATGATCCCGATGAGGGCCGCTGCGAGGTAATCGATACGTTCGGC
Burkholderia_pseudomallei_6_1960       TCAACTATGATCCCGATGAGGGCCGCTGCGAGGTAATCGATACGTTCGGC
Burkholderia_pseudomallei_68_1992      TCAACTATGATCCCGATGAGGGCCGCTGCGAGGTAATCGATACGTTCGGC
Burkholderia_pseudomallei_8_8_117_2008 TCAACTATGATCCCGATGAGGGTCGCTGCGAGGTAATCGATACGTTCGGC
Burkholderia_pseudomallei_91_1984      TCAACTATGATCCCGATGAGGGTCGCTGCGAGGTAATCGATACGTTCGGC
Burkholderia_pseudomallei_9_1988       TCAACTATGATCCCGATGAGGGTCGCTGCGAGGTAATCGATACGTTCGGC
Burkholderia_pseudomallei_D150_2006    TCAACTATGATCCCGATGAGGGCCGCTGCGAGGTAATCGATACGTTCGGC
Burkholderia_pseudomallei_D35_2003     TCAACTATGATCCCGATGAGGGCCGCTGCGAGGTAATCGATACGTTCGGC
Burkholderia_pseudomallei_D51_1992     TCAACTATGATCCCGATGAGGGCCGCTGCGAGGTAATCGATACGTTCGGC
Burkholderia_pseudomallei_D60_1992     TCAACTATGATCCCGATGAGGGCCGCTGCGAGGTAATCGATACGTTCGGC
Burkholderia_pseudomallei_D77_1994     TCAACTATGATCCCGATGAGGGCCGCTGCGAGGTAATCGATACGTTCGGC
E264_1994                              TCAACTATGATCCTGATGAGGGCCGCTGCGAGGTGATCGATACGTTCGGC
K96243_1996                            TCAACTATGATCCCGATGAGGGTCGCTGCGAGGTAATCGATACGTTCGGC
MSHR346_1996                           TCAACTATGATCCCGATGAGGGCCGCTGCGAGGTAATCGATACGTTCGGC

1026b_1993                             CACGCCGCGCAATGGAAATTCGACAGGCAAGGAAACATCTCGAGCCATAC
1106a_1993                             CACGCCGCGCAATGGAAATTCGACAGGCAAGGAAACATCTCGAGCCATAC
1106b_1996                             CACGCCGCGCAATGGAAATTCGACAGGCAAGGAAACATCTCGAGCCATAC
1710a_1996                             CACGCCGCGCAATGGAAATTCGACAGGCAAGGAAACATCTCGAGCCATAC
1710b_1999                             CACGCCGCGCAATGGAAATTCGACAGGCAAGGAAACATCTCGAGCCATAC
668_1995                               CACGCCGCGCAATGGAAATTCGACAGGCAAGGAAACATCTCGAGCCATAC
Bp22_1989                              CACGCCGCGCAATGGAAATTCGACAGGCAAGGAAACATCTCGAGCCATAC
BPC006_2008                            CACGCCGCGCAATGGAAATTCGACAGGCAAGGAAACATCTCGAGCCATAC
Burkholderia_pseudomallei_104_1990     CACGCCGCGCAATGGAAATTCGACAGGCAAGGAAACATCTCGAGCCATAC
Burkholderia_pseudomallei_18_1990      CACGCCGCGCAATGGAAATTCGACAGGCAAGGAAACATCTCGAGCCATAC
Burkholderia_pseudomallei_208_1990     CACGCCGCGCAATGGAAATTCGACAGGCAAGGAAACATCTCGAGCCATAC
Burkholderia_pseudomallei_24_1976      CACGCCGCGCAATGGAAATTCGACAGGCAAGGAAACATCTCGAGCCATAC
Burkholderia_pseudomallei_25_1977      CACGCCGCGCAATGGAAATTCGACAGGCAAGGAAATATCTCGAGCCATAC
Burkholderia_pseudomallei_31_1992      CACGCCGCGCAATGGAAATTCGACAGGCAAGGAAACATCTCGAGCCATAC
Burkholderia_pseudomallei_33_1976      CACGCCGCGCAATGGAAATTCGACAGGCAAGGAAACATCTCGAGCCATAC
Burkholderia_pseudomallei_35_1963      CACGCCGCGCAATGGAAATTCGACAGGCAAGGAAACATCTCGAGCCATAC
Burkholderia_pseudomallei_4075_1999    CACGCCGCGCAATGGAAATTCGACAGGCAAGGAAACATCTCGAGCCATAC
Burkholderia_pseudomallei_5_1949       CACGCCGCGCAATGGAAATTCGACAGGCAAGGAAACATCTCGAGCCATAC
Burkholderia_pseudomallei_6_1960       CACGCCGCGCAATGGAAATTCGACAGGCAAGGAAACATCTCGAGCCATAC
Burkholderia_pseudomallei_68_1992      CACGCCGCGCAATGGAAATTCGACAGGCAAGGAAACATCTCGAGCCATAC
Burkholderia_pseudomallei_8_8_117_2008 CACGCCGCGCAATGGAAATTCGACAGGCAAGGAAACATCTCGAGCCATAC
Burkholderia_pseudomallei_91_1984      CACGCCGCGCAATGGAAATTCGACAGGCAAGGAAACATCTCGAGCCATAC
Burkholderia_pseudomallei_9_1988       CACGCCGCGCAATGGAAATTCGACAGGCAAGGAAACATCTCGAGCCATAC
Burkholderia_pseudomallei_D150_2006    CACGCCGCGCAATGGAAATTCGACAGGCAAGGAAACATCTCGAGCCATAC
Burkholderia_pseudomallei_D35_2003     CACGCCGCGCAATGGAAATTCGACAGGCAAGGAAACATCTCGAGCCATAC
Burkholderia_pseudomallei_D51_1992     CACGCCGCGCAATGGAAATTCGACAGGCAAGGAAACATCTCGAGCCATAC
Burkholderia_pseudomallei_D60_1992     CACGCCGCGCAATGGAAATTCGACAGGCAAGGAAACATCTCGAGCCATAC
Burkholderia_pseudomallei_D77_1994     CACGCCGCGCAATGGAAATTCGACAGGCAAGGAAACATCTCGAGCCATAC
E264_1994                              CATGCCGCGCAGTGGAAGTTCGACAGGCAAGGAAACCTCTCGCGTCACAC
K96243_1996                            CACGCCGCGCAATGGAAATTCGACAGGCAAGGAAACATCTCGAGCCATAC
MSHR346_1996                           CACGCCGCGCAATGGAAATTCGACAGGCAAGGAAACATCTCGAGCCATAC

1026b_1993                             GGATTTTGCGGGAGGCCGTTATACGTTTGTCTACGACAGCGCCGGATGGC
1106a_1993                             GGATTTTGCGGGAGGCCGTTATACGTTTGTCTACGACAGCGCCGGATGGC
1106b_1996                             GGATTTTGCGGGAGGCCGTTATACGTTTGTCTACGACAGCGCCGGATGGC
1710a_1996                             GGATTTTGCGGGAAGCCGTTATACGTTTGTCTACGACAGCGCCGGATGGC
1710b_1999                             GGATTTTGCGGGAAGCCGTTATACGTTTGTCTACGACAGCGCCGGATGGC
668_1995                               GGATTTTGCGGGAGGCCGTTATACGTTTGTCTACGACAGCGCCGGATGGC
Bp22_1989                              GGATTTTGCGGGAGGCCGTTATACGTTTGTCTACGACAGCGCCGGATGGC
BPC006_2008                            GGATTTTGCGGGAGGCCGTTATACGTTTGTCTACGACAGCGCCGGATGGC
Burkholderia_pseudomallei_104_1990     GGATTTTGCGGGAGGCCGTTATACGTTTGTCTACGACAGCGCCGGATGGC
Burkholderia_pseudomallei_18_1990      GGATTTTGCGGGAGGCCGTTATACGTTTGTCTACGACAGCGCCGGATGGC
Burkholderia_pseudomallei_208_1990     GGATTTTGCGGGAGGCCGTTATACGTTTGTCTACGACAGCGCCGGATGGC
Burkholderia_pseudomallei_24_1976      GGATTTTGCGGGAGGCCGTTATACGTTTGTCTACGACAGCGCCGGATGGC
Burkholderia_pseudomallei_25_1977      GGATTTTGCGGGAGGCCGTTATACGTTTGTCTACGACAGCGCCGGATGGC
Burkholderia_pseudomallei_31_1992      GGATTTTGCGGGAGGCCGTTATACGTTTGTCTACGACAGCGCCGGATGGC
Burkholderia_pseudomallei_33_1976      GGATTTTGCGGGAGGCCGTTATACGTTTGTCTACGACAGCGCCGGATGGC
Burkholderia_pseudomallei_35_1963      GGATTTTGCGGGAGGCCGTTATACGTTTGTCTACGACAGCGCCGGATGGC
Burkholderia_pseudomallei_4075_1999    GGATTTTGCGGGAGGCCGTTATACGTTTGTCTACGACAGCGCCGGATGGC
Burkholderia_pseudomallei_5_1949       GGATTTTGCGGGAGGCCGTTATACGTTTGTCTACGACAGCGCCGGATGGC
Burkholderia_pseudomallei_6_1960       GGATTTTGCGGGAGGCCGTTATACGTTTGTCTACGACAGCGCCGGATGGC
Burkholderia_pseudomallei_68_1992      GGATTTTGCGGGAGGCCGTTATACGTTTGTCTACGACAGCGCCGGATGGC
Burkholderia_pseudomallei_8_8_117_2008 GGATTTTGCGGGAGGCCGTTATACGTTTGTCTACGACAGCGCCGGATGGC
Burkholderia_pseudomallei_91_1984      GGATTTTGCGGGAGGCCGTTATACGTTTGTCTACGACAGCGCCGGATGGC
Burkholderia_pseudomallei_9_1988       GGATTTTGCGGGAGGCCGTTATACGTTTGTCTACGACAGCGCCGGATGGC
Burkholderia_pseudomallei_D150_2006    GGATTTTGCGGGAGGCCGTTATACGTTTGTCTACGACAGCGCCGGATGGC
Burkholderia_pseudomallei_D35_2003     GGATTTTGCGGGAGGCCGTTATACGTTTGTCTACGACAGCGCCGGATGGC
Burkholderia_pseudomallei_D51_1992     GGATTTTGCGGGAGGCCGTTATACGTTTGTCTACGACAGCGCCGGATGGC
Burkholderia_pseudomallei_D60_1992     GGATTTTGCGGGAGGCCGTTATACGTTTGTCTACGACAGCGCCGGATGGC
Burkholderia_pseudomallei_D77_1994     GGATTTTGCGGGAGGCCGTTATACGTTTGTCTACGACAGCGCCGGATGGC
E264_1994                              GGATTTTGCGGGAGGCCGCTATACGTTTGCATACGACAGCGCTGGATGGC
K96243_1996                            GGATTTTGCGGGAGGCCGTTATACGTTTGTCTACGACAGCGCCGGATGGC
MSHR346_1996                           GGATTTTGCGGGAGGCCGTTATACGTTTGTCTACGACAGCGCCGGATGGC

1026b_1993                             CAACGCAGCTGAACCTGCCCGGCGATCGGCAAGTCCGCATCACGTTCGAT
1106a_1993                             CAACGCAGCTGAACCTGCCCGGCGATCGGCAAGTCCGCATCACGTTCGAT
1106b_1996                             CAACGCAGCTGAACCTGCCCGGCGATCGGCAAGTCCGCATCACGTTCGAT
1710a_1996                             CAACGCAACTGAACCTGCCCGGCGATCGGCAAGTCCGCATCACGTTCGAT
1710b_1999                             CAACGCAACTGAACCTGCCCGGCGATCGGCAAGTCCGCATCACGTTCGAT
668_1995                               CAACGCAGCTGAACCTGCCCGGCGATCGGCAAGTCCGCATCACGTTCGAT
Bp22_1989                              CAACGCAACTGAACCTGCCCGGCGATCGGCAAGTCCGCATCACGTTCGAT
BPC006_2008                            CAACGCAGCTGAACCTGCCCGGCGATCGGCAAGTCCGCATCACGTTCGAT
Burkholderia_pseudomallei_104_1990     CAACGCAACTGAACCTGCCCGGCGATCGGCAAGTCCGCATCACGTTCGAT
Burkholderia_pseudomallei_18_1990      CAACGCAGCTGAACCTGCCCGGCGATCGGCAAGTCCGCATCACGTTCGAT
Burkholderia_pseudomallei_208_1990     CAACGCAGCTGAACCTGCCCGGCGATCGGCAAGTCCGCATCACGTTCGAT
Burkholderia_pseudomallei_24_1976      CAACGCAGCTGAACCTGCCCGGCGATCGGCAAGTCCGCATCACGTTCGAT
Burkholderia_pseudomallei_25_1977      CAACGCAGCTGAACCTGCCCGGCGATCGGCAAGTCCGCATCACGTTCGAT
Burkholderia_pseudomallei_31_1992      CAACGCAGCTGAACCTGCCCGGCGATCGGCAAGTCCGCATCACGTTCGAT
Burkholderia_pseudomallei_33_1976      CAACGCAACTGAACCTGCCCGGCGATCGGCAAGTCCGCATCACGTTCGAT
Burkholderia_pseudomallei_35_1963      CAACGCAGCTGAACCTGCCCGGCGATCGGCAAGTCCGCATCACGTTCGAT
Burkholderia_pseudomallei_4075_1999    CAACGCAGCTGAACCTGCCCGGCGATCGGCAAGTCCGCATCACGTTCGAT
Burkholderia_pseudomallei_5_1949       CAACGCAGCTGAACCTGCCCGGCGATCGGCAAGTCCGCATCACGTTCGAT
Burkholderia_pseudomallei_6_1960       CAACGCAGCTGAACCTGCCCGGCGATCGGCAAGTCCGCATCACGTTCGAT
Burkholderia_pseudomallei_68_1992      CAACGCAGCTGAACCTGCCCGGCGATCGGCAAGTCCGCATCACGTTCGAT
Burkholderia_pseudomallei_8_8_117_2008 CAACGCAGCTGAACCTGCCCGGCGATCGGCAAGTCCGCATCACGTTCGAT
Burkholderia_pseudomallei_91_1984      CAACGCAACTGAACCTGCCCGGCGATCGGCAAGTCCGCATCACGTTCGAT
Burkholderia_pseudomallei_9_1988       CAACGCAACTGAACCTGCCCGGCGATCGGCAAGTCCGCATCACGTTCGAT
Burkholderia_pseudomallei_D150_2006    CAACGCAGCTGAACCTGCCCGGCGATCGGCAAGTCCGCATCACGTTCGAT
Burkholderia_pseudomallei_D35_2003     CAACGCAGCTGAACCTGCCCGGCGATCGGCAAGTCCGCATCACGTTCGAT
Burkholderia_pseudomallei_D51_1992     CAACGCAGCTGAACCTGCCCGGCGATCGGCAAGTCCGCATCACGTTCGAT
Burkholderia_pseudomallei_D60_1992     CAACGCAGCTGAACCTGCCCGGCGATCGGCAAGTCCGCATCACGTTCGAT
Burkholderia_pseudomallei_D77_1994     CAACGCAGCTGAACCTGCCCGGCGATCGGCAAGTCCGCATCACGTTCGAT
E264_1994                              CAACGGAGTTGAACCTGCCCGGCGATCGGCAGGTCCGCATCACGTTCGAT
K96243_1996                            CAACGCAACTGAACCTGCCCGGCGATCGGCAAGTCCGCATCACGTTCGAT
MSHR346_1996                           CAACGCAGCTGAACCTGCCCGGCGATCGGCAAGTCCGCATCACGTTCGAT

1026b_1993                             AATCTCGGCCGCGTCACGCGGGAAACCGATCCTCTCGGCGGCGAACGCTC
1106a_1993                             AATCTCGGCCGCGTCACGCGGGAAACCGATCCTCTCGGCGGCGAACGCTC
1106b_1996                             AATCTCGGCCGCGTCACGCGGGAAACCGATCCTCTCGGCGGCGAACGCTC
1710a_1996                             AATCTCGGCCGCGTCACGCGGGAAACCGATCCTCTCGGCGGCGAACGCTC
1710b_1999                             AATCTCGGCCGCGTCACGCGGGAAACCGATCCTCTCGGCGGCGAACGCTC
668_1995                               AATCTCGGCCGCGTCACGCGGGAAACCGATCCTCTCGGCGGCGAACGCTC
Bp22_1989                              AATCTCGGCCGCGTCACGCGGGAAACCGATCCTCTCGGCGGCGAACGCTC
BPC006_2008                            AATCTCGGCCGCGTCACGCGGGAAACCGATCCTCTCGGCGGCGAACGCTC
Burkholderia_pseudomallei_104_1990     AATCTCGGCCGCGTCACGCGGGAAACCGATCCTCTCGGCGGCGAACGCTC
Burkholderia_pseudomallei_18_1990      AATCTCGGCCGCGTCACGCGGGAAACCGATCCTCTCGGCGGCGAACGCTC
Burkholderia_pseudomallei_208_1990     AATCTCGGCCGCGTCACGCGGGAAACCGATCCTCTCGGCGGCGAACGCTC
Burkholderia_pseudomallei_24_1976      AATCTCGGCCGCGTCACGCGGGAAACCGATCCTCTCGGCGGCGAACGCTC
Burkholderia_pseudomallei_25_1977      AATCTCGGCCGCGTCACGCGGGAAACCGATCCTCTCGGCGGCGAACGCTC
Burkholderia_pseudomallei_31_1992      AATCTCGGCCGCGTCACGCGGGAAACCGATCCTCTCGGCGGCGAACGCTC
Burkholderia_pseudomallei_33_1976      AATCTCGGCCGCGTCACGCGGGAAACCGATCCTCTCGGCGGCGAACGCTC
Burkholderia_pseudomallei_35_1963      AATCTCGGCCGCGTCACGCGGGAAACCGATCCTCTCGGCGGCGAACGCTC
Burkholderia_pseudomallei_4075_1999    AATCTCGGCCGCGTCACGCGGGAAACCGATCCTCTCGGCGGCGAACGCTC
Burkholderia_pseudomallei_5_1949       AATCTCGGCCGCGTCACGCGGGAAACCGATCCTCTCGGCGGCGAACGCTC
Burkholderia_pseudomallei_6_1960       AATCTCGGCCGCGTCACGCGGGAAACCGATCCTCTCGGCGGCGAACGCTC
Burkholderia_pseudomallei_68_1992      AATCTCGGCCGCGTCACGCGGGAAACCGATCCTCTCGGCGGCGAACGCTC
Burkholderia_pseudomallei_8_8_117_2008 AATCTCGGCCGCGTCACGCGGGAAACCGATCCTCTCGGCGGCGAACGCTC
Burkholderia_pseudomallei_91_1984      AATCTCGGCCGCGTCACGCGGGAAACCGATCCTCTCGGCGGCGAACGCTC
Burkholderia_pseudomallei_9_1988       AATCTCGGCCGCGTCACGCGGGAAACCGATCCTCTCGGCGGCGAACGCTC
Burkholderia_pseudomallei_D150_2006    AATCTCGGCCGCGTCACGCGGGAAACCGATCCTCTCGGCGGCGAACGCTC
Burkholderia_pseudomallei_D35_2003     AATCTCGGCCGCGTCACGCGGGAAACCGATCCTCTCGGCGGCGAACGCTC
Burkholderia_pseudomallei_D51_1992     AATCTCGGCCGCGTCACGCGGGAAACCGATCCTCTCGGCGGCGAACGCTC
Burkholderia_pseudomallei_D60_1992     AATCTTGGCCGCGTCACGCGGGAAACCGATCCTCTCGGCGGCGAACGCTC
Burkholderia_pseudomallei_D77_1994     AATCTCGGCCGCGTCACGCGGGAAACCGATCCTCTCGGCGGCGAACGCTC
E264_1994                              AACCTTGGTCGTGTCACGCGGGAAATCGATCCTCTCGGCGGCGAACGTTC
K96243_1996                            AATCTCGGCCGCGTCACGCGGGAAACCGATCCTCTCGGCGGCGAACGCTC
MSHR346_1996                           AATCTCGGCCGCGTCACGCGGGAAACCGATCCTCTCGGCGGCGAACGCTC

1026b_1993                             GACGATCTACGCATTCGCGACACGCGAACCCGTGACCGTGCGCGAGAGCG
1106a_1993                             GACGATCTACGCATTCGCGACACGCGAACCCGTGACCGTGCGCGAGAGCG
1106b_1996                             GACGATCTACGCATTCGCGACACGCGAACCCGTGACCGTGCGCGAGAGCG
1710a_1996                             GACGATCTACGCATTCGCGACACGCGAACCCGTGACCGTGCGCGAGAGCG
1710b_1999                             GACGATCTACGCATTCGCGACACGCGAACCCGTGACCGTGCGCGAGAGCG
668_1995                               GACGATCTACGCATTCGCGACACGCGAACCCGTGACCGTGCGCGAGAGCG
Bp22_1989                              GACGATCTACGCATTCGCGACACGCGAACCCGTGACCGTGCGCGAGAGCG
BPC006_2008                            GACGATCTACGCATTCGCGACACGCGAACCCGTGACCGTGCGCGAGAGCG
Burkholderia_pseudomallei_104_1990     GACGATTTACGCATTCGCGACACGCGAACCCGTGACCGTGCGCGAGAGCG
Burkholderia_pseudomallei_18_1990      GACGATCTACGCATTCGCGACACGCGAACCCGTGACCGTGCGCGAGAGCG
Burkholderia_pseudomallei_208_1990     GACGATCTACGCATTCGCGACACGCGAACCCGTGACCGTGCGCGAGAGCG
Burkholderia_pseudomallei_24_1976      GACGATCTACGCATTCGCTACACGCGAACCCGTGACCGTGCGCGAGAGCG
Burkholderia_pseudomallei_25_1977      GACGATCTACGCATTCGCGACACGCGAACCCGTGACCGTGCGCGAGAGCG
Burkholderia_pseudomallei_31_1992      GACGATCTACGCATTCGCGACACGCGAACCCGTGACCGTGCGCGAGAGCG
Burkholderia_pseudomallei_33_1976      GACGATCTACGCATTCGCGACACGCGAACCCGTGACCGTGCGCGAGAGCG
Burkholderia_pseudomallei_35_1963      GACGATCTACGCATTCGCTACACGCGAACCCGTGACCGTGCGCGAGAGCG
Burkholderia_pseudomallei_4075_1999    GACGATCTACGCATTCGCGACACGCGAACCCGTGACCGTGCGCGAGAGCG
Burkholderia_pseudomallei_5_1949       GACGATCTACGCATTCGCGACACGCGAACCCGTGACCGTGCGCGAGAGCG
Burkholderia_pseudomallei_6_1960       GACGATCTACGCATTCGCGACACGCGAACCCGTGACCGTGCGCGAGAGCG
Burkholderia_pseudomallei_68_1992      GACGATCTACGCATTCGCGACACGCGAACCCGTGACCGTGCGCGAGAGCG
Burkholderia_pseudomallei_8_8_117_2008 GACGATCTACGCATTCGCGACACGCGAACCCGTGACCGTGCGCGAGAGCG
Burkholderia_pseudomallei_91_1984      GACGATTTACGCATTCGCGACACGCGAACCCGTGACCGTGCGCGAGAGCG
Burkholderia_pseudomallei_9_1988       GACGATTTACGCATTCGCGACACGCGAACCCGTGACCGTGCGCGAGAGCG
Burkholderia_pseudomallei_D150_2006    GACGATCTACGCATTCGCGACACGCGAACCCGTGACCGTGCGCGAGAGCG
Burkholderia_pseudomallei_D35_2003     GACGATCTACGCATTCGCGACACGCGAACCCGTGACCGTGCGCGAGAGCG
Burkholderia_pseudomallei_D51_1992     GACGATCTACGCATTCGCGACACGCGAACCCGTGACCGTGCGCGAGAGCG
Burkholderia_pseudomallei_D60_1992     GACGATCTATGCATTCGCGACACGCGAACCCGTGACCGTGCGCGAGAGCG
Burkholderia_pseudomallei_D77_1994     GACGATCTACGCATTCGCGACACGCGAACCCGTGACCGTGCGCGAGAGCG
E264_1994                              GACGATCTACGCATTCGCGACACGCGAGCCCGTGACCGTTCGCGCGAGCG
K96243_1996                            GACGATTTACGCATTCGCGACACGCGAACCCGTGACCGTGCGCGAGAGCG
MSHR346_1996                           GACGATCTACGCATTCGCGACACGCGAACCCGTGACCGTGCGCGAGAGCG

1026b_1993                             ACGGCAGGCTCTGGGTATGGCGGCACGACGACAGGTTGCGCGCAATCCAT
1106a_1993                             ACGGCAGGCTCTGGGTATGGCGGCACGACGACAGGTTGCGCGCAATCCAT
1106b_1996                             ACGGCAGGCTCTGGGTATGGCGGCACGACGACAGGTTGCGCGCAATCCAT
1710a_1996                             ACGGCAGGCTCTGGGTATGGCGGCACGACGACAGGTTGCGCGCAATCCAT
1710b_1999                             ACGGCAGGCTCTGGGTATGGCGGCACGACGACAGGTTGCGCGCAATCCAT
668_1995                               ACGGCAGGCTCTGGGTATGGCGGCACGACGACAGGTTGCGCGCAATCCAT
Bp22_1989                              ACGGCAGGCTCTGGGTATGGCGGCACGACGACAGGTTGCGCGCAATCCAT
BPC006_2008                            ACGGCAGGCTCTGGGTATGGCGGCACGACGACAGGTTGCGCGCAATCCAT
Burkholderia_pseudomallei_104_1990     ACGGCAGGCTCTGGGTATGGCGGCACGACGACAGGTTGCGCGCAATCCAT
Burkholderia_pseudomallei_18_1990      ACGGCAGGCTCTGGGTATGGCGGCACGACGACAGGTTGCGCGCAATCCAT
Burkholderia_pseudomallei_208_1990     ACGGCAGGCTCTGGGTATGGCGGCACGACGACAGGTTGCGCGCAATCCAT
Burkholderia_pseudomallei_24_1976      ACGGCAGGCTCTGGGTATGGCGGCACGACGACAGGTTGCGCGCAATCCAT
Burkholderia_pseudomallei_25_1977      ACGGCAGGCTCCGGGTATGGCGGCACGACGACAGGTTGCGCGCAATCCAT
Burkholderia_pseudomallei_31_1992      ACGGCAGGCTCCGGGTATGGCGGCACGACGACAGGTTGCGCGCAATCCAT
Burkholderia_pseudomallei_33_1976      ACGGCAGGCTCTGGGTATGGCGGCACGACGACAGGTTGCGCGCAATCCAT
Burkholderia_pseudomallei_35_1963      ACGGCAGGCTCCGGGTATGGCGGCACGACGACAGGTTGCGCGCAATCCAT
Burkholderia_pseudomallei_4075_1999    ACGGCAGGCTCTGGGTATGGCGGCACGACGACAGGTTGCGCGCAATCCAT
Burkholderia_pseudomallei_5_1949       ACGGCAGGCTCTGGGTATGGCGGCACGACGACAGGTTGCGCGCAATCCAT
Burkholderia_pseudomallei_6_1960       ACGGCAGGCTCTGGGTATGGCGGCACGACGACAGGTTGCGCGCAATCCAT
Burkholderia_pseudomallei_68_1992      ACGGCAGGCTCTGGGTATGGCGGCACGACGACAGGTTGCGCGCAATCCAT
Burkholderia_pseudomallei_8_8_117_2008 ACGGCAGGCTCTGGGTATGGCGGCACGACGACAGGTTGCGCGCAATCCAT
Burkholderia_pseudomallei_91_1984      ACGGCAGGCTCTGGGTATGGCGGCACGACGACAGGTTGCGCGCAATCCAT
Burkholderia_pseudomallei_9_1988       ACGGCAGGCTCTGGGTATGGCGGCACGACGACAGGTTGCGCGCAATCCAT
Burkholderia_pseudomallei_D150_2006    ACGGCAGGCTCTGGGTATGGCGGCACGACGACAGGTTGCGCGCAATCCAT
Burkholderia_pseudomallei_D35_2003     ACGGCAGGCTCTGGGTATGGCGGCACGACGACAGGTTGCGCGCAATCCAT
Burkholderia_pseudomallei_D51_1992     ACGGCAGGCTCTGGGTATGGCGGCACGACGACAGGTTGCGCGCAATCCAT
Burkholderia_pseudomallei_D60_1992     ACGGCAGGCTCTGGGTATGGCGGCACGACGACAGGTTGCGCGCAATCCAT
Burkholderia_pseudomallei_D77_1994     ACGGCAGGCTCTGGGTATGGCGGCACGACGACAGGTTGCGCGCAATCCAT
E264_1994                              ACGGCAGGCTCTGGGTATGGCGACACGACGACAGGTTGCGGGCCATCCAT
K96243_1996                            ACGGCAGGCTCTGGGTATGGCGGCACGACGACAGGTTGCGCGCAATCCAT
MSHR346_1996                           ACGGCAGGCTCTGGGTATGGCGGCACGACGACAGGTTGCGCGCAATCCAT

1026b_1993                             CATCAATCCCCGTCGCATGGCTCGACGCAAATTGCGTATTCGGAGCACGA
1106a_1993                             CATCAATCCCCGTCGCATGGCTCGACGCAAATTGCGTATTCGGAGCACGA
1106b_1996                             CATCAATCCCCGTCGCATGGCTCGACGCAAATTGCGTATTCGGAGCACGA
1710a_1996                             CATCAATCCCCGTCGCATGGCTCGACGCAAATTGCGTATTCGGAGCACGA
1710b_1999                             CATCAATCCCCGTCGCATGGCTCGACGCAAATTGCGTATTCGGAGCACGA
668_1995                               CATCAATCCCCGTCGCATGGCTCGACGCAAATTGCGTATTCGGAGCACGA
Bp22_1989                              CATCAATCCCCGTCGCATGGCTCGACGCAAATTGCGTATTCGGAGCACGA
BPC006_2008                            CATCAATCCCCGTCGCATGGCTCGACGCAAATTGCGTATTCGGAGCACGA
Burkholderia_pseudomallei_104_1990     CATCAATCCCCGTCGCATGGCTCGACGCAAATTGCGTATTCGGAGCACGA
Burkholderia_pseudomallei_18_1990      CATCAATCCCCGTCGCATGGCTCGACGCAAATTGCGTATTCGGAGCACGA
Burkholderia_pseudomallei_208_1990     CATCAATCCCCGTCGCATGGCTCGACGCAAATTGCGTATTCGGAGCACGA
Burkholderia_pseudomallei_24_1976      CATCAATCCCCGTCGCATGGCTCGACGCAAATTGCGTATTCGGAGCACGA
Burkholderia_pseudomallei_25_1977      CATCAATCCCCGTCGCATGGCTCGACGCAAATTGCGTATTCGGAGCACGA
Burkholderia_pseudomallei_31_1992      CATCAATCCCCGTCGCATGGCTCGACGCAAATTGCGTATTCGGAGCACGA
Burkholderia_pseudomallei_33_1976      CATCAATCCCCGTCGCATGGCTCGACGCAAATTGCGTATTCGGAGCACGA
Burkholderia_pseudomallei_35_1963      CATCAATCCCCGTCGCATGGCTCGACGCAAATTGCGTATTCGGAGCACGA
Burkholderia_pseudomallei_4075_1999    CATCAATCCCCGTCGCATGGCTCGACGCAAATTGCGTATTCGGAGCACGA
Burkholderia_pseudomallei_5_1949       CATCAATCCCCGTCGCATGGCTCGACGCAAATTGCGTATTCGGAGCACGA
Burkholderia_pseudomallei_6_1960       CATCAATCCCCGTCGCATGGCTCGACGCAAATTGCGTATTCGGAGCACGA
Burkholderia_pseudomallei_68_1992      CATCAATCCCCGTCGCATGGCTCGACGCAAATTGCGTATTCGGAGCACGA
Burkholderia_pseudomallei_8_8_117_2008 CATCAATCCCCGTCGCATGGCTCGACGCAAATTGCGTATTCGGAGCACGA
Burkholderia_pseudomallei_91_1984      CATCAATCCCCGTCGCATGGCTCGACGCAAATTGCGTATTCGGAGCACGA
Burkholderia_pseudomallei_9_1988       CATCAATCCCCGTCGCATGGCTCGACGCAAATTGCGTATTCGGAGCACGA
Burkholderia_pseudomallei_D150_2006    CATCAATCCCCGTCGCATGGCTCGACGCAAATTGCGTATTCGGAGCACGA
Burkholderia_pseudomallei_D35_2003     CATCAATCCCCGTCGCATGGCTCGACGCAAATTGCGTATTCGGAGCACGA
Burkholderia_pseudomallei_D51_1992     CATCAATCCCCGTCGCATGGCTCGACGCAAATTGCGTATTCGGAGCACGA
Burkholderia_pseudomallei_D60_1992     CATCAATCCCCGTCGCATGGCTCAACGCAAATTGCGTATTCGGAGCACGA
Burkholderia_pseudomallei_D77_1994     CATCAATCCCCGTCGCATGGCTCGACGCAAATTGCGTATTCGGAGCACGA
E264_1994                              CACCAATCTCCGTCGCATGGCGCGACGCAAATTGCGTATTCGGAGCACGA
K96243_1996                            CATCAATCCCCGTCGCATGGCTCGACGCAAATTGCGTATTCGGAGCACGA
MSHR346_1996                           CATCAATCCCCGTCGCATGGCTCGACGCAAATTGCGTATTCGGAGCACGA

1026b_1993                             GCGCGGAGAGACGCACAGTTATGTAACGGACAGAGGCACGTCGATCACGA
1106a_1993                             GCGCGGAGAGACGCACAGTTATGTAACGGACAGAGGCACGTCGATCACGA
1106b_1996                             GCGCGGAGAGACGCACAGTTATGTAACGGACAGAGGCACGTCGATCACGA
1710a_1996                             GCGCGGAGAGACGCACAGTTATGTAACGGACAGAGGCACGTCGATCACGA
1710b_1999                             GCGCGGAGAGACGCACAGTTATGTAACGGACAGAGGCACGTCGATCACGA
668_1995                               GCGCGGAGAGACGCACAGTTATGTAACGGACAGAGGCACGTCGATCACGA
Bp22_1989                              GCGCGGAGAGACGCACAGTTATGTAACGGACAGAGGCACGTCGATCACGA
BPC006_2008                            GCGCGGAGAGACGCACAGTTATGTAACGGACAGAGGCACGTCGATCACGA
Burkholderia_pseudomallei_104_1990     GCGCGGAGAGACGCACAGTTATGTAACGGACAGAGGCACGTCGATCACGA
Burkholderia_pseudomallei_18_1990      GCGCGGAGAGACGCACAGTTATGTAACGGACAGAGGCACGTCGATCACGA
Burkholderia_pseudomallei_208_1990     GCGCGGAGAGACGCACAGTTATGTAACGGACAGAGGCACGTCGATCACGA
Burkholderia_pseudomallei_24_1976      GCGCGGAGAGACGCACAGTTATGTAACGGACAGAGGCACGTCGATCACGA
Burkholderia_pseudomallei_25_1977      GCGCGGAGAGACGCACAGTTATGTAACGGACAGAGGCACGTCGATCACGA
Burkholderia_pseudomallei_31_1992      GCGCGGAGAGACGCACAGTTATGTAACGGACAGAGGCACGTCGATCACGA
Burkholderia_pseudomallei_33_1976      GCGCGGAGAGACGCACAGTTATGTAACGGACAGAGGCACGTCGATCACGA
Burkholderia_pseudomallei_35_1963      GCGCGGAGAGACGCACAGTTATGTAACGGACAGAGGCACGTCGATCACGA
Burkholderia_pseudomallei_4075_1999    GCGCGGAGAGACGCACAGTTATGTAACGGACAGAGGCACGTCGATCACGA
Burkholderia_pseudomallei_5_1949       GCGCGGAGAGACGCACAGTTATGTAACGGACAGAGGCACGTCGATCACGA
Burkholderia_pseudomallei_6_1960       GCGCGGAGAGACGCACAGTTATGTAACGGACAGAGGCACGTCGATCACGA
Burkholderia_pseudomallei_68_1992      GCGCGGAGAGACGCACAGTTATGTAACGGACAGAGGCACGTCGATCACGA
Burkholderia_pseudomallei_8_8_117_2008 GCGCGGAGAGACGCACAGTTATGTAACGGACAGAGGCACGTCGATCACGA
Burkholderia_pseudomallei_91_1984      GCGCGGAGAGACGCACAGTTATGTAACGGACAGAGGCACGTCGATCACGA
Burkholderia_pseudomallei_9_1988       GCGCGGAGAGACGCACAGTTATGTAACGGACAGAGGCACGTCGATCACGA
Burkholderia_pseudomallei_D150_2006    GCGCGGAGAGACGCACAGTTATGTAACGGACAGAGGCACGTCGATCACGA
Burkholderia_pseudomallei_D35_2003     GCGCGGAGAGACGCACAGTTATGTAACGGACAGAGGCACGTCGATCACGA
Burkholderia_pseudomallei_D51_1992     GCGCGGAGAGACGCACAGTTATGTAACGGACAGAGGCACGTCGATCACGA
Burkholderia_pseudomallei_D60_1992     GCGCGGAGAGACGCACAGTTATGTAACGGACAGAGGCACGTCGATCACGA
Burkholderia_pseudomallei_D77_1994     GCGCGGAGAGACGCACAGTTATGTAACGGACAGAGGCACGTCGATCACGA
E264_1994                              GCGAGGAGAGACGCACAGTTACGTCACGGAGAGAGGCACGTCGATCACGA
K96243_1996                            GCGCGGAGAGACGCACAGTTATGTAACGGACAGAGGCACGTCGATCACGA
MSHR346_1996                           GCGCGGAGAGACGCACAGTTATGTAACGGACAGAGGCACGTCGATCACGA

1026b_1993                             TCGAGCGGGACCGCCGAGGGCAAGTGATCGGTCTGGGCACCGCGCCCGAC
1106a_1993                             TCGAGCGGGACCGCCGAGGGCAAGTGATCGGTCTGGGCACCGCGCCCGAC
1106b_1996                             TCGAGCGGGACCGCCGAGGGCAAGTGATCGGTCTGGGCACCGCGCCCGAC
1710a_1996                             TCGAGCGGGACCGCCGAGGGCAAGTGATCGGTCTGGGCACCGCGCCCGAC
1710b_1999                             TCGAGCGGGACCGCCGAGGGCAAGTGATCGGTCTGGGCACCGCGCCCGAC
668_1995                               TCGAGCGGGACCGCCGAGGGCAAGTGATCGGTCTGGGCACCGCGCCCGAC
Bp22_1989                              TCGAGCGGGACCGCCGAGGGCAAGTGATCGGTCTGGGCACCGCGCCCGAC
BPC006_2008                            TCGAGCGGGACCGCCGAGGGCAAGTGATCGGTCTGGGCACCGCGCCCGAC
Burkholderia_pseudomallei_104_1990     TCGAGCGGGACCGCCGAGGGCAAGTGATCGGTCTGGGCACCGCGCCCGAC
Burkholderia_pseudomallei_18_1990      TCGAGCGGGACCGCCGAGGGCAAGTGATCGGTCTGGGCACCGCGCCCGAC
Burkholderia_pseudomallei_208_1990     TCGAGCGGGACCGCCGAGGGCAAGTGATCGGTCTGGGCACCGCGCCCGAC
Burkholderia_pseudomallei_24_1976      TCGAGCGGGACCGCCGAGGGCAAGTGATCGGTCTGGGCACCGCGCCCGAC
Burkholderia_pseudomallei_25_1977      TCGAGCGGGACCGCCGAGGGCAAGTGATCGGTCTGGGCACCGCGCCCGAC
Burkholderia_pseudomallei_31_1992      TCGAGCGGGACCGCCGAGGGCAAGTGATCGGTCTGGGCACCGCGCCCGAC
Burkholderia_pseudomallei_33_1976      TCGAGCGGGACCGCCGAGGGCAAGTGATCGGTCTGGGCACCGCGCCCGAC
Burkholderia_pseudomallei_35_1963      TCGAGCGGGACCGCCGAGGGCAAGTGATCGGTCTGGGCACCGCGCCCGAC
Burkholderia_pseudomallei_4075_1999    TCGAGCGGGACCGCCGAGGGCAAGTGATCGGTCTGGGCACCGCGCCCGAC
Burkholderia_pseudomallei_5_1949       TCGAGCGGGACCGCCGAGGGCAAGTGATCGGTCTGGGCACCGCGCCCGAC
Burkholderia_pseudomallei_6_1960       TCGAGCGGGACCGCCGAGGGCAAGTGATCGGTCTGGGCACCGCGCCCGAC
Burkholderia_pseudomallei_68_1992      TCGAGCGGGACCGCCGAGGGCAAGTGATCGGTCTGGGCACCGCGCCCGAC
Burkholderia_pseudomallei_8_8_117_2008 TCGAGCGGGACCGCCGAGGGCAAATGATCGGTCTGGGCACCGCGCCCGAC
Burkholderia_pseudomallei_91_1984      TCGAGCGGGACCGCCGAGGGCAAGTGATCGGTCTGGGCACCGCGCCCGAC
Burkholderia_pseudomallei_9_1988       TCGAGCGGGACCGCCGAGGGCAAGTGATCGGTCTGGGCACCGCGCCCGAC
Burkholderia_pseudomallei_D150_2006    TCGAGCGGGACCGCCGAGGGCAAGTGATCGGTCTGGGCACCGCGCCCGAC
Burkholderia_pseudomallei_D35_2003     TCGAGCGGGACCGCCGAGGGCAAGTGATCGGTCTGGGCACCGCGCCCGAC
Burkholderia_pseudomallei_D51_1992     TCGAGCGGGACCGCCGAGGGCAAGTGATCGGTCTGGGCACCGCGCCCGAC
Burkholderia_pseudomallei_D60_1992     TCGAGCGGGACCGCCGAGGGCAAGTGATCGGTCTGGGCACCGCGCCCGAC
Burkholderia_pseudomallei_D77_1994     TCGAGCGGGACCGCCGAGGGCAAATGATCGGTCTGGGCACCGCGCCCGAC
E264_1994                              TCGAGCGTGACCGCCGAGGGCAAGTGATCGGCTTGGGCACCGCGCCCGAT
K96243_1996                            TCGAGCGGGACCGCCGAGGGCAAGTGATCGGTCTGGGCACCGCGCCCGAC
MSHR346_1996                           TCGAGCGGGACCGCCGAGGGCAAATGATCGGTCTGGGCACCGCGCCCGAC

1026b_1993                             AAGGCGACGACGTATCGCCGCGACGCCGAAGGGCGGGTCGTCGAAATCGT
1106a_1993                             AAGGCGACGACGTATCGCCGCGACGCCGAAGGGCGGGTCGTCGAAATCGT
1106b_1996                             AAGGCGACGACGTATCGCCGCGACGCCGAAGGGCGGGTCGTCGAAATCGT
1710a_1996                             AAGGCGACGACGTATCGCCGCGACGCCGAAGGGCGGGTCGTCGAAATCGT
1710b_1999                             AAGGCGACGACGTATCGCCGCGACGCCGAAGGGCGGGTCGTCGAAATCGT
668_1995                               AAGGCGACGACGTATCGCCGCGACGCCGAAGGGCGGGTCGTCGAAATCGT
Bp22_1989                              AAGGCGACGACGTATCGCCGCGACGCCGAAGGGCGGGTCGTCGAAATCGT
BPC006_2008                            AAGGCGACGACGTATCGCCGCGACGCCGAAGGGCGGGTCGTCGAAATCGT
Burkholderia_pseudomallei_104_1990     AAGGCGACGACGTATCGCCGCGACGCCGAAGGGCGGGTCGTCGAAATCGT
Burkholderia_pseudomallei_18_1990      AAGGCGACGACGTATCGCCGCGACGCCGAAGGGCGGGTCGTCGAAATCGT
Burkholderia_pseudomallei_208_1990     AAGGCGACGACGTATCGCCGCGACGCCGAAGGGCGGGTCGTCGAAATCGT
Burkholderia_pseudomallei_24_1976      AAGGCGACGACGTATCGCCGCGACGCCGAAGGGCGGGTCGTCGAAATCGT
Burkholderia_pseudomallei_25_1977      AAGGCGACGACGTATCGCCGCGACGCCGAAGGGCGGGTCGTCGAAATCGT
Burkholderia_pseudomallei_31_1992      AAGGCGACGACGTATCGCCGCGACGCCGAAGGGCGGGTCGTCGAAATCGT
Burkholderia_pseudomallei_33_1976      AAGGCGACGACGTATCGCCGCGACGCCGAAGGGCGGGTCGTCGAAATCGT
Burkholderia_pseudomallei_35_1963      AAGGCGACGACGTATCGCCGCGACGCCGAAGGGCGGGTCGTCGAAATCGT
Burkholderia_pseudomallei_4075_1999    AAGGCGACGACGTATCGCCGCGACGCCGAAGGGCGGGTCGTCGAAATCGT
Burkholderia_pseudomallei_5_1949       AAGGCGACGACGTATTGCCGCGACGCCGAAGGGCGGGTCGTCGAAATCGT
Burkholderia_pseudomallei_6_1960       AAGGCGACGACGTATCGCCGCGACGCCGAAGGGCGGGTCGTCGAAATCGT
Burkholderia_pseudomallei_68_1992      AAGGCGACGACGTATCGCCGCGACGCCGAAGGGCGGGTCGTCGAAATCGT
Burkholderia_pseudomallei_8_8_117_2008 AAGGCGACGACGTATCGCCGCGACGCCGAAGGGCGGGTCGTCGAAATCGT
Burkholderia_pseudomallei_91_1984      AAGGCGACGACGTATCGCCGCGACGCCGAAGGGCGGGTCGTCGAAATCGT
Burkholderia_pseudomallei_9_1988       AAGGCGACGACGTATCGCCGCGACGCCGAAGGGCGGGTCGTCGAAATCGT
Burkholderia_pseudomallei_D150_2006    AAGGCGACGACGTATCGCCGCGACGCCGAAGGGCGGGTCGTCGAAATCGT
Burkholderia_pseudomallei_D35_2003     AAGGCGACGACGTATTGCCGCGACGCCGAAGGGCGGGTCGTCGAAATCGT
Burkholderia_pseudomallei_D51_1992     AAGGCGACGACGTATTGCCGCGACGCCGAAGGGCGGGTCGTCGAAATCGT
Burkholderia_pseudomallei_D60_1992     AAGGCGACGACGTATCGCCGCGACGCCGAAGGGCGGGTCGTCGAAATCGT
Burkholderia_pseudomallei_D77_1994     AAGGCGACGACGTATCGCCGCGACGCCGAAGGGCGGGTCGTCGAAATCGT
E264_1994                              AAGGCGACGACGTATCGCCGCGACGCGGAAGGGCGAGTCGTCGAAATCAT
K96243_1996                            AAGGCGACGACGTATCGCCGCGACGCCGAAGGGCGGGTCGTCGAAATCGT
MSHR346_1996                           AAGGCGACGACGTATCGCCGCGACGCCGAAGGGCGGGTCGTCGAAATCGT

1026b_1993                             CGATCCGGTCGGAGCGGTAACGAAGATCGAGAATGACCTGCTCGGGCGCC
1106a_1993                             CGATCCGGTCGGCGCGGTAACGAAGATCGAGAATGACCTGCTCGGGCGCC
1106b_1996                             CGATCCGGTCGGCGCGGTAACGAAGATCGAGAATGACCTGCTCGGGCGCC
1710a_1996                             CGATCCGGTCGGCGCGGTAACGAAGATCGAGAATGACCTGCTCGGGCGCC
1710b_1999                             CGATCCGGTCGGCGCGGTAACGAAGATCGAGAATGACCTGCTCGGGCGCC
668_1995                               CGATCCGGTCGGCGCGGTAACGAAGATCGAGAATGACCTGCTCGGGCGCC
Bp22_1989                              CGATCCGGTCGGCGCGGTAACGAAGATCGAGAATGACCTGCTCGGGCGCC
BPC006_2008                            CGATCCGGTCGGCGCGGTAACGAAGATCGAGAATGACCTGCTCGGGCGCC
Burkholderia_pseudomallei_104_1990     CGATCCGGTCGGCGCGGTAACGAAGATCGAGAATGACCTGCTCGGGCGCC
Burkholderia_pseudomallei_18_1990      CGATCCGGTCGGCGCGGTAACGAAGATCGAGAATGACCTGCTCGGGCGCC
Burkholderia_pseudomallei_208_1990     CGATCCGGTCGGCGCGGTAACGAAGATCGAGAATGACCTGCTCGGGCGCC
Burkholderia_pseudomallei_24_1976      CGATCCGGTCGGCGCGGTAACGAAGATCGAGAATGACCTGCTCGGGCGCC
Burkholderia_pseudomallei_25_1977      CGATCCGGTCGGCGCGGTAACGAAGATCGAGAATGACCTGCTCGGGCGCC
Burkholderia_pseudomallei_31_1992      CGATCCGGTCGGCGCGGTAACGAAGATCGAGAATGACCTGCTCGGGCGCC
Burkholderia_pseudomallei_33_1976      CGATCCGGTCGGCGCGGTAACGAAGATCGAGAATGACCTGCTCGGGCGCC
Burkholderia_pseudomallei_35_1963      CGATCCGGTCGGCGCGGTAACGAAGATCGAGAATGACCTGCTCGGGCGCC
Burkholderia_pseudomallei_4075_1999    CGATCCGGTCGGCGCGGTAACGAAGATCGAGAATGACCTGCTCGGGCGCC
Burkholderia_pseudomallei_5_1949       CGATCCGGTCGGCGCGGTAACGAAGATCGAGAATGACCTGCTCGGGCGCC
Burkholderia_pseudomallei_6_1960       CGATCCGGTCGGCGCGGTAACGAAGATCGAGAATGACCTGCTCGGGCGCC
Burkholderia_pseudomallei_68_1992      CGATCCGGTCGGCGCGGTAACGAAGATCGAGAATGACCTGCTCGGGCGCC
Burkholderia_pseudomallei_8_8_117_2008 CGATCCGGTCGGCGCGGTAACGAAGATCGAGAATGACCTGCTCGGGCGCC
Burkholderia_pseudomallei_91_1984      CGATCCGGTCGGCGCGGTAACGAAGATCGAGAATGACCTGCTCGGGCGCC
Burkholderia_pseudomallei_9_1988       CGATCCGGTCGGCGCGGTAACGAAGATCGAGAATGACCTGCTCGGGCGCC
Burkholderia_pseudomallei_D150_2006    CGATCCGGTCGGCGCGGTAACGAAGATCGAGAATGACCTGCTCGGGCGCC
Burkholderia_pseudomallei_D35_2003     CGATCCGGTCGGCGCGGTAACGAAGATCGAGAATGACCTGCTCGGGCGCC
Burkholderia_pseudomallei_D51_1992     CGATCCGGTCGGCGCGGTAACGAAGATCGAGAATGACCTGCTCGGGCGCC
Burkholderia_pseudomallei_D60_1992     CGATCCGGTCGGCGCGGTAACGAAGATCGAGAATGACCTGCTCGGGCGCC
Burkholderia_pseudomallei_D77_1994     CGATCCGGTCGGCGCGGTAACGAAGATCGAGAATGACCTGCTCGGGCGCC
E264_1994                              CGATCCGCTTGGAGCGATAACGAAAATCGAAAATGATCTGCTTGGGCGCC
K96243_1996                            CGATCCGGTCGGCGCGGTAACGAAGATCGAGAATGACCTGCTCGGGCGCC
MSHR346_1996                           CGATCCGGTCGGTGCGGTAACGAAGATCGAGAATGACCTGCTCGGGCGCC

1026b_1993                             CGCTTATCGTGACGCTGCCCGGCGGCAGACAGGAGCGTCGAGTCTGGAAT
1106a_1993                             CGCTTATCGTGACGCTGCCCGGCGGCAGACAGGAGCGTCGAGTCTGGAAT
1106b_1996                             CGCTTATCGTGACGCTGCCCGGCGGCAGACAGGAGCGTCGAGTCTGGAAT
1710a_1996                             CGCTTATCGTGACGCTGCCCGGCGGCAGACAGGAGCGCCGAGTCTGGAAT
1710b_1999                             CGCTTATCGTGACGCTGCCCGGCGGCAGACAGGAGCGCCGAGTCTGGAAT
668_1995                               CGCTTATCGTGACGCTGCCCGGCGGCAGACAGGAGCGTCGAGTCTGGAAT
Bp22_1989                              CGCTTATCGTGACGCTGCCCGGCGGCAGACAGGAGCGTCGAGTCTGGAAT
BPC006_2008                            CGCTTATCGTGACGCTGCCCGGCGGCAGACAGGAGCGTCGAGTCTGGAAT
Burkholderia_pseudomallei_104_1990     CGCTTATCGTGACGCTGCCCGGCGGCAGACAGGAGCGTCGAGTCTGGAAT
Burkholderia_pseudomallei_18_1990      CGCTTATCGTGACGCTGCCCGGCGGCAGACAGGAGCGCCGAGTCTGGAAT
Burkholderia_pseudomallei_208_1990     CGCTTATCGTGACGCTGCCCGGCGGCAGACAGGAGCGCCGAGTCTGGAAT
Burkholderia_pseudomallei_24_1976      CGCTTATCGTGACGCTGCCCGGCGGCAGACAGGAGCGCCGAGTCTGGAAT
Burkholderia_pseudomallei_25_1977      CGCTTATCGTGACGCTGCCCGGCGGCAGACAGGAGCGTCGAGTCTGGAAT
Burkholderia_pseudomallei_31_1992      CGCTTATCGTGACGCTGCCCGGCGGCAGACAGGAGCGCCGAGTCTGGAAT
Burkholderia_pseudomallei_33_1976      CGCTTATCGTGACGCTGCCCGGCGGCAGACAGGAGCGCCGAGTCTGGAAT
Burkholderia_pseudomallei_35_1963      CGCTTATCGTGACGCTGCCCGGCGGCAGACAGGAGCGTCGAGTCTGGAAT
Burkholderia_pseudomallei_4075_1999    CGCTTATCGTGACGCTGCCCGGCGGCAGACAGGAGCGCCGAGTCTGGAAT
Burkholderia_pseudomallei_5_1949       CGCTTATCGTGACGCTGCCCGGCGGCAGACAGGAGCGTCGAGTCTGGAAT
Burkholderia_pseudomallei_6_1960       CGCTTATCGTGACGCTGCCCGGCGGCAGACAGGAGCGTCGAGTCTGGAAT
Burkholderia_pseudomallei_68_1992      CGCTTATCGTGACGCTGCCCGGCGGCAGACAGGAGCGTCGAGTCTGGAAT
Burkholderia_pseudomallei_8_8_117_2008 CGCTTATCGTGACGCTGCCCGGCGGCAGACAGGAGCGTCGAGTCTGGAAC
Burkholderia_pseudomallei_91_1984      CGCTTATCGTGACGCTGCCCGGCGGCAGACAGGAGCGTCGAGTCTGGAAT
Burkholderia_pseudomallei_9_1988       CGCTTATCGTGACGCTGCCCGGCGGCAGACAGGAGCGTCGAGTCTGGAAT
Burkholderia_pseudomallei_D150_2006    CGCTTATCGTGACGCTGCCCGGCGGCAGACAGGAGCGTCGAGTCTGGAAT
Burkholderia_pseudomallei_D35_2003     CGCTTATCGTGACGCTGCCCGGCGGCAGACAGGAGCGTCGAGTCTGGAAT
Burkholderia_pseudomallei_D51_1992     CGCTTATCGTGACGCTGCCCGGCGGCAGACAGGAGCGTCGAGTCTGGAAT
Burkholderia_pseudomallei_D60_1992     CGCTTATCGTGACGCTGCCCGGCGGCAGACAGGAGCGTCGAGTCTGGAAC
Burkholderia_pseudomallei_D77_1994     CGCTTATCGTGACGCTGCCCGGCGGCAGACAGGAGCGCCGAGTCTGGAAT
E264_1994                              CGCTTATCGTGACGTTGCCCGGCGGCAGACAGGAGCGTCGAGTCTGGAAT
K96243_1996                            CGCTTATCGTGACGCTGCCCGGCGGCAGACAGGAGCGTCGAGTCTGGAAT
MSHR346_1996                           CGCTTATCGTGACGCTGCCCGGCGGCAGACAGGAGCGCCGAGTCTGGAAT

1026b_1993                             GCCGCGGGACAGCTAGTCAAGATCACGGGGCCCGACGGCTATTCCCGACT
1106a_1993                             GCCGCGGGACAGCTGGTCAAGATCACGGGGCCCGACGGCTATTCCCGACT
1106b_1996                             GCCGCGGGACAGCTGGTCAAGATCACGGGGCCCGACGGCTATTCCCGACT
1710a_1996                             GCCGCGGGACAGCTGGTCAAGATCACGGGGCCCGACGGCTATTCCCGACT
1710b_1999                             GCCGCGGGACAGCTGGTCAAGATCACGGGGCCCGACGGCTATTCCCGACT
668_1995                               GCCGCGGGACAGCTGGTCAAGATCACGGGGCCCGACGGCTATTCCCGACT
Bp22_1989                              GCCGCGGGACAGCTGGTCAAGATCACGGGGCCCGACGGCTATTCCCGACT
BPC006_2008                            GCCGCGGGACAGCTGGTCAAGATCACGGGGCCCGACGGCTATTCCCGACT
Burkholderia_pseudomallei_104_1990     GCCGCGGGACAGCTGGTCAAGATCACGGGGCCCGACGGCTATTCCCGACT
Burkholderia_pseudomallei_18_1990      GCCGCGGGACAGCTGGTCAAGATCACGGGGCCCGACGGCTATTCCCGACT
Burkholderia_pseudomallei_208_1990     GCCGCGGGACAGCTGGTCAAGATCACGGGGCCCGACGGCTATTCCCGACT
Burkholderia_pseudomallei_24_1976      GCCGCGGGACAGCTGGTCAAGATCACGGGGCCCGACGGCTATTCCCGACT
Burkholderia_pseudomallei_25_1977      GCCGCGGGACAGCTAGTCAAGATCACGGGGCCCGACGGCTATTCCCGACT
Burkholderia_pseudomallei_31_1992      GCCGCGGGACAGCTGGTCAAGATCACGGGGCCCGACGGCTATTCCCGACT
Burkholderia_pseudomallei_33_1976      GCCGCGGGACAGCTGGTCAAGATCACGGGGCCCGACGGCTATTCCCGACT
Burkholderia_pseudomallei_35_1963      GCCGCGGGACAGCTAGTCAAGATCACGGGGCCCGACGGCTATTCCCGACT
Burkholderia_pseudomallei_4075_1999    GCCGCGGGACAGCTGGTCAAGATCACGGGGCCCGACGGCTATTCCCGACT
Burkholderia_pseudomallei_5_1949       GCCGCGGGACAGCTAGTCAAGATCACGGGGCCCGACGGCTATTCCCGACT
Burkholderia_pseudomallei_6_1960       GCCGCGGGACAGCTGGTCAAGATCACGGGGCCCGACGGCTATTCCCGACT
Burkholderia_pseudomallei_68_1992      GCCGCGGGACAGCTGGTCAAGATCACGGGGCCCGACGGCTATTCCCGACT
Burkholderia_pseudomallei_8_8_117_2008 GCCGCGGGACAGCTGGTCAAGATCACGGGGCCCGACGGCTATTCCCGACT
Burkholderia_pseudomallei_91_1984      GCCGCGGGACAGCTGGTCAAGATCACGGGGCCCGACGGCTATTCCCGACT
Burkholderia_pseudomallei_9_1988       GCCGCGGGACAGCTGGTCAAGATCACGGGGCCCGACGGCTATTCCCGACT
Burkholderia_pseudomallei_D150_2006    GCCGCGGGACAGCTAGTCAAGATCACGGGGCCCGACGGCTATTCCCGACT
Burkholderia_pseudomallei_D35_2003     GCCGCGGGACAGCTAGTCAAGATCACGGGGCCCGACGGCTATTCCCGACT
Burkholderia_pseudomallei_D51_1992     GCCGCGGGACAGCTAGTCAAGATCACGGGGCCCGACGGCTATTCCCGACT
Burkholderia_pseudomallei_D60_1992     GCCGCGGGACAGCTGGTCAAGATCACGGGGCCCGACGGCTATTCCCGACT
Burkholderia_pseudomallei_D77_1994     GCCGCGGGACAGCTAGTCAAGATCACGGGGCCCGACGGCTATTCCCGACT
E264_1994                              GCCGCGGGACAGATAATCAAGGTCACGGGGCCCGATGGCCATGCTCGACT
K96243_1996                            GCCGCGGGACAGCTGGTCAAGATCACGGGGCCCGACGGCTATTCCCGACT
MSHR346_1996                           GCCGCGGGACAGCTAGTCAAGATCACGGGGCCCGACGGCTATTCCCGACT

1026b_1993                             TTGGCACCGCGACTCGTATGGCCGCGTGGTGCAGTTCGTGGACGAGGAAG
1106a_1993                             TTGGCACCGCGACTCGTATGGCCGCGTGGTGCAGTTCGTGGACGAGGAAG
1106b_1996                             TTGGCACCGCGACTCGTATGGCCGCGTGGTGCAGTTCGTGGACGAGGAAG
1710a_1996                             TTGGCACCGCGACTCGTATGGCCGCGTGGTGCAGTTCGTGGACGAGGAAG
1710b_1999                             TTGGCACCGCGACTCGTATGGCCGCGTGGTGCAGTTCGTGGACGAGGAAG
668_1995                               TTGGCACCGCGACTCGTATGGCCGCGTGGTGCAGTTCGTGGACGAGGAAG
Bp22_1989                              TTGGCACCGCGACTCGTATGGCCGCGTGGTGCAGTTCGTGGACGAGGAAG
BPC006_2008                            TTGGCACCGCGACTCGTATGGCCGCGTGGTGCAGTTCGTGGACGAGGAAG
Burkholderia_pseudomallei_104_1990     TTGGCACCGCGACTCGTATGGCCGCGTGGTGCAGTTCGTGGACGAGGAAG
Burkholderia_pseudomallei_18_1990      TTGGCACCGCGACTCGTATGGCCGCGTGGTGCAGTTCGTGGACGAGGAAG
Burkholderia_pseudomallei_208_1990     TTGGCACCGCGACTCGTATGGCCGCGTGGTGCAGTTCGTGGACGAGGAAG
Burkholderia_pseudomallei_24_1976      TTGGCACCGCGACTCGTATGGCCGCGTGGTGCAGTTCGTGGACGAGGAAG
Burkholderia_pseudomallei_25_1977      TTGGCACCGCGACTCGTATGGCCGCGTGGTGCAGTTCGTGGACGAGGAAG
Burkholderia_pseudomallei_31_1992      TTGGCACCGCGACTCGTATGGCCGCGTGGTGCAGTTCGTGGACGAGGAAG
Burkholderia_pseudomallei_33_1976      TTGGCACCGCGACTCGTATGGCCGCGTGGTGCAGTTCGTGGACGAGGAAG
Burkholderia_pseudomallei_35_1963      TTGGCACCGCGACTCGTATGGCCGCGTGGTGCAGTTCGTGGACGAGGAAG
Burkholderia_pseudomallei_4075_1999    TTGGCACCGCGACTCGTATGGCCGCGTGGTGCAGTTCGTGGACGAGGAAG
Burkholderia_pseudomallei_5_1949       TTGGCACCGCGACTCGTATGGCCGCGTGGTGCAGTTCGTGGACGAGGAAG
Burkholderia_pseudomallei_6_1960       TTGGCACCGCGACTCGTATGGCCGCGTGGTGCAGTTCGTGGACGAGGAAG
Burkholderia_pseudomallei_68_1992      TTGGCACCGCGACTCGTATGGCCGCGTGGTGCAGTTCGTGGACGAGGAAG
Burkholderia_pseudomallei_8_8_117_2008 TTGGCACCGCGACTCGTATGGCCGCGTGGTGCAGTTCGTGGACGAGGAAG
Burkholderia_pseudomallei_91_1984      TTGGCACCGCGACTCGTATGGCCGCGTGGTGCAGTTCGTGGACGAGGAAG
Burkholderia_pseudomallei_9_1988       TTGGCACCGCGACTCGTATGGCCGCGTGGTGCAGTTCGTGGACGAGGAAG
Burkholderia_pseudomallei_D150_2006    TTGGCACCGCGACTCGTATGGCTGCGTGGTGCAGTTCGTGGACGAGGAAG
Burkholderia_pseudomallei_D35_2003     TTGGCACCGCGACTCGTATGGCCGCGTGGTGCAGTTCGTGGACGAGGAAG
Burkholderia_pseudomallei_D51_1992     TTGGCACCGCGACTCGTATGGCCGCGTGGTGCAGTTCGTGGACGAGGAAG
Burkholderia_pseudomallei_D60_1992     TTGGCACCGCGACTCGTATGGCCGCGTGGTGCAGTTCGTGGACGAGGAAG
Burkholderia_pseudomallei_D77_1994     TTGGCACCGCGACTCGTATGGCCGCGTGGTGCAGTTCGTGGACGAGGAAG
E264_1994                              TTGGCACCGTGACCCGTATGGCCGCGTCGTGCAGTTCGTAGACGAGGAAG
K96243_1996                            TTGGCACCGCGACTCGTATGGCCGCGTGGTGCAGTTCGTGGACGAGGAAG
MSHR346_1996                           TTGGCACCGCGACTCGTATGGCCGCGTGGTGCAGTTCGTGGACGAGGAAG

1026b_1993                             GGAGCGTCACGGCGCACGAATACGATGCGCATGGCCGGCGAATCAGGACT
1106a_1993                             GGAGCGTCACGGCGCACGAATACGATGCGCATGGCCGGCGAATCAGGACT
1106b_1996                             GGAGCGTCACGGCGCACGAATACGATGCGCATGGCCGGCGAATCAGGACT
1710a_1996                             GGAGCGTCACGGCGCACGAATACGATGCGCATGGCCGGCGAATCAGGACT
1710b_1999                             GGAGCGTCACGGCGCACGAATACGATGCGCATGGCCGGCGAATCAGGACT
668_1995                               GGAGCGTCACGGCGCACGAATACGATGCGCATGGCCGGCGAATCAGGACT
Bp22_1989                              GGAGCGTCACGGCGCACGAATACGATGCGCATGGCCGGCGAATCAGGACT
BPC006_2008                            GGAGCGTCACGGCGCACGAATACGATGCGCATGGCCGGCGAATCAGGACT
Burkholderia_pseudomallei_104_1990     GGAGCGTCACGGCGCACGAATACGATGCGCATGGCCGGCGAATCAGGACT
Burkholderia_pseudomallei_18_1990      GGAGCGTCACGGCGCACGAATACGATGCGCATGGCCGGCGAATCAGGACT
Burkholderia_pseudomallei_208_1990     GGAGCGTCACGGCGCACGAATACGATGCGCATGGCCGGCGAATCAGGACT
Burkholderia_pseudomallei_24_1976      GGAGCGTCACGGCGCACGAATACGATGCGCATGGCCGGCGAATCAGGACT
Burkholderia_pseudomallei_25_1977      GGAGCGTCACGGCGCACGAATACGATGCGCATGGCCGGCGAATCAGGACT
Burkholderia_pseudomallei_31_1992      GGAGCGTCACGGCGCACGAATACGATGCGCATGGCCGGCGAATCAGGACT
Burkholderia_pseudomallei_33_1976      GGAGCGTCACGGCGCACGAATACGATGCGCATGGCCGGCGAATCAGGACT
Burkholderia_pseudomallei_35_1963      GGAGCGTCACGGCGCACGAATACGATGCGCATGGCCGGCGAATCAGGACT
Burkholderia_pseudomallei_4075_1999    GGAGCGTCACGGCGCACGAATACGATGCGCATGGCCGGCGAATCAGGACT
Burkholderia_pseudomallei_5_1949       GGAGCGTCACGGCGCACGAATACGATGCGCATGGCCGGCGAATCAGGACT
Burkholderia_pseudomallei_6_1960       GGAGCGTCACGGCGCACGAATACGATGCGCATGGCCGGCGAATCAGGACT
Burkholderia_pseudomallei_68_1992      GGAGCGTCACGGCGCACGAATACGATGCGCATGGCCGGCGAATCAGGACT
Burkholderia_pseudomallei_8_8_117_2008 GGAGCGTCACGGCGCACGAATACGATGCGCATGGCCGGCGAATCAGGACT
Burkholderia_pseudomallei_91_1984      GGAGCGTCACGGCGCACGAATACGATGCGCATGGCCGGCGAATCAGGACT
Burkholderia_pseudomallei_9_1988       GGAGCGTCACGGCGCACGAATACGATGCGCATGGCCGGCGAATCAGGACT
Burkholderia_pseudomallei_D150_2006    GGAGCGTCACGGCGCACGAATACGATGCGCATGGCCGGCGAATCAGGACT
Burkholderia_pseudomallei_D35_2003     GGAGCGTCACGGCGCACGAATACGATGCGCATGGCCGGCGAATCAGGACT
Burkholderia_pseudomallei_D51_1992     GGAGCGTCACGGCGCACGAATACGATGCGCATGGCCGGCGAATCAGGACT
Burkholderia_pseudomallei_D60_1992     GGAGCGTCACGGCGCACGAATACGATGCGCATGGCCGGCGAATCAGGACT
Burkholderia_pseudomallei_D77_1994     GGAGCGTCACGGCGCACGAATACGATGCGCATGGCCGGCGAATCAGGACT
E264_1994                              GGAGCGTCACTGCGCACGAATACGATGCGCATGGCCGGCGAATCAGGACT
K96243_1996                            GGAGCGTCACGGCGCACGAATACGATGCGCATGGCCGGCGAATCAGGACT
MSHR346_1996                           GGAGCGTCACGGCGCACGAATACGATGCGCATGGCCGGCGAATCAGGACT

1026b_1993                             GCGAGCGGCAACGGCGCCACGCAGGAATTCGAATGGGGCCCGGCCGACCG
1106a_1993                             GCGAGCGGCAACGGCGCCACGCAGGAATTCGAATGGGGCCCGGCCGACCG
1106b_1996                             GCGAGCGGCAACGGCGCCACGCAGGAATTCGAATGGGGCCCGGCCGACCG
1710a_1996                             GCGAGCGGCAACGGCGCCACGCAGGAATTCGAATGGGGCCCGGCCGACCG
1710b_1999                             GCGAGCGGCAACGGCGCCACGCAGGAATTCGAATGGGGCCCGGCCGACCG
668_1995                               GCGAGCGGCAACGGCGCCACGCAGGAATTCGAATGGGGCCCGGCCGACCG
Bp22_1989                              GCGAGCGGCAACGGCGCCACGCAGGAATTCGAATGGGGCCCGGCCGACCG
BPC006_2008                            GCGAGCGGCAACGGCGCCACGCAGGAATTCGAATGGGGCCCGGCCGACCG
Burkholderia_pseudomallei_104_1990     GCGAGCGGCAACGGCGCCACGCAGGAATTCGAATGGGGCTCGGCCGACCG
Burkholderia_pseudomallei_18_1990      GCGAGCGGCAACGGCGCCACGCAGGAATTCGAATGGGGCCCGGCCGACCG
Burkholderia_pseudomallei_208_1990     GCGAGCGGCAACGGCGCCACGCAGGAATTCGAATGGGGCCCGGCCGACCG
Burkholderia_pseudomallei_24_1976      GCGAGCGGCAACGGCGCCACGCAGGAATTCGAATGGGGCCCGGCCGACCG
Burkholderia_pseudomallei_25_1977      GCGAGCGGCAACGGCGCCACGCAGGAATTCGAATGGGGCCCGGCCGACCG
Burkholderia_pseudomallei_31_1992      GCGAGCGGCAACGGCGCCACGCAGGAATTCGAATGGGGCCCGGCCGACCG
Burkholderia_pseudomallei_33_1976      GCGAGCGGCAACGGCGCCACGCAGGAATTCGAATGGGGCCCGGCCGACCG
Burkholderia_pseudomallei_35_1963      GCGAGCGGCAACGGCGCCACGCAGGAATTCGAATGGGGCCCGGCCGACCG
Burkholderia_pseudomallei_4075_1999    GCGAGCGGCAACGGCGCCACGCAGGAATTCGAATGGGGCCCGGCCGACCG
Burkholderia_pseudomallei_5_1949       GCGAGCGGCAACGGCGCCACGCAGGAATTCGAATGGGGCCCGGCCGACCG
Burkholderia_pseudomallei_6_1960       GCGAGCGGCAACGGCGCCACGCAGGAATTCGAATGGGGCCCGGCCGACCG
Burkholderia_pseudomallei_68_1992      GCGAGCGGCAACGGCGCCACGCAGGAATTCGAATGGGGCCCGGCCGACCG
Burkholderia_pseudomallei_8_8_117_2008 GCGAGCGGCAACGGCGCCACGCAGGAATTCGAATGGGGCCCGGCCGACCG
Burkholderia_pseudomallei_91_1984      GCGAGCGGCAACGGCGCCACGCAGGAATTCGAATGGGGCTCGGCCGACCG
Burkholderia_pseudomallei_9_1988       GCGAGCGGCAACGGCGCCACGCAGGAATTCGAATGGGGCTCGGCCGACCG
Burkholderia_pseudomallei_D150_2006    GCGAGCGGCAACGGCGCCACGCAGGAATTCGAATGGGGCCCGGCCGATCG
Burkholderia_pseudomallei_D35_2003     GCGAGCGGCAACGGCGCCACGCAGGAATTCGAATGGGGCCCGGCCGACCG
Burkholderia_pseudomallei_D51_1992     GCGAGCGGCAACGGCGCCACGCAGGAATTCGAATGGGGCCCGGCCGACCG
Burkholderia_pseudomallei_D60_1992     GCGAGCGGCAACGGCGCCACGCAGGAATTCGAATGGGGCCCGGCCGACCG
Burkholderia_pseudomallei_D77_1994     GCGAGCGGCAACGGCGCCACGCAGGAATTCGAATGGGGCCCGGCCGACCG
E264_1994                              GTGAGCGGCAATGGCGCCACGCAGGAATTCGAATGGGGCCCGGCCGACCG
K96243_1996                            GCGAGCGGCAACGGCGCCACGCAGGAATTCGAATGGGGCTCGGCCGACCG
MSHR346_1996                           GCGAGCGGCAACGGCGCCACGCAGGAATTCGAATGGGGCCCGGCCGACCG

1026b_1993                             CTTGGTGTCGATCGTCGATGCGGACCGCGTGACGCGCACCTTGAGTTACT
1106a_1993                             CTTGGTGTCGATCGTCGATGCGGACCGCGTGACGCGCACCTTGAGTTACT
1106b_1996                             CTTGGTGTCGATCGTCGATGCGGACCGCGTGACGCGCACCTTGAGTTACT
1710a_1996                             CTTGGTGTCGATCGTCGACGCGGACCGCGTGACGCGCACCTTGAGTTACT
1710b_1999                             CTTGGTGTCGATCGTCGACGCGGACCGCGTGACGCGCACCTTGAGTTACT
668_1995                               CTTGGTGTCGATCGTCGACGCGGACCGCGTGACGCGCACCTTGAGCTACT
Bp22_1989                              CTTGGTGTCGATCGTCGATGCGGACCGCGTGACGCGCACCTTGAGTTACT
BPC006_2008                            CTTGGTGTCGATCGTCGATGCGGACCGCGTGACGCGCACCTTGAGTTACT
Burkholderia_pseudomallei_104_1990     CTTGGTGTCGATCGTCGACGCGGACCGCGTGACGCGCACCTTGAGTTACT
Burkholderia_pseudomallei_18_1990      CTTGGTGTCGATCGTCGACGCGGACCGCGTGACGCGCACCTTGAGTTACT
Burkholderia_pseudomallei_208_1990     CTTGGTGTCGATCGTCGACGCGGACCGCGTGACGCGCACCTTGAGTTACT
Burkholderia_pseudomallei_24_1976      CTTGGTGTCGATCGTCGATGCGGACCGCGTGACGCGCACCTTGAGTTACT
Burkholderia_pseudomallei_25_1977      CTTGGTGTCGATCGTCGATGCGGACCGCGTGACGCGCACCTTGAGTTACT
Burkholderia_pseudomallei_31_1992      CTTGGTGTCGATCGTCGACGCGGACCGCGTGACGCGCACCTTGAGTTACT
Burkholderia_pseudomallei_33_1976      CTTGGTGTCGATCGTCGACGCGGACCGCGTGACGCGCACCTTGAGTTACT
Burkholderia_pseudomallei_35_1963      CTTGGTGTCGATCGTCGATGCGGACCGCGTGACGCGCACCTTGAGTTACT
Burkholderia_pseudomallei_4075_1999    CTTGGTGTCGATCGTCGACGCGGACCGCGTGACGCGCACCTTGAGTTACT
Burkholderia_pseudomallei_5_1949       CTTGGTGTCGATCGTCGATGCGGACCGCGTGACGCGCACCTTGAGTTACT
Burkholderia_pseudomallei_6_1960       CTTGGTGTCGATCGTCGACGCGGACCGCGTGACGCGCACCTTGAGTTACT
Burkholderia_pseudomallei_68_1992      CTTGGTGTCGATCGTCGACGCGGACCGCGTGACGCGCACCTTGAGTTACT
Burkholderia_pseudomallei_8_8_117_2008 CTTGGTGTCGATCGTCGATGCGGACCGCGTGACGCGCACCTTGAGTTACT
Burkholderia_pseudomallei_91_1984      CTTGGTGTCGATCGTCGACGCGGACCGCGTGACGCGCACCTTGAGTTACT
Burkholderia_pseudomallei_9_1988       CTTGGTGTCGATCGTCGACGCGGACCGCGTGACGCGCACCTTGAGTTACT
Burkholderia_pseudomallei_D150_2006    CTTGGTGTCGATCGTCGATGCGGACCGCGTGACGCGCACCTTGAGTTACT
Burkholderia_pseudomallei_D35_2003     CTTGGTGTCGATCGTCGACGCGGACCGCGTGACGCGCACCTTGAGCTACT
Burkholderia_pseudomallei_D51_1992     CTTGGTGTCGATCGTCGATGCGGACCGCGTGACGCGCACCTTGAGTTACT
Burkholderia_pseudomallei_D60_1992     CTTGGTGTCGATCGTCGATGCGGACCGCGTGACGCGCACCTTGAGTTACT
Burkholderia_pseudomallei_D77_1994     CTTGGTGTCGATCGTCGACGCGGACCGCGTGACGCGCACCTTGAGTTACT
E264_1994                              CTTGGTGTCGATCGTCGATGCGGATCGCGTGACGCGCGCCTTGGGTTACT
K96243_1996                            CTTGGTGTCGATCGTCGACGCGGACCGCGTGACGCGCACCTTGAGTTACT
MSHR346_1996                           CTTGGTGTCGATCGTCGACGCGGACCGCGTGACGCGCACCTTGAGTTACT

1026b_1993                             CGATGGCAGGCTGGCTGCAGCAGATTGCGACGACGGCGGAATCGATGACG
1106a_1993                             CGATGGCAGGCTGGCTGCAGCAGATTGCGACGACGGCGGAATCGATGACG
1106b_1996                             CGATGGCAGGCTGGCTGCAGCAGATTGCGACGACGGCGGAATCGATGACG
1710a_1996                             CGATGGCAGGCTGGCTGCAGCAGATTGCGACGACGGCGGAATCGATGACG
1710b_1999                             CGATGGCAGGCTGGCTGCAGCAGATTGCGACGACGGCGGAATCGATGACG
668_1995                               CGATGGCAGGCTGGCTGCAGCAGATTGCGACGACGGCGGAATCGATGACG
Bp22_1989                              CGATGGCAGGCTGGCTGCAGCAGATTGCGACGACGGCGGAATCGATGACG
BPC006_2008                            CGATGGCAGGCTGGCTGCAGCAGATTGCGACGACGGCGGAATCGATGACG
Burkholderia_pseudomallei_104_1990     CGATGGCAGGCTGGCTGCAGCAGATTGCGACGACGGCGGAATCGATGACG
Burkholderia_pseudomallei_18_1990      CGATGGCAGGCTGGCTGCAGCAGATTGCGACGACGGCGGAATCGATGACG
Burkholderia_pseudomallei_208_1990     CGATGGCAGGCTGGCTGCAGCAGATTGCGACGACGGCGGAATCGATGACG
Burkholderia_pseudomallei_24_1976      CGATGGCAGGCTGGCTGCAGCAGATTGCGACGACGGCGGAATCGATGACG
Burkholderia_pseudomallei_25_1977      CGATGGCAGGCTGGCTGCAGCAGATTGCGACGACGGCGGAATCGATGACG
Burkholderia_pseudomallei_31_1992      CGATGGCAGGCTGGCTGCAGCAGATTGCGACGACGGCGGAATCGATGACG
Burkholderia_pseudomallei_33_1976      CGATGGCAGGCTGGCTGCAGCAGATTGCGACGACGGCGGAATCGATGACG
Burkholderia_pseudomallei_35_1963      CGATGGCAGGCTGGCTGCAGCAGATTGCGACGACGGCGGAATCGATGACG
Burkholderia_pseudomallei_4075_1999    CGATGGCAGGCTGGCTGCAGCAGATTGCGACGACGGCGGAATCGATGACG
Burkholderia_pseudomallei_5_1949       CGATGGCAGGCTGGCTGCAGCAGATTGCGACGACGGCGGAATCGATGACG
Burkholderia_pseudomallei_6_1960       CGATGGCAGGCTGGCTGCAGCAGATTGCGACGACGGCGGAATCGATGACG
Burkholderia_pseudomallei_68_1992      CGATGGCAGGCTGGCTGCAGCAGATTGCGACGACGGCGGAATCGATGACG
Burkholderia_pseudomallei_8_8_117_2008 CGATGGCAGGCTGGCTGCAGCAGATTGCGACGACGGCGGAATCGATGACG
Burkholderia_pseudomallei_91_1984      CGATGGCAGGCTGGCTGCAGCAGATTGCGACGACGGCGGAATCGATGACG
Burkholderia_pseudomallei_9_1988       CGATGGCAGGCTGGCTGCAGCAGATTGCGACGACGGCGGAATCGATGACG
Burkholderia_pseudomallei_D150_2006    CGATGGCAGGCTGGCTGCAGCAGATTGCGACGACGGCGGAATCGATGACG
Burkholderia_pseudomallei_D35_2003     CGATGGCAGGCTGGCTGCAGCAGATTGCGACGACGGCGGAATCGATGACG
Burkholderia_pseudomallei_D51_1992     CGATGGCAGGCTGGCTGCAGCAGATTGCGACGACGGCGGAATCGATGACG
Burkholderia_pseudomallei_D60_1992     CGATGGCAGGCTGGCTGCAGCAGATTGCGACGACGGCGGAATCGATGACG
Burkholderia_pseudomallei_D77_1994     CGATGGCAGGCTGGCTGCAGCAGATTGCGACGACGGCGGAATCGATGACG
E264_1994                              CGATGGCCGGCTGGCTGCAGCAGGTCGTGACGACGGCGGAATCGATGACG
K96243_1996                            CGATGGCAGGCTGGCTGCAGCAGATTGCGACGACGGCGGAATCGATGACG
MSHR346_1996                           CGATGGCAGGCTGGCTGCAGCAGATTGCGACGACGGCGGAATCGATGACG

1026b_1993                             CGCCGCGAAATATTCGTGCATGACGCAGTGGGGCGCTTGATCGGCCGCGA
1106a_1993                             CGCCGCGAAATATTCGTGCATGACGCAGTGGGGCGCTTGATCGGCCGCGA
1106b_1996                             CGCCGCGAAATATTCGTGCATGACGCAGTGGGGCGCTTGATCGGCCGCGA
1710a_1996                             CGCCGCGAAATATTCGTGCATGACGCAGTGGGGCGCTTGATCGGCCGCGA
1710b_1999                             CGCCGCGAAATATTCGTGCATGACGCAGTGGGGCGCTTGATCGGCCGCGA
668_1995                               CGCCGCGAAATATTCGTGCATGACGCAGTGGGGCGCTTGATCGGCCGCGA
Bp22_1989                              CGCCGCGAAATATTCGTGCATGACGCAGTGGGGCGCTTGATCGGCCGCGA
BPC006_2008                            CGCCGCGAAATATTCGTGCATGACGCAGTGGGGCGCTTGATCGGCCGCGA
Burkholderia_pseudomallei_104_1990     CGCCGCGAAATATTCGTGCATGACGCAGTGGGGCGCTTGATCGGCCGCGA
Burkholderia_pseudomallei_18_1990      CGCCGCGAAATATTCGTGCATGACGCAGTGGGGCGCTTGATCGGCCGCGA
Burkholderia_pseudomallei_208_1990     CGCCGCGAAATATTCGTGCATGACGCGGTGGGGCGCTTGATCGGCCGCGA
Burkholderia_pseudomallei_24_1976      CGCCGCGAAATATTCGTGCATGACGCAGTGGGGCGCTTGATCGGCCGCGA
Burkholderia_pseudomallei_25_1977      CGCCGCGAAATATTCGTGCATGACGCAGTGGGGCGCTTGATCGGCCGCGA
Burkholderia_pseudomallei_31_1992      CGCCGCGAAATATTCGTGCATGACGCAGTGGGGCGCTTGATCGGCCGCGA
Burkholderia_pseudomallei_33_1976      CGCCGCGAAATATTCGTGCATGACGCAGTGGGGCGCTTGATCGGCCGCGA
Burkholderia_pseudomallei_35_1963      CGCCGCGAAATATTCGTGCATGACGCAGTGGGGCGCTTGATCGGCCGCGA
Burkholderia_pseudomallei_4075_1999    CGCCGCGAAATATTCGTGCATGACGCAGTGGGGCGCTTGATCGGCCGCGA
Burkholderia_pseudomallei_5_1949       CGCCGCGAAATATTCGTGCATGACGCAGTGGGGCGCTTGATCGGCCGCGA
Burkholderia_pseudomallei_6_1960       CGCCGCGAAATATTCGTGCATGACGCAGTGGGGCGCTTGATCGGCCGCGA
Burkholderia_pseudomallei_68_1992      CGCCGCGAAATATTCGTGCATGACGCAGTGGGGCGCTTGATCGGCCGCGA
Burkholderia_pseudomallei_8_8_117_2008 CGCCGCGAAATATTCGTGCATGACGCAGTGGGGCGCTTGATCGGCCGCGA
Burkholderia_pseudomallei_91_1984      CGCCGCGAAATATTCGTGCATGACGCAGTGGGGCGCTTGATCGGCCGCGA
Burkholderia_pseudomallei_9_1988       CGCCGCGAAATATTCGTGCATGACGCAGTGGGGCGCTTGATCGGCCGCGA
Burkholderia_pseudomallei_D150_2006    CGCCGCGAAATATTCGTGCATGACGCAGTGGGGCGCTTGATCGGCCGCGA
Burkholderia_pseudomallei_D35_2003     CGCCGCGAAATATTCGTGCATGACGCGGTGGGGCGCTTGATCGGCCGCGA
Burkholderia_pseudomallei_D51_1992     CGCCGCGAAATATTCGTGCATGACGCAGTGGGGCGCTTGATCGGCCGCGA
Burkholderia_pseudomallei_D60_1992     CGCCGCGAAATATTCGTGCATGACGCAGTGGGGCGCTTGATCGGCCGCGA
Burkholderia_pseudomallei_D77_1994     CGCCGCGAAATATTCGTGCATGACGCAGTGGGGCGCTTGATCGGCCGCGA
E264_1994                              CGCCGCGAGATATTCGTGCACGACGCATTGGGTCGCTTGATCGGCCGCGA
K96243_1996                            CGCCGCGAAATATTCGTGCATGACGCAGTGGGGCGCTTGATCGGCCGCGA
MSHR346_1996                           CGCCGCGAAATATTCGTGCATGACGCAGTGGGGCGCTTGATCGGCCGCGA

1026b_1993                             GACGGAGCATGCGCATTATCACTACGCTTACACGCAGCAGGGGCTGCTCG
1106a_1993                             GACGGAGCATGCGCATTATCACTACGCTTACATGCAGCAGGGGCTGCTCG
1106b_1996                             GACGGAGCATGCGCATTATCACTACGCTTACATGCAGCAGGGGCTGCTCG
1710a_1996                             GACGGAGCATGCGCATTATCACTACGCTTACACGCAGCAGGGGCTGCTCG
1710b_1999                             GACGGAGCATGCGCATTATCACTACGCTTACACGCAGCAGGGGCTGCTCG
668_1995                               GACGGAGCATGCGCATTATCACTACGCTTACACGCAGCAGGGGCTGCTCG
Bp22_1989                              GACGGAGCATGCGCATTATCACTACGCTTACATGCAGCAGGGGCTGCTCG
BPC006_2008                            GACGGAGCATGCGCATTATCACTACGCTTACATGCAGCAGGGGCTGCTCG
Burkholderia_pseudomallei_104_1990     GACGGAGCATGCGCATTATCACTACGCTTACACGCAGCAGGGGCTGCTCG
Burkholderia_pseudomallei_18_1990      GACGGAGCATGCGCATTATCACTACGCTTACACGCAGCAGGGGCTGCTCG
Burkholderia_pseudomallei_208_1990     GACGGAGCATGCGCATTATCACTACGCTTACACGCAGCAGGGGCTGCTCG
Burkholderia_pseudomallei_24_1976      GACGGAGCATGCGCATTATCACTACGCTTACACGCAGCAGGGGCTGCTCG
Burkholderia_pseudomallei_25_1977      GACGGAGCATGCGCATTATCACTACGCTTACACGCAGCAGGGGCTGCTCG
Burkholderia_pseudomallei_31_1992      GACGGAGCATGCGCATTATCACTACGCTTACACGCAGCAGGGGCTGCTCG
Burkholderia_pseudomallei_33_1976      GACGGAGCATGCGCATTATCACTACGCTTACACGCAGCAGGGGCTGCTCG
Burkholderia_pseudomallei_35_1963      GACGGAGCATGCGCATTATCACTACGCTTACACGCAGCAGGGGCTGCTCG
Burkholderia_pseudomallei_4075_1999    GACGGAGCATGCGCATTATCACTACGCTTACACGCAGCAGGGGCTGCTCG
Burkholderia_pseudomallei_5_1949       GACGGAGCATGCGCATTATCACTACGCTTACACGCAGCAGGGGCTGCTCG
Burkholderia_pseudomallei_6_1960       GACGGAGCATGCGCATTATCACTACGCTTACACGCAGCAGGGGCTGCTCG
Burkholderia_pseudomallei_68_1992      GACGGAGCATGCGCATTATCACTACGCTTACACGCAGCAGGGGCTGCTCG
Burkholderia_pseudomallei_8_8_117_2008 GACGGAGCATGCGCATTATCACTACGCTTACACGCAGCAGGGGCTGCTCG
Burkholderia_pseudomallei_91_1984      GACGGAGCATGCGCATTATCACTACGCTTACACGCAGCAGGGGCTGCTCG
Burkholderia_pseudomallei_9_1988       GACGGAGCATGCGCATTATCACTACGCTTACACGCAGCAGGGGCTGCTCG
Burkholderia_pseudomallei_D150_2006    GACGGAGCATGCGCATTATCACTACGCTTACACGCAGCAGGGGCTGCTCG
Burkholderia_pseudomallei_D35_2003     GACGGAGCATGCGCATTATCACTACGCTTACACGCAGCAGGGGCTGCTCG
Burkholderia_pseudomallei_D51_1992     GACGGAGCATGCGCATTATCACTACGCTTACACGCAGCAGGGGCTGCTCG
Burkholderia_pseudomallei_D60_1992     GACGGAGCATGCGCATTATCACTACGCTTACACGCAGCAGGGGCTGCTCG
Burkholderia_pseudomallei_D77_1994     GACGGAGCATGCGCATTATCACTACGCTTACACGCAGCAGGGGCTGCTCG
E264_1994                              GACGGAGCATGCGCATTATCACTACGCTTACACGCAGCAGGGGTTGCTCG
K96243_1996                            GACGGAGCATGCGCATTATCACTACGCTTACACGCAGCAGGGGCTGCTCG
MSHR346_1996                           GACGGAGCATGCGCATTATCACTACGCTTACACGCAGCAGGGGCTGCTCG

1026b_1993                             GAACGATCGACTGTTCTCCGACCGAAGCCGGAGAGGCGATCGGGGTCGCG
1106a_1993                             GAACGATCGACTGTTCTCCGACCGAAGCCGGAGAGGCGATCGGGGTCGCG
1106b_1996                             GAACGATCGACTGTTCTCCGACCGAAGCCGGAGAGGCGATCGGGGTCGCG
1710a_1996                             GAACGATCGACTGTTCTCCGACCGAAGCCGGAGAGGCGATCGGGGTCGCG
1710b_1999                             GAACGATCGACTGTTCTCCGACCGAAGCCGGAGAGGCGATCGGGGTCGCG
668_1995                               GAACGATCGACTGTTCTCCGACCGAAGCCGGAGAGGCGATCGGGGTCGCG
Bp22_1989                              GAACGATCGACTGTTCTCCGACCGAAGCCGGAGAGGCGATCGGGGTCGCG
BPC006_2008                            GAACGATCGACTGTTCTCCGACCGAAGCCGGAGAGGCGATCGGGGTCGCG
Burkholderia_pseudomallei_104_1990     GAACGATCGACTGTTCTCCGACCGAAGCCGGAGAGGCGATCGGGGTCGCG
Burkholderia_pseudomallei_18_1990      GAACGATCGACTGTTCTCCGACCGAAGCCGGAGAGGCGATCGGGGTCGCG
Burkholderia_pseudomallei_208_1990     GAACGATCGACTGTTCTCCGACCGAAGCCGGAGAGGCGATCGGGGTCGCG
Burkholderia_pseudomallei_24_1976      GAACGATCGACTGTTCTCCGACCGAAGCCGGAGAGGCGATCGGGGTCGCG
Burkholderia_pseudomallei_25_1977      GAACGATCGACTGTTCTCCGACCGAAGCCGGAGAGGCGATCGGGGTCGCG
Burkholderia_pseudomallei_31_1992      GAACGATCGACTGTTCTCCGACCGAAGCCGGAGAGGCGATCGGGGTCGCG
Burkholderia_pseudomallei_33_1976      GAACGATCGACTGTTCTCCGACCGAAGCCGGAGAGGCGATCGGGGTCGCG
Burkholderia_pseudomallei_35_1963      GAACGATCGACTGTTCTCCGACCGAAGCCGGAGAGGCGATCGGGGTCGCG
Burkholderia_pseudomallei_4075_1999    GAACGATCGACTGTTCTCCGACCGAAGCCGGAGAGGCGATCGGGGTCGCG
Burkholderia_pseudomallei_5_1949       GAACGATCGACTGTTCTCCGACCGAAGCCGGAGAGGCGATCGGGGTCGCG
Burkholderia_pseudomallei_6_1960       GAACGATCGACTGTTCTCCGACCGAAGCCGGAGAGGCGATCGGGGTCGCG
Burkholderia_pseudomallei_68_1992      GAACGATCGACTGTTCTCCGACCGAAGCCGGAGAGGCGATCGGGGTCGCG
Burkholderia_pseudomallei_8_8_117_2008 GAACGATCGACTGTTCTCCGACCGAAGCCGGAGAGGCGATCGGGGTCGCG
Burkholderia_pseudomallei_91_1984      GAACGATCGACTGTTCTCCGACCGAAGCCGGAGAGGCGATCGGGGTCGCG
Burkholderia_pseudomallei_9_1988       GAACGATCGACTGTTCTCCGACCGAAGCCGGAGAGGCGATCGGGGTCGCG
Burkholderia_pseudomallei_D150_2006    GAACGATCGACTGTTCTCCGACCGAAGCCGGAGAGGCGATCGGGGTCGCG
Burkholderia_pseudomallei_D35_2003     GAACGATCGACTGTTCTCCGACCGAAGCCGGAGAGGCGATCGGGGTCGCG
Burkholderia_pseudomallei_D51_1992     GAACGATCGACTGTTCTCCGACCGAAGCCGGAGAGGCGATCGGGGTCGCG
Burkholderia_pseudomallei_D60_1992     GAACGATCGACTGTTCTCCGACCGAAGCCGGAGAGGCGATCGGGGTCGCG
Burkholderia_pseudomallei_D77_1994     GAACGATCGACTGTTCTCCGACCGAAGCCGGAGAGGCGATCGGGGTCGCG
E264_1994                              GAACGGTCGATTGTTCACCGACCGAAGCCGGAGAGGCGATCGGTGTCGTG
K96243_1996                            GAACGATCGACTGTTCTCCGACCGAAGCCGGAGAGGCGATCGGGGTCGCG
MSHR346_1996                           GAACGATCGACTGTTCTCCGACCGAAGCCGGAGAGGCGATCGGGGTCGCG

1026b_1993                             GCCGACACAATCCGATTCGAGTACAACCCGTTCGGCCTCGTGACAGCCGA
1106a_1993                             GCCGACACAATCCGATTCGAGTACAACCCGTTCGGCCTCGTGACAGCCGA
1106b_1996                             GCCGACACAATCCGATTCGAGTACAACCCGTTCGGCCTCGTGACAGCCGA
1710a_1996                             GCCGACACAATCCGATTCGAGTACAACCCGTTCGGCCTCGTGACAGCCGA
1710b_1999                             GCCGACACAATCCGATTCGAGTACAACCCGTTCGGCCTCGTGACAGCCGA
668_1995                               GCCGACACAATCCGATTCGAGTACAACCCGTTCGGCCTCGTGACAGCCGA
Bp22_1989                              GCCGACACAATCCGATTCGAGTACAACCCGTTCGGCCTCGTGACAGCCGA
BPC006_2008                            GCCGACACAATCCGATTCGAGTACAACCCGTTCGGCCTCGTGACAGCCGA
Burkholderia_pseudomallei_104_1990     GCCGACACAATCCGATTCGAGTACAACCCGTTCGGCCTCGTGACAGCCGA
Burkholderia_pseudomallei_18_1990      GCCGACACAATCCGATTCGAGTACAACCCGTTCGGCCTCGTGACAGCCGA
Burkholderia_pseudomallei_208_1990     GCCGACACAATCCGATTCGAGTACAACCCGTTCGGCCTCGTGACAGCCGA
Burkholderia_pseudomallei_24_1976      GCCGACACAATCCGATTCGAATACAACCCGTTCGGCCTCGTGACAGCCGA
Burkholderia_pseudomallei_25_1977      GCCGACACAATCCGATTCGAGTACAACCCGTTCGGCCTCGTGACAGCCGA
Burkholderia_pseudomallei_31_1992      GCCGACACAATCCGATTCGAGTACAACCCGTTCGGCCTCGTGACAGCCGA
Burkholderia_pseudomallei_33_1976      GCCGACACAATCCGATTCGAGTACAACCCGTTCGGCCTCGTGACAGCCGA
Burkholderia_pseudomallei_35_1963      GCCGACACAATCCGATTCGAGTACAACCCGTTCGGCCTCGTGACAGCCGA
Burkholderia_pseudomallei_4075_1999    GCCGACACAATCCGATTCGAGTACAACCCGTTCGGCCTCGTGACAGCCGA
Burkholderia_pseudomallei_5_1949       GCCGACACAATCCGATTCGAGTACAACCCGTTCGGCCTCGTGACAGCCGA
Burkholderia_pseudomallei_6_1960       GCCGACACAATCCGATTCGAGTACAACCCGTTCGGCCTCGTGACAGCCGA
Burkholderia_pseudomallei_68_1992      GCCGACACAATCCGATTCGAGTACAACCCGTTCGGCCTCGTGACAGCCGA
Burkholderia_pseudomallei_8_8_117_2008 GCCGACACAATCCGATTCGAGTACAACCCGTTCGGCCTCGTGACAGCCGA
Burkholderia_pseudomallei_91_1984      GCCGACACAATCCGATTCGAGTACAACCCGTTCGGCCTCGTGACAGCCGA
Burkholderia_pseudomallei_9_1988       GCCGACACAATCCGATTCGAGTACAACCCGTTCGGCCTCGTGACAGCCGA
Burkholderia_pseudomallei_D150_2006    GCCGACACAATCCGATTCGAGTACAACCCGTTCGGCCTCGTGACAGCCGA
Burkholderia_pseudomallei_D35_2003     GCCGACACAATCCGATTCGAGTACAACCCGTTCGGCCTCGTGACAGCCGA
Burkholderia_pseudomallei_D51_1992     GCCGACACAATCCGATTCGAGTACAACCCGTTCGGCCTCGTGACAGCCGA
Burkholderia_pseudomallei_D60_1992     GCCGACACAATCCGATTCGAGTACAACCCGTTCGGCCTCGTGACAGCCGA
Burkholderia_pseudomallei_D77_1994     GCCGACACAATCCGATTCGAGTACAACCCGTTCGGCCTCGTGACAGCCGA
E264_1994                              GCCGACAACATTCGATTCGAGTACAACCCGTTTGGCCTCGTGACAGCCGA
K96243_1996                            GCCGACACAATCCGATTCGAGTACAACCCGTTCGGCCTCGTGACAGCCGA
MSHR346_1996                           GCCGACACAATCCGATTCGAGTACAACCCGTTCGGCCTCGTGACAGCCGA

1026b_1993                             GCACGGCGGCGCCGGTGTGCTGCACTACGAGTATGACGAGCGAGGCCGAA
1106a_1993                             GCACGGCGGCGCCGGTGTGCTGCACTACGAGTATGACGAGCGAGGCCGAA
1106b_1996                             GCACGGCGGCGCCGGTGTGCTGCACTACGAGTATGACGAGCGAGGCCGAA
1710a_1996                             GCACGGCGGCGCCGGTGTGCTGCACTACGAGTATGACGAGCGAGGCCGAA
1710b_1999                             GCACGGCGGCGCCGGTGTGCTGCACTACGAGTATGACGAGCGAGGCCGAA
668_1995                               GCACGGCGCCGCCGGTGTGCTGCACTACGAGTATGACGAGCGAGGCCGAA
Bp22_1989                              GCACGGCGGCGCCGGTGTGCTGCACTACGAGTATGACGAGCGAGGCCGAA
BPC006_2008                            GCACGGCGGCGCCGGTGTGCTGCACTACGAGTATGACGAGCGAGGCCGAA
Burkholderia_pseudomallei_104_1990     GCACGGCGGCGCCGGTGTGCTGCACTACGAGTATGACGAGCGAGGCCGAA
Burkholderia_pseudomallei_18_1990      GCACGGCGGCGCCGGTGTGCTGCACTACGAGTATGACGAGCGAGGCCGAA
Burkholderia_pseudomallei_208_1990     GCACGGCGGCGCCGGTGTGCTGCACTACGAGTATGACGAGCGAGGCCGAA
Burkholderia_pseudomallei_24_1976      GCACGGCGGCGCCGGTGTGCTGCACTACGAGTATGACGAGCGAGGCCGAA
Burkholderia_pseudomallei_25_1977      GCACGGCGGCGCCGGTGTGCTGCACTACGAGTATGACGAGCGAGGCCGAA
Burkholderia_pseudomallei_31_1992      GCACGGCGGCGCCGGTGTGCTGCACTACGAGTATGACGAGCGAGGCCGAA
Burkholderia_pseudomallei_33_1976      GCACGGCGGCGCCGGTGTGCTGCACTACGAGTATGACGAGCGAGGCCGAA
Burkholderia_pseudomallei_35_1963      GCACGGCGGCGCCGGTGTGCTGCACTACGAGTATGACGAGCGAGGCCGAA
Burkholderia_pseudomallei_4075_1999    GCACGGCGGCGCCGGTGTGCTGCACTACGAGTATGACGAGCGAGGCCGAA
Burkholderia_pseudomallei_5_1949       GCACGGCGGCGCCGGTGTGCTGCACTACGAGTATGACGAGCGAGGCCGAA
Burkholderia_pseudomallei_6_1960       GCACGGCGGCGCCGGTGTGCTGCACTACGAGTATGACGAGCGAGGCCGAA
Burkholderia_pseudomallei_68_1992      GCACGGCGGCGCCGGTGTGCTGCACTACGAGTATGACGAGCGAGGCCGAA
Burkholderia_pseudomallei_8_8_117_2008 GCACGGCGGCGCCGGTGTGCTGCACTACGAGTATGACGAGCGAGGCCGAA
Burkholderia_pseudomallei_91_1984      GCACGGCGGCGCCGGTGTGCTGCACTACGAGTATGACGAGCGAGGCCGAA
Burkholderia_pseudomallei_9_1988       GCACGGCGGCGCCGGTGTGCTGCACTACGAGTATGACGAGCGAGGCCGAA
Burkholderia_pseudomallei_D150_2006    GCACGGCGGCGCCGGTGTGCTGCACTACGAGTATGACGAGCGAGGCCGAA
Burkholderia_pseudomallei_D35_2003     GCACGGCGGCGCCGGTGTGCTGCACTACGAGTATGACGAGCGAGGCCGAA
Burkholderia_pseudomallei_D51_1992     GCACGGCGGCGCCGGTGTGCTGCACTACGAGTATGACGAGCGAGGCCGAA
Burkholderia_pseudomallei_D60_1992     GCACGGCGGCGCCGGTGTGCTGCACTACGAGTATGACGAGCGAGGCCGAA
Burkholderia_pseudomallei_D77_1994     GCACGGCGGCGCCGGTGTGCTGCACTACGAGTATGACGAGCGAGGCCGAA
E264_1994                              GCACGGCAGCGCCGGCGTGCTGCACTACGAGTACGACGCGCGAGGCCGAA
K96243_1996                            GCACGGCGGCGCCGGTGTGCTGCACTACGAGTATGACGAGCGAGGCCGAA
MSHR346_1996                           GCACGGCGGCGCCGGTGTGCTGCACTACGAGTATGACGAGCGAGGCCGAA

1026b_1993                             CCCGCGCGGTGACCCTTCCGGACGGGTGTGTCGTGAAGAGCGAGCGCGAT
1106a_1993                             CCCGCGCGGTGACCCTTCCGGACGGGTGTGTCGTGAAGAGCGAGCGCGAT
1106b_1996                             CCCGCGCGGTGACCCTTCCGGACGGGTGTGTCGTGAAGAGCGAGCGCGAT
1710a_1996                             CCCGCGCGGTGACCCTTCCGGACGGGTGTGTCGTGAAGAGCGAGCGCGAT
1710b_1999                             CCCGCGCGGTGACCCTTCCGGACGGGTGTGTCGTGAAGAGCGAGCGCGAT
668_1995                               CCCGCGCGGTGACCCTTCCGGACGGGTGTGTCGTGAAGAGCGAGCGCGAT
Bp22_1989                              CCCGCGCGGTGACCCTTCCGGACGGGTGTGTCGTGAAGAGCGAGCGCGAT
BPC006_2008                            CCCGCGCGGTGACCCTTCCGGACGGGTGTGTCGTGAAGAGCGAGCGCGAT
Burkholderia_pseudomallei_104_1990     CCCGCGCGGTGACCCTTCCGGACGGGTGTGTCGTGAAGCGCGAGCGCGAT
Burkholderia_pseudomallei_18_1990      CCCGCGCGGTGACCCTTCCGGACGGGTGTGTCGTGAAGAGCGAGCGCGAT
Burkholderia_pseudomallei_208_1990     CCCGCGCGGTGACCCTTCCGGACGGGTGTGTCGTGAAGAGCGAGCGCGAT
Burkholderia_pseudomallei_24_1976      CCCGCGCGGTGACCCTTCCGGACGGGTGTGTCGTGAAGAGCGAGCGCGAT
Burkholderia_pseudomallei_25_1977      CCCGCGCGGTGACCCTTCCGGACGGGTGTGTCGTGAAGAGCGAGCGCGAT
Burkholderia_pseudomallei_31_1992      CCCGCGCGGTGACCCTTCCGGACGGGTGTGTCGTGAAGAGCGAGCGCGAT
Burkholderia_pseudomallei_33_1976      CCCGCGCGGTGACCCTTCCGGACGGGTGTGTCGTGAAGCGCGAGCGCGAT
Burkholderia_pseudomallei_35_1963      CCCGCGCGGTGACCCTTCCGGACGGGTGTGTCGTGAAGAGCGAGCGCGAT
Burkholderia_pseudomallei_4075_1999    CCCGCGCGGTGACCCTTCCGGACGGGTGTGTCGTGAAGAGCGAGCGCGAT
Burkholderia_pseudomallei_5_1949       CCCGCGCGGTGACCCTTCCGGACGGGTGTGTCGTGAAGAGCGAGCGCGAT
Burkholderia_pseudomallei_6_1960       CCCGCGCGGTGACCCTTCCGGACGGGTGTGTCGTGAAGAGCGAGCGCGAT
Burkholderia_pseudomallei_68_1992      CCCGCGCGGTGACCCTTCCGGACGGGTGTGTCGTGAAGAGCGAGCGCGAT
Burkholderia_pseudomallei_8_8_117_2008 CCCGCGCGGTGACCCTTCCGGACGGGTGTGTCGTGAAGAGCGAGCGCGAT
Burkholderia_pseudomallei_91_1984      CCCGCGCGGTGACCCTTCCGGACGGGTGTGTCGTGAAGCGCGAGCGCGAT
Burkholderia_pseudomallei_9_1988       CCCGCGCGGTGACCCTTCCGGACGGGTGTGTCGTGAAGCGCGAGCGCGAT
Burkholderia_pseudomallei_D150_2006    CCCGCGCGGTGACCCTTCCGGACGGGTGTGTCGTGAAGCGCGAGCGCGAT
Burkholderia_pseudomallei_D35_2003     CCCGCGCGGTGACCCTTCCGGACGGGTGTGTCGTGAAGCGCGAGCGCGAT
Burkholderia_pseudomallei_D51_1992     CCCGCGCGGTGACCCTTCCGGACGGGTGTGTCGTGAAGAGCGAGCGCGAT
Burkholderia_pseudomallei_D60_1992     CCCGCGCGGTGACCCTTCCGGACGGGTGTGTCGTGAAGCGCGAGCGCGAT
Burkholderia_pseudomallei_D77_1994     CCCGCGCGGTGACCCTTCCGGACGGGTGTGTCGTGAAGAGCGAGCGCGAT
E264_1994                              CCAGCGCGGTCACCCTTCCGGACGGGTGTGTCGTGAAGAGCGAGCGCGAT
K96243_1996                            CCCGCGCGGTGACCCTTCCGGACGGGTGTGTCGTGAAGCGCGAGCGCGAT
MSHR346_1996                           CCCGCGCGGTGACCCTTCCGGACGGGTGTGTCGTGAAGCGCGAGCGCGAT

1026b_1993                             GAGGACGGACGCGTCGCGCTGGTCGGCATGACCTGTCGCGAGGAGAGTCG
1106a_1993                             GAGGACGGACGCGTCGCGCTGGTCGGCATGACCTGTCGCGAGGAGAGTCG
1106b_1996                             GAGGACGGACGCGTCGCGCTGGTCGGCATGACCTGTCGCGAGGAGAGTCG
1710a_1996                             GAGGACGGACGCGTCGCGCTGGTCGGCATGACCTGTCGCGAGGAGAGTCG
1710b_1999                             GAGGACGGACGCGTCGCGCTGGTCGGCATGACCTGTCGCGAGGAGAGTCG
668_1995                               GAGGACGGACGCGTCGCGCTGATCGGCATGACCTGTCGCGAGGAGAGTCG
Bp22_1989                              GAGGACGGACGCGTCGCGCTGGTCGGCATGACCTGTCGCGAGGAGAGTCG
BPC006_2008                            GAGGACGGACGCGTCGCGCTGGTCGGCATGACCTGTCGCGAGGAGAGTCG
Burkholderia_pseudomallei_104_1990     GAGGACGGACGCGTCGCGCTGGTCGGCATGACCTGTCGCGAGGAGAGTCG
Burkholderia_pseudomallei_18_1990      GAGGACGGACGCGTCGCGCTGGTCGGCATGACCTGTCGCGAGGAGAGTCG
Burkholderia_pseudomallei_208_1990     GAGGACGGACGCGTCGCGCTGGTCGGCATGACCTGTCGCGAGGAGAGTCG
Burkholderia_pseudomallei_24_1976      GAGGACGGACGCGTCGCGCTGGTCGGCATGACCTGTCGCGAGGAGAGTCG
Burkholderia_pseudomallei_25_1977      GAGGACGGACGCGTCGCGCTGGTCGGCATGACCTGTCGCGAGGAGAGTCG
Burkholderia_pseudomallei_31_1992      GAGGACGGACGCGTCGCGCTGGTCGGCATGACCTGTCGCGAGGAGAGTCG
Burkholderia_pseudomallei_33_1976      GAGGACGGACGCGTCGCGCTGGTCGGCATGACCTGTCGCGAGGAGAGTCG
Burkholderia_pseudomallei_35_1963      GAGGACGGACGCGTCGCGCTGGTCGGCATGACCTGTCGCGAGGAGAGTCG
Burkholderia_pseudomallei_4075_1999    GAGGACGGACGCGTCGCGCTGGTCGGCATGACCTGTCGCGAGGAGAGTCG
Burkholderia_pseudomallei_5_1949       GAGGACGGACGCGTCGCGCTGGTCGGCATGACCTGTCGCGAGGAGAGTCG
Burkholderia_pseudomallei_6_1960       GAGGACGGACGCGTCGCGCTGGTCGGCATGACCTGTCGCGAGGAGAGTCG
Burkholderia_pseudomallei_68_1992      GAGGACGGACGCGTCGCGCTGGTCGGCATGACCTGTCGCGAGGAGAGTCG
Burkholderia_pseudomallei_8_8_117_2008 GAGGACGGACGCGTCGCGCTGGTCGGCATGACCTGTCGCGAGGAGAGTCG
Burkholderia_pseudomallei_91_1984      GAGGACGGACGCGTCGCGCTGGTCGGCATGACCTGTCGCGAGGAGAGTCG
Burkholderia_pseudomallei_9_1988       GAGGACGGACGCGTCGCGCTGGTCGGCATGACCTGTCGCGAGGAGAGTCG
Burkholderia_pseudomallei_D150_2006    GAGGACGGACGCGTCGCGCTGATCGGCATGACCTGTCGCGAGGAGAGTCG
Burkholderia_pseudomallei_D35_2003     GAGGACGGACGCGTCGCGCTGATCGGCATGACCTGTCGCGAGGAGAGTCG
Burkholderia_pseudomallei_D51_1992     GAGGACGGACGCGTCGCGCTGATCGGCATGACCTGTCGCGAGGAGAGTCG
Burkholderia_pseudomallei_D60_1992     GAGGACGGACGCGTCGCGCTGGTCGGCATGACCTGTCGCGAGGAGAGTCG
Burkholderia_pseudomallei_D77_1994     GAGGACGGACGCGTCGCGCTGGTCGGCATGACCTGTCGCGAGGAGAGTCG
E264_1994                              GAGGCCGGATGCGTCGCGCTGATCGGCATGACCTGTCGCGAGGAGAGTCG
K96243_1996                            GAGGACGGACGCGTCGCGCTGGTCGGCATGACCTGTCGCGAGGAGAGTCG
MSHR346_1996                           GAGGACGGACGCGTCGCGCTGATCGGCATGACCTGTCGCGAGGAGAGTCG

1026b_1993                             CGGGATCGCCGCGTTTCGCTACGACAGTCTGGGGCGACAAGTGTTGCGAT
1106a_1993                             CGGGATCGCCGCGTTTCGCTACGACAATCTGGGGCGACAAGTGTTGCGAT
1106b_1996                             CGGGATCGCCGCGTTTCGCTACGACAATCTGGGGCGACAAGTGTTGCGAT
1710a_1996                             CGGGATCGCCGCGTTTCGCTACGACAATCTGGGGCGACAAGTGTTGCGAT
1710b_1999                             CGGGATCGCCGCGTTTCGCTACGACAATCTGGGGCGACAAGTGTTGCGAT
668_1995                               TGGGATCGCCGCGTTTCGCTACGACAATCTGGGGCGACAAGTGTTGCGAT
Bp22_1989                              CGGGATCGCCGCGTTTCGCTACGACAATCTGGGGCGACAAGTGTTGCGAT
BPC006_2008                            CGGGATCGCCGCGTTTCGCTACGACAATCTGGGGCGACAAGTGTTGCGAT
Burkholderia_pseudomallei_104_1990     CGGGATCGCCGCGTTTCGCTACGACAATCTGGGGCGACAAGTGTTGCGAT
Burkholderia_pseudomallei_18_1990      CGGGATCGCCGCGTTTCGCTACGACAATCTGGGGCGACAAGTGTTGCGAT
Burkholderia_pseudomallei_208_1990     CGGGATCGCCGCGTTTCGCTACGACAGTCTGGGGCGACAAGTGTTGCGAT
Burkholderia_pseudomallei_24_1976      CGGGATCGCCGCGTTTCGCTACGACAATCTGGGGCGACAAGTGTTGCGAT
Burkholderia_pseudomallei_25_1977      CGGGATCGCCGCGTTTCGCTACGACAATCTGGGGCGACAAGTGTTGCGAT
Burkholderia_pseudomallei_31_1992      CGGGATCGCCGCGTTTCGCTACGACAATCTGGGGCGACAAGTGTTGCGAT
Burkholderia_pseudomallei_33_1976      CGGGATCGCCGCGTTTCGCTACGACAATCTGGGGCGACAAGTGTTGCGAT
Burkholderia_pseudomallei_35_1963      CGGGATCGCCGCGTTTCGCTACGACAATCTGGGGCGACAAGTGTTGCGAT
Burkholderia_pseudomallei_4075_1999    CGGGATCGCCGCGTTTCGCTACGACAATCTGGGGCGACAAGTGTTGCGAT
Burkholderia_pseudomallei_5_1949       CGGGATCGCCGCGTTTCGCTACGACAGTCTGGGGCGACAAGTGTTGCGAT
Burkholderia_pseudomallei_6_1960       CGGGATCGCCGCGTTTCGCTACGACAATCTGGGGCGACAAGTGTTGCGAT
Burkholderia_pseudomallei_68_1992      CGGGATCGCCGCGTTTCGCTACGACAATCTGGGGCGACAAGTGTTGCGAT
Burkholderia_pseudomallei_8_8_117_2008 CGGGATCGCCGCGTTTCGCTACGACAGTCTGGGGCGACAAGTGTTGCGAT
Burkholderia_pseudomallei_91_1984      CGGGATCGCCGCGTTTCGCTACGACAATCTGGGGCGACAAGTGTTGCGAT
Burkholderia_pseudomallei_9_1988       CGGGATCGCCGCGTTTCGCTACGACAATCTGGGGCGACAAGTGTTGCGAT
Burkholderia_pseudomallei_D150_2006    CGGGATCGCCGCGTTTCGCTACGACAGTCTGGGGCGACAAGTGTTGCGAT
Burkholderia_pseudomallei_D35_2003     CGGGATCGCCGCGTTTCGCTACGACAATCTGGGGCGACAAGTGTTGCGAT
Burkholderia_pseudomallei_D51_1992     CGGGATCGCCGCGTTTCGCTACGACAATCTGGGGCGACAAGTGTTGCGAT
Burkholderia_pseudomallei_D60_1992     CGGGATCGCCGCGTTTCGCTACGACAGTCTGGGGCGACAAGTGTTGCGAT
Burkholderia_pseudomallei_D77_1994     CGGGATCGCCGCGTTTCGCTACGACAGTCTGGGGCGACAAGTGTTGCGAT
E264_1994                              CGGGATCGCCGCATTTCGCTACGACAATCTAGGGCGACAAGTGTTGCGAT
K96243_1996                            CGGGATCGCCGCGTTTCGCTACGACAATCTGGGGCGACAAGTGTTGCGAT
MSHR346_1996                           CGGGATCGCCGCGTTTCGCTACGACAGTCTGGGGCGACAAGTGTTGCGAT

1026b_1993                             CACAAGGCGAGCTCTATCTGCGCTCCGTCTACACGTCGGCGTCCGAACTG
1106a_1993                             CACAAGGCGAGCTCTATCTGCGCTCCGTCTACACGTCGGCGTCTGAACTG
1106b_1996                             CACAAGGCGAGCTCTATCTGCGCTCCGTCTACACGTCGGCGTCTGAACTG
1710a_1996                             CACAAGGCGAGCTCTATCTGCGCTCCGTCTACACGTCGGCGTCCGAACTG
1710b_1999                             CACAAGGCGAGCTCTATCTGCGCTCCGTCTACACGTCGGCGTCCGAACTG
668_1995                               CACAAGGCGAGCTCTATCTGCGCTCCGTCTACACGTCGGCGTCCGAACTG
Bp22_1989                              CACAAGGCGAGCTCTATCTGCGCTCCGTCTACACGTCGGCGTCTGAACTG
BPC006_2008                            CACAAGGCGAGCTCTATCTGCGCTCCGTCTACACGTCGGCGTCTGAACTG
Burkholderia_pseudomallei_104_1990     CACAAGGCGAGCTCTATCTGCGCTCCGTCTACACGTCGGCGTCCGAACTG
Burkholderia_pseudomallei_18_1990      CACAAGGCGAGCTCTATCTGCGCTCCGTCTACACGTCGGCGTCCGAACTG
Burkholderia_pseudomallei_208_1990     CACAAGGCGAGCTCTATCTGCGCTCCGTCTACACGTCGGCGTCCGAACTG
Burkholderia_pseudomallei_24_1976      CACAAGGCGAGCTCTATCTGCGCTCCGTCTACACGTCGGCGTCCGAACTG
Burkholderia_pseudomallei_25_1977      CACAAGGCGAGCTCTATCTGCGCTCCGTCTACACGTCGGCGTCCGAACTG
Burkholderia_pseudomallei_31_1992      CACAAGGCGAGCTCTATCTGCGCTCCGTCTACACGTCGGCGTCCGAACTG
Burkholderia_pseudomallei_33_1976      CACAAGGCGAGCTCTATCTGCGCTCCGTCTACACGTCGGCGTCCGAACTG
Burkholderia_pseudomallei_35_1963      CACAAGGCGAGCTCTATCTGCGCTCCGTCTACACGTCGGCGTCCGAACTG
Burkholderia_pseudomallei_4075_1999    CACAAGGCGAGCTCTATCTGCGCTCCGTCTACACGTCGGCGTCCGAACTG
Burkholderia_pseudomallei_5_1949       CACAAGGCGAGCTCTATCTGCGCTCCGTCTACACGTCGGCGTCCGAACTG
Burkholderia_pseudomallei_6_1960       CACAAGGCGAGCTCTATCTGCGCTCCGTCTACACGTCGGCGTCCGAACTG
Burkholderia_pseudomallei_68_1992      CACAAGGCGAGCTCTATCTGCGCTCCGTCTACACGTCGGCGTCCGAACTG
Burkholderia_pseudomallei_8_8_117_2008 CACAAGGCGAGCTCTATCTGCGCTCCGTCTACACGTCGGCGTCCGAACTG
Burkholderia_pseudomallei_91_1984      CACAAGGCGAGCTCTATCTGCGCTCCGTCTACACGTCGGCGTCCGAACTG
Burkholderia_pseudomallei_9_1988       CACAAGGCGAGCTCTATCTGCGCTCCGTCTACACGTCGGCGTCCGAACTG
Burkholderia_pseudomallei_D150_2006    CACAAGGCGAGCTCTATCTGCGCTCCGTCTACACGTCGGCGTCCGAACTG
Burkholderia_pseudomallei_D35_2003     CACAAGGCGAGCTCTATCTGCGCTCCGTCTACACGTCGGCGTCCGAACTG
Burkholderia_pseudomallei_D51_1992     CACAAGGCGAGCTCTATCTGCGCTCCGTCTACACGTCGGCGTCCGAACTG
Burkholderia_pseudomallei_D60_1992     CACAAGGCGAGCTCTATCTGCGCTCCGTCTACACGTCGGCGTCCGAACTG
Burkholderia_pseudomallei_D77_1994     CACAAGGCGAGCTCTATCTGCGCTCCGTCTACACGTCGGCGTCCGAACTG
E264_1994                              CGCAAGGCGAGCTTTATCTGCGTTCCGTTTACACGTCGACGTCCGAACTC
K96243_1996                            CACAAGGCGAGCTCTATCTGCGCTCCGTCTACACGTCGGCGTCCGAACTG
MSHR346_1996                           CACAAGGCGAGCTCTATCTGCGCTCCGTCTACACGTCGGCGTCCGAACTG

1026b_1993                             GAACGTTGCTTTGCCATGAGCGTGGTCCGAACCCCGAACAACGAAATGCA
1106a_1993                             GAACGTTGCTTTGCCATGAGCGTGGTCCGAACCCCGAACAACGAAATGCA
1106b_1996                             GAACGTTGCTTTGCCATGAGCGTGGTCCGAACCCCGAACAACGAAATGCA
1710a_1996                             GAACGTTGCTTTGCCATGAGCGTGGTCCGAACCCCGAACAACGAAATGCA
1710b_1999                             GAACGTTGCTTTGCCATGAGCGTGGTCCGAACCCCGAACAACGAAATGCA
668_1995                               GAACGTTGCTTTGCCATGAGCGTGGTCCGAACCCCGAACAACGAAATGCA
Bp22_1989                              GAACGTTGCTTTGCCATGAGCGTGGTCCGAACCCCGAACAACGAAATGCA
BPC006_2008                            GAACGTTGCTTTGCCATGAGCGTGGTCCGAACCCCGAACAACGAAATGCA
Burkholderia_pseudomallei_104_1990     GAACGTTGCTTTGCCATGAGCGTGGTCCGAACCCCGAACAACGAAATGCA
Burkholderia_pseudomallei_18_1990      GAACGTTGCTTTGCCATGAGCGTGGTCCGAACCCCGAACAACGAAATGCA
Burkholderia_pseudomallei_208_1990     GAACGTTGCTTTGCCATGAGCGTGATCCGAACCCCGAACAACGAAATGCA
Burkholderia_pseudomallei_24_1976      GAACGTTGCTTTGCCATGAGCGTGATCCGAACCCCGAACAACGAAATGCA
Burkholderia_pseudomallei_25_1977      GAACGTTGCTTTGCCATGAGCGTGGTCCGAACCCCGAACAACGAAATGCA
Burkholderia_pseudomallei_31_1992      GAACGTTGCTTTGCCATGAGCGTGGTCCGAACCCCGAACAACGAAATGCA
Burkholderia_pseudomallei_33_1976      GAACGTTGCTTTGCCATGAGCGTGGTCCGAACCCCGAACAACGAAATGCA
Burkholderia_pseudomallei_35_1963      GAACGTTGCTTTGCCATGAGCGTGGTCCGAACCCCGAACAACGAAATGCA
Burkholderia_pseudomallei_4075_1999    GAACGTTGCTTTGCCATGAGCGTGGTCCGAACCCCGAACAACGAAATGCA
Burkholderia_pseudomallei_5_1949       GAACGTTGCTTTGCCATGAGCGTGGTCCGAACCCCGAACAACGAAATGCA
Burkholderia_pseudomallei_6_1960       GAACGTTGCTTTGCCATGAGCGTGGTCCGAACCCCGAACAACGAAATGCA
Burkholderia_pseudomallei_68_1992      GAACGTTGCTTTGCCATGAGCGTGGTCCGAACCCCGAACAACGAAATGCA
Burkholderia_pseudomallei_8_8_117_2008 GAACGTTGCTTTGCCATGAGCGTGGTCCGAACCCCGAACAACGAAATGCA
Burkholderia_pseudomallei_91_1984      GAACGTTGCTTTGCCATGAGCGTGGTCCGAACCCCGAACAACGAAATGCA
Burkholderia_pseudomallei_9_1988       GAACGTTGCTTTGCCATGAGCGTGGTCCGAACCCCGAACAACGAAATGCA
Burkholderia_pseudomallei_D150_2006    GAACGTTGCTTTGCCATGAGCGTGGTCCGAACCCCGAACAACGAAATGCA
Burkholderia_pseudomallei_D35_2003     GAACGTTGCTTTGCCATGAGCGTGGTCCGAACCCCGAACAACGAAATGCA
Burkholderia_pseudomallei_D51_1992     GAACGTTGCTTTGCCATGAGCGTGGTCCGAACCCCGAACAACGAAATGCA
Burkholderia_pseudomallei_D60_1992     GAACGTTGCTTTGCCATGAGCGTGGTCCGAACCCCGAACAACGAAATGCA
Burkholderia_pseudomallei_D77_1994     GAACGTTGCTTTGCCATGAGCGTGGTCCGAACCCCGAACAACGAAATGCA
E264_1994                              GAACGTTGTTTTGCGATGAATGTTGTCCGAACCCCGAACAACGAAATGCA
K96243_1996                            GAACGTTGCTTTGCCATGAGCGTGGTCCGAACCCCGAACAACGAAATGCA
MSHR346_1996                           GAACGTTGCTTTGCCATGAGCGTGGTCCGAACCCCGAACAACGAAATGCA

1026b_1993                             GGCGGGTGAAGTACGGTATTGGCGGGAATTTCAGTACAGCATCGCCGGCA
1106a_1993                             GGCGGGTGAAGTACGGTATTGGCGGGAATTTCAGTACAGCATCGCCGGCA
1106b_1996                             GGCGGGTGAAGTACGGTATTGGCGGGAATTTCAGTACAGCATCGCCGGCA
1710a_1996                             GGCGGGTGAAGTACGGTATTGGCGGGAATTTCAGTACAGCATCGCCGGCA
1710b_1999                             GGCGGGTGAAGTACGGTATTGGCGGGAATTTCAGTACAGCATCGCCGGCA
668_1995                               GGCGGGTGAGGTACGGTATTGGCGGGAATTTCAGTACAGCATCGCCGGCA
Bp22_1989                              GGCGGGTGAAGTACGGTATTGGCGGGAATTTCAGTACAGCATCGCCGGCA
BPC006_2008                            GGCGGGTGAAGTACGGTATTGGCGGGAATTTCAGTACAGCATCGCCGGCA
Burkholderia_pseudomallei_104_1990     GGCGGGTGAGGTACGGTATTGGCGGGAATTTCAGTACAGCATCGCCGGCA
Burkholderia_pseudomallei_18_1990      GGCGGGTGAAGTACGGTATTGGCGGGAATTTCAGTACAGCATCGCCGGCA
Burkholderia_pseudomallei_208_1990     GGCGGGTGAAGTACGGTATTGGCGGGAATTTCAGTACAGCATCGCCGGCA
Burkholderia_pseudomallei_24_1976      GGCGGGTGAAGTACGGTATTGGCGGGAATTTCAGTACAGCATCGCCGGCA
Burkholderia_pseudomallei_25_1977      GGCGGGTGAAGTACGGTATTGGCGGGAATTTCAGTACAGCATCGCCGGCA
Burkholderia_pseudomallei_31_1992      GGCGGGTGAAGTACGGTATTGGCGGGAATTTCAGTACAGCATCGCCGGCA
Burkholderia_pseudomallei_33_1976      GGCGGGTGAAGTACGGTATTGGCGGGAATTTCAGTACAGCATCGCCGGCA
Burkholderia_pseudomallei_35_1963      GGCGGGTGAAGTACGGTATTGGCGGGAATTTCAGTACAGCATCGCCGGCA
Burkholderia_pseudomallei_4075_1999    GGCGGGTGAAGTACGGTATTGGCGGGAATTTCAGTACAGCATCGCCGGCA
Burkholderia_pseudomallei_5_1949       GGCGGGTGAGGTACGGTATTGGCGGGAATTTCAGTACAGCATCGCCGGCA
Burkholderia_pseudomallei_6_1960       GGCGGGTGAAGTACGGTATTGGCGGGAATTTCAGTACAGCATCGCCGGCA
Burkholderia_pseudomallei_68_1992      GGCGGGTGAAGTACGGTATTGGCGGGAATTTCAGTACAGCATCGCCGGCA
Burkholderia_pseudomallei_8_8_117_2008 GGCGGGTGAGGTACGGTATTGGCGGGAATTTCAGTACAGCATCGCCGGCA
Burkholderia_pseudomallei_91_1984      GGCGGGTGAGGTACGGTATTGGCGGGAATTTCAGTACAGCATCGCCGGCA
Burkholderia_pseudomallei_9_1988       GGCGGGTGAGGTACGGTATTGGCGGGAATTTCAGTACAGCATCGCCGGCA
Burkholderia_pseudomallei_D150_2006    GGCGGGTGAAGTACGGTATTGGCGGGAATTTCAGTACAGCATCGCCGGCA
Burkholderia_pseudomallei_D35_2003     GGCGGGTGAGGTACGGTATTGGCGGGAATTTCAGTACAGCATCGCCGGCA
Burkholderia_pseudomallei_D51_1992     GGCGGGTGAGGTACGGTATTGGCGGGAATTTCAGTACAGCATCGCCGGCA
Burkholderia_pseudomallei_D60_1992     GGCGGGTGAGGTACGGTATTGGCGGGAATTTCAGTACAGCATCGCCGGCA
Burkholderia_pseudomallei_D77_1994     GGCGGGTGAAGTACGGTATTGGCGGGAATTTCAGTACAGCATCGCCGGCA
E264_1994                              GGCGGGTGAAATACAGTATTGGCGGGAATTTCAGTACAGCATCGCCGGCA
K96243_1996                            GGCGGGTGAGGTACGGTATTGGCGGGAATTTCAGTACAGCATCGCCGGCA
MSHR346_1996                           GGCGGGTGAAGTACGGTATTGGCGGGAATTTCAGTACAGCATCGCCGGCA

1026b_1993                             ATATCACTCAAGTCGGGGATCGCTTCGAAGGGAAAACGTACTGCGATTAC
1106a_1993                             ATATCACTCAAGTCGGGGATCGCTTCGAAGGGAAAACGTACTGCGATTAC
1106b_1996                             ATATCACTCAAGTCGGGGATCGCTTCGAAGGGAAAACGTACTGCGATTAC
1710a_1996                             ATATCACTCAAGTCGGGGATCGCTTCGAAGGGAAAACGTACTGCGATTAC
1710b_1999                             ATATCACTCAAGTCGGGGATCGCTTCGAAGGGAAAACGTACTGCGATTAC
668_1995                               ATATCACTCAAGTCGGGGATCGCTTCGAAGGGAAAACGTACTGCGATTAC
Bp22_1989                              ATATCACTCAAGTCGGGGATCGCTTCGAAGGGAAAACGTACTGCGATTAC
BPC006_2008                            ATATCACTCAAGTCGGGGATCGCTTCGAAGGGAAAACGTACTGCGATTAC
Burkholderia_pseudomallei_104_1990     ATATCACTCAAGTCGGGGATCGCTTCGAAGGGAAAACGTACTGCGATTAC
Burkholderia_pseudomallei_18_1990      ATATCACTCAAGTCGGGGATCGCTTCGAAGGGAAAACGTACTGCGATTAC
Burkholderia_pseudomallei_208_1990     ATATCACTCAAGTCGGGGATCGCTTCGAAGGGAAAACGTACTGCGATTAC
Burkholderia_pseudomallei_24_1976      ATATCACTCAAGTCGGGGATCGCTTCGAAGGGAAAACGTACTGCGATTAC
Burkholderia_pseudomallei_25_1977      ATATCACTCAAGTCGGGGATCGCTTCGAAGGAAAAACGTACTGCGATTAC
Burkholderia_pseudomallei_31_1992      ATATCACTCAAGTCGGGGATCGCTTCGAAGGAAAAACGTACTGCGATTAC
Burkholderia_pseudomallei_33_1976      ATATCACTCAAGTCGGGGATCGCTTCGAAGGGAAAACGTACTGCGATTAC
Burkholderia_pseudomallei_35_1963      ATATCACTCAAGTCGGGGATCGCTTCGAAGGGAAAACGTACTGCGATTAC
Burkholderia_pseudomallei_4075_1999    ATATCACTCAAGTCGGGGATCGCTTCGAAGGGAAAACGTACTGCGATTAC
Burkholderia_pseudomallei_5_1949       ATATCACTCAAGTCGGGGATCGCTTCGAAGGGAAAACGTACTGCGATTAC
Burkholderia_pseudomallei_6_1960       ATATCACTCAAGTCGGGGATCGCTTCGAAGGGAAAACGTACTGCGATTAC
Burkholderia_pseudomallei_68_1992      ATATCACTCAAGTCGGGGATCGCTTCGAAGGGAAAACGTACTGCGATTAC
Burkholderia_pseudomallei_8_8_117_2008 ATATCACTCAAGTCGGGGATCGCTTCGAAGGGAAAACGTACTGCGATTAC
Burkholderia_pseudomallei_91_1984      ATATCACTCAAGTCGGGGATCGCTTCGAAGGGAAAACGTACTGCGATTAC
Burkholderia_pseudomallei_9_1988       ATATCACTCAAGTCGGGGATCGCTTCGAAGGGAAAACGTACTGCGATTAC
Burkholderia_pseudomallei_D150_2006    ATATCACTCAAGTCGGGGATCGCTTCGAAGGGAAAACGTACTGCGATTAC
Burkholderia_pseudomallei_D35_2003     ATATCACTCAAGTCGGGGATCGCTTCGAAGGGAAAACGTACTGCGATTAC
Burkholderia_pseudomallei_D51_1992     ATATCACTCAAGTCGGGGATCGCTTCGAAGGGAAAACGTACTGCGATTAC
Burkholderia_pseudomallei_D60_1992     ATATCACTCAAGTCGGGGATCGCTTCGAAGGGAAAACGTACTGCGATTAC
Burkholderia_pseudomallei_D77_1994     ATATCACTCAAGTCGGGGATCGCTTCGAAGGGAAAACGTACTGCGATTAC
E264_1994                              ATGTAACGCAAGTCGCGGATCGCTTCGAAGGAAAAACGTACTGCGATTAC
K96243_1996                            ATATCACTCAAGTCGGGGATCGCTTCGAAGGGAAAACGTACTGCGATTAC
MSHR346_1996                           ATATCACTCAAGTCGGGGATCGCTTCGAAGGGAAAACGTACTGCGATTAC

1026b_1993                             GATCGTCGGGGGCGCCTGCTTCGAATGTTGTCCGACGAGGTCGGGATCGA
1106a_1993                             GATCGTCGGGGGCGCCTGCTTCGAATGTTGTCCGACGAGGTCGGGATCGA
1106b_1996                             GATCGTCGGGGGCGCCTGCTTCGAATGTTGTCCGACGAGGTCGGGATCGA
1710a_1996                             GATCGTCGGGGGCGCCTGCTTCGAATGTTGTCCGACGAGGTCGGGATCGA
1710b_1999                             GATCGTCGGGGGCGCCTGCTTCGAATGTTGTCCGACGAGGTCGGGATCGA
668_1995                               GATCGTCGGGGGCGCCTGCTTCGAATGTTGTCCGACGAGGTCGGGATCGA
Bp22_1989                              GATCGTCGGGGGCGCCTGCTTCGAATGTTGTCCGACGAGGTCGGGATCGA
BPC006_2008                            GATCGTCGGGGGCGCCTGCTTCGAATGTTGTCCGACGAGGTCGGGATCGA
Burkholderia_pseudomallei_104_1990     GATCGTCGGGGGCGCCTGCTTCGAATGTTGTCCGACGAGGTCGGGATCGA
Burkholderia_pseudomallei_18_1990      GATCGTCGGGGGCGCCTGCTTCGAATGTTGTCCGACGAGGTCGGGATCGA
Burkholderia_pseudomallei_208_1990     GATCGTCGGGGGCGCCTGCTTCGAATGTTGTCCGACGAGGTCGGGATCGA
Burkholderia_pseudomallei_24_1976      GATCGTCGGGGGCGCCTGCTTCGAATGTTGTCCGACGAGGTCGGGATCGA
Burkholderia_pseudomallei_25_1977      GATCGTCGGGGGCGCCTGCTTCGAATGTTGTCCGACGAGGTCGGGATCGA
Burkholderia_pseudomallei_31_1992      GATCGTCGGGGGCGCCTGCTTCGAATGTTGTCCGACGAGGTCGGGATCGA
Burkholderia_pseudomallei_33_1976      GATCGTCGGGGGCGCCTGCTTCGAATGTTGTCCGACGAGGTCGGGATCGA
Burkholderia_pseudomallei_35_1963      GATCGTCGGGGGCGCCTGCTTCGAATGTTGTCCGACGAGGTCGGGATCGA
Burkholderia_pseudomallei_4075_1999    GATCGTCGGGGGCGCCTGCTTCGAATGTTGTCCGACGAGGTCGGGATCGA
Burkholderia_pseudomallei_5_1949       GATCGTCGGGGGCGCCTGCTTCGAATGTTGTCCGACGAGGTCGGGATCGA
Burkholderia_pseudomallei_6_1960       GATCGTCGGGGGCGCCTGCTTCGAATGTTGTCCGACGAGGTCGGGATCGA
Burkholderia_pseudomallei_68_1992      GATCGTCGGGGGCGCCTGCTTCGAATGTTGTCCGACGAGGTCGGGATCGA
Burkholderia_pseudomallei_8_8_117_2008 GATCGTCGGGGGCGCCTGCTTCGAATGTTGTCCGACGAGGTCGGGATCGA
Burkholderia_pseudomallei_91_1984      GATCGTCGGGGGCGCCTGCTTCGAATGTTGTCCGACGAGGTCGGGATCGA
Burkholderia_pseudomallei_9_1988       GATCGTCGGGGGCGCCTGCTTCGAATGTTGTCCGACGAGGTCGGGATCGA
Burkholderia_pseudomallei_D150_2006    GATCGTCGGGGGCGCCTGCTTCGAATGTTGTCCGACGAGGTCGGGATCGA
Burkholderia_pseudomallei_D35_2003     GATCGTCGGGGGCGCCTGCTTCGAATGTTGTCCGACGAGGTCGGGATCGA
Burkholderia_pseudomallei_D51_1992     GATCGTCGGGGGCGCCTGCTTCGAATGTTGTCCGACGAGGTCGGGATCGA
Burkholderia_pseudomallei_D60_1992     GATCGTCGGGGGCGCCTGCTTCGAATGTTGTCCGACGAGGTCGGGATCGA
Burkholderia_pseudomallei_D77_1994     GATCGTCGGGGGCGCCTGCTTCGAATGTTGTCCGACGAGGTCGGGATCGA
E264_1994                              GATCGTCGAGGGCGCCTGCTTCGGATGCTGTCCGATGAGGTCGGGATCGA
K96243_1996                            GATCGTCGGGGGCGCCTGCTTCGAATGTTGTCCGACGAGGTCGGGATCGA
MSHR346_1996                           GATCGTCGGGGGCGCCTGCTTCGAATGTTGTCCGACGAGGTCGGGATCGA

1026b_1993                             ATACTTTACGTGGGATGCCGCCGGCAACCTGTTCGATACGGCGCATGTTG
1106a_1993                             ATACTTTACGTGGGATGCCGCCGGCAACCTGTTCGATACGGCACATGTTG
1106b_1996                             ATACTTTACGTGGGATGCCGCCGGCAACCTGTTCGATACGGCACATGTTG
1710a_1996                             ATACTTTACGTGGGACGCCGCCGGCAACCTGTTCGATACGGCGCATGTTG
1710b_1999                             ATACTTTACGTGGGACGCCGCCGGCAACCTGTTCGATACGGCGCATGTTG
668_1995                               ATACTTTACGTGGGACGCCGCCGGCAACCTGTTCGATACGGCGCATGTTG
Bp22_1989                              ATACTTTACGTGGGATGCCGCCGGCAACCTGTTCGATACGGCACATGTTG
BPC006_2008                            ATACTTTACGTGGGATGCCGCCGGCAACCTGTTCGATACGGCACATGTTG
Burkholderia_pseudomallei_104_1990     ATACTTTACGTGGGACGCCGCCGGCAACCTGTTCGATACGGCGCATGTTG
Burkholderia_pseudomallei_18_1990      ATACTTTACGTGGGACGCCGCCGGCAACCTGTTCGATACGGCGCATGTTG
Burkholderia_pseudomallei_208_1990     ATACTTTACGTGGGACGCCGCCGGCAACCTGTTCGATACGGCGCATGTTG
Burkholderia_pseudomallei_24_1976      ATACTTTACGTGGGATGCCGCCGGCAACCTGTTCGATACGGCGCATGTTG
Burkholderia_pseudomallei_25_1977      ATACTTTACGTGGGATGCCGCCGGCAACCTGTTCGATACGGCACATGTTG
Burkholderia_pseudomallei_31_1992      ATACTTTACGTGGGACGCCGCCGGCAACCTGTTCGATACGGCGCATGTTG
Burkholderia_pseudomallei_33_1976      ATACTTTACGTGGGACGCCGCCGGCAACCTGTTCGATACGGCGCATGTTG
Burkholderia_pseudomallei_35_1963      ATACTTTACGTGGGACGCCGCCGGCAACCTGTTCGATACGGCGCATGTTG
Burkholderia_pseudomallei_4075_1999    ATACTTTACGTGGGACGCCGCCGGCAACCTGTTCGATACGGCGCATGTTG
Burkholderia_pseudomallei_5_1949       ATACTTTACGTGGGACGCCGCCGGCAACCTGTTCGATACGGCGCATGTTG
Burkholderia_pseudomallei_6_1960       ATACTTTACGTGGGACGCCGCCGGCAACCTGTTCGATACGGCGCATGTTG
Burkholderia_pseudomallei_68_1992      ATACTTTACGTGGGACGCCGCCGGCAACCTGTTCGATACGGCGCATGTTG
Burkholderia_pseudomallei_8_8_117_2008 ATACTTTACGTGGGATGCCGCCGGCAACCTGTTCGATACGGCGCATGTTG
Burkholderia_pseudomallei_91_1984      ATACTTTACGTGGGACGCCGCCGGCAACCTGTTCGATACGGCGCATGTTG
Burkholderia_pseudomallei_9_1988       ATACTTTACGTGGGACGCCGCCGGCAACCTGTTCGATACGGCGCATGTTG
Burkholderia_pseudomallei_D150_2006    ATACTTTACGTGGGACGCCGCCGGCAACCTGTTCGATACGGCGCATGTTG
Burkholderia_pseudomallei_D35_2003     ATACTTTACGTGGGACGCCGCCGGCAACCTGTTCGATACGGCGCATGTTG
Burkholderia_pseudomallei_D51_1992     ATACTTTACGTGGGACGCCGCCGGCAACCTGTTCGATACGGCGCATGTTG
Burkholderia_pseudomallei_D60_1992     ATACTTTACGTGGGACGCCGCCGGCAACCTGTTCGATACGGCGCATGTTG
Burkholderia_pseudomallei_D77_1994     ATACTTTACGTGGGATGCCGCCGGCAACCTGTTCGATACGGCGCATGTTG
E264_1994                              GTACTTTACGTGGGATGCTGCCGGCAACCTGTTCGATACGGCGCATGTTG
K96243_1996                            ATACTTTACGTGGGACGCCGCCGGCAACCTGTTCGATACGGCGCATGTTG
MSHR346_1996                           ATACTTTACGTGGGACGCCGCCGGCAACCTGTTCGATACGGCACATGTTG

1026b_1993                             CCGCAAGCATGGTGGCGTGCCCGGATCATCGTATGCGCGAATACAAGGGG
1106a_1993                             CCGCAAGCGTGGTGGCGTGCCCGGATCATCGTATGCGCGAATACAAGGGG
1106b_1996                             CCGCAAGCGTGGTGGCGTGCCCGGATCATCGTATGCGCGAATACAAGGGG
1710a_1996                             CCGCAAGCGTGGTGGCGTGCCCGGATCATCGTATGCGCGAATACAAGGGG
1710b_1999                             CCGCAAGCGTGGTGGCGTGCCCGGATCATCGTATGCGCGAATACAAGGGG
668_1995                               CGGCAAGCGTGGTGGCGTGCCCGGATCATCGTATGCGCGAATACAAGGGG
Bp22_1989                              CCGCAAGCGTGGTGGCGTGCCCGGATCATCGTATGCGCGAATACAAGGGG
BPC006_2008                            CCGCAAGCGTGGTGGCGTGCCCGGATCATCGTATGCGCGAATACAAGGGG
Burkholderia_pseudomallei_104_1990     CCGCAAGCGTGGTGGCGTGCCCGGATCATCGTATGCGCGAATACAAGGGG
Burkholderia_pseudomallei_18_1990      CCGCAAGCGTGGTGGCGTGCCCGGATCATCGTATGCGCGAATACAAGGGG
Burkholderia_pseudomallei_208_1990     CCGCAAGCGTGGTGGCGTGCCCGGATCATCGTATGCGCGAATACAAGGGG
Burkholderia_pseudomallei_24_1976      CCGCAAGCGTGGTGGCGTGCCCGGATCATCGTATGCGCGAATACAAGGGG
Burkholderia_pseudomallei_25_1977      CCGCAAGCGTGGTGGCGTGCCCGGATCATCGTATGCGCGAATACAAGGGG
Burkholderia_pseudomallei_31_1992      CCGCAAGCGTGGTGGCGTGCCCGGATCATCGTATGCGCGAATACAAGGGG
Burkholderia_pseudomallei_33_1976      CCGCAAGCGTGGTGGCGTGCCCGGATCATCGTATGCGCGAATACAAGGGG
Burkholderia_pseudomallei_35_1963      CCGCAAGCGTGGTGGCGTGCCCGGATCATCGTATGCGCGAATACAAGGGG
Burkholderia_pseudomallei_4075_1999    CCGCAAGCGTGGTGGCGTGCCCGGATCATCGTATGCGCGAATACAAGGGG
Burkholderia_pseudomallei_5_1949       CCGCAAGCGTGGTGGCGTGCCCGGATCATCGTATGCGCGAATACAAGGGG
Burkholderia_pseudomallei_6_1960       CCGCAAGCGTGGTGGCGTGCCCGGATCATCGTATGCGCGAATACAAGGGG
Burkholderia_pseudomallei_68_1992      CCGCAAGCGTGGTGGCGTGCCCGGATCATCGTATGCGCGAATACAAGGGG
Burkholderia_pseudomallei_8_8_117_2008 CCGCAAGCGTGGTGGCGTGCCCGGATCATCGTATGCGCGAATACAAGGGG
Burkholderia_pseudomallei_91_1984      CCGCAAGCGTGGTGGCGTGCCCGGATCATCGTATGCGCGAATACAAGGGG
Burkholderia_pseudomallei_9_1988       CCGCAAGCGTGGTGGCGTGCCCGGATCATCGTATGCGCGAATACAAGGGG
Burkholderia_pseudomallei_D150_2006    CCGCAAGCGTGGTGGCGTGCCCGGATCATCGTATGCGCGAATACAAGGGG
Burkholderia_pseudomallei_D35_2003     CCGCAAGCGTGGTGGCGTGCCCGGATCATCGTATGCGCGAATACAAGGGG
Burkholderia_pseudomallei_D51_1992     CCGCAAGCGTGGTGGCGTGCCCGGATCATCGTATGCGCGAATACAAGGGG
Burkholderia_pseudomallei_D60_1992     CCGCAAGCGTGGTGGCGTGCCCGGATCATCGTATGCGCGAATACAAGGGG
Burkholderia_pseudomallei_D77_1994     CCGCAAGCGTGGTGGCGTGCCCGGATCATCGTATGCGCGAATACAAGGGG
E264_1994                              CCGGAAACGTGGTGGCGTGTCCGGATCATCGGATGCGCGAATATAAGGGT
K96243_1996                            CCGCAAGCGTGGTGGCGTGCCCGGATCATCGTATGCGCGAATACAAGGGG
MSHR346_1996                           CCGCAAGCGTGGTGGCGTGCCCGGATCATCGTATGCGCGAATACAAGGGG

1026b_1993                             TATCAATACGAGTACGATGCGTGGGGTAATGTGATCTGCAAGCGCAGTGC
1106a_1993                             TATCAATACGAGTACGATGCGTGGGGTAATGTGATCTGCAAGCGCAGTGC
1106b_1996                             TATCAATACGAGTACGATGCGTGGGGTAATGTGATCTGCAAGCGCAGTGC
1710a_1996                             TATCAATACGAGTACGATGCGTGGGGTAATGTGATCTGCAAGCGCAGTGC
1710b_1999                             TATCAATACGAGTACGATGCGTGGGGTAATGTGATCTGCAAGCGCAGTGC
668_1995                               TATCAATACGAGTACGATGCGTGGGGTAATGTGATCTGCAAGCGCAGTGC
Bp22_1989                              TATCAATACGAGTACGATGCGTGGGGTAATGTGATCTGCAAGCGCAGTGC
BPC006_2008                            TATCAATACGAGTACGATGCGTGGGGTAATGTGATCTGCAAGCGCAGTGC
Burkholderia_pseudomallei_104_1990     TATCAATACGAGTACGATGCGTGGGGTAATGTGATCTGCAAGCGCAGTGC
Burkholderia_pseudomallei_18_1990      TATCAATACGAGTACGATGCGTGGGGTAATGTGATCTGCAAGCGCAGTGC
Burkholderia_pseudomallei_208_1990     TATCAATACGAGTACGATGCGTGGGGTAATGTGATCTGCAAGCGCAGTGC
Burkholderia_pseudomallei_24_1976      TATCAATACGAGTACGATGCGTGGGGTAATGTGATCTGCAAGCGCAGTGC
Burkholderia_pseudomallei_25_1977      TATCAATACGAGTACGATGCGTGGGGTAATGTGATCTGCAAGCGCAGTGC
Burkholderia_pseudomallei_31_1992      TATCAATACGAGTACGATGCGTGGGGTAATGTGATCTGCAAGCGCAGTGC
Burkholderia_pseudomallei_33_1976      TATCAATACGAGTACGATGCGTGGGGTAATGTGATCTGCAAGCGCAGTGC
Burkholderia_pseudomallei_35_1963      TATCAATACGAGTACGATGCGTGGGGTAATGTGATCTGCAAGCGCAGTGC
Burkholderia_pseudomallei_4075_1999    TATCAATACGAGTACGATGCGTGGGGTAATGTGATCTGCAAGCGCAGTGC
Burkholderia_pseudomallei_5_1949       TATCAATACGAGTACGATGCGTGGGGTAATGTGATCTGCAAGCGCAGTGC
Burkholderia_pseudomallei_6_1960       TATCAATACGAGTACGATGCGTGGGGTAATGTGATCTGCAAGCGCAGTGC
Burkholderia_pseudomallei_68_1992      TATCAATACGAGTACGATGCGTGGGGTAATGTGATCTGCAAGCGCAGTGC
Burkholderia_pseudomallei_8_8_117_2008 TATCAATACGAGTACGATGCGTGGGGTAATGTGATCTGCAAGCGCAGTGC
Burkholderia_pseudomallei_91_1984      TATCAATACGAGTACGATGCGTGGGGTAATGTGATCTGCAAGCGCAGTGC
Burkholderia_pseudomallei_9_1988       TATCAATACGAGTACGATGCGTGGGGTAATGTGATCTGCAAGCGCAGTGC
Burkholderia_pseudomallei_D150_2006    TATCAATACGAGTACGATGCGTGGGGTAATGTGATCTGCAAGCGCAGTGC
Burkholderia_pseudomallei_D35_2003     TATCAATACGAGTACGATGCGTGGGGTAATGTGATCTGCAAGCGCAGTGC
Burkholderia_pseudomallei_D51_1992     TATCAATACGAGTACGATGCGTGGGGTAATGTGATCTGCAAGCGCAGTGC
Burkholderia_pseudomallei_D60_1992     TATCAATACGAGTACGATGCGTGGGGTAATGTGATCTGCAAGCGCAGTGC
Burkholderia_pseudomallei_D77_1994     TATCAATACGAGTACGATGCGTGGGGTAATGTGATCTGCAAGCGCAGTGC
E264_1994                              TATCAATACGAGTACGACTCGTGGGGTAATGTGAGCTGCAAGCGCAGTGC
K96243_1996                            TATCAATACGAGTACGATGCGTGGGGTAATGTGATCTGCAAGCGCAGTGC
MSHR346_1996                           TATCAATACGAGTACGATGCGTGGGGTAATGTGATCTGCAAGCGCAGTGC

1026b_1993                             GGCGGCCGAGCAATCGTTCACATGGGATGCGGAAGGCAGGCTGATGGAGG
1106a_1993                             GGCGGCCGAGCAATCGTTCACATGGGATGCGGAAGGCAGGCTGATGGAGG
1106b_1996                             GGCGGCCGAGCAATCGTTCACATGGGATGCGGAAGGCAGGCTGATGGAGG
1710a_1996                             GGCGGCCGAGCAATCGTTCACATGGGATGCGGAAGGCAGGCTGATGGAGG
1710b_1999                             GGCGGCCGAGCAATCGTTCACATGGGATGCGGAAGGCAGGCTGATGGAGG
668_1995                               GGCGGCCGAGCAATCGTTCACATGGGATGCGGAAGGCAGGCTGATGGAGG
Bp22_1989                              GGCGGCCGAGCAATCGTTCACATGGGATGCGGAAGGCAGGCTGATGGAGG
BPC006_2008                            GGCGGCCGAGCAATCGTTCACATGGGATGCGGAAGGCAGGCTGATGGAGG
Burkholderia_pseudomallei_104_1990     GGCGGCCGAGCAATCGTTCACATGGGATGCGGAAGGCAGGCTGATGGAGG
Burkholderia_pseudomallei_18_1990      GGCGGCCGAGCAATCGTTCACATGGGATGCGGAAGGCAGGCTGATGGAGG
Burkholderia_pseudomallei_208_1990     GGCGGCCGAGCAATCGTTCACATGGGATGCGGAAGGCAGGCTGATGGAGG
Burkholderia_pseudomallei_24_1976      GGCGGCCGAGCAATCGTTCACATGGGATGCGGAAGGCAGGCTGATGGAGG
Burkholderia_pseudomallei_25_1977      GGCGGCCGAGCAATCGTTCACATGGGATGCGGAAGGCAGGCTGATGGAGG
Burkholderia_pseudomallei_31_1992      GGCGGCCGAGCAATCGTTCACATGGGATGCGGAAGGCAGGCTGATGGAGG
Burkholderia_pseudomallei_33_1976      GGCGGCCGAGCAATCGTTCACATGGGATGCGGAAGGCAGGCTGATGGAGG
Burkholderia_pseudomallei_35_1963      GGCGGCCGAGCAATCGTTCACATGGGATGCGGAAGGCAGGCTGATGGAGG
Burkholderia_pseudomallei_4075_1999    GGCGGCCGAGCAATCGTTCACATGGGATGCGGAAGGCAGGCTGATGGAGG
Burkholderia_pseudomallei_5_1949       GGCGGCCGAGCAATCGTTCACATGGGATGCGGAAGGCAGGCTGATGGAGG
Burkholderia_pseudomallei_6_1960       GGCGGCCGAGCAATCGTTCACATGGGATGCGGAAGGCAGGCTGATGGAGG
Burkholderia_pseudomallei_68_1992      GGCGGCCGAGCAATCGTTCACATGGGATGCGGAAGGCAGGCTGATGGAGG
Burkholderia_pseudomallei_8_8_117_2008 GGCGGCCGAGCAATCGTTCACATGGGATGCGGAAGGCAGGCTGATGGAGG
Burkholderia_pseudomallei_91_1984      GGCGGCCGAGCAATCGTTCACATGGGATGCGGAAGGCAGGCTGATGGAGG
Burkholderia_pseudomallei_9_1988       GGCGGCCGAGCAATCGTTCACATGGGATGCGGAAGGCAGGCTGATGGAGG
Burkholderia_pseudomallei_D150_2006    GGCGGCCGAGCAATCGTTCACATGGGATGCGGAAGGCAGGCTGATGGAGG
Burkholderia_pseudomallei_D35_2003     GGCGGCCGAGCAATCGTTCACATGGGATGCGGAAGGCAGGCTGATGGAGG
Burkholderia_pseudomallei_D51_1992     GGCGGCCGAGCAATCGTTCACATGGGATGCGGAAGGCAGGCTGATGGAGG
Burkholderia_pseudomallei_D60_1992     GGCGGCCGAGCAATCGTTCACATGGGATGCGGAAGGCAGGCTGATGGAGG
Burkholderia_pseudomallei_D77_1994     GGCGGCCGAGCAATCGTTCACATGGGATGCGGAAGGCAGGCTGATGGAGG
E264_1994                              GGCGGCCGAGCAATCGTTCACCTGGGATGCGGATGGAAGGCTGATGGAAG
K96243_1996                            GGCGGCCGAGCAATCGTTCACATGGGATGCGGAAGGCAGGCTGATGGAGG
MSHR346_1996                           GGCGGCCGAGCAATCGTTCACATGGGATGCGGAAGGCAGGCTGATGGAGG

1026b_1993                             TTCGCAGTCGCCAGGCGCGGGTTCGTTTCAGATATGACGCGCTCGGTCGG
1106a_1993                             TTCGCAGTCGCCAGGCGCGGGTTCGTTTCAGATATGACGCGCTCGGTCGG
1106b_1996                             TTCGCAGTCGCCAGGCGCGGGTTCGTTTCAGATATGACGCGCTCGGTCGG
1710a_1996                             TTCGCAGTCGCCAGGCGCGGGTTCGTTTCAGATATGACGCGCTCGGTCGG
1710b_1999                             TTCGCAGTCGCCAGGCGCGGGTTCGTTTCAGATATGACGCGCTCGGTCGG
668_1995                               TTCGCAGTCGCCAGGCGCGGGTTCGTTTCAGATATGACGCGCTCGGTCGG
Bp22_1989                              TTCGCAGTCGCCAGGCGCGGGTTCGTTTCAGATATGACGCGCTCGGTCGG
BPC006_2008                            TTCGCAGTCGCCAGGCGCGGGTTCGTTTCAGATATGACGCGCTCGGTCGG
Burkholderia_pseudomallei_104_1990     TTCGCAGTCGCCAGGCGCGGGTTCGTTTCAGATATGACGCGCTCGGTCGG
Burkholderia_pseudomallei_18_1990      TTCGCAGTCGCCAGGCGCGGGTTCGTTTCAGATATGACGCGCTCGGTCGG
Burkholderia_pseudomallei_208_1990     TTCGCAGTCGCCAGGCGCGGGTTCGTTTCAGATATGACGCGCTCGGTCGG
Burkholderia_pseudomallei_24_1976      TTCGCAGTCGCCAGGCGCGGGTTCGTTTCAGATATGACGCGCTCGGTCGG
Burkholderia_pseudomallei_25_1977      TTCGCAGTCGCCAGGCGCGGGTTCGTTTCAGATATGACGCGCTCGGTCGG
Burkholderia_pseudomallei_31_1992      TTCGCAGTCGCCAGGCGCGGGTTCGTTTCAGATATGACGCGCTCGGTCGG
Burkholderia_pseudomallei_33_1976      TTCGCAGTCGCCAGGCGCGGGTTCGTTTCAGATATGACGCGCTCGGTCGG
Burkholderia_pseudomallei_35_1963      TTCGCAGTCGCCAGGCGCGGGTTCGTTTCAGATATGACGCGCTCGGTCGG
Burkholderia_pseudomallei_4075_1999    TTCGCAGTCGCCAGGCGCGGGTTCGTTTCAGATATGACGCGCTCGGTCGG
Burkholderia_pseudomallei_5_1949       TTCGCAGTCGCCAGGCGCGGGTTCGTTTCAGATATGACGCGCTCGGTCGG
Burkholderia_pseudomallei_6_1960       TTCGCAGTCGCCAGGCGCGGGTTCGTTTCAGATATGACGCGCTCGGTCGG
Burkholderia_pseudomallei_68_1992      TTCGCAGTCGCCAGGCGCGGGTTCGTTTCAGATATGACGCGCTCGGTCGG
Burkholderia_pseudomallei_8_8_117_2008 TTCGCAGTCGCCAGGCGCGGGTTCGTTTCAGATATGACGCGCTCGGTCGG
Burkholderia_pseudomallei_91_1984      TTCGCAGTCGCCAGGCGCGGGTTCGTTTCAGATATGACGCGCTCGGTCGG
Burkholderia_pseudomallei_9_1988       TTCGCAGTCGCCAGGCGCGGGTTCGTTTCAGATATGACGCGCTCGGTCGG
Burkholderia_pseudomallei_D150_2006    TTCGCAGTCGCCAGGCGCGGGTTCGTTTCAGATATGACGCGCTCGGTCGG
Burkholderia_pseudomallei_D35_2003     TTCGCAGTCGCCAGGCGCGGGTTCGTTTCAGATATGACGCGCTCGGTCGG
Burkholderia_pseudomallei_D51_1992     TTCGCAGTCGCCAGGCGCGGGTTCGTTTCAGATATGACGCGCTCGGTCGG
Burkholderia_pseudomallei_D60_1992     TTCGCAGTCGCCAGGCGCGGGTTCGTTTCAGATATGACGCGCTCGGTCGG
Burkholderia_pseudomallei_D77_1994     TTCGCAGTCGCCAGGCGCGGGTTCGTTTCAGATATGACGCGCTCGGTCGG
E264_1994                              TTCGCAGTCGCCAGATGCTGGTCCGTTTCAGGTACGACGCGCTCGGCCGG
K96243_1996                            TTCGCAGTCGCCAGGCGCGGGTTCGTTTCAGATATGACGCGCTCGGTCGG
MSHR346_1996                           TTCGCAGTCGCCAGGCGCGGGTTCGTTTCAGATATGACGCGCTCGGTCGG

1026b_1993                             CGTACGAGCAAATCGATCGAGCGGCATGACGCCGATCACGCGCGGCAGGC
1106a_1993                             CGTACGAGCAAATCGATCGAGCGGCATGACGCCGATCACGCGCGGCAGGC
1106b_1996                             CGTACGAGCAAATCGATCGAGCGGCATGACGCCGATCACGCGCGGCAGGC
1710a_1996                             CGTACGAGCAAATCGATCGAGCGGCATGACGCCGATCACGCGCGGCAGGC
1710b_1999                             CGTACGAGCAAATCGATCGAGCGGCATGACGCCGATCACGCGCGGCAGGC
668_1995                               CGTACGAGCAAATCGATCGAGCGGCATGACGCCGATCACGCGCGGCAGGC
Bp22_1989                              CGTACGAGCAAATCGATCGAGCGGCATGACGCCGATCACGCGCGGCAGGC
BPC006_2008                            CGTACGAGCAAATCGATCGAGCGGCATGACGCCGATCACGCGCGGCAGGC
Burkholderia_pseudomallei_104_1990     CGTACGAGCAAATCGATCGAGCGGCATGACGCCGATCACGCGCGGCAGGC
Burkholderia_pseudomallei_18_1990      CGTACGAGCAAATCGATCGAGCGGCATGACGCCGATCACGCGCGGCAGGC
Burkholderia_pseudomallei_208_1990     CGTACGAGCAAATCGATCGAGCGGCATGACGCCGATCACGCGCGGCAGGC
Burkholderia_pseudomallei_24_1976      CGTACGAGCAAATCGATCGAGCGGCATGACGCCGATCACGCGCGGCAGGC
Burkholderia_pseudomallei_25_1977      CGTACGAGCAAATCGATCGAGCGGCATGACGCCGATCACGCGCGGCAGGC
Burkholderia_pseudomallei_31_1992      CGTACGAGCAAATCGATCGAGCGGCATGACGCCGATCACGCGCGGCAGGC
Burkholderia_pseudomallei_33_1976      CGTACGAGCAAATCGATCGAGCGGCATGACGCCGATCACGCGCGGCAGGC
Burkholderia_pseudomallei_35_1963      CGTACGAGCAAATCGATCGAGCGGCATGACGCCGATCACGCGCGGCAGGC
Burkholderia_pseudomallei_4075_1999    CGTACGAGCAAATCGATCGAGCGGCATGACGCCGATCACGCGCGGCAGGC
Burkholderia_pseudomallei_5_1949       CGTACGAGCAAATCGATCGAGCGGCATGACGCCGATCACGCGCGGCAGGC
Burkholderia_pseudomallei_6_1960       CGTACGAGCAAATCGATCGAGCGGCATGACGCCGATCACGCGCGGCAGGC
Burkholderia_pseudomallei_68_1992      CGTACGAGCAAATCGATCGAGCGGCATGACGCCGATCACGCGCGGCAGGC
Burkholderia_pseudomallei_8_8_117_2008 CGTACGAGCAAATCGATCGAGCGGCATGACGCCGATCACGCGCGGCAAGC
Burkholderia_pseudomallei_91_1984      CGTACGAGCAAATCGATCGAGCGGCATGACGCCGATCACGCGCGGCAGGC
Burkholderia_pseudomallei_9_1988       CGTACGAGCAAATCGATCGAGCGGCATGACGCCGATCACGCGCGGCAGGC
Burkholderia_pseudomallei_D150_2006    CGTACGAGCAAATCGATCGAGCGGCATGACGCCGATCACGCGCGGCAGGC
Burkholderia_pseudomallei_D35_2003     CGTACGAGCAAATCGATCGAGCGGCATGACGCCGATCACGCGCGGCAGGC
Burkholderia_pseudomallei_D51_1992     CGTACGAGCAAATCGATCGAGCGGCATGACGCCGATCACGCGCGGCAGGC
Burkholderia_pseudomallei_D60_1992     CGTACGAGCAAATCGATCGAGCGGCATGACGCCGATCACGCGCGGCAGGC
Burkholderia_pseudomallei_D77_1994     CGTACGAGCAAATCGATCGAGCGGCATGACGCCGATCACGCGCGGCAGGC
E264_1994                              CGTACGAGCAAATCGATCGAGCGGCTTGACGGCGATCACGCGCGGCAGGC
K96243_1996                            CGTACGAGCAAATCGATCGAGCGGCATGACGCCGATCACGCGCGGCAGGC
MSHR346_1996                           CGTACGAGCAAATCGATCGAGCGGCATGACGCCGATCACGCGCGGCAGGC

1026b_1993                             GAATTCGTCCACGGAGGTCGTTCACTTCGTCTGGGAAGGCGAGCGGCTCA
1106a_1993                             GAATTCGTCCACGGAGGTCGTTCACTTCGTCTGGGAAGGCGAGCGGCTCA
1106b_1996                             GAATTCGTCCACGGAGGTCGTTCACTTCGTCTGGGAAGGCGAGCGGCTCA
1710a_1996                             GAATTCGTCCACGGAGGTCGTTCACTTCGTCTGGGAAGGCGAGCGGCTCA
1710b_1999                             GAATTCGTCCACGGAGGTCGTTCACTTCGTCTGGGAAGGCGAGCGGCTCA
668_1995                               GAATTCGTCCACGGAGGTCGTTCACTTCGTCTGGGAAGGCGAGCGGCTCA
Bp22_1989                              GAATTCGTCCACGGAGGTCGTTCACTTCGTCTGGGAAGGCGAGCGGCTCA
BPC006_2008                            GAATTCGTCCACGGAGGTCGTTCACTTCGTCTGGGAAGGCGAGCGGCTCA
Burkholderia_pseudomallei_104_1990     GAATTCGTCCACAGAGGTCGTTCACTTCGTCTGGGAAGGCGAGCGGCTCA
Burkholderia_pseudomallei_18_1990      GAATTCGTCCACGGAGGTCGTTCACTTCGTCTGGGAAGGCGAGCGGCTCA
Burkholderia_pseudomallei_208_1990     GAATTCGTCCACGGAGGTCGTTCACTTCGTCTGGGAAGGCGAGCGGCTCA
Burkholderia_pseudomallei_24_1976      GAATTCGTCCACGGAGGTCGTTCACTTCGTCTGGGAAGGCGAGCGGCTCA
Burkholderia_pseudomallei_25_1977      GAATTCGTCCACGGAGGTCGTTCACTTCGTCTGGGAAGGCGAGCGGCTCA
Burkholderia_pseudomallei_31_1992      GAATTCGTCCACGGAGGTCGTTCACTTCGTCTGGGAAGGCGAGCGGCTCA
Burkholderia_pseudomallei_33_1976      GAATTCGTCCACGGAGGTCGTTCACTTCGTCTGGGAAGGCGAGCGGCTCA
Burkholderia_pseudomallei_35_1963      GAATTCGTCCACGGAGGTCGTTCACTTCGTCTGGGAAGGCGAGCGGCTCA
Burkholderia_pseudomallei_4075_1999    GAATTCGTCCACGGAGGTCGTTCACTTCGTCTGGGAAGGCGAGCGGCTCA
Burkholderia_pseudomallei_5_1949       GAATTCGTCCACGGAGGTCGTTCACTTCGTCTGGGAAGGCGAGCGGCTCA
Burkholderia_pseudomallei_6_1960       GAATTCGTCCACGGAGGTCGTTCACTTCGTCTGGGAAGGCGAGCGGCTCA
Burkholderia_pseudomallei_68_1992      GAATTCGTCCACGGAGGTCGTTCACTTCGTCTGGGAAGGCGAGCGGCTCA
Burkholderia_pseudomallei_8_8_117_2008 GAATTCGTCCACGGAGGTCGTTCACTTCGTCTGGGAAGGCGAGCGGCTCA
Burkholderia_pseudomallei_91_1984      GAATTCGTCCACAGAGGTCGTTCACTTCGTCTGGGAAGGCGAGCGGCTCA
Burkholderia_pseudomallei_9_1988       GAATTCGTCCACAGAGGTCGTTCACTTCGTCTGGGAAGGCGAGCGGCTCA
Burkholderia_pseudomallei_D150_2006    GAATTCGTCCACGGAGGTCGTTCACTTCGTCTGGGAAGGCGAGCGGCTCA
Burkholderia_pseudomallei_D35_2003     GAATTCGTCCACAGAGGTCGTTCACTTCGTCTGGGAAGGCGAGCGGCTCA
Burkholderia_pseudomallei_D51_1992     GAATTCGTCCACGGAGGTCGTTCACTTCGTCTGGGAAGGCGAGCGGCTCA
Burkholderia_pseudomallei_D60_1992     GAATTCGTCCACAGAGGTCGTTCACTTCGTCTGGGAAGGCGAGCGGCTCA
Burkholderia_pseudomallei_D77_1994     GAATTCGTCCACGGAGGTCGTTCACTTCGTCTGGGAAGGCGAGCGGCTCA
E264_1994                              GGATTCGTCCACGGAGATCACTCATTTCGTCTGGGAAGGCGAGCGGATCA
K96243_1996                            GAATTCGTCCACAGAGGTCGTTCACTTCGTCTGGGAAGGCGAGCGGCTCA
MSHR346_1996                           GAATTCGTCCACGGAGGTCGTTCACTTCGTCTGGGAAGGCGAGCGGCTCA

1026b_1993                             TGCAGGAGCGCTCGGAGAAAGAGATTCGGACCTTTCTGTATCAGCCCGCC
1106a_1993                             TGCAGGAGCGCTCGGAGAAAGAGATTCGGACCTTTCTGTATCAGCCCGCC
1106b_1996                             TGCAGGAGCGCTCGGAGAAAGAGATTCGGACCTTTCTGTATCAGCCCGCC
1710a_1996                             TGCAGGAGCGCTCGGAGAAAGAGATTCGGACCTTTCTGTATCAGCCCGCC
1710b_1999                             TGCAGGAGCGCTCGGAGAAAGAGATTCGGACCTTTCTGTATCAGCCCGCC
668_1995                               TGCAGGAGCGCTCGGAGAAAGAGATTCGGACCTTTCTGTATCAGCCCGCC
Bp22_1989                              TGCAGGAGCGCTCGGAGAAAGAGATTCGGACCTTTCTGTATCAGCCCGCC
BPC006_2008                            TGCAGGAGCGCTCGGAGAAAGAGATTCGGACCTTTCTGTATCAGCCCGCC
Burkholderia_pseudomallei_104_1990     TGCAGGAGCGCTCGGAGAAAGAGATTCGGACCTTTCTGTATCAGCCCGCC
Burkholderia_pseudomallei_18_1990      TGCAGGAGCGCTCGGAGAAAGAGATTCGGACCTTTCTGTATCAGCCCGCC
Burkholderia_pseudomallei_208_1990     TGCAGGAGCGCTCGGAGAAAGAGATTCGGACCTTTCTGTATCAGCCCGCC
Burkholderia_pseudomallei_24_1976      TGCAGGAGCGCTCGGAGAAAGAGATTCGGACCTTTCTGTATCAGCCCGCC
Burkholderia_pseudomallei_25_1977      TGCAGGAGCGCTCGGAGAAAGAGATTCGGACCTTTCTGTATCAGCCCGCC
Burkholderia_pseudomallei_31_1992      TGCAGGAGCGCTCGGAGAAAGAGATTCGGACCTTTCTGTATCAGCCCGCC
Burkholderia_pseudomallei_33_1976      TGCAGGAGCGCTCGGAGAAAGAGATTCGGACCTTTCTGTATCAGCCCGCC
Burkholderia_pseudomallei_35_1963      TGCAGGAGCGCTCGGAGAAAGAGATTCGGACCTTTCTGTATCAGCCCGCC
Burkholderia_pseudomallei_4075_1999    TGCAGGAGCGCTCGGAGAAAGAGATTCGGACCTTTCTGTATCAGCCCGCC
Burkholderia_pseudomallei_5_1949       TGCAGGAGCGCTCGGAGAAAGAGATTCGGACCTTTCTGTATCAGCCCGCC
Burkholderia_pseudomallei_6_1960       TGCAGGAGCGCTCGGAGAAAGAGATTCGGACCTTTCTGTATCAGCCCGCC
Burkholderia_pseudomallei_68_1992      TGCAGGAGCGCTCGGAGAAAGAGATTCGGACCTTTCTGTATCAGCCCGCC
Burkholderia_pseudomallei_8_8_117_2008 TGCAGGAGCGCTCGGAGAAAGAGATTCGGACCTTTCTGTATCAGCCCGCC
Burkholderia_pseudomallei_91_1984      TGCAGGAGCGCTCGGAGAAAGAGATTCGGACCTTTCTGTATCAGCCCGCC
Burkholderia_pseudomallei_9_1988       TGCAGGAGCGCTCGGAGAAAGAGATTCGGACCTTTCTGTATCAGCCCGCC
Burkholderia_pseudomallei_D150_2006    TGCAGGAGCGCTCGGAGAAAGAGATTCGGACCTTTCTGTATCAGCCCGCC
Burkholderia_pseudomallei_D35_2003     TGCAGGAGCGCTCGGAGAAAGAGATTCGGACCTTTCTGTATCAGCCCGCC
Burkholderia_pseudomallei_D51_1992     TGCAGGAGCGCTCGGAGAAAGAGATTCGGACCTTTCTGTATCAGCCCGCC
Burkholderia_pseudomallei_D60_1992     TGCAGGAGCGCTCGGAGAAAGAGATTCGGACCTTTCTGTATCAGCCCGCC
Burkholderia_pseudomallei_D77_1994     TGCAGGAGCGCTCGGAGAAAGAGATTCGGACCTTTCTGTATCAGCCCGCC
E264_1994                              TGCAGGAGCGCGCGGAGAAAGAGATTCGGACCTTTCTGTATCAGCCCGCC
K96243_1996                            TGCAGGAGCGCTCGGAGAAAGAGATTCGGACCTTTCTGTATCAGCCCGCC
MSHR346_1996                           TGCAGGAGCGCTCGGAGAAAGAGATTCGGACCTTTCTGTATCAGCCCGCC

1026b_1993                             GCCGATGGTTTCATGAGCTACGCACCGCTTGCTCGTGTCGATCAGGTGCG
1106a_1993                             GCCGATGGTTTCATGAGCTACGCACCGCTTGCTCGTGTCGATCAGGTGCG
1106b_1996                             GCCGATGGTTTCATGAGCTACGCACCGCTTGCTCGTGTCGATCAGGTGCG
1710a_1996                             GCCGATGGTTTCATGAGCTACGCACCGCTTGCTCGTGTCGATCAGGTGCG
1710b_1999                             GCCGATGGTTTCATGAGCTACGCACCGCTTGCTCGTGTCGATCAGGTGCG
668_1995                               GCCGATGGTTTCATGAGCTACGCACCGCTTGCTCGTGTCGATCAGGTGCG
Bp22_1989                              GCCGATGGTTTCATGAGCTACGCACCGCTTGCTCGTGTCGATCAGGTGCG
BPC006_2008                            GCCGATGGTTTCATGAGCTACGCACCGCTTGCTCGTGTCGATCAGGTGCG
Burkholderia_pseudomallei_104_1990     GCCGATGGTTTCATGAGCTACGCACCGCTTGCTCGTGTCGATCAGGTGCG
Burkholderia_pseudomallei_18_1990      GCCGATGGTTTCATGAGCTACGCACCGCTTGCTCGTGTCGATCAGGTGCG
Burkholderia_pseudomallei_208_1990     GCCGATGGTTTCGTGAGCTACGCACCGCTTGCTCGTGTCGATCAGGTGCG
Burkholderia_pseudomallei_24_1976      GCCGATGGTTTCATGAGCTACGCACCGCTTGCTCGTGTCGATCAGGTGCG
Burkholderia_pseudomallei_25_1977      GCCGATGGTTTCATGAGCTACGCACCGCTTGCTCGTGTCGATCAGGTGCG
Burkholderia_pseudomallei_31_1992      GCCGATGGTTTCATGAGCTACGCACCGCTTGCTCGTGTCGATCAGGTGCG
Burkholderia_pseudomallei_33_1976      GCCGATGGTTTCATGAGCTACGCACCGCTTGCTCGTGTCGATCAGGTGCG
Burkholderia_pseudomallei_35_1963      GCCGATGGTTTCATGAGCTACGCACCGCTTGCTCGTGTCGATCAGGTGCG
Burkholderia_pseudomallei_4075_1999    GCCGATGGTTTCATGAGCTACGCACCGCTTGCTCGTGTCGATCAGGTGCG
Burkholderia_pseudomallei_5_1949       GCCGATGGTTTCATGAGCTACGCACCGCTTGCTCGTGTCGATCAGGTGCG
Burkholderia_pseudomallei_6_1960       GCCGATGGTTTCATGAGCTACGCACCGCTTGCTCGTGTCGATCAGGTGCG
Burkholderia_pseudomallei_68_1992      GCCGATGGTTTCATGAGCTACGCACCGCTTGCTCGTGTCGATCAGGTGCG
Burkholderia_pseudomallei_8_8_117_2008 GCCGATGGTTTCGTGAGCTACGCACCGCTTGCTCGTGTCGATCAGGTGCG
Burkholderia_pseudomallei_91_1984      GCCGATGGTTTCATGAGCTACGCACCGCTTGCTCGTGTCGATCAGGTGCG
Burkholderia_pseudomallei_9_1988       GCCGATGGTTTCATGAGCTACGCACCGCTTGCTCGTGTCGATCAGGTGCG
Burkholderia_pseudomallei_D150_2006    GCCGATGGTTTCATGAGCTACGCACCGCTTGCTCGTGTCGATCAGGTGCG
Burkholderia_pseudomallei_D35_2003     GCCGATGGTTTCGTGAGCTACGCACCGCTTGCTCGTGTCGATCAGGTGCG
Burkholderia_pseudomallei_D51_1992     GCCGATGGTTTCATGAGCTACGCACCGCTTGCTCGTGTCGATCAGGTGCG
Burkholderia_pseudomallei_D60_1992     GCCGATGGTTTCATGAGCTACGCACCGCTTGCTCGTGTCGATCAGGTGCG
Burkholderia_pseudomallei_D77_1994     GCCGATGGTTTCATGAGCTACGCACCGCTTGCTCGTGTCGATCAGGTGCG
E264_1994                              GCCGACGGCTTCATGAGTTACGCACCGCTTGCTCGTGTCGACCAGGCGCG
K96243_1996                            GCCGATGGTTTCATGAGCTACGCACCGCTTGCTCGTGTCGATCAGGTGCG
MSHR346_1996                           GCCGATGGTTTCGTGAGCTACGCACCGCTTGCTCGTGTCGATCAGGTGCG

1026b_1993                             GGACGCGGACGGGAACGTCCAGCCGATGCGCCTGTATCATTACCACGTCG
1106a_1993                             GGACGCGGACGGGAACGTCCAGCCGATGCGCCTGTATCATTACCACGTCG
1106b_1996                             GGACGCGGACGGGAACGTCCAGCCGATGCGCCTGTATCATTACCACGTCG
1710a_1996                             GGACGCGGACGGGAACGTCCAGCCGATGCGCCTGTATCATTATCACGTCG
1710b_1999                             GGACGCGGACGGGAACGTCCAGCCGATGCGCCTGTATCATTATCACGTCG
668_1995                               AGACGCGGACGGGAACGTCCAGCCGATGCGCCTGTATCATTACCACGTCG
Bp22_1989                              GGACGCGGACGGGAACGTCCAGCCGATGCGCCTGTATCATTACCACGTCG
BPC006_2008                            GGACGCGGACGGGAACGTCCAGCCGATGCGCCTGTATCATTACCACGTCG
Burkholderia_pseudomallei_104_1990     AGACGCGGACGGGAACGTCCAGCCGATGCGCCTGTATCATTATCACGTCG
Burkholderia_pseudomallei_18_1990      GGACGCGGACGGGAACGTCCAGCCGATGCGCCTGTATCATTATCACGTCG
Burkholderia_pseudomallei_208_1990     GGACGCGGACGGGAACGTCCAGCCGATGCGCCTGTATCATTACCACGTCG
Burkholderia_pseudomallei_24_1976      GGACGCGGACGGGAACGTCCAGCCGATGCGCCTGTATCATTATCACGTCG
Burkholderia_pseudomallei_25_1977      AGACGCGGACGGGAACGTCCAGCCGATGCGCCTGTATCATTATCACGTCG
Burkholderia_pseudomallei_31_1992      GGACGCGGACGGGAACGTCCAGCCGATGCGCCTGTATCATTATCACGTCG
Burkholderia_pseudomallei_33_1976      AGACGCGGACGGGAACGTCCAGCCGATGCGCCTGTATCATTACCACGTCG
Burkholderia_pseudomallei_35_1963      GGACGCGGACGGGAACGTCCAGCCGATGCGCCTGTATCATTATCACGTCG
Burkholderia_pseudomallei_4075_1999    GGACGCGGACGGGAACGTCCAGCCGATGCGCCTGTATCATTATCACGTCG
Burkholderia_pseudomallei_5_1949       AGACGCGGACGGGAACGTCCAGCCGATGCGCCTGTATCATTACCACGTCG
Burkholderia_pseudomallei_6_1960       GGACGCGGACGGGAACGTCCAGCCGATGCGCCTGTATCATTATCACGTCG
Burkholderia_pseudomallei_68_1992      GGACGCGGACGGGAACGTCCAGCCGATGCGCCTGTATCATTATCACGTCG
Burkholderia_pseudomallei_8_8_117_2008 GGACGCGGACGGGAACGTCCAGCCGATGCGCCTGTATCATTACCACGTCG
Burkholderia_pseudomallei_91_1984      AGACGCGGACGGGAACGTCCAGCCGATGCGCCTGTATCATTATCACGTCG
Burkholderia_pseudomallei_9_1988       AGACGCGGACGGGAACGTCCAGCCGATGCGCCTGTATCATTATCACGTCG
Burkholderia_pseudomallei_D150_2006    AGACGCGGACGGGAACGTCCAGCCGATGCGCTTGTATCATTACCACGTCG
Burkholderia_pseudomallei_D35_2003     GGACGCGGACGGGAACGTCCAGCCGATGCGCCTGTATCATTATCACGTCG
Burkholderia_pseudomallei_D51_1992     AGACGCGGACGGGAACGTCCAGCCGATGCGCCTGTATCATTACCACGTCG
Burkholderia_pseudomallei_D60_1992     AGACGCGGACGGGAACGTCCAGCCGATGCGCCTGTATCATTATCACGTCG
Burkholderia_pseudomallei_D77_1994     AGACGCGGACGGGAACGTCCAGCCGATGCGCCTGTATCATTACCACGTCG
E264_1994                              AGACGTGGACGGGACTGTTCAGCCAATGCGCCTGTATCATTATCAAGTCG
K96243_1996                            AGACGCGGACGGGAACGTCCAGCCGATGCGCCTGTATCATTATCACGTCG
MSHR346_1996                           GGACGCGGACGGGAACGTCCAGCCGATGCGCCTGTATCATTATCACGTCG

1026b_1993                             ATGCGGCCGGCACCGCGGTGGCGATGACCGACGACGCGGGAGCACTTGCG
1106a_1993                             ATGCGGCCGGCACCGCGGTGGCGATGACCGACGACGCGGGAGCACTTGCG
1106b_1996                             ATGCGGCCGGCACCGCGGTGGCGATGACCGACGACGCGGGAGCACTTGCG
1710a_1996                             ATGCGGCCGGCACCGCGGTGGCGATGACCGACGACGCGGGAGCACTTGCG
1710b_1999                             ATGCGGCCGGCACCGCGGTGGCGATGACCGACGACGCGGGAGCACTTGCG
668_1995                               ATGCGGCCGGCACCGCGGTGGCGATGACCGACGACGCGGGAGCACTTGCG
Bp22_1989                              ATGCGGCCGGCACCGCGGTGGCGATGACCGACGACGCGGGAGCACTTGCG
BPC006_2008                            ATGCGGCCGGCACCGCGGTGGCGATGACCGACGACGCGGGAGCACTTGCG
Burkholderia_pseudomallei_104_1990     ATGCGGCCGGCACCGCGGTGGCGATGACCGACGACGCGGGAGCACTTGCG
Burkholderia_pseudomallei_18_1990      ATGCGGCCGGCACCGCGGTGGCGATGACCGACGACGCGGGAGCACTTGCG
Burkholderia_pseudomallei_208_1990     ATGCGGCCGGCACCGCGGTGGCGATGACCGACGACGCGGGAGCACTTGCG
Burkholderia_pseudomallei_24_1976      ATGCGGCCGGCACCGCGGTGGCGATGACCGACGACGCGGGAGCACTTGCG
Burkholderia_pseudomallei_25_1977      ATGCGGCCGGCACCGCGGTGGCGATGACCGACGACGCGGGAGCACTTGCG
Burkholderia_pseudomallei_31_1992      ATGCGGCCGGCACCGCGGTGGCGATGACCGACGACGCGGGAGCACTTGCG
Burkholderia_pseudomallei_33_1976      ATGCGGCCGGCACCGCGGTGGCGATGACCGACGACGCGGGAGCACTTGCG
Burkholderia_pseudomallei_35_1963      ATGCGGCCGGCACCGCGGTGGCGATGACCGACGACGCGGGAGCACTTGCG
Burkholderia_pseudomallei_4075_1999    ATGCGGCCGGCACCGCGGTGGCGATGACCGACGACGCGGGAGCACTTGCG
Burkholderia_pseudomallei_5_1949       ATGCGGCCGGCACCGCGGTGGCGATGACCGACGACGCGGGAGCACTTGCG
Burkholderia_pseudomallei_6_1960       ATGCGGCCGGCACCGCGGTGGCGATGACCGACGACGCGGGAGCACTTGCG
Burkholderia_pseudomallei_68_1992      ATGCGGCCGGCACCGCGGTGGCGATGACCGACGACGCGGGAGCACTTGCG
Burkholderia_pseudomallei_8_8_117_2008 ATGCGGCCGGCACCGCGGTGGCGATGACCGACGACGCGGGAGCACTTGCG
Burkholderia_pseudomallei_91_1984      ATGCGGCCGGCACCGCGGTGGCGATGACCGACGACGCGGGAGCACTTGCG
Burkholderia_pseudomallei_9_1988       ATGCGGCCGGCACCGCGGTGGCGATGACCGACGACGCGGGAGCACTTGCG
Burkholderia_pseudomallei_D150_2006    ATGCGGCCGGCACCGCGGTGGCGATGACCGACGACGCGGGAGCACTTGCG
Burkholderia_pseudomallei_D35_2003     ATGCGGCCGGCACCGCGGTGGCGATGACCGACGACGCGGGAGCACTTGCG
Burkholderia_pseudomallei_D51_1992     ATGCGGCCGGCACCGCGGTGGCGATGACCGACGACGCGGGAGCACTTGCG
Burkholderia_pseudomallei_D60_1992     ATGCGGCCGGCACCGCGGTGGCGATGACCGACGACGCGGGAGCACTTGCG
Burkholderia_pseudomallei_D77_1994     ATGCGGCCGGCACCGCGGTGGCGATGACCGACGACGCGGGAGCACTTGCG
E264_1994                              ATGCGGCCGGAACTGCGGTGGCGATGACCGACGACGCAGGGGCACTTGCA
K96243_1996                            ATGCGGCCGGCACCGCGGTGGCGATGACCGACGACGCGGGAGCACTTGCG
MSHR346_1996                           ATGCGGCCGGCACCGCGGTGGCGATGACCGACGACGCGGGAGCACTTGCG

1026b_1993                             TGGGCCGGCCGTTACTCGGCCTGGGGGCGGATCTTGCCGCCTACCTCGCT
1106a_1993                             TGGGCCGGCCGTTACTCGGCCTGGGGGCGGATCTTGCCGCCTACCTCGCT
1106b_1996                             TGGGCCGGCCGTTACTCGGCCTGGGGGCGGATCTTGCCGCCTACCTCGCT
1710a_1996                             TGGGCCGGCCGTTACTCGGCCTGGGGGCGGATCTTGCCGCCTACCTCGCT
1710b_1999                             TGGGCCGGCCGTTACTCGGCCTGGGGGCGGATCTTGCCGCCTACCTCGCT
668_1995                               TGGGCCGGCCGTTACTCGGCCTGGGGGCGGATCTTGCCGCCTACCTCGCT
Bp22_1989                              TGGGCCGGCCGTTACTCGGCCTGGGGGCGGATCTTGCCGCCTACCTCGCT
BPC006_2008                            TGGGCCGGCCGTTACTCGGCCTGGGGGCGGATCTTGCCGCCTACCTCGCT
Burkholderia_pseudomallei_104_1990     TGGGCCGGCCGTTACTCGGCCTGGGGGCGGATCTTGCCGCCTACCTCGCT
Burkholderia_pseudomallei_18_1990      TGGGCCGGCCGTTACTCGGCCTGGGGGCGGATCTTGCCGCCTACCTCGCT
Burkholderia_pseudomallei_208_1990     TGGGCCGGCCGTTACTCGGCCTGGGGGCGGATCTTGCCGCCTACCTCGCT
Burkholderia_pseudomallei_24_1976      TGGGCCGGCCGTTACTCGGCCTGGGGGCGGATCTTGCCGCCTACCTCGCT
Burkholderia_pseudomallei_25_1977      TGGGCCGGCCGTTACTCGGCCTGGGGGCGGATCTTGCCGCCTACCTCGCT
Burkholderia_pseudomallei_31_1992      TGGGCCGGCCGTTACTCGGCCTGGGGGCGGATCTTGCCGCCTACCTCGCT
Burkholderia_pseudomallei_33_1976      TGGGCCGGCCGTTACTCGGCCTGGGGGCGGATCTTGCCGCCTACCTCGCT
Burkholderia_pseudomallei_35_1963      TGGGCCGGCCGTTACTCGGCCTGGGGGCGGATCTTGCCGCCTACCTCGCT
Burkholderia_pseudomallei_4075_1999    TGGGCCGGCCGTTACTCGGCCTGGGGGCGGATCTTGCCGCCTACCTCGCT
Burkholderia_pseudomallei_5_1949       TGGGCCGGCCGTTACTCGGCCTGGGGGCGGATCTTGCCGCCTACCTCGCT
Burkholderia_pseudomallei_6_1960       TGGGCCGGCCGTTACTCGGCCTGGGGGCGGATCTTGCCGCCTACCTCGCT
Burkholderia_pseudomallei_68_1992      TGGGCCGGCCGTTACTCGGCCTGGGGGCGGATCTTGCCGCCTACCTCGCT
Burkholderia_pseudomallei_8_8_117_2008 TGGGCCGGCCGTTACTCGGCCTGGGGGCGGATCTTGCCGCCTACCTCGCT
Burkholderia_pseudomallei_91_1984      TGGGCCGGCCGTTACTCGGCCTGGGGGCGGATCTTGCCGCCTACCTCGCT
Burkholderia_pseudomallei_9_1988       TGGGCCGGCCGTTACTCGGCCTGGGGGCGGATCTTGCCGCCTACCTCGCT
Burkholderia_pseudomallei_D150_2006    TGGGCCGGCCGTTACTCGGCCTGGGGGCGGATCTTGCCGCCTACCTCGCT
Burkholderia_pseudomallei_D35_2003     TGGGCCGGCCGTTACTCGGCCTGGGGGCGGATCTTGCCGCCTACCTCGCT
Burkholderia_pseudomallei_D51_1992     TGGGCCGGCCGTTACTCGGCCTGGGGGCGCATCTTGCCGCCTACCTCGCT
Burkholderia_pseudomallei_D60_1992     TGGGCCGGCCGTTACTCGGCCTGGGGGCGGATCTTGCCGCCTACCTCGCT
Burkholderia_pseudomallei_D77_1994     TGGGCCGGCCGTTACTCGGCCTGGGGGCGGATCTTGCCGCCTACCTCGCT
E264_1994                              TGGGCCGGCCGTTACTCGGCTTGGGGGCGGATTTTGCCGCCTACTTCGCT
K96243_1996                            TGGGCCGGCCGTTACTCGGCCTGGGGGCGGATCTTGCCGCCTACCTCGCT
MSHR346_1996                           TGGGCCGGCCGTTACTCGGCCTGGGGGCGGATCTTGCCGCCTACCTCGCT

1026b_1993                             GAAGGTGCAAATCGATCAGCCGTTGCGATTTGCCGGCCATTATGCCGACG
1106a_1993                             GAAGGTGCAAATCGATCAGCCGTTGCGATTTGCCGGCCATTATGCCGACG
1106b_1996                             GAAGGTGCAAATCGATCAGCCGTTGCGATTTGCCGGCCATTATGCCGACG
1710a_1996                             GAAGGTGCAAATCGATCAGCCGTTGCGATTTGCCGGCCATTATGCCGACG
1710b_1999                             GAAGGTGCAAATCGATCAGCCGTTGCGATTTGCCGGCCATTATGCCGACG
668_1995                               GAAGGTGCAAATCGATCAGCCGTTGCGATTTGCCGGCCATTATGCCGACG
Bp22_1989                              GAAGGTGCAAATCGATCAGCCGTTGCGATTTGCCGGCCATTATGCCGACG
BPC006_2008                            GAAGGTGCAAATCGATCAGCCGTTGCGATTTGCCGGCCATTATGCCGACG
Burkholderia_pseudomallei_104_1990     GAAGGTGCAAATCGATCAGCCGTTGCGATTTGCCGGCCATTATGCCGACG
Burkholderia_pseudomallei_18_1990      GAAGGTGCAAATCGATCAGCCGTTGCGATTTGCCGGCCATTATGCCGACG
Burkholderia_pseudomallei_208_1990     GAAGGTGCAAATCGATCAGCCGTTGCGATTTGCCGGCCATTATGCCGACG
Burkholderia_pseudomallei_24_1976      GAAGGTGCAAATCGATCAGCCGTTGCGATTTGCCGGCCATTATGCCGACG
Burkholderia_pseudomallei_25_1977      GAAGGTGCAAATCGATCAGCCGTTGCGATTTGCCGGCCATTATGCCGACG
Burkholderia_pseudomallei_31_1992      GAAGGTGCAAATCGATCAGCCGTTGCGATTTGCCGGCCATTATGCCGACG
Burkholderia_pseudomallei_33_1976      GAAGGTGCAAATCGATCAGCCGTTGCGATTTGCCGGCCATTATGCCGACG
Burkholderia_pseudomallei_35_1963      GAAGGTGCAAATCGATCAGCCGTTGCGATTTGCCGGCCATTATGCCGACG
Burkholderia_pseudomallei_4075_1999    GAAGGTGCAAATCGATCAGCCGTTGCGATTTGCCGGCCATTATGCCGACG
Burkholderia_pseudomallei_5_1949       GAAGGTGCAAATCGATCAGCCGTTGCGATTTGCCGGCCATTATGCCGACG
Burkholderia_pseudomallei_6_1960       GAAGGTGCAAATCGATCAGCCGTTGCGATTTGCCGGCCATTATGCCGACG
Burkholderia_pseudomallei_68_1992      GAAGGTGCAAATCGATCAGCCGTTGCGATTTGCCGGCCATTATGCCGACG
Burkholderia_pseudomallei_8_8_117_2008 GAAGGTGCAAATCGATCAGCCGTTGCGATTTGCCGGCCATTATGCCGACG
Burkholderia_pseudomallei_91_1984      GAAGGTGCAAATCGATCAGCCGTTGCGATTTGCCGGCCATTATGCCGACG
Burkholderia_pseudomallei_9_1988       GAAGGTGCAAATCGATCAGCCGTTGCGATTTGCCGGCCATTATGCCGACG
Burkholderia_pseudomallei_D150_2006    GAAGGTGCAAATCGATCAGCCGTTGCGATTTGCCGGCCATTATGCCGACG
Burkholderia_pseudomallei_D35_2003     GAAGGTGCAAATCGATCAGCCGTTGCGATTTGCCGGCCATTATGCCGACG
Burkholderia_pseudomallei_D51_1992     GAAGGTGCAAATCGATCAGCCGTTGCGATTTGCCGGCCATTATGCCGACG
Burkholderia_pseudomallei_D60_1992     GAAGGTGCAAATCGATCAGCCGTTGCGATTTGCCGGCCATTATGCCGACG
Burkholderia_pseudomallei_D77_1994     GAAGGTGCAAATCGATCAGCCGTTGCGATTTGCCGGCCATTATGCCGACG
E264_1994                              CAATGTGCAAGTCGATCAGCCGTTGCGGTTTGCCGGCCATTACGCCGATG
K96243_1996                            GAAGGTGCAAATCGATCAGCCGTTGCGATTTGCCGGCCATTATGCCGACG
MSHR346_1996                           GAAGGTGCAAATCGATCAGCCGTTGCGATTTGCCGGCCATTATGCCGACG

1026b_1993                             ACGAAGTGCGTCTGCATTTGAACGGGACTCGATATTACGACCCGGATACG
1106a_1993                             ACGAAGTGCGTCTGCATTTGAACGGGACTCGATATTACGACCCGGATACG
1106b_1996                             ACGAAGTGCGTCTGCATTTGAACGGGACTCGATATTACGACCCGGATACG
1710a_1996                             ACGAAGTGCGTCTGCATTTGAACGGGACTCGATATTACGATCCGGATACG
1710b_1999                             ACGAAGTGCGTCTGCATTTGAACGGGACTCGATATTACGATCCGGATACG
668_1995                               ACGAAGTGCGTCTGCATTTGAACGGGACTCGATATTACGACCCGGATACG
Bp22_1989                              ACGAAGTGCGTCTGCATTTGAACGGGACTCGATATTACGACCCGGATACG
BPC006_2008                            ACGAAGTGCGTCTGCATTTGAACGGGACTCGATATTACGACCCGGATACG
Burkholderia_pseudomallei_104_1990     ACGAAGTGCGTCTGCATTTGAACGGGACTCGATATTACGACCCGGATACG
Burkholderia_pseudomallei_18_1990      ACGAAGTGCGTCTGCATTTGAACGGGACTCGATATTACGATCCGGATACG
Burkholderia_pseudomallei_208_1990     ACGAAGTGCGTCTGCATTTGAACGGGACTCGATATTACGACCCGGATACG
Burkholderia_pseudomallei_24_1976      ACGAAGTGCGTCTGCATTTGAACGGGACTCGATATTACGATCCGGATACG
Burkholderia_pseudomallei_25_1977      ACGAAGTGCGTCTGCATTTGAACGGGACTCGATATTACGACCCGGATACG
Burkholderia_pseudomallei_31_1992      ACGAAGTGCGTCTGCATTTGAACGGGACTCGATATTACGATCCGGATACG
Burkholderia_pseudomallei_33_1976      ACGAAGTGCGTCTGCATTTGAACGGGACTCGATATTACGATCCGGATACG
Burkholderia_pseudomallei_35_1963      ACGAAGTGCGTCTGCATTTGAACGGGACTCGATATTACGATCCGGATACG
Burkholderia_pseudomallei_4075_1999    ACGAAGTGCGTCTGCATTTGAACGGGACTCGATATTACGATCCGGATACG
Burkholderia_pseudomallei_5_1949       ACGAAGTGCGTCTGCATTTGAACGGGACTCGATATTACGACCCGGATACG
Burkholderia_pseudomallei_6_1960       ACGAAGTGCGTCTGCATTTGAACGGGACTCGATATTACGATCCGGATACG
Burkholderia_pseudomallei_68_1992      ACGAAGTGCGTCTGCATTTGAACGGGACTCGATATTACGATCCGGATACG
Burkholderia_pseudomallei_8_8_117_2008 ACGAAGTGCGTCTGCATTTGAACGGGACTCGATATTACGATCCGGATACG
Burkholderia_pseudomallei_91_1984      ACGAAGTGCGTCTGCATTTGAACGGGACTCGATATTACGACCCGGATACG
Burkholderia_pseudomallei_9_1988       ACGAAGTGCGTCTGCATTTGAACGGGACTCGATATTACGACCCGGATACG
Burkholderia_pseudomallei_D150_2006    ACGAAGTGCGTCTGCATTTGAACGGGACTCGATATTACGACCCGGATACG
Burkholderia_pseudomallei_D35_2003     ACGAAGTGCGTCTGCATTTGAACGGGACTCGATATTACGACCCGGATACG
Burkholderia_pseudomallei_D51_1992     ACGAAGTGCGTCTGTATTTGAACGGGACTCGATATTACGACCCGGATACG
Burkholderia_pseudomallei_D60_1992     ACGAAGTGCGTCTGCATTTGAACGGGACTCGATATTACGACCCGGATACG
Burkholderia_pseudomallei_D77_1994     ACGAAGTGCGTCTGCATTTGAACGGGACTCGATATTACGACCCGGATACG
E264_1994                              ACGAAGTGCGCCTGCACTTGAACGGGACCCGATATTACGATCCGGATACG
K96243_1996                            ACGAAGTGCGTCTGCATTTGAACGGGACTCGATATTACGACCCGGATACG
MSHR346_1996                           ACGAAGTGCGTCTGCATTTGAACGGGACTCGATATTACGATCCGGATACG

1026b_1993                             GGCCGATACCTGAGCCCCGACCGCTCCGCGGAGCCGGGCACGAGCCCGTA
1106a_1993                             GGCCGATACCTGAGCCCCGACCGCTCCGCGGAGCCGGGCACGAGCCCGTA
1106b_1996                             GGCCGATACCTGAGCCCCGACCGCTCCGCGGAGCCGGGCACGAGCCCGTA
1710a_1996                             GGCCGATACCTGAGCCCCGACCGCTCCGCGGAGCCGGGCACGAGCCCGTA
1710b_1999                             GGCCGATACCTGAGCCCCGACCGCTCCGCGGAGCCGGGCACGAGCCCGTA
668_1995                               GGCCGATACCTGAGCCCCGACCGCTCTGCGGAGCCGGGCACGAGCCCGTA
Bp22_1989                              GGCCGATACCTGAGCCCCGACCGCTCCGCGGAGCCGGGCACGAGCCCGTA
BPC006_2008                            GGCCGATACCTGAGCCCCGACCGCTCCGCGGAGCCGGGCACGAGCCCGTA
Burkholderia_pseudomallei_104_1990     GGCCGATACCTGAGCCCCGACCGCTCCGCGGAGCCGGGCACGAGCCCGTA
Burkholderia_pseudomallei_18_1990      GGCCGATACCTGAGCCCCGACCGCTCCGCGGAGCCGGGCACGAGCCCGTA
Burkholderia_pseudomallei_208_1990     GGCCGATACCTGAGCCCCGACCGCTCCGCGGAGCCGGGCACGAGCCCGTA
Burkholderia_pseudomallei_24_1976      GGCCGATACCTGAGCCCCGACCGCTCCGCGGAGCCGGGCACGAGCCCGTA
Burkholderia_pseudomallei_25_1977      GGCCGATACCTGAGCCCCGACCGCTCCGCGGAGCCGGGCACGAGCCCGTA
Burkholderia_pseudomallei_31_1992      GGCCGATACCTGAGCCCCGACCGCTCCGCGGAGCCGGGCACGAGCCCGTA
Burkholderia_pseudomallei_33_1976      GGCCGATACCTGAGCCCCGACCGCTCCGCGGAGCCGGGCACGAGCCCGTA
Burkholderia_pseudomallei_35_1963      GGCCGATACCTGAGCCCCGACCGCTCCGCGGAGCCGGGCACGAGCCCGTA
Burkholderia_pseudomallei_4075_1999    GGCCGATACCTGAGCCCCGACCGCTCCGCGGAGCCGGGCACGAGCCCGTA
Burkholderia_pseudomallei_5_1949       GGCCGATACCTGAGCCCCGACCGCTCCGCGGAGCCGGGCACGAGCCCGTA
Burkholderia_pseudomallei_6_1960       GGCCGATACCTGAGCCCCGACCGCTCCGCGGAGCCGGGCACGAGCCCGTA
Burkholderia_pseudomallei_68_1992      GGCCGATACCTGAGCCCCGACCGCTCCGCGGAGCCGGGCACGAGCCCGTA
Burkholderia_pseudomallei_8_8_117_2008 GGCCGATACCTGAGCCCCGACCGCTCCGCGGAGCCGGGCACGAGCCCGTA
Burkholderia_pseudomallei_91_1984      GGCCGATACCTGAGCCCCGACCGCTCCGCGGAGCCGGGCACGAGCCCGTA
Burkholderia_pseudomallei_9_1988       GGCCGATACCTGAGCCCCGACCGCTCCGCGGAGCCGGGCACGAGCCCGTA
Burkholderia_pseudomallei_D150_2006    GGCCGATACCTGAGCCCCGACCGCTCCGCGGAGCCGGGCACGAGCCCGTA
Burkholderia_pseudomallei_D35_2003     GGCCGATACCTGAGCCCCGACCGCTCCGCGGAGCCGGGCACGAGCCCGTA
Burkholderia_pseudomallei_D51_1992     GGCCGATACCTGAGCCCCGACCGCTCCGCGGAGCCGGGCACGAGCCCGTA
Burkholderia_pseudomallei_D60_1992     GGCCGATACCTGAGCCCCGACCGCTCCGCGGAGCCGGGCACGAGCCCGTA
Burkholderia_pseudomallei_D77_1994     GGCCGATACCTGAGCCCCGACCGCTCCGCGGAGCCGGGCACGAGCCCGTA
E264_1994                              GGCCGATACCTGAGCCCCGATCGCACCGTGGAGCCGGGCACGAGTCCGTA
K96243_1996                            GGCCGATACCTGAGCCCCGACCGCTCCGCGGAGCCGGGCACGAGCCCGTA
MSHR346_1996                           GGCCGATACCTGAGCCCCGACCGCTCCGCGGAGCCGGGCACGAGCCCGTA

1026b_1993                             TCGCTACGTCTCGAATCCGCAAACCGCTTGTAATCCGACGGGGCGTGCGG
1106a_1993                             TCGCTACGTCTCGAATCCGCAAACCGCTTGTAATCCGACGGGGCGTGCGG
1106b_1996                             TCGCTACGTCTCGAATCCGCAAACCGCTTGTAATCCGACGGGGCGTGCGG
1710a_1996                             TCGCTACGTCTCGAATCCGCAAACCGCTTGTAATCCGACGGGGCGTGCGG
1710b_1999                             TCGCTACGTCTCGAATCCGCAAACCGCTTGTAATCCGACGGGGCGTGCGG
668_1995                               TCGCTACGTCTCGAATCCGCAAACCGCTTGTAATCCGACGGGGCGTGCGG
Bp22_1989                              TCGCTACGTCTCGAATCCGCAAACCGCTTGTAATCCGACGGGGCGTGCGG
BPC006_2008                            TCGCTACGTCTCGAATCCGCAAACCGCTTGTAATCCGACGGGGCGTGCGG
Burkholderia_pseudomallei_104_1990     TCGCTACGTCTCGAATCCGCAAACCGCTTGTAATCCGACGGGGCGTGCGG
Burkholderia_pseudomallei_18_1990      TCGCTACGTCTCGAATCCGCAAACCGCTTGTAATCCGACGGGGCGTGCGG
Burkholderia_pseudomallei_208_1990     TCGCTACGTCTCGAATCCGCAAACCGCTTGTAATCCGACGGGGCGTGCGG
Burkholderia_pseudomallei_24_1976      TCGCTACGTCTCGAATCCGCAAACCGCTTGTAATCCGACGGGGCGTGCGG
Burkholderia_pseudomallei_25_1977      TCGCTACGTCTCGAATCCGCAAACCGCTTGTAATCCGACGGGGCGTGCGG
Burkholderia_pseudomallei_31_1992      TCGCTACGTCTCGAATCCGCAAACCGCTTGTAATCCGACGGGGCGTGCGG
Burkholderia_pseudomallei_33_1976      TCGCTACGTCTCGAATCCGCAAACCGCTTGTAATCCGACGGGGCGTGCGG
Burkholderia_pseudomallei_35_1963      TCGCTACGTCTCGAATCCGCAAACCGCTTGTAATCCGACGGGGCGTGCGG
Burkholderia_pseudomallei_4075_1999    TCGCTACGTCTCGAATCCGCAAACCGCTTGTAATCCGACGGGGCGTGCGG
Burkholderia_pseudomallei_5_1949       TCGCTACGTCTCGAATCCGCAAACCGCTTGTAATCCGACGGGGCGTGCGG
Burkholderia_pseudomallei_6_1960       TCGCTACGTCTCGAATCCGCAAACCGCTTGTAATCCGACGGGGCGTGCGG
Burkholderia_pseudomallei_68_1992      TCGCTACGTCTCGAATCCGCAAACCGCTTGTAATCCGACGGGGCGTGCGG
Burkholderia_pseudomallei_8_8_117_2008 TCGCTACGTCTCGAATCCGCAAACCGCTTGTAATCCGACGGGGCGTGCGG
Burkholderia_pseudomallei_91_1984      TCGCTACGTCTCGAATCCGCAAACCGCTTGTAATCCGACGGGGCGTGCGG
Burkholderia_pseudomallei_9_1988       TCGCTACGTCTCGAATCCGCAAACCGCTTGTAATCCGACGGGGCGTGCGG
Burkholderia_pseudomallei_D150_2006    TCGCTACGTCTCGAATCCGCAAACCGCTTGTAATCCGACGGGGCGTGCGG
Burkholderia_pseudomallei_D35_2003     TCGCTACGTCTCGAATCCGCAAACCGCTTGTAATCCGACGGGGCGTGCGG
Burkholderia_pseudomallei_D51_1992     TCGCTACGTCTCGAATCCGCAAACCGCTTGTAATCCGACGGGGCGTGCGG
Burkholderia_pseudomallei_D60_1992     TCGCTACGTCTCGAATCCGCAAACCGCTTGTAATCCGACGGGGCGTGCGG
Burkholderia_pseudomallei_D77_1994     TCGCTACGTCTCGAATCCGCAAACCGCTTGTAATCCGACGGGGCGTGCGG
E264_1994                              TCGCTATGTCTCGAATCCTCAAACCGCCTGCAATCCGACGGGGCGCGCGG
K96243_1996                            TCGCTACGTCTCGAATCCGCAAACCGCTTGTAATCCGACGGGGCGTGCGG
MSHR346_1996                           TCGCTACGTCTCGAATCCGCAAACCGCTTGTAATCCGACGGGGCGTGCGG

1026b_1993                             TAACGCTTGCACGGCCGCGCGCCGGGAAACGCCTGGGCTCAAGCGTCAAG
1106a_1993                             TAACGCTTGCACGGCCGCGCGCCGGGAAACGCCTGGGCTCAAGCGTCAAG
1106b_1996                             TAACGCTTGCACGGCCGCGCGCCGGGAAACGCCTGGGCTCAAGCGTCAAG
1710a_1996                             TAACGCTTGCACGGCCGCGCGCCGGGAAACGCCTGGGCTCAAGCGTCAAG
1710b_1999                             TAACGCTTGCACGGCCGCGCGCCGGGAAACGCCTGGGCTCAAGCGTCAAG
668_1995                               TAACGCTTGCACGGCCGCGCGCCGGGAAACGCCTGGGCTCAAGCGTCAAG
Bp22_1989                              TAACGCTTGCACGGCCGCGCGCCGGGAAACGCCTGGGCTCAAGCGTCAAG
BPC006_2008                            TAACGCTTGCACGGCCGCGCGCCGGGAAACGCCTGGGCTCAAGCGTCAAG
Burkholderia_pseudomallei_104_1990     TAACGCTTGCACGGCCGCGCGCCGGGAAACGCCTGGGCTCAAGCGTCAAG
Burkholderia_pseudomallei_18_1990      TAACGCTTGCACGGCCGCGCGCCGGGAAACGCCTGGGCTCAAGCGTCAAG
Burkholderia_pseudomallei_208_1990     TAACGCTTGCACGGCCGCGCGCCGGGAAACGCCTGGGCTCAAGCGTCAAG
Burkholderia_pseudomallei_24_1976      TAACGCTTGCACGGCCGCGCGCCGGGAAACGCCTGGGCTCAAGCGTCAAG
Burkholderia_pseudomallei_25_1977      TAACGCTTGCACGGCCGCGCGCCGGGAAACGCCTGGGCTCAAGCGTCAAG
Burkholderia_pseudomallei_31_1992      TAACGCTTGCACGGCCGCGCGCCGGGAAACGCCTGGGCTCAAGCGTCAAG
Burkholderia_pseudomallei_33_1976      TAACGCTTGCACGGCCGCGCGCCGGGAAACGCCTGGGCTCAAGCGTCAAG
Burkholderia_pseudomallei_35_1963      TAACGCTTGCACGGCCGCGCGCCGGGAAACGCCTGGGCTCAAGCGTCAAG
Burkholderia_pseudomallei_4075_1999    TAACGCTTGCACGGCCGCGCGCCGGGAAACGCCTGGGCTCAAGCGTCAAG
Burkholderia_pseudomallei_5_1949       TAACGCTTGCACGGCCGCGCGCCGGGAAACGCCTGGGCTCAAGCGTCAAG
Burkholderia_pseudomallei_6_1960       TAACGCTTGCACGGCCGCGCGCCGGGAAACGCCTGGGCTCAAGCGTCAAG
Burkholderia_pseudomallei_68_1992      TAACGCTTGCACGGCCGCGCGCCGGGAAACGCCTGGGCTCAAGCGTCAAG
Burkholderia_pseudomallei_8_8_117_2008 TAACGCTTGCACGGCCGCGCGCCGGGAAACGCCTGGGCTCAAGCGTCAAG
Burkholderia_pseudomallei_91_1984      TAACGCTTGCACGGCCGCGCGCCGGGAAACGCCTGGGCTCAAGCGTCAAG
Burkholderia_pseudomallei_9_1988       TAACGCTTGCACGGCCGCGCGCCGGGAAACGCCTGGGCTCAAGCGTCAAG
Burkholderia_pseudomallei_D150_2006    TAACGCTTGCACGGCCGCGCGCCGGGAAACGCCTGGGCTCAAGCGTCAAG
Burkholderia_pseudomallei_D35_2003     TAACGCTTGCACGGCCGCGCGCCGGGAAACGCCTGGGCTCAAGCGTCAAG
Burkholderia_pseudomallei_D51_1992     TAACGCTTGCACGGCCGCGCGCCGGGAAACGCCTGGGCTCAAGCGTCAAG
Burkholderia_pseudomallei_D60_1992     TAACGCTTGCACGGCCGCGCGCCGGGAAACGCCTGGGCTCAAGCGTCAAG
Burkholderia_pseudomallei_D77_1994     TAACGCTTGCACGGCCGCGCGCCGGGAAACGCCTGGGCTCAAGCGTCAAG
E264_1994                              TAACGCTTGCACGGCCGCGCGCGGGGAAACTCGTGGGGTCAAGTGTCAAG
K96243_1996                            TAACGCTTGCACGGCCGCGCGCCGGGAAACGCCTGGGCTCAAGCGTCAAG
MSHR346_1996                           TAACGCTTGCACGGCCGCGCGCCGGGAAACGCCTGGGCTCAAGCGTCAAG

1026b_1993                             CGAACATTCGATCTCGGCGAGCCGGCGGCCGGCCTCGTCGCAAAGCTCGA
1106a_1993                             CGAACATTCGATCTCGGCGAGCCGGCGGCCGGCCTCGTCGCAAAGCTCGA
1106b_1996                             CGAACATTCGATCTCGGCGAGCCGGCGGCCGGCCTCGTCGCAAAGCTCGA
1710a_1996                             CGAACATTCGATCTCGGCGAGCCGGCGGCCGGCCTCGTCGCAAAGCTCGA
1710b_1999                             CGAACATTCGATCTCGGCGAGCCGGCGGCCGGCCTCGTCGCAAAGCTCGA
668_1995                               CGAACATTCGATCTCGGCGAGCCGGCGGCCGGCCTCGTCGCAAAGCTCGA
Bp22_1989                              CGAACATTCGATCTCGGCGAGCCGGCGGCCGGCCTCGTCGCAAAGCTCGA
BPC006_2008                            CGAACATTCGATCTCGGCGAGCCGGCGGCCGGCCTCGTCGCAAAGCTCGA
Burkholderia_pseudomallei_104_1990     CGAACATTCGATCTCGGCGAGCCGGCGGCCGGCCTCGTCGCAAAGCTCGA
Burkholderia_pseudomallei_18_1990      CGAACATTCGATCTCGGCGAGCCGGCGGCCGGCCTCGTCGCAAAGCTCGA
Burkholderia_pseudomallei_208_1990     CGAACATTCGATCTCGGCGAGCCGGCGGCCGGCCTCGTCGCAAAGCTCGA
Burkholderia_pseudomallei_24_1976      CGAACATTCGATCTCGGCGAGCCGGCGGCCGGCCTCGTCGCAAAGCTCGA
Burkholderia_pseudomallei_25_1977      CGAACATTCGATCTCGGCGAGCCGGCGGCCGGCCTCGTCGCAAAGCTCGA
Burkholderia_pseudomallei_31_1992      CGAACATTCGATCTCGGCGAGCCGGCGGCCGGCCTCGTCGCAAAGCTCGA
Burkholderia_pseudomallei_33_1976      CGAACATTCGATCTCGGCGAGCCGGCGGCCGGCCTCGTCGCAAAGCTCGA
Burkholderia_pseudomallei_35_1963      CGAACATTCGATCTCGGCGAGCCGGCGGCCGGCCTCGTCGCAAAGCTCGA
Burkholderia_pseudomallei_4075_1999    CGAACATTCGATCTCGGCGAGCCGGCGGCCGGCCTCGTCGCAAAGCTCGA
Burkholderia_pseudomallei_5_1949       CGAACATTCGATCTCGGCGAGCCGGCGGCCGGCCTCGTCGCAAAGCTCGA
Burkholderia_pseudomallei_6_1960       CGAACATTCGATCTCGGCGAGCCGGCGGCCGGCCTCGTCGCAAAGCTCGA
Burkholderia_pseudomallei_68_1992      CGAACATTCGATCTCGGCGAGCCGGCGGCCGGCCTCGTCGCAAAGCTCGA
Burkholderia_pseudomallei_8_8_117_2008 CGAACATTCGATCTCGGCGAGCCGGCGGCCGGCCTCGTCGCAAAGCTCGA
Burkholderia_pseudomallei_91_1984      CGAACATTCGATCTCGGCGAGCCGGCGGCCGGCCTCGTCGCAAAGCTCGA
Burkholderia_pseudomallei_9_1988       CGAACATTCGATCTCGGCGAGCCGGCGGCCGGCCTCGTCGCAAAGCTCGA
Burkholderia_pseudomallei_D150_2006    CGAACATTCGATCTCGGCGAGCCGGCGGCCGGCCTCGTCGCAAAGCTCGA
Burkholderia_pseudomallei_D35_2003     CGAACATTCGATCTCGGCGAGCCGGCGGCCGGCCTCGTCGCAAAGCTCGA
Burkholderia_pseudomallei_D51_1992     CGAACATTCGATCTCGGCGAGCCGGCGGCCGGCCTCGTCGCAAAGCTCGA
Burkholderia_pseudomallei_D60_1992     CGAACATTCGATCTCGGCGAGCCGGCGGCCGGCCTCGTCGCAAAGCTCGA
Burkholderia_pseudomallei_D77_1994     CGAACATTCGACCTCGGCGAGCCGGCGGCCGGCCTCGTCGCAAAGCTCGA
E264_1994                              AGAACATTTGATCTCGGACAGCCTGTTGCCGGCCTCGTCGCAGAGCTCGA
K96243_1996                            CGAACATTCGATCTCGGCGAGCCGGCGGCCGGCCTCGTCGCAAAGCTCGA
MSHR346_1996                           CGAACATTCGATCTCGGCGAGCCGGCGGCCGGCCTCGTCGCAAAGCTCGA

1026b_1993                             CGACGTAGTCGACGGGGCGCTGATCCAGCTCGGACAAGAAGTCTAGGCTG
1106a_1993                             CGACGTAGTCGACGGGGCGCTGATCCAGCTCGGACAAGAAGTCTAGGCTG
1106b_1996                             CGACGTAGTCGACGGGGCGCTGATCCAGCTCGGACAAGAAGTCTAGGCTG
1710a_1996                             CGACGTAGTCGACGGGGCGCTGATCCAGCTCGGACAAGAAGTCTAGGCTG
1710b_1999                             CGACGTAGTCGACGGGGCGCTGATCCAGCTCGGACAAGAAGTCTAGGCTG
668_1995                               CGACGTAGTCGACGGGGCGCTGATCCAGCTCGGACAAGAAGTCTAGGCTG
Bp22_1989                              CGACGTAGTCGACGGGGCGCTGATCCAGCTCGGACAAGAAGTCTAGGCTG
BPC006_2008                            CGACGTAGTCGACGGGGCGCTGATCCAGCTCGGACAAGAAGTCTAGGCTG
Burkholderia_pseudomallei_104_1990     CGACGTAGTCGACGGGGCGCTGATCCAGCTCGGACAAGAAGTCTAGGCTG
Burkholderia_pseudomallei_18_1990      CGACGTAGTCGACGGGGCGCTGATCCAGCTCGGACAAGAAGTCTAGGCTG
Burkholderia_pseudomallei_208_1990     CGACGTAGTCGACGGGGCGCTGATCCAGCTCGGACAAGAAGTCTAGGCTG
Burkholderia_pseudomallei_24_1976      CGACGTAGTCGACGGGGCGCTGATCCAGCTCGGACAAGAAGTCTAGGCTG
Burkholderia_pseudomallei_25_1977      CGACGTAGTCGACGGGGCGCTGATCCAGCTCGGACAAGAAGTCTAGGCTG
Burkholderia_pseudomallei_31_1992      CGACGTAGTCGACGGGGCGCTGATCCAGCTCGGACAAGAAGTCTAGGCTG
Burkholderia_pseudomallei_33_1976      CGACGTAGTCGACGGGGCGCTGATCCAGCTCGGACAAGAAGTCTAGGCTG
Burkholderia_pseudomallei_35_1963      CGACGTAGTCGACGGGGCGCTGATCCAGCTCGGACAAGAAGTCTAGGCTG
Burkholderia_pseudomallei_4075_1999    CGACGTAGTCGACGGGGCGCTGATCCAGCTCGGACAAGAAGTCTAGGCTG
Burkholderia_pseudomallei_5_1949       CGACGTAGTCGACGGGGCGCTGATCCAGCTCGGACAAGAAGTCTAGGCTG
Burkholderia_pseudomallei_6_1960       CGACGTAGTCGACGGGGCGCTGATCCAGCTCGGACAAGAAGTCTAGGCTG
Burkholderia_pseudomallei_68_1992      CGACGTAGTCGACGGGGCGCTGATCCAGCTCGGACAAGAAGTCTAGGCTG
Burkholderia_pseudomallei_8_8_117_2008 CGACGTAGTCGACGGGGCGCTGATCCAGCTCGGACAAGAAGTCTAGGCTG
Burkholderia_pseudomallei_91_1984      CGACGTAGTCGACGGGGCGCTGATCCAGCTCGGACAAGAAGTCTAGGCTG
Burkholderia_pseudomallei_9_1988       CGACGTAGTCGACGGGGCGCTGATCCAGCTCGGACAAGAAGTCTAGGCTG
Burkholderia_pseudomallei_D150_2006    CGACGTAGTCGACGGGGCGCTGATCCAGCTCGGACAAGAAGTCTAGGCTG
Burkholderia_pseudomallei_D35_2003     CGACGTAGTCGACGGGGCGCCGATCCAGCTCGGACAAGAAGTCTAGGCTG
Burkholderia_pseudomallei_D51_1992     CGACGTAGTCGACGGGGCGCTGATCCAGCTCGGACAAGAAGTCTAGGCTG
Burkholderia_pseudomallei_D60_1992     CGACGTAGTCGACGGGGCGCTGATCCAGCTCGGACAAGAAGTCTAGGCTG
Burkholderia_pseudomallei_D77_1994     CGACGTAGTCGACGGGGCGCTGATCCAGCTCGGACAAGAAGTCTAGGCTG
E264_1994                              CGACGTAGTCGACGGGACGCTGATCCAGGGCGGACAAGAAATCTAGGCTG
K96243_1996                            CGACGTAGTCGACGGGGCGCTGATCCAGCTCGGACAAGAAGTCTAGGCTG
MSHR346_1996                           CGACGTAGTCGACGGGGCGCCGATCCAGCTCGGACAAGAAGTCTAGGCTG

1026b_1993                             TAGCCGAACCACTCGCCCGAATGGTGCCGACGAAATTCGTCGGCATCGAC
1106a_1993                             TAGCCGAACCACTCGCCCGAATGGTGCCGACGAAATTCGTCGGCATCGAC
1106b_1996                             TAGCCGAACCACTCGCCCGAATGGTGCCGACGAAATTCGTCGGCATCGAC
1710a_1996                             TAGCCGAACCACTCGCCCGAATGGTGCCGACGAAATTCGTCGGCATCGAC
1710b_1999                             TAGCCGAACCACTCGCCCGAATGGTGCCGACGAAATTCGTCGGCATCGAC
668_1995                               TAGCCGAACCACTCGCCCGAATGATGCCGACGAAATTCGTCGGCATAGAC
Bp22_1989                              TAGCCGAACCACTCGCCCGAATGGTGCCGACGAAATTCGTCGGCATCGAC
BPC006_2008                            TAGCCGAACCACTCGCCCGAATGGTGCCGACGAAATTCGTCGGCATCGAC
Burkholderia_pseudomallei_104_1990     TAGCCGAACCACTCGCCCGAATGATGCCGACGAAATTCGTCGGCATCGAC
Burkholderia_pseudomallei_18_1990      TAGCCGAACCACTCGCCCGAATGATGCCGACGAAATTCGTCGGCATCGAC
Burkholderia_pseudomallei_208_1990     TAGCCGAACCACTCGCCCGAATGGTGCCGACGAAATTCGTCGGCATCGAC
Burkholderia_pseudomallei_24_1976      TAGCCGAACCACTCGCCCGAATGGTGCCGACGAAATTCGTCGGCATCGAC
Burkholderia_pseudomallei_25_1977      TAGCCGAACCACTCGCCCGAATGATGCCGACGAAATTCGTCGGCATCGAC
Burkholderia_pseudomallei_31_1992      TAGCCGAACCACTCGCCCGAATGGTGCCGACGAAATTCGTCGGCATCGAC
Burkholderia_pseudomallei_33_1976      TAGCCGAACCACTCGCCCGAATGATGCCGACGAAATTCGTCGGCATCGAC
Burkholderia_pseudomallei_35_1963      TAGCCGAACCACTCGCCCGAATGGTGCCGACGAAATTCGTCGGCATCGAC
Burkholderia_pseudomallei_4075_1999    TAGCCGAACCACTCGCCCGAATGATGCCGACGAAATTCGTCGGCATCGAC
Burkholderia_pseudomallei_5_1949       TAGCCGAACCACTCGCCCGAATGATGCCGACGAAATTCGTCGGCATCGAC
Burkholderia_pseudomallei_6_1960       TAGCCGAACCACTCGCCCGAATGGTGCCGACGAAATTCGTCGGCATCGAC
Burkholderia_pseudomallei_68_1992      TAGCCGAACCACTCGCCCGAATGGTGCCGACGAAATTCGTCGGCATCGAC
Burkholderia_pseudomallei_8_8_117_2008 TAGCCGAACCACTCGCCCGAATGGTGCCGACGAAATTCGTCGGCATCGAC
Burkholderia_pseudomallei_91_1984      TAGCCGAACCACTCGCCCGAATGATGCCGACGAAATTCGTCGGCATCGAC
Burkholderia_pseudomallei_9_1988       TAGCCGAACCACTCGCCCGAATGATGCCGACGAAATTCGTCGGCATCGAC
Burkholderia_pseudomallei_D150_2006    TAGCCGAACCACTCGCCCGAATGATGCCGACGAAATTCGTCGGCATCGAC
Burkholderia_pseudomallei_D35_2003     TAGCCGAACCACTCGCCCGAATGATGCCGACGAAATTCGTCGGCATCGAC
Burkholderia_pseudomallei_D51_1992     TAGCCGAACCACTCGCCCGAATGATGCCGACGAAATTCGTCGGCATCGAC
Burkholderia_pseudomallei_D60_1992     TAGCCGAACCACTCGCCCGAATGATGCCGACGAAATTCGTCGGCATCGAC
Burkholderia_pseudomallei_D77_1994     TAGCCGAACCACTCGCCCGAATGATGCCGACGAAATTCGTCGGCATCGAC
E264_1994                              TAGCCGAACCACTCGCCCGAATGATGCCGACGAAATTCGTCGGCATCGAC
K96243_1996                            TAGCCGAACCACTCGCCCGAATGATGCCGACGAAATTCGTCGGCATCGAC
MSHR346_1996                           TAGCCGAACCACTCGCCCGAATGATGCCGACGAAATTCGTCGGCATCGAC

1026b_1993                             GGTCGCGGCGTGGAGGACGGTTTGTCCGGCATCGTGAACGGTCATGTGGC
1106a_1993                             GGTCGCGGCGTGAAGGACGGTTTGTCCGGCATCGTGAACGGTCATGTGGC
1106b_1996                             GGTCGCGGCGTGAAGGACGGTTTGTCCGGCATCGTGAACGGTCATGTGGC
1710a_1996                             GGTCGCGGCGTGGAGGACGGTTTGTCCGGCATCGTGAACGGTCATGTGGC
1710b_1999                             GGTCGCGGCGTGGAGGACGGTTTGTCCGGCATCGTGAACGGTCATGTGGC
668_1995                               GGTCGCGGCGTGGAGGACGGTTTGTCCGGCATCGTGAACGGTCATGTGGC
Bp22_1989                              GGTCGCGGCGTGAAGGACGGTTTGTCCGGCATCGTGAACGGTCATGTGGC
BPC006_2008                            GGTCGCGGCGTGAAGGACGGTTTGTCCGGCATCGTGAACGGTCATGTGGC
Burkholderia_pseudomallei_104_1990     GGTCGCGGCGTGGAGGACGGTTTGTCCGGCATCGTGAACGGTCATGTGGC
Burkholderia_pseudomallei_18_1990      GGTCGCGGCGTGGAGGACGGTTTGTCCGGCATCGTGAACGGTCATGTGGC
Burkholderia_pseudomallei_208_1990     GGTCGCGGCGTGGAGGACGGTTTGTCCGGCATCGTGAACGGTCATGTGGC
Burkholderia_pseudomallei_24_1976      GGTCGCGGCGTGGAGGACGGTTTGTCCGGCATCGTGAACGGTCATGTGGC
Burkholderia_pseudomallei_25_1977      GGTCGCGGCGTGGAGGACGGTTTGTCCGGCATCGTGAACGGTCATGTGGC
Burkholderia_pseudomallei_31_1992      GGTCGCGGCGTGGAGGACGGTTTGTCCGGCATCGTGAACGGTCATGTGGC
Burkholderia_pseudomallei_33_1976      GGTCGCGGCGTGGAGGACGGTTTGTCCGGCATCGTGAACGGTCATGTGGC
Burkholderia_pseudomallei_35_1963      GGTCGCGGCGTGGAGGACGGTTTGTCCGGCATCGTGAACGGTCATGTGGC
Burkholderia_pseudomallei_4075_1999    GGTCGCGGCGTGGAGGACGGTTTGTCCGGCATCGTGAACGGTCATGTGGC
Burkholderia_pseudomallei_5_1949       GGTCGCGGCGTGGAGGACGGTTTGTCCGGCATCGTGAACGGTCATGTGGC
Burkholderia_pseudomallei_6_1960       GGTCGCGGCGTGGAGGACGGTTTGTCCGGCATCGTGAACGGTCATGTGGC
Burkholderia_pseudomallei_68_1992      GGTCGCGGCGTGGAGGACGGTTTGTCCGGCATCGTGAACGGTCATGTGGC
Burkholderia_pseudomallei_8_8_117_2008 GGTCGCGGCGTGAAGGACGGTTTGTCCGGCATCGTGAACGGTCATGTGGC
Burkholderia_pseudomallei_91_1984      GGTCGCGGCGTGGAGGACGGTTTGTCCGGCATCGTGAACGGTCATGTGGC
Burkholderia_pseudomallei_9_1988       GGTCGCGGCGTGGAGGACGGTTTGTCCGGCATCGTGAACGGTCATGTGGC
Burkholderia_pseudomallei_D150_2006    GGTCGCGGCGTGGAGGACGGTTTGTCCGGCATCGTGAACGGTCATGTGGC
Burkholderia_pseudomallei_D35_2003     GGTCGCGGCGTGGAGGACGGTTTGTCCGGCATCGTGAACGGTCATGTGGC
Burkholderia_pseudomallei_D51_1992     GGTCGCGGCGTGGAGGACGGTTTGTCCGGCATCGTGAACGGTCATGTGGC
Burkholderia_pseudomallei_D60_1992     GGTCGCGGCGTGGAGGACGGTTTGTCCGGCATCGTGAACGGTCATGTGGC
Burkholderia_pseudomallei_D77_1994     GGTCGCGGCGTGGAGGACGGTTTGTCCGGCATCGTGAACGGTCATGTGGC
E264_1994                              GGTCGCGCAGTGGAGGACAGTCTGTCCGGCATCGTGAACGGTCATGCGGC
K96243_1996                            GGTCGCGGCGTGGAGGACGGTTTGTCCGGCATCGTGAACGGTCATGTGGC
MSHR346_1996                           GGTCGCGGCGTGGAGGACGGTTTGTCCGGCATCGTGAACGGTCATGTGGC

1026b_1993                             AACTGTGAAGCGGCGCCAACACTTCCGAAAACCGGTTTTGGTGAACCCAG
1106a_1993                             AACTGTGAAGCGGCGCCAACACTTCCGAAAACCGGTTTTGGTGAACCCAG
1106b_1996                             AACTGTGAAGCGGCGCCAACACTTCCGAAAACCGGTTTTGGTGAACCCAG
1710a_1996                             AACTGTGAAGCGGCGCCAACACTTCCGAAAACCGGTTTTGGTGAACCCAG
1710b_1999                             AACTGTGAAGCGGCGCCAACACTTCCGAAAACCGGTTTTGGTGAACCCAG
668_1995                               AACTGTGAAGCGGCGCCAACACTTCCGAAAACCGGTTTTGGTGAACCCAG
Bp22_1989                              AACTGTGAAGCGGCGCCAACACTTCCGAAAACCGGTTTTGGTGAACCCAG
BPC006_2008                            AACTGTGAAGCGGCGCCAACACTTCCGAAAACCGGTTTTGGTGAACCCAG
Burkholderia_pseudomallei_104_1990     AACTGTGAAGCGGCGCCAACACTTCCGAAAACCGGTTTTGGTGAACCCAG
Burkholderia_pseudomallei_18_1990      AACTGTGAAGCGGCGCCAACACTTCCGAAAACTGGTTTTGGTGAACCCAG
Burkholderia_pseudomallei_208_1990     AACTGTGAAGCGGCGCCAACACTTCCGAAAACTGGTTTTGGTGAACCCAG
Burkholderia_pseudomallei_24_1976      AACTGTGAAGCGGCGCCAACACTTCCGAAAACCGGTTTTGGTGAACCCAG
Burkholderia_pseudomallei_25_1977      AACTGTGAAGCGGCGCCAATACTTCCGAAAACCGGTTTTGGTGAACCCAG
Burkholderia_pseudomallei_31_1992      AACTGTGAAGCGGCGCCAACACTTCCGAAAACCGGTTTTGGTGAACCCAG
Burkholderia_pseudomallei_33_1976      AACTGTGAAGCGGCGCCAACACTTCCGAAAACTGGTTTTGGTGAACCCAG
Burkholderia_pseudomallei_35_1963      AACTGTGAAGCGGCGCCAACACTTCCGAAAACCGGTTTTGGTGAACCCAG
Burkholderia_pseudomallei_4075_1999    AACTGTGAAGCGGCGCCAACACTTCCGAAAACTGGTTTTGGTGAACCCAG
Burkholderia_pseudomallei_5_1949       AACTGTGAAGCGGCGCCAACACTTCCGAAAACCGGTTTTGGTGAACCCAG
Burkholderia_pseudomallei_6_1960       AACTGTGAAGCGGCGCCAACACTTCCGAAAACCGGTTTTGGTGAACCCAG
Burkholderia_pseudomallei_68_1992      AACTGTGAAGCGGCGCCAACACTTCCGAAAACCGGTTTTGGTGAACCCAG
Burkholderia_pseudomallei_8_8_117_2008 AACTGTGAAGCGGCGCCAACACTTCCGAAAACCGGTTTTGGTGAACCCAG
Burkholderia_pseudomallei_91_1984      AACTGTGAAGCGGCGCCAACACTTCCGAAAACCGGTTTTGGTGAACCCAG
Burkholderia_pseudomallei_9_1988       AACTGTGAAGCGGCGCCAACACTTCCGAAAACCGGTTTTGGTGAACCCAG
Burkholderia_pseudomallei_D150_2006    AACTGTGAAGCGGCGCCAACACTTCCGAAAACCGGTTTTGGTGAACCCAG
Burkholderia_pseudomallei_D35_2003     AACTGTGAAGCGGCGCCAACACTTCCGAAAACCGGTTTTGGTGAACCCAG
Burkholderia_pseudomallei_D51_1992     AACTGTGAAGCGGCGCCAACACTTCCGAAAACCGGTTTTGGTGAACCCAG
Burkholderia_pseudomallei_D60_1992     AACTGTGAAGCGGCGCCAACACTTCCGAAAACCGGTTTTGGTGAACCCAG
Burkholderia_pseudomallei_D77_1994     AACTGTGAAGCGGCGCCAACACTTCCGAAAACCGGTTTTGGTGAACCCAG
E264_1994                              AGCTGTGAAGCGACGCCAACACTTCTGAAAACTGGTTTTGGTGAACCCAA
K96243_1996                            AACTGTGAAGCGGCGCCAACACTTCCGAAAACCGGTTTTGGTGAACCCAG
MSHR346_1996                           AACTGTGAAGCGGCGCCAACACTTCCGAAAACCGGTTTTGGTGAACCCAG

1026b_1993                             ACCCGCACTTCGTTTGCGCGTTTGAGCGTCGATTTCCATTCGTCGTCCGA
1106a_1993                             ACCCGCACTTCGTTTGCGCGTTTGAGCGTCGATTTCCATTCGTCGTCCGA
1106b_1996                             ACCCGCACTTCGTTTGCGCGTTTGAGCGTCGATTTCCATTCGTCGTCCGA
1710a_1996                             ACCCGCACTTCGTTTGCGCGTTTGAGCGTCGATTTCCATTCGTCGTCCGA
1710b_1999                             ACCCGCACTTCGTTTGCGCGTTTGAGCGTCGATTTCCATTCGTCGTCCGA
668_1995                               ACCCGCACTTCGTTTGCGCGTTTGAGCGTCGATTTCCATTCGTCGTCCGA
Bp22_1989                              ACCCGCACTTCGTTTGCGCGTTTGAGCGTCGATTTCCATTCGTCGTCCGA
BPC006_2008                            ACCCGCACTTCGTTTGCGCGTTTGAGCGTCGATTTCCATTCGTCGTCCGA
Burkholderia_pseudomallei_104_1990     ACCCGCACTTCGTTTGCGCGTTTGAGCGTCGATTTCCATTCGTCGTCCGA
Burkholderia_pseudomallei_18_1990      ACCCGCACTTCGTTTGCGCGTTTGAGCGTCGATTTCCATTCGTCGTCCGA
Burkholderia_pseudomallei_208_1990     ACCCGCACTTCGTTTGCGCGTTTGAGCGTCGATTTCCATTCGTCGTCCGA
Burkholderia_pseudomallei_24_1976      ACCCGCACTTCGTTTGCGCGTTTGAGCGTCGATTTCCATTCGTCGTCCGA
Burkholderia_pseudomallei_25_1977      ACCCGCACTTCGTTTGCGCGTTTGAGCGTCGATTTCCATTCGTCGTCCGA
Burkholderia_pseudomallei_31_1992      ACCCGCACTTCGTTTGCGCGTTTGAGCGTCGATTTCCATTCGTCGTCCGA
Burkholderia_pseudomallei_33_1976      ACCCGCACTTCGTTTGCGCGTTTGAGCGTCGATTTCCATTCGTCGTCCGA
Burkholderia_pseudomallei_35_1963      ACCCGCACTTCGTTTGCGCGTTTGAGCGTCGATTTCCATTCGTCGTCCGA
Burkholderia_pseudomallei_4075_1999    ACCCGCACTTCGTTTGCGCGTTTGAGCGTCGATTTCCATTCGTCGTCCGA
Burkholderia_pseudomallei_5_1949       ACCCGCACTTCGTTTGCGCGTTTGAGCGTCGATTTCCATTCGTCGTCCGA
Burkholderia_pseudomallei_6_1960       ACCCGCACTTCGTTTGCGCGTTTGAGCGTCGATTTCCATTCGTCGTCCGA
Burkholderia_pseudomallei_68_1992      ACCCGCACTTCGTTTGCGCGTTTGAGCGTCGATTTCCATTCGTCGTCCGA
Burkholderia_pseudomallei_8_8_117_2008 ACCCGCACTTCGTTTGCGCGTTTGAGCGTCGATTTCCATTCGTCGTCCGA
Burkholderia_pseudomallei_91_1984      ACCCGCACTTCGTTTGCGCGTTTGAGCGTCGATTTCCATTCGTCGTCCGA
Burkholderia_pseudomallei_9_1988       ACCCGCACTTCGTTTGCGCGTTTGAGCGTCGATTTCCATTCGTCGTCCGA
Burkholderia_pseudomallei_D150_2006    ACCCGCACTTCGTTTGCGCGTTTGAGCGTCGACTTCCATTCGTCGTCCGA
Burkholderia_pseudomallei_D35_2003     ACCCGCACTTCGTTTGCGCGTTTGAGCGTCGATTTCCATTCGTCGTCCGA
Burkholderia_pseudomallei_D51_1992     ACCCGCACTTCGTTTGCGCGTTTGAGCGTCGATTTCCATTCGTCGTCCGA
Burkholderia_pseudomallei_D60_1992     ACCCGCACTTCGTTTGCGCGTTTGAGCGTCGATTTCCATTCGTCGTCCGA
Burkholderia_pseudomallei_D77_1994     ACCCGCACTTCGTTTGCGCGTTTGAGCGTCGATTTCCATTCGTCGTCCGA
E264_1994                              ACACGCACTTCGTTTGCGCGTTTGAGCGTCGACTTCCATTCGTCATCCGA
K96243_1996                            ACCCGCACTTCGTTTGCGCGTTTGAGCGTCGATTTCCATTCGTCGTCCGA
MSHR346_1996                           ACCCGCACTTCGTTTGCGCGTTTGAGCGTCGATTTCCATTCGTCGTCCGA

1026b_1993                             TTGTCGAACGCGCGCGGCGGGTTCGGGCGGCGCCCCGTCGATCAGGGCTT
1106a_1993                             TTGTCGAACGCGCGCGGCGGGTTCGGGCGGCGCCCCGTCGATCAGGGCTT
1106b_1996                             TTGTCGAACGCGCGCGGCGGGTTCGGGCGGCGCCCCGTCGATCAGGGCTT
1710a_1996                             TTGTCGAACGCGCGCGGCGGGTTCGGGCGGCGCCCCGTCGATCAGGGCTT
1710b_1999                             TTGTCGAACGCGCGCGGCGGGTTCGGGCGGCGCCCCGTCGATCAGGGCTT
668_1995                               TTGTCGAACGCGCGCGGCGGGTTCGGGCGGCGCCCCGTCGATCAGGGCTT
Bp22_1989                              TTGTCGAACGCGCGCGGCGGGTTCGGGCGGCGCCCCGTCGATCAGGGCTT
BPC006_2008                            TTGTCGAACGCGCGCGGCGGGTTCGGGCGGCGCCCCGTCGATCAGGGCTT
Burkholderia_pseudomallei_104_1990     TTGTCGAACGCGCGCGGCGGGTTCGGGCGGCGCCCCGTCGATCAGGGCTG
Burkholderia_pseudomallei_18_1990      TTGTCGAACGCGCGCGGCGGGTTCGGGCGGCGCCCCGTCGATCAGGGCTT
Burkholderia_pseudomallei_208_1990     TTGTCGAACGCGCGCGGCGGGTTCGGGCGGCGCCCCGTCGATCAGGGCTG
Burkholderia_pseudomallei_24_1976      TTGTCGAACGCGCGCGGCGGGTTCGGGCGGCGCCCCGTCGATCAGGGCTG
Burkholderia_pseudomallei_25_1977      TTGTCGAACGCGCGCGGCGGGTTCGGGCGGCGCCCCGTCGATCAGGGCTG
Burkholderia_pseudomallei_31_1992      TTGTCGAACGCGCGCGGCGGGTTCGGGCGGCGCCCCGTCGATCAGGGCTT
Burkholderia_pseudomallei_33_1976      TTGTCGAACGCGCGCGGCGGGTTCGGGCGGCGCCCCGTCGATCAGGGCTT
Burkholderia_pseudomallei_35_1963      TTGTCGAACGCGCGCGGCGGGTTCGGGCGGCGCCCCGTCGATCAGGGCTT
Burkholderia_pseudomallei_4075_1999    TTGTCGAACGCGCGCGGCGGGTTCGGGCGGCGCCCCGTCGATCAGGGCTT
Burkholderia_pseudomallei_5_1949       TTGTCGAACGCGCGCGGCGGGTTCGGGCGGCGCGCCGTCGATCAGGGCTT
Burkholderia_pseudomallei_6_1960       TTGTCGAACGCGCGCGGCGGGTTCGGGCGGCGCCCCGTCGATCAGGGCTT
Burkholderia_pseudomallei_68_1992      TTGTCGAACGCGCGCGGCGGGTTCGGGCGGCGCCCCGTCGATCAGGGCTT
Burkholderia_pseudomallei_8_8_117_2008 TTGTCGAACGCGCGCGGCGGGTTCGGGCGGCGCCCCGTCGATCAGGGCTT
Burkholderia_pseudomallei_91_1984      TTGTCGAACGCGCGCGGCGGGTTCGGGCGGCGCCCCGTCGATCAGGGCTG
Burkholderia_pseudomallei_9_1988       TTGTCGAACGCGCGCGGCGGGTTCGGGCGGCGCCCCGTCGATCAGGGCTG
Burkholderia_pseudomallei_D150_2006    TTGTCGAACGCGCGCGGCGGGTTCGGGCGGCGCCCCGTCGATCAGGGCTT
Burkholderia_pseudomallei_D35_2003     TTGTCGAACGCGCGCGGCGGGTTCGGGCGGCGCCCCGTCGATCAGGGCTG
Burkholderia_pseudomallei_D51_1992     TTGTCGAACGCGCGCGGCGGGTTCGGGCGGCGCCCCGTCGATCAGGGCTT
Burkholderia_pseudomallei_D60_1992     TTGTCGAACGCGCGCGGCGGGTTCGGGCGGCGCCCCGTCGATCAGGGCTT
Burkholderia_pseudomallei_D77_1994     TTGTCGAACGCGCGCGGCGGGTTCGGGCGGCGCCCCGTCGATCAGGGCTG
E264_1994                              TTGTCGAGCGGCCGCTGCGGGTTCGGGCAGCGCCCCGTCGACCAGTGCTT
K96243_1996                            TTGTCGAACGCGCGCGGCGGGTTCGGGCGGCGCCCCGTCGATCAGGGCTG
MSHR346_1996                           TTGTCGAACGCGCGCGGCGGGTTCGGGCGGCGCCCCGTCGATCAGGGCTT

1026b_1993                             GCTGCACGCCGCGATGGGCGAAGCTGAGGCCGGCGTAGCGCTCGTATTCG
1106a_1993                             GCTGCACGCCGCGATGGGCGAAGCTGAGGCCGGCGTAGCGCTCGTATTCG
1106b_1996                             GCTGCACGCCGCGATGGGCGAAGCTGAGGCCGGCGTAGCGCTCGTATTCG
1710a_1996                             GCTGCACGCCGCGATGGGCGAAGCTGAGGCCGGCGTAGCGCTCGTATTCG
1710b_1999                             GCTGCACGCCGCGATGGGCGAAGCTGAGGCCGGCGTAGCGCTCGTATTCG
668_1995                               GCTGCACGCCGCGATGGGCGAAGCTGAGGCCGGCGTAGCGCTCGTATTCG
Bp22_1989                              GCTGCACGCCGCGATGGGCGAAGCTGAGGCCGGCGTAGCGCTCGTATTCG
BPC006_2008                            GCTGCACGCCGCGATGGGCGAAGCTGAGGCCGGCGTAGCGCTCGTATTCG
Burkholderia_pseudomallei_104_1990     GCTGCACGCCGCGATGGGCGAAGCTGAGGCCGACGTAGCGCTCGTATTCG
Burkholderia_pseudomallei_18_1990      GCTGCACGCCGCGATGGGCGAAGCTGAGGCCGGCGTAGCGCTCGTATTCG
Burkholderia_pseudomallei_208_1990     GCTGCACGCCGCGATGGGCGAAGCTGAGGCCGACGTAGCGCTCGTATTCG
Burkholderia_pseudomallei_24_1976      GCTGCACGCCGCGATGGGCGAAGCTGAGGCCGGCGTAGCGCTCGTATTCG
Burkholderia_pseudomallei_25_1977      GCTGCACGCCGCGATGGGCGAAGCTGAGGCCGGCGTAGCGCTCGTATTCG
Burkholderia_pseudomallei_31_1992      GCTGCACGCCGCGATGGGCGAAGCTGAGGCCGGCGTAGCGCTCGTATTCG
Burkholderia_pseudomallei_33_1976      GCTGCACGCCGCGATGGGCGAAGCTGAGGCCGGCGTAGCGCTCGTATTCG
Burkholderia_pseudomallei_35_1963      GCTGCACGCCGCGATGGGCGAAGCTGAGGCCGGCGTAGCGCTCGTATTCG
Burkholderia_pseudomallei_4075_1999    GCTGCACGCCGCGATGGGCGAAGCTGAGGCCGGCGTAGCGCTCGTATTCG
Burkholderia_pseudomallei_5_1949       GCTGCACGCCGCGATGGGCGAAGCTGAGGCCGGCGTAGCGCTCGTATTCG
Burkholderia_pseudomallei_6_1960       GCTGCACGCCGCGATGGGCGAAGCTGAGGCCGGCGTAGCGCTCGTATTCG
Burkholderia_pseudomallei_68_1992      GCTGCACGCCGCGATGGGCGAAGCTGAGGCCGGCGTAGCGCTCGTATTCG
Burkholderia_pseudomallei_8_8_117_2008 GCTGCACGCCGCGATGGGCGAAGCTGAGGCCGGCGTAGCGCTCGTATTCG
Burkholderia_pseudomallei_91_1984      GCTGCACGCCGCGATGGGCGAAGCTGAGGCCGACGTAGCGCTCGTATTCG
Burkholderia_pseudomallei_9_1988       GCTGCACGCCGCGATGGGCGAAGCTGAGGCCGACGTAGCGCTCGTATTCG
Burkholderia_pseudomallei_D150_2006    GCTGCACGCCGCGATGGGCGAAGCTGAGGCCGGCGTAGCGCTCGTATTCG
Burkholderia_pseudomallei_D35_2003     GCTGCACGCCGCGATGGGCGAAGCTGAGGCCGGCGTAGCGCTCGTATTCG
Burkholderia_pseudomallei_D51_1992     GCTGCACGCCGCGATGGGCGAAGCTGAGGCCGGCGTAGCGCTCGTATTCG
Burkholderia_pseudomallei_D60_1992     GCTGCACGCCGCGATGGGCGAAGCTGAGGCCGGCGTAGCGCTCGTATTCG
Burkholderia_pseudomallei_D77_1994     GCTGCACGCCGCGATGGGCGAAGCTGAGGCCGGCGTAGCGCTCGTATTCG
E264_1994                              GCTGAACGCCGCGATGGGTGAAGCTAAGGCCCGCGTAGCGCTCATATTCG
K96243_1996                            GCTGCACGCCGCGATGGGCGAAGCTGAGGCCGACGTAGCGCTCGTATTCG
MSHR346_1996                           GCTGCACGCCGCGATGGGCGAAGCTGAGGCCGGCGTAGCGCTCGTATTCG

1026b_1993                             GCCAGGGTCCGCTCCGTACCCAGGCCATACGATGCGAAATCGATGCCGGT
1106a_1993                             GCCAGGGTCCGCTCCGTACCCAGGCCATACGATGCGAAATCGATGCCGGT
1106b_1996                             GCCAGGGTCCGCTCCGTACCCAGGCCATACGATGCGAAATCGATGCCGGT
1710a_1996                             GCCAGGGTCCGCTCCGTACCCAGGCCATACGATGCGAAATCGATGCCGGT
1710b_1999                             GCCAGGGTCCGCTCCGTACCCAGGCCATACGATGCGAAATCGATGCCGGT
668_1995                               GCCAGGGTCCGCTCCGTACCCAGGCCATACGATGCGAAATCGATGCCGGT
Bp22_1989                              GCCAGGGTCCGCTCCGTACCCAGGCCATACGATGCGAAATCGATGCCGGT
BPC006_2008                            GCCAGGGTCCGCTCCGTACCCAGGCCATACGATGCGAAATCGATGCCGGT
Burkholderia_pseudomallei_104_1990     GCCAGGGTTCGCTCCGTACCCAGGCCATACGATGCGAAATCGATGCCGGT
Burkholderia_pseudomallei_18_1990      GCCAGGGTCCGCTCCGTACCCAGGCCATACGATGCGAAATCGATGCCGGT
Burkholderia_pseudomallei_208_1990     GCCAGGGTTCGCTCCGTACCCAGGCCATACGATGTGAAATCGATGCCGGT
Burkholderia_pseudomallei_24_1976      GCCAGGGTCCGCTCCGTACCCAGGCCATACGATGCGAAATCGATGCCGGT
Burkholderia_pseudomallei_25_1977      GCCAGGGTCCGCTCCGTACCCAGGCCATACGATGCGAAATCGATGCCGGT
Burkholderia_pseudomallei_31_1992      GCCAGGGTCCGCTCCGTACCCAGGCCATACGATGCGAAATCGATGCCGGT
Burkholderia_pseudomallei_33_1976      GCCAGGGTCCGCTCCGTACCCAGGCCATACGATGCGAAATCGATGCCGGT
Burkholderia_pseudomallei_35_1963      GCCAGGGTCCGCTCCGTACCCAGGCCATACGATGCGAAATCGATGCCGGT
Burkholderia_pseudomallei_4075_1999    GCCAGGGTCCGCTCCGTACCCAGGCCATACGATGCGAAATCGATGCCGGT
Burkholderia_pseudomallei_5_1949       GCCAGGGTCCGCTCCGTACCCAGGCCATACGATGCGAAATCGATGCCGGT
Burkholderia_pseudomallei_6_1960       GCCAGGGTCCGCTCCGTACCCAGGCCATACGATGCGAAATCGATGCCGGT
Burkholderia_pseudomallei_68_1992      GCCAGGGTCCGCTCCGTACCCAGGCCATACGATGCGAAATCGATGCCGGT
Burkholderia_pseudomallei_8_8_117_2008 GCCAGGGTCCGCTCCGTACCCAGGCCATACGATGCGAAATCGATGCCGGT
Burkholderia_pseudomallei_91_1984      GCCAGGGTTCGCTCCGTACCCAGGCCATACGATGCGAAATCGATGCCGGT
Burkholderia_pseudomallei_9_1988       GCCAGGGTTCGCTCCGTACCCAGGCCATACGATGCGAAATCGATGCCGGT
Burkholderia_pseudomallei_D150_2006    GCCAGGGTCCGCTCCGTACCCAGGCCATACGATGCGAAATCGATGCCGGT
Burkholderia_pseudomallei_D35_2003     GCCAGGGTCCGCTCCGTACCCAGGCCATACGATGCGAAATCGATGCCGGT
Burkholderia_pseudomallei_D51_1992     GCCAGGGTCCGCTCCGTACCCAGGCCATACGATGCGAAATCGATGCCGGT
Burkholderia_pseudomallei_D60_1992     GCCAGGGTCCGCTCCGTACCCAGGCCATACGATGCGAAATCGATGCCGGT
Burkholderia_pseudomallei_D77_1994     GCCAGGGTCCGCTCCGTACCCAGGCCATACGATGCGAAATCGATGCCGGT
E264_1994                              GCGATGGTCCGCTCCGTACCCAGGCCATACGATGCGAAATCGATGCCGGT
K96243_1996                            GCCAGGGTTCGCTCCGTACCCAGGCCATACGATGCGAAATCGATGCCGGT
MSHR346_1996                           GCCAGGGTCCGCTCCGTACCCAGGCCATACGATGCGAAATCGATGCCGGT

1026b_1993                             GCATGACGCGCCGTCTATCCCGAGCAGCGCGCGGTTACGCTCGTGCGAGC
1106a_1993                             GCATGACGCGCCGTCTATCCCGAGCAGCGCGCGGTTACGCTCGTGCGAGC
1106b_1996                             GCATGACGCGCCGTCTATCCCGAGCAGCGCGCGGTTACGCTCGTGCGAGC
1710a_1996                             GCATGACGCGCCGTCTATCCCGAGCAGCGCGCGGTTACGCTCGTGCGAGC
1710b_1999                             GCATGACGCGCCGTCTATCCCGAGCAGCGCGCGGTTACGCTCGTGCGAGC
668_1995                               GCATGACGCGCCGTCTATCCCGAGCAGCGCGCGGTTACGCTCGTGCGAGC
Bp22_1989                              GCATGACGCGCCGTCTATCCCGAGCAGCGCGCGGTTACGCTCGTGCGAGC
BPC006_2008                            GCATGACGCGCCGTCTATCCCGAGCAGCGCGCGGTTACGCTCGTGCGAGC
Burkholderia_pseudomallei_104_1990     GCATGACGCGCCGTCTATCCCGAGCAGCGCGCGGTTACGCTCGTGCGAGC
Burkholderia_pseudomallei_18_1990      GCATGACGCGCCGTCTATCCCGAGCAGCGCGCGGTTACGCTCGTGCGAGC
Burkholderia_pseudomallei_208_1990     GCATGACGCGCCGTCTATCCCGAGCAGCGCGCGGTTACGCTCGTGCGAGC
Burkholderia_pseudomallei_24_1976      GCATGACGCGCCGTCTATCCCGAGCAGCGCGCGGTTACGCTCGTGCGAGC
Burkholderia_pseudomallei_25_1977      GCATGACGCGCCGTCTATCCCGAGCAGCGCGCGGTTACGCTCGTGCGAGC
Burkholderia_pseudomallei_31_1992      GCATGACGCGCCGTCTATCCCGAGCAGCGCGCGGTTACGCTCGTGCGAGC
Burkholderia_pseudomallei_33_1976      GCATGACGCGCCGTCTATCCCGAGCAGCGCGCGGTTACGCTCGTGCGAGC
Burkholderia_pseudomallei_35_1963      GCATGACGCGCCGTCTATCCCGAGCAGCGCGCGGTTACGCTCGTGCGAGC
Burkholderia_pseudomallei_4075_1999    GCATGACGCGCCGTCTATCCCGAGCAGCGCGCGGTTACGCTCGTGCGAGC
Burkholderia_pseudomallei_5_1949       GCATGACGCGCCGTCTATCCCGAGCAGCGCGCGGTTACGCTCGTGCGAGC
Burkholderia_pseudomallei_6_1960       GCATGACGCGCCGTCTATCCCGAGCAGCGCGCGGTTACGCTCGTGCGAGC
Burkholderia_pseudomallei_68_1992      GCATGACGCGCCGTCTATCCCGAGCAGCGCGCGGTTACGCTCGTGCGAGC
Burkholderia_pseudomallei_8_8_117_2008 GCATGACGCGCCGTCTATCCCGAGCAGCGCGCGGTTACGCTCGTGCGAGC
Burkholderia_pseudomallei_91_1984      GCATGACGCGCCGTCTATCCCGAGCAGCGCGCGGTTACGCTCGTGCGAGC
Burkholderia_pseudomallei_9_1988       GCATGACGCGCCGTCTATCCCGAGCAGCGCGCGGTTACGCTCGTGCGAGC
Burkholderia_pseudomallei_D150_2006    GCATGACGCGCCGTCTATCCCGAGCAGCGCGCGGTTACGCTCGTGCGAGC
Burkholderia_pseudomallei_D35_2003     GCATGACGCGCCGTCTATCCCGAGCAGCGCGCGGTTACGCTCGTGCGAGC
Burkholderia_pseudomallei_D51_1992     GCATGACGCGCCGTCTATCCCGAGCAGCGCGCGGTTACGCTCGTGCGAGC
Burkholderia_pseudomallei_D60_1992     GCATGACGCGCCGTCTATCCCGAGCAGCGCGCGGTTACGCTCGTGCGAGC
Burkholderia_pseudomallei_D77_1994     GCATGACGCGCCGTCTATCCCGAGCAGCGCGCGGTTACGCTCGTGCGAGC
E264_1994                              GCGCGATGCGCCGTCTATCCCGAGCAGCGCGCGGTTACGCTCGTGCGAGC
K96243_1996                            GCATGACGCGCCGTCTATCCCGAGCAGCGCGCGGTTACGCTCGTGCGAGC
MSHR346_1996                           GCATGACGCGCCGTCTATCCCGAGCAGCGCGCGGTTACGCTCGTGCGAGC

1026b_1993                             GCTGATCGAGTTCCCCCCAGTGCCGCGAGACCACGCCGTTTGCTTTGGCC
1106a_1993                             GCTGATCGAGTTCCCCCCAGTGCCGCGAGACCACGCCGTTTGCTTTGGCC
1106b_1996                             GCTGATCGAGTTCCCCCCAGTGCCGCGAGACCACGCCGTTTGCTTTGGCC
1710a_1996                             GCTGATCGAGTTCCCCCCAGTGCCGCGAGACCACGCCGTTTGCTTTGGCC
1710b_1999                             GCTGATCGAGTTCCCCCCAGTGCCGCGAGACCACGCCGTTTGCTTTGGCC
668_1995                               GCTGATCGAGTTCCCCCCAGTGCCGCGAGACCACGCCGTTTGCTTTGGCC
Bp22_1989                              GCTGATCGAGTTCCCCCCAGTGCCGCGAGACCACGCCGTTTGCTTTGGCC
BPC006_2008                            GCTGATCGAGTTCCCCCCAGTGCCGCGAGACCACGCCGTTTGCTTTGGCC
Burkholderia_pseudomallei_104_1990     GCTGATCGAGTTCCCCCCAGTGCCGCGAGACCACGCCGTTTGCTTTGGCC
Burkholderia_pseudomallei_18_1990      GCTGATCGAGTTCCCCCCAGTGCCGCGAGACCACGCCGTTTGCTTTGGCC
Burkholderia_pseudomallei_208_1990     GCTGATCGAGTTCCCCCCAGTGCCGCGAGACCACGCCGTTTGCTTTGGCC
Burkholderia_pseudomallei_24_1976      GCTGATCGAGTTCCCCCCAGTGCCGCGAGACCACGCCGTTTGCTTTGGCC
Burkholderia_pseudomallei_25_1977      GCTGATCGAGTTCCCCCCAGTGCCGCGAGACCACGCCGTTTGCTTTGGCC
Burkholderia_pseudomallei_31_1992      GCTGATCGAGTTCCCCCCAGTGCCGCGAGACCACGCCGTTTGCTTTGGCC
Burkholderia_pseudomallei_33_1976      GCTGATCGAGTTCCCCCCAGTGCCGCGAGACCACGCCGTTTGCTTTGGCC
Burkholderia_pseudomallei_35_1963      GCTGATCGAGTTCCCCCCAGTGCCGCGAGACCACGCCGTTTGCTTTGGCC
Burkholderia_pseudomallei_4075_1999    GCTGATCGAGTTCCCCCCAGTGCCGCGAGACCACGCCGTTTGCTTTGGCC
Burkholderia_pseudomallei_5_1949       GCTGATCGAGTTCCCCCCAGTGCCGCGAGACCACGCCGTTTGCTTTGGCC
Burkholderia_pseudomallei_6_1960       GCTGATCGAGTTCCCCCCAGTGCCGCGAGACCACGCCGTTTGCTTTGGCC
Burkholderia_pseudomallei_68_1992      GCTGATCGAGTTCCCCCCAGTGCCGCGAGACCACGCCGTTTGCTTTGGCC
Burkholderia_pseudomallei_8_8_117_2008 GCTGATCGAGTTCCCCCCAGTGCCGCGAGACCACGCCGTTTGCTTTGGCC
Burkholderia_pseudomallei_91_1984      GCTGATCGAGTTCCCCCCAGTGCCGCGAGACCACGCCGTTTGCTTTGGCC
Burkholderia_pseudomallei_9_1988       GCTGATCGAGTTCCCCCCAGTGCCGCGAGACCACGCCGTTTGCTTTGGCC
Burkholderia_pseudomallei_D150_2006    GCTGATCGAGTTCCCCCCAGTGCCGCGAGACCACGCCGTTTGCTTTGGCC
Burkholderia_pseudomallei_D35_2003     GCTGATCGAGTTCCCCCCAGTGCCGCGAGACCACGCCGTTTGCTTTGGCC
Burkholderia_pseudomallei_D51_1992     GCTGATCGAGTTCCCCCCAGTGCCGCGAGACCACGCCGTTTGCTTTGGCC
Burkholderia_pseudomallei_D60_1992     GCTGATCGAGTTCCCCCCAGTGCCGCGAGACCACGCCGTTTGCTTTGGCC
Burkholderia_pseudomallei_D77_1994     GCTGATCGAGTTCCCCCCAGTGCCGCGAGACCACGCCGTTTGCTTTGGCC
E264_1994                              GTTGATCGAGTTCGCCCCAGTGCCGCGAGACTACGCCGTTTGTTTTAGCC
K96243_1996                            GCTGATCGAGTTCCCCCCAGTGCCGCGAGACCACGCCGTTTGCTTTGGCC
MSHR346_1996                           GCTGATCGAGTTCCCCCCAGTGCCGCGAGACCACGCCGTTTGCTTTGGCC

1026b_1993                             TCGACGGTGTGATCGTCCCAGATCTTCGGTCGTCCGCGACGCGTGTATTC
1106a_1993                             TCGACGGTGTGATCGTCCCAGATCTTCGGTCGTCCGCGACGCGTGTATTC
1106b_1996                             TCGACGGTGTGATCGTCCCAGATCTTCGGTCGTCCGCGACGCGTGTATTC
1710a_1996                             TCGACGGTGTGATCGTCCCAGATCTTCGGTCGTCCGCGACGCGTGTATTC
1710b_1999                             TCGACGGTGTGATCGTCCCAGATCTTCGGTCGTCCGCGACGCGTGTATTC
668_1995                               TCGACGGTGTGATCGTCCCAGATCTTCGGTCGTCCGCGACGCGTGTATTC
Bp22_1989                              TCGACGGTGTGATCGTCCCAGATCTTCGGTCGTCCGCGACGCGTGTATTC
BPC006_2008                            TCGACGGTGTGATCGTCCCAGATCTTCGGTCGTCCGCGACGCGTGTATTC
Burkholderia_pseudomallei_104_1990     TCGACGGTGTGATCGTCCCAGATCTTCGGTCGTCCGCGACGCGTGTATTC
Burkholderia_pseudomallei_18_1990      TCGACGGTGTGATCGTCCCAGATCTTCGGTCGTCCGCGACGCGTGTATTC
Burkholderia_pseudomallei_208_1990     TCGACGGTGTGATCGTCCCAGATCTTCGGTCGTCCGCGACGCGTGTATTC
Burkholderia_pseudomallei_24_1976      TCGACGGTGTGATCGTCCCAGATCTTCGGTCGTCCGCGACGCGTGTATTC
Burkholderia_pseudomallei_25_1977      TCGACGGTGTGATCGTCCCAGATCTTCGGTCGTCCGCGACGCGTGTATTC
Burkholderia_pseudomallei_31_1992      TCGACGGTGTGATCGTCCCAGATCTTCGGTCGTCCGCGACGCGTGTATTC
Burkholderia_pseudomallei_33_1976      TCGACGGTGTGATCGTCCCAGATCTTCGGTCGTCCGCGACGCGTGTATTC
Burkholderia_pseudomallei_35_1963      TCGACGGTGTGATCGTCCCAGATCTTCGGTCGTCCGCGACGCGTGTATTC
Burkholderia_pseudomallei_4075_1999    TCGACGGTGTGATCGTCCCAGATCTTCGGTCGTCCGCGACGCGTGTATTC
Burkholderia_pseudomallei_5_1949       TCGACGGTGTGATCGTCCCAGATCTTCGGTCGTCCGCGACGCGTGTATTC
Burkholderia_pseudomallei_6_1960       TCGACGGTGTGATCGTCCCAGATCTTCGGTCGTCCGCGACGCGTGTATTC
Burkholderia_pseudomallei_68_1992      TCGACGGTGTGATCGTCCCAGATCTTCGGTCGTCCGCGACGCGTGTATTC
Burkholderia_pseudomallei_8_8_117_2008 TCGACGGTGTGATCGTCCCAGATCTTCGGTCGTCCGCGACGCGTGTATTC
Burkholderia_pseudomallei_91_1984      TCGACGGTGTGATCGTCCCAGATCTTCGGTCGTCCGCGACGCGTGTATTC
Burkholderia_pseudomallei_9_1988       TCGACGGTGTGATCGTCCCAGATCTTCGGTCGTCCGCGACGCGTGTATTC
Burkholderia_pseudomallei_D150_2006    TCGACGGTGTGATCGTCCCAGATCTTCGGTCGTCCGCGACGCGTGTATTC
Burkholderia_pseudomallei_D35_2003     TCGACGGTGTGATCGTCCCAGATCTTCGGTCGTCCGCGACGCGTGTATTC
Burkholderia_pseudomallei_D51_1992     TCGACGGTGTGATCGTCCCAGATCTTCGGTCGTCCGCGACGCGTGTATTC
Burkholderia_pseudomallei_D60_1992     TCGACGGTGTGATCGTCCCAGATCTTCGGTCGTCCGCGACGCGTGTATTC
Burkholderia_pseudomallei_D77_1994     TCGACGGTGTGATCGTCCCAGATCTTCGGTCGTCCGCGACGCGTGTATTC
E264_1994                              TCGACGGTGTGATCGTCCCAGATCTTCGGCCGCCCTCGACGAGTGTATTC
K96243_1996                            TCGACGGTGTGATCGTCCCAGATCTTCGGTCGTCCGCGACGCGTGTATTC
MSHR346_1996                           TCGACGGTGTGATCGTCCCAGATCTTCGGTCGTCCGCGACGCGTGTATTC

1026b_1993                             ATGCCACGCGATGGCGCGATGGGGATGATAGAGATCGTAGCCGTGCGTGA
1106a_1993                             ATGCCACGCGATGGCGCGATGGGGATGATAGAGATCGTAGCCGTGCGTGA
1106b_1996                             ATGCCACGCGATGGCGCGATGGGGATGATAGAGATCGTAGCCGTGCGTGA
1710a_1996                             ATGCCACGCGATGGCGCGATGGGGATGATAGAGATCGTAGCCGTGCGTGA
1710b_1999                             ATGCCACGCGATGGCGCGATGGGGATGATAGAGATCGTAGCCGTGCGTGA
668_1995                               ATGCCACGCGATGGCGCGATGGGGATGATAGAGATCGTAGCCGTGCGTGA
Bp22_1989                              ATGCCACGCGATGGCGCGATGGGGATGATAGAGATCGTAGCCGTGCGTGA
BPC006_2008                            ATGCCACGCGATGGCGCGATGGGGATGATAGAGATCGTAGCCGTGCGTGA
Burkholderia_pseudomallei_104_1990     ATGCCACGCGATGGCGCGATGGGGATGATAGAGATCGTAGCCGTGCGTGA
Burkholderia_pseudomallei_18_1990      ATGCCACGCGATGGCGCGATGGGGATGATAGAGATCGTAGCCGTGCGTGA
Burkholderia_pseudomallei_208_1990     ATGCCACGCGATGGCGCGATGGGGATGATAGAGATCGTAGCCGTGCGTGA
Burkholderia_pseudomallei_24_1976      ATGCCACGCGATGGCGCGATGGGGATGATAGAGATCGTAGCCGTGCGTGA
Burkholderia_pseudomallei_25_1977      ATGCCACGCGATGGCGCGATGGGGATGATAGAGATCGTAGCCGTGCGTGA
Burkholderia_pseudomallei_31_1992      ATGCCACGCGATGGCGCGATGGGGATGATAGAGATCGTAGCCGTGCGTGA
Burkholderia_pseudomallei_33_1976      ATGCCACGCGATGGCGCGATGGGGATGATAGAGATCGTAGCCGTGCGTGA
Burkholderia_pseudomallei_35_1963      ATGCCACGCGATGGCGCGATGGGGATGATAGAGATCGTAGCCGTGCGTGA
Burkholderia_pseudomallei_4075_1999    ATGCCACGCGATGGCGCGATGGGGATGATAGAGATCGTAGCCGTGCGTGA
Burkholderia_pseudomallei_5_1949       ATGCCACGCGATGGCGCGATGGGGATGATAGAGATCGTAGCCGTGCGTGA
Burkholderia_pseudomallei_6_1960       ATGCCACGCGATGGCGCGATGGGGATGATAGAGATCGTAGCCGTGCGTGA
Burkholderia_pseudomallei_68_1992      ATGCCACGCGATGGCGCGATGGGGATGATAGAGATCGTAGCCGTGCGTGA
Burkholderia_pseudomallei_8_8_117_2008 ATGCCACGCGATGGCGCGATGGGGATGATAGAGATCGTAGCCGTGCGTGA
Burkholderia_pseudomallei_91_1984      ATGCCACGCGATGGCGCGATGGGGATGATAGAGATCGTAGCCGTGCGTGA
Burkholderia_pseudomallei_9_1988       ATGCCACGCGATGGCGCGATGGGGATGATAGAGATCGTAGCCGTGCGTGA
Burkholderia_pseudomallei_D150_2006    ATGCCACGCGATGGCGCGATGGGGATGATAGAGATCGTAGCCGTGCGTGA
Burkholderia_pseudomallei_D35_2003     ATGCCACGCGATGGCGCGATGGGGATGATAGAGATCGTAGCCGTGCGTGA
Burkholderia_pseudomallei_D51_1992     ATGCCACGCGATGGCGCGATGGGGATGATAGAGATCGTAGCCGTGCGTGA
Burkholderia_pseudomallei_D60_1992     ATGCCACGCGATGGCGCGATGGGGATGATAGAGATCGTAGCCGTGCGTGA
Burkholderia_pseudomallei_D77_1994     ATGCCACGCGATGGCGCGATGGGGATGATAGAGATCGTAGCCGTGCGTGA
E264_1994                              ATGCCATGCGATGGCGCGATGAGGATGATAAAGGTCATAGCCGTGTGTGA
K96243_1996                            ATGCCACGCGATGGCGCGATGGGGATGATAGAGATCGTAGCCGTGCGTGA
MSHR346_1996                           ATGCCACGCGATGGCGCGATGGGGATGATAGAGATCGTAGCCGTGCGTGA

1026b_1993                             AAGCACGGACGGCTAGGGAAATTTCCTCGCCGTGGAAGAAAAAATGGGGG
1106a_1993                             AAGCACGGACGGCTAGGGAAATTTCCTCGCCGTGGAAGAAAAAATGGGGG
1106b_1996                             AAGCACGGACGGCTAGGGAAATTTCCTCGCCGTGGAAGAAAAAATGGGGG
1710a_1996                             AAGCACGGACGGCTAGGGAAATTTCCTCGCCGTGGAAGAAAAAATGGGGG
1710b_1999                             AAGCACGGACGGCTAGGGAAATTTCCTCGCCGTGGAAGAAAAAATGGGGG
668_1995                               AAGCACGGACGGCTAGGGAAATTTCCTCGCCGTGGAAGAAAAAATGGGGG
Bp22_1989                              AAGCACGGACGGCTAGGGAAATTTCCTCGCCGTGGAAGAAAAAATGGGGG
BPC006_2008                            AAGCACGGACGGCTAGGGAAATTTCCTCGCCGTGGAAGAAAAAATGGGGG
Burkholderia_pseudomallei_104_1990     AAGCACGGACGGCTAGGGAAATTTCCTCGCCGTGGAAGAAAAAATGGGGG
Burkholderia_pseudomallei_18_1990      AAGCACGGACGGCTAGGGAAATTTCCTCGCCGTGGAAGAAAAAATGGGGG
Burkholderia_pseudomallei_208_1990     AAGCACGGACGGCTAGGGAAATTTCCTCGCCGTGGAAGAAAAAATGGGGG
Burkholderia_pseudomallei_24_1976      AAGCACGGACGGCTAGGGAAATTTCCTCGCCGTGGAAGAAAAAATGGGGG
Burkholderia_pseudomallei_25_1977      AAGCACGGACGGCTAGGGAAATTTCCTCGCCGTGGAAGAAAAAATGGGGG
Burkholderia_pseudomallei_31_1992      AAGCACGGACGGCTAGGGAAATTTCCTCGCCGTGGAAGAAAAAATGGGGG
Burkholderia_pseudomallei_33_1976      AAGCACGGACGGCTAGGGAAATTTCCTCGCCGTGGAAGAAAAAATGGGGG
Burkholderia_pseudomallei_35_1963      AAGCACGGACGGCTAGGGAAATTTCCTCGCCGTGGAAGAAAAAATGGGGG
Burkholderia_pseudomallei_4075_1999    AAGCACGGACGGCTAGGGAAATTTCCTCGCCGTGGAAGAAAAAATGGGGG
Burkholderia_pseudomallei_5_1949       AAGCACGGACGGCTAGGGAAATTTCCTCGCCGTGGAAGAAAAAATGGGGG
Burkholderia_pseudomallei_6_1960       AAGCACGGACGGCTAGGGAAATTTCCTCGCCGTGGAAGAAAAAATGGGGG
Burkholderia_pseudomallei_68_1992      AAGCACGGACGGCTAGGGAAATTTCCTCGCCGTGGAAGAAAAAATGGGGG
Burkholderia_pseudomallei_8_8_117_2008 AAGCACGGACGGCTAGGGAAATTTCCTCGCCGTGGAAGAAAAAATGGGGG
Burkholderia_pseudomallei_91_1984      AAGCACGGACGGCTAGGGAAATTTCCTCGCCGTGGAAGAAAAAATGGGGG
Burkholderia_pseudomallei_9_1988       AAGCACGGACGGCTAGGGAAATTTCCTCGCCGTGGAAGAAAAAATGGGGG
Burkholderia_pseudomallei_D150_2006    AAGCACGGACGGCTAGGGAAATTTCCTCGCCGTGGAAGAAAAAATGGGGG
Burkholderia_pseudomallei_D35_2003     AAGCACGGACGGCTAGGGAAATTTCCTCGCCGTGGAAGAAAAAATGGGGG
Burkholderia_pseudomallei_D51_1992     AAGCACGGACGGCTAGGGAAATTTCCTCGCCGTGGAAGAAAAAATGGGGG
Burkholderia_pseudomallei_D60_1992     AAGCACGGACGGCTAGGGAAATTTCCTCGCCGTGGAAGAAAAAATGGGGG
Burkholderia_pseudomallei_D77_1994     AAGCACGGACGGCTAGGGAAATTTCCTCGCCGTGGAAGAAAAAATGGGGG
E264_1994                              AAGCGCGAACGGCAATGGAAATTTCTTCGCCGTGGAAGAAAAAATGCGGG
K96243_1996                            AAGCACGGACGGCTAGGGAAATTTCCTCGCCGTGGAAGAAAAAATGGGGG
MSHR346_1996                           AAGCACGGACGGCTAGGGAAATTTCCTCGCCGTGGAAGAAAAAATGGGGG

1026b_1993                             TCGTGCCGTACCGTTTGCGCAAAATGGCCGTCCGCGAACGCGAAATGAGC
1106a_1993                             TCGTGCCGTACCGTTTGCGCAAAATGGCCGTCCGCGAACGCGAAATGAGC
1106b_1996                             TCGTGCCGTACCGTTTGCGCAAAATGGCCGTCCGCGAACGCGAAATGAGC
1710a_1996                             TCGTGCCGTACCGTTTGCGCAAAATGGCCGTCCGCGAACGCGAAATGAGC
1710b_1999                             TCGTGCCGTACCGTTTGCGCAAAATGGCCGTCCGCGAACGCGAAATGAGC
668_1995                               TCGTGCCGTACCGTTTGCGCAAAATGGCCGTCCGCGAACGCGAAATGAGC
Bp22_1989                              TCGTGCCGTACCGTTTGCGCAAAATGGCCGTCCGCGAACGCGAAATGAGC
BPC006_2008                            TCGTGCCGTACCGTTTGCGCAAAATGGCCGTCCGCGAACGCGAAATGAGC
Burkholderia_pseudomallei_104_1990     TCGTGCCGTACCGTTTGCGCAAAATGGCCGTCCGCGAACGCGAAATGAGC
Burkholderia_pseudomallei_18_1990      TCGTGCCGTACCGTTTGCGCAAAATGGCCGTCCGCGAACGCGAAATGAGC
Burkholderia_pseudomallei_208_1990     TCGTGCCGTACCGTTTGCGCAAAATGGCCGTCCGCGAACGCGAAATGAGC
Burkholderia_pseudomallei_24_1976      TCGTGCCGTACCGTTTGCGCAAAATGGCCGTCCGCGAACGCGAAATGAGC
Burkholderia_pseudomallei_25_1977      TCGTGCCGTACCGTTTGCGCAAAATGGCCGTCCGCGAACGCGAAATGAGC
Burkholderia_pseudomallei_31_1992      TCGTGCCGTACCGTTTGCGCAAAATGGCCGTCCGCGAACGCGAAATGAGC
Burkholderia_pseudomallei_33_1976      TCGTGCCGTACCGTTTGCGCAAAATGGCCGTCCGCGAACGCGAAATGAGC
Burkholderia_pseudomallei_35_1963      TCGTGCCGTACCGTTTGCGCAAAATGGCCGTCCGCGAACGCGAAATGAGC
Burkholderia_pseudomallei_4075_1999    TCGTGCCGTACCGTTTGCGCAAAATGGCCGTCCGCGAACGCGAAATGAGC
Burkholderia_pseudomallei_5_1949       TCGTGCCGTACCGTTTGCGCAAAATGGCCGTCCGCGAACGCGAAATGAGC
Burkholderia_pseudomallei_6_1960       TCGTGCCGTACCGTTTGCGCAAAATGGCCGTCCGCGAACGCGAAATGAGC
Burkholderia_pseudomallei_68_1992      TCGTGCCGTACCGTTTGCGCAAAATGGCCGTCCGCGAACGCGAAATGAGC
Burkholderia_pseudomallei_8_8_117_2008 TCGTGCCGTACCGTTTGCGCAAAATGGCCGTCCGCGAACGCGAAATGAGC
Burkholderia_pseudomallei_91_1984      TCGTGCCGTACCGTTTGCGCAAAATGGCCGTCCGCGAACGCGAAATGAGC
Burkholderia_pseudomallei_9_1988       TCGTGCCGTACCGTTTGCGCAAAATGGCCGTCCGCGAACGCGAAATGAGC
Burkholderia_pseudomallei_D150_2006    TCGTGCCGTACCGTTTGCGCAAAATGGCCGTCCGCGAACGCGAAATGAGC
Burkholderia_pseudomallei_D35_2003     TCGTGCCGTACCGTTTGCGCAAAATGGCCGTCCGCGAACGCGAAATGAGC
Burkholderia_pseudomallei_D51_1992     TCGTGCCGTACCGTTTGCGCAAAATGGCCGTCCGCGAACGCGAAATGAGC
Burkholderia_pseudomallei_D60_1992     TCGTGCCGTACCGTTTGCGCAAAATGGCCGTCCGCGAACGCGAAATGAGC
Burkholderia_pseudomallei_D77_1994     TCGTGCCGTACCGTATGCGCAAAATGGCCGTCCGCGAACGCGAAATGAGC
E264_1994                              TCGTGCTGTACCATTTCCGCAAAATGGCCGTCGGCGAACGCGAAATGCGC
K96243_1996                            TCGTGCCGTACCGTTTGCGCAAAATGGCCGTCCGCGAACGCGAAATGAGC
MSHR346_1996                           TCGTGCCGTACCGTTTGCGCAAAATGGCCGTCCGCGAACGCGAAATGAGC

1026b_1993                             GCTGTAGAATCGCGCCGGTATCGGATGCGCCATCGCCTGCCAATCCGCAA
1106a_1993                             GCTGTAGAATCGCGCCGGTATCGGATGCGCCATCGCCTGCCAATCCGCAA
1106b_1996                             GCTGTAGAATCGCGCCGGTATCGGATGCGCCATCGCCTGCCAATCCGCAA
1710a_1996                             GCTGTAGAATCGCGCCGGTATCGGATGCGCTATCGCCTGCCAATCCGCAA
1710b_1999                             GCTGTAGAATCGCGCCGGTATCGGATGCGCTATCGCCTGCCAATCCGCAA
668_1995                               GCTGTAGAATCGCGCCGGTATCGGATGCGCCATCGCCTGCCAATCCGCAA
Bp22_1989                              GCTGTAGAATCGCGCCGGTATCGGATGCGCCATCGCCTGCCAATCCGCAA
BPC006_2008                            GCTGTAGAATCGCGCCGGTATCGGATGCGCCATCGCCTGCCAATCCGCAA
Burkholderia_pseudomallei_104_1990     GCTGTAGAATCGCGCCGGTATCGGATGCGCCATCGCCTGCCAATCCGCAA
Burkholderia_pseudomallei_18_1990      GCTGTAGAATCGCGCCGGTATCGGATGCGCCATCGCCTGCCAATCCGCAA
Burkholderia_pseudomallei_208_1990     GCTGTAGAATCGCGCCGGTATCGGATGCGCCATCGCCTGCCAATCCGCAA
Burkholderia_pseudomallei_24_1976      GCTGTAGAATCGCGCCGGTATCGGATGCGCCATCGCCTGCCAATCCGCGA
Burkholderia_pseudomallei_25_1977      GCTGTAGAATCGCGCCGGTATCGGATGCGCCATCGCCTGCCAATCCGCGA
Burkholderia_pseudomallei_31_1992      GCTGTAGAATCGCGCCGGTATCGGATGCGCCATCGCCTGCCAATCCGCAA
Burkholderia_pseudomallei_33_1976      GCTGTAGAATCGCGCCGGTATCGGATGCGCCATCGCCTGCCAATCCGCAA
Burkholderia_pseudomallei_35_1963      GCTGTAGAATCGCGCCGGTATCGGATGCGCCATCGCCTGCCAATCCGCAA
Burkholderia_pseudomallei_4075_1999    GCTGTAGAATCGCGCCGGTATCGGATGCGCCATCGCCTGCCAATCCGCAA
Burkholderia_pseudomallei_5_1949       GCTGTAGAATCGCGCCGGTATCGGATGCGCCATCGCCTGCCAATCCGCAA
Burkholderia_pseudomallei_6_1960       GCTGTAGAATCGCGCCGGTATCGGATGCGCTATCGCCTGCCAATCCGCAA
Burkholderia_pseudomallei_68_1992      GCTGTAGAATCGCGCCGGTATCGGATGCGCTATCGCCTGCCAATCCGCAA
Burkholderia_pseudomallei_8_8_117_2008 GCTGTAGAATCGCGCCGGTATCGGATGCGCCATCGCCTGCCAATCCGCAA
Burkholderia_pseudomallei_91_1984      GCTGTAGAATCGCGCCGGTATCGGATGCGCCATCGCCTGCCAATCCGCAA
Burkholderia_pseudomallei_9_1988       GCTGTAGAATCGCGCCGGTATCGGATGCGCCATCGCCTGCCAATCCGCAA
Burkholderia_pseudomallei_D150_2006    GCTGTAGAATCGCGCCGGTATCGGATGCGCCATCGCCTGCCAATCCGCGA
Burkholderia_pseudomallei_D35_2003     GCTGTAGAATCGCGCCGGTATCGGATGCGCCATCGCCTGCCAATCCGCAA
Burkholderia_pseudomallei_D51_1992     GCTGTAGAATCGCGCCGGTATCGGATGCGCCATCGCCTGCCAATCCGCAA
Burkholderia_pseudomallei_D60_1992     GCTGTAGAATCGCGCCGGTATCGGATGCGCCATCGCTTGCCAATCCGCAA
Burkholderia_pseudomallei_D77_1994     GCTGTAGAATCGCGCCGGTATCGGATGCGCCATCGCCTGCCAATCCGCAA
E264_1994                              GCTGTAAAATCGCGCCGGTATCGGATGCTCCATCGCCTGCCAATCGGCAA
K96243_1996                            GCTGTAGAATCGCGCCGGTATCGGATGCGCCATCGCCTGCCAATCCGCAA
MSHR346_1996                           GCTGTAGAATCGCGCCGGTATCGGATGCGCCATCGCCTGCCAATCCGCAA

1026b_1993                             TGTCGCGAGCGCGGAACAACACGACGCCTTCCGGAGAAAACCGGAAAAAC
1106a_1993                             TGTCGCGAGCGCGGAACAACACGACGCCTTCCGGAGAAAACCGGAAAAAC
1106b_1996                             TGTCGCGAGCGCGGAACAACACGACGCCTTCCGGAGAAAACCGGAAAAAC
1710a_1996                             TGTCGCGAGCGCGGAACAACACGACGCCTTCCGGAGAAAACCGGAAAAAC
1710b_1999                             TGTCGCGAGCGCGGAACAACACGACGCCTTCCGGAGAAAACCGGAAAAAC
668_1995                               TGTCGCGAGCGCGGAACAACACGACGCCTTCCGGAGAAAACCGGAAAAAC
Bp22_1989                              TGTCGCGAGCGCGGAACAACACGACGCCTTCCGGAGAAAACCGGAAAAAC
BPC006_2008                            TGTCGCGAGCGCGGAACAACACGACGCCTTCCGGAGAAAACCGGAAAAAC
Burkholderia_pseudomallei_104_1990     TGTCGCGAGCGCGGAACAACACGACGCCTTCCGGAGAAAACCGGAAAAAC
Burkholderia_pseudomallei_18_1990      TGTCGCGAGCGCGGAACAACACGACGCCTTCCGGAGAAAACCGGAAAAAC
Burkholderia_pseudomallei_208_1990     TGTCGCGAGCGCGGAACAACACGACGCCTTCCGGAGAAAACCGGAAAAAC
Burkholderia_pseudomallei_24_1976      TGTCGCGAGCGCGGAACAACACGACGCCTTCCGGAGAAAACCGGAAAAAC
Burkholderia_pseudomallei_25_1977      TGTCGCGAGCGCGGAACAACACGACGCCTTCCGGAGAAAACCGGAAAAAC
Burkholderia_pseudomallei_31_1992      TGTCGCGAGCGCGGAACAACACGACGCCTTCCGGAGAAAACCGGAAAAAC
Burkholderia_pseudomallei_33_1976      TGTCGCGAGCGCGGAACAACACGACGCCTTCCGGAGAAAACCGGAAAAAC
Burkholderia_pseudomallei_35_1963      TGTCGCGAGCGCGGAACAACACGACGCCTTCCGGAGAAAACCGGAAAAAC
Burkholderia_pseudomallei_4075_1999    TGTCGCGAGCGCGGAACAACACGACGCCTTCCGGAGAAAACCGGAAAAAC
Burkholderia_pseudomallei_5_1949       TGTCGCGAGCGCGGAACAACACGACGCCTTCCGGAGAAAACCGGAAAAAC
Burkholderia_pseudomallei_6_1960       TGTCGCGAGCGCGGAACAACACGACGCCTTCCGGAGAAAACCGGAAAAAC
Burkholderia_pseudomallei_68_1992      TGTCGCGAGCGCGGAACAACACGACGCCTTCCGGAGAAAACCGGAAAAAC
Burkholderia_pseudomallei_8_8_117_2008 TGTCGCGAGCGCGGAACAACACGACGCCTTCCGGAGAAAACCGGAAAAAC
Burkholderia_pseudomallei_91_1984      TGTCGCGAGCGCGGAACAACACGACGCCTTCCGGAGAAAACCGGAAAAAC
Burkholderia_pseudomallei_9_1988       TGTCGCGAGCGCGGAACAACACGACGCCTTCCGGAGAAAACCGGAAAAAC
Burkholderia_pseudomallei_D150_2006    TGTCGCGAGCGCGGAACAACACGACGCCTTCCGGAGAAAACCGGAAAAAC
Burkholderia_pseudomallei_D35_2003     TGTCGCGAGCGCGGAACAACACGACGCCTTCCGGAGAAAACCGGAAAAAC
Burkholderia_pseudomallei_D51_1992     TGTCGCGAGCGCGGAACAACACGACGCCTTCCGGAGAAAACCGGAAAAAC
Burkholderia_pseudomallei_D60_1992     TGTCGCGAGCGCGGAACAACACGACGCCTTCCGGAGAAAACCGGAAAAAC
Burkholderia_pseudomallei_D77_1994     TGTCGCGAGCGCGGAACAACACGACGCCTTCCGGAGAAAACCGGAAAAAC
E264_1994                              TGTCGCGAGCGCGGAACAACACGACTCCTTCCGGAGAAAAACGGAAAAAC
K96243_1996                            TGTCGCGAGCGCGGAACAACACGACGCCTTCCGGAGAAAACCGGAAAAAC
MSHR346_1996                           TGTCGCGAGCGCGGAACAACACGACGCCTTCCGGAGAAAACCGGAAAAAC

1026b_1993                             GTCATTGCAAGCGGCGTATGGCTGAGGGCGCGACGTTCACATCCTGGCGT
1106a_1993                             GTCATTGCAAGCGGCGTATGGCTGAGGGCGCGACGTTCACATCCTGGCGT
1106b_1996                             GTCATTGCAAGCGGCGTATGGCTGAGGGCGCGACGTTCACATCCTGGCGT
1710a_1996                             GTCATTGCAAGCGGCGTATGGCTGAGGGCGCGACGTTCACATCCTGGCGT
1710b_1999                             GTCATTGCAAGCGGCGTATGGCTGAGGGCGCGACGTTCACATCCTGGCGT
668_1995                               GTCATTGCAAGCGGCGTATGGCTGAGGGCGCGACGTTCACATCCTGGCGT
Bp22_1989                              GTCATTGCAAGCGGCGTATGGCTGAGGGCGCGACGTTCACATCCTGGCGT
BPC006_2008                            GTCATTGCAAGCGGCGTATGGCTGAGGGCGCGACGTTCACATCCTGGCGT
Burkholderia_pseudomallei_104_1990     GTCATTGCAAGCGGCGTATGGCTGAGGGCGCGACGTTCACATCCTGGCGT
Burkholderia_pseudomallei_18_1990      GTCATTGCAAGCGGCGTATGGCTGAGGGCGCGACGTTCACATCCTGGCGT
Burkholderia_pseudomallei_208_1990     GTCATTGCAAGCGGCGTATGGCTGAGGGCGCGACGTTCACATCCTGGCGT
Burkholderia_pseudomallei_24_1976      GTCATTGCAAGCGGCGTATGGCTGAGGGCGCGACGTTCACATCCTGGCGT
Burkholderia_pseudomallei_25_1977      GTCATTGCAAGCGGCGTATGGCTGAGGGCGCGACGTTCACATCCTGGCGT
Burkholderia_pseudomallei_31_1992      GTCATTGCAAGCGGCGTATGGCTGAGGGCGCGACGTTCACATCCTGGCGT
Burkholderia_pseudomallei_33_1976      GTCATTGCAAGCGGCGTATGGCTGAGGGCGCGACGTTCACATCCTGGCGT
Burkholderia_pseudomallei_35_1963      GTCATTGCAAGCGGCGTATGGCTGAGGGCGCGACGTTCACATCCTGGCGT
Burkholderia_pseudomallei_4075_1999    GTCATTGCAAGCGGCGTATGGCTGAGGGCGCGACGTTCACATCCTGGCGT
Burkholderia_pseudomallei_5_1949       GTCATTGCAAGCGGCGTATGGCTGAGGGCGCGACGTTCACATCCTGGCGT
Burkholderia_pseudomallei_6_1960       GTCATTGCAAGCGGCGTATGGCTGAGGGCGCGACGTTCACATCCTGGCGT
Burkholderia_pseudomallei_68_1992      GTCATTGCAAGCGGCGTATGGCTGAGGGCGCGACGTTCACATCCTGGCGT
Burkholderia_pseudomallei_8_8_117_2008 GTCATTGCAAGCGGCGTATGGCTGAGGGCGCGACGTTCACATCCTGGCGT
Burkholderia_pseudomallei_91_1984      GTCATTGCAAGCGGCGTATGGCTGAGGGCGCGACGTTCACATCCTGGCGT
Burkholderia_pseudomallei_9_1988       GTCATTGCAAGCGGCGTATGGCTGAGGGCGCGACGTTCACATCCTGGCGT
Burkholderia_pseudomallei_D150_2006    GTCATTGCAAGCGGCGTATGGCTGAGGGCGCGACGTTCACATCCTGGCGT
Burkholderia_pseudomallei_D35_2003     GTCATTGCAAGCGGCGTATGGCTGAGGGCGCGACGTTCACATCCTGGCGT
Burkholderia_pseudomallei_D51_1992     GTCATTGCAAGCGGCGTATGGCTGAGGGCGCGACGTTCACATCCTGGCGT
Burkholderia_pseudomallei_D60_1992     GTCATTGCAAGCGGCGTATGGCTGAGGGCGCGACGTTCACATCCTGGCGT
Burkholderia_pseudomallei_D77_1994     GTCATTGCAAGCGGCGTATGGCTGAGGGCGCGACGTTCACATCCTGGCGT
E264_1994                              GTCATTGCAAGCGGCGTATGGCTGAGGGAGCGACGGTCGCGTCCCGGAGT
K96243_1996                            GTCATTGCAAGCGGCGTATGGCTGAGGGCGCGACGTTCACATCCTGGCGT
MSHR346_1996                           GTCATTGCAAGCGGCGTATGGCTGAGGGCGCGACGTTCACATCCTGGCGT

1026b_1993                             GAAGCCGGGCAGGTATGCGGTGATCAGCGGTTTTGCGCTGAACGTCCTGA
1106a_1993                             GAAGCCGGGCAGGTATGCGGTGATCAGCGGTTTTGCGCTGAACGTCCTGA
1106b_1996                             GAAGCCGGGCAGGTATGCGGTGATCAGCGGTTTTGCGCTGAACGTCCTGA
1710a_1996                             GAAGCCGGGCAGGTATGCGGTGATCAGCGGTTTTGCGCTGAACGTCCTGA
1710b_1999                             GAAGCCGGGCAGGTATGCGGTGATCAGCGGTTTTGCGCTGAACGTCCTGA
668_1995                               GAAGCCGGGCAGGTATGCGGTGATCAGCGGTTTTGCGCTGAACGTCCTGA
Bp22_1989                              GAAGCCGGGCAGGTATGCGGTGATCAGCGGTTTTGCGCTGAACGTCCTGA
BPC006_2008                            GAAGCCGGGCAGGTATGCGGTGATCAGCGGTTTTGCGCTGAACGTCCTGA
Burkholderia_pseudomallei_104_1990     GAAGCCGGGCAGGTATGCGGTGATCAGCGGTTTTGCGCTGAACGTCCTGA
Burkholderia_pseudomallei_18_1990      GAAGCCGGGCAGGTATGCGGTGATCAGCGGTTTTGCGCTGAACGTCCTGA
Burkholderia_pseudomallei_208_1990     GAAGCCGGGCAGGTATGCGGTGATCAGCGGTTTTGCGCTGAACGTCCTGA
Burkholderia_pseudomallei_24_1976      GAAGCCGGGCAGGTATGCGGTGATCAGCGGTTTTGCGCTGAACGTCCTGA
Burkholderia_pseudomallei_25_1977      GAAGCCGGGCAGGTATGCGGTGATCAGCGGTTTTGCGCTGAACATCCTGA
Burkholderia_pseudomallei_31_1992      GAAGCCGGGCAGGTATGCGGTGATCAGCGGTTTTGCGCTGAACGTCCTGA
Burkholderia_pseudomallei_33_1976      GAAGCCGGGCAGGTATGCGGTGATCAGCGGTTTTGCGCTGAACGTCCTGA
Burkholderia_pseudomallei_35_1963      GAAGCCGGGCAGGTATGCGGTGATCAGCGGTTTTGCGCTGAACGTCCTGA
Burkholderia_pseudomallei_4075_1999    GAAGCCGGGCAGGTATGCGGTGATCAGCGGTTTTGCGCTGAACGTCCTGA
Burkholderia_pseudomallei_5_1949       GAAGCCGGGCAGGTATGCGGTGATCAGCGGTTTTGCGCTGAACGTCCTGA
Burkholderia_pseudomallei_6_1960       GAAGCCGGGCAGGTATGCGGTGATCAGCGGTTTTGCGCTGAACGTCCTGA
Burkholderia_pseudomallei_68_1992      GAAGCCGGGCAGGTATGCGGTGATCAGCGGTTTTGCGCTGAACGTCCTGA
Burkholderia_pseudomallei_8_8_117_2008 GAAGCCGGGCAGGTATGCGGTGATCAGCGGTTTTGCGCTGAACGTCCTGA
Burkholderia_pseudomallei_91_1984      GAAGCCGGGCAGGTATGCGGTGATCAGCGGTTTTGCGCTGAACGTCCTGA
Burkholderia_pseudomallei_9_1988       GAAGCCGGGCAGGTATGCGGTGATCAGCGGTTTTGCGCTGAACGTCCTGA
Burkholderia_pseudomallei_D150_2006    GAAGCCGGGCAGGTATGCGGTGATCAGCGGTTTTGCGCTGAACGTCCTGA
Burkholderia_pseudomallei_D35_2003     GAAGCCGGGCAGGTATGCGGTGATCAGCGGTTTTGCGCTGAACGTCCTGA
Burkholderia_pseudomallei_D51_1992     GAAGCCGGGCAGGTATGCGGTGATCAGCGGTTTTGCGCTGAACGTCCTGA
Burkholderia_pseudomallei_D60_1992     GAAGCCGGGCAGGTATGCGGTGATCAGCGGTTTTGCGCTGAACGTCCTGA
Burkholderia_pseudomallei_D77_1994     GAAGCCGGGCAGGTATGCGGTGATCAGCGGTTTTGCGCTGAACGTCCTGA
E264_1994                              GAAGCCGGGCAAGTATGCGGTGATCACCGGCTTTGCGCTGAACTTCCTGA
K96243_1996                            GAAGCCGGGCAGGTATGCGGTGATCAGCGGTTTTGCGCTGAACGTCCTGA
MSHR346_1996                           GAAGCCGGGCAGGTATGCGGTGATCAGCGGTTTTGCGCTGAACGTCCTGA

1026b_1993                             GCGACTCGAGCATCTCGACCATCTGCTGGTCCCATCCGTCGATGAAGCGA
1106a_1993                             GCGACTCGAGCATCTCGACCATCTGCTGGTCCCATCCGTCGATGAAGCGA
1106b_1996                             GCGACTCGAGCATCTCGACCATCTGCTGGTCCCATCCGTCGATGAAGCGA
1710a_1996                             GCGACTCGAGCATCTCGACCATCTGCTGGTCCCATCCGTCGATGAAGCGA
1710b_1999                             GCGACTCGAGCATCTCGACCATCTGCTGGTCCCATCCGTCGATGAAGCGA
668_1995                               GCGACTCGAGCATCTCGACCATCTGCTGGTCCCATCCGTCGATGAAGCGA
Bp22_1989                              GCGACTCGAGCATCTCGACCATCTGCTGGTCCCATCCGTCGATGAAGCGA
BPC006_2008                            GCGACTCGAGCATCTCGACCATCTGCTGGTCCCATCCGTCGATGAAGCGA
Burkholderia_pseudomallei_104_1990     GCGACTCGAGCATCCCGACCATCTGCTGGTCCCATCCATCGATGAAGCGA
Burkholderia_pseudomallei_18_1990      GCGACTCGAGCATCTCGACCATCTGCTGGTCCCATCCGTCGATGAAGCGA
Burkholderia_pseudomallei_208_1990     GCGACTCGAGCATCTCGACCATCTGCTGGTCCCATCCGTCGATGAAGCGA
Burkholderia_pseudomallei_24_1976      GCGACTCGAGCATCTCGACCATTTGCTGGTCCCATCCGTCGATGAAGCGA
Burkholderia_pseudomallei_25_1977      GCGACTCGAGCATCTCGACCATCTGCTGGTCCCATCCGTCGATGAAGCGA
Burkholderia_pseudomallei_31_1992      GCGACTCGAGCATCTCGACCATCTGCTGGTCCCATCCGTCGATGAAGCGA
Burkholderia_pseudomallei_33_1976      GCGACTCGAGCATCTCGACCATCTGCTGGTCCCATCCGTCGATGAAGCGA
Burkholderia_pseudomallei_35_1963      GCGACTCGAGCATCTCGACCATCTGCTGGTCCCATCCGTCGATGAAGCGA
Burkholderia_pseudomallei_4075_1999    GCGACTCGAGCATCTCGACCATCTGCTGGTCCCATCCGTCGATGAAGCGA
Burkholderia_pseudomallei_5_1949       GCGACTCGAGCATCTCGACCATCTGCTGGTCCCATCCGTCGATGAAGCGA
Burkholderia_pseudomallei_6_1960       GCGACTCGAGCATCTCGACCATCTGCTGGTCCCATCCATCGATGAAGCGA
Burkholderia_pseudomallei_68_1992      GCGACTCGAGCATCTCGACCATCTGCTGGTCCCATCCATCGATGAAGCGA
Burkholderia_pseudomallei_8_8_117_2008 GCGACTCGAGCATCTCGACCATCTGCTGGTCCCATCCGTCGATGAAGCGA
Burkholderia_pseudomallei_91_1984      GCGACTCGAGCATCCCGACCATCTGCTGGTCCCATCCATCGATGAAGCGA
Burkholderia_pseudomallei_9_1988       GCGACTCGAGCATCCCGACCATCTGCTGGTCCCATCCATCGATGAAGCGA
Burkholderia_pseudomallei_D150_2006    GCGACTCGAGCATCTCGACCATCTGCTGGTCCCATCCGTCGATGAAGCGA
Burkholderia_pseudomallei_D35_2003     GCGACTCGAGCATCTCGACCATCTGCTGGTCCCATCCGTCGATGAAGCGA
Burkholderia_pseudomallei_D51_1992     GCGACTCGAGCATCTCGACCATCTGCTGGTCCCATCCGTCGATGAAGCGA
Burkholderia_pseudomallei_D60_1992     GCGACTCGAGCATCTCGACCATCTGCTGGTCCCATCCGTCGATGAAGCGA
Burkholderia_pseudomallei_D77_1994     GCGACTCGAGCATCTCGACCATCTGCTGGTCCCATCCGTCGATGAAGCGA
E264_1994                              GCGACTCGAGCATCTCGACCATCTGTTGGTCCCATCCGTCGATAAAGCAG
K96243_1996                            GCGACTCGAGCATCCCGACCATCTGCTGGTCCCATCCATCGATGAAGCGA
MSHR346_1996                           GCGACTCGAGCATCTCGACCATCTGCTGGTCCCATCCGTCGATGAAGCGA

1026b_1993                             TGGTGGGAATCAAGCTGAAGGGTATACCGCTCGTTTCCGTAACGCTGCTG
1106a_1993                             TGGTGGGAATCAAGCTGAAGGGTATACCGCTCGTTTCCGTAACGCTGCTG
1106b_1996                             TGGTGGGAATCAAGCTGAAGGGTATACCGCTCGTTTCCGTAACGCTGCTG
1710a_1996                             TGGTGGGAATCAAGCTGAAGGGTATACCGCTCGTTTCCGTAACGCTGCTG
1710b_1999                             TGGTGGGAATCAAGCTGAAGGGTATACCGCTCGTTTCCGTAACGCTGCTG
668_1995                               TGGTGGGAATCAAGCTGAAGGGTATACCGCTCGTTTCCGTAACGCTGCTG
Bp22_1989                              TGGTGGGAATCAAGCTGAAGGGTATACCGCTCGTTTCCGTAACGCTGCTG
BPC006_2008                            TGGTGGGAATCAAGCTGAAGGGTATACCGCTCGTTTCCGTAACGCTGCTG
Burkholderia_pseudomallei_104_1990     TGGTGGGAATCAAGCTGAAGGGTATACCGCTCGTTTCCGTAACGCTGCTG
Burkholderia_pseudomallei_18_1990      TGGTGGGAATCAAGCTGAAGGGTATACCGCTCGTTTCCGTAACGCTGCTG
Burkholderia_pseudomallei_208_1990     TGGTGGGAATCAAGCTGAAGGGTATACCGCTCGTTTCCGTAACGCTGCTG
Burkholderia_pseudomallei_24_1976      TGGTGGGAATCAAGCTGAAGGGTATACCGCTCGTTTCCGTAACGCTGCTG
Burkholderia_pseudomallei_25_1977      TGGTGGGAATCAAGCTGAAGGGTATACCGCTCGTTTCCGTAACGCTGCTG
Burkholderia_pseudomallei_31_1992      TGGTGGGAATCAAGCTGAAGGGTATACCGCTCGTTTCCGTAACGCTGCTG
Burkholderia_pseudomallei_33_1976      TGGTGGGAATCAAGCTGAAGGGTATACCGCTCGTTTCCGTAACGCTGCTG
Burkholderia_pseudomallei_35_1963      TGGTGGGAATCAAGCTGAAGGGTATACCGCTCGTTTCCGTAACGCTGCTG
Burkholderia_pseudomallei_4075_1999    TGGTGGGAATCAAGCTGAAGGGTATACCGCTCGTTTCCGTAACGCTGCTG
Burkholderia_pseudomallei_5_1949       TGGTGGGAATCAAGCTGAAGGGTATACCGCTCGTTTCCGTAACGCTGCTG
Burkholderia_pseudomallei_6_1960       TGGTGGGAATCAAGCTGAAGGGTATACCGCTCGTTTCCGTAACGCTGCTG
Burkholderia_pseudomallei_68_1992      TGGTGGGAATCAAGCTGAAGGGTATACCGCTCGTTTCCGTAACGCTGCTG
Burkholderia_pseudomallei_8_8_117_2008 TGGTGGGAATCAAGCTGAAGGGTATACCGCTCGTTTCCGTAACGCTGCTG
Burkholderia_pseudomallei_91_1984      TGGTGGGAATCAAGCTGAAGGGTATACCGCTCGTTTCCGTAACGCTGCTG
Burkholderia_pseudomallei_9_1988       TGGTGGGAATCAAGCTGAAGGGTATACCGCTCGTTTCCGTAACGCTGCTG
Burkholderia_pseudomallei_D150_2006    TGGTGGGAATCAAGCTGAAGGGTATACCGCTCGTTTCCGTAACGCTGCTG
Burkholderia_pseudomallei_D35_2003     TGGTGGGAATCAAGCTGAAGGGTATACCGCTCGTTTCCATAACGCTGCTG
Burkholderia_pseudomallei_D51_1992     TGGTGGGAATCAAGCTGAAGGGTATACCGCTCGTTTCCGTAACGCTGCTG
Burkholderia_pseudomallei_D60_1992     TGGTGGGAATCAAGCTGAAGGGTATACCGCTCGTTTCCGTAACGCTGCTG
Burkholderia_pseudomallei_D77_1994     TGGTGGGAATCAAGCTGAAGGGTATACCGCTCGTTTCCGTAACGCTGCTG
E264_1994                              TGGTGGGAGTCAAGCTGAAGGGTATACCGCTCGCTTCCGTAACGCTGCTG
K96243_1996                            TGGTGGGAATCAAGCTGAAGGGTATACCGCTCGTTTCCGTAACGCTGCTG
MSHR346_1996                           TGGTGGGAATCAAGCTGAAGGGTATACCGCTCGTTTCCGTAACGCTGCTG

1026b_1993                             GATGAGATTGCGCGCCCAGCACGCGCCACGGGATTGCTGATATGGAACAT
1106a_1993                             GATGAGATTGCGCGCCCAGCACGCGCCACGGGATTGCTGATATGGAACAT
1106b_1996                             GATGAGATTGCGCGCCCAGCACGCGCCACGGGATTGCTGATATGGAACAT
1710a_1996                             GATGAGATTGCGCGCCCAGCACGCGCCACGGGATTGCTGATATGGAACAT
1710b_1999                             GATGAGATTGCGCGCCCAGCACGCGCCACGGGATTGCTGATATGGAACAT
668_1995                               GATGAGATTGCGCGCCCAGCACGCGCCACGGGATTGCTGATATGGAACAT
Bp22_1989                              GATGAGATTGCGCGCCCAGCACGCGCCACGGGATTGCTGATATGGAACAT
BPC006_2008                            GATGAGATTGCGCGCCCAGCACGCGCCACGGGATTGCTGATATGGAACAT
Burkholderia_pseudomallei_104_1990     GATGAGATTGCGCGCCCAGCACGCGCCACGGGATTGCTGATATGGAACAT
Burkholderia_pseudomallei_18_1990      GATGAGATTGCGCGCCCAGCACGCGCCACGGGATTGCTGATATGGAACAT
Burkholderia_pseudomallei_208_1990     GATGAGATTGCGCGCCCAGCACGCGCCACGGGATTGCTGATATGGAACAT
Burkholderia_pseudomallei_24_1976      GATGAGATTGCGCGCCCAGCACGCGCCACGGGATTGCTGATATGGAACAT
Burkholderia_pseudomallei_25_1977      GATGAGATTGCGCGCCCAGCACGCGCCACGGGATTGCTGATATGGAACAT
Burkholderia_pseudomallei_31_1992      GATGAGATTGCGCGCCCAGCACGCGCCACGGGATTGCTGATATGGAACAT
Burkholderia_pseudomallei_33_1976      GATGAGATTGCGCGCCCAGCACGCGCCACGGGATTGCTGATATGGAACAT
Burkholderia_pseudomallei_35_1963      GATGAGATTGCGCGCCCAGCACGCGCCACGGGATTGCTGATATGGAACAT
Burkholderia_pseudomallei_4075_1999    GATGAGATTGCGCGCCCAGCACGCGCCACGGGATTGCTGATATGGAACAT
Burkholderia_pseudomallei_5_1949       GATGAGATTGCGCGCCCAGCACGCGCCACGGGATTGCTGATATGGAACAT
Burkholderia_pseudomallei_6_1960       GATGAGATTGCGCGCCCAGCACGCGCCACGGGATTGCTGATATGGAACAT
Burkholderia_pseudomallei_68_1992      GATGAGATTGCGCGCCCAGCACGCGCCACGGGATTGCTGATATGGAACAT
Burkholderia_pseudomallei_8_8_117_2008 GATGAGATTGCGCGCCCAGCACGCGCCACGGGATTGCTGATATGGAACAT
Burkholderia_pseudomallei_91_1984      GATGAGATTGCGCGCCCAGCACGCGCCACGGGATTGCTGATATGGAACAT
Burkholderia_pseudomallei_9_1988       GATGAGATTGCGCGCCCAGCACGCGCCACGGGATTGCTGATATGGAACAT
Burkholderia_pseudomallei_D150_2006    GATGAGATTGCGCGCCCAGCACGCGCCACGGGATTGCTGATATGGAACAT
Burkholderia_pseudomallei_D35_2003     GATGAGATTGCGCGCCCAGCACGCGCCACGGGATTGCTGATATGGAACAT
Burkholderia_pseudomallei_D51_1992     GATGAGATTGCGCGCCCAGCACGCGCCACGGGATTGCTGATATGGAACAT
Burkholderia_pseudomallei_D60_1992     GATGAGATTGCGCGCCCAGCACGCGCCACGGGATTGCTGATATGGAACAT
Burkholderia_pseudomallei_D77_1994     GATGAGATTGCGCGCCCAGCACGCGCCACGGGATTGCTGATATGGAACAT
E264_1994                              AATGAGATTGCGCGCCCAGCACGCGCCACGTGATTGTTGATATGGAACGT
K96243_1996                            GATGAGATTGCGCGCCCAGCACGCGCCACGGGATTGCTGATATGGAACAT
MSHR346_1996                           GATGAGATTGCGCGCCCAGCACGCGCCACGGGATTGCTGATATGGAACAT

1026b_1993                             CGATCATTTCGATCGATGCGCCGCGGAAGGCGAGCGTGTGAACCGCGAAT
1106a_1993                             CGATCATTTCGATCGATGCGCCGCGGAAGGCGAGCGTGTGAACCGCGAAT
1106b_1996                             CGATCATTTCGATCGATGCGCCGCGGAAGGCGAGCGTGTGAACCGCGAAT
1710a_1996                             CGATCATTTCGATCGATGCGCCGCGGAAGGCGAGCGTGTGAACCGCGAAT
1710b_1999                             CGATCATTTCGATCGATGCGCCGCGGAAGGCGAGCGTGTGAACCGCGAAT
668_1995                               CGATCATTTCGATCGATGCGCCGCGGAAGGCGAGCGTGTGAACCGCGAAT
Bp22_1989                              CGATCATTTCGATCGATGCGCCGCGGAAGGCGAGCGTGTGAACCGCGAAT
BPC006_2008                            CGATCATTTCGATCGATGCGCCGCGGAAGGCGAGCGTGTGAACCGCGAAT
Burkholderia_pseudomallei_104_1990     CGATCATTTCGATCGATGCGCCGCGGAAGGCGAGCGTGTGAACCGCGAAT
Burkholderia_pseudomallei_18_1990      CGATCATTTCGATCGATGCGCCGCGGAAGGCGAGCGTGTGAACCGCGAAT
Burkholderia_pseudomallei_208_1990     CGATCATTTCGATCGATGCGCCGCGGAAGGCGAGCGTGTGAACCGCGAAT
Burkholderia_pseudomallei_24_1976      CGATCATTTCGATCGATGCGCCGCGGAAGGCGAGCGTGTGAACCGCGAAT
Burkholderia_pseudomallei_25_1977      CGATCATTTCGATCGATGCGCCGCGGAAGGCGAGCGTGTGAACCGCGAAT
Burkholderia_pseudomallei_31_1992      CGATCATTTCGATCGATGCGCCGCGGAAGGCGAGCGTGTGAACCGCGAAT
Burkholderia_pseudomallei_33_1976      CGATCATTTCGATCGATGCGCCGCGGAAGGCGAGCGTGTGAACCGCGAAT
Burkholderia_pseudomallei_35_1963      CGATCATTTCGATCGATGCGCCGCGGAAGGCGAGCGTGTGAACCGCGAAT
Burkholderia_pseudomallei_4075_1999    CGATCATTTCGATCGATGCGCCGCGGAAGGCGAGCGTGTGAACCGCGAAT
Burkholderia_pseudomallei_5_1949       CGATCATTTCGATCGATGCGCCGCGGAAGGCGAGCGTGTGAACCGCGAAT
Burkholderia_pseudomallei_6_1960       CGATCATTTCGATCGATGCGCCGCGGAAGGCGAGCGTGTGAACCGCGAAT
Burkholderia_pseudomallei_68_1992      CGATCATTTCGATCGATGCGCCGCGGAAGGCGAGCGTGTGAACCGCGAAT
Burkholderia_pseudomallei_8_8_117_2008 CGATCATTTCGATCGATGCGCCGCGGAAGGCGAGCGTGTGAACCGCGAAT
Burkholderia_pseudomallei_91_1984      CGATCATTTCGATCGATGCGCCGCGGAAGGCGAGCGTGTGAACCGCGAAT
Burkholderia_pseudomallei_9_1988       CGATCATTTCGATCGATGCGCCGCGGAAGGCGAGCGTGTGAACCGCGAAT
Burkholderia_pseudomallei_D150_2006    CGATCATTTCGATCGATGCGCCGCGGAAGGCGAGCGTGTGAACCGCGAAT
Burkholderia_pseudomallei_D35_2003     CGATCATTTCGATCGATGCGCCGCGGAAGGCGAGCGTGTGAACCGCGAAT
Burkholderia_pseudomallei_D51_1992     CGATCATTTCGATCGATGCGCCGCGGAAGGCGAGCGTGTGAACCGCGAAT
Burkholderia_pseudomallei_D60_1992     CGATCATTTCGATCGATGCGCCGCGGAAGGCGAGCGTGTGAACCGCGAAT
Burkholderia_pseudomallei_D77_1994     CGATCATTTCGATCGATGCGCCGCGGAAGGCGAGCGTGTGAACCGCGAAT
E264_1994                              CGATAATTTCGATCGATGCGCCACGGAAGGCAAGCGTATGGATCGTGAAC
K96243_1996                            CGATCATTTCGATCGATGCGCCGCGGAAGGCGAGCGTGTGAACCGCGAAT
MSHR346_1996                           CGATCATTTCGATCGATGCGCCGCGGAAGGCGAGCGTGTGAACCGCGAAT

1026b_1993                             TCTCCGGCGGTATCCGCGCGCCATCGTGAAAAGCCGTGAGCAAAGAACGC
1106a_1993                             TCTCCGGCGGTATCCGCGCGCCATCGTGAAAAGCCGTGAGCAAAGAACGC
1106b_1996                             TCTCCGGCGGTATCCGCGCGCCATCGTGAAAAGCCGTGAGCAAAGAACGC
1710a_1996                             TCTCCGGCGGTATCCGCGCGCCATCGTGAAAAGCCGTGAGCAAAGAACGC
1710b_1999                             TCTCCGGCGGTATCCGCGCGCCATCGTGAAAAGCCGTGAGCAAAGAACGC
668_1995                               TCTCCGGCGGTATCCGCGCGCCATCGTGAAAAGCCGTGAGCAAAGAACGC
Bp22_1989                              TCTCCGGCGGTATCCGCGCGCCATCGTGAAAAGCCGTGAGCAAAGAACGC
BPC006_2008                            TCTCCGGCGGTATCCGCGCGCCATCGTGAAAAGCCGTGAGCAAAGAACGC
Burkholderia_pseudomallei_104_1990     TCTCCGGCGGTATCCGCGCGCCATCGTGAAAAGCCGTGAGCAAAGAACGC
Burkholderia_pseudomallei_18_1990      TCTCCGGCGGTATCCGCGCGCCATCGTGAAAAGCCGTGAGCAAAGAACGC
Burkholderia_pseudomallei_208_1990     TCTCCGGCGGTATCCGCGCGCCATCGTGAAAAGCCGTGAGTAAAGAACGC
Burkholderia_pseudomallei_24_1976      TCTCCGGCGGTATCCGCGCGCCATCGTGAAAAGCCGTGAGCAAAGAACGC
Burkholderia_pseudomallei_25_1977      TCTCCGGCGGTATCCGCGCGCCATCGTGAAAAGCCGTGAGTAAAGAACGC
Burkholderia_pseudomallei_31_1992      TCTCCGGCGGTATCCGCGCGCCATCGTGAAAAGCCGTGAGTAAAGAACGC
Burkholderia_pseudomallei_33_1976      TCTCCGGCGGTATCCGCGCGCCATCGTGAAAAGCCGTGAGCAAAGAACGC
Burkholderia_pseudomallei_35_1963      TCTCCGGCGGTATCCGCGCGCCATCGTGAAAAGCCGTGAGTAAAGAACGC
Burkholderia_pseudomallei_4075_1999    TCTCCGGCGGTATCCGCGCGCCATCGTGAAAAGCCGTGAGCAAAGAACGC
Burkholderia_pseudomallei_5_1949       TCTCCGGCGGTATCCGCGCGCCATCGTGAAAAGCCGTGAGCAAAGAACGC
Burkholderia_pseudomallei_6_1960       TCTCCGGCGGTATCCGCGCGCCATCGTGAAAAGCCGTGAGCAAAGAACGC
Burkholderia_pseudomallei_68_1992      TCTCCGGCGGTATCCGCGCGCCATCGTGAAAAGCCGTGAGCAAAGAACGC
Burkholderia_pseudomallei_8_8_117_2008 TCTCCGGCGGTATCCGCGCGCCATCGTGAAAAGCCGTGAGCAAAGAACGC
Burkholderia_pseudomallei_91_1984      TCTCCGGTGGTATCCGCGCGCCATCGTGAAAAGCCGTGAGCAAAGAACGC
Burkholderia_pseudomallei_9_1988       TCTCCGGTGGTATCCGCGCGCCATCGTGAAAAGCCGTGAGCAAAGAACGC
Burkholderia_pseudomallei_D150_2006    TCTCCGGCGGTATCCGCGCGCCATCGTGAAAAGCCGTGAGCAAAGAACGC
Burkholderia_pseudomallei_D35_2003     TCTCCGGCGGTATCCGCGCGCCATCGTGAAAAGCCGTGAGTAAAGAACGC
Burkholderia_pseudomallei_D51_1992     TCTCCGGCGGTATCCGCGCGCCATCGTGAAAAGCCGTGAGCAAAGAACGC
Burkholderia_pseudomallei_D60_1992     TCTCCGGCGGTATCCGCGCGCCATCGTGAAAAGCCGTGAGCAAAGAACGC
Burkholderia_pseudomallei_D77_1994     TCTCCGGCGGTATCCGCGCGCCATCGTGAAAAGCCGTGAGCAAAGAACGC
E264_1994                              TCTCCGGCGGTATCCGCGCGCCACCGCGAAAAGCCGTGGGCAAAGAACGT
K96243_1996                            TCTCCGGTGGTATCCGCGCGCCATCGTGAAAAGCCGTGAGCAAAGAACGC
MSHR346_1996                           TCTCCGGCGGTATCCGCGCGCCATCGTGAAAAGCCGTGAGCAAAGAACGC

1026b_1993                             TCCGATCGTGTCTTCCAACGCGTGCTGTCGACATACGACGATGCGAAGCG
1106a_1993                             TCCGATCGTGTCTTCCAACGCGTGCTGTCGACATACGACGATGCGAAGCG
1106b_1996                             TCCGATCGTGTCTTCCAACGCGTGCTGTCGACATACGACGATGCGAAGCG
1710a_1996                             TCCGATCGTGTCTTCCAACGCGTGCTGTCGACATACGACGATGCGAAGCG
1710b_1999                             TCCGATCGTGTCTTCCAACGCGTGCTGTCGACATACGACGATGCGAAGCG
668_1995                               TCCGATCGTGTCTTCCAACGCGTGCTGTCGACATACGACGATGCGAAGCG
Bp22_1989                              TCCGATCGTGTCTTCCAACGCGTGCTGTCGACATACGACGATGCGAAGCG
BPC006_2008                            TCCGATCGTGTCTTCCAACGCGTGCTGTCGACATACGACGATGCGAAGCG
Burkholderia_pseudomallei_104_1990     TCCGATCGTGTCTTCCAACGCGTGCTGTCGACATACGACGATGCGAAGCG
Burkholderia_pseudomallei_18_1990      TCCGATCGTGTCTTCCAACGCGTGCTGTCGACATACGACGATGCGAAGCG
Burkholderia_pseudomallei_208_1990     TCCGATCGTGTCTTCCAACGCGTGCTGTCGACATACGACGATGCGAAGCG
Burkholderia_pseudomallei_24_1976      TCCGATCGTGTCTTCCAACGCGTGCTGTCGACATACGACGATGCGAAGCG
Burkholderia_pseudomallei_25_1977      TCCGATCGTGTCTTCCAACGCGTGCTGTCGACATACGACGATGCGAAGCG
Burkholderia_pseudomallei_31_1992      TCCGATCGTGTCTTCCAACGCGTGCTGTCGACATACGACGATGCGAAGCG
Burkholderia_pseudomallei_33_1976      TCCGATCGTGTCTTCCAACGCGTGCTGTCGACATACGACGATGCGAAGCG
Burkholderia_pseudomallei_35_1963      TCCGATCGTGTCTTCCAACGCGTGCTGTCGACATACGACGATGCGAAGCG
Burkholderia_pseudomallei_4075_1999    TCCGATCGTGTCTTCCAACGCGTGCTGTCGACATACGACGATGCGAAGCG
Burkholderia_pseudomallei_5_1949       TCCGATCGTGTCTTCCAACGCGTGCTGTCGACATACGACGATGCGAAGCG
Burkholderia_pseudomallei_6_1960       TCCGATCGTGTCTTCCAACGCGTGCTGTCGACATACGACGATGCGAAGCG
Burkholderia_pseudomallei_68_1992      TCCGATCGTGTCTTCCAACGCGTGCTGTCGACATACGACGATGCGAAGCG
Burkholderia_pseudomallei_8_8_117_2008 TCCGATCGTGTCTTCCAACGCGTGCTGTCGACATACGACGATGCGAAGCG
Burkholderia_pseudomallei_91_1984      TCCGATCGTGTCTTCCAACGCGTGCTGTCGACATACGACGATGCGAAGCG
Burkholderia_pseudomallei_9_1988       TCCGATCGTGTCTTCCAACGCGTGCTGTCGACATACGACGATGCGAAGCG
Burkholderia_pseudomallei_D150_2006    TCCGATCGTGTCTTCCAACGCGTGCTGTCGACATACGACGATGCGAAGCG
Burkholderia_pseudomallei_D35_2003     TCCGATCGTGTCTTCCAACGCGTGCTGTCGACATACGACGATGCGAAGCG
Burkholderia_pseudomallei_D51_1992     TCCGATCGTGTCTTCCAACGCGTGCTGTCGACATACGACGATGCGAAGCG
Burkholderia_pseudomallei_D60_1992     TCCGATCGTGTCTTCCAACGCGTGCTGTCGACATACGACGATGCGAAGCG
Burkholderia_pseudomallei_D77_1994     TCCGATCGTGTCTTCCAACGCGTGCTGTCGACATACGACGATGCGAAGCG
E264_1994                              TCCGATCGTGTCTTCCAACGCGTGCTGTCGGCATACGACAATGCGAAGCG
K96243_1996                            TCCGATCGTGTCTTCCAACGCGTGCTGTCGACATACGACGATGCGAAGCG
MSHR346_1996                           TCCGATCGTGTCTTCCAACGCGTGCTGTCGACATACGACGATGCGAAGCG

1026b_1993                             CCTCGGGGCGGGACGCTCGGTCGATTAGGTCGACGAGCGTCGGAATCAAT
1106a_1993                             CCTCGGGGCGGGACGCTCGGTCGATTAGGTCGACGAGCGTCGGAATCAAT
1106b_1996                             CCTCGGGGCGGGACGCTCGGTCGATTAGGTCGACGAGCGTCGGAATCAAT
1710a_1996                             CCTCGGGGCGGGACGCTCGGTCGATTAGGTCGACGAGCGTCGGAATCAAT
1710b_1999                             CCTCGGGGCGGGACGCTCGGTCGATTAGGTCGACGAGCGTCGGAATCAAT
668_1995                               CCTCGGGGCGGGACGCTCGGTCGATTAGGTCGACGAGCGTCGGAATCAAT
Bp22_1989                              CCTCGGGGCGGGACGCTCGGTCGATTAGGTCGACGAGCGTCGGAATCAAT
BPC006_2008                            CCTCGGGGCGGGACGCTCGGTCGATTAGGTCGACGAGCGTCGGAATCAAT
Burkholderia_pseudomallei_104_1990     CCTCGGGGCGGGACGCTCGGTCGATTAGGTCGACGAGCGTCGGAATCAAT
Burkholderia_pseudomallei_18_1990      CCTCGGGGCGGGACGCTCGGTCGATTAGGTCGACGAGCGTCGGAATCAAT
Burkholderia_pseudomallei_208_1990     CCTCGGGGCGGGACGCTCGGTCGATTAGGTCGACGAGCGTCGGAATCAAT
Burkholderia_pseudomallei_24_1976      CCTCGGGGCGGGACGCTCGGTCGATTAGGTCGACGAGCGTCGGAATCAAT
Burkholderia_pseudomallei_25_1977      CCTCGGGGCGGGACGCTCGGTCGATTAGGTCGACGAGCGTCGGAATCAAT
Burkholderia_pseudomallei_31_1992      CCTCGGGGCGGGACGCTCGGTCGATTAGGTCGACGAGCGTCGGAATCAAT
Burkholderia_pseudomallei_33_1976      CCTCGGGGCGGGACGCTCGGTCGATTAGGTCGACGAGCGTCGGAATCAAT
Burkholderia_pseudomallei_35_1963      CCTCGGGGCGGGACGCTCGGTCGATTAGGTCGACGAGCGTCGGAATCAAT
Burkholderia_pseudomallei_4075_1999    CCTCGGGGCGGGACGCTCGGTCGATTAGGTCGACGAGCGTCGGAATCAAT
Burkholderia_pseudomallei_5_1949       CCTCGGGGCGGGACGCTCGGTCGATTAGGTCGACGAGCGTCGGAATCAAT
Burkholderia_pseudomallei_6_1960       CCTCGGGGCGGGACGCTCGGTCGATTAGGTCGACGAGCGTCGGAATCAAT
Burkholderia_pseudomallei_68_1992      CCTCGGGGCGGGACGCTCGGTCGATTAGGTCGACGAGCGTCGGAATCAAT
Burkholderia_pseudomallei_8_8_117_2008 CCTCGGGGCGGGACGCTCGGTCGATTAGGTCGACGAGCGTCGGAATCAAT
Burkholderia_pseudomallei_91_1984      CCTCGGGGCGGGACGCTCGGTCGATTAGGTCGACGAGCGTCGGAATCAAT
Burkholderia_pseudomallei_9_1988       CCTCGGGGCGGGACGCTCGGTCGATTAGGTCGACGAGCGTCGGAATCAAT
Burkholderia_pseudomallei_D150_2006    CCTCGGGGCGGGACGCTCGGTCGATTAGGTCGACGAGCGTCGGAATCAAT
Burkholderia_pseudomallei_D35_2003     CCTCGGGGCGGGACGCTCGGTCGATTAGGTCGACGAGCGTCGGAATCAAT
Burkholderia_pseudomallei_D51_1992     CCTCGGGGCGGGACGCTCGGTCGATTAGGTCGACGAGCGTCGGAATCAAT
Burkholderia_pseudomallei_D60_1992     CCTCGGGGCGGGACGCTCGGTCGATTAGGTCGACGAGCGTCGGAATCAAT
Burkholderia_pseudomallei_D77_1994     CCTCGGGGCGGGACGCTCGGTCGATTAGGTCGACGAGCGTCGGAATCAAT
E264_1994                              CATCGGGGCGAGACGCTCGATCGATCAAGTCAACTAAAGTCGGAATCAGT
K96243_1996                            CCTCGGGGCGGGACGCTCGGTCGATTAGGTCGACGAGCGTCGGAATCAAT
MSHR346_1996                           CCTCGGGGCGGGACGCTCGGTCGATTAGGTCGACGAGCGTCGGAATCAAT

1026b_1993                             TGCGGATCGCGATAACTGGCGATTTGAACAAAAATCGAGTGATTCATGGT
1106a_1993                             TGCGGATCGCGATAACTGGCGATTTGAACAAAAATCGAGTGATTCATGGT
1106b_1996                             TGCGGATCGCGATAACTGGCGATTTGAACAAAAATCGAGTGATTCATGGT
1710a_1996                             TGCGGATCGCGATAACTGGCGATTTGAACAAAAATCGAGTGATTCATGGT
1710b_1999                             TGCGGATCGCGATAACTGGCGATTTGAACAAAAATCGAGTGATTCATGGT
668_1995                               TGCGGATCGCGATAACTGGCGATTTGAACAAAAATCGAGTGATTCATGGT
Bp22_1989                              TGCGGATCGCGATAACTGGCGATTTGAACAAAAATCGAGTGATTCATGGT
BPC006_2008                            TGCGGATCGCGATAACTGGCGATTTGAACAAAAATCGAGTGATTCATGGT
Burkholderia_pseudomallei_104_1990     TGCGGATCGCGATAACTGGCGATTTGAACAAAAATCGAGTGATTCATGGT
Burkholderia_pseudomallei_18_1990      TGCGGATCGCGATAACTGGCGATTTGAACAAAAATCGAGTGATTCATGGT
Burkholderia_pseudomallei_208_1990     TGCGGATCGCGATAACTGGCGATTTGAACAAAAATCGAGTGATTCATGGT
Burkholderia_pseudomallei_24_1976      TGCGGATCGCGATAACTGGCGATTTGAACAAAAATCGAGTGATTCATGGT
Burkholderia_pseudomallei_25_1977      TGCGGATCGCGATAACTGGCGATTTGAACAAAAATCGAGTGATTCATGGT
Burkholderia_pseudomallei_31_1992      TGCGGATCGCGATAACTGGCGATTTGAACAAAAATCGAGTGATTCATGGT
Burkholderia_pseudomallei_33_1976      TGCGGATCGCGATAACTGGCGATTTGAACAAAAATCGAGTGATTCATGGT
Burkholderia_pseudomallei_35_1963      TGCGGATCGCGATAACTGGCGATTTGAACAAAAATCGAGTGATTCATGGT
Burkholderia_pseudomallei_4075_1999    TGCGGATCGCGATAACTGGCGATTTGAACAAAAATCGAGTGATTCATGGT
Burkholderia_pseudomallei_5_1949       TGCGGATCGCGATAACTGGCGATTTGAACAAAAATCGAGTGATTCATGGT
Burkholderia_pseudomallei_6_1960       TGCGGATCGCGATAACTGGCGATTTGAACAAAAATCGAGTGATTCATGGT
Burkholderia_pseudomallei_68_1992      TGCGGATCGCGATAACTGGCGATTTGAACAAAAATCGAGTGATTCATGGT
Burkholderia_pseudomallei_8_8_117_2008 TGCGGATCGCGATAACTGGCGATTTGAACAAAAATCGAGTGATTCATGGT
Burkholderia_pseudomallei_91_1984      TGCGGATCGCGATAACTGGCGATTTGAACAAAAATCGAGTGATTCATGGT
Burkholderia_pseudomallei_9_1988       TGCGGATCGCGATAACTGGCGATTTGAACAAAAATCGAGTGATTCATGGT
Burkholderia_pseudomallei_D150_2006    TGCGGATCGCGATAACTGGCGATTTGAACAAAAATCGAGTGATTCATGGT
Burkholderia_pseudomallei_D35_2003     TGCGGATCGCGATAACTGGCGATTTGAACAAAAATCGAGTGATTCATGGT
Burkholderia_pseudomallei_D51_1992     TGCGGATCGCGATAACTGGCGATTTGAACAAAAATCGAGTGATTCATGGT
Burkholderia_pseudomallei_D60_1992     TGCGGATCGCGATAACTGGCGATTTGAACAAAAATCGAGTGATTCATGGT
Burkholderia_pseudomallei_D77_1994     TGCGGATCGCGATAACTGGCGATTTGAACAAAAATCGAGTGATTCATGGT
E264_1994                              TGAGGATCGCGATAACTGGCAATTTGAACAAAGATCGAGTTATTCATAGT
K96243_1996                            TGCGGATCGCGATAACTGGCGATTTGAACAAAAATCGAGTGATTCATGGT
MSHR346_1996                           TGCGGATCGCGATAACTGGCGATTTGAACAAAAATCGAGTGATTCATGGT

1026b_1993                             GTCGAGCCAACGCCGTCGTGCCGACGACGTCACAAAATGGTTAGCGTGAT
1106a_1993                             GTCGAGCCAACGCCGTCGTGCCGACGACGTCACAAAATGGTTAGCGTGAT
1106b_1996                             GTCGAGCCAACGCCGTCGTGCCGACGACGTCACAAAATGGTTAGCGTGAT
1710a_1996                             GTCGAGCCAACGCCGTCGTGCCGACGACGTCACAAAATGGTTAGCGTGAT
1710b_1999                             GTCGAGCCAACGCCGTCGTGCCGACGACGTCACAAAATGGTTAGCGTGAT
668_1995                               GTCGAGCCAACGCCGTCGTGCCGACGACGTCACAAAATGGTTAGCGTGAT
Bp22_1989                              GTCGAGCCAACGCCGTCGTGCCGACGACGTCACAAAATGGTTAGCGTGAT
BPC006_2008                            GTCGAGCCAACGCCGTCGTGCCGACGACGTCACAAAATGGTTAGCGTGAT
Burkholderia_pseudomallei_104_1990     GTCGAACCAACGCCGTCGTGCCGACGACGTCACAAAATGGTTAGCGTGAT
Burkholderia_pseudomallei_18_1990      GTCGAGCCAACGCCGTCGTGCCGACGACGTCACAAAATGGTTAGCGTGAT
Burkholderia_pseudomallei_208_1990     GTCGAGCCAACGCCGTCGTGCCGACGACGTCACAAAATGGTTAGCGTGAT
Burkholderia_pseudomallei_24_1976      GTCGAGCCAACGCCGTCGTGCCGACGACGTCACAAAATGGTTAGCGTGAT
Burkholderia_pseudomallei_25_1977      GTCGAGCCAACGCCGTCGTGCCGACGACGTCACAAAATGGTTAGCGTGAT
Burkholderia_pseudomallei_31_1992      GTCGAGCCAACGCCGTCGTGCCGACGACGTCACAAAATGGTTAGCGTGAT
Burkholderia_pseudomallei_33_1976      GTCGAGCCAACGCCGTCGTGCCGACGACGTCACAAAATGGTTAGCGTGAT
Burkholderia_pseudomallei_35_1963      GTCGAGCCAACGCCGTCGTGCCGACGACGTCACAAAATGGTTAGCGTGAT
Burkholderia_pseudomallei_4075_1999    GTCGAGCCAACGCCGTCGTGCCGACGACGTCACAAAATGGTTAGCGTGAT
Burkholderia_pseudomallei_5_1949       GTCGAGCCAACGCCGTCGTGCCGACGACGTCACAAAATGGTTAGCGTGAT
Burkholderia_pseudomallei_6_1960       GTCGAGCCAACGCCGTCGTGCCGACGACGTCACAAAATGGTTAGCGTGAT
Burkholderia_pseudomallei_68_1992      GTCGAGCCAACGCCGTCGTGCCGACGACGTCACAAAATGGTTAGCGTGAT
Burkholderia_pseudomallei_8_8_117_2008 GTCGAGCCAACGCCGTCGTGCCGACGACGTCACAAAATGGTTAGCGTGAT
Burkholderia_pseudomallei_91_1984      GTCGAACCAACGCCGTCGTGCCGACGACGTCACAAAATGGTTAGCGTGAT
Burkholderia_pseudomallei_9_1988       GTCGAACCAACGCCGTCGTGCCGACGACGTCACAAAATGGTTAGCGTGAT
Burkholderia_pseudomallei_D150_2006    GTCGAGCCAACGCCGTCGTGCCGACGACGTCACAAAATGGTTAGCGTGAT
Burkholderia_pseudomallei_D35_2003     GTCGAGCCAACGCCGTCGTGCCGACGACGTCACAAAATGGTTAGCGTGAT
Burkholderia_pseudomallei_D51_1992     GTCGAGCCAACGCCGTCGTGCCGACGACGTCACAAAATGGTTAGCGTGAT
Burkholderia_pseudomallei_D60_1992     GTCGAGCCAACGCCGTCGTGCCGACGACGTCACAAAATGGTTAGCGTGAT
Burkholderia_pseudomallei_D77_1994     GTCGAGCCAACGCCGTCGTGCCGACGACGTCACAAAATGGTTAGCGTGAT
E264_1994                              GTCGAACCAACGCCGTCGCATCGACGACGTCACAAAATGGTTAGCGTGAT
K96243_1996                            GTCGAACCAACGCCGTCGTGCCGACGACGTCACAAAATGGTTAGCGTGAT
MSHR346_1996                           GTCGAGCCAACGCCGTCGTGCCGACGACGTCACAAAATGGTTAGCGTGAT

1026b_1993                             GATTGAGGTTGCGTCGATCGTGCCCGCCGTGGGCGGCGCCGTGCCGACAC
1106a_1993                             GATTGAGGTTGCGTCGATCGTGCCCGCCGTGGGCGGCGCCGTGCCGACAC
1106b_1996                             GATTGAGGTTGCGTCGATCGTGCCCGCCGTGGGCGGCGCCGTGCCGACAC
1710a_1996                             GATTGAGGTTGCGTCGATCGTGCCCGCCGTGGGCGGCGCCGTGCCGACAC
1710b_1999                             GATTGAGGTTGCGTCGATCGTGCCCGCCGTGGGCGGCGCCGTGCCGACAC
668_1995                               GATTGAGGTTGCGTCGATCGTGCCCGCCGTGGGCGGCGCCGTGCCGACAC
Bp22_1989                              GATTGAGGTTGCGTCGATCGTGCCCGCCGTGGGCGGCGCCGTGCCGACAC
BPC006_2008                            GATTGAGGTTGCGTCGATCGTGCCCGCCGTGGGCGGCGCCGTGCCGACAC
Burkholderia_pseudomallei_104_1990     GATTGAGGTTGCGTCGATCGTGCCCGCCGTGGGCGGCGCCGTGCCGACAC
Burkholderia_pseudomallei_18_1990      GATTGAGGTTGCGTCGATCGTGCCCGCCGTGGGCGGCGCCGTGCCGACAC
Burkholderia_pseudomallei_208_1990     GATTGAGGTTGCGTCGATCGTGCCCGCCGTGGGCGGCGCCGTGCCGACAC
Burkholderia_pseudomallei_24_1976      GATTGAGGTTGCGTCGATCGTGCCCGCCGTGGGCGGCGCCGTGCCGACAC
Burkholderia_pseudomallei_25_1977      GATTGAGGTTGCGTCGATCGTGCCCGCCGTGGGCGGCGCCGTGCCGACAC
Burkholderia_pseudomallei_31_1992      GATTGAGGTTGCGTCGATCGTGCCCGCCGTGGGCGGCGCCGTGCCGACAC
Burkholderia_pseudomallei_33_1976      GATTGAGGTTGCGTCGATCGTGCCCGCCGTGGGCGGCGCCGTGCCGACAC
Burkholderia_pseudomallei_35_1963      GATTGAGGTTGCGTCGATCGTGCCCGCCGTGGGCGGCGCCGTGCCGACAC
Burkholderia_pseudomallei_4075_1999    GATTGAGGTTGCGTCGATCGTGCCCGCCGTGGGCGGCGCCGTGCCGACAC
Burkholderia_pseudomallei_5_1949       GATTGAGGTTGCGTCGATCGTGCCCGCCGTGGGCGGCGCCGTGCCGACAC
Burkholderia_pseudomallei_6_1960       GATTGAGGTTGCGTCGATCGTGCCCGCCGTGGGCGGCGCCGTGCCGACAC
Burkholderia_pseudomallei_68_1992      GATTGAGGTTGCGTCGATCGTGCCCGCCGTGGGCGGCGCCGTGCCGACAC
Burkholderia_pseudomallei_8_8_117_2008 GATTGAGGTTGCGTCGATCGTGCCCGCCGTGGGCGGCGCCGTGCCGACAC
Burkholderia_pseudomallei_91_1984      GATTGAGGTTGCGTCGATCGTGCCCGCCGTGGGCGGCGCCGTGCCGACAC
Burkholderia_pseudomallei_9_1988       GATTGAGGTTGCGTCGATCGTGCCCGCCGTGGGCGGCGCCGTGCCGACAC
Burkholderia_pseudomallei_D150_2006    GATTGAGGTTGCGTCGATCGTGCCCGCCGTGGGCGGCGCCGTGCCGACAC
Burkholderia_pseudomallei_D35_2003     GATTGAGGTTGCGTCGATCGTGCCCGCCGTGGGCGGCGCCGTGCCGACAC
Burkholderia_pseudomallei_D51_1992     GATTGAGGTTGCGTCGATCGTGCCCGCCGTGGGCGGCGCCGTGCCGACAC
Burkholderia_pseudomallei_D60_1992     GATTGAGGTTGCGTCGATCGTGCCCGCCGTGGGCGGCGCCGTGCCGACAC
Burkholderia_pseudomallei_D77_1994     GATTGAGGTTGCGTCGATCGTGCCCGCCGTGGGCGGCGCCGTGCCGACAC
E264_1994                              GATTGAAGTCGCGTCGATCGTGCCCGCGGTGGGGGGCGTCGTGCCGACAC
K96243_1996                            GATTGAGGTTGCGTCGATCGTGCCCGCCGTGGGCGGCGCCGTGCCGACAC
MSHR346_1996                           GATTGAGGTTGCGTCGATCGTGCCCGCCGTGGGCGGCGCCGTGCCGACAC

1026b_1993                             GCAGGACAGTCGCCTCCAGTGCGAATCCGTGCTCCATTGCGCCGCCGGGC
1106a_1993                             GCAGGACAGTCGCCTCCAGTGCGAATCCGTGCTCCATTGCGCCGCCGGGC
1106b_1996                             GCAGGACAGTCGCCTCCAGTGCGAATCCGTGCTCCATTGCGCCGCCGGGC
1710a_1996                             GCAGGACAGTCGCCTCCAGTGCGAATCCGTGCTCCATTGCGCCGCCGGGC
1710b_1999                             GCAGGACAGTCGCCTCCAGTGCGAATCCGTGCTCCATTGCGCCGCCGGGC
668_1995                               GCAGGACAGTCGCCTCCAGTGCGAATCCGTGCTCCATTGCGCCGCCGGGC
Bp22_1989                              GCAGGACAGTCGCCTCCAGTGCGAATCCGTGCTCCATTGCGCCGCCGGGC
BPC006_2008                            GCAGGACAGTCGCCTCCAGTGCGAATCCGTGCTCCATTGCGCCGCCGGGC
Burkholderia_pseudomallei_104_1990     GCAGGACAGTCGCCTCCAGTGCGAATCCGTGCTCCATTGCGCCGCCGGGC
Burkholderia_pseudomallei_18_1990      GCAGGACAGTCGCCTCCAGTGCGAATCCGTGCTCCATTGCGCCGCCGGGC
Burkholderia_pseudomallei_208_1990     GCAGGACAGTCGCCTCCAGTGCGAATCCGTGCTCCATTGCGCCGCCGGGC
Burkholderia_pseudomallei_24_1976      GCAGGACAGTCGCCTCCAGTGCGAATCCGTGCTCCATTGCGCCGCCGGGC
Burkholderia_pseudomallei_25_1977      GCAGGACAGTCGCCTCCAGTGCGAATCCGTGCTCCATTGCGCCGCCGGGC
Burkholderia_pseudomallei_31_1992      GCAGGACAGTCGCCTCCAGTGCGAATCCGTGCTCCATTGCGCCGCCGGGC
Burkholderia_pseudomallei_33_1976      GCAGGACAGTCGCCTCCAGTGCGAATCCGTGCTCCATTGCGCCGCCGGGC
Burkholderia_pseudomallei_35_1963      GCAGGACAGTCGCCTCCAGTGCGAATCCGTGCTCCATTGCGCCGCCGGGC
Burkholderia_pseudomallei_4075_1999    GCAGGACAGTCGCCTCCAGTGCGAATCCGTGCTCCATTGCGCCGCCGGGC
Burkholderia_pseudomallei_5_1949       GCAGGACAGTCGCCTCCAGTGCGAATCCGTGCTCCATTGCGCCGCCGGGC
Burkholderia_pseudomallei_6_1960       GCAGGACAGTCGCCTCCAGTGCGAATCCGTGCTCCATTGCGCCGCCGGGC
Burkholderia_pseudomallei_68_1992      GCAGGACAGTCGCCTCCAGTGCGAATCCGTGCTCCATTGCGCCGCCGGGC
Burkholderia_pseudomallei_8_8_117_2008 GCAGGACAGTCGCCTCCAGTGCGAATCCGTGCTCCATTGCGCCGCCGGGC
Burkholderia_pseudomallei_91_1984      GCAGGACAGTCGCCTCCAGTGCGAATCCGTGCTCCATTGCGCCGCCGGGC
Burkholderia_pseudomallei_9_1988       GCAGGACAGTCGCCTCCAGTGCGAATCCGTGCTCCATTGCGCCGCCGGGC
Burkholderia_pseudomallei_D150_2006    GCAGGACAGTCGCCTCCAGTGCGAATCCGTGCTCCATTGCGCCGCCGGGC
Burkholderia_pseudomallei_D35_2003     GCAGGACAGTCGCCTCCAGTGCGAATCCGTGCTCCATTGCGCCGCCGGGC
Burkholderia_pseudomallei_D51_1992     GCAGGACAGTCGCCTCCAGTGCGAATCCGTGCTCCATTGCGCCGCCGGGC
Burkholderia_pseudomallei_D60_1992     GCAGGACAGTCGCCTCCAGTGCGAATCCGTGCTCCATTGCGCCGCCGGGC
Burkholderia_pseudomallei_D77_1994     GCAGGACAGTCGCCTCCAGTGCGAATCCGTGCTCCATTGCGCCGCCGGGC
E264_1994                              GCAGGACAGTCGCCTCGAGTGCGAATCCGTGCTCCATTGCACCGCCGGGC
K96243_1996                            GCAGGACAGTCGCCTCCAGTGCGAATCCGTGCTCCATTGCGCCGCCGGGC
MSHR346_1996                           GCAGGACAGTCGCCTCCAGTGCGAATCCGTGCTCCATTGCGCCGCCGGGC

1026b_1993                             TCGACCTTGATTTCGCTGGAGGGATCGTTGGGCCTGAGAACCTGTTGCGT
1106a_1993                             TCGACCTTGATTTCGCTGGTGGGATCGTTGGGCCTTAGAACCTGTTGCGT
1106b_1996                             TCGACCTTGATTTCGCTGGTGGGATCGTTGGGCCTTAGAACCTGTTGCGT
1710a_1996                             TCGACCTTGATTTCGCTGGAGGGATCGTTGGGCCTGAGAACCTGTTGCGT
1710b_1999                             TCGACCTTGATTTCGCTGGAGGGATCGTTGGGCCTGAGAACCTGTTGCGT
668_1995                               TCGACCTTGATTTCGCTGGAGGGATCGTTGGGCCTGAGAACCTGTTGCGT
Bp22_1989                              TCGACCTTGATTTCGCTGGTGGGATCGTTGGGCCTTAGAACCTGTTGCGT
BPC006_2008                            TCGACCTTGATTTCGCTGGTGGGATCGTTGGGCCTTAGAACCTGTTGCGT
Burkholderia_pseudomallei_104_1990     TCGACCTTGATTTCGCTGGTGGGATCGTTGGGCCTGAGAACCTGTTGCGT
Burkholderia_pseudomallei_18_1990      TCGACCTTGATTTCGCTGGTGGGATCGTTGGGCCTGAGAACCTGTTGCGT
Burkholderia_pseudomallei_208_1990     TCGACCTTGATTTCGCTGGTGGGATCGTTGGGCCTTAGAATCTGTTGCGT
Burkholderia_pseudomallei_24_1976      TCGACCTTGATTTCGCTGGAGGGATCGTTGGGCCTGAGAACCTGTTGCGT
Burkholderia_pseudomallei_25_1977      TCGACCTTGATTTCGCTGGTGGGATCGTTGGGCCTGAGAACCTGTTGCGT
Burkholderia_pseudomallei_31_1992      TCGACCTTGATTTCGCTGGTGGGATCGTTGGGCCTGAGAACCTGTTGCGT
Burkholderia_pseudomallei_33_1976      TCGACCTTGATTTCGCTGGTGGGATCGTTGGGCCTTAGAACCTGTTGCGT
Burkholderia_pseudomallei_35_1963      TCGACCTTGATTTCGCTGGAGGGATCGTTGGGCCTTAGAACCTGTTGCGT
Burkholderia_pseudomallei_4075_1999    TCGACCTTGATTTCGCTGGTGGGATCGTTGGGCCTGAGAACCTGTTGCGT
Burkholderia_pseudomallei_5_1949       TCGACCTTGATTTCGCTGGAGGGATCGTTGGGCCTGAGAACCTGTTGCGT
Burkholderia_pseudomallei_6_1960       TCGACCTTGATTTCGCTGGAGGGATCGTTGGGCCTGAGAACCTGTTGCGT
Burkholderia_pseudomallei_68_1992      TCGACCTTGATTTCGCTGGAGGGATCGTTGGGCCTGAGAACCTGTTGCGT
Burkholderia_pseudomallei_8_8_117_2008 TCGACCTTGATTTCGCTGGTGGGATCGTTGGGCCTTAGAACCTGTTGCGT
Burkholderia_pseudomallei_91_1984      TCGACCTTGATTTCGCTGGTGGGATCGTTGGGCCTGAGAACCTGTTGCGT
Burkholderia_pseudomallei_9_1988       TCGACCTTGATTTCGCTGGTGGGATCGTTGGGCCTGAGAACCTGTTGCGT
Burkholderia_pseudomallei_D150_2006    TCGACCTTGATTTCGCTGGTGGGATCGTTGGGCCTTAGAATCTGTTGCGT
Burkholderia_pseudomallei_D35_2003     TCGACCTTGATTTCGCTGGTGGGATCGTTGGGCCTTAGAACCTGTTGCGT
Burkholderia_pseudomallei_D51_1992     TCGACCTTGATTTCGCTGGTGGGATCGTTGGGCCTTAGAACCTGTTGCGT
Burkholderia_pseudomallei_D60_1992     TCGACCTTGATTTCGCTGGTGGGATCGTTGGGCCTTAGAACCTGTTGCGT
Burkholderia_pseudomallei_D77_1994     TCGACCTTGATTTCGCTGGTGGGATCGTTGGGCCTGAGAACCTGTTGCGT
E264_1994                              ACGACTTTGATTTCGCTGGAGGGATCGTTTGGTTTTAGAATCTGTTGCGT
K96243_1996                            TCGACCTTGATTTCGCTGGTGGGATCGTTGGGCCTGAGAACCTGTTGCGT
MSHR346_1996                           TCGACCTTGATTTCGCTGGTGGGATCGTTGGGCCTTAGAATCTGTTGCGT

1026b_1993                             ACTTGCATCGCGCAATCGGATGGCAAGGTTCATGGCATCGCCGGCGTTCG
1106a_1993                             ACTTGCATCGCGCAATCGGATGGCAAGGTTCATGGCATCGCCGGCGTTCG
1106b_1996                             ACTTGCATCGCGCAATCGGATGGCAAGGTTCATGGCATCGCCGGCGTTCG
1710a_1996                             ACTTGCATCGCGCAATCGGATGGCAAGGTTCATGGCATCGCCGGCGTTCG
1710b_1999                             ACTTGCATCGCGCAATCGGATGGCAAGGTTCATGGCATCGCCGGCGTTCG
668_1995                               ACTTGCATCGCGCAATCGGATGGCAAGGTTCATGGCATCGCCGGCGTTCG
Bp22_1989                              ACTTGCATCGCGCAATCGGATGGCAAGGTTCATGGCATCGCCGGCGTTCG
BPC006_2008                            ACTTGCATCGCGCAATCGGATGGCAAGGTTCATGGCATCGCCGGCGTTCG
Burkholderia_pseudomallei_104_1990     ACTTGCATCGCGCAATCGGATGGCAAGGTTCATGGCATCGCCGGCGTTCG
Burkholderia_pseudomallei_18_1990      ACTTGCATCGCGCAATCGGATGGCAAGGTTCATGGCATCGCCGGCGTTCG
Burkholderia_pseudomallei_208_1990     ACTTGCATCGCGCAATCGGATGGCAAGGTTCATGGCATCGCCGGCGTTCG
Burkholderia_pseudomallei_24_1976      ACTTGCATCGCGCAATCGGATGGCAAGGTTCATGGCATCGCCGGCGTTCG
Burkholderia_pseudomallei_25_1977      ACTTGCATCGCGCAATCGGATGGCAAGGTTCATGGCATCGCCGGCGTTCG
Burkholderia_pseudomallei_31_1992      ACTTGCATCGCGCAATCGGATGGCAAGGTTCATGGCATCGCCGGCGTTCG
Burkholderia_pseudomallei_33_1976      ACTTGCATCGCGCAATCGGATGGCAAGGTTCATGGCATCGCCGGCGTTCG
Burkholderia_pseudomallei_35_1963      ACTTGCATCGCGCAATCGGATGGCAAGGTTCATGGCATCGCCGGCGTTCG
Burkholderia_pseudomallei_4075_1999    ACTTGCATCGCGCAATCGGATGGCAAGGTTCATGGCATCGCCGGCGTTCG
Burkholderia_pseudomallei_5_1949       ACTTGCATCGCGCAATCGGATGGCAAGGTTCATGGCATCGCCGGCGTTCG
Burkholderia_pseudomallei_6_1960       ACTTGCATCGCGCAATCGGATGGCAAGGTTCATGGCATCGCCGGCGTTCG
Burkholderia_pseudomallei_68_1992      ACTTGCATCGCGCAATCGGATGGCAAGGTTCATGGCATCGCCGGCGTTCG
Burkholderia_pseudomallei_8_8_117_2008 ACTTGCATCGCGCAATCGGATGGCAAGGTTCATGGCATCGCCGGCGTTCG
Burkholderia_pseudomallei_91_1984      ACTTGCATCGCGCAATCGGATGGCAAGGTTCATGGCATCGCCGGCGTTCG
Burkholderia_pseudomallei_9_1988       ACTTGCATCGCGCAATCGGATGGCAAGGTTCATGGCATCGCCGGCGTTCG
Burkholderia_pseudomallei_D150_2006    ACTTGCATCGCGCAATCGGATGGCAAGGTTCATGGCATCGCCGGCGTTCG
Burkholderia_pseudomallei_D35_2003     ACTTGCATCGCGCAATCGGATGGCAAGGTTCATGGCATCGCCGGCGTTCG
Burkholderia_pseudomallei_D51_1992     ACTTGCATCGCGCAATCGGATGGCAAGGTTCATGGCATCGCCGGCGTTCG
Burkholderia_pseudomallei_D60_1992     ACTTGCATCGCGTAATCGGATGGCAAGGTTCATGGCATCGCCGGCGTTCG
Burkholderia_pseudomallei_D77_1994     ACTTGCATCGCGCAATCGGATGGCAAGGTTCATGGCATCGCCGGCGTTCG
E264_1994                              GCCGGCATCGCGCAATCGGATGGCAAGGTTCTTCGCATCGCCGGCATTCG
K96243_1996                            ACTTGCATCGCGCAATCGGATGGCAAGGTTCATGGCATCGCCGGCGTTCG
MSHR346_1996                           ACTTGCATCGCGCAATCGGATGGCAAGGTTCATGGCATCGCCGGCGTTCG

1026b_1993                             CGATCAGGCTTTGATCGTGACTATCCGGCGTCGCGGCCAAAGTCGCCGTG
1106a_1993                             CGATCAGGCTTTGATCGTGACTATCCGGCGTCGCGGCCAAAGTCGCCGTG
1106b_1996                             CGATCAGGCTTTGATCGTGACTATCCGGCGTCGCGGCCAAAGTCGCCGTG
1710a_1996                             CGATCAGGCTTTGATCGTGACTATCCGGCGTCGCGGCCAAAGTCGCCGTG
1710b_1999                             CGATCAGGCTTTGATCGTGACTATCCGGCGTCGCGGCCAAAGTCGCCGTG
668_1995                               CGATCAGGCTTTGATCGTGACTATCCGGCGTCGCGGCCAAAGTCGCCGTG
Bp22_1989                              CGATCAGGCTTTGATCGTGACTATCCGGCGTCGCGGCCAAAGTCGCCGTG
BPC006_2008                            CGATCAGGCTTTGATCGTGACTATCCGGCGTCGCGGCCAAAGTCGCCGTG
Burkholderia_pseudomallei_104_1990     CGATCAGGCTTTGATCGTGACTATCCGGCGTCGCGGCCAAAGTCGCCGTG
Burkholderia_pseudomallei_18_1990      CGATCAGGCTTTGATCGTGACTATCCGGCGTCGCGGCCAAAGTCGCCGTG
Burkholderia_pseudomallei_208_1990     CGATCAGGCTTTGATCGTGACTATCCGGCGTCGCGGCCAAAGTCGCAGTG
Burkholderia_pseudomallei_24_1976      CGATCAGGCTTTGATCGTGACTATCCGGCGTCGCGGCCAAAGTCGCCGTG
Burkholderia_pseudomallei_25_1977      CGATCAGGCTTTGATCGTGACTATCCGGCGTCGCGGCCAAAGTCGCCGTG
Burkholderia_pseudomallei_31_1992      CGATCAGGCTTTGATCGTGACTATCCGGCGTCGCGGCCAAAGTCGCCGTG
Burkholderia_pseudomallei_33_1976      CGATCAGGCTTTGATCGTGACTATCCGGCGTCGCGGCCAAAGTCGCCGTG
Burkholderia_pseudomallei_35_1963      CGATCAGGCTTTGATCGTGACTATCCGGCGTCGCGGCCAAAGTCGCCGTG
Burkholderia_pseudomallei_4075_1999    CGATCAGGCTTTGATCGTGACTATCCGGCGTCGCGGCCAAAGTCGCCGTG
Burkholderia_pseudomallei_5_1949       CGATCAGGCTTTGATCGTGACTATCCGGCGTCGCGGCCAAAGTCGCTGTG
Burkholderia_pseudomallei_6_1960       CGATCAGGCTTTGATCGTGACTATCCGGCGTCGCGGCCAAAGTCGCCGTG
Burkholderia_pseudomallei_68_1992      CGATCAGGCTTTGATCGTGACTATCCGGCGTCGCGGCCAAAGTCGCCGTG
Burkholderia_pseudomallei_8_8_117_2008 CGATCAGGCTTTGATCGTGACTATCCGGCGTCGCGGCCAAAGTCGCCGTG
Burkholderia_pseudomallei_91_1984      CGATCAGGCTTTGATCGTGACTATCCGGCGTCGCGGCCAAAGTCGCCGTG
Burkholderia_pseudomallei_9_1988       CGATCAGGCTTTGATCGTGACTATCCGGCGTCGCGGCCAAAGTCGCCGTG
Burkholderia_pseudomallei_D150_2006    CGATCAGGCTTTGATCGTGACTATCCGGCGTCGCGGCCAAAGTCGCAGTG
Burkholderia_pseudomallei_D35_2003     CGATCAGGCTTTGATCGTGACTATCCGGCGTCGCGGCCAAAGTCGCCGTG
Burkholderia_pseudomallei_D51_1992     CGATCAGGCTTTGATCGTGACTATCCGGCGTCGCGGCCAAAGTCGCCGTG
Burkholderia_pseudomallei_D60_1992     CGATCAGGCTTTGATCGTGACTATCCGGCGTCGCGGCCAAAGTCGCCGTG
Burkholderia_pseudomallei_D77_1994     CGATCAGGCTTTGATCGTGACTATCCGGCGTCGCGGCCAAAGTCGCCGTG
E264_1994                              CGATCAGGCTTTGATCGTTACTATCCGGCGTGGCGGCCAAAGTCGCCGTG
K96243_1996                            CGATCAGGCTTTGATCGTGACTATCCGGCGTCGCGGCCAAAGTCGCCGTG
MSHR346_1996                           CGATCAGGCTTTGATCGTGACTATCCGGCGTCGCGGCCAAAGTCGCAGTG

1026b_1993                             ATGGAGACGGGGGGCGTCGGGCCCGAACACTGGACGTCAAACTTGACGTC
1106a_1993                             ATGGAGACGGGGGGCGTCGGGCCCGAACACTGGACGTCAAACTTGACGTC
1106b_1996                             ATGGAGACGGGGGGCGTCGGGCCCGAACACTGGACGTCAAACTTGACGTC
1710a_1996                             ATGGAGACGGGGGGCGTCGGGCCCGAACACTGGACGTCAAACTTGACGTC
1710b_1999                             ATGGAGACGGGGGGCGTCGGGCCCGAACACTGGACGTCAAACTTGACGTC
668_1995                               ATGGAGACGGGGGGCGTCGGGCCCGAACACTGGACGTCAAACTTGACGTC
Bp22_1989                              ATGGAGACGGGGGGCGTCGGGCCCGAACACTGGACGTCAAACTTGACGTC
BPC006_2008                            ATGGAGACGGGGGGCGTCGGGCCCGAACACTGGACGTCAAACTTGACGTC
Burkholderia_pseudomallei_104_1990     ATGGAGACGGGGGGCGTCGGGCCCGAACACTGGACGTCAAACTTGACGTC
Burkholderia_pseudomallei_18_1990      ATGGAGACGGGGGGCGTCGGGCCCGAACACTGGACGTCAAACTTGACGTC
Burkholderia_pseudomallei_208_1990     ATGGAGACGGGGGGCGTCGGGCCCGAACACTGGACGTCAAACTTGACGTC
Burkholderia_pseudomallei_24_1976      ATGGAGACGGGGGGCGTCGGGCCCGAACACTGGACGTCAAACTTGACGTC
Burkholderia_pseudomallei_25_1977      ATGGAGACGGGGGGCGTCGGGCCCGAACACTGGACGTCAAACTTGACGTC
Burkholderia_pseudomallei_31_1992      ATGGAGACGGGGGGCGTCGGGCCCGAACACTGGACGTCAAACTTGACGTC
Burkholderia_pseudomallei_33_1976      ATGGAGACGGGGGGCGTCGGGCCCGAACACTGGACGTCAAACTTGACGTC
Burkholderia_pseudomallei_35_1963      ATGGAGACGGGGGGCGTCGGGCCCGAACACTGGACGTCAAACTTGACGTC
Burkholderia_pseudomallei_4075_1999    ATGGAGACGGGGGGCGTCGGGCCCGAACACTGGACGTCAAACTTGACGTC
Burkholderia_pseudomallei_5_1949       ATGGAGACGGGGGGCGTCGGGCCCGAACACTGGACGTCAAACTTGACGTC
Burkholderia_pseudomallei_6_1960       ATGGAGACGGGGGGCGTCGGGCCCGAACACTGGACGTCAAACTTGACGTC
Burkholderia_pseudomallei_68_1992      ATGGAGACGGGGGGCGTCGGGCCCGAACACTGGACGTCAAACTTGACGTC
Burkholderia_pseudomallei_8_8_117_2008 ATGGAGACGGGGGGCGTCGGGCCCGAACACTGGACGTCAAACTTGACGTC
Burkholderia_pseudomallei_91_1984      ATGGAGACGGGGGGCGTCGGGCCCGAACACTGGACGTCAAACTTGACGTC
Burkholderia_pseudomallei_9_1988       ATGGAGACGGGGGGCGTCGGGCCCGAACACTGGACGTCAAACTTGACGTC
Burkholderia_pseudomallei_D150_2006    ATGGAGACGGGGGGCGTCGGGCCCGAACACTGGACGTCAAACTTGACGTC
Burkholderia_pseudomallei_D35_2003     ATGGAGACGGGGGGCGTCGGGCCCGAACACTGGACGTCAAACTTGACGTC
Burkholderia_pseudomallei_D51_1992     ATGGAGACGGGGGGCGTCGGGCCCGAACACTGGACGTCAAACTTGACGTC
Burkholderia_pseudomallei_D60_1992     ATGGAGACGGGGGGCGTCGGGCCCGAACACTGGACGTCAAACTTGACGTC
Burkholderia_pseudomallei_D77_1994     ATGGAGACGGGGGGCGTCGGGCCCGAACACTGGACGTCAAACTTGACGTC
E264_1994                              ATGGAGACGGGGGGAGTGGGGCCTGAACACTGGACGTTGAATTTGACATC
K96243_1996                            ATGGAGACGGGGGGCGTCGGGCCCGAACACTGGACGTCAAACTTGACGTC
MSHR346_1996                           ATGGAGACGGGGGGCGTCGGGCCCGAACACTGGACGTCAAACTTGACGTC

1026b_1993                             CTTGGTGGGGCCGGAATCGAAGGAAACGTCTTTCGGGCCGAATTGGCCGA
1106a_1993                             CTTGGTGGGGCCGGAATCGAAGGAAACGTCTTTCGGGCCGAATTGGCCGA
1106b_1996                             CTTGGTGGGGCCGGAATCGAAGGAAACGTCTTTCGGGCCGAATTGGCCGA
1710a_1996                             CTTGGTGGGGCCGGAATCGAAGGAAACGTCTTTCGGGCCGAATTGGCCGA
1710b_1999                             CTTGGTGGGGCCGGAATCGAAGGAAACGTCTTTCGGGCCGAATTGGCCGA
668_1995                               CTTGGTGGGGCCGGAATCGAAGGAAACGTCTTTCGGGCCGAATTGGCCGA
Bp22_1989                              CTTGGTGGGGCCGGAATCGAAGGAAACGTCTTTCGGGCCGAATTGGCCGA
BPC006_2008                            CTTGGTGGGGCCGGAATCGAAGGAAACGTCTTTCGGGCCGAATTGGCCGA
Burkholderia_pseudomallei_104_1990     CTTGGTGGGGCCGGAATCGAAGGAAACGTCTTTCGGGCCGAATTGGCCGA
Burkholderia_pseudomallei_18_1990      CTTGGTGGGGCCGGAATCGAAGGAAACGTCTTTCGGGCCGAATTGGCCGA
Burkholderia_pseudomallei_208_1990     CTTGGTGGGGCCGGAATCGAAGGAAACGTCTTTCGGGCCGAATTGGCCGA
Burkholderia_pseudomallei_24_1976      CTTGGTGGGGCCGGAATCGAAGGAAACGTCTTTCGGGCCGAATTGGCCGA
Burkholderia_pseudomallei_25_1977      CTTGGTGGGGCCGGAATCGAAGGAAACGTCTTTCGGGCCGAATTGGCCGA
Burkholderia_pseudomallei_31_1992      CTTGGTGGGGCCGGAATCGAAGGAAACGTCTTTCGGGCCGAATTGGCCGA
Burkholderia_pseudomallei_33_1976      CTTGGTGGGGCCGGAATCGAAGGAAACGTCTTTCGGGCCGAATTGGCCGA
Burkholderia_pseudomallei_35_1963      CTTGGTGGGGCCGGAATCGAAGGAAACGTCTTTCGGGCCGAATTGGCCGA
Burkholderia_pseudomallei_4075_1999    CTTGGTGGGGCCGGAATCGAAGGAAACGTCTTTCGGGCCGAATTGGCCGA
Burkholderia_pseudomallei_5_1949       CTTGGTGGGGCCGGAATCGAAGGAAACGTCTTTCGGGCCGAATTGGCCGA
Burkholderia_pseudomallei_6_1960       CTTGGTGGGGCCGGAATCGAAGGAAACGTCTTTCGGGCCGAATTGGCCGA
Burkholderia_pseudomallei_68_1992      CTTGGTGGGGCCGGAATCGAAGGAAACGTCTTTCGGGCCGAATTGGCCGA
Burkholderia_pseudomallei_8_8_117_2008 CTTGGTGGGGCCGGAATCGAAGGAAACGTCTTTCGGGCCGAATTGGCCGA
Burkholderia_pseudomallei_91_1984      CTTGGTGGGGCCGGAATCGAAGGAAACGTCTTTCGGGCCGAATTGGCCGA
Burkholderia_pseudomallei_9_1988       CTTGGTGGGGCCGGAATCGAAGGAAACGTCTTTCGGGCCGAATTGGCCGA
Burkholderia_pseudomallei_D150_2006    CTTGGTGGGGCCGGAATCGAAGGAAACGTCTTTCGGGCCGAATTGGCCGA
Burkholderia_pseudomallei_D35_2003     CTTGGTGGGGCCGGAATCGAAGGAAACGTCTTTCGGGCCGAATTGGCCGA
Burkholderia_pseudomallei_D51_1992     CTTGGTGGGGCCGGAATCGAAGGAAACGTCTTTCGGGCCGAATTGGCCGA
Burkholderia_pseudomallei_D60_1992     CTTGGTGGGGCCGGAATCGAAGGAAACGTCTTTCGGGCCGAATTGGCCGA
Burkholderia_pseudomallei_D77_1994     CTTGGTGGGGCCGGAATCGAAGGAAACGTCTTTCGGGCCGAATTGGCCGA
E264_1994                              CCTGGTGGGGCCGGAGTCGAAGGAAACGTCCTTCGGGCCGAAATGACCGA
K96243_1996                            CTTGGTGGGGCCGGAATCGAAGGAAACGTCTTTCGGGCCGAATTGGCCGA
MSHR346_1996                           CTTGGTGGGGCCGGAATCGAAGGAAACGTCTTTCGGGCCGAATTGGCCGA

1026b_1993                             AATCTACATTTTTTTCCTGTTGATCGACATGGCAGATCGGCAGCACGCGC
1106a_1993                             AATCTACATTTTTTTCCTGTTGATCGACATGGCAGATCGGCAGCACGCGC
1106b_1996                             AATCTACATTTTTTTCCTGTTGATCGACATGGCAGATCGGCAGCACGCGC
1710a_1996                             AATCTACATTTTTTTCCTGTTGATCGACATGGCAGATCGGCAGCACGCGC
1710b_1999                             AATCTACATTTTTTTCCTGTTGATCGACATGGCAGATCGGCAGCACGCGC
668_1995                               AATCTACATTTTTTTCCTGCTGATCGACATGGCAGATCGGCAGCACGCGC
Bp22_1989                              AATCTACATTTTTTTCCTGTTGATCGACATGGCAGATCGGCAGCACGCGC
BPC006_2008                            AATCTACATTTTTTTCCTGTTGATCGACATGGCAGATCGGCAGCACGCGC
Burkholderia_pseudomallei_104_1990     AATCTACATTTTTTTCCTGTTGATCGACATGGCAGATCGGCAGCACGCGC
Burkholderia_pseudomallei_18_1990      AATCTACATTTTTTTCCTGTTGATCGACATGGCAGATCGGCAGCACGCGC
Burkholderia_pseudomallei_208_1990     AATCTACATTTTTTTCCTGTTGATCGACATGGCAGATCGGCAGCACGCGC
Burkholderia_pseudomallei_24_1976      AATCTACATTTTTTTCCTGCTGATCGACATGGCAGATCGGCAGCACGCGC
Burkholderia_pseudomallei_25_1977      AATCTACATTTTTTTCCTGTTGATCGACATGGCAGATCGGCAGCACGCGC
Burkholderia_pseudomallei_31_1992      AATCTACATTTTTTTCCTGTTGATCGACATGGCAGATCGGCAGCACGCGC
Burkholderia_pseudomallei_33_1976      AATCTACATTTTTTTCCTGTTGATCGACATGGCAGATCGGCAGCACGCGC
Burkholderia_pseudomallei_35_1963      AATCTACATTTTTTTCCTGCTGATCGACATGGCAGATCGGCAGCACGCGC
Burkholderia_pseudomallei_4075_1999    AATCTACATTTTTTTCCTGTTGATCGACATGGCAGATCGGCAGCACGCGC
Burkholderia_pseudomallei_5_1949       AATCTACATTTTTTTCCTGTTGATCGACATGGCAGATCGGCAGCACGCGC
Burkholderia_pseudomallei_6_1960       AATCTACATTTTTTTCCTGTTGATCGACATGGCAGATCGGCAGCACGCGC
Burkholderia_pseudomallei_68_1992      AATCTACATTTTTTTCCTGTTGATCGACATGGCAGATCGGCAGCACGCGC
Burkholderia_pseudomallei_8_8_117_2008 AATCTACATTTTTTTCCTGTTGATCGACATGGCAGATCGGCAGCACGCGC
Burkholderia_pseudomallei_91_1984      AATCTACATTTTTTTCCTGTTGATCGACATGGCAGATCGGCAGCACGCGC
Burkholderia_pseudomallei_9_1988       AATCTACATTTTTTTCCTGTTGATCGACATGGCAGATCGGCAGCACGCGC
Burkholderia_pseudomallei_D150_2006    AATCTACATTTTTTTCCTGTTGATCGACATGGCAGATCGGCAGCACGCGC
Burkholderia_pseudomallei_D35_2003     AATCTACATTTTTTTCCTGTTGATCGACATGGCAGATCGGCAGCACGCGC
Burkholderia_pseudomallei_D51_1992     AATCTACATTTTTTTCCTGCTGATCGACATGGCAGATCGGCAGCACGCGC
Burkholderia_pseudomallei_D60_1992     AATCTACATTTTTTTCCTGCTGATCGACATGGCAGATCGGCAGCACGCGC
Burkholderia_pseudomallei_D77_1994     AATCTACATTTTTTTCCTGTTGATCGACATGGCAGATCGGCAGCACGCGC
E264_1994                              AATCCACGTTCTTTTCCTGCTGATCGACATGGCAGATCGGCAGCACGCGC
K96243_1996                            AATCTACATTTTTTTCCTGTTGATCGACATGGCAGATCGGCAGCACGCGC
MSHR346_1996                           AATCTACATTTTTTTCCTGTTGATCGACATGGCAGATCGGCAGCACGCGC

1026b_1993                             AACTTGACGCTGCCGGCATTGAAATCGACGACCGTTTTGTTGTCATCACC
1106a_1993                             AACTTGACGCTGCCGGCATTGAAATCGACGACCGTTTTGTTGTCGTCACC
1106b_1996                             AACTTGACGCTGCCGGCATTGAAATCGACGACCGTTTTGTTGTCGTCACC
1710a_1996                             AACTTGACGCTGCCGGCATTGAAATCGACGACCGTTTTGTTGTCATCACC
1710b_1999                             AACTTGACGCTGCCGGCATTGAAATCGACGACCGTTTTGTTGTCATCACC
668_1995                               AACTTGACGCTGCCGGCATTGAAATCGACGACCGTTTTGTGGTCGTCACC
Bp22_1989                              AACTTGACGCTGCCGGCATTGAAATCGACGACCGTTTTGTTGTCGTCACC
BPC006_2008                            AACTTGACGCTGCCGGCATTGAAATCGACGACCGTTTTGTTGTCGTCACC
Burkholderia_pseudomallei_104_1990     AACTTGACGCTGCCGGCATTGAAATCGACGACCGTTTTGTTGTCGTCACC
Burkholderia_pseudomallei_18_1990      AACTTGACGCTGCCGGCATTGAAATCGACGACCGTTTTGTTGTCGTCACC
Burkholderia_pseudomallei_208_1990     AACTTGACGCTGCCGGCATTGAAATCGACGACCGTTTTGTTGTCGTCACC
Burkholderia_pseudomallei_24_1976      AACTTGACGCTGCCGGCATTGAAATCGACGACCGTTTTGTGGTCGTCACC
Burkholderia_pseudomallei_25_1977      AACTTGACGCTGCCGGCATTGAAATCGACGACCGTTTTGTTGTCGTCACC
Burkholderia_pseudomallei_31_1992      AACTTGACGCTGCCGGCATTGAAATCGACGACCGTTTTGTTGTCGTCACC
Burkholderia_pseudomallei_33_1976      AACTTGACGCTGCCGGCATTGAAATCGACGACCGTTTTGTTGTCGTCACC
Burkholderia_pseudomallei_35_1963      AACTTGACGCTGCCGGCATTGAAATCGACGACCGTTTTGTGGTCGTCACC
Burkholderia_pseudomallei_4075_1999    AACTTGACGCTGCCGGCATTGAAATCGACGACCGTTTTGTTGTCGTCACC
Burkholderia_pseudomallei_5_1949       AACTTGACGCTGCCGGCATTGAAATCGACGACCGTTTTGTGGTCGTCACC
Burkholderia_pseudomallei_6_1960       AACTTGACGCTGCCGGCATTGAAATCGACGACCGTTTTGTTGTCATCACC
Burkholderia_pseudomallei_68_1992      AACTTGACGCTGCCGGCATTGAAATCGACGACCGTTTTGTTGTCATCACC
Burkholderia_pseudomallei_8_8_117_2008 AACTTGACGCTGCCGGCATTGAAATCGACGACCGTTTTGTTGTCGTCACC
Burkholderia_pseudomallei_91_1984      AACTTGACGCTGCCGGCATTGAAATCGACGACCGTTTTGTTGTCGTCACC
Burkholderia_pseudomallei_9_1988       AACTTGACGCTGCCGGCATTGAAATCGACGACCGTTTTGTTGTCGTCACC
Burkholderia_pseudomallei_D150_2006    AACTTGACGCTGCCGGCATTGAAATCGACGACCGTTTTGTTGTCGTCACC
Burkholderia_pseudomallei_D35_2003     AACTTGACGCTGCCGGCATTGAAATCGACGACCGTTTTGTTGTCGTCACC
Burkholderia_pseudomallei_D51_1992     AACTTGACGCTGCCGGCATTGAAATCGACGACCGTTTTGTGGTCGTCACC
Burkholderia_pseudomallei_D60_1992     AACTTGACGCTGCCGGCATTGAAATCGACGACCGTTTTGTTGTCGTCACC
Burkholderia_pseudomallei_D77_1994     AACTTGACGCTGCCGGCATTGAAATCGACGACCGTTTTGTTGTCGTCACC
E264_1994                              AACTTGACGCTGCCGGCATTGAAATCGACCACCGTTTTGCCGTCGTCACC
K96243_1996                            AACTTGACGCTGCCGGCATTGAAATCGACGACCGTTTTGTTGTCGTCACC
MSHR346_1996                           AACTTGACGCTGCCGGCATTGAAATCGACGACCGTTTTGTTGTCGTCACC

1026b_1993                             GTATACGCGACTGAGGTTGCCAAGGGATATGGTCGATTCGCTCGGCAACG
1106a_1993                             GTATACGCGACTGAGGTTGCCAAGGGATATGGTCGATTCGCTCGGCAACG
1106b_1996                             GTATACGCGACTGAGGTTGCCAAGGGATATGGTCGATTCGCTCGGCAACG
1710a_1996                             GTATACGCGACTGAGGTTGCCAAGGGATATGGTCGATTCGCTCGGCAACG
1710b_1999                             GTATACGCGACTGAGGTTGCCAAGGGATATGGTCGATTCGCTCGGCAACG
668_1995                               GTATACGCGACTGAGGTTGCCAAGGGATATGGTCGATTCGCTCGGCAACG
Bp22_1989                              GTATACGCGACTGAGGTTGCCAAGGGATATGGTCGATTCGCTCGGCAACG
BPC006_2008                            GTATACGCGACTGAGGTTGCCAAGGGATATGGTCGATTCGCTCGGCAACG
Burkholderia_pseudomallei_104_1990     GTATACGCGACTGAGGTTGCCAAGGGATATGGTCGATTCGCTCGGCAACG
Burkholderia_pseudomallei_18_1990      GTATACGCGACTGAGGTTGCCAAGGGATATGGTCGATTCGCTCGGCAACG
Burkholderia_pseudomallei_208_1990     GTATACGCGACTGAGGTTGCCAAGGGATATGGTCGATTCGCTCGGCAACG
Burkholderia_pseudomallei_24_1976      GTATACGCGACTGAGGTTGCCAAGGGATATGGTCGATTCGCTCGGCAACG
Burkholderia_pseudomallei_25_1977      GTATACGCGACTGAGGTTGCCAAGGGATATGGTCGATTCGCTCGGCAACG
Burkholderia_pseudomallei_31_1992      GTATACGCGACTGAGGTTGCCAAGGGATATGGTCGATTCGCTCGGCAACG
Burkholderia_pseudomallei_33_1976      GTATACGCGACTGAGGTTGCCAAGGGATATGGTCGATTCGCTCGGCAACG
Burkholderia_pseudomallei_35_1963      GTATACGCGACTGAGGTTGCCAAGGGATATGGTCGATTCGCTCGGCAACG
Burkholderia_pseudomallei_4075_1999    GTATACGCGACTGAGGTTGCCAAGGGATATGGTCGATTCGCTCGGCAACG
Burkholderia_pseudomallei_5_1949       GTATACGCGACTGAGGTTGCCAAGGGATATGGTCGATTCGCTCGGCAACG
Burkholderia_pseudomallei_6_1960       GTATACGCGACTGAGGTTGCCAAGGGATATGGTCGATTCGCTCGGCAACG
Burkholderia_pseudomallei_68_1992      GTATACGCGACTGAGGTTGCCAAGGGATATGGTCGATTCGCTCGGCAACG
Burkholderia_pseudomallei_8_8_117_2008 GTATACGCGACTGAGGTTGCCAAGGGATATGGTCGATTCGCTCGGCAACG
Burkholderia_pseudomallei_91_1984      GTATACGCGACTGAGGTTGCCAAGGGATATGGTCGATTCGCTCGGCAACG
Burkholderia_pseudomallei_9_1988       GTATACGCGACTGAGGTTGCCAAGGGATATGGTCGATTCGCTCGGCAACG
Burkholderia_pseudomallei_D150_2006    GTATACGCGACTGAGGTTGCCAAGGGATATGGTCGATTCGCTCGGCAACG
Burkholderia_pseudomallei_D35_2003     GTATACGCGACTGAGGTTGCCAAGGGATATGGTCGATTCGCTCGGCAACG
Burkholderia_pseudomallei_D51_1992     GTATACGCGACTGAGGTTGCCAAGGGATATGGTCGATTCGCTCGGCAACG
Burkholderia_pseudomallei_D60_1992     GTATACGCGACTGAGGTTGCCAAGGGATATGGTCGATTCGCTCGGCAACG
Burkholderia_pseudomallei_D77_1994     GTATACGCGACTGAGGTTGCCAAGGGATATGGTCGATTCGCTCGGCAACG
E264_1994                              GTATACGCGACTGAGGTTGCCAAGAGATACGGTCGATTCACTCGGCAACG
K96243_1996                            GTATACGCGACTGAGGTTGCCAAGGGATATGGTCGATTCGCTCGGCAACG
MSHR346_1996                           GTATACGCGACTGAGGTTGCCAAGGGATATGGTCGATTCGCTCGGCAACG

1026b_1993                             CTTCGCTGGTCTTGATCAGCTCGATACGGAACACGGTTCCCGCGCCGAAA
1106a_1993                             CTTCGCTGGTCTTGATCAGCTCGATACGGAACACGGTTCCCGCGCCGAAA
1106b_1996                             CTTCGCTGGTCTTGATCAGCTCGATACGGAACACGGTTCCCGCGCCGAAA
1710a_1996                             CTTCGCTGGTCTTGATCAGCTCGATACGGAACACGGTTCCCGCGCCGAAA
1710b_1999                             CTTCGCTGGTCTTGATCAGCTCGATACGGAACACGGTTCCCGCGCCGAAA
668_1995                               CTTCGCTGGTCTTGATCAGCTCGATACGGAACACGGTTCCCGCGCCGAAA
Bp22_1989                              CTTCGCTGGTCTTGATCAGCTCGATACGGAACACGGTTCCCGCGCCGAAA
BPC006_2008                            CTTCGCTGGTCTTGATCAGCTCGATACGGAACACGGTTCCCGCGCCGAAA
Burkholderia_pseudomallei_104_1990     CTTCGCTGGTCTTGATCAGCTCGATACGGAACACGGTTCCCGCGCCGAAA
Burkholderia_pseudomallei_18_1990      CTTCGCTGGTCTTGATCAGCTCGATACGGAACACGGTTCCCGCGCCGAAA
Burkholderia_pseudomallei_208_1990     CTTCGCTGGTCTTGATCAGCTCGATACGGAACACGGTTCCCGCGCCGAAA
Burkholderia_pseudomallei_24_1976      CTTCGCTGGTCTTGATCAGCTCGATACGGAACACGGTTCCCGCGCCGAAA
Burkholderia_pseudomallei_25_1977      CTTCGCTGGTCTTGATCAGCTCGATACGGAACACGGTTCCCGCGCCGAAA
Burkholderia_pseudomallei_31_1992      CTTCGCTGGTCTTGATCAGCTCGATACGGAACACGGTTCCCGCGCCGAAA
Burkholderia_pseudomallei_33_1976      CTTCGCTGGTCTTGATCAGCTCGATACGGAACACGGTTCCCGCGCCGAAA
Burkholderia_pseudomallei_35_1963      CTTCGCTGGTCTTGATCAGCTCGATACGGAACACGGTTCCCGCGCCGAAA
Burkholderia_pseudomallei_4075_1999    CTTCGCTGGTCTTGATCAGCTCGATACGGAACACGGTTCCCGCGCCGAAA
Burkholderia_pseudomallei_5_1949       CTTCGCTGGTCTTGATCAGCTCGATACGGAACACGGTTCCCGCGCCGAAA
Burkholderia_pseudomallei_6_1960       CTTCGCTGGTCTTGATCAGCTCGATACGGAACACGGTTCCCGCGCCGAAA
Burkholderia_pseudomallei_68_1992      CTTCGCTGGTCTTGATCAGCTCGATACGGAACACGGTTCCCGCGCCGAAA
Burkholderia_pseudomallei_8_8_117_2008 CTTCGCTGGTCTTGATCAGCTCGATACGGAACACGGTTCCCGCGCCGAAA
Burkholderia_pseudomallei_91_1984      CTTCGCTGGTCTTGATCAGCTCGATACGGAACACGGTTCCCGCGCCGAAA
Burkholderia_pseudomallei_9_1988       CTTCGCTGGTCTTGATCAGCTCGATACGGAACACGGTTCCCGCGCCGAAA
Burkholderia_pseudomallei_D150_2006    CTTCGCTGGTCTTGATCAGCTCGATACGGAACACGGTTCCCGCGCCGAAA
Burkholderia_pseudomallei_D35_2003     CTTCGCTGGTCTTGATCAGCTCGATACGGAACACGGTTCCCGCGCCGAAA
Burkholderia_pseudomallei_D51_1992     CTTCGCTGGTCTTGATCAGCTCGATACGGAACACGGTTCCCGCGCCGAAA
Burkholderia_pseudomallei_D60_1992     CTTCGCTGGTCTTGATCAGCTCGATACGGAACACGGTTCCCGCGCCGAAA
Burkholderia_pseudomallei_D77_1994     CTTCGCTGGTCTTGATCAGCTCGATACGGAACACGGTTCCCGCGCCGAAA
E264_1994                              CTTCGCTGGTCTTGATCAACTCGATACGGAACACGGTTCCCGCGCCGAAA
K96243_1996                            CTTCGCTGGTCTTGATCAGCTCGATACGGAACACGGTTCCCGCGCCGAAA
MSHR346_1996                           CTTCGCTGGTCTTGATCAGCTCGATACGGAACACGGTTCCCGCGCCGAAA

1026b_1993                             TTCAGAGAGCTGTCCTGGCCGGGCTTTTCTTCGATCCACGGCGTATCGCG
1106a_1993                             TTCAGAGAGCTGTCCTGGCCGGGCTTTTCTTCGATCCACGGCGTATCGCG
1106b_1996                             TTCAGAGAGCTGTCCTGGCCGGGCTTTTCTTCGATCCACGGCGTATCGCG
1710a_1996                             TTCAGAGAGCTGTCCTGGCCGGGCTTTTCTTCGATCCACGGCGTATCGCG
1710b_1999                             TTCAGAGAGCTGTCCTGGCCGGGCTTTTCTTCGATCCACGGCGTATCGCG
668_1995                               TTCAGAGAGCTGTCCTGGCCGGGCTTTTCTTCGATCCACGGCGTATCGCG
Bp22_1989                              TTCAGAGAGCTGTCCTGGCCGGGCTTTTCTTCGATCCACGGCGTATCGCG
BPC006_2008                            TTCAGAGAGCTGTCCTGGCCGGGCTTTTCTTCGATCCACGGCGTATCGCG
Burkholderia_pseudomallei_104_1990     TTCAGAGAGCTGTCCTGGCCGGGCTTTTCTTCGATCCACGGCGTATCGCG
Burkholderia_pseudomallei_18_1990      TTCAGAGAGCTGTCCTGGCCGGGCTTTTCTTCGATCCACGGCGTATCGCG
Burkholderia_pseudomallei_208_1990     TTCAGAGAGCTGTCCTGGCCGGGCTTTTCTTCGATCCACGGCGTATCGCG
Burkholderia_pseudomallei_24_1976      TTCAGAGAGCTGTCCTGGCCGGGCTTTTCTTCGATCCACGGCGTATCGCG
Burkholderia_pseudomallei_25_1977      TTCAGAGAGCTGTCCTGGCCGGGCTTTTCTTCGATCCACGGCGTATCGCG
Burkholderia_pseudomallei_31_1992      TTCAGAGAGCTGTCCTGGCCGGGCTTTTCTTCGATCCACGGCGTATCGCG
Burkholderia_pseudomallei_33_1976      TTCAGAGAGCTGTCCTGGCCGGGCTTTTCTTCGATCCACGGCGTATCGCG
Burkholderia_pseudomallei_35_1963      TTCAGAGAGCTGTCCTGGCCGGGCTTTTCTTCGATCCACGGCGTATCGCG
Burkholderia_pseudomallei_4075_1999    TTCAGAGAGCTGTCCTGGCCGGGCTTTTCTTCGATCCACGGCGTATCGCG
Burkholderia_pseudomallei_5_1949       TTCAGAGAGCTGTCCTGGCCGGGCTTTTCTTCGATCCACGGCGTATCGCG
Burkholderia_pseudomallei_6_1960       TTCAGAGAGCTGTCCTGGCCGGGCTTTTCTTCGATCCACGGCGTATCGCG
Burkholderia_pseudomallei_68_1992      TTCAGAGAGCTGTCCTGGCCGGGCTTTTCTTCGATCCACGGCGTATCGCG
Burkholderia_pseudomallei_8_8_117_2008 TTCAGAGAGCTGTCCTGGCCGGGCTTTTCTTCGATCCACGGCGTATCGCG
Burkholderia_pseudomallei_91_1984      TTCAGAGAGCTGTCCTGGCCGGGCTTTTCTTCGATCCACGGCGTATCGCG
Burkholderia_pseudomallei_9_1988       TTCAGAGAGCTGTCCTGGCCGGGCTTTTCTTCGATCCACGGCGTATCGCG
Burkholderia_pseudomallei_D150_2006    TTCAGAGAGCTGTCCTGGCCGGGCTTTTCTTCGATCCACGGCGTATCGCG
Burkholderia_pseudomallei_D35_2003     TTCAGAGAGCTGTCCTGGCCGGGCTTTTCTTCGATCCATGGCGTATCGCG
Burkholderia_pseudomallei_D51_1992     TTCAGAGAGCTGTCCTGGCCGGGCTTTTCTTCGATCCACGGCGTATCGCG
Burkholderia_pseudomallei_D60_1992     TTCAGAGAGCTGTCCTGGCCGGGCTTTTCTTCGATCCACGGCGTATCGCG
Burkholderia_pseudomallei_D77_1994     TTCAGAGAGCTGTCCTGGCCGGGCTTTTCTTCGATCCACGGCGTATCGCG
E264_1994                              TTCAGAGAGCTGTCCAGGCCGGGCTTTTCTTCGGTCCACGGCGTATCGCG
K96243_1996                            TTCAGAGAGCTGTCCTGGCCGGGCTTTTCTTCGATCCACGGCGTATCGCG
MSHR346_1996                           TTCAGAGAGCTGTCCTGGCCGGGCTTTTCTTCGATCCACGGCGTATCGCG

1026b_1993                             AGGAATCGCCCCTATCGAGCCGCTCTGACGAACCTGAGTGATTCGGAATC
1106a_1993                             AGGAATCGCCCCTATCGAGCCGCTCTGGCGAACCTGAGTGATTCGGAATC
1106b_1996                             AGGAATCGCCCCTATCGAGCCGCTCTGGCGAACCTGAGTGATTCGGAATC
1710a_1996                             AGGAATCGCCCCTATCGAGCCGCTCTGACGAACCTGAGTGATTCGGAATC
1710b_1999                             AGGAATCGCCCCTATCGAGCCGCTCTGACGAACCTGAGTGATTCGGAATC
668_1995                               AGGAATCGCCCCTATCGAGCCGCTCTGACGAACCTGAGTGATTCGGAATC
Bp22_1989                              AGGAATCGCCCCTATCGAGCCGCTCTGGCGAACCTGAGTGATTCGGAATC
BPC006_2008                            AGGAATCGCCCCTATCGAGCCGCTCTGGCGAACCTGAGTGATTCGGAATC
Burkholderia_pseudomallei_104_1990     AGGAATCGCCCCTATCGAGCCGCTCTGACGAACCTGAGTGATTCGGAATC
Burkholderia_pseudomallei_18_1990      AGGAATCGCCCCTATCGAGCCGCTCTGGCGAACCTGAGTGATTCGGAATC
Burkholderia_pseudomallei_208_1990     AGGAATCGCCCCTATCGAGCCGCTCTGGCGAACCTGAGTGATTCGGAATC
Burkholderia_pseudomallei_24_1976      AGGAATCGCCCCTATCGAGCCGCTCTGACGAACCTGAGTGATTCGGAATC
Burkholderia_pseudomallei_25_1977      AGGAATCGCCCCTATCGAGCCGCTCTGGCGAACCTGAGTGATTCGGAATC
Burkholderia_pseudomallei_31_1992      AGGAATCGCCCCTATCGAGCCGCTCTGGCGAACCTGAGTGATTCGGAATC
Burkholderia_pseudomallei_33_1976      AGGAATCGCCCCTATCGAGCCGCTCTGGCGAACCTGAGTGATTCGGAATC
Burkholderia_pseudomallei_35_1963      AGGAATCGCCCCTATCGAGCCGCTCTGACGAACCTGAGTGATTCGGAATC
Burkholderia_pseudomallei_4075_1999    AGGAATCGCCCCTATCGAGCCGCTCTGGCGAACCTGAGTGATTCGGAATC
Burkholderia_pseudomallei_5_1949       AGGAATCGCCCCTATCGAGCCGCTCTGACGAACCTGAGTGATTCGGAATC
Burkholderia_pseudomallei_6_1960       AGGAATCGCCCCTATCGAGCCGCTCTGACGAACCTGAGTGATTCGGAATC
Burkholderia_pseudomallei_68_1992      AGGAATCGCCCCTATCGAGCCGCTCTGACGAACCTGAGTGATTCGGAATC
Burkholderia_pseudomallei_8_8_117_2008 AGGAATCGCCCCTATCGAGCCGCTCTGGCGAACCTGAGTGATTCGGAATC
Burkholderia_pseudomallei_91_1984      AGGAATCGCCCCTATCGAGCCGCTCTGACGAACCTGAGTGATTCGGAATC
Burkholderia_pseudomallei_9_1988       AGGAATCGCCCCTATCGAGCCGCTCTGACGAACCTGAGTGATTCGGAATC
Burkholderia_pseudomallei_D150_2006    AGGAATCGCCCCTATCGAGCCGCTCTGGCGAACCTGAGTGATTCGGAATC
Burkholderia_pseudomallei_D35_2003     AGGAATCGCCCCTATCGAGCCGCTCTGGCGAACCTGAGTGATTCGGAATC
Burkholderia_pseudomallei_D51_1992     AGGAATCGCCCCTATCGAGCCGCTCTGACGAACCTGAGTGATTCGGAATC
Burkholderia_pseudomallei_D60_1992     AGGAATCGCCCCTATCGAGCCGCTCTGACGAACCTGAGTGATTCGGAATC
Burkholderia_pseudomallei_D77_1994     AGGAATCGCCCCTATCGAGCCGCTCTGGCGAACCTGAGTGATTCGGAATC
E264_1994                              AGGAATCGCACCTATCGAGCCGCTCTGACGAACCTGAGTGATTCGAAATC
K96243_1996                            AGGAATCGCCCCTATCGAGCCGCTCTGGCGAACCTGAGTGATTCGGAATC
MSHR346_1996                           AGGAATCGCCCCTATCGAGCCGCTCTGGCGAACCTGAGTGATTCGGAATC

1026b_1993                             CGACGCCGGGCACGCCGGTTTCATAGATCGAATTTCCGAGTTCCGACGGC
1106a_1993                             CGACGCCGGGCACGCCGGTTTCATAGATCGAATTTCCGAGTTCCGACGGC
1106b_1996                             CGACGCCGGGCACGCCGGTTTCATAGATCGAATTTCCGAGTTCCGACGGC
1710a_1996                             CGACGCCGGGCACGCCGGTTTCATAGATCGAATTTCCGAGTTCCGACGGC
1710b_1999                             CGACGCCGGGCACGCCGGTTTCATAGATCGAATTTCCGAGTTCCGACGGC
668_1995                               CGACGCCGGGCACGCCCGTTTCATAGATCGAATTTCCGAGTTCCGACGGC
Bp22_1989                              CGACGCCGGGCACGCCGGTTTCATAGATCGAATTTCCGAGTTCCGACGGC
BPC006_2008                            CGACGCCGGGCACGCCGGTTTCATAGATCGAATTTCCGAGTTCCGACGGC
Burkholderia_pseudomallei_104_1990     CGACGCCGGGCACGCCGGTTTCATAGATCGAATTTCCGAGTTCCGACGGC
Burkholderia_pseudomallei_18_1990      CGACGCCGAGCACGCCGGTTTCATAGATCGAATTTCCGAGTTCCGACGGC
Burkholderia_pseudomallei_208_1990     CGACGCCGGGCACGCCGGTTTCATAGATCGAATTTCCGAGTTCCGACGGC
Burkholderia_pseudomallei_24_1976      CGACGCCGGGCACGCCGGTTTCATAGATCGAATTTCCGAGTTCCGACGGC
Burkholderia_pseudomallei_25_1977      CGACGCCGGGCACGCCGGTTTCATAGATCGAATTTCCGAGTTCCGACGGC
Burkholderia_pseudomallei_31_1992      CGACGCCGGGCACGCCGGTTTCATAGATCGAATTTCCGAGTTCCGACGGC
Burkholderia_pseudomallei_33_1976      CGACGCCGGGCACACCGGTTTCATAGATCGAATTTCCGAGTTCCGACGGC
Burkholderia_pseudomallei_35_1963      CGACGCCGGGCACGCCGGTTTCATAGATCGAATTTCCGAGTTCCGACGGC
Burkholderia_pseudomallei_4075_1999    CGACGCCGAGCACGCCGGTTTCATAGATCGAATTTCCGAGTTCCGACGGC
Burkholderia_pseudomallei_5_1949       CGACGCCGGGCACGCCGGTTTCATAGATCGAATTTCCGAGTTCCGACGGC
Burkholderia_pseudomallei_6_1960       CGACGCCGGGCACGCCGGTTTCATAGATCGAATTTCCGAGTTCCGACGGC
Burkholderia_pseudomallei_68_1992      CGACGCCGGGCACGCCGGTTTCATAGATCGAATTTCCGAGTTCCGACGGC
Burkholderia_pseudomallei_8_8_117_2008 CGACGCCGGGCACGCCGGTTTCATAGATCGAATTTCCGAGTTCCGACGGC
Burkholderia_pseudomallei_91_1984      CGACGCCGGGCACGCCGGTTTCATAGATCGAATTTCCGAGTTCCGACGGC
Burkholderia_pseudomallei_9_1988       CGACGCCGGGCACGCCGGTTTCATAGATCGAATTTCCGAGTTCCGACGGC
Burkholderia_pseudomallei_D150_2006    CGACGCCGGGCACGCCGGTTTCATAGATCGAATTTCCGAGTTCCGACGGC
Burkholderia_pseudomallei_D35_2003     CGACGCCGGGCACGCCGGTTTCATAGATCGAATTTCCGAGTTCCGACGGC
Burkholderia_pseudomallei_D51_1992     CGACGCCGGGCACGCCGGTTTCATAGATCGAATTTCCGAGTTCCGACGGC
Burkholderia_pseudomallei_D60_1992     CGACGCCGGGCACGCCGGTTTCATAGATCGAATTTCCGAGTTCCGACGGC
Burkholderia_pseudomallei_D77_1994     CGACGCCGGGCACGCCGGTTTCATAGATCGAATTTCCGAGTTCCGACGGC
E264_1994                              CGACGCCGGGAACGCCGGTTTCGTATATCGACCCTCCGAGTTCCGACAGC
K96243_1996                            CGACGCCGGGCACACCGGTTTCATAGATCGAATTTCCGAGTTCCGACGGC
MSHR346_1996                           CGACGCCGGGCACGCCCGTTTCATAGATCGAATTTCCGAGTTCCGACGGC

1026b_1993                             AGCGGGGACGAATTGAGCGCAAAGTGAACATTCCCGGAGGGCGCGCTGCA
1106a_1993                             AGCGGGGACGAATTGAGCGCAAAGTGAACATTCCCGGAGGGCGCGCTGCA
1106b_1996                             AGCGGGGACGAATTGAGCGCAAAGTGAACATTCCCGGAGGGCGCGCTGCA
1710a_1996                             AGCGGGGACGAATTGAGCGCAAAGTGAACATTCCCGGAGGGCGCGCTGCA
1710b_1999                             AGCGGGGACGAATTGAGCGCAAAGTGAACATTCCCGGAGGGCGCGCTGCA
668_1995                               AGCGGGGACGAATTGAGCGCAAAGTGAACATTCCCGGAGGGCGCGCTGCA
Bp22_1989                              AGCGGGGACGAATTGAGCGCAAAGTGAACATTCCCGGAGGGCGCGCTGCA
BPC006_2008                            AGCGGGGACGAATTGAGCGCAAAGTGAACATTCCCGGAGGGCGCGCTGCA
Burkholderia_pseudomallei_104_1990     AGCGGGGACGAATTGAGCGCAAAGTGAACATTCCCGGAGGGCGCGCTGCA
Burkholderia_pseudomallei_18_1990      AGCGGGGACGAATTGAGCGCAAAGTGAACATTCCCGGAGGGCGCGCTGCA
Burkholderia_pseudomallei_208_1990     AGCGGGGACGAATTGAGCGCAAAGTGAACATTCCCGGAGGGCGCGCTGCA
Burkholderia_pseudomallei_24_1976      AGCGGGGACGAATTGAGCGCAAAGTGAACATTCCCGGAGGGCGCGCTGCA
Burkholderia_pseudomallei_25_1977      AGCGGGGACGAATTGAGCGCAAAGTGAACATTCCCGGAGGGCGCGCTGCA
Burkholderia_pseudomallei_31_1992      AGCGGGGACGAATTGAGCGCAAAGTGAACATTCCCGGAGGGCGCGCTGCA
Burkholderia_pseudomallei_33_1976      AGCGGGGACGAATTGAGCGCAAAGTGAACATTCCCGGAGGGCGCGCTGCA
Burkholderia_pseudomallei_35_1963      AGCGGGGACGAATTGAGCGCAAAGTGAACATTCCCGGAGGGCGCGCTGCA
Burkholderia_pseudomallei_4075_1999    AGCGGGGACGAATTGAGCGCAAAGTGAACATTCCCGGAGGGCGCGCTGCA
Burkholderia_pseudomallei_5_1949       AGCGGGGACGAATTGAGCGCAAAGTGAACATTCCCGGAGGGCGCGCTGCA
Burkholderia_pseudomallei_6_1960       AGCGGGGACGAATTGAGCGCAAAGTGAACATTCCCGGAGGGCGCGCTGCA
Burkholderia_pseudomallei_68_1992      AGCGGGGACGAATTGAGCGCAAAGTGAACATTCCCGGAGGGCGCGCTGCA
Burkholderia_pseudomallei_8_8_117_2008 AGCGGGGACGAATTGAGCGCAAAGTGAACATTCCCGGAGGGCGCGCTGCA
Burkholderia_pseudomallei_91_1984      AGCGGGGACGAATTGAGCGCAAAGTGAACATTCCCGGAGGGCGCGCTGCA
Burkholderia_pseudomallei_9_1988       AGCGGGGACGAATTGAGCGCAAAGTGAACATTCCCGGAGGGCGCGCTGCA
Burkholderia_pseudomallei_D150_2006    AGCGGGGACGAATTGAGCGCAAAGTGAACATTCCCGGAGGGCGCGCTGCA
Burkholderia_pseudomallei_D35_2003     AGCGGGGACGAATTGAGCGCAAAGTGAACATTCCCGGAGGGCGCGCTGCA
Burkholderia_pseudomallei_D51_1992     AGCGGGGACGAATTGAGCGCAAAGTGAACATTCCCGGAGGGCGCGCTGCA
Burkholderia_pseudomallei_D60_1992     AGCGGGGACGAATTGAGCGCAAAGTGAACATTCCCGGAGGGCGCGCTGCA
Burkholderia_pseudomallei_D77_1994     AGCGGGGACGAATTGAGCGCAAAGTGAACATTCCCGGAGGGCGCGCTGCA
E264_1994                              GGCGGGGACAAATTAAGCGCAAAGTGAACGTTCCCGGACGGAGCGCTGCA
K96243_1996                            AGCGGGGACGAATTGAGCGCAAAGTGAACATTCCCGGAGGGCGCGCTGCA
MSHR346_1996                           AGCGGGGACGAATTGAGCGCAAAGTGAACATTCCCGGAGGGCGCGCTGCA

1026b_1993                             CCAAATGAAGTGCAGTTCTTCGCTTGGGATGCTTTTTGCCTCTGCTATCA
1106a_1993                             CCAAATGAAGTGCAGTTCTTCGCTTGGGATGCTTTTTGCCTCTGCTATCA
1106b_1996                             CCAAATGAAGTGCAGTTCTTCGCTTGGGATGCTTTTTGCCTCTGCTATCA
1710a_1996                             CCAAATGAAGTGCAGTTCTTCGCTTGGGATGCTTTTTGCCTCTGCTATCA
1710b_1999                             CCAAATGAAGTGCAGTTCTTCGCTTGGGATGCTTTTTGCCTCTGCTATCA
668_1995                               CCAAATGAAGTGCAGTTCTTCGCTTGGGATGCTTTTTGCCTCTGCTATCA
Bp22_1989                              CCAAATGAAGTGCAGTTCTTCGCTTGGGATGCTTTTTGCCTCTGCTATCA
BPC006_2008                            CCAAATGAAGTGCAGTTCTTCGCTTGGGATGCTTTTTGCCTCTGCTATCA
Burkholderia_pseudomallei_104_1990     CCAAATGAAGTGCAGTTCTTCGCTTGGGATGCTTTTTGCCTCTGCTATCA
Burkholderia_pseudomallei_18_1990      CCAAATGAAGTGCAGTTCTTCGCTTGGGATGCTTTTTGCCTCTGCTATCA
Burkholderia_pseudomallei_208_1990     CCAAATGAAGTGCAGTTCTTCGCTTGGGATGCTTTTTGCCTCTGCTATCA
Burkholderia_pseudomallei_24_1976      CCAAATGAAGTGCAGTTCTTCGCTTGGGATGCTTTTTGCCTCTGCTATCA
Burkholderia_pseudomallei_25_1977      CCAAATGAAGTGCAGTTCTTCGCTTGGGATGCTTTTTGCCTCTGCTATCA
Burkholderia_pseudomallei_31_1992      CCAAATGAAGTGCAGTTCTTCGCTTGGGATGCTTTTTGCCTCTGCTATCA
Burkholderia_pseudomallei_33_1976      CCAAATGAAGTGCAGTTCTTCGCTTGGGATGCTTTTTGCCTCTGCTATCA
Burkholderia_pseudomallei_35_1963      CCAAATGAAGTGCAGTTCTTCGCTTGGGATGCTTTTTGCCTCTGCTATCA
Burkholderia_pseudomallei_4075_1999    CCAAATGAAGTGCAGTTCTTCGCTTGGGATGCTTTTTGCCTCTGCTATCA
Burkholderia_pseudomallei_5_1949       CCAAATGAAGTGCAGTTCTTCGCTTGGGATGCTTTTTGCCTCTGCTATCA
Burkholderia_pseudomallei_6_1960       CCAAATGAAGTGCAGTTCTTCGCTTGGGATGCTTTTTGCCTCTGCTATCA
Burkholderia_pseudomallei_68_1992      CCAAATGAAGTGCAGTTCTTCGCTTGGGATGCTTTTTGCCTCTGCTATCA
Burkholderia_pseudomallei_8_8_117_2008 CCAAATGAAGTGCAGTTCTTCGCTTGGGATGCTTTTTGCCTCTGCTATCA
Burkholderia_pseudomallei_91_1984      CCAAATGAAGTGCAGTTCTTCGCTTGGGATGCTTTTTGCCTCTGCTATCA
Burkholderia_pseudomallei_9_1988       CCAAATGAAGTGCAGTTCTTCGCTTGGGATGCTTTTTGCCTCTGCTATCA
Burkholderia_pseudomallei_D150_2006    CCAAATGAAGTGCAGTTCTTCGCTTGGGATGCTTTTTGCCTCTGCTATCA
Burkholderia_pseudomallei_D35_2003     CCAAATGAAGTGCAGTTCTTCGCTTGGGATGCTTTTTGCCTCTGCTATCA
Burkholderia_pseudomallei_D51_1992     CCAAATGAAGTGCAGTTCTTCGCTTGGGATGCTTTTTGCCTCTGCTATCA
Burkholderia_pseudomallei_D60_1992     CCAAATGAAGTGCAGTTCTTCGCTTGGGATGCTTTTTGCCTCTGCTATCA
Burkholderia_pseudomallei_D77_1994     CCAAATGAAGTGCAGTTCTTCGCTTGGGATGCTTTTTGCCTCTGCTATCA
E264_1994                              CCATATGAAGTGCAGTTCTTCGCTCGGGGTGCTTTTTGCTTCCGTTATTA
K96243_1996                            CCAAATGAAGTGCAGTTCTTCGCTTGGGATGCTTTTTGCCTCTGCTATCA
MSHR346_1996                           CCAAATGAAGTGCAGTTCTTCGCTTGGGATGCTTTTTGCCTCTGCTATCA

1026b_1993                             AGCCTCCGATCTCGAGGTTCGGGTCGACATCGACCATTCCGGAAGAGAAG
1106a_1993                             AGCCTCCGATCTCGAGGTTCGGGTCGACATCGACCATTCCGGAAGAGAAG
1106b_1996                             AGCCTCCGATCTCGAGGTTCGGGTCGACATCGACCATTCCGGAAGAGAAG
1710a_1996                             AGCCTCCGATCTCGAGGTTCGGGTCGACATCGACCATTCCGGAAGAGAAG
1710b_1999                             AGCCTCCGATCTCGAGGTTCGGGTCGACATCGACCATTCCGGAAGAGAAG
668_1995                               AGCCTCCGATCTCGAGGTTCGGGTCGACATCGACCATTCCGGAAGAGAAG
Bp22_1989                              AGCCTCCGATCTCGAGGTTCGGGTCGACATCGACCATTCCGGAAGAGAAG
BPC006_2008                            AGCCTCCGATCTCGAGGTTCGGGTCGACATCGACCATTCCGGAAGAGAAG
Burkholderia_pseudomallei_104_1990     AGCCTCCGATCTCGAGGTTCGGGTCGACATCGACCATTCCGGAAGAGAAG
Burkholderia_pseudomallei_18_1990      AGCCTCCGATCTCGAGGTTCGGGTCGACATCGACCATTCCGGAAGAGAAG
Burkholderia_pseudomallei_208_1990     AGCCTCCGATCTCGAGGTTCGGGTCGACATCGACCATTCCGGAAGAGAAG
Burkholderia_pseudomallei_24_1976      AGCCTCCGATCTCGAGGTTCGGGTCGACATCGACCATTCCGGAAGAGAAG
Burkholderia_pseudomallei_25_1977      AGCCTCCGATCTCGAGGTTCGGGTCGACATCGACCATTCCGGAAGAGAAG
Burkholderia_pseudomallei_31_1992      AGCCTCCGATCTCGAGGTTCGGGTCGACATCGACCATTCCGGAAGAGAAG
Burkholderia_pseudomallei_33_1976      AGCCTCCGATCTCGAGGTTCGGGTCGACATCGACCATTCCGGAAGAGAAG
Burkholderia_pseudomallei_35_1963      AGCCTCCGATCTCGAGGTTCGGGTCGACATCGACCATTCCGGAAGAGAAG
Burkholderia_pseudomallei_4075_1999    AGCCTCCGATCTCGAGGTTCGGGTCGACATCGACCATTCCGGAAGAGAAG
Burkholderia_pseudomallei_5_1949       AGCCTCCGATCTCGAGGTTCGGGTCGACATCGACCATTCCGGAAGAGAAG
Burkholderia_pseudomallei_6_1960       AGCCTCCGATCTCGAGGTTCGGGTCGACATCGACCATTCCGGAAGAGAAG
Burkholderia_pseudomallei_68_1992      AGCCTCCGATCTCGAGGTTCGGGTCGACATCGACCATTCCGGAAGAGAAG
Burkholderia_pseudomallei_8_8_117_2008 AGCCTCCGATCTCGAGGTTCGGGTCGACATCGACCATTCCGGAAGAGAAG
Burkholderia_pseudomallei_91_1984      AGCCTCCGATCTCGAGGTTCGGGTCGACATCGACCATTCCGGAAGAGAAG
Burkholderia_pseudomallei_9_1988       AGCCTCCGATCTCGAGGTTCGGGTCGACATCGACCATTCCGGAAGAGAAG
Burkholderia_pseudomallei_D150_2006    AGCCTCCGATCTCGAGGTTCGGGTCGACATCGACCATTCCGGAAGAGAAG
Burkholderia_pseudomallei_D35_2003     AGCCTCCGATCTCGAGGTTCGGGTCGACATCGACCATTCCGGAAGAGAAG
Burkholderia_pseudomallei_D51_1992     AGCCTCCGATCTCGAGGTTCGGGTCGACATCGACCATTCCGGAAGAGAAG
Burkholderia_pseudomallei_D60_1992     AGCCTCCGATCTCGAGGTTCGGGTCGACATCGACCATTCCGGAAGAGAAG
Burkholderia_pseudomallei_D77_1994     AGCCTCCGATCTCGAGGTTCGGGTCGACATCGACCATTCCGGAAGAGAAG
E264_1994                              GGCCGCCTATTTCCAGGTTCGGGTCGACATCGATCGTTCCGGAAGGAAAT
K96243_1996                            AGCCTCCGATCTCGAGGTTCGGGTCGACATCGACCATTCCGGAAGAGAAG
MSHR346_1996                           AGCCTCCGATCTCGAGGTTCGGGTCGACATCGACCATTCCGGAAGAGAAG

1026b_1993                             GATATGGGAAAGGAACTGTGAGCGCGCGCGATCTTGCCTTGCTCGGTCAG
1106a_1993                             GATATGGGAAAGGAACTGTGAGCGCGCGCGATCTTGCCTTGCTCGGTCAG
1106b_1996                             GATATGGGAAAGGAACTGTGAGCGCGCGCGATCTTGCCTTGCTCGGTCAG
1710a_1996                             GATATGGGAAAGGAACTGTGAGCGCGCGCGATCTTGCCTTGCTCGGTCAG
1710b_1999                             GATATGGGAAAGGAACTGTGAGCGCGCGCGATCTTGCCTTGCTCGGTCAG
668_1995                               GATATGGGAAAGGAACTGTGAGCGCGCGCGATCTTGCCTTGCTCGGTCAG
Bp22_1989                              GATATGGGAAAGGAACTGTGAGCGCGCGCGATCTTGCCTTGCTCGGTCAG
BPC006_2008                            GATATGGGAAAGGAACTGTGAGCGCGCGCGATCTTGCCTTGCTCGGTCAG
Burkholderia_pseudomallei_104_1990     GATATGGGAAAGGAACTGTGAGCGCGCGCGATCTTGCCTTGCTCGGTCAG
Burkholderia_pseudomallei_18_1990      GATATGGGAAAGGAACTGTGAGCGCGCGCGATCTTGCCTTGCTCGGTCAG
Burkholderia_pseudomallei_208_1990     GATATGGGAAAGGAACTGTGAGCGCGCGCGATCTTGCCTTGCTCGGTCAG
Burkholderia_pseudomallei_24_1976      GATATGGGAAAGGAACTGTGAGCGCGCGCGATCTTGCCTTGCTCGGTCAG
Burkholderia_pseudomallei_25_1977      GATATGGGAAAGGAACTGTGAGCGCGCGCGATCTTGCCTTGCTCGGTCAG
Burkholderia_pseudomallei_31_1992      GATATGGGAAAGGAACTGTGAGCGCGCGCGATCTTGCCTTGCTCGGTCAG
Burkholderia_pseudomallei_33_1976      GATATGGGAAAGGAACTGTGAGCGCGCGCGATCTTGCCTTGCTCGGTCAG
Burkholderia_pseudomallei_35_1963      GATAGGGGAAAGGAACTGTGAGCGCGCGCGATCTTGCCTTGCTCGGTCAG
Burkholderia_pseudomallei_4075_1999    GATATGGGAAAGGAACTGTGAGCGCGCGCGATCTTGCCTTGCTCGGTCAG
Burkholderia_pseudomallei_5_1949       GATATGGGAAAGGAACTGTGAGCGCGCGCGATCTTGCCTTGCTCGGTCAG
Burkholderia_pseudomallei_6_1960       GATATGGGAAAGGAACTGTGAGCGCGCGCGATCTTGCCTTGCTCGGTCAG
Burkholderia_pseudomallei_68_1992      GATATGGGAAAGGAACTGTGAGCGCGCGCGATCTTGCCTTGCTCGGTCAG
Burkholderia_pseudomallei_8_8_117_2008 GATATGGGAAAGGAACTGTGAGCGCGCGCGATCTTGCCTTGCTCGGTCAG
Burkholderia_pseudomallei_91_1984      GATATGGGAAAGGAACTGTGAGCGCGCGCGATCTTGCCTTGCTCGGTCAG
Burkholderia_pseudomallei_9_1988       GATATGGGAAAGGAACTGTGAGCGCGCGCGATCTTGCCTTGCTCGGTCAG
Burkholderia_pseudomallei_D150_2006    GATATGGGAAAGGAACTGTGAGCGCGCGCGATCTTGCCTTGCTCGGTCAG
Burkholderia_pseudomallei_D35_2003     GATATGGGAAAGGAACTGTGAGCGCGCGCGATCTTGCCTTGCTCGGTCAG
Burkholderia_pseudomallei_D51_1992     GATATGGGAAAGGAACTGTGAGCGCGCGCGATCTTGCCTTGCTCGGTCAG
Burkholderia_pseudomallei_D60_1992     GATATGGGAAAGGAACTGTGAGCGCGCGCGATCTTGCCTTGCTCGGTCAG
Burkholderia_pseudomallei_D77_1994     GATATGGGAAAGGAACTGTGAGCGCGCGCGATCTTGCCTTGCTCGGTCAG
E264_1994                              GATAGGGAGAATGAGCTATGGGCGCGCGCGATCTTGCCTTGCTCGGTGAG
K96243_1996                            GATATGGGAAAGGAACTGTGAGCGCGCGCGATCTTGCCTTGCTCGGTCAG
MSHR346_1996                           GATATGGGAAAGGAACTGTGAGCGCGCGCGATCTTGCCTTGCTCGGTCAG

1026b_1993                             CCACGCGATATTCTCCGCGGTCAGCATGTTGCAGCCGGCGGCAAGCGCAT
1106a_1993                             CCACGCGATATTCTCCGCGGTCAGCATGTTGCAGCCGGCGGCAAGCGCAT
1106b_1996                             CCACGCGATATTCTCCGCGGTCAGCATGTTGCAGCCGGCGGCAAGCGCAT
1710a_1996                             CCACGCGATATTCTCCGCGGTCAGCATGTTGCAGCCGGCGGCAAGCGCAT
1710b_1999                             CCACGCGATATTCTCCGCGGTCAGCATGTTGCAGCCGGCGGCAAGCGCAT
668_1995                               CCACGCGATATTCTCCGCGGTCAGCATGTTGCAGCCGGCGGCAAGCGCAT
Bp22_1989                              CCACGCGATATTCTCCGCGGTCAGCATGTTGCAGCCGGCGGCAAGCGCAT
BPC006_2008                            CCACGCGATATTCTCCGCGGTCAGCATGTTGCAGCCGGCGGCAAGCGCAT
Burkholderia_pseudomallei_104_1990     CCACGCGATATTCTCCGCGGTCAGCATGTTGCAGCCGGCGGCAAGCGCAT
Burkholderia_pseudomallei_18_1990      CCACGCGATATTCTCCGCGGTCAGCATGTTGCAGCCGGCGGCAAGCGCAT
Burkholderia_pseudomallei_208_1990     CCACGCGATATTCTCCGCGGTCAGCATGTTGCAGCCGGCGGCAAGCGCAT
Burkholderia_pseudomallei_24_1976      CCACGCGATATTCTCCGCGGTCAGCATGTTGCAGCCGGCGGCAAGCGCAT
Burkholderia_pseudomallei_25_1977      CCACGCGATATTCTCCGCGGTCAGCATGTTGCAGCCGGCGGCAAGCGCAT
Burkholderia_pseudomallei_31_1992      CCACGCGATATTCTCCGCGGTCAGCATGTTGCAGCCGGCGGCAAGCGCAT
Burkholderia_pseudomallei_33_1976      CCACGCGATATTCTCCGCGGTCAGCATGTTGCAGCCGGCGGCAAGCGCAT
Burkholderia_pseudomallei_35_1963      CCACGCGATATTCTCCGCGGTCAGCATGTTGCAGCCGGCGGCAAGCGCAT
Burkholderia_pseudomallei_4075_1999    CCACGCGATATTCTCCGCGGTCAGCATGTTGCAGCCGGCGGCAAGCGCAT
Burkholderia_pseudomallei_5_1949       CCACGCGATATTCTCCGCGGTCAGCATGTTGCAGCCGGCGGCAAGCGCAT
Burkholderia_pseudomallei_6_1960       CCACGCGATATTCTCCGCGGTCAGCATGTTGCAGCCGGCGGCAAGCGCAT
Burkholderia_pseudomallei_68_1992      CCACGCGATATTCTCCGCGGTCAGCATGTTGCAGCCGGCGGCAAGCGCAT
Burkholderia_pseudomallei_8_8_117_2008 CCACGCGATATTCTCCGCGGTCAGCATGTTGCAGCCGGCGGCAAGCGCAT
Burkholderia_pseudomallei_91_1984      CCACGCGATATTCTCCGCGGTCAGCATGTTGCAGCCGGCGGCAAGCGCAT
Burkholderia_pseudomallei_9_1988       CCACGCGATATTCTCCGCGGTCAGCATGTTGCAGCCGGCGGCAAGCGCAT
Burkholderia_pseudomallei_D150_2006    CCACGCGATATTCTCCGCGGTCAGCATGTTGCAGCCGGCGGCAAGCGCAT
Burkholderia_pseudomallei_D35_2003     CCACGCGATATTCTCCGCGGTCAGCATGTTGCAGCCGGCGGCAAGCGCAT
Burkholderia_pseudomallei_D51_1992     CCACGCGATATTCTCCGCGGTCAGCATGTTGCAGCCGGCGGCAAGCGCAT
Burkholderia_pseudomallei_D60_1992     CCACGCGATATTCTCCGCGGTCAGCATGTTGCAGCCGGCGGCAAGCGCAT
Burkholderia_pseudomallei_D77_1994     CCACGCGATATTCTCCGCGGTCAGCATGTTGCAGCCGGCGGCAAGCGCAT
E264_1994                              CCACGCGATATTCCCGTCGGTCAGCATGTTGCAGCCGGCAGCAAGTGCAT
K96243_1996                            CCACGCGATATTCTCCGCGGTCAGCATGTTGCAGCCGGCGGCAAGCGCAT
MSHR346_1996                           CCACGCGATATTCTCCGCGGTCAGCATGTTGCAGCCGGCGGCAAGCGCAT

1026b_1993                             CGACGGTCGCTGCGAGCAAGACGAGGGCCGCAAGGAATCTTGAGAATTTT
1106a_1993                             CGACGGTCGCTGCGAGCAAGACGAGGGCCGCAAGGAATCTTGAGAATTTT
1106b_1996                             CGACGGTCGCTGCGAGCAAGACGAGGGCCGCAAGGAATCTTGAGAATTTT
1710a_1996                             CGACGGTCGCTGCGAGCAAGACGAGGGCCGCAAGGAATCTTGAGAATTTT
1710b_1999                             CGACGGTCGCTGCGAGCAAGACGAGGGCCGCAAGGAATCTTGAGAATTTT
668_1995                               CGACGGTCGCTGCGAGCAAGACGAGGGCCGCAAGGAATCTTGAGAATTTT
Bp22_1989                              CGACGGTCGCTGCGAGCAAGACGAGGGCCGCAAGGAATCTTGAGAATTTT
BPC006_2008                            CGACGGTCGCTGCGAGCAAGACGAGGGCCGCAAGGAATCTTGAGAATTTT
Burkholderia_pseudomallei_104_1990     CGACGGTCGCTGCGAGCAAGACGAGGGCCGCAAGGAATCTTGAGAATTTT
Burkholderia_pseudomallei_18_1990      CGACGGTCGCTGCGAGCAAGACGAGGGCCGCAAGGAATCTTGAGAATTTT
Burkholderia_pseudomallei_208_1990     CGACGGTCGCTGCGAGCAAGACGAGGGCCGCAAGGAATCTTGAGAATTTT
Burkholderia_pseudomallei_24_1976      CGACGGTCGCTGCGAGCAAGACGAGGGCCGCAAGGAATCTTGAGAATTTT
Burkholderia_pseudomallei_25_1977      CGACGGTCGCTGCGAGCAAGACGAGGGCCGCAAGGAATCTTGAGAATTTT
Burkholderia_pseudomallei_31_1992      CGACGGTCGCTGCGAGCAAGACGAGGGCCGCAAGGAATCTTGAGAATTTT
Burkholderia_pseudomallei_33_1976      CGACGGTCGCTGCGAGCAAGACGAGGGCCGCAAGGAATCTTGAGAATTTT
Burkholderia_pseudomallei_35_1963      CGACGGTCGCTGCGAGCAAGACGAGGGCCGCAAGGAATCTTGAGAATTTT
Burkholderia_pseudomallei_4075_1999    CGACGGTCGCTGCGAGCAAGACGAGGGCCGCAAGGAATCTTGAGAATTTT
Burkholderia_pseudomallei_5_1949       CGACGGTCGCTGCGAGCAAGACGAGGGCCGCAAGGAATCTTGAGAATTTT
Burkholderia_pseudomallei_6_1960       CGACGGTCGCTGCGAGCAAGACGAGGGCCGCAAGGAATCTTGAGAATTTT
Burkholderia_pseudomallei_68_1992      CGACGGTCGCTGCGAGCAAGACGAGGGCCGCAAGGAATCTTGAGAATTTT
Burkholderia_pseudomallei_8_8_117_2008 CGACGGTCGCTGCGAGCAAGACGAGGGCCGCAAGGAATCTTGAGAATTTT
Burkholderia_pseudomallei_91_1984      CGACGGTCGCTGCGAGCAAGACGAGGGCCGCAAGGAATCTTGAGAATTTT
Burkholderia_pseudomallei_9_1988       CGACGGTCGCTGCGAGCAAGACGAGGGCCGCAAGGAATCTTGAGAATTTT
Burkholderia_pseudomallei_D150_2006    CGACGGTCGCTGCGAGCAAGACGAGGGCCGCAAGGAATCTTGAGAATTTT
Burkholderia_pseudomallei_D35_2003     CGACGGTCGCTGCGAGCAAGACGAGGGCCGCAAGGAATCTTGAGAATTTT
Burkholderia_pseudomallei_D51_1992     CGACGGTCGCTGCGAGCAAGACGAGGGCCGCAAGGAATCTTGAGAATTTT
Burkholderia_pseudomallei_D60_1992     CGACGGTCGCTGCGAGCAAGACGAGGGCCGCAAGGAATCTTGAGAATTTT
Burkholderia_pseudomallei_D77_1994     CGACGGTCGCTGCGAGCAAGACGAGGGCCGCAAGGAATCTTGAGAATTTT
E264_1994                              CGAAAGTTGCTGCGAGCAGGATGAGAGCCGCAAAAAATCGTGAGAATTTT
K96243_1996                            CGACGGTCGCTGCGAGCAAGACGAGGGCCGCAAGGAATCTTGAGAATTTT
MSHR346_1996                           CGACGGTCGCTGCGAGCAAGACGAGGGCCGCAAGGAATCTTGAGAATTTT

1026b_1993                             TTCTTCATTCGATAGGTGGGATGGTCGGTGGAACGGA-GAGCGTTGCGCG
1106a_1993                             TTCTTCATTCGATAGGTGGGATGGTCGGTGGAACGGA-GAGCGTTGCGCG
1106b_1996                             TTCTTCATTCGATAGGTGGGATGGTCGGTGGAACGGA-GAGCGTTGCGCG
1710a_1996                             TTCTTCATTCGATAGGTGGGATGGTCGGTGGAACGGA-GAGCGTTGCGCG
1710b_1999                             TTCTTCATTCGATAGGTGGGATGGTCGGTGGAACGGA-GAGCGTTGCGCG
668_1995                               TTCTTCATTCGATAGGTGGGATGGTCGGTGGAACGGA-GAGCGTTGCGCG
Bp22_1989                              TTCTTCATTCGATAGGTGGGATGGTCGGTGGAACGGA-GAGCGTTGCGCG
BPC006_2008                            TTCTTCATTCGATAGGTGGGATGGTCGGTGGAACGGA-GAGCGTTGCGCG
Burkholderia_pseudomallei_104_1990     TTCTTCATTCGATAGGTGGGATGGTCGGTGGAACGGA-GAGCGTTGCGCG
Burkholderia_pseudomallei_18_1990      TTCTTCATTCGATAGGTGGGATGGTCGGTGGAACGGA-GAGCGTTGCGCG
Burkholderia_pseudomallei_208_1990     TTCTTCATTCGATAGGTGGGACGGTCGGTGGAACGGA-GAGCGTTGCGCG
Burkholderia_pseudomallei_24_1976      TTCTTCATTCGATAGGTGGGATGGTCGGTGGAACGGA-GAGCGTTGCGCG
Burkholderia_pseudomallei_25_1977      TTCTTCATTCGATAGGTGGGATGGTCGGTGGAACGGA-GAGCGTTGCGCG
Burkholderia_pseudomallei_31_1992      TTCTTCATTCGATAGGTGGGATGGTCGGTGGAACGGA-GAGCGTTGCGCG
Burkholderia_pseudomallei_33_1976      TTCTTCATTCGATAGGTGGGATGGTCGGTGGAACGGA-GAGCGTTGCGCG
Burkholderia_pseudomallei_35_1963      TTCTTCATTCGATAGGTGGGATGGTCGGTGGAACGGA-GAGCGTTGCGCG
Burkholderia_pseudomallei_4075_1999    TTCTTCATTCGATAGGTGGGATGGTCGGTGGAACGGA-GAGCGTTGCGCG
Burkholderia_pseudomallei_5_1949       TTCTTCATTCGATAGGTGGGATGGTCGGTGGAACGGA-GAGCGTTGCGCG
Burkholderia_pseudomallei_6_1960       TTCTTCATTCGATAGGTGGGATGGTCGGTGGAACGGA-GAGCGTTGCGCG
Burkholderia_pseudomallei_68_1992      TTCTTCATTCGATAGGTGGGATGGTCGGTGGAACGGA-GAGCGTTGCGCG
Burkholderia_pseudomallei_8_8_117_2008 TTCTTCATTCGATAGGTGGGATGGTCGGTGGAACGGA-GAGCGTTGCGCG
Burkholderia_pseudomallei_91_1984      TTCTTCATTCGATAGGTGGGATGGTCGGTGGAACGGA-GAGCGTTGCGCG
Burkholderia_pseudomallei_9_1988       TTCTTCATTCGATAGGTGGGATGGTCGGTGGAACGGA-GAGCGTTGCGCG
Burkholderia_pseudomallei_D150_2006    TTCTTCATTCGATAGGTGGGATGGTCGGTGGAACGGA-GAGCGTTGCGCG
Burkholderia_pseudomallei_D35_2003     TTCTTCATTCGATAGGTGGGACGGTCGGTGGAACGGA-GAGCGTTGCGCG
Burkholderia_pseudomallei_D51_1992     TTCTTCATTCGATAGGTGGGACGGTCGGTGGAACGGA-GAGCGTTGCGCG
Burkholderia_pseudomallei_D60_1992     TTCTTCATTCGATAGGTGGGATGGTCGGTGGAACGGA-GAGCGTTGCGCG
Burkholderia_pseudomallei_D77_1994     TTCTTCATTCGATAGGTGGGATGGTCGGTGGAACGGA-GAGCGTTGCGCG
E264_1994                              ATCTTCATTCGATAGATGGGACGGTCGATAGAACGGAAAAGCGTTGCGCG
K96243_1996                            TTCTTCATTCGATAGGTGGGATGGTCGGTGGAACGGA-GAGCGTTGCGCG
MSHR346_1996                           TTCTTCATTCGATAGGTGGGACGGTCGGTGGAACGGA-GAGCGTTGCGCG

1026b_1993                             GGCAATGGCGGATCTAGACGTCGATCGCATCCCATTGCGCGAGCAGTTCG
1106a_1993                             GGCAATGGCGGATCTAGACGTCGATCGCATCCCATTGCGCGAGCAGTTCG
1106b_1996                             GGCAATGGCGGATCTAGACGTCGATCGCATCCCATTGCGCGAGCAGTTCG
1710a_1996                             GGCAATGGCGGATCTAGACGTCGATCGCATCCCATTGCGCGAGCAGTTCG
1710b_1999                             GGCAATGGCGGATCTAGACGTCGATCGCATCCCATTGCGCGAGCAGTTCG
668_1995                               GGCAATGGCGGATCTAGACGTCGATCGCATCCCATTGCGCGAGCAGTTCG
Bp22_1989                              GGCAATGGCGGATCTAGACGTCGATCGCATCCCATTGCGCGAGCAGTTCG
BPC006_2008                            GGCAATGGCGGATCTAGACGTCGATCGCATCCCATTGCGCGAGCAGTTCG
Burkholderia_pseudomallei_104_1990     GGCAATGGCGGATCTAGACGTCGATCGCATCCCATTGCGCGAGCAGTTCG
Burkholderia_pseudomallei_18_1990      GGCAATGGCGGATCTAGACGTCGATCGCATCCCATTGCGCGAGCAGTTCG
Burkholderia_pseudomallei_208_1990     GGCAATGGCGGATCTAGACGTCGATCGCATCCCATTGCGCGAGCAGTTCG
Burkholderia_pseudomallei_24_1976      GGCAATGGCGGATCTAGACGTCGATCGCATCCCATTGCGCGAGCAGTTCG
Burkholderia_pseudomallei_25_1977      GGCAATGGCGGATCTAGACGTCGATCGCATCCCATTGCGCGAGCAGTTCG
Burkholderia_pseudomallei_31_1992      GGCAATGGCGGATCTAGACGTCGATCGCATCCCATTGCGCGAGCAGTTCG
Burkholderia_pseudomallei_33_1976      GGCAATGGCGGATCTAGACGTCGATCGCATCCCATTGCGCGAGCAGTTCG
Burkholderia_pseudomallei_35_1963      GGCAATGGCGGATCTAGACGTCGATCGCATCCCATTGCGCGAGCAGTTCG
Burkholderia_pseudomallei_4075_1999    GGCAATGGCGGATCTAGACGTCGATCGCATCCCATTGCGCGAGCAGTTCG
Burkholderia_pseudomallei_5_1949       GGCAATGGCGGATCTAGACGTCGATCGCATCCCATTGCGCGAGCAGTTCG
Burkholderia_pseudomallei_6_1960       GGCAATGGCGGATCTAGACGTCGATCGCATCCCATTGCGCGAGCAGTTCG
Burkholderia_pseudomallei_68_1992      GGCAATGGCGGATCTAGACGTCGATCGCATCCCATTGCGCGAGCAGTTCG
Burkholderia_pseudomallei_8_8_117_2008 GGCAATGGCGGATCTAGACGTCGATCGCATCCCATTGCGCGAGCAGTTCG
Burkholderia_pseudomallei_91_1984      GGCAATGGCGGATCTAGACGTCGATCGCATCCCATTGCGCGAGCAGTTCG
Burkholderia_pseudomallei_9_1988       GGCAATGGCGGATCTAGACGTCGATCGCATCCCATTGCGCGAGCAGTTCG
Burkholderia_pseudomallei_D150_2006    GGCAATGGCGGATCTAGACGTCGATCGCATCCCATTGCGCGAGCAGTTCG
Burkholderia_pseudomallei_D35_2003     GGCAGTGGCGGATCTAGACGTCGATCGCATCCCATTGCGCGAGCAGTTCG
Burkholderia_pseudomallei_D51_1992     GGCAGTGGCGGATCTAGACGTCGATCGCATCCCATTGCGCGAGCAGTTCG
Burkholderia_pseudomallei_D60_1992     GGCAATGGCGGATCTAGACGTCGATCGCATCCCATTGCGCGAGCAGTTCG
Burkholderia_pseudomallei_D77_1994     GGCAATGGCGGATCTAGACGTCGATCGCATCCCATTGCGCGAGCAGTTCG
E264_1994                              GTCAACTGCAGATCTAGACGTCGAGCGCATCCCACTGAGCGAGCAACTCG
K96243_1996                            GGCAATGGCGGATCTAGACGTCGATCGCATCCCATTGCGCGAGCAGTTCG
MSHR346_1996                           GGCAATGGCGGATCTAGACGTCGATCGCATCCCATTGCGCGAGCAGTTCG

1026b_1993                             GCGGGAATCGCATTGGCGATTTCCGAAAAGCGCTTGCCGACCATCCGCTC
1106a_1993                             GCGGGAATCGCATTGGCGATTTCCGAAAAGCGCTTGCCGACCATCCGCTC
1106b_1996                             GCGGGAATCGCATTGGCGATTTCCGAAAAGCGCTTGCCGACCATCCGCTC
1710a_1996                             GCGGGAATCGCATTGGCGATTTCCGAAAAGCGCTTGCCGACCATCCGCTC
1710b_1999                             GCGGGAATCGCATTGGCGATTTCCGAAAAGCGCTTGCCGACCATCCGCTC
668_1995                               GCGGGAATCGCATTGGCGATTTCCGAAAAGCGCTTGCCGACCATCCGCTC
Bp22_1989                              GCGGGAATCGCATTGGCGATTTCCGAAAAGCGCTTGCCGACCATCCGCTC
BPC006_2008                            GCGGGAATCGCATTGGCGATTTCCGAAAAGCGCTTGCCGACCATCCGCTC
Burkholderia_pseudomallei_104_1990     GCGGGAATCGCATTGGCGATTTCCGAAAAGCGCTTGCCGACCATCCGCTC
Burkholderia_pseudomallei_18_1990      GCGGGAATCGCATTGGCGATTTCCGAAAAGCGCTTGCCGACCATCCGCTC
Burkholderia_pseudomallei_208_1990     GCGGGAATCGCATTGGCGATTTCCGAAAAGCGCTTGCCGACCATCCGCTC
Burkholderia_pseudomallei_24_1976      GCGGGAATCGCATTGGCGATTTCCGAAAAGCGCTTGCCGACCATCCGCTC
Burkholderia_pseudomallei_25_1977      GCGGGAATCGCATTGGCGATTTCCGAAAAGCGCTTGCCGACCAGCCGCTC
Burkholderia_pseudomallei_31_1992      GCGGGAATCGCATTGGCGATTTCCGAAAAGCGCTTGCCGACCAGCCGCTC
Burkholderia_pseudomallei_33_1976      GCGGGAATCGCATTGGCGATTTCCGAAAAGCGCTTGCCGACCATCCGCTC
Burkholderia_pseudomallei_35_1963      GCGGGAATCGCATTGGCGATTTCCGAAAAGCGCTTGCCGACCATCCGCTC
Burkholderia_pseudomallei_4075_1999    GCGGGAATCGCATTGGCGATTTCCGAAAAGCGCTTGCCGACCATCCGCTC
Burkholderia_pseudomallei_5_1949       GCGGGAATCGCATTGGCGATTTCCGAAAAGCGCTTGCCGACCATCCGCTC
Burkholderia_pseudomallei_6_1960       GCGGGAATCGCATTGGCGATTTCCGAAAAGCGCTTGCCGACCATCCGCTC
Burkholderia_pseudomallei_68_1992      GCGGGAATCGCATTGGCGATTTCCGAAAAGCGCTTGCCGACCATCCGCTC
Burkholderia_pseudomallei_8_8_117_2008 GCGGGAATCGCATTGGCGATTTCCGAAAAGCGCTTGCCGACCATCCGCTC
Burkholderia_pseudomallei_91_1984      GCGGGAATCGCATTGGCGATTTCCGAAAAGCGCTTGCCGACCATCCGCTC
Burkholderia_pseudomallei_9_1988       GCGGGAATCGCATTGGCGATTTCCGAAAAGCGCTTGCCGACCATCCGCTC
Burkholderia_pseudomallei_D150_2006    GCGGGAATCGCATTGGCGATTTCCGAAAAGCGCTTGCCGACCATCCGCTC
Burkholderia_pseudomallei_D35_2003     GCGGGAATCGCATTGGCGATTTCCGAAAAGCGCTTGCCGACCATCCGCTC
Burkholderia_pseudomallei_D51_1992     GCGGGAATCGCATTGGCGATTTCCGAAAAGCGCTTGCCGACCATTCGCTC
Burkholderia_pseudomallei_D60_1992     GCGGGAATCGCATTGGCGATTTCCGAAAAGCGCTTGCCGACCATCCGCTC
Burkholderia_pseudomallei_D77_1994     GCGGGAATCGCATTGGCGATTTCCGAAAAGCGCTTGCCGACCATCCGCTC
E264_1994                              GCGGGAATCGCATTCGCGATTTCCGAAAAGCGCTTGCCGACCATGCGCTC
K96243_1996                            GCGGGAATCGCATTGGCGATTTCCGAAAAGCGCTTGCCGACCATCCGCTC
MSHR346_1996                           GCGGGAATCGCATTGGCGATTTCCGAAAAGCGCTTGCCGACCATCCGCTC

1026b_1993                             CGACTGGCGCAGCAGCACGATTACCGGGCTGCTCGGCTCGTTCTGCTCGA
1106a_1993                             CGACTGGCGCAGCAGCACGATCACCGGGCTGCTCGGCTCGTTCTGCTCGA
1106b_1996                             CGACTGGCGCAGCAGCACGATCACCGGGCTGCTCGGCTCGTTCTGCTCGA
1710a_1996                             CGACTGGCGCAGCAGCACGATTACCGGGCTGCTCGGCTCGTTCTGCTCGA
1710b_1999                             CGACTGGCGCAGCAGCACGATTACCGGGCTGCTCGGCTCGTTCTGCTCGA
668_1995                               CGACTGGCGCAGCAGCACGATTACCGGGCTGCTCGGCTCGTTTTGCTCGA
Bp22_1989                              CGACTGGCGCAGCAGCACGATCACCGGGCTGCTCGGCTCGTTCTGCTCGA
BPC006_2008                            CGACTGGCGCAGCAGCACGATCACCGGGCTGCTCGGCTCGTTCTGCTCGA
Burkholderia_pseudomallei_104_1990     CGACTGGCGCAGCAGCACGATTACCGGGCTGCTCGGCTCGTTCTGCTCGA
Burkholderia_pseudomallei_18_1990      CGACTGGCGCAGCAGCACGATTACCGGGCTGCTCGGCTCGTTCTGCTCGA
Burkholderia_pseudomallei_208_1990     CGACTGGCGCAGCAGCACGATCACCGGGCTGCTCGGCTCGTTCTGCTCGA
Burkholderia_pseudomallei_24_1976      CGACTGGCGCAGCAGCACGATCACCGGGCTGCTCGGCTCGTTCTGCTCGA
Burkholderia_pseudomallei_25_1977      CGACTGGCGCAGCAGCACGATTACCGGGCTGCTCGGCTCGTTCTGCTCGA
Burkholderia_pseudomallei_31_1992      CGACTGGCGCAGCAGCACGATTACCGGGCTGCTCGGCTCGTTCTGCTCGA
Burkholderia_pseudomallei_33_1976      CGACTGGCGCAGCAGCACGATCACCGGGCTGCTCGGCTCGTTCTGCTCGA
Burkholderia_pseudomallei_35_1963      CGACTGGCGCAGCAGCACGATCACCGGGCTGCTCGGCTCGTTCTGCTCGA
Burkholderia_pseudomallei_4075_1999    CGACTGGCGCAGCAGCACGATTACCGGGCTGCTCGGCTCGTTCTGCTCGA
Burkholderia_pseudomallei_5_1949       CGACTGGCGCAGCAGCACGATTACCGGGCTGCTCGGCTCGTTTTGCTCGA
Burkholderia_pseudomallei_6_1960       CGACTGGCGCAGCAGCACGATTACCGGGCTGCTCGGCTCGTTCTGCTCGA
Burkholderia_pseudomallei_68_1992      CGACTGGCGCAGCAGCACGATTACCGGGCTGCTCGGCTCGTTCTGCTCGA
Burkholderia_pseudomallei_8_8_117_2008 CGACTGGCGCAGCAGCACGATTACCGGGCTGCTCGGCTCGTTCTGCTCGA
Burkholderia_pseudomallei_91_1984      CGACTGGCGCAGCAGCACGATTACCGGGCTGCTCGGCTCGTTCTGCTCGA
Burkholderia_pseudomallei_9_1988       CGACTGGCGCAGCAGCACGATTACCGGGCTGCTCGGCTCGTTCTGCTCGA
Burkholderia_pseudomallei_D150_2006    CGACTGGCGCAGCAGCACGATCACCGGGCTGCTCGGCTCGTTCTGCTCGA
Burkholderia_pseudomallei_D35_2003     CGACTGGCGCAGCAGCACGATCACCGGGCTGCTCGGCTCGTTCTGCTCGA
Burkholderia_pseudomallei_D51_1992     CGACTGGCGCAGCAGCACGATCACCGGGCTGCTCGGCTCGTTCTGCTCGA
Burkholderia_pseudomallei_D60_1992     CGACTGGCGCAGCAGCACGATCACCGGGCTGCTCGGCTCGTTCTGCTCGA
Burkholderia_pseudomallei_D77_1994     CGACTGGCGCAGCAGCACGATCACCGGGCTGCTCGGCTCGTTCTGCTCGA
E264_1994                              CGACTGGCGCAGCAGCACGATTACCGGGCTGCTCGGCTCGTTCTGCTCGA
K96243_1996                            CGACTGGCGCAGCAGCACGATCACCGGGCTGCTCGGCTCGTTCTGCTCGA
MSHR346_1996                           CGACTGGCGCAGCAGCACGATCACCGGGCTGCTCGGCTCGTTCTGCTCGA

1026b_1993                             ACCAAAGGCGCGTCGCCTGAATGGCCGCCAGCGCGCCCCAGCGATCCATC
1106a_1993                             ACCAAAGGCGCGTCGCCTGAATGGCCGCCAGCGCGCCCCAGCGATCCATC
1106b_1996                             ACCAAAGGCGCGTCGCCTGAATGGCCGCCAGCGCGCCCCAGCGATCCATC
1710a_1996                             ACCAAAGGCGCGTCGCCTGAATGGCCGCCAGCGCGCCCCAGCGATCCATC
1710b_1999                             ACCAAAGGCGCGTCGCCTGAATGGCCGCCAGCGCGCCCCAGCGATCCATC
668_1995                               ACCAAAGGCGCGTCGCCTGAATGGCCGCCAGCGCGCCCCAGCGATCCATC
Bp22_1989                              ACCAAAGGCGCGTCGCCTGAATGGCCGCCAGCGCGCCCCAGCGATCCATC
BPC006_2008                            ACCAAAGGCGCGTCGCCTGAATGGCCGCCAGCGCGCCCCAGCGATCCATC
Burkholderia_pseudomallei_104_1990     ACCAAAGGCGCGTCGCCTGAATGGCCGCCAGCGCGCCCCAGCGATCCATC
Burkholderia_pseudomallei_18_1990      ACCAAAGGCGCGTCGCCTGAATGGCCGCCAGCGCGCCCCAGCGATCCATC
Burkholderia_pseudomallei_208_1990     ACCAAAGGCGCGTCGCCTGAATGGCCGCCAGCGCGCCCCAGCGATCCATC
Burkholderia_pseudomallei_24_1976      ACCAAAGGCGCGTCGCCTGAATGGCCGCCAGCGCGCCCCAGCGATCCATC
Burkholderia_pseudomallei_25_1977      ACCAAAGGCGCGTCGCCTGAATGGCCGCCAGCGCGCCCCAGCGATCCATC
Burkholderia_pseudomallei_31_1992      ACCAAAGGCGCGTCGCCTGAATGGCCGCCAGCGCGCCCCAGCGATCCATC
Burkholderia_pseudomallei_33_1976      ACCAAAGGCGCGTCGCCTGAATGGCCGCCAGCGCGCCCCAGCGATCCATC
Burkholderia_pseudomallei_35_1963      ACCAAAGGCGCGTCGCCTGAATGGCCGCCAGCGCGCCCCAGCGATCCATC
Burkholderia_pseudomallei_4075_1999    ACCAAAGGCGCGTCGCCTGAATGGCCGCCAGCGCGCCCCAGCGATCCATC
Burkholderia_pseudomallei_5_1949       ACCAAAGGCGCGTCGCCTGAATGGCCGCCAGCGCGCCCCAGCGATCCATC
Burkholderia_pseudomallei_6_1960       ACCAAAGGCGCGTCGCCTGAATGGCCGCCAGCGCGCCCCAGCGATCCATC
Burkholderia_pseudomallei_68_1992      ACCAAAGGCGCGTCGCCTGAATGGCCGCCAGCGCGCCCCAGCGATCCATC
Burkholderia_pseudomallei_8_8_117_2008 ACCAAAGGCGCGTCGCCTGAATGGCCGCCAGCGCGCCCCAGCGATCCATC
Burkholderia_pseudomallei_91_1984      ACCAAAGGCGCGTCGCCTGAATGGCCGCCAGCGCGCCCCAGCGATCCATC
Burkholderia_pseudomallei_9_1988       ACCAAAGGCGCGTCGCCTGAATGGCCGCCAGCGCGCCCCAGCGATCCATC
Burkholderia_pseudomallei_D150_2006    ACCAAAGGCGCGTCGCCTGAATGGCCGCCAGCGCGCCCCAGCGATCCATC
Burkholderia_pseudomallei_D35_2003     ACCAAAGGCGCGTCGCCTGAATGGCCGCCAGCGCGCCCCAGCGATCCATC
Burkholderia_pseudomallei_D51_1992     ACCAAAGGCGCGTCGCCTGAATGGCCGCCAGCGCGCCCCAGCGATCCATC
Burkholderia_pseudomallei_D60_1992     ACCAAAGGCGCGTCGCCTGAATGGCCGCCAGCGCGCCCCAGCGATCCATC
Burkholderia_pseudomallei_D77_1994     ACCAAAGGCGCGTCGCCTGAATGGCCGCCAGCGCGCCCCAGCGATCCATC
E264_1994                              ACCAAAGGCGCGTCGCCTGAATGGCCGCCAGCGCGCCCCGTCGATCCATC
K96243_1996                            ACCAAAGGCGCGTCGCCTGAATGGCCGCCAGCGCGCCCCAGCGATCCATC
MSHR346_1996                           ACCAAAGGCGCGTCGCCTGAATGGCCGCCAGCGCGCCCCAGCGATCCATC

1026b_1993                             GGCGGTTGGGCAGGCGCGATCGGCATCGCAGCGGGCGCTTGCGTGTCGGT
1106a_1993                             GGCGGTTGGGCAGGCGCGATCGGCATCGCAGCGGGCGCTTGCGTGTCGGT
1106b_1996                             GGCGGTTGGGCAGGCGCGATCGGCATCGCAGCGGGCGCTTGCGTGTCGGT
1710a_1996                             GGCGGTTGGGCAGGCGCGATCGGCATCGCAGCGGGCGCTTGCGTGTCGGT
1710b_1999                             GGCGGTTGGGCAGGCGCGATCGGCATCGCAGCGGGCGCTTGCGTGTCGGT
668_1995                               GGCGGTTGGGCAGGCGCGATCGGCATCGCAGCGGGCGCTTGCGTGTCGGT
Bp22_1989                              GGCGGTTGGGCAGGCGCGATCGGCATCGCAGCGGGCGCTTGCGTGTCGGT
BPC006_2008                            GGCGGTTGGGCAGGCGCGATCGGCATCGCAGCGGGCGCTTGCGTGTCGGT
Burkholderia_pseudomallei_104_1990     GGCGGTTGGGCAGGCGCGATCGGCATCGCAGCGGGCGCTTGCGTGTCGGT
Burkholderia_pseudomallei_18_1990      GGCGGTTGGGCAGGCGCGATCGGCATCGCAGCGGGCGCTTGCGTGTCGGT
Burkholderia_pseudomallei_208_1990     GGCGGTTGGGCAGGCGCGATCGGCATCGCAGCGGGCGCTTGCGTGTCGGT
Burkholderia_pseudomallei_24_1976      GGCGGTTGGGCAGGCGCGATCGGCATCGCAGCGGGCGCTTGCGTGTCGGT
Burkholderia_pseudomallei_25_1977      GGCGGTTGGGCAGGCGCGATCGGCATCGCAGCGGGCGCTTGCGTGTCGGT
Burkholderia_pseudomallei_31_1992      GGCGGTTGGGCAGGCGCGATCGGCATCGCAGCGGGCGCTTGCGTGTCGGT
Burkholderia_pseudomallei_33_1976      GGCGGTTGGGCAGGCGCGATCGGCATCGCAGCGGGCGCTTGCGTGTCGGT
Burkholderia_pseudomallei_35_1963      GGCGGTTGGGCAGGCGCGATCGGCATCGCAGCGGGCGCTTGCGTGTCGGT
Burkholderia_pseudomallei_4075_1999    GGCGGTTGGGCAGGCGCGATCGGCATCGCAGCGGGCGCTTGCGTGTCGGT
Burkholderia_pseudomallei_5_1949       GGCGGTTGGGCAGGCGCGATCGGCATCGCAGCGGGCGCTTGCGTGTCGGT
Burkholderia_pseudomallei_6_1960       GGCGGTTGGGCAGGCGCGATCGGCATCGCAGCGGGCGCTTGCGTGTCGGT
Burkholderia_pseudomallei_68_1992      GGCGGTTGGGCAGGCGCGATCGGCATCGCAGCGGGCGCTTGCGTGTCGGT
Burkholderia_pseudomallei_8_8_117_2008 GGCGGTTGGGCAGGCGCGATCGGCATCGCAGCGGGCGCTTGCGTGTCGGT
Burkholderia_pseudomallei_91_1984      GGCGGTTGGGCAGGCGCGATCGGCATCGCAGCGGGCGCTTGCGTGTCGGT
Burkholderia_pseudomallei_9_1988       GGCGGTTGGGCAGGCGCGATCGGCATCGCAGCGGGCGCTTGCGTGTCGGT
Burkholderia_pseudomallei_D150_2006    GGCGGTTGGGCAGGCGCGATCGGCATCGCAGCGGGCGCTTGCGTGTCGGT
Burkholderia_pseudomallei_D35_2003     GGCGGTTGGGCAGGCGCGATCGGCATCGCAGCGGGCGCTTGCGTGTCGGT
Burkholderia_pseudomallei_D51_1992     GGCGGTTGGGCAGGCGCGATCGGCATCGCAGCGGGCGCTTGCGTGTCGGT
Burkholderia_pseudomallei_D60_1992     GGCGGTTGGGCAGGCGCGATCGGCATCGCAGCGGGCGCTTGCGTGTCGGT
Burkholderia_pseudomallei_D77_1994     GGCGGTTGGGCAGGCGCGATCGGCATCGCAGCGGGCGCTTGCGTGTCGGT
E264_1994                              GGCGGTTGCGGGTTTGCGATCGACATTGCAGCGGGCGTTTGCGTGGCGGC
K96243_1996                            GGCGGTTGGGCAGGCGCGATCGGCATCGCAGCGGGCGCTTGCGTGTCGGT
MSHR346_1996                           GGCGGTTGGGCAGGCGCGATCGGCATCGCAGCGGGCGCTTGCGTGTCGGT

1026b_1993                             ATCGCCTGCCTGGGTGGACGTATCGGCGGCGCGCGCATGCGCGGCGTCGC
1106a_1993                             ATCGCCTGCCTGGGCGGACGTATCGGCGGCGCGCGCATGCGCGGCGTCGC
1106b_1996                             ATCGCCTGCCTGGGCGGACGTATCGGCGGCGCGCGCATGCGCGGCGTCGC
1710a_1996                             ATCGCCTGCCTGGGTGGACGTATCGGCGGCGCGCGCATGCGCGGCGTCGC
1710b_1999                             ATCGCCTGCCTGGGTGGACGTATCGGCGGCGCGCGCATGCGCGGCGTCGC
668_1995                               ATCGCCTGCCTGGGCGGACGTATCGGCGGCGCGCGCATGCGCGGCGTCGC
Bp22_1989                              ATCGCCTGCCTGGGCGGACGTATCGGCGGCGCGCGCATGCGCGGCGTCGC
BPC006_2008                            ATCGCCTGCCTGGGCGGACGTATCGGCGGCGCGCGCATGCGCGGCGTCGC
Burkholderia_pseudomallei_104_1990     ATCGCCTGCCTGGGTGGACGTATCGGCGGCGCGCGCATGCGCGGCGTCGC
Burkholderia_pseudomallei_18_1990      ATCGCCTGCCTGGGTGGACGTATCGGCGGCGCGCGCATGCGCGGCGTCGC
Burkholderia_pseudomallei_208_1990     ATCGCCTGCCTGGGTGGACGTATCGGCGGCGCGCGCATGCGCGGCGTCGC
Burkholderia_pseudomallei_24_1976      ATCGCCTGCCTGGGCGGACGTATCGGCGGCGCGCGCATGCGCGGCGTCGC
Burkholderia_pseudomallei_25_1977      ATCGCCTGCCTGGGTGGACGTATCGGCGGCGCGCGCATGCGCGGCGTCGC
Burkholderia_pseudomallei_31_1992      ATCGCCTGCCTGGGTGGACGTATCGGCGGCGCGCGCATGCGCGGCGTCGC
Burkholderia_pseudomallei_33_1976      ATCGCCTGCCTGGGCGGACGTATCGGCGGCGCGCGCATGCGCGGCGTCGC
Burkholderia_pseudomallei_35_1963      ATCGCCTGCCTGGGTGGACGTATCGGCGGCGCGCGCATGCGCGGCGTCGC
Burkholderia_pseudomallei_4075_1999    ATCGCCTGCCTGGGTGGACGTATCGGCGGCGCGCGCATGCGCGGCGTCGC
Burkholderia_pseudomallei_5_1949       ATCGCCTGCCTGGGCGGACGTATCGGCGGCGCGCGCATGCGCGGCGTCGC
Burkholderia_pseudomallei_6_1960       ATCGCCTGCCTGGGTGGACGTATCGGCGGCGCGCGCATGCGCGGCGTCGC
Burkholderia_pseudomallei_68_1992      ATCGCCTGCCTGGGTGGACGTATCGGCGGCGCGCGCATGCGCGGCGTCGC
Burkholderia_pseudomallei_8_8_117_2008 ATCGCCTGCCTGGGTGGACGTATCGGCGGCGCGCGCATGCGCGGCGTCGC
Burkholderia_pseudomallei_91_1984      ATCGCCTGCCTGGGTGGACGTATCGGCGGCGCGCGCATGCGCGGCGTCGC
Burkholderia_pseudomallei_9_1988       ATCGCCTGCCTGGGTGGACGTATCGGCGGCGCGCGCATGCGCGGCGTCGC
Burkholderia_pseudomallei_D150_2006    ATCGCCTGCCTGGGTGGACGTATCGGCGGCGCGCGCATGCGCGGCGTCGC
Burkholderia_pseudomallei_D35_2003     ATCGCCTGCCTGGGCGGACGTATCGGCGGCGCGCGCATGCGCGGCGTCGC
Burkholderia_pseudomallei_D51_1992     ATCGCCTGCCTGGGCGGACGTATCGGCGGCGCGCGCATGCGCGGCGTCGC
Burkholderia_pseudomallei_D60_1992     ATCGCCTGCCTGGGCGGACGTATCGGCGGCGCGCGCATGCGCGGCGTCGC
Burkholderia_pseudomallei_D77_1994     ATCGCCTGCCTGGGTGGACGTATCGGCGGCGCGCGCATGCGCGGCGTCGC
E264_1994                              GTCGCCTGCCGGGGCGAGGGCGTCGGCGGCGCGCGAATGCGCGGTGTCGC
K96243_1996                            ATCGCCTGCCTGGGCGGACGTATCGGCGGCGCGCGCATGCGCGGCGTCGC
MSHR346_1996                           ATCGCCTGCCTGGGCGGACGTATCGGCGGCGCGCGCATGCGCGGCGTCGC

1026b_1993                             CGGTCGCCGGCTTCGCATCGCCTTGCGGTTGAGCGGCGTTTGCCGAATAC
1106a_1993                             CGGTCGCCGGCTTCGCGTCGCCTTGCGGTTGAGCGGCGTTTGCCGAATAC
1106b_1996                             CGGTCGCCGGCTTCGCGTCGCCTTGCGGTTGAGCGGCGTTTGCCGAATAC
1710a_1996                             CGGTCGCCGGCTTCGCATCGCCTTGCGGTTGAGCGGCGTTTGCCGAATAC
1710b_1999                             CGGTCGCCGGCTTCGCATCGCCTTGCGGTTGAGCGGCGTTTGCCGAATAC
668_1995                               CGGTCGCCGGCTTCGCGTCGCCTTGCGGTTGAGCGGCGTTTGCCGAATAC
Bp22_1989                              CGGTCGCCGGCTTCGCGTCGCCTTGCGGTTGAGCGGCGTTTGCCGAATAC
BPC006_2008                            CGGTCGCCGGCTTCGCGTCGCCTTGCGGTTGAGCGGCGTTTGCCGAATAC
Burkholderia_pseudomallei_104_1990     CGGTCGCCGGCTTCGCGTCGCCTTGCGGTTGAGCGGCGTTTGCCGAATAC
Burkholderia_pseudomallei_18_1990      CGGTCGCCGGCTTCGCATCGCCTTGCGGTTGAGCGGCGTTTGCCGAATAC
Burkholderia_pseudomallei_208_1990     CGGTCGCCGGCTTCGCGTCGCCTTGCGGTTGAGCGGCGTTTGCCGAATAC
Burkholderia_pseudomallei_24_1976      CGGTCGCCGGCTTCGCATCGCCTTGCGGTTGAGCGGCGTTTGCCGAATAC
Burkholderia_pseudomallei_25_1977      CGGTCGCCGGCTTCGCGTCGCCTTGCGGTTGAGCGGCGTTTGCCGAATAC
Burkholderia_pseudomallei_31_1992      CGGTCGCCGGCTTCGCGTCGCCTTGCGGTTGAGCGGCGTTTGCCGAATAC
Burkholderia_pseudomallei_33_1976      CGGTCGCCGGCTTCGCGTCGCCTTGCGGTTGAGCGGCGTTTGCCGAATAC
Burkholderia_pseudomallei_35_1963      CGGTCGCCGGCTTCGCGTCGCCTTGCGGTTGAGCGGCGTTTGCCGAATAC
Burkholderia_pseudomallei_4075_1999    CGGTCGCCGGCTTCGCATCGCCTTGCGGTTGAGCGGCGTTTGCCGAATAC
Burkholderia_pseudomallei_5_1949       CGGTCGCCGGCTTCGCATCGCCTTGCGGTTGAGCGGCGTTTGCCGAATAC
Burkholderia_pseudomallei_6_1960       CGGTCGCCGGCTTCGCATCGCCTTGCGGTTGAGCGGCGTTTGCCGAATAC
Burkholderia_pseudomallei_68_1992      CGGTCGCCGGCTTCGCATCGCCTTGCGGTTGAGCGGCGTTTGCCGAATAC
Burkholderia_pseudomallei_8_8_117_2008 CGGTCGCCGGCTTCGCGTCGCCTTGCGGTTGAGCGGCGTTTGCCGAATAC
Burkholderia_pseudomallei_91_1984      CGGTCGCCGGCTTCGCGTCGCCTTGCGGTTGAGCGGCGTTTGCCGAATAC
Burkholderia_pseudomallei_9_1988       CGGTCGCCGGCTTCGCGTCGCCTTGCGGTTGAGCGGCGTTTGCCGAATAC
Burkholderia_pseudomallei_D150_2006    CGGTCGCCGGCTTCGCGTCGCCTTGCGGTTGAGCGGCGTTTGCCGAATAC
Burkholderia_pseudomallei_D35_2003     CGGTCGCCGGCTTCGCGTCGCCTTGCGGTTGAGCGGCGTTTGCCGAATAC
Burkholderia_pseudomallei_D51_1992     CGGTCGCCGGCTTCGCGTCGCCTTGCGGTTGAGCGGCGTTTGCCGAATAC
Burkholderia_pseudomallei_D60_1992     CGGTCGCCGGCTTCGCATCGCCTTGCGGTTGAGCGGCGTTTGCCGAATAC
Burkholderia_pseudomallei_D77_1994     CGGTCGCCGGCTTCGCATCGCCTTGCGGTTGAGCGGCGTTTGCCGAATAC
E264_1994                              CGTTCGCCGGCTTCGCATCGCCTTGCGGTTGAGCGGCGGACGCCGAATAC
K96243_1996                            CGGTCGCCGGCTTCGCGTCGCCTTGCGGTTGAGCGGCGTTTGCCGAATAC
MSHR346_1996                           CGGTCGCCGGCTTCGCGTCGCCTTGCGGTTGAGCGGCGTTTGCCGAATAC

1026b_1993                             GGCGATTCCAGTTGCGCTTGCGCAAACGGATGGAGCAGTTTCGCGATGCC
1106a_1993                             GGCGATTCCAGTTGCGCTTGCGCAAACGGATGCAGCAGTTTCGCGATGCC
1106b_1996                             GGCGATTCCAGTTGCGCTTGCGCAAACGGATGCAGCAGTTTCGCGATGCC
1710a_1996                             GGCGATTCCAGTTGCGCTTGCGCAAACGGATGCAGCAGTTTCGCGATGCC
1710b_1999                             GGCGATTCCAGTTGCGCTTGCGCAAACGGATGCAGCAGTTTCGCGATGCC
668_1995                               GGCGATTCCAGTTGCGCTTGCGCAAACGGATGCAGCAGTTTCGCGATGCC
Bp22_1989                              GGCGATTCCAGTTGCGCTTGCGCAAACGGATGCAGCAGTTTCGCGATGCC
BPC006_2008                            GGCGATTCCAGTTGCGCTTGCGCAAACGGATGCAGCAGTTTCGCGATGCC
Burkholderia_pseudomallei_104_1990     GGCGATTCCAGTTGCGCTTGCGCGAACGGATGCAGCAGTTTCGCGATGCC
Burkholderia_pseudomallei_18_1990      GGCGATTCCAGTTGCGCTTGCGCAAACGGATGCAGCAGTTTCGCGATGCC
Burkholderia_pseudomallei_208_1990     GGCGATTCCAGTTGCGCTTGCGCAAACGGATGCAGCAGTTTCGCGATGCC
Burkholderia_pseudomallei_24_1976      GGCGATTCCAGTTGCGCTTGCGCGAACGGATGCAGCAGTTTCGCGATGCC
Burkholderia_pseudomallei_25_1977      GGCGATTCCAGTTGCGCTTGCGCGAACGGATGCAGCAGTTTCGCGATGCC
Burkholderia_pseudomallei_31_1992      GGCGATTCCAGTTGCGCTTGCGCGAACGGATGCAGCAGTTTCGCGATGCC
Burkholderia_pseudomallei_33_1976      GGCGATTCCAGTTGCGCTTGCGCAAACGGATGCAGCAGTTTCGCGATGCC
Burkholderia_pseudomallei_35_1963      GGCGATTCCAGTTGCGCTTGCGCGAACGGATGCAGCAGTTTCGCGATGCC
Burkholderia_pseudomallei_4075_1999    GGCGATTCCAGTTGCGCTTGCGCAAACGGATGCAGCAGTTTCGCGATGCC
Burkholderia_pseudomallei_5_1949       GGCGATTCCAGTTGCGCTTGCGCAAACGGATGGAGCAGTTTCGCGATGCC
Burkholderia_pseudomallei_6_1960       GGCGATTCCAGTTGCGCTTGCGCAAACGGATGCAGCAGTTTCGCGATGCC
Burkholderia_pseudomallei_68_1992      GGCGATTCCAGTTGCGCTTGCGCAAACGGATGCAGCAGTTTCGCGATGCC
Burkholderia_pseudomallei_8_8_117_2008 GGCGATTCCAGTTGCGCTTGCGCGAACGGATGCAGCAGTTTCGCGATGCC
Burkholderia_pseudomallei_91_1984      GGCGATTCCAGTTGCGCTTGCGCGAACGGATGCAGCAGTTTCGCGATGCC
Burkholderia_pseudomallei_9_1988       GGCGATTCCAGTTGCGCTTGCGCGAACGGATGCAGCAGTTTCGCGATGCC
Burkholderia_pseudomallei_D150_2006    GGCGATTCCAGTTGCGCTTGCGCAAACGGATGCAGCAGTTTCGCGATGCC
Burkholderia_pseudomallei_D35_2003     GGCGATTCCAGTTGCGCTTGCGCAAACGGATGCAGCAGTTTCGCGATGCC
Burkholderia_pseudomallei_D51_1992     GGCGATTCCAGTTGCGCTTGCGCGAACGGATGCAGCAGTTTCGCGATGCC
Burkholderia_pseudomallei_D60_1992     GGCGATTCCAGTTGCGCTTGCGCGAACGGATGCAGCAGTTTCGCGATGCC
Burkholderia_pseudomallei_D77_1994     GGCGATTCCAGTTGCGCTTGCGCAAACGGATGGAGCAGTTTCGCGATGCC
E264_1994                              GGCGATTCCAGTTGCGCCTGCGTAAACGGATGCAGCAGTTTCGCGATGCC
K96243_1996                            GGCGATTCCAGTTGCGCTTGCGCAAACGGATGCAGCAGTTTCGCGATGCC
MSHR346_1996                           GGCGATTCCAGTTGCGCTTGCGCAAACGGATGCAGCAGTTTCGCGATGCC

1026b_1993                             GGACAGGTCGGGCGCGTCGTCGCCGAGCGACTCGCGGGTCGACGCGATCA
1106a_1993                             GGACAGGTCGGGCGCGTCGTCGCCGAGCGACTCGCGGGTCGACGCGATCA
1106b_1996                             GGACAGGTCGGGCGCGTCGTCGCCGAGCGACTCGCGGGTCGACGCGATCA
1710a_1996                             GGACAGGTCGGGCGCGTCGTCGCCGAGCGACTCGCGGGTCGACGCGATCA
1710b_1999                             GGACAGGTCGGGCGCGTCGTCGCCGAGCGACTCGCGGGTCGACGCGATCA
668_1995                               GGACAGGTCGGGCGCGTCGTCGCCGAGCGACTCGCGGGTCGACGCGATCA
Bp22_1989                              GGACAGGTCGGGCGCGTCGTCGCCGAGCGACTCGCGGGTCGACGCGATCA
BPC006_2008                            GGACAGGTCGGGCGCGTCGTCGCCGAGCGACTCGCGGGTCGACGCGATCA
Burkholderia_pseudomallei_104_1990     GGACAGGTCGGGCGCGTCGTCGCCGAGCGACTCGCGGGTCGACGCGATCA
Burkholderia_pseudomallei_18_1990      GGACAGGTCGGGCGCGTCGTCGCCGAGCGACTCGCGGGTCGACGCGATCA
Burkholderia_pseudomallei_208_1990     GGACAGGTCGGGCGCGTCGTCGCCGAGCGACTCGCGGGTCGACGCGATCA
Burkholderia_pseudomallei_24_1976      GGACAGGTCGGGCGCGTCGTCGCCGAGCGACTCGCGGGTCGACGCGATCA
Burkholderia_pseudomallei_25_1977      GGACAGGTCGGGCGCGTCGTCGCCGAGCGACTCGCGGGTCGACGCGATCA
Burkholderia_pseudomallei_31_1992      GGACAGGTCGGGCGCGTCGTCGCCGAGCGACTCGCGGGTCGACGCGATCA
Burkholderia_pseudomallei_33_1976      GGACAGGTCGGGCGCGTCGTCGCCGAGCGACTCGCGGGTCGACGCGATCA
Burkholderia_pseudomallei_35_1963      GGACAGGTCGGGCGCGTCGTCGCCGAGCGACTCGCGGGTCGACGCGATCA
Burkholderia_pseudomallei_4075_1999    GGACAGGTCGGGCGCGTCGTCGCCGAGCGACTCGCGGGTCGACGCGATCA
Burkholderia_pseudomallei_5_1949       GGACAGGTCGGGCGCGTCGTCGCCGAGCGACTCGCGGGTCGACGCGATCA
Burkholderia_pseudomallei_6_1960       GGACAGGTCGGGCGCGTCGTCGCCGAGCGACTCGCGGGTCGACGCGATCA
Burkholderia_pseudomallei_68_1992      GGACAGGTCGGGCGCGTCGTCGCCGAGCGACTCGCGGGTCGACGCGATCA
Burkholderia_pseudomallei_8_8_117_2008 GGACAGGTCGGGCGCGTCGTCGCCGAGCGACTCGCGGGTCGACGCGATCA
Burkholderia_pseudomallei_91_1984      GGACAGGTCGGGCGCGTCGTCGCCGAGCGACTCGCGGGTCGACGCGATCA
Burkholderia_pseudomallei_9_1988       GGACAGGTCGGGCGCGTCGTCGCCGAGCGACTCGCGGGTCGACGCGATCA
Burkholderia_pseudomallei_D150_2006    CGACAGGTCGGGCGCGTCGTCGCCGAGCGACTCGCGGGTCGACGCGATCA
Burkholderia_pseudomallei_D35_2003     GGACAGGTCGGGCGCGTCGTCGCCGAGCGACTCGCGGGTCGACGCGATCA
Burkholderia_pseudomallei_D51_1992     GGACAGGTCGGGCGCGTCGTCGCCGAGCGACTCGCGGGTCGACGCGATCA
Burkholderia_pseudomallei_D60_1992     GGACAGGTCGGGCGCGTCGTCGCCGAGCGACTCGCGGGTCGACGCGATCA
Burkholderia_pseudomallei_D77_1994     GGACAGGTCGGGCGCGTCGTCGCCGAGCGACTCGCGGGTCGACGCGATCA
E264_1994                              GGACAGGTCGGGCGCGTCGTCGCCGAGCGATTCACGGGTCGAGGCGATCA
K96243_1996                            GGACAGGTCGGGCGCGTCGTCGCCGAGCGACTCGCGGGTCGACGCGATCA
MSHR346_1996                           GGACAGGTCGGGCGCGTCGTCGCCGAGCGACTCGCGGGTCGACGCGATCA

1026b_1993                             GATCGGCCACGATGCGCTGGGCTTGCGCGAGCGCCGCGATCGTCTTGTCG
1106a_1993                             GATCGGCCACGATGCGCTGGGCTTGCGCGAGCGCCGCGATCGTCTTGTCG
1106b_1996                             GATCGGCCACGATGCGCTGGGCTTGCGCGAGCGCCGCGATCGTCTTGTCG
1710a_1996                             GATCGGCCACGATGCGCTGGGCTTGCGCGAGCGCCGCGATCGTCTTGTCG
1710b_1999                             GATCGGCCACGATGCGCTGGGCTTGCGCGAGCGCCGCGATCGTCTTGTCG
668_1995                               GATCGGCCACGATGCGCTGGGCTTGCGCGAGCGCCGCGATCGTCTTGTCG
Bp22_1989                              GATCGGCCACGATGCGCTGGGCTTGCGCGAGCGCCGCGATCGTCTTGTCG
BPC006_2008                            GATCGGCCACGATGCGCTGGGCTTGCGCGAGCGCCGCGATCGTCTTGTCG
Burkholderia_pseudomallei_104_1990     GATCGGCCACGATGCGCTGGGCTTGCGCGAGCGCCGCGATCGTCTTGTCG
Burkholderia_pseudomallei_18_1990      GATCGGCCACGATGCGCTGGGCTTGCGCGAGCGCCGCGATCGTCTTGTCG
Burkholderia_pseudomallei_208_1990     GATCGGCCACGATGCGCTGGGCTTGCGCGAGCGCCGCGATCGTCTTGTCG
Burkholderia_pseudomallei_24_1976      GATCGGCCACGATGCGCTGGGCTTGCGCGAGCGCCGCGATCGTCTTGTCG
Burkholderia_pseudomallei_25_1977      GATCGGCCACGATGCGCTGGGCTTGCGCGAGCGCCGCGATCGTCTTGTCG
Burkholderia_pseudomallei_31_1992      GATCGGCCACGATGCGCTGGGCTTGCGCGAGCGCCGCGATCGTCTTGTCG
Burkholderia_pseudomallei_33_1976      GATCGGCCACGATGCGCTGGGCTTGCGCGAGCGCCGCGATCGTCTTGTCG
Burkholderia_pseudomallei_35_1963      GATCGGCCACGATGCGCTGGGCTTGCGCGAGCGCCGCGATCGTCTTGTCG
Burkholderia_pseudomallei_4075_1999    GATCGGCCACGATGCGCTGGGCTTGCGCGAGCGCCGCGATCGTCTTGTCG
Burkholderia_pseudomallei_5_1949       GATCGGCCACGATGCGCTGGGCTTGCGCGAGCGCCGCGATCGTCTTGTCG
Burkholderia_pseudomallei_6_1960       GATCGGCCACGATGCGCTGGGCTTGCGCGAGCGCCGCGATCGTCTTGTCG
Burkholderia_pseudomallei_68_1992      GATCGGCCACGATGCGCTGGGCTTGCGCGAGCGCCGCGATCGTCTTGTCG
Burkholderia_pseudomallei_8_8_117_2008 GATCGGCCACGATGCGCTGGGCTTGCGCGAGCGCCGCGATCGTCTTGTCG
Burkholderia_pseudomallei_91_1984      GATCGGCCACGATGCGCTGGGCTTGCGCGAGCGCCGCGATCGTCTTGTCG
Burkholderia_pseudomallei_9_1988       GATCGGCCACGATGCGCTGGGCTTGCGCGAGCGCCGCGATCGTCTTGTCG
Burkholderia_pseudomallei_D150_2006    GATCGGCCACGATGCGCTGGGCTTGCGCGAGCGCCGCGATCGTCTTGTCG
Burkholderia_pseudomallei_D35_2003     GATCGGCCACGATGCGCTGGGCTTGCGCGAGCGCCGCGATCGTCTTGTCG
Burkholderia_pseudomallei_D51_1992     GATCGGCCACGATGCGCTGGGCTTGCGCGAGCGCCGCGATCGTCTTGTCG
Burkholderia_pseudomallei_D60_1992     GATCGGCCACGATGCGCTGGGCTTGCGCGAGCGCCGCGATCGTCTTGTCG
Burkholderia_pseudomallei_D77_1994     GATCGGCCACGATGCGCTGGGCTTGCGCGAGCGCCGCGATCGTCTTGTCG
E264_1994                              AATCGGCCATGAGGCACTGGGCCTGCGCGAGCGCGACGATCGTTCCGTCG
K96243_1996                            GATCGGCCACGATGCGCTGGGCTTGCGCGAGCGCCGCGATCGTCTTGTCG
MSHR346_1996                           GATCGGCCACGATGCGCTGGGCTTGCGCGAGCGCCGCGATCGTCTTGTCG

1026b_1993                             CGCCGATTCCACCATTCCTTCAGCAGCCGGCTGGCCGATTCGGGCGCGAG
1106a_1993                             CGCCGATTCCACCATTCCTTCAGCAGCCGGCTGGCCGATTCGGGCGCGAG
1106b_1996                             CGCCGATTCCACCATTCCTTCAGCAGCCGGCTGGCCGATTCGGGCGCGAG
1710a_1996                             CGCCGATTCCACCATTCCTTCAGCAGCCGGCTGGCCGATTCGGGCGCGAG
1710b_1999                             CGCCGATTCCACCATTCCTTCAGCAGCCGGCTGGCCGATTCGGGCGCGAG
668_1995                               CGCCGATTCCACCATTCCTTCAGCAGCCGGCTGGCCGATTCGGGCGCGAG
Bp22_1989                              CGCCGATTCCACCATTCCTTCAGCAGCCGGCTGGCCGATTCGGGCGCGAG
BPC006_2008                            CGCCGATTCCACCATTCCTTCAGCAGCCGGCTGGCCGATTCGGGCGCGAG
Burkholderia_pseudomallei_104_1990     CGCCGATTCCACCATTCCTTCAGCAGCCGGCTGGCCGATTCGGGCGCGAG
Burkholderia_pseudomallei_18_1990      CGCCGATTCCACCATTCCTTCAGCAGCCGGCTGGCCGATTCGGGCGCGAG
Burkholderia_pseudomallei_208_1990     CGCCGATTCCACCATTCCTTCAGCAGCCGGCTGGCCGATTCGGGCGCGAG
Burkholderia_pseudomallei_24_1976      CGCCGATTCCACCATTCCTTCAGCAGCCGGCTGGCCGATTCGGGCGCGAG
Burkholderia_pseudomallei_25_1977      CGCCGATTCCACCATTCCTTCAGCAGCCGGCTGGCCGATTCGGGCGCGAG
Burkholderia_pseudomallei_31_1992      CGCCGATTCCACCATTCCTTCAGCAGCCGGCTGGCCGATTCGGGCGCGAG
Burkholderia_pseudomallei_33_1976      CGCCGATTCCACCATTCCTTCAGCAGCCGGCTGGCCGATTCGGGCGCGAG
Burkholderia_pseudomallei_35_1963      CGCCGATTCCACCATTCCTTCAGCAGCCGGCTGGCCGATTCGGGCGCGAG
Burkholderia_pseudomallei_4075_1999    CGCCGATTCCACCATTCCTTCAGCAGCCGGCTGGCCGATTCGGGCGCGAG
Burkholderia_pseudomallei_5_1949       CGCCGATTCCACCATTCCTTCAGCAGCCGGCTGGCCGATTCGGGCGCGAG
Burkholderia_pseudomallei_6_1960       CGCCGATTCCACCATTCCTTCAGCAGCCGGCTGGCCGATTCGGGCGCGAG
Burkholderia_pseudomallei_68_1992      CGCCGATTCCACCATTCCTTCAGCAGCCGGCTGGCCGATTCGGGCGCGAG
Burkholderia_pseudomallei_8_8_117_2008 CGCCGATTCCACCATTCCTTCAGCAGCCGGCTGGCCGATTCGGGCGCGAG
Burkholderia_pseudomallei_91_1984      CGCCGATTCCACCATTCCTTCAGCAGCCGGCTGGCCGATTCGGGCGCGAG
Burkholderia_pseudomallei_9_1988       CGCCGATTCCACCATTCCTTCAGCAGCCGGCTGGCCGATTCGGGCGCGAG
Burkholderia_pseudomallei_D150_2006    CGCCGATTCCACCATTCCTTCAGCAGCCGGCTGGCCGATTCGGGCGCGAG
Burkholderia_pseudomallei_D35_2003     CGCCGATTCCACCATTCCTTCAGCAGCCGGCTGGCCGATTCGGGCGCGAG
Burkholderia_pseudomallei_D51_1992     CGCCGATTCCACCATTCCTTCAGCAGCCGGCTGGCCGATTCGGGCGCGAG
Burkholderia_pseudomallei_D60_1992     CGCCGATTCCACCATTCCTTCAGCAGCCGGCTGGCCGATTCGGGCGCGAG
Burkholderia_pseudomallei_D77_1994     CGCCGATTCCACCATTCCTTCAGCAGCCGGCTGGCCGATTCGGGCGCGAG
E264_1994                              CGCCGGTTCCACCATTCCTTGAGCAGCCGGCTGGCCGATTCGGGCGCGAG
K96243_1996                            CGCCGATTCCACCATTCCTTCAGCAGCCGGCTGGCCGATTCGGGCGCGAG
MSHR346_1996                           CGCCGATTCCACCATTCCTTCAGCAGCCGGCTGGCCGATTCGGGCGCGAG

1026b_1993                             TGCGTCTTTCACGCGCGTCACCGCGAGCGCCTTTTCGATGTCGCGCAACT
1106a_1993                             TGCGTCTTTCACGCGCGTCACCGCGAGCGCCTTTTCGATGTCGCGCAACT
1106b_1996                             TGCGTCTTTCACGCGCGTCACCGCGAGCGCCTTTTCGATGTCGCGCAACT
1710a_1996                             TGCGTCTTTCACGCGCGTCACCGCGAGCGCCTTTTCGATGTCGCGCAACT
1710b_1999                             TGCGTCTTTCACGCGCGTCACCGCGAGCGCCTTTTCGATGTCGCGCAACT
668_1995                               TGCGTCTTTCACGCGCGTCACCGCGAGCGCCTTTTCGATGTCGCGCAACT
Bp22_1989                              TGCGTCTTTCACGCGCGTCACCGCGAGCGCCTTTTCGATGTCGCGCAACT
BPC006_2008                            TGCGTCTTTCACGCGCGTCACCGCGAGCGCCTTTTCGATGTCGCGCAACT
Burkholderia_pseudomallei_104_1990     TGCGTCTTTCACGCGCGTCACCGCGAGCGCCTTTTCGATGTCGCGCAACT
Burkholderia_pseudomallei_18_1990      TGCGTCTTTCACGCGCGTCACCGCGAGCGCCTTTTCGATGTCGCGCAACT
Burkholderia_pseudomallei_208_1990     TGCGTCTTTCACGCGCGTCACCGCGAGCGCCTTTTCGATGTCGCGCAACT
Burkholderia_pseudomallei_24_1976      TGCGTCTTTCACGCGCGTCACCGCGAGCGCCTTTTCGATGTCGCGCAACT
Burkholderia_pseudomallei_25_1977      TGCGTCTTTCACGCGCGTCACCGCGAGCGCCTTTTCGATGTCGCGCAACT
Burkholderia_pseudomallei_31_1992      TGCGTCTTTCACGCGCGTCACCGCGAGCGCCTTTTCGATGTCGCGCAACT
Burkholderia_pseudomallei_33_1976      TGCGTCTTTCACGCGCGTCACCGCGAGCGCCTTTTCGATGTCGCGCAACT
Burkholderia_pseudomallei_35_1963      TGCGTCTTTCACGCGCGTCACCGCGAGCGCCTTTTCGATGTCGCGCAACT
Burkholderia_pseudomallei_4075_1999    TGCGTCTTTCACGCGCGTCACCGCGAGCGCCTTTTCGATGTCGCGCAACT
Burkholderia_pseudomallei_5_1949       TGCGTCTTTCACGCGCGTCACCGCGAGCGCCTTTTCGATGTCGCGCAACT
Burkholderia_pseudomallei_6_1960       TGCGTCTTTCACGCGCGTCACCGCGAGCGCCTTTTCGATGTCGCGCAACT
Burkholderia_pseudomallei_68_1992      TGCGTCTTTCACGCGCGTCACCGCGAGCGCCTTTTCGATGTCGCGCAACT
Burkholderia_pseudomallei_8_8_117_2008 TGCGTCTTTCACGCGCGTCACCGCGAGCGCCTTTTCGATGTCGCGCAACT
Burkholderia_pseudomallei_91_1984      TGCGTCTTTCACGCGCGTCACCGCGAGCGCCTTTTCGATGTCGCGCAACT
Burkholderia_pseudomallei_9_1988       TGCGTCTTTCACGCGCGTCACCGCGAGCGCCTTTTCGATGTCGCGCAACT
Burkholderia_pseudomallei_D150_2006    TGCGTCTTTCACGCGCGTCACCGCGAGCGCCTTTTCGATGTCGCGCAACT
Burkholderia_pseudomallei_D35_2003     TGCGTCTTTCACGCGCGTCACCGCGAGCGCCTTTTCGATGTCGCGCAACT
Burkholderia_pseudomallei_D51_1992     TGCGTCTTTCACGCGCGTCACCGCGAGCGCCTTTTCGATGTCGCGCAACT
Burkholderia_pseudomallei_D60_1992     TGCGTCTTTCACGCGCGTCACCGCGAGCGCCTTTTCGATGTCGCGCAACT
Burkholderia_pseudomallei_D77_1994     TGCGTCTTTCACGCGCGTCACCGCGAGCGCCTTTTCGATGTCGCGCAACT
E264_1994                              AGCGTCTTTCACGCGCGTCACCGCGAGCGCCTTTTCGATGTCGCGCAACT
K96243_1996                            TGCGTCTTTCACGCGCGTCACCGCGAGCGCCTTTTCGATGTCGCGCAACT
MSHR346_1996                           TGCGTCTTTCACGCGCGTCACCGCGAGCGCCTTTTCGATGTCGCGCAACT

1026b_1993                             GCAATTGCAGGCCGCTCGCCTTGGGCAACGGGATTTCCCGAATATCCGCG
1106a_1993                             GCAATTGCAGGCCGCTCGCCTTGGGCAACGGGATTTCCCGAATATCCGCG
1106b_1996                             GCAATTGCAGGCCGCTCGCCTTGGGCAACGGGATTTCCCGAATATCCGCG
1710a_1996                             GCAATTGCAGGCCGCTCGCCTTGGGCAACGGGATTTCCCGAATATCCGCG
1710b_1999                             GCAATTGCAGGCCGCTCGCCTTGGGCAACGGGATTTCCCGAATATCCGCG
668_1995                               GCAATTGCAGGCCGCTCGCCTTGGGCAACGGGATTTCCCGAATATCCGCG
Bp22_1989                              GCAATTGCAGGCCGCTCGCCTTGGGCAACGGGATTTCCCGAATATCCGCG
BPC006_2008                            GCAATTGCAGGCCGCTCGCCTTGGGCAACGGGATTTCCCGAATATCCGCG
Burkholderia_pseudomallei_104_1990     GCAATTGCAGGCCGCTCGCCTTGGGCAACGGGATTTCCCGAATATCCGCG
Burkholderia_pseudomallei_18_1990      GCAATTGCAGGCCGCTCGCCTTGGGCAACGGGATTTCCCGAATATCCGCG
Burkholderia_pseudomallei_208_1990     GCAATTGCAGGCCGCTCGCCTTGGGCAACGGGATTTCCCGAATATCCGCG
Burkholderia_pseudomallei_24_1976      GCAATTGCAGGCCGCTCGCCTTGGGCAACGGGATTTCCCGAATATCCGCG
Burkholderia_pseudomallei_25_1977      GCAATTGCAGGCCGCTCGCCTTGGGCAACGGGATTTCCCGAATATCCGCG
Burkholderia_pseudomallei_31_1992      GCAATTGCAGGCCGCTCGCCTTGGGCAACGGGATTTCCCGAATATCCGCG
Burkholderia_pseudomallei_33_1976      GCAATTGCAGGCCGCTCGCCTTGGGCAACGGGATTTCCCGAATATCCGCG
Burkholderia_pseudomallei_35_1963      GCAATTGCAGGCCGCTCGCCTTGGGCAACGGGATTTCCCGAATATCCGCG
Burkholderia_pseudomallei_4075_1999    GCAATTGCAGGCCGCTCGCCTTGGGCAACGGGATTTCCCGAATATCCGCG
Burkholderia_pseudomallei_5_1949       GCAATTGCAGGCCGCTCGCCTTGGGCAACGGGATTTCCCGAATATCCGCG
Burkholderia_pseudomallei_6_1960       GCAATTGCAGGCCGCTCGCCTTGGGCAACGGGATTTCCCGAATATCCGCG
Burkholderia_pseudomallei_68_1992      GCAATTGCAGGCCGCTCGCCTTGGGCAACGGGATTTCCCGAATATCCGCG
Burkholderia_pseudomallei_8_8_117_2008 GCAATTGCAGGCCGCTCGCCTTGGGCAACGGGATTTCCCGAATATCCGCG
Burkholderia_pseudomallei_91_1984      GCAATTGCAGGCCGCTCGCCTTGGGCAACGGGATTTCCCGAATATCCGCG
Burkholderia_pseudomallei_9_1988       GCAATTGCAGGCCGCTCGCCTTGGGCAACGGGATTTCCCGAATATCCGCG
Burkholderia_pseudomallei_D150_2006    GCAATTGCAGGCCGCTCGCCTTGGGCAACGGGATTTCCCGAATATCCGCG
Burkholderia_pseudomallei_D35_2003     GCAATTGCAGGCCGCTCGCCTTGGGCAACGGGATTTCCCGAATATCCGCG
Burkholderia_pseudomallei_D51_1992     GCAATTGCAGGCCGCTCGCCTTGGGCAACGGGATTTCCCGAATATCCGCG
Burkholderia_pseudomallei_D60_1992     GCAATTGCAGGCCGCTCGCCTTGGGCAACGGGATTTCCCGAATATCCGCG
Burkholderia_pseudomallei_D77_1994     GCAATTGCAGGCCGCTCGCCTTGGGCAACGGGATTTCCCGAATATCCGCG
E264_1994                              GCAATTGCAGGCCGCTCGCCTTGGGCAACTGGATTTCCCGGATGTCCGCA
K96243_1996                            GCAATTGCAGGCCGCTCGCCTTGGGCAACGGGATTTCCCGAATATCCGCG
MSHR346_1996                           GCAATTGCAGGCCGCTCGCCTTGGGCAACGGGATTTCCCGAATATCCGCG

1026b_1993                             AGCGTCGCATCGGGGTCCGCCAGCGTGGCGATCGCATTCGCATAGACCAC
1106a_1993                             AGCGTCGCATCGGGGTCCGCCAGCGTGGCGATCGCATTCGCATAGACCAC
1106b_1996                             AGCGTCGCATCGGGGTCCGCCAGCGTGGCGATCGCATTCGCATAGACCAC
1710a_1996                             AGCGTCGCATCGGGGTCCGCCAGCGTGGCGATCGCATTCGCATAGACCAC
1710b_1999                             AGCGTCGCATCGGGGTCCGCCAGCGTGGCGATCGCATTCGCATAGACCAC
668_1995                               AGCGTCGCATCGGGGTCCGCCAGCGTGGCGATCGCATTCGCATAGACCAC
Bp22_1989                              AGCGTCGCATCGGGGTCCGCCAGCGTGGCGATCGCATTCGCATAGACCAC
BPC006_2008                            AGCGTCGCATCGGGGTCCGCCAGCGTGGCGATCGCATTCGCATAGACCAC
Burkholderia_pseudomallei_104_1990     AGCGTCGCATCGGGGTCCGCCAGCGTGGCGATCGCATTCGCATAGACCAC
Burkholderia_pseudomallei_18_1990      AGCGTCGCATCGGGGTCCGCCAGCGTGGCGATCGCATTCGCATAGACCAC
Burkholderia_pseudomallei_208_1990     AGCGTCGCATCGGGGTCCGCCAGCGTGGCGATCGCATTCGCATAGACCAC
Burkholderia_pseudomallei_24_1976      AGCGTCGCATCGGGGTCCGCCAGCGTGGCGATCGCATTCGCATAGACCAC
Burkholderia_pseudomallei_25_1977      AGCGTCGCATCGGGGTCCGCCAGCGTGGCGATCGCATTCGCATAGACCAC
Burkholderia_pseudomallei_31_1992      AGCGTCGCATCGGGGTCCGCCAGCGTGGCGATCGCATTCGCATAGACCAC
Burkholderia_pseudomallei_33_1976      AGCGTCGCATCGGGGTCCGCCAGCGTGGCGATCGCATTCGCATAGACCAC
Burkholderia_pseudomallei_35_1963      AGCGTCGCATCGGGGTCCGCCAGCGTGGCGATCGCATTCGCATAGACCAC
Burkholderia_pseudomallei_4075_1999    AGCGTCGCATCGGGGTCCGCCAGCGTGGCGATCGCATTCGCATAGACCAC
Burkholderia_pseudomallei_5_1949       AGCGTCGCATCGGGGTCCGCCAGCGTGGCGATCGCATTCGCATAGACCAC
Burkholderia_pseudomallei_6_1960       AGCGTCGCATCGGGGTCCGCCAGCGTGGCGATCGCATTCGCATAGACCAC
Burkholderia_pseudomallei_68_1992      AGCGTCGCATCGGGGTCCGCCAGCGTGGCGATCGCATTCGCATAGACCAC
Burkholderia_pseudomallei_8_8_117_2008 AGCGTCGCATCGGGGTCCGCCAGCGTGGCGATCGCATTCGCATAGACCAC
Burkholderia_pseudomallei_91_1984      AGCGTCGCATCGGGGTCCGCCAGCGTGGCGATCGCATTCGCATAGACCAC
Burkholderia_pseudomallei_9_1988       AGCGTCGCATCGGGGTCCGCCAGCGTGGCGATCGCATTCGCATAGACCAC
Burkholderia_pseudomallei_D150_2006    AGCGTCGCATCGGGGTCCGCCAGCGTGGCGATCGCATTCGCATAGACCAC
Burkholderia_pseudomallei_D35_2003     AGCGTCGCATCGGGGTCCGCCAGCGTGGCGATCGCATTCGCATAGACCAC
Burkholderia_pseudomallei_D51_1992     AGCGTCGCATCGGGGTCCGCCAGCGTGGCGATCGCATTCGCATAGACCAC
Burkholderia_pseudomallei_D60_1992     AGCGTCGCATCGGGGTCCGCCAGCGTGGCGATCGCATTCGCATAGACCAC
Burkholderia_pseudomallei_D77_1994     AGCGTCGCATCGGGGTCCGCCAGCGTGGCGATCGCATTCGCATAGACCAC
E264_1994                              AGCGTTGCGTCGGGGTCCGCAAGCGTGGCGATCGCGTTCGCATAGACCAC
K96243_1996                            AGCGTCGCATCGGGGTCCGCCAGCGTGGCGATCGCATTCGCATAGACCAC
MSHR346_1996                           AGCGTCGCATCGGGGTCCGCCAGCGTGGCGATCGCATTCGCATAGACCAC

1026b_1993                             GGGATCGCGTTCGCCTTCGAAGAACGGTACGGGGTGCAGCGCCTCACCGT
1106a_1993                             GGGATCGCGTTCGCCTTCGAAGAACGGTACGGGGTGCAGTGCCTCACCGT
1106b_1996                             GGGATCGCGTTCGCCTTCGAAGAACGGTACGGGGTGCAGTGCCTCACCGT
1710a_1996                             GGGATCGCGTTCGCCTTCGAAGAACGGTACGGGGTGCAGCGCCTCACCGT
1710b_1999                             GGGATCGCGTTCGCCTTCGAAGAACGGTACGGGGTGCAGCGCCTCACCGT
668_1995                               GGGATCGCGTTCGCCTTCGAAGAACGGTACGGGGTGCAGCGCCTCACCGT
Bp22_1989                              GGGATCGCGTTCGCCTTCGAAGAACGGTACGGGGTGCAGTGCCTCACCGT
BPC006_2008                            GGGATCGCGTTCGCCTTCGAAGAACGGTACGGGGTGCAGTGCCTCACCGT
Burkholderia_pseudomallei_104_1990     GGGATCGCGTTCGCCTTCGAAGAACGGTACGGGGTGCAGCGCCTCACCGT
Burkholderia_pseudomallei_18_1990      GGGATCGCGTTCGCCTTCGAAGAACGGTACGGGGTGCAGCGCCTCACCGT
Burkholderia_pseudomallei_208_1990     GGGATCGCGTTCGCCTTCGAAGAACGGTACGGGGTGCAGCGCCTCACCGT
Burkholderia_pseudomallei_24_1976      GGGATCGCGTTCGCCTTCGAAGAACGGTACGGGGTGCAGCGCCTCACCGT
Burkholderia_pseudomallei_25_1977      GGGATCGCGTTCGCCTTCGAAGAACGGTACGGGGTGCAGTGCCTCACCGT
Burkholderia_pseudomallei_31_1992      GGGATCGCGTTCGCCTTCGAAGAACGGTACGGGGTGCAGTGCCTCACCGT
Burkholderia_pseudomallei_33_1976      GGGATCGCGTTCGCCTTCGAAGAACGGTACGGGGTGCAGTGCCTCACCGT
Burkholderia_pseudomallei_35_1963      GGGATCGCGTTCGCCTTCGAAGAACGGTACGGGGTGCAGCGCCTCACCGT
Burkholderia_pseudomallei_4075_1999    GGGATCGCGTTCGCCTTCGAAGAACGGTACGGGGTGCAGCGCCTCACCGT
Burkholderia_pseudomallei_5_1949       GGGATCGCGTTCGCCTTCGAAGAACGGTACGGGGTGCAGCGCCTCACCGT
Burkholderia_pseudomallei_6_1960       GGGATCGCGTTCGCCTTCGAAGAACGGTACGGGGTGCAGCGCCTCACCGT
Burkholderia_pseudomallei_68_1992      GGGATCGCGTTCGCCTTCGAAGAACGGTACGGGGTGCAGCGCCTCACCGT
Burkholderia_pseudomallei_8_8_117_2008 GGGATCGCGTTCGCCTTCGAAGAACGGTACGGGGTGCAGCGCCTCACCGT
Burkholderia_pseudomallei_91_1984      GGGATCGCGTTCGCCTTCGAAGAACGGTACGGGGTGCAGCGCCTCACCGT
Burkholderia_pseudomallei_9_1988       GGGATCGCGTTCGCCTTCGAAGAACGGTACGGGGTGCAGCGCCTCACCGT
Burkholderia_pseudomallei_D150_2006    GGGATCGCGTTCGCCTTCGAAGAACGGTACGGGGTGCAGCGCCTCACCGT
Burkholderia_pseudomallei_D35_2003     GGGATCGCGTTCGCCTTCGAAGAACGGTACGGGGTGCAGCGCCTCACCGT
Burkholderia_pseudomallei_D51_1992     GGGATCGCGTTCGCCTTCGAAGAACGGTACGGGGTGCAGCGCCTCACCGT
Burkholderia_pseudomallei_D60_1992     GGGATCGCGTTCGCCTTCGAAGAACGGTACGGGGTGCAGCGCCTCACCGT
Burkholderia_pseudomallei_D77_1994     GGGATCGCGTTCGCCTTCGAAGAACGGTACGGGGTGCAGCGCCTCACCGT
E264_1994                              GGGATCGCGTTCGCCTTCGAAGAACGGTACAGGGTGCAGCGCCTCGCCGT
K96243_1996                            GGGATCGCGTTCGCCTTCGAAGAACGGTACGGGGTGCAGTGCCTCACCGT
MSHR346_1996                           GGGATCGCGTTCGCCTTCGAAGAACGGTACGGGGTGCAGCGCCTCACCGT

1026b_1993                             AGCGTGCGAGCAACTCGTTGAGCAGCGCGAGGCCGTCGCGCAGGCCCTCC
1106a_1993                             AGCGTGCGAGCAACTCGTTGAGCAGCGTGAGGCCGTCGCGCAGGCCCTCC
1106b_1996                             AGCGTGCGAGCAACTCGTTGAGCAGCGTGAGGCCGTCGCGCAGGCCCTCC
1710a_1996                             AGCGCGCGAGCAACTCGTTGAGCAGCGCGAGGCCGTCGCGCAGGCCCTCC
1710b_1999                             AGCGCGCGAGCAACTCGTTGAGCAGCGCGAGGCCGTCGCGCAGGCCCTCC
668_1995                               AGCGCGCGAGCAACTCGTTGAGCAGCGCGAGGCCGTCGCGCAGGCCCTCC
Bp22_1989                              AGCGTGCGAGCAACTCGTTGAGCAGCGTGAGGCCGTCGCGCAGGCCCTCC
BPC006_2008                            AGCGTGCGAGCAACTCGTTGAGCAGCGTGAGGCCGTCGCGCAGGCCCTCC
Burkholderia_pseudomallei_104_1990     AGCGTGCGAGCAACTCGTTGAGCAGCGCGAGGCCGTCGCGCAGGCCCTCC
Burkholderia_pseudomallei_18_1990      AGCGCGCGAGCAACTCGTTGAGCAGCGCGAGGCCGTCGCGCAGGCCCTCC
Burkholderia_pseudomallei_208_1990     AGCGCGCGAGCAACTCGTTGAGCAGCGCGAGGCCGTCGCGCAGGCCCTCC
Burkholderia_pseudomallei_24_1976      AGCGCGCGAGCAACTCGTTGAGCAGCGCGAGGCCGTCGCGCAGGCCCTCC
Burkholderia_pseudomallei_25_1977      AGCGTGCGAGCAACTCGTTGAGCAGCGCGAGGCCGTCGCGCAGGCCCTCC
Burkholderia_pseudomallei_31_1992      AGCGTGCGAGCAACTCGTTGAGCAGCGCGAGGCCGTCGCGCAGGCCCTCC
Burkholderia_pseudomallei_33_1976      AGCGTGCGAGCAACTCGTTGAGCAGCGTGAGGCCGTCGCGCAGGCCCTCC
Burkholderia_pseudomallei_35_1963      AGCGCGCGAGCAACTCGTTGAGCAGCGCGAGGCCGTCGCGCAGGCCCTCC
Burkholderia_pseudomallei_4075_1999    AGCGCGCGAGCAACTCGTTGAGCAGCGCGAGGCCGTCGCGCAGGCCCTCC
Burkholderia_pseudomallei_5_1949       AGCGCGCGAGCAACTCGTTGAGCAGCGCGAGGCCGTCGCGCAGGCCCTCC
Burkholderia_pseudomallei_6_1960       AGCGCGCGAGCAACTCGTTGAGCAGCGCGAGGCCGTCGCGCAGGCCCTCC
Burkholderia_pseudomallei_68_1992      AGCGCGCGAGCAACTCGTTGAGCAGCGCGAGGCCGTCGCGCAGGCCCTCC
Burkholderia_pseudomallei_8_8_117_2008 AGCGTGCGAGCAACTCGTTGAGCAGCGCGAGGCCGTCGCGCAGGCCCTCC
Burkholderia_pseudomallei_91_1984      AGCGTGCGAGCAACTCGTTGAGCAGCGCGAGGCCGTCGCGCAGGCCCTCC
Burkholderia_pseudomallei_9_1988       AGCGTGCGAGCAACTCGTTGAGCAGCGCGAGGCCGTCGCGCAGGCCCTCC
Burkholderia_pseudomallei_D150_2006    AGCGCGCGAGCAACTCGTTGAGCAGCGCGAGGCCGTCGCGCAGGCCCTCC
Burkholderia_pseudomallei_D35_2003     AGCGCGCGAGCAACTCGTTGAGCAGCGCGAGGCCGTCGCGCAGGCCCTCC
Burkholderia_pseudomallei_D51_1992     AGCGCGCGAGCAACTCGTTGAGCAGCGCGAGGCCGTCGCGCAGGCCCTCC
Burkholderia_pseudomallei_D60_1992     AGCGCGCGAGCAACTCGTTGAGCAGCGCGAGGCCGTCGCGCAGGCCCTCC
Burkholderia_pseudomallei_D77_1994     AGCGCGCGAGCAACTCGTTGAGCAGCGCGAGGCCGTCGCGCAGGCCCTCC
E264_1994                              AACGCGCGAGCATCTCGTTGAGTAGCGCGAGGCCGTCGCGCAGCCCTTGC
K96243_1996                            AGCGTGCGAGCAACTCGTTGAGCAGCGTGAGGCCGTCGCGCAGGCCCTCC
MSHR346_1996                           AGCGTGCGAGCAACTCGTTGAGCAGCGCGAGGCCGTCGCGCAGGCCCTCC

1026b_1993                             GCGCCGCTCTGGCGGATTCGGCATCGCATCAGGATCACGACGAGCCGGAT
1106a_1993                             GCGCCGCTCTGGCGGATTCGGCATCGCATCAGGATCACGACGAGCCGGAT
1106b_1996                             GCGCCGCTCTGGCGGATTCGGCATCGCATCAGGATCACGACGAGCCGGAT
1710a_1996                             GCGCCGCTCTGGCGGATTCGGCATCGCATCAGGATCACGACGAGCCGGAT
1710b_1999                             GCGCCGCTCTGGCGGATTCGGCATCGCATCAGGATCACGACGAGCCGGAT
668_1995                               GCGCCGCTCTGGCGGATTCGGCATCGCATCAGGATCACGACGAGCCGGAT
Bp22_1989                              GCGCCGCTCTGGCGGATTCGGCATCGCATCAGGATCACGACGAGCCGGAT
BPC006_2008                            GCGCCGCTCTGGCGGATTCGGCATCGCATCAGGATCACGACGAGCCGGAT
Burkholderia_pseudomallei_104_1990     GCGCCGCTCTGGCGGATTCGGCATCGCATCAGGATCACGACGAGCCGGAT
Burkholderia_pseudomallei_18_1990      GCGCCGCTCTGGCGGATTCGGCATCGCATCAGGATCACGACGAGCCGGAT
Burkholderia_pseudomallei_208_1990     GCGCCGCTTTGGCGGATTCGGCATCGCATCAGGATCACGACGAGCCGGAT
Burkholderia_pseudomallei_24_1976      GCGCCGCTCTGGCGGATTCGGCATCGCATCAGGATCACGACGAGCCGGAT
Burkholderia_pseudomallei_25_1977      GCGCCGCTCTGGCGGATTCGGCATCGCATCAGGATCACGACGAGCCGGAT
Burkholderia_pseudomallei_31_1992      GCGCCGCTCTGGCGGATTCGGCATCGCATCAGGATCACGACGAGCCGGAT
Burkholderia_pseudomallei_33_1976      GCGCCGCTCTGGCGGATTCGGCATCGCATCAGGATCACGACGAGCCGGAT
Burkholderia_pseudomallei_35_1963      GCGCCGCTCTGGCGGATTCGGCATCGCATCAGGATCACGACGAGCCGGAT
Burkholderia_pseudomallei_4075_1999    GCGCCGCTCTGGCGGATTCGGCATCGCATCAGGATCACGACGAGCCGGAT
Burkholderia_pseudomallei_5_1949       GCGCCGCTCTGGCGGATTCGGCATCGCATCAGGATCACGACGAGCCGGAT
Burkholderia_pseudomallei_6_1960       GCGCCGCTCTGGCGGATTCGGCATCGCATCAGGATCACGACGAGCCGGAT
Burkholderia_pseudomallei_68_1992      GCGCCGCTCTGGCGGATTCGGCATCGCATCAGGATCACGACGAGCCGGAT
Burkholderia_pseudomallei_8_8_117_2008 GCGCCGCTCTGGCGGATTCGGCATCGCATCAGGATCACGACGAGCCGGAT
Burkholderia_pseudomallei_91_1984      GCGCCGCTCTGGCGGATTCGGCATCGCATCAGGATCACGACGAGCCGGAT
Burkholderia_pseudomallei_9_1988       GCGCCGCTCTGGCGGATTCGGCATCGCATCAGGATCACGACGAGCCGGAT
Burkholderia_pseudomallei_D150_2006    GCGCCGCTCTGGCGGATTCGGCATCGCATCAGGATCACGACGAGCCGGAT
Burkholderia_pseudomallei_D35_2003     GCGCCGCTTTGGCGGATTCGGCATCGCATCAGGATCACGACGAGCCGGAT
Burkholderia_pseudomallei_D51_1992     GCGCCGCTCTGGCGGATTCGGCATCGCATCAGGATCACGACGAGCCGGAT
Burkholderia_pseudomallei_D60_1992     GCGCCGCTCTGGCGGATTCGGCATCGCATCAGGATCACGACGAGCCGGAT
Burkholderia_pseudomallei_D77_1994     GCGCCGCTCTGGCGGATTCGGCATCGCATCAGGATCACGACGAGCCGGAT
E264_1994                              GCGCCGCTCTGGCGGATTCTGCATCGTGTCAGGATCACGACGAGCCGAAT
K96243_1996                            GCGCCGCTCTGGCGGATTCGGCATCGCATCAGGATCACGACGAGCCGGAT
MSHR346_1996                           GCGCCGCTCTGGCGGATTCGGCATCGCATCAGGATCACGACGAGCCGGAT

1026b_1993                             GTCTTTCGTGCGCAGCAGCAGCGCGAGGCAATCGCGTTCGGCCTCGGCCC
1106a_1993                             GTCTTTCGTGCGCAGCAGCAGCGCGAGGCAATCGCGTTCGGCCTCCGCCC
1106b_1996                             GTCTTTCGTGCGCAGCAGCAGCGCGAGGCAATCGCGTTCGGCCTCCGCCC
1710a_1996                             GTCTTTCGTGCGCAGCAGCAGCGCGAGGCAATCGCGTTCGGCCTCCGCCC
1710b_1999                             GTCTTTCGTGCGCAGCAGCAGCGCGAGGCAATCGCGTTCGGCCTCCGCCC
668_1995                               GTCTTTCGTGCGCAGCAGCAGCGCGAGGCAATCGCGTTCGGCCTCGGCCC
Bp22_1989                              GTCTTTCGTGCGCAGCAGCAGCGCGAGGCAATCGCGTTCGGCCTCCGCCC
BPC006_2008                            GTCTTTCGTGCGCAGCAGCAGCGCGAGGCAATCGCGTTCGGCCTCCGCCC
Burkholderia_pseudomallei_104_1990     GTCTTTCGTGCGCAGCAGCAGCGCGAGGCAATCGCGTTCGGCCTCCGCCC
Burkholderia_pseudomallei_18_1990      GTCTTTCGTGCGCAGCAGCAGCGCGAGGCAATCGCGTTCGGCCTCCGCCC
Burkholderia_pseudomallei_208_1990     GTCTTTCGTGCGCAGCAGCAGCGCGAGGCAATCGCGTTCGGCCTCGGCCC
Burkholderia_pseudomallei_24_1976      GTCTTTCGTGCGCAGCAGCAGCGCGAGGCAATCGCGTTCGGCCTCCGCCC
Burkholderia_pseudomallei_25_1977      GTCTTTCGTGCGCAGCAGCAGCGCGAGGCAATCGCGTTCGGCCTCGGCCC
Burkholderia_pseudomallei_31_1992      GTCTTTCGTGCGCAGCAGCAGCGCGAGGCAATCGCGTTCGGCCTCGGCCC
Burkholderia_pseudomallei_33_1976      GTCTTTCGTGCGCAGCAGCAGCGCGAGGCAATCGCGTTCGGCCTCCGCCC
Burkholderia_pseudomallei_35_1963      GTCTTTCGTGCGCAGCAGCAGCGCGAGGCAATCGCGTTCGGCCTCCGCCC
Burkholderia_pseudomallei_4075_1999    GTCTTTCGTGCGCAGCAGCAGCGCGAGGCAATCGCGTTCGGCCTCCGCCC
Burkholderia_pseudomallei_5_1949       GTCTTTCGTGCGCAGCAGCAGCGCGAGGCAATCGCGTTCGGCCTCGGCCC
Burkholderia_pseudomallei_6_1960       GTCTTTCGTGCGCAGCAGCAGCGCGAGGCAATCGCGTTCGGCCTCCGCCC
Burkholderia_pseudomallei_68_1992      GTCTTTCGTGCGCAGCAGCAGCGCGAGGCAATCGCGTTCGGCCTCCGCCC
Burkholderia_pseudomallei_8_8_117_2008 GTCTTTCGTGCGCAGCAGCAGCGCGAGGCAATCGCGTTCGGCCTCCGCCC
Burkholderia_pseudomallei_91_1984      GTCTTTCGTGCGCAGCAGCAGCGCGAGGCAATCGCGTTCGGCCTCCGCCC
Burkholderia_pseudomallei_9_1988       GTCTTTCGTGCGCAGCAGCAGCGCGAGGCAATCGCGTTCGGCCTCCGCCC
Burkholderia_pseudomallei_D150_2006    GTCTTTCGTGCGCAGCAGCAGCGCGAGGCAATCGCGTTCGGCCTCCGCCC
Burkholderia_pseudomallei_D35_2003     GTCTTTCGTGCGCAGCAGTAGCGCGAGGCAATCGCGTTCGGCCTCGGCCC
Burkholderia_pseudomallei_D51_1992     GTCTTTCGTGCGCAGCAGCAGCGCGAGGCAATCGCGTTCGGCCTCGGCCC
Burkholderia_pseudomallei_D60_1992     GTCTTTCGTGCGCAGCAGCAGCGCGAGGCAATCGCGTTCGGCCTCCGCCC
Burkholderia_pseudomallei_D77_1994     GTCTTTCGTGCGCAGCAGCAGCGCGAGGCAATCGCGTTCGGCCTCCGCCC
E264_1994                              GTCCTTCGTGCGCAACAGCAGCGCGCGGCAGTCGCGTTCCGCCTCCGCCC
K96243_1996                            GTCTTTCGTGCGCAGCAGCAGCGCGAGGCAATCGCGTTCGGCCTCCGCCC
MSHR346_1996                           GTCTTTCGTGCGCAGCAGCAGCGCGAGGCAATCGCGTTCGGCCTCGGCCC

1026b_1993                             AGTTCGCGGGCTGAGGCGCTTCGACGAACTCGCCATATTGCGCATCTTTC
1106a_1993                             AGTTCGCGGGCTGAGGCGCTTCGACGAACTCGCCATATTGCGCATCTTTC
1106b_1996                             AGTTCGCGGGCTGAGGCGCTTCGACGAACTCGCCATATTGCGCATCTTTC
1710a_1996                             AGTTCGCGGGCTGAGGCGCTTCGACGAACTCGCCATATTGCGCATCTTTC
1710b_1999                             AGTTCGCGGGCTGAGGCGCTTCGACGAACTCGCCATATTGCGCATCTTTC
668_1995                               AGTTCGCGGGCTGAGGCGCTTCGACGAACTCGCCATATTGCGCATCTTTC
Bp22_1989                              AGTTCGCGGGCTGAGGCGCTTCGACGAACTCGCCATATTGCGCATCTTTC
BPC006_2008                            AGTTCGCGGGCTGAGGCGCTTCGACGAACTCGCCATATTGCGCATCTTTC
Burkholderia_pseudomallei_104_1990     AGTTCGCGGGCTGAGGCGCTTCGACGAACTCGCCATATTGCGCATCTTTC
Burkholderia_pseudomallei_18_1990      AGTTCGCGGGCTGAGGCGCTTCGACGAACTCGCCATATTGCGCATCTTTC
Burkholderia_pseudomallei_208_1990     AGTTCGCGGGCTGAGGCGCTTCGACGAACTCGCCATATTGCGCATCTTTC
Burkholderia_pseudomallei_24_1976      AGTTCGCGGGCTGGGGCGCTTCGACGAACTCGCCATATTGCGCATCTTTC
Burkholderia_pseudomallei_25_1977      AGTTCGCGGGCTGAGGCGCTTCGACGAACTCGCCATATTGCGCATCTTTC
Burkholderia_pseudomallei_31_1992      AGTTCGCGGGCTGAGGCGCTTCGACGAACTCGCCATATTGCGCATCTTTC
Burkholderia_pseudomallei_33_1976      AGTTCGCGGGCTGAGGCGCTTCGACGAACTCGCCATATTGCGCATCTTTC
Burkholderia_pseudomallei_35_1963      AGTTCGCGGGCTGGGGCGCTTCGACGAACTCGCCATATTGCGCATCTTTC
Burkholderia_pseudomallei_4075_1999    AGTTCGCGGGCTGAGGCGCTTCGACGAACTCGCCATATTGCGCATCTTTC
Burkholderia_pseudomallei_5_1949       AGTTCGCGGGCTGAGGCGCTTCGACGAACTCGCCATATTGCGCATCTTTC
Burkholderia_pseudomallei_6_1960       AGTTCGCGGGCTGAGGCGCTTCGACGAACTCGCCATATTGCGCATCTTTC
Burkholderia_pseudomallei_68_1992      AGTTCGCGGGCTGAGGCGCTTCGACGAACTCGCCATATTGCGCATCTTTC
Burkholderia_pseudomallei_8_8_117_2008 AGTTCGCGGGCTGAGGCGCTTCGACGAACTCGCCATATTGCGCATCTTTC
Burkholderia_pseudomallei_91_1984      AGTTCGCGGGCTGAGGCGCTTCGACGAACTCGCCATATTGCGCATCTTTC
Burkholderia_pseudomallei_9_1988       AGTTCGCGGGCTGAGGCGCTTCGACGAACTCGCCATATTGCGCATCTTTC
Burkholderia_pseudomallei_D150_2006    AGTTCGCGGGCTGAGGCGCTTCGACGAACTCGCCATATTGCGCATCTTTC
Burkholderia_pseudomallei_D35_2003     AGTTCGCGGGCTGAGGCGCTTCGACGAACTCGCCATATTGCGCATCTTTC
Burkholderia_pseudomallei_D51_1992     AGTTCGCGGGCTGAGGCGCTTCGACGAACTCGCCATATTGCGCATCTTTC
Burkholderia_pseudomallei_D60_1992     AGTTCGCGGGCTGAGGCGCTTCGACGAACTCGCCATATTGCGCATCTTTC
Burkholderia_pseudomallei_D77_1994     AGTTCGCGGGCTGAGGCGCTTCGACGAACTCGCCATATTGCGCATCTTTC
E264_1994                              AGTTCGCGGGCTGAGGCGCTTCGACGAACTCGCCATATTGCGCATCCTTC
K96243_1996                            AGTTCGCGGGCTGAGGCGCTTCGACGAACTCGCCATATTGCGCATCTTTC
MSHR346_1996                           AGTTCGCGGGCTGAGGCGCTTCGACGAACTCGCCATATTGCGCATCTTTC

1026b_1993                             CTCGGCGCGATCGCGGATTGCAGCATCACGAACGCCGGATCGTATTCGAG
1106a_1993                             CTCGGCGCGATCGCGGATTGCAGCATCACGAACGCCGGATCGTATTCGAG
1106b_1996                             CTCGGCGCGATCGCGGATTGCAGCATCACGAACGCCGGATCGTATTCGAG
1710a_1996                             CTCGGCGCGATCGCGGATTGCAGCATCACGAACGCCGGATCGTATTCGAG
1710b_1999                             CTCGGCGCGATCGCGGATTGCAGCATCACGAACGCCGGATCGTATTCGAG
668_1995                               CTCGGCGCGATCGCGGATTGCAGCATCACGAACGCCGGATCGTATTCGAG
Bp22_1989                              CTCGGCGCGATCGCGGATTGCAGCATCACGAACGCCGGATCGTATTCGAG
BPC006_2008                            CTCGGCGCGATCGCGGATTGCAGCATCACGAACGCCGGATCGTATTCGAG
Burkholderia_pseudomallei_104_1990     CTCGGCGCGATCGCGGATTGCAGCATCACGAACGCCGGATCGTATTCGAG
Burkholderia_pseudomallei_18_1990      CTCGGCGCGATCGCGGATTGCAGCATCACGAACGCCGGATCGTATTCGAG
Burkholderia_pseudomallei_208_1990     CTCGGCGCGATCGCGGATTGCAGCATCACGAACGCCGGATCGTATTCGAG
Burkholderia_pseudomallei_24_1976      CTCGGCGCGATCGCGGATTGCAGCATCACGAACGCCGGATCGTATTCGAG
Burkholderia_pseudomallei_25_1977      CTCGGCGCGATCGCGGATTGCAGCATCACGAACGCCGGATCGTATTCGAG
Burkholderia_pseudomallei_31_1992      CTCGGCGCGATCGCGGATTGCAGCATCACGAACGCCGGATCGTATTCGAG
Burkholderia_pseudomallei_33_1976      CTCGGCGCGATCGCGGATTGCAGCATCACGAACGCCGGATCGTATTCGAG
Burkholderia_pseudomallei_35_1963      CTCGGCGCGATCGCGGATTGCAGCATCACGAACGCCGGATCGTATTCGAG
Burkholderia_pseudomallei_4075_1999    CTCGGCGCGATCGCGGATTGCAGCATCACGAACGCCGGATCGTATTCGAG
Burkholderia_pseudomallei_5_1949       CTCGGCGCGATCGCGGATTGCAGCATCACGAACGCCGGATCGTATTCGAG
Burkholderia_pseudomallei_6_1960       CTCGGCGCGATCGCGGATTGCAGCATCACGAACGCCGGATCGTATTCGAG
Burkholderia_pseudomallei_68_1992      CTCGGCGCGATCGCGGATTGCAGCATCACGAACGCCGGATCGTATTCGAG
Burkholderia_pseudomallei_8_8_117_2008 CTCGGCGCGATCGCGGATTGCAGCATCACGAACGCCGGATCGTATTCGAG
Burkholderia_pseudomallei_91_1984      CTCGGCGCGATCGCGGATTGCAGCATCACGAACGCCGGATCGTATTCGAG
Burkholderia_pseudomallei_9_1988       CTCGGCGCGATCGCGGATTGCAGCATCACGAACGCCGGATCGTATTCGAG
Burkholderia_pseudomallei_D150_2006    CTCGGCGCGATCGCGGATTGCAGCATCACGAACGCCGGATCGTATTCGAG
Burkholderia_pseudomallei_D35_2003     CTCGGCGCGATCGCGGATTGCAGCATCACGAACGCCGGATCGTATTCGAG
Burkholderia_pseudomallei_D51_1992     CTCGGCGCGATCGCGGATTGCAGCATCACGAACGCCGGATCGTATTCGAG
Burkholderia_pseudomallei_D60_1992     CTCGGCGCGATCGCGGATTGCAGCATCACGAACGCCGGATCGTATTCGAG
Burkholderia_pseudomallei_D77_1994     CTCGGCGCGATCGCGGATTGCAGCATCACGAACGCCGGATCGTATTCGAG
E264_1994                              TTCGGCGCGATCGCGGATTGCAGCATCACGAACGCCGGATCGTATTCGAG
K96243_1996                            CTCGGCGCGATCGCGGATTGCAGCATCACGAACGCCGGATCGTATTCGAG
MSHR346_1996                           CTCGGCGCGATCGCGGATTGCAGCATCACGAACGCCGGATCGTATTCGAG

1026b_1993                             GTCCGGCCCGCAGGGTGCGTCCGGCGAGACGGGCTCGAGAAGATCCGCAT
1106a_1993                             GTCCGGCCCGCAGGGTGCGTCCGGCGAGACGGGCTCGAGAAGATCCGCAT
1106b_1996                             GTCCGGCCCGCAGGGTGCGTCCGGCGAGACGGGCTCGAGAAGATCCGCAT
1710a_1996                             GTCCGGCCCGCAGGGTGCGTCCGGCGAGACGGGCTCGAGAAGATCCGCAT
1710b_1999                             GTCCGGCCCGCAGGGTGCGTCCGGCGAGACGGGCTCGAGAAGATCCGCAT
668_1995                               GTCCGGCCCGCAGGGTGCGTCCGGCGAGACGGGCTCGAGAAGATCCGCAT
Bp22_1989                              GTCCGGCCCGCAGGGTGCGTCCGGCGAGACGGGCTCGAGAAGATCCGCAT
BPC006_2008                            GTCCGGCCCGCAGGGTGCGTCCGGCGAGACGGGCTCGAGAAGATCCGCAT
Burkholderia_pseudomallei_104_1990     GTCCGGCCCGCAGGGTGCGTCCGGCGAGACGGGCTCGAGAAGATCCGCAT
Burkholderia_pseudomallei_18_1990      GTCCGGCCCGCAGGGTGCGTCCGGCGAGACGGGCTCGAGAAGATCCGCAT
Burkholderia_pseudomallei_208_1990     GTCCGGCCCGCAGGGTGCGTCCGGCGAGACGGGCTCGAGAAGATCCGCAT
Burkholderia_pseudomallei_24_1976      GTCCGGCCCGCAGGGTGCGTCCGGCGAGACGGGCTCGAGAAGATCCGCAT
Burkholderia_pseudomallei_25_1977      GTCCGGCCCGCAGGGTGCGTCCGGCGAGACGGGCTCGAGAAGATCCGCAT
Burkholderia_pseudomallei_31_1992      GTCCGGCCCGCAGGGTGCGTCCGGCGAGACGGGCTCGAGAAGATCCGCAT
Burkholderia_pseudomallei_33_1976      GTCCGGCCCGCAGGGTGCGTCCGGCGAGACGGGCTCGAGAAGATCCGCAT
Burkholderia_pseudomallei_35_1963      GTCCGGCCCGCAGGGTGCGTCCGGCGAGACGGGCTCGAGAAGATCCGCAT
Burkholderia_pseudomallei_4075_1999    GTCCGGCCCGCAGGGTGCGTCCGGCGAGACGGGCTCGAGAAGATCCGCAT
Burkholderia_pseudomallei_5_1949       GTCCGGCCCGCAGGGTGCGGCCGGCGAGACGGGCTCGAGAAGATCCGCAT
Burkholderia_pseudomallei_6_1960       GTCCGGCCCGCAGGGTGCGTCCGGCGAGACGGGCTCGAGAAGATCCGCAT
Burkholderia_pseudomallei_68_1992      GTCCGGCCCGCAGGGTGCGTCCGGCGAGACGGGCTCGAGAAGATCCGCAT
Burkholderia_pseudomallei_8_8_117_2008 GTCCGGCCCGCAGGGTGCGTCCGGCGAGACGGGCTCGAGAAGATCCGCAT
Burkholderia_pseudomallei_91_1984      GTCCGGCCCGCAGGGTGCGTCCGGCGAGACGGGCTCGAGAAGATCCGCAT
Burkholderia_pseudomallei_9_1988       GTCCGGCCCGCAGGGTGCGTCCGGCGAGACGGGCTCGAGAAGATCCGCAT
Burkholderia_pseudomallei_D150_2006    GTCCGGCCCGCAGGGTGCGTCCGGCGAGACGGGCTCGAGAAGATCCGCAT
Burkholderia_pseudomallei_D35_2003     GTCCGGCCCGCAGGGTGCGTCCGGCGAGACGGGCTCGAGAAGATCCGCAT
Burkholderia_pseudomallei_D51_1992     GTCCGGCCCGCAGGGTGCGTCCGGCGAGACGGGCTCGAGAAGATCCGCAT
Burkholderia_pseudomallei_D60_1992     GTCCGGCCCGCAGGGTGCGTCCGGCGAGACGGGCTCGAGAAGATCCGCAT
Burkholderia_pseudomallei_D77_1994     GTCCGGCCCGCAGGGTGCGTCCGGCGAGACGGGCTCGAGAAGATCCGCAT
E264_1994                              GTCCGGCCCGCAGGGCGCATCCTGTGAGACGGGCGCGAGAAGATCCGCGT
K96243_1996                            GTCCGGCCCGCAGGGTGCGTCCGGCGAGACGGGCTCGAGAAGATCCGCAT
MSHR346_1996                           GTCCGGCCCGCAGGGTGCGTCCGGCGAGACGGGCTCGAGAAGATCCGCAT

1026b_1993                             AGCGCAGCGCGGCGGCGGGTGGGGTGGCATTCATCGATGAGCTCTCTCCA
1106a_1993                             AGCGCAGCGCGGCGGCGGGTGGGGTGGCATTCATCGATGAGCTCTCTCCA
1106b_1996                             AGCGCAGCGCGGCGGCGGGTGGGGTGGCATTCATCGATGAGCTCTCTCCA
1710a_1996                             AGCGCAGCGCGGCGGCGGGTGGGGTGGCATTCATCAATGAGCTCTCTCCA
1710b_1999                             AGCGCAGCGCGGCGGCGGGTGGGGTGGCATTCATCAATGAGCTCTCTCCA
668_1995                               AGCGCAGCGCGGCGGCGGGTGGGGTGGCATTCATCGATGAGCTCTCTCCA
Bp22_1989                              AGCGCAGCGCGGCGGCGGGTGGGGTGGCATTCATCGATGAGCTCTCTCCA
BPC006_2008                            AGCGCAGCGCGGCGGCGGGTGGGGTGGCATTCATCGATGAGCTCTCTCCA
Burkholderia_pseudomallei_104_1990     AGCGCAGCGCGGCGGCGGGTGGGGTGGCATTCATCAATGAGCTCTCTCCA
Burkholderia_pseudomallei_18_1990      AGCGCAGCGCGGCGGCGGGTGGGGTGGCATTCATCAATGAGCTCTCTCCA
Burkholderia_pseudomallei_208_1990     AGCGCAGCGCGGCGGCGGGTGGGGTGGCATTCATCAATGAGCTCTCTCCA
Burkholderia_pseudomallei_24_1976      AGCGCAGCGCGGCGGCGGGTGGGGTGGCATTCATCAATGAGCTCTCTCCA
Burkholderia_pseudomallei_25_1977      AGCGCAGCGCGGCGGCGGGTGGGGTGGCATTCATCGATGAGCTCTCTCCA
Burkholderia_pseudomallei_31_1992      AGCGCAGCGCGGCGGCGGGTGGGGTGGCATTCATCGATGAGCTCTCTCCA
Burkholderia_pseudomallei_33_1976      AGCGCAGCGCGGCGGCGGGTGGGGTGGCATTCATCGATGAGCTCTCTCCA
Burkholderia_pseudomallei_35_1963      AGCGCAGCGCGGCGGCGGGTGGGGTGGCATTCATCGATGAGCTCTCTCCA
Burkholderia_pseudomallei_4075_1999    AGCGCAGCGCGGCGGCGGGTGGGGTGGCATTCATCAATGAGCTCTCTCCA
Burkholderia_pseudomallei_5_1949       AGCGCAGCGCGGCGGCGGGTGGGGTGGCATTCATCAATGAGCTCTCTCCA
Burkholderia_pseudomallei_6_1960       AGCGCAGCGCGGCGGCGGGTGGGGTGGCATTCATCAATGAGCTCTCTCCA
Burkholderia_pseudomallei_68_1992      AGCGCAGCGCGGCGGCGGGTGGGGTGGCATTCATCAATGAGCTCTCTCCA
Burkholderia_pseudomallei_8_8_117_2008 AGCGCAGCGCGGCGGCGGGTGGGGTGGCATTCATCAATGAGCTCTCTCCA
Burkholderia_pseudomallei_91_1984      AGCGCAGCGCGGCGGCGGGTGGGGTGGCATTCATCAATGAGCTCTCTCCA
Burkholderia_pseudomallei_9_1988       AGCGCAGCGCGGCGGCGGGTGGGGTGGCATTCATCAATGAGCTCTCTCCA
Burkholderia_pseudomallei_D150_2006    AGCGCAGCGCGGCGGCGGGTGGGGTGGCATTCATCAATGAGCTCTCTCCA
Burkholderia_pseudomallei_D35_2003     AGCGCAGCGCGGCGGCGGGTGGGGTGGCATTCATCAATGAGCTCTCTCCA
Burkholderia_pseudomallei_D51_1992     AGCGCAGCGCGGCGGCGGGTGGGGTGGCATTCATCAATGAGCTCTCTCCA
Burkholderia_pseudomallei_D60_1992     AGCGCAGCGCGGCGGCGGGTGGGGTGGCATTCATCAATGAGCTCTCTCCA
Burkholderia_pseudomallei_D77_1994     AGCGCAGCGCGGCGGCGGGTGGGGTGGCATTCATCAATGAGCTCTCTCCA
E264_1994                              AGCGCAGCGTTGCAGCGGGTGTGGTGGCATTCATCGATGAGCGATCTCCA
K96243_1996                            AGCGCAGCGCGGCGGCGGATGGGGTGGCATTCATCGATGAGCTCTCTCCA
MSHR346_1996                           AGCGCAGCGCGGCGGCGGGTGGGGTGGCATTCATCAATGAGCTCTCTCCA

1026b_1993                             GATCAGGAACAGTATTTTTCCGGCTCGAACACCATGCCGACGACCGGCCT
1106a_1993                             GATCAGGAACAGTATTTTTCCGGCTCGAACACCATGCCGACGACCGGCCT
1106b_1996                             GATCAGGAACAGTATTTTTCCGGCTCGAACACCATGCCGACGACCGGCCT
1710a_1996                             GATCAGGAACAGTATTTTTCCGGCTCGAACACCATGCCGACGACCGGCCT
1710b_1999                             GATCAGGAACAGTATTTTTCCGGCTCGAACACCATGCCGACGACCGGCCT
668_1995                               GATCAGGAACAGTATTTTTCCGGCTCGAACACCATGCCGACGACCGGCCT
Bp22_1989                              GATCAGGAACAGTATTTTTCCGGCTCGAACACCATGCCGACGACCGGCCT
BPC006_2008                            GATCAGGAACAGTATTTTTCCGGCTCGAACACCATGCCGACGACCGGCCT
Burkholderia_pseudomallei_104_1990     GATCAGGAACAGTATTTTTCCGGCTCGAACACCATGCCGACGACCGGCCT
Burkholderia_pseudomallei_18_1990      GATCAGGAACAGTATTTTTCCGGCTCGAACACCATGCCGACGACCGGCCT
Burkholderia_pseudomallei_208_1990     GATCAGGAACAGTATTTTTCCGGCTCGAACACCATGCCGACGACCGGCCT
Burkholderia_pseudomallei_24_1976      GATCAGGAACAGTATTTTTCCGGCTCGAACACCATGCCGACGACCGGCCT
Burkholderia_pseudomallei_25_1977      GATCAGGAACAGTATTTTTCCGGCTCGAACACCATGCCGACGACCGGCCT
Burkholderia_pseudomallei_31_1992      GATCAGGAACAGTATTTTTCCGGCTCGAACACCATGCCGACGACCGGCCT
Burkholderia_pseudomallei_33_1976      GATCAGGAACAGTATTTTTCCGGCTCGAACACCATGCCGACGACCGGCCT
Burkholderia_pseudomallei_35_1963      GATCAGGAACAGTATTTTTCCGGCTCGAACACCATGCCGACGACCGGCCT
Burkholderia_pseudomallei_4075_1999    GATCAGGAACAGTATTTTTCCGGCTCGAACACCATGCCGACGACCGGCCT
Burkholderia_pseudomallei_5_1949       GATCAGGAACAGTATTTTTCCGGCTCGAACACCATGCCGACGACCGGCCT
Burkholderia_pseudomallei_6_1960       GATCAGGAACAGTATTTTTCCGGCTCGAACACCATGCCGACGACCGGCCT
Burkholderia_pseudomallei_68_1992      GATCAGGAACAGTATTTTTCCGGCTCGAACACCATGCCGACGACCGGCCT
Burkholderia_pseudomallei_8_8_117_2008 GATCAGGAACAGTATTTTTCCGGCTCGAACACCATGCCGACGACCGGCCT
Burkholderia_pseudomallei_91_1984      GATCAGGAACAGTATTTTTCCGGCTCGAACACCATGCCGACGACCGGCCT
Burkholderia_pseudomallei_9_1988       GATCAGGAACAGTATTTTTCCGGCTCGAACACCATGCCGACGACCGGCCT
Burkholderia_pseudomallei_D150_2006    GATCAGGAACAGTATTTTTCCGGCTCGAACACCATGCCGACGACCGGCCT
Burkholderia_pseudomallei_D35_2003     GATCAGGAACAGTATTTTTCCGGCTCGAACACCATGCCGACGACCGGCCT
Burkholderia_pseudomallei_D51_1992     GATCAGGAACAGTATTTTTCCGGCTCGAACACCATGCCGACGACCGGCCT
Burkholderia_pseudomallei_D60_1992     GATCAGGAACAGTATTTTTCCGGCTCGAACACCATGCCGACGACCGGCCT
Burkholderia_pseudomallei_D77_1994     GATCAGGAACAGTATTTTTCCGGCTCGAACACCATGCCGACGACCGGCCT
E264_1994                              GATCAGGAACAGTATTTTTCAGGCTCGAACACCATGCCGACGACCGGCTT
K96243_1996                            GATCAGGAACAGTATTTTTCCGGCTCGAACACCATGCCGACGACCGGCCT
MSHR346_1996                           GATCAGGAACAGTATTTTTCCGGCTCGAACATCATGCCGACGACCGGCCT

1026b_1993                             GTCGTCCCTCGATTCGCCGAGCCAGGTCGAATAGCCGAGGCGGTGCGTGG
1106a_1993                             GTCGTCCCTCGATTCGCCGAGCCAGGTCGAATAGCCGAGGCGGTGCGTGG
1106b_1996                             GTCGTCCCTCGATTCGCCGAGCCAGGTCGAATAGCCGAGGCGGTGCGTGG
1710a_1996                             GTCGTCCCTCGATTCGCCGAGCCAGGTCGAATAGCCGAGGCGGTGCGTGG
1710b_1999                             GTCGTCCCTCGATTCGCCGAGCCAGGTCGAATAGCCGAGGCGGTGCGTGG
668_1995                               GTCGTCCCTCGATTCGCCGAGCCAGGTCGAATAGCCGAGGCGGTGCGTGG
Bp22_1989                              GTCGTCCCTCGATTCGCCGAGCCAGGTCGAATAGCCGAGGCGGTGCGTGG
BPC006_2008                            GTCGTCCCTCGATTCGCCGAGCCAGGTCGAATAGCCGAGGCGGTGCGTGG
Burkholderia_pseudomallei_104_1990     GTCGTCCCTCGATTCGCCGAGCCAGGTCGAATAGCCGAGGCGGTGCGTGG
Burkholderia_pseudomallei_18_1990      GTCGTCCCTCGATTCGCCGAGCCAGGTCGAATAGCCGAGGCGGTGCGTGG
Burkholderia_pseudomallei_208_1990     GTCGTCCCTCGATTCGCCGAGCCAGGTCGAATAGCCGAGGCGGTGCGTGG
Burkholderia_pseudomallei_24_1976      GTCGTCCCTCGATTCGCCGAGCCAGGTCGAATAGCCGAGGCGGTGCGTGG
Burkholderia_pseudomallei_25_1977      GTCGTCCCTCGATTCGCCGAGCCAGGTCGAATAGCCGAGGCGGTGCGTGG
Burkholderia_pseudomallei_31_1992      GTCGTCCCTCGATTCGCCGAGCCAGGTCGAATAGCCGAGGCGGTGCGTGG
Burkholderia_pseudomallei_33_1976      GTCGTCCCTCGATTCGCCGAGCCAGGTCGAATAGCCGAGGCGGTGCGTGG
Burkholderia_pseudomallei_35_1963      GTCGTCCCTCGATTCGCCGAGCCAGGTCGAATAGCCGAGGCGGTGCGTGG
Burkholderia_pseudomallei_4075_1999    GTCGTCCCTCGATTCGCCGAGCCAGGTCGAATAGCCGAGGCGGTGCGTGG
Burkholderia_pseudomallei_5_1949       GTCGTCCCTCGATTCGCCGAGCCAGGTCGAATAGCCGAGGCGGTGCGTGG
Burkholderia_pseudomallei_6_1960       GTCGTCCCTCGATTCGCCGAGCCAGGTCGAATAGCCGAGGCGGTGCGTGG
Burkholderia_pseudomallei_68_1992      GTCGTCCCTCGATTCGCCGAGCCAGGTCGAATAGCCGAGGCGGTGCGTGG
Burkholderia_pseudomallei_8_8_117_2008 GTCGTCCCTCGATTCGCCGAGCCAGGTCGAATAGCCGAGGCGGTGCGTGG
Burkholderia_pseudomallei_91_1984      GTCGTCCCTCGATTCGCCGAGCCAGGTCGAATAGCCGAGGCGGTGCGTGG
Burkholderia_pseudomallei_9_1988       GTCGTCCCTCGATTCGCCGAGCCAGGTCGAATAGCCGAGGCGGTGCGTGG
Burkholderia_pseudomallei_D150_2006    GTCGTCCCTCGATTCGCCGAGCCAGGTCGAATAGCCGAGGCGGTGCGTGG
Burkholderia_pseudomallei_D35_2003     GTCGTCCCTCGATTCGCCGAGCCAGGTCGAATAGCCGAGGCGGTGCGTGG
Burkholderia_pseudomallei_D51_1992     GTCGTCCCTCGATTCGCCGAGCCAGGTCGAATAGCCGAGGCGGTGGGTGG
Burkholderia_pseudomallei_D60_1992     GTCGTCCCTCGATTCGCCGAGCCAGGTCGAATAGCCGAGGCGGTGCGTGG
Burkholderia_pseudomallei_D77_1994     GTCGTCCCTCGATTCGCCGAGCCAGGTCGAATAGCCGAGGCGGTGCGTGG
E264_1994                              GTCGTCCCTCGATTCCCCGAGCCAGGTCGAATAGCCGAGACGGTGCGCGG
K96243_1996                            GTCGTCCCTCGATTCGCCGAGCCAGGTCGAATAGCCGAGGCGGTGCGTGG
MSHR346_1996                           GTCGTCCCTCGATTCGCCGAGCCAGGTCGAATAGCCGAGGCGGTGCGTGG

1026b_1993                             TATCCGCGCGGGCGGGCGGCGCGGCGCGCGGCTTGACGAGCAGCTTGATC
1106a_1993                             TATCCGCGCGGGCGGGCGGCGCGGCGCGTGGCTTGACGAGCAGCTTGATC
1106b_1996                             TATCCGCGCGGGCGGGCGGCGCGGCGCGTGGCTTGACGAGCAGCTTGATC
1710a_1996                             TATCCGCGCGGGCGGGCGGCGCGGCGCGCGGCTTGACGAGCAGCTTGATC
1710b_1999                             TATCCGCGCGGGCGGGCGGCGCGGCGCGCGGCTTGACGAGCAGCTTGATC
668_1995                               TATCCGCGCGGGCGGGCGGCGCGGCGCGCGGCTTGACGAGCAGCTTGATC
Bp22_1989                              TATCCGCGCGGGCGGGCGGCGCGGCGCGTGGCTTGACGAGCAGCTTGATC
BPC006_2008                            TATCCGCGCGGGCGGGCGGCGCGGCGCGTGGCTTGACGAGCAGCTTGATC
Burkholderia_pseudomallei_104_1990     TATCCGCGCGGGCGGGCGGCGCGGCGCGCGGCTTGACGAGCAGCTTGATC
Burkholderia_pseudomallei_18_1990      TATCCGCGCGGGCGGGCGGCGCGGCGCGCGGCTTGACGAGCAGCTTGATC
Burkholderia_pseudomallei_208_1990     TATCCGCGCGGGCGGGCGGCGCGGCGCGCGGCTTGACGAGCAGCTTGATC
Burkholderia_pseudomallei_24_1976      TATCCGCGCGGGCGGGCGGCGCGGCGCGCGGCTTGACGAGCAGCTTGATC
Burkholderia_pseudomallei_25_1977      TATCCGCGCGGGCGGGCGGCGCGGCGCGCGGCTTGACGAGCAGCTTGATC
Burkholderia_pseudomallei_31_1992      TATCCGCGCGGGCGGGCGGCGCGGCGCGCGGCTTGACGAGCAGCTTGATC
Burkholderia_pseudomallei_33_1976      TATCCGCGCGGGCGGGCGGCGCGGCGCGTGGCTTGACGAGCAGCTTGATC
Burkholderia_pseudomallei_35_1963      TATCCGCGCGGGCGGGCGGCGCGGCGCGCGGCTTGACGAGCAGCTTGATC
Burkholderia_pseudomallei_4075_1999    TATCCGCGCGGGCGGGCGGCGCGGCGCGCGGCTTGACGAGCAGCTTGATC
Burkholderia_pseudomallei_5_1949       TATCCGCGCGGGCGGGCGGCGCGGCGCGCGGCTTGACGAGCAGCTTGATC
Burkholderia_pseudomallei_6_1960       TATCCGCGCGGGCGGGCGGCGCGGCGCGCGGCTTGACGAGCAGCTTGATC
Burkholderia_pseudomallei_68_1992      TATCCGCGCGGGCGGGCGGCGCGGCGCGCGGCTTGACGAGCAGCTTGATC
Burkholderia_pseudomallei_8_8_117_2008 TATCCGCGCGGGCGGGCGGCGCGGCGCGCGGCTTGACGAGCAGCTTGATC
Burkholderia_pseudomallei_91_1984      TATCCGCGCGGGCGGGCGGCGCGGCGCGCGGCTTGACGAGCAGCTTGATC
Burkholderia_pseudomallei_9_1988       TATCCGCGCGGGCGGGCGGCGCGGCGCGCGGCTTGACGAGCAGCTTGATC
Burkholderia_pseudomallei_D150_2006    TATCCGCGCGGGCGGGCGGCGCGGCGCGCGGCTTGACGAGCAGCTTGATC
Burkholderia_pseudomallei_D35_2003     TATCCGCGCGGGCGGGCGGCGCGGCGCGCGGCTTGACGAGCAGCTTGATC
Burkholderia_pseudomallei_D51_1992     TATCCGCGCGGGCGGGCGGCGCGGCGCGCGGCTTGACGAGCAGCTTGATC
Burkholderia_pseudomallei_D60_1992     TATCCGCGCGGGCGGGCGGCGCGGCGCGCGGCTTGACGAGCAGCTTGATC
Burkholderia_pseudomallei_D77_1994     TATCCGCGCGGGCGGGCGGCGCGGCGCGCGGCTTGACGAGCAGCTTGATC
E264_1994                              TGTCCGCGCGGGCGGGCGGTGCGGCGCGCGGCTTGACGAGCAGCTTGATC
K96243_1996                            TATCCGCGCGGGCGGGCGGCGCGGCGCGTGGCTTGACGAGCAGCTTGATC
MSHR346_1996                           TATCCGCGCGGGCGGGCGGCGCGGCGCGCGGCTTGACGAGCAGCTTGATC

1026b_1993                             TCCCAGTCGTATTCGTGACCGACGAAGGCGCGCACCCAATCGACCAGGGT
1106a_1993                             TCCCAGTCGTATTCGTGACCGACGAAGGCGCGCACCCAATCGACCAGGGT
1106b_1996                             TCCCAGTCGTATTCGTGACCGACGAAGGCGCGCACCCAATCGACCAGGGT
1710a_1996                             TCCCAGTCGTATTCGTGACCGACGAAGGCGCGCACCCAATCGACCAGGGT
1710b_1999                             TCCCAGTCGTATTCGTGACCGACGAAGGCGCGCACCCAATCGACCAGGGT
668_1995                               TCCCAGTCGTATTCGTGACCGACGAAGGCGCGCACCCAATCGACCAGGGT
Bp22_1989                              TCCCAGTCGTATTCGTGACCGACGAAGGCGCGCACCCAATCGACCAGGGT
BPC006_2008                            TCCCAGTCGTATTCGTGACCGACGAAGGCGCGCACCCAATCGACCAGGGT
Burkholderia_pseudomallei_104_1990     TCCCAGTCGTATTCGTGACCGACGAAGGCGCGCACCCAATCGACCAGGGT
Burkholderia_pseudomallei_18_1990      TCCCAGTCGTATTCGTGACCGACGAAGGCGCGCACCCAATCGACCAGGGT
Burkholderia_pseudomallei_208_1990     TCCCAGTCGTATTCGTGACCGACGAAGGCGCGCACCCAATCGACCAGGGT
Burkholderia_pseudomallei_24_1976      TCCCAGTCGTATTCGTGACCGACGAAGGCGCGCACCCAATCGACCAGGGT
Burkholderia_pseudomallei_25_1977      TCCCAGTCGTATTCGTGACCGACGAAGGCGCGCACCCAATCGACCAGGGT
Burkholderia_pseudomallei_31_1992      TCCCAGTCGTATTCGTGACCGACGAAGGCGCGCACCCAATCGACCAGGGT
Burkholderia_pseudomallei_33_1976      TCCCAGTCGTATTCGTGACCGACGAAGGCGCGCACCCAATCGACCAGGGT
Burkholderia_pseudomallei_35_1963      TCCCAGTCGTATTCGTGACCGACGAAGGCGCGCACCCAATCGACCAGGGT
Burkholderia_pseudomallei_4075_1999    TCCCAGTCGTATTCGTGACCGACGAAGGCGCGCACCCAATCGACCAGGGT
Burkholderia_pseudomallei_5_1949       TCCCAGTCGTATTCGTGACCGACGAAGGCGCGCACCCAATCGACCAGGGT
Burkholderia_pseudomallei_6_1960       TCCCAGTCGTATTCGTGACCGACGAAGGCGCGCACCCAATCGACCAGGGT
Burkholderia_pseudomallei_68_1992      TCCCAGTCGTATTCGTGACCGACGAAGGCGCGCACCCAATCGACCAGGGT
Burkholderia_pseudomallei_8_8_117_2008 TCCCAGTCGTATTCGTGACCGACGAAGGCGCGCACCCAATCGACCAGGGT
Burkholderia_pseudomallei_91_1984      TCCCAGTCGTATTCGTGACCGACGAAGGCGCGCACCCAATCGACCAGGGT
Burkholderia_pseudomallei_9_1988       TCCCAGTCGTATTCGTGACCGACGAAGGCGCGCACCCAATCGACCAGGGT
Burkholderia_pseudomallei_D150_2006    TCCCAGTCGTATTCGTGACCGACGAAGGCGCGCACCCAATCGACCAGGGT
Burkholderia_pseudomallei_D35_2003     TCCCAGTCGTATTCGTGACCGACGAAGGCGCGCACCCAATCGACCAGGGT
Burkholderia_pseudomallei_D51_1992     TCCCAGTCGTATTCGTGACCGACGAAGGCGCGCACCCAATCGACCAGGGT
Burkholderia_pseudomallei_D60_1992     TCCCAGTCGTATTCGTGACCGACGAAGGCGCGCACCCAATCGACCAGGGT
Burkholderia_pseudomallei_D77_1994     TCCCAGTCGTATTCGTGACCGACGAAGGCGCGCACCCAATCGACCAGGGT
E264_1994                              TCCCAGTCGTATTCGTGGCCGATGAAAGCGCGCACCCAATCGACCAGCGT
K96243_1996                            TCCCAGTCGTATTCGTGACCGACGAAGGCGCGCACCCAATCGACCAGGGT
MSHR346_1996                           TCCCAGTCGTATTCGTGACCGACGAAGGCGCGCACCCAATCGACCAGGGT

1026b_1993                             CGGCAGATCGTTGCCGTGCGGCGTCAGGCGAAGATATTGGTCGAGATCGA
1106a_1993                             CGGCAGATCGTTGCCGTGCGGCGTCAGGCGAAGATATTGGTCGAGATCGA
1106b_1996                             CGGCAGATCGTTGCCGTGCGGCGTCAGGCGAAGATATTGGTCGAGATCGA
1710a_1996                             CGGCAGATCGTTGCCGTGCGGCGTCAGGCGAAGATATTGGTCGAGATCGA
1710b_1999                             CGGCAGATCGTTGCCGTGCGGCGTCAGGCGAAGATATTGGTCGAGATCGA
668_1995                               CGGCAGATCGTTGCCGTGCGGCGTCAGGCGAAGATATTGGTCGAGATCGA
Bp22_1989                              CGGCAGATCGTTGCCGTGCGGCGTCAGGCGAAGATATTGGTCGAGATCGA
BPC006_2008                            CGGCAGATCGTTGCCGTGCGGCGTCAGGCGAAGATATTGGTCGAGATCGA
Burkholderia_pseudomallei_104_1990     CGGCAGATCGTTGCCGTGCGGCGTCAGGCGAAGATATTGGTCGAGATCGA
Burkholderia_pseudomallei_18_1990      CGGCAGATCGTTGCCGTGCGGCGTCAGGCGAAGATATTGGTCGAGATCGA
Burkholderia_pseudomallei_208_1990     CGGCAGATCGTTGCCGTGCGGCGTCAGGCGAAGATATTGGTCGAGATCGA
Burkholderia_pseudomallei_24_1976      CGGCAGATCGTTGCCGTGCGGCGTCAGGCGAAGATATTGGTCGAGATCGA
Burkholderia_pseudomallei_25_1977      CGGCAGATCGTTGCCGTGCGGCGTCAGGCGAAGATATTGGTCGAGATCGA
Burkholderia_pseudomallei_31_1992      CGGCAGATCGTTGCCGTGCGGCGTCAGGCGAAGATATTGGTCGAGATCGA
Burkholderia_pseudomallei_33_1976      CGGCAGATCGTTGCCGTGCGGCGTCAGGCGAAGATATTGGTCGAGATCGA
Burkholderia_pseudomallei_35_1963      CGGCAGATCGTTGCCGTGCGGCGTCAGGCGAAGATATTGGTCGAGATCGA
Burkholderia_pseudomallei_4075_1999    CGGCAGATCGTTGCCGTGCGGCGTCAGGCGAAGATATTGGTCGAGATCGA
Burkholderia_pseudomallei_5_1949       CGGCAGATCGTTGCCGTGCGGCGTCAGGCGAAGATATTGGTCGAGATCGA
Burkholderia_pseudomallei_6_1960       CGGCAGATCGTTGCCGTGCGGCGTCAGGCGAAGATATTGGTCGAGATCGA
Burkholderia_pseudomallei_68_1992      CGGCAGATCGTTGCCGTGCGGCGTCAGGCGAAGATATTGGTCGAGATCGA
Burkholderia_pseudomallei_8_8_117_2008 CGGCAGATCGTTGCCGTGCGGCGTCAGGCGAAGATATTGGTCGAGATCGA
Burkholderia_pseudomallei_91_1984      CGGCAGATCGTTGCCGTGCGGCGTCAGGCGAAGATATTGGTCGAGATCGA
Burkholderia_pseudomallei_9_1988       CGGCAGATCGTTGCCGTGCGGCGTCAGGCGAAGATATTGGTCGAGATCGA
Burkholderia_pseudomallei_D150_2006    CGGCAGATCGTTGCCGTGCGGCGTCAGGCGAAGATATTGGTCGAGATCGA
Burkholderia_pseudomallei_D35_2003     CGGCAGATCGTTGCCGTGCGGCGTCAGGCGAAGATATTGGTCGAGATCGA
Burkholderia_pseudomallei_D51_1992     CGGCAGATCGTTGCCGTGCGGCGTCAGGCGAAGATATTGGTCGAGATCGA
Burkholderia_pseudomallei_D60_1992     CGGCAGATCGTTGCCGTGCGGCGTCAGGCGAAGATATTGGTCGAGATCGA
Burkholderia_pseudomallei_D77_1994     CGGCAGATCGTTGCCGTGCGGCGTCAGGCGAAGATATTGGTCGAGATCGA
E264_1994                              GGGCAGATCGTTGCCGTGCGGCGTCAGGCGAAGATACTGGTCGAGATCGA
K96243_1996                            CGGCAGATCGTTGCCGTGCGGCGTCAGGCGAAGATATTGGTCGAGATCGA
[truncated: 5,667,194 more chars]
