# Supplementary material for: Concordance and discordance of sequence survey methods for molecular epidemiology
Source: PeerJ. 2015 Feb 17;3:e761. doi: 10.7717/peerj.761 (PMC4338773; doi:10.7717/peerj.761)
Supplement: File S2 [file peerj-03-761-s005.zip › Supplemental File 2 2/datasets/brchri_snp.nex]

#NEXUS
begin taxa;
	dimensions ntax=38;
	taxlabels
	Brucella_melitensis_16M_NNNN
	Brucella_abortus_1004_2032_1990
	Brucella_abortus_1007_2045_1990
	Brucella_abortus_1019_2038_1990
	Brucella_abortus_1022_2073_1990
	Brucella_abortus_1146_8_953_1992
	Brucella_abortus_1614_W_4_2000
	Brucella_abortus_1668_00_666_2000
	Brucella_abortus_Y_99_067_1999
	Brucella_canis_1107_1_101_1990
	Brucella_melitensis_1253_1994
	Brucella_melitensis_7_565_2000
	Brucella_melitensis_806_20_2006
	Brucella_melitensis_808_76_2008
	Brucella_melitensis_BA4837_2003
	Brucella_neotomae_5K33_1992
	Brucella_ovis_1117_1_507_1991
	Brucella_ovis_1698_13551_2114_2001
	Brucella_species_70100304_2001
	Brucella_suis_1103_2483_1990
	Brucella_suis_1108_1_138_1990
	Brucella_melitensis_M5-90_NNNN
	Brucella_melitensis_M28_1955
	Brucella_melitensis_NI_2007
	Brucella_canis_HSK_A52141_NNNN
	Brucella_suis_1330_1950
	Brucella_abortus_9-941_NNNN
	Brucella_melitensis_2308_NNNN
	Brucella_ovis_ATCC_25840_1960
	Ochrobactrum_anthropi_1988
	Brucella_canis_ATCC_23365_NNNN
	Brucella_suis_ATCC_23445_1951
	Brucella_abortus_S19_1923
	Brucella_melitensis_ATCC_23457_1963
	Brucella_microti_CCM_4915_2000
	Brucella_pinnipedialis_B2_94_1994
	Brucella_abortus_A13334_NNNN
	Brucella_suis_VBI22_NNNN
;
end;

begin characters;
	dimensions nchar=3628;
	format datatype=dna missing=? gap=-;
	matrix
	Brucella_melitensis_16M_NNNN	GGGCAAGATTCAGCCTGCAGTCGTTGTGTCAGCCGACTTTGGGTGGATTATGGGCGGATTTACACAGCGCCCTCCTGGGGCACCCGACCTACAGCATATCAATCCGGCAGGGTAGCGCTATAGGACTCTGCAGCTTCCGTAATTGGGCAGAGCAAAGTGCGAGTGTTGTTGTGCTTACAGCGCGGCCACTGGAAGAGGATGGGCATCATAGTAACGGTCCAGTGGATCATATTATGACAGTATGCAAACGGCTACGTCCGGGCGGACGCCGGGAACGTCAAAAACCCATTTAGCGAGTAATACTTACTCTCCGGCGCGAAGTATATGTTCAGCTCGCTGAGGGCCTTTTTCGGCAGTTCCACAAGGATACGGTTCGTTACCGGATGTTTAGAGTCGTGAGCACGCATGGGCCTAATTAACTCGAGTTTCGACCCGGATGCTCGGGCCCAGAGCCAACGACCTTTATCGAATATGGGTAGACGGCCCCCGCTTCCAGGTGCTGTGTAGATTGATAGCACCCCTTCTTGCACCATGCTAAATTCTATACAGGAGGCAGAATCACCTTAGTTATGCCTACAGCCCGCGGGTGTACCCAGACCAACCCACCACAGAGGCTTGGCGGGGTTGAGCCCCCCGAATGCAACGGAGTCGCCCTGCACGAAATACCAGGGCCCCCGCGTAGGGTTTATAGCGTATCCGGTGGCGGCGTCTTCCCCCAGGCTGCCAATATGGCCGTGGCTGAAAAAGAAGAGATGCTGTGGTCAGTAATCACGATAACCAACGAGAGGCGTTGCACCTCCGTAAAGTGACATATCTTGATGATCACGGAACGAAGTAGGCCCCTATCATCGACAAGACGCAGAGAGTTCCTAGCCATTACCGCCAAAGTTACCAACGCGGTGATCCGGGGAGCCGGAGCAATGGTCTAGACGACGGCAACTCACGCAGCAGCCGAAAAAAGCTATGTGACTGCATGAACGGCTCCCATAGGCGTGGAGCGTCGGGTGGAGGTGGGGGTGTCGTCGGGTAAAGAGAGGTCCGGGGATGAGGAGCATTAGTTAGGCAGCAACGCGGGGACCGCAGGCGATGCCATCGGAATCGTGGCTTCCTCAGCCCTCGCTGTAGGCACCCTCCTTCCGCGTTCTATGCACACCTAGCCCCTCCCAGCCTTCCTTCTTCCAGCGGAGTCGAGTATTGCCACAGGCCTCGGCCTCGCCGCTTCGGAGTCAGCCTGGTCGTTTCCAGACCCCTGACGTCAACGGGCTCTGGTAGAGCGCACGGGCTATGACCCGTGTCTGTGCACCATGCCCGGTCAAAGTATCTTTGCAGGCCCGAGGCAGCGTCCAGTCTACAAACTCACTGTGGTCGGGCGGCAAAAAGTCTCTCTGGGCAAGTCTTGACCCGGTACAAGGCATGGGGCAGGGACAACTCATCAATCTACACGACAAGCGGGAGCAGTGCCGCCACCAGGTACTCAAAGTAGGGGACGCCCAAGCCAAGGGGGGGCGGCGCGTATCATTATCAAGCGCTAGCACACCCGGGACTCCCTGCCCGCTCTGTCACATGCCCGTCCTAAGCCGGGTCTGTTGTTGAGATGGTATAGGGCAATTGCTCAGTCGAGTCCTTTCGTTGGCTCATGGGAGCACTGTGCTCCGTTCCGGTACTGATAGCAACTGGGCTCGCCGGGGGGCCGCGATGGAACTTCGCCAACGATCGATACGGCCATAATAGCGGGGAGGTGACGAGTTGCGTGTTCACGGCGATGTTGTGCGCACCGTAAGGGCAGACAGCGCGTAGCGCGCTCAGCCGCCTCGGCGAATCCGCGAACTTAATTCGGACCATGCTGAGTTGTCACCCACCCACGGTGGAAGGAGACTTTTGCCGAAGGGGCGAACGGTTCGTACTGCTTGTCGGTCTATAACGCCATTTCTGTAGTTTACTATCTCGTCCCCGGGCGTGGGCTTGGGATGCCTCTCTGCGAGTTCCAGCATTCCGGGGAACAACAAGACGCCGCCCGCATGGGGGGAGGCAGTATCCCCCTTCGCTAGCACCGGCTTGGGTCTCAGGTAATACACTATTATCACTCGGCATAATCTGAGCCCAATGCGTTTGTAGGATCGATTCAGATGGGGACGTGATTTTTGGACGTATTTTGCCATCCACGCTGAAGGACCAAGTTGAGTATGCCTAAGCCGGCCTGTAGCTATTGATCCGAACGGTATGTCATGGTACCAGAATTGGCCCAGCTGCGCCCACTTTGAACGAGTCGGAGCCGGCGCCGCGCGCTTACACCCCCGCAGCCCTTGGGGCCTCCTGGGGAGTTTTAGTTAGTCGTTCTGCACACGACGGCCGGTAGAAAATCCCGTGCCGGCCCCTACCGAGCCTTAGGGGCAGGGCTCTATTAGTGAAGCCGAGCATACCACCTGTTAGCCCCTGCCTCCCCGCGGTGCATGGCTCCCGTGCCGATAAGCGGACGCCCCGTCCTAGGAAAGCGAAGCGGTGCTCGGGACGCTTTGGACCCTACCTTTACGCACAGCACGGTGGATATTATAAGGAATCGCGCGCGCTTAAAACGGAGCGAATACGGTACGCTGCGCCTCGTGATAGCCACACTTCGCGAACATGAGGGAGGAGGAGCACTTTCTGCGTCCAACTGGCTAAACACTCCCCAACCGACCCCAGACTCTCGCGGGGCCACGGCGAGTGCGACGTATCTCAGAGGGGCAAGGACGCGCCCCAGGTGATTCACCCGGCCCCGGTCGAGATGATTTCAAGGCTTCTTGCGCCATCTGATGTTTGAGGCAGGCCCACGACCATGATTGGGGGTATATGCTTACACGAGTAGGGTGCATCGGTAATAACTATGTCGGATTGAAGATGCGCTGCCCGGGGCTAGGCAGATGGCAGATTGTTATACCAAAATTGATGCATGAGTAGGAAGGCAGGGGGTAACAGAAAGAAGAAAGATGACTCTCGCCGGCGGGGCTTCGTAGGGTCTAACACGAACAGGGGACACCCGCAGGGACATGGGCGAGCCATGTCAGGAGGAGCCATCTGCCATGCTTGGGGCACTGGAGTGATAAGATAAGACACGGTGAAGACTTGCCAGCGCCGACGGCGTGGCCGGGGCGCCATATACCCCTACGGAGTAACCGTGGGATAAGGAGAGGACCCACTGCCCCATGGTTCGGGCCTGAACCCATCGGTCTTGCGTACACGGGAGCTCGGCCAGCATAAAGGAACTTAGTCAGGATTACCCACGTCCCCCATCAGGAAAGATAAGCGAGCCCAGAGGCCTTAAGGGGACGTATCCCATGCAGCTAATCTACCCACGAGGAAGCACTAGTCTACCTGTATGCACAGGCCCCGAGGGTCTTAGCCCCAACTCTGTGCTGCCCCTTCCGATGTCGGGCTGACGTCGGCTCCGAGAAAGGCGGGACGGCCCGGAAGTGCTCTTTAACTCGACGGCCGAGACGCTCGTGCTCAGATCGTGACTATCAACAGACTCCGCGTGGTATCTGGACGGGGTCGCCTCCCCAACTCACGTTAATCTAATTTGCTGCCCAACCCAGTGGAGCCCGACGGCGCGAGCGTGATCCGACTACACGAATCCAAGAGCGGTGTCTCT
	Brucella_abortus_1004_2032_1990	GGGCAAGATTCAGCCTGCGGTCGTTGTGTCAGCCGACTTTGGGTGTATTATGGGCGGATTTACACAGCGCCCTCCTGGGGCACCCGACCTACAGCATATCAATCCGGCGGGGTAGCGCTATAGGACTCTGCAGCTTCCGTAATTGGGCAGAGCAAAGTGCGAGTGTTGTTGTGCTTACAGCGCGGCCACTGGAAGAGGATGGGCATCATAGTAACAGTCCAGTGGATCATATTATGACAATATGCAAACGGCTACGTCCGGGCGGACGCCGGGAACGTCAAAAACCCATTTAGCGAGCAATACTTACTCCTCGACGCGAAGTATATGTTCAGCTCGCTGAGCGCCTTTTTCGGCAGTTCCGCAAGGATACGGTTCGTTACCGGATGTTTAGAGTCGTGAGCGCGCATGGGCCTAATTAACTCGAGTTTCGACCCGGACGCTCGGGCCCAGAGCCAACGACCTTTATCGAATATGGGTAGACGGCCCCTGCTTCCAGATGCTGTTTAGATTGATAGCACCCCTTCTTGCACCATGCTGAATTCCATAAAGGAGGCAGAATCACCTTAGTTATGCCTACGGCCCGCGGGTGTACCCAGACCAACCCACCACAGAGGCTTGGCGGGTTTGAGCCCCCCGAATGCAACGGAGTCGCCCTGCACGAAATACCAGGGCCCCCGCGTAGGGTTTATAGCGTATCCGGTGGCGGCGTCTTCCCCCAGGCTGCCAATATAGCCGTGGCTGAAAAAGAAGAGATGCTGTGGTCAGTAATCACGATAACCAACGAGAGGCGTTGCACCTCCGTAAAGTGACATATCTTGATGATCACGGAACGAAGTAGGCCCCTATCATCGACAAGACGCAGAGAGTTCCTAGCCATTACCGCCAAAGTTACCAACGCGGTGATCCGGGGAGCCGGGGCAATGGTCTAGACGACGGCAACTCACGTAGCAGCCGAAAAAAGCTATGTGACTGCATGAACGGCTCCCATAGGCGTGGAGCGTCGGGTGGAGGTGGGGGTGTCGTCGGGTAGAAAGAGGTCCGGGGATGAGGAGCATTAGTTAGGCAGCAACGCGGGGACCGCCGGCGATGCGATCGGAATCGTGGCTTCCTCAGCCCTCGCTGTAGGCACCCTCCTTCCGCGTTCTATGCACACCTAGCCCCTCCCAGCCTTTCTTCTTCCAGCGGAGTCGAGTATTGCCACAGGCCTCGGCCTCGCCGCTTCGGAGTCAGCCTGGTCGTTTCCAGACCCCTGACGTCGACGGGCCCTGGTAGAGCGCACGGGCTATGCCCCGTGTCTGTGCACCATGCCCGGTCAAAGTATCTTTGCAGGCCCGAGGCAGCGTCCAGTCTACAAACTCACTGTGGTCGGGCGGCAAAAAGTCTCTCTGGGCAAGTCTTGACCCGGTACAAGGCATGGGGCAGGGACGACTCATCAATCTACACGACAAGCGGGAGCAGTGCCGCCACCAGGTACTCAAAATAGGGGACGCCCAAGCCAAGGGGGGGCGGCGCGTATCATTATCAAGCGCTAGCACACCCGGGACTCCCTGCCCGCTCTGTCATACGCCCGTCCTAAGCCGGGTCTGTTGTTGAGATGGTATAGGGCAATTGCTCAGTCGAGTCCTTTCGTTGGCTCATGGGAGCACTGTGCTCCGTTCCGGCACTGATAGCAACTGGGCTCGCCGGGGGGCCGCGATGGAACTTCGCCAATGATCGGCACGGCCATAATAGCGGGGAGGTGACGAGTTGCGTGTTCACGGCGATGTTGTGCGCACCGTAAGGGCAGACAGCGCGTAGCGCGCTCAGCCGCCTCGGCGAATCCGCGAACTTAATTCGGACCCTGCTGAGTTGTCACCCACCCACGGTGGAAGGAGACTTTTGTCGAAGGGGCGAACGGTTCGTACTGCTTGTCGGTCTACAACGCCATTTCTGTAGTCTACTATCTCGTCCCCGGGCGTGGGCTTGGGATGCCTCTCTGCGAGTTCCAGCATTCCGGGGAACAACAAGACGCCGCCCGCATGGGGGGAGGCGGTATCCCCCTTCGCTAGCACCGGCTTGGGTCTCAGGTAATACACCATTATCACTCGGCATAATCTGAGCCCAATGCGTTTGTAGGATAGATTCAGATGGGGACGTGATTTTTGGACGTATTTTGCCATCCACGCTGAAGGACCAAGCTGAGTATGCCTAAGCCGGCCTGTAGCTATTGGTCCGAACGGTATGTCATGGTACCAGAATTGGCCCAGCTGCGCCCACTTTGAACGAGTCGGAGCCGGCGCCGCGCGCTTACACCCCCGCAGCCCTTGGGGCCTCCCGGGGAGTTTTAGTTAGTCGTTCTGCACACGACGGCCGGTAGAAAATCCCGTGCCGGCCCCTACCGAGCCTTAGGGGCAGGGCTCTATTAGTGAAGCCGAGCATACCACCTGTTAGCCCCTGCCTCCCCGCGGTGCATGGCTCCCGTGCCGATAAGCGGACGCCCCGTCCTAGGAAAGCGAAGCGGTGCTCGGAACGCTTTGGACCCTACCTTTACGCACAGCACGGTGGATATTATGAGGAATCGCGCGCGCTTAAAACGGAGCGAATACGGTACGCTGCGCCTCGTGATAGCCACACTTCGCGAACATGAGGGAGGAGGAGCACTTTCTGCGTCCAACTGGCTAAAAACTCCCCAACCGACCCCAGACTCCTGCGGGGCCACGGCGAGTGCGACGTATCTCAGAGGGGCAAGGACGCGCCCCAGGTGATTCACCCGGCCCCGGTCGAGATGATTTCAAGGCTTCTTGCGCCATCTGATGTTTGAGGCAGGCCCACGACCATGATTGGGGGTATATGCTTACACGAGTAGGATGCATCGGTAATAACTATGTCGGATCGAAGATGCGCTGCCCGGGGCTAGGCAGATGGCAGATTGTTATACCAGAATCGATGCATGAGTAGGAAGGCAGGGGGTAACAGAAAGAAGAAAGATGACTCTCGCCGGCGGGGCTTCGTAGGGTCTAACACGAACAGGGGACACCCGCAGGGACATGGGCGAGCCATGTCAGGAGGAGCCATCTGCCATGCTTGGGGCACTGGAGTGATGAGATAAGACACGGTGAAGACTTGCCAGCGCCGACGGCGCGGCCGGGGCGCCATATACCCCTACGGGGCAACCGTGGGATAAGGAGAGGACCCACTGCCCCATGGTTCGGGCCTGAACCTGTCGGCCTTCCGTACACGGGAGCTCGGCCAGCATAAAGGAACTTAGTCAGGATTACCCACGTCCCCCATCAGGAAAGATAAGCGAGCCCAGAGGCCTTAAGGGGACGTATCCCATGCAGCTAATCTACCCACGAGGAAGCACTAGTCTACCTGTATGCACAGGCCCCGAGGGTCTTAGCCCCAGCTCTGTGCTGCCCCTTCCGATGTCGGGCTGACGTCGGCTCCGAGAAAGGCGGGGCGGCCCGGAAGTGCTCTTTAACTCGACGGCCGAGACGTTCGTGCTCAGATCGTAACTATCAACAGACTCCGCGTGGTATCTGGACGGGGTCGCCTCCCCAACTCACGTTAAACTAATTTGCTGCCCAACCCAGTGGGGCCCGACGGCGCGAGCGTGATCCGACTACACGAATCCAAGAGCGGTGTCTCT
	Brucella_abortus_1007_2045_1990	GGGCAAGATTCAGCCTGCGGTCGTTGTGTCAGCCGACTTTGGGTGTATTATGGGCGGATTTACACAGCGCCCTCCTGGGGCACCCGACCTACAGCATATCAATCCGGCGGGGTAGCGCTATAGGACTCTGCAGCTTCCGTAATTGGGCAGAGCAAAGTGCGAGTGTTGTTGTGCTTACAGCGCGGCCACTGGAAGAGGATGGGCATCATAGTAACAGTCCAGTGGATCATATTATGACAATATGCAAACGGCTACGTCCGGGCGGACGCCGGGAACGTCAAAAACCCATTTAGCGAGCAATACTTACTCCTCGACGCGAAGTATATGTTCAGCTCGCTGAGCGCCTTTTTCGGCAGTTCCGCAAGGATACGGTTCGTTACCGGATGTTTAGAGTCGTGAGCGCGCATGGGCCTAATTAACTCGAGTTTCGACCCGGACGCTCGGGCCCAGAGCCAACGACCTTTATCGAATATGGGTAGACGGCCCCTGCTTCCAGATGCTGTTTAGATTGATAGCACCCCTTCTTGCACCATGCTGAATTCCATAAAGGAGGCAGAATCACCTTAGTTATGCCTACGGCCCGCGGGTGTACCCAGACCAACCCACCACAGAGGCTTGGCGGGTTTGAGCCCCCCGAATGCAACGGAGTCGCCCTGCACGAAATACCAGGGCCCCCGCGTAGGGTTTATAGCGTATCCGGTGGCGGCGTCTTCCCCCAGGCTGCCAATATAGCCGTGGCTGAAAAAGAAGAGATGCTGTGGTCAGTAATCACGATAACCAACGAGAGGCGTTGCACCTCCGTAAAGTGACATATCTTGATGATCACGGAACGAAGTAGGCCCCTATCATCGACAAGACGCAGAGAGTTCCTAGCCATTACCGCCAAAGTTACCAACGCGGTGATCCGGGGAGCCGGGGCAATGGTCTAGACGACGGCAACTCACGTAGCAGCCGAAAAAAGCTATGTGACTGCATGAACGGCTCCCATAGGCGTGGAGCGTCGGGTGGAGGTGGGGGTGTCGTCGGGTAGAAAGAGGTCCGGGGATGAGGAGCATTAGTTAGGCAGCAACGCGGGGACCGCCGGCGATGCGATCGGAATCGTGGCTTCCTCAGCCCTCGCTGTAGGCACCCTCCTTCCGCGTTCTATGCACACCTAGCCCCTCCCAGCCTTTCTTCTTCCAGCGGAGTCGAGTATTGCCACAGGCCTCGGCCTCGCCGCTTCGGAGTCAGCCTGGTCGTTTCCAGACCCCTGACGTCGACGGGCCCTGGTAGAGCGCACGGGCTATGCCCCGTGTCTGTGCACCATGCCCGGTCAAAGTATCTTTGCAGGCCCGAGGCAGCGTCCAGTCTACAAACTCACTGTGGTCGGGCGGCAAAAAGTCTCTCTGGGCAAGTCTTGACCCGGTACAAGGCATGGGGCAGGGACGACTCATCAATCTACACGACAAGCGGGAGCAGTGCCGCCACCAGGTACTCAAAATAGGGGACGCCCAAGCCAAGGGGGGGCGGCGCGTATCATTATCAAGCGCTAGCACACCCGGGACTCCCTGCCCGCTCTGTCATACGCCCGTCCTAAGCCGGGTCTGTTGTTGAGATGGTATAGGGCAATTGCTCAGTCGAGTCCTTTCGTTGGCTCATGGGAGCACTGTGCTCCGTTCCGGCACTGATAGCAACTGGGCTCGCCGGGGGGCCGCGATGGAACTTCGCCAATGATCGGCACGGCCATAATAGCGGGGAGGTGACGAGTTGCGTGTTCACGGCGATGTTGTGCGCACCGTAAGGGCAGACAGCGCGTAGCGCGCTCAGCCGCCTCGGCGAATCCGCGAACTTAATTCGGACCCTGCTGAGTTGTCACCCACCCACGGTGGAAGGAGACTTTTGTCGAAGGGGCGAACGGTTCGTACTGCTTGTCGGTCTACAACGCCATTTCTGTAGTCTACTATCTCGTCCCCGGGCGTGGGCTTGGGATGCCTCTCTGCGAGTTCCAGCATTCCGGGGAACAACAAGACGCCGCCCGCATGGGGGGAGGCGGTATCCCCCTTCGCTAGCACCGGCTTGGGTCTCAGGTAATACACCATTATCACTCGGCATAATCTGAGCCCAATGCGTTTGTAGGATAGATTCAGATGGGGACGTGATTTTTGGACGTATTTTGCCATCCACGCTGAAGGACCAAGCTGAGTATGCCTAAGCCGGCCTGTAGCTATTGGTCCGAACGGTATGTCATGGTACCAGAATTGGCCCAGCTGCGCCCACTTTGAACGAGTCGGAGCCGGCGCCGCGCGCTTACACCCCCGCAGCCCTTGGGGCCTCCCGGGGAGTTTTAGTTAGTCGTTCTGCACACGACGGCCGGTAGAAAATCCCGTGCCGGCCCCTACCGAGCCTTAGGGGCAGGGCTCTATTAGTGAAGCCGAGCATACCACCTGTTAGCCCCTGCCTCCCCGCGGTGCATGGCTCCCGTGCCGATAAGCGGACGCCCCGTCCTAGGAAAGCGAAGCGGTGCTCGGAACGCTTTGGACCCTACCTTTACGCACAGCACGGTGGATATTATGAGGAATCGCGCGCGCTTAAAACGGAGCGAATACGGTACGCTGCGCCTCGTGATAGCCACACTTCGCGAACATGAGGGAGGAGGAGCACTTTCTGCGTCCAACTGGCTAAAAACTCCCCAACCGACCCCAGACTCCTGCGGGGCCACGGCGAGTGCGACGTATCTCAGAGGGGCAAGGACGCGCCCCAGGTGATTCACCCGGCCCCGGTCGAGATGATTTCAAGGCTTCTTGCGCCATCTGATGTTTGAGGCAGGCCCACGACCATGATTGGGGGTATATGCTTACACGAGTAGGATGCATCGGTAATAACTATGTCGGATCGAAGATGCGCTGCCCGGGGCTAGGCAGATGGCAGATTGTTATACCAGAATCGATGCATGAGTAGGAAGGCAGGGGGTAACAGAAAGAAGAAAGATGACTCTCGCCGGCGGGGCTTCGTAGGGTCTAACACGAACAGGGGACACCCGCAGGGACATGGGCGAGCCATGTCAGGAGGAGCCATCTGCCATGCTTGGGGCACTGGAGTGATGAGATAAGACACGGTGAAGACTTGCCAGCGCCGACGGCGCGGCCGGGGCGCCATATACCCCTACGGGGCAACCGTGGGATAAGGAGAGGACCCACTGCCCCATGGTTCGGGCCTGAACCTGTCGGCCTTCCGTACACGGGAGCTCGGCCAGCATAAAGGAACTTAGTCAGGATTACCCACGTCCCCCATCAGGAAAGATAAGCGAGCCCAGAGGCCTTAAGGGGACGTATCCCATGCAGCTAATCTACCCACGAGGAAGCACTAGTCTACCTGTATGCACAGGCCCCGAGGGTCTTAGCCCCAGCTCTGTGCTGCCCCTTCCGATGTCGGGCTGACGTCGGCTCCGAGAAAGGCGGGGCGGCCCGGAAGTGCTCTTTAACTCGACGGCCGAGACGTTCGTGCTCAGATCGTAACTATCAACAGACTCCGCGTGGTATCTGGACGGGGTCGCCTCCCCAACTCACGTTAAACTAATTTGCTGCCCAACCCAGTGGGGCCCGACGGCGCGAGCGTGATCCGACTACACGAATCCAAGAGCGGTGTCTCT
	Brucella_abortus_1019_2038_1990	GGGCAAGATTCAGCCTGCGGTCGTTGTGTCAGCCGACTTTGGGTGTATTATGGGCGGATTTACACAGCGCCCTCCTGGGGCACCCGACCTACAGCATATCAATCCGGCGGGGTAGCGCTATAGGACTCTGCAGCTTCCGTAATTGGGCAGAGCAAAGTGCGAGTGTTGTTGTGCTTACAGCGCGGCCACTGGAAGAGGATGGGCATCATAGTAACAGTCCAGTGGATCATATTATGACAATATGCAAACGGCTACGTCCGGGCGGACGCCGGGAACGTCAAAAACCCATTTAGCGAGCAATACTTACTCCTCGACGCGAAGTATATGTTCAGCTCGCTGAGCGCCTTTTTCGGCAGTTCCGCAAGGATACGGTTCGTTACCGGATGTTTAGAGTCGTGAGCGCGCATGGGCCTAATTAACTCGAGTTTCGACCCGGACGCTCGGGCCCAGAGCCAACGACCTTTATCGAATATGGGTAGACGGCCCCTGCTTCCAGATGCTGTTTAGATTGATAGCACCCCTTCTTGCACCATGCTGAATTCCATAAAGGAGGCAGAATCACCTTAGTTATGCCTACGGCCCGCGGGTGTACCCAGACCAACCCACCACAGAGGCTTGGCGGGTTTGAGCCCCCCGAATGCAACGGAGTCGCCCTGCACGAAATACCAGGGCCCCCGCGTAGGGTTTATAGCGTATCCGGTGGCGGCGTCTTCCCCCAGGCTGCCAATATAGCCGTGGCTGAAAAAGAAGAGATGCTGTGGTCAGTAATCACGATAACCAACGAGAGGCGTTGCACCTCCGTAAAGTGACATATCTTGATGATCACGGAACGAAGTAGGCCCCTATCATCGACAAGACGCAGAGAGTTCCTAGCCATTACCGCCAAAGTTACCAACGCGGTGATCCGGGGAGCCGGGGCAATGGTCTAGACGACGGCAACTCACGTAGCAGCCGAAAAAAGCTATGTGACTGCATGAACGGCTCCCATAGGCGTGGAGCGTCGGGTGGAGGTGGGGGTGTCGTCGGGTAGAAAGAGGTCCGGGGATGAGGAGCATTAGTTAGGCAGCAACGCGGGGACCGCCGGCGATGCGATCGGAATCGTGGCTTCCTCAGCCCTCGCTGTAGGCACCCTCCTTCCGCGTTCTATGCACACCTAGCCCCTCCCAGCCTTTCTTCTTCCAGCGGAGTCGAGTATTGCCACAGGCCTCGGCCTCGCCGCTTCGGAGTCAGCCTGGTCGTTTCCAGACCCCTGACGTCGACGGGCCCTGGTAGAGCGCACGGGCTATGCCCCGTGTCTGTGCACCATGCCCGGTCAAAGTATCTTTGCAGGCCCGAGGCAGCGTCCAGTCTACAAACTCACTGTGGTCGGGCGGCAAAAAGTCTCTCTGGGCAAGTCTTGACCCGGTACAAGGCATGGGGCAGGGACGACTCATCAATCTACACGACAAGCGGGAGCAGTGCCGCCACCAGGTACTCAAAATAGGGGACGCCCAAGCCAAGGGGGGGCGGCGCGTATCATTATCAAGCGCTAGCACACCCGGGACTCCCTGCCCGCTCTGTCATACGCCCGTCCTAAGCCGGGTCTGTTGTTGAGATGGTATAGGGCAATTGCTCAGTCGAGTCCTTTCGTTGGCTCATGGGAGCACTGTGCTCCGTTCCGGCACTGATAGCAACTGGGCTCGCCGGGGGGCCGCGATGGAACTTCGCCAATGATCGGCACGGCCATAATAGCGGGGAGGTGACGAGTTGCGTGTTCACGGCGATGTTGTGCGCACCGTAAGGGCAGACAGCGCGTAGCGCGCTCAGCCGCCTCGGCGAATCCGCGAACTTAATTCGGACCCTGCTGAGTTGTCACCCACCCACGGTGGAAGGAGACTTTTGTCGAAGGGGCGAACGGTTCGTACTGCTTGTCGGTCTACAACGCCATTTCTGTAGTCTACTATCTCGTCCCCGGGCGTGGGCTTGGGATGCCTCTCTGCGAGTTCCAGCATTCCGGGGAACAACAAGACGCCGCCCGCATGGGGGGAGGCGGTATCCCCCTTCGCTAGCACCGGCTTGGGTCTCAGGTAATACACCATTATCACTCGGCATAATCTGAGCCCAATGCGTTTGTAGGATAGATTCAGATGGGGACGTGATTTTTGGACGTATTTTGCCATCCACGCTGAAGGACCAAGCTGAGTATGCCTAAGCCGGCCTGTAGCTATTGGTCCGAACGGTATGTCATGGTACCAGAATTGGCCCAGCTGCGCCCACTTTGAACGAGTCGGAGCCGGCGCCGCGCGCTTACACCCCCGCAGCCCTTGGGGCCTCCCGGGGAGTTTTAGTTAGTCGTTCTGCACACGACGGCCGGTAGAAAATCCCGTGCCGGCCCCTACCGAGCCTTAGGGGCAGGGCTCTATTAGTGAAGCCGAGCATACCACCTGTTAGCCCCTGCCTCCCCGCGGTGCATGGCTCCCGTGCCGATAAGCGGACGCCCCGTCCTAGGAAAGCGAAGCGGTGCTCGGAACGCTTTGGACCCTACCTTTACGCACAGCACGGTGGATATTATGAGGAATCGCGCGCGCTTAAAACGGAGCGAATACGGTACGCTGCGCCTCGTGATAGCCACACTTCGCGAACATGAGGGAGGAGGAGCACTTTCTGCGTCCAACTGGCTAAAAACTCCCCAACCGACCCCAGACTCCTGCGGGGCCACGGCGAGTGCGACGTATCTCAGAGGGGCAAGGACGCGCCCCAGGTGATTCACCCGGCCCCGGTCGAGATGATTTCAAGGCTTCTTGCGCCATCTGATGTTTGAGGCAGGCCCACGACCATGATTGGGGGTATATGCTTACACGAGTAGGATGCATCGGTAATAACTATGTCGGATCGAAGATGCGCTGCCCGGGGCTAGGCAGATGGCAGATTGTTATACCAGAATCGATGCATGAGTAGGAAGGCAGGGGGTAACAGAAAGAAGAAAGATGACTCTCGCCGGCGGGGCTTCGTAGGGTCTAACACGAACAGGGGACACCCGCAGGGACATGGGCGAGCCATGTCAGGAGGAGCCATCTGCCATGCTTGGGGCACTGGAGTGATGAGATAAGACACGGTGAAGACTTGCCAGCGCCGACGGCGCGGCCGGGGCGCCATATACCCCTACGGGGCAACCGTGGGATAAGGAGAGGACCCACTGCCCCATGGTTCGGGCCTGAACCTGTCGGCCTTCCGTACACGGGAGCTCGGCCAGCATAAAGGAACTTAGTCAGGATTACCCACGTCCCCCATCAGGAAAGATAAGCGAGCCCAGAGGCCTTAAGGGGACGTATCCCATGCAGCTAATCTACCCACGAGGAAGCACTAGTCTACCTGTATGCACAGGCCCCGAGGGTCTTAGCCCCAGCTCTGTGCTGCCCCTTCCGATGTCGGGCTGACGTCGGCTCCGAGAAAGGCGGGGCGGCCCGGAAGTGCTCTTTAACTCGACGGCCGAGACGTTCGTGCTCAGATCGTAACTATCAACAGACTCCGCGTGGTATCTGGACGGGGTCGCCTCCCCAACTCACGTTAAACTAATTTGCTGCCCAACCCAGTGGGGCCCGACGGCGCGAGCGTGATCCGACTACACGAATCCAAGAGCGGTGTCTCT
	Brucella_abortus_1022_2073_1990	GGGCAAGATTCAGCCTGCGGTCGTTGTGTCAGCCGACTTTGGGTGTATTATGGGCGGATTTACACAGCGCCCTCCTGGGGCACCCGACCTACAGCATATCAATCCGGCGGGGTAGCGCTATAGGACTCTGCAGCTTCCGTAATTGGGCAGAGCAAAGTGCGAGTGTTGTTGTGCTTACAGCGCGGCCACTGGAAGAGGATGGGCATCATAGTAACAGTCCAGTGGATCATATTATGACAATATGCAAACGGCTACGTCCGGGCGGACGCCGGGAACGTCAAAAACCCATTTAGCGAGCAATACTTACTCCTCGACGCGAAGTATATGTTCAGCTCGCTGAGCGCCTTTTTCGGCAGTTCCGCAAGGATACGGTTCGTTACCGGATGTTTAGAGTCGTGAGCGCGCATGGGCCTAATTAACTCGAGTTTCGACCCGGACGCTCGGGCCCAGAGCCAACGACCTTTATCGAATATGGGTAGACGGCCCCTGCTTCCAGATGCTGTTTAGATTGATAGCACCCCTTCTTGCACCATGCTGAATTCCATAAAGGAGGCAGAATCACCTTAGTTATGCCTACGGCCCGCGGGTGTACCCAGACCAATCCACCACAGAGGCTTGGCGGGTTTGAGCCCCCCGAATGCAACGGAGTCGCCCTGCACGAAATACCAGGGCCCCCGCGTAGGGTTTATAGCGTATCCGGTGGCGGCGTCTTCCCCCAGGCTGCCAATATAGCCGTGGCTGAAAAAGAAGAGATGCTGTGGTCAGTAATCACGATAACCAACGAGAGGCGTTGCACCTCCGTAAAGTGACATATCTTGATGATCACGGAACGAAGTAGGCCCCTATCATCGACAAGACGCAGAGAGTTCCTAGCCATTACCGCCAAAGTTACCAACGCGGTGATCCGGGGAGCCGGGGCAATGGTCTAGACGACGGCAACTCACGTAGCAGCCGAAAAAAGCTATGTGACTGCATGAACGGCTCCCATAGGCGTGGAGCGTCGGGTGGAGGTGGGGGTGTCGTCGGGTAGAAAGAGGTCCGGGGATGAGGAGCATTAGTTAGGCAGCAACGCGGGGACCGCCGGCGATGCGATCGGAATCGTGGCTTCCTCAGCCCTCGCTGTAGGCACCCTCCTTCCGCGTTCTATGCACACCTAGCCCCTCCCAGCCTTTCTTCTTCCAGCGGAGTCGAGTATTGCCACAGGCCTCGGCCTCGCCGCTTCGGAGTCAGCCTGGTCGTTTCCAGACCCCTGACGTCGACGGGCCCTGGTAGAGCGCACGGGCTATGCCCCGTGTCTGTGCACCATGCCCGGTCAAAGTATCTTTGCAGGCCCGAGGCAGCGTCCAGTCTACAAACTCACTGTGGTCGGGCGGCAAAAAGTCTCTCTGGGCAAGTCTTGACCCGGTACAAGGCATGGGGCAGGGACGACTCATCAATCTACACGACAAGCGGGAGCAGTGCCGCCACCAGGTACTCAAAATAGGGGACGCCCAAGCCAAGGGGGGGCGGCGCGTATCATTATCAAGCGCTAGCACACCCGGGACTCCCTGCCCGCTCTGTCATACGCCCGTCCTAAGCCGGGTCTGTTGTTGAGATGGTATAGGGCAATTGCTCAGTCGAGTCCTTTCGTTGGCTCATGGGAGCACTGTGCTCCGTTCCGGCACTGATAGCAACTGGGCTCGCCGGGGGGCCGCGATGGAACTTCGCCAATGATCGGCACGGCCATAATAGCGGGGAGGTGACGAGTTGCGTGTTCACGGCGATGTTGTGCGCACCGTAAGGGCAGACAGCGCGTAGCGCGCTCAGCCGCCTCGGCGAATCCGCGAACTTAATTCGGACCCTGCTGAGTTGTCACCCACCCACGGTGGAAGGAGACTTTTGTCGAAGGGGCGAACGGTTCGTACTGCTTGTCGGTCTACAACGCCATTTCTGTAGTCTACTATCTCGTCCCCGGGCGTGGGCTTGGGATGCCTCTCTGCGAGTTCCAGCATTCCGGGGAACAACAAGACGCCGCCCGCATGGGGGGAGGCGGTATCCCCCTTCGCTAGCACCGGCTTGGGTCTCAGGTAATACACCATTATCACTCGGCATAATCTGAGCCCAATGCGTTTGTAGGATAGATTCAGATGGGGACGTGATTTTTGGACGTATTTTGCCATCCACGCTGAAGGACCAAGCTGAGTATGCCTAAGCCGGCCTGTAGCTATTGGTCCGAACGGTATGTCATGGTACCAGAATTGGCCCAGCTGCGCCCACTTTGAACGAGTCGGAGCCGGCGCCGCGCGCTTACACCCCCGCAGCCCTTGGGGCCTCCCGGGGAGTTTTAGTTAGTCGTTCTGCACACGACGGCCGGTAGAAAATCCCGTGCCGGCCCCTACCGAGCCTTAGGGGCAGGGCTCTATTAGTGAAGCCGAGCATACCACCTGTTAGCCCCTGCCTCCCCGCGGTGCATGGCTCCCGTGCCGATAAGCGGACGCCCCGTCCTAGGAAAGCGAAGCGGTGCTCGGAACGCTTTGGACCCTACCTTTACGCACAGCACGGTGGATATTATGAGGAATCGCGCGCGCTTAAAACGGAGCGAATACGGTACGCTGCGCCTCGTGATAGCCACACTTCGCGAACATGAGGGAGGAGGAGCACTTTCTGCGTCCAACTGGCTAAAAACTCCCCAACCGACCCCAGACTCCTGCGGGGCCACGGCGAGTGCGACGTATCTCAGAGGGGCAAGGACGCGCCCCAGGTGATTCACCCGGCCCCGGTCGAGATGATTTCAAGGCTTCTTGCGCCATCTGATGTTTGAGGCAGGCCCACGACCATGATTGGGGGTATATGCTTACACGAGTAGGATGCATCGGTAATAACTATGTCGGATCGAAGATGCGCTGCCCGGGGCTAGGCAGATGGCAGATTGTTATACCAGAATCGATGCATGAGTAGGAAGGCAGGGGGTAACAGAAAGAAGAAAGATGACTCTCGCCGGCGGGGCTTCGTAGGGTCTAACACGAACAGGGGACACCCGCAGGGACATGGGCGAGCCATGTCAGGAGGAGCCATCTGCCATGCTTGGGGCACTGGAGTGATGAGATAAGACACGGTGAAGACTTGCCAGCGCCGACGGCGCGGCCGGGGCGCCATATACCCCTACGGGGCAACCGTGGGATAAGGAGAGGACCCACTGCCCCATGGTTCGGGCCTGAACCTGTCGGCCTTCCGTACACGGGAGCTCGGCCAGCATAAAGGAACTTAGTCAGGATTACCCACGTCCCCCATCAGGAAAGATAAGCGAGCCCAGAGGCCTTAAGGGGACGTATCCCATGCAGCTAATCTACCCACGAGGAAGCACTAGTCTACCTGTATGCACAGGCCCCGAGGGTCTTAGCCCCAGCTCTGTGCTGCCCCTTCCGATGTCGGGCTGACGTCGGCTCCGAGAAAGGCGGGGCGGCCCGGAAGTGCTCTTTAACTCGACGGCCGAGACGTTCGTGCTCAGATCGTAACTATCAACAGACTCCGCATGGTATCTGGACGGGGTCGCCTCCCCAACTCACGTTAAACTAATTTGCTGCCCAACCCAGTGGGGCCCGACGGCGCGAGCGTGATCCGACTACACGAATCCAAGAGCGGTGTCTCT
	Brucella_abortus_1146_8_953_1992	GGGCAAGATTCAGCCTGCGGTCGTTGTGTCAGCCGACTTTGGGTGTATTATGGGCGGATTTACACAGCGCCCTCCTGGGGCACCCGACCTACAGCATATCAATCCGGCGGGGTAGCGCTATAGGACTCTGCAGCTTCCGTAATTGGGCAGAGCAAAGTGCGAGTGTTGTTGTGCTTACAGCGCGGCCACTGGAAGAGGATGGGCATCATAGTAACAGTCCAGTGGATCATATTATGACAATATGCAAACGGCTACGTCCGGGCGGACGCCGGGAACGTCAAAAACCCATTTAGCGAGCAATACTTACTCCTCGACGCGAAGTATATGTTCAGCTCGCTGAGCGCCTTTTTCGGCAGTTCCGCAAGGATACGGTTCGTTACCGGATGTTTAGAGTCGTGAGCGCGCATGGGCCTAATTAACTCGAGTTTCGACCCGGACGCTCGGGCCCAGAGCCAACGACCTTTATCGAATATGGGTAGACGGCCCCTGCTTCCAGATGCTGTTTAGATTGATAGCACCCCTTCTTGCACCATGCTGAATTCCATAAAGGAGGCAGAATCACCTTAGTTATGCCTACGGCCCGCGGGTGTACCCAGACCAACCCACCACAGAGGCTTGGCGGGTTTGAGCCCCCCGAATGCAACGGAGTCGCCCTGCACGAAATACCAGGGCCCCCGCGTAGGGTTTATAGCGTATCCGGTGGCGGCGTCTTCCCCCAGGCTGCCAATATAACCGTGGCTGAAAAAGAAGAGATGCTGTGGTCAGTAATCACGATAACCAACGAGAGGCGTTGCACCTCCGTAAAGTGACATATCTTGATGATCACGGAACGAAGTAGGCCCCTATCATCGACAAGACGCAGAGAGTTCCTAGCCATTACCGCCAAAGTTACCAACGCGGTGATCCGGGGAGCCGGGGCAATGGTCTAGACGACGGCAACTCACGTAGCAGCCGAAAAAAGCTATGTGACTGCATGAACGGCTCCCATAGGCGTGGAGCGTCGGGTGGAGGTGGGGGTGTCGTCGGGTAGAAAGAGGTCCGGGGATGAGGAGCATTAGTTAGGCAGCAACGCGGGGACCGCCGGCGATGCGATCGGAATCGTGGCTTCCTCAGCCCTCGCTGTAGGCACCCTCCTTCCGCGTTCTATGCACACCTAGCCCCTCCCAGCCTTTCTTCTTCCAGCGGAGTCGAGTATTGCCACAGGCCTCGGCCTCGCCGCTTCGGAGTCAGCCTGGTCGTTTCCAGGCCCCTGACGTCGACGGGCCCTGGTAGAGCGCACGGGCTATGCCCCGTGTCTGTGCACCATGCCCGGTCAAAGTATCTTTGCAGGCCCGAGGCAGCGTCCAGTCTACAAACTCACTGTGGTCGGGCGGCAAAAAGTCTCTCTGGGCAAGTCTTGACCCGGTACAAGGCATGGGGCAGGGACGACTCATCAATCTACACGACAAGCGGGAGCAGTGCCGCCACCAGGTACTCAAAATAGGGGACGCCCAAGCCAAGGGGGGGCGGCGCGTATCATTATCAAGCGCTAGCACACCCGGGACTCCCTGCCCGCTCTGTCATACGCCCGTCCTAAGCCGGGTCTGTTGTTGAGATGGTATAGGGCAATTGCTCAGTCGAGTCCTTTCGTTGGCTCATGGGAGCACTGTGCTCCGTTCCGGCACTGATAGCAACTGGGCTCGCCGGGGGGCCGCGATGGAACTTCGCCAATGATCGGCACGGCCATAATAGCGGGGAGGTGACGAGTTGCGTGTTCACGGCGATGTTGTGCGCACCGTAAGGGCAGACAGCGCGTAGCGCGCTCAGCCGCCTCGGCGAATCCGCGAACTTAATTCGGACCCTGCTGAGTTGTCACCCACCCACGGTGGAAGGAGACTTTTGTCGAAGGGGCGAACGGTTCGTACTGCTTGTCGGTCTACAACGCCATTTCTGTAGTCTACTATCTCGTCCCCGGGCGTGGGCTTGGGATGCCTCTCTGCGAGTTCCAGCATTCCGGGGAACAACAAGACGCCGCCCGCATGGGGGGAGGCGGTATCCCCCTTCGCTAGCACCGGCTTGGGTCTCAGGTAATACACCATTATCACTCGGCATAATCTGAGCCCAATGCGTTTGTAGGATAGATTCAGATGGGGACGTGATTTTTGGACGTATTTTGCCATCCACGCTGAAGGACCAAGCTGAGTATGCCTAAGCCGGCCTGTAGCTATTGGTCCGAACGGTATGTCATGGTACCAGAATTGGCCCAGCTGCGCCCACTTTGAACGAGTCGGAGCCGGCGCCGCGCGCTTACACCCCCGCAGCCCTTGGGGCCTCCCGGGGAGTTTTAGTTAGTCGTTCTGCACACGACGGCCGGTAGAAAATCCCGTGCCGGCCCCTACCGAGCCTTAGGGGCAGGGCTCTATTAGTGAAGCCGAGCATACCACCTGTTAGCCCCTGCCTCCCCGCGGTGCATGGCTCCCGTGCCGATAAGCGGACGCCCCGTCCTAGGAAAGCGAAGCGGTGCTCGGAACGCTTTGGACCCTACCTTTACGCACAGCACGGTGGATATTATGAGGAATCGCGCGCGCTTAAAACGGAGCGAATACGGTACGCTGCGCCTCGTGATAGCCACACTTCGCGAACATGAGGGAGGAGGAGCACTTTCTGCGTCCAACTGGCTAAAAACTCCCCAACCGACCCCAGACTCCTGCGGGGCCACGGCGAGTGCGACGTATCTCAGAGGGGCAAGGACGCGCCCCAGGTGATTCACCCGGCCCCGGTCGAGATGATTTCAAGGCTTCTTGCGCCATCTGATGTTTGAGGCAGGCCCACGACCATGATTGGGGGTATATGCTTACACGAGTAGGATGCATCGGTAATAACTATGTCGGATCGAAGATGCGCTGCCCGGGGCTAGGCAGATGGCAGATTGTTATACCAGAATCGATGCATGAGTAGGAAGGCAGGGGGTAACAGAAAGAAGAAAGATGACTCTCGCCGGCGGGGCTTCGTAGGGTCTAACACGAACAGGGGACACCCGCAGGGACATGGGCGAGCCATGTCAGGAGGAGCCATCTGCCATGCTTGGGGCACTGGAGTGATGAGATAAGACACGGTGAAGACTTGCCAGCGCCGACGGCGCGGCCGGGGCGCCATATACCCCTACGGGGCAACCGTGGGATAAGGAGAGGACCCACTGCCCCATGGTTCGGGCCTGAACCTGTCGGCCTTCCGTACACGGGAGCTCGGCCAGCATAAAGGAACTTAGTCAGGATTACCCACGTCCCCCATCAGGAAAGATAAGCGAGCCCAGAGGCCTTAAGGGGACGTATCCCATGCAGCTAATCTACCCACGAGGAAGCACTAGTCTACCTGTATGCACAGGCCCCGAGGGTCTTAGCCCCAGCTCTGTGCTGCCCCTTCCGATGTCGGGCTGACGTCGGCTCCGAGAAAGGCGGGGCGGCCCGGAAGTGCTCTTTAACTCGACGGCCGAGACGTTCGTGCTCAGATCGTAACTATCAACAGACTCCGCGTGGTATCTGGACGGGGTCGCCTCCCCAACTCACGTTAAACTAATTTGCTGCCCAACCCAGTGGGGCCCGACGGCGCGAGCGTGATCCGACTACACGAATCCAAGAGCGGTGTCTCT
	Brucella_abortus_1614_W_4_2000	GGGCAAGATTCAGCCTGCGGTCGTTGTGTCAGCCGACTTTGGGTGTATTATGGGCGGATTTACACAGCGCCCTCCTGGGGCACCCGACCTACAGCATATCAATCCGGCGGGGTAGCGCTATAGGACTCTGCAGCTTCCGTAATTAGGCAGAGCAAAGTGCGAGTGTTGTTGTGCTTACAGCGCGGCCACTGGAAGAGGATGGGCATCATAGTAACAGTCCAGTGGATCATATTATGACAATATGCAAACGGCTACGTCCGGGCGGACGCCGGGAACGTCAAAAACCCATTTAGCGAGCAATACTTACTCCTCGACGCGAAGTATATGTTCAGCTCGCTGAGCGCCTTTTTCGGCAGTTCCGCAAGGATACGGTTCGTTACCGGATGTTTAGAGTCGTGAGCGCGCATGGGCCTAATTAACTCGAGTTTCGACCCGGACGCTCGGGCCCAGAGCCAACGACCTTTATCGAATATGGGTAGACGGCCCCTGCTTCCAGATGCTGTTTAGATTGATAGCACCCCTTCTTGCACCATGCTGAATTCCATAAAGGAGGCAGAATCACCTTAGTTATGCCTACGGCCCGCGGGTGTACCCAGACCAACCCACCACAGAGGCTTGGCGGGTTTGAGCCCCCCGAATGCAACGGAGTCGCCCTGCACGAAATACCAGGGCCCCCGCGTAGGGTTTATAGCGTATCCGGTGGCGGCGTCTTCCCCCAGGCTGCCAATATAGCCGTGGCTGAAAAAGAAGAGATGCTGTGGTCAGTAATCACGATAACCAACGAGAGGCGTTGCACCTCCGTAAAGTGACATATCTTGATGATCACGGAACGAAGTAGGCCCCTATCATCGACAAGACGCAGAGAGTTCCTAGCCATTACCGCCAAAGTTACCAACGCGGTGATCCGGGGAGCCGGGGCAATGGTCTAGACGACGGCAACTCACGTAGCAGCCGAAAAAAGCTATGTGACTGCATGAACGGCTCCCATAGGCGTGGAGCGTCGGGTGGAGGTGGGGGTGTCGTCGGGTAGAAAGAGGTCCGGGGATGAGGAGCATTAGTTAGGCAGCAACGCGGGGACCGCCGGCGATGCGATCGGAATCGTGGCTTCCTCAGCCCTCGCTGTAGGCACCCTCCTTCCGCGTTCTATGCACACCTAGCCCCTCCCAGCCTTTCTTCTTCCAGCGGAGTCGAGTATTGCCACAGGCCTCGGCCTCGCCGCTTCGGAGTCAGCCTGTTCGTTTCCAGACCCCTGACGTCGACGGGCCCTGGTAGAGCGCACGGGCTATGCCCCGTGTCTGTGCACCATGCCCGGTCAAAGTATCTTTGCAGGCCCGAGGCAGCGTCCAGTCTACAAACTCACTGTGGTCGGGCGGCAAAAAGTCTCTCTGGGCAAGTCTTGACCCGGTACAAGGCATGGGGCAGGGACGACTCATCAATCTACACGACAAGCGGGAGCAGTGCCGCCACCAGGTACTCAAAATAGGGGACGCCCAAGCCAAGGGGGGGCGGCGCGTATCATTATCAAGCGCTAGCACACCCGGGACTCCCTGCCCGCTCTGTCATACGCCCGTCCTAAGCCGGGTCTGTTGTTGAGATGGTATAGGGCAATTGCTCAGTCGAGTCCTTTCGTTGGCTCATGGGAGCACTGTGCTCCGTTCCGGCACTGATAGCAACTGGGCTCGCCGGGGGGCCGCGATGGAACTTCGCCAATGATCGGCACGGCCATAATAGCGGGGAGGTGACGAGTTGCGTGTTCACGGCGATGTTGTGCGCACCGTAAGGGCAGACAGCGCGTAGCGCGCTCAGCCGCCTCGGCGAATCCGCGAACTTAATTCGGACCCTGCTGAGTTGTCACCCACCCACGGTGGAAGGAGACTTTTGTCGAAGGGGCGAACGGTTCGTACTGCTTGTCGGTCTACAACGCCATTTCTGTAGTCTACTATCTCGTCCCCGGGCGTGGGCTTGGGATGCCTCTCTGCGAGTTCCAGCATTCCGGGGAACAACAAGACGCCGCCCGCATGGGGGGAGGCGGTATCCCCCTTCGCTAGCACCGGCTTGGGTCTCAGGTAATACACCATTATCACTCGGCATAATCTGAGCCCAATGCGTTTGTAGGATAGATTCAGATGGGGACGTGATTTTTGGACGTATTTTGCCATCCACGCTGAAGGACCAAGCTGAGTATGCCTAAGCCGGCCTGTAGCTATTGGTCCGAACGGTATGTCATGGTACCAGAATTGGCCCAGCTGCGCCCACTTTGAACGAGTCGGAGCCGGCGCCGCGCGCTTACACCCCCGCAGCCCTTGGGGCCTCCCGGGGAGTTTTAGTTAGTCGTTCTGCACACGACGGCCGGTAGAAAATCCCGTGCCGGCCCCTACCGAGCCTTAGGGGCAGGGCTCTATTAGTGAAGCCGAGCATACCACCTGTTAGCCCCTGCCTCCCCGCGGTGCATGGCTCCCGTGCCGATAAGCGGACGCCCCGTCCTAGGAAAGCGAAGCGGTGCTCGGAACGCTTTGGACCCTACCTTTACGCACAGCACGGTGGATATTATGAGGAATCGCGCGCGCTTAAAACGGAGCGAATACGGTACGCTGCGCCTCGTGATAGCCACACTTCGCGAACATGAGGGAGGAGGAGCACTTTCTGCGTCCAACTGGCTAAAAACTCCCCAACCGACCCCAGACTCCTGCGGGGCCACGGCGAGTGCGACGTATCTCAGAGGGGCAAGGACGCGCCCCAGGTGATTCACCCGGCCCCGGTCGAGATGATTTCAAGGCTTCTTGCGCCATCTGATGTTTGAGGCAGGCCCACGACCATGATTGGGGGTATATGCTTACACGAGTAGGATGCATCGGTAATAACTATGTCGGATCGAAGATGCGCTGCCCGGGGCTAGGCAGATGGCAGATTGTTATACCAGAATCGATGCATGAGTAGGAAGGCAGGGGGTAACAGAAAGAAGAAAGATGACTCTCGCCGGCGGGGCTTCGTAGGGTCTAACACGAACAGGGGACACCCGCAGGGACATGGGCGAGCCATGTCAGGAGGAGCCATCTGCCATGCTTGGGGCACTGGAGTGATGAGATAAGACACGGTGAAGACTTGCCAGCGCCGACGGCGCGGCCGGGGCGCCATATACCCCTACGGGGCAACCGTGGGATAAGGAGAGGACCCACTGCCCCATGGTTCGGGCCTGAACCTGTCGGCCTTCCGTACACGGGAGCTCGGCCAGCATAAAGGAACTTAGTCAGGATTACCCACGTCCCCCATCAGGAAAGATAAGCGAGCCCAGAGGCCTTAAGGGGACGTATCCCATGCAGCTAATCTACCCACGAGGAAGCACTAGTCTACCTGTATGCACAGGCCCCGAGGGTCTTAGCCCCAGCTCTGTGCTGCCCCTTCCGATGTCGGGCTGACGTCGGCTCCGAGAAAGGCGGGGCGGCCCGGAAGTGCTCTTTAACTCGACGGCCGAGACGTTCGTGCTCAGATCGTAACTATCAACAGACTCCGCGTGGTATCTGGACGGGGTCGCCTCCCCAACTCACGTTAAACTAATTTGCTGCCCAACCCAGTGGGGCCCGACGGCGCGAGCGTGATCCGACTACACGAATCCAAGAGCGGTGTCTCT
	Brucella_abortus_1668_00_666_2000	GGGCAAGATTCAGCCTGCGGTCGTTGTGTCAGCCGACTTTGGGTGTATTATGGGCGGATTTACACAGCGCCCTCCTGGGGCACCCGACCTACAGCATATCAATCCGGCGGGGTAGCGCTATAGGACTCTGCAGCTTCCGTAATTAGGCAGAGCAAAGTGCGAGTGTTGTTGTGCTTACAGCGCGGCCACTGGAAGAGGATGGGCATCATAGTAACAGTCCAGTGGATCATATTATGACAATATGCAAACGGCTACTTCCGGGCGGACGCCGGGAACGTCAAAAACCCATTTAGCGAGCAATACTTACTCCTCGACGCGAAGTATATGTTCAGCTCGCTGAGCGCCTTTTTCGGCAGTTCCGCAAGGATACGGTTCGTTACCGGATGTTTAGAGTCGTGAGCGCGCATGGGCCTAATTAACTCGAGTTTCGACCCGGACGCTCGGGCCCAGAGCCAACGACCTTTATCGAATATGGGTAGACGGCCCCTGCTTCCAGATGCTGTTTAGATTGATAGCACCCCTTCTTGCACCATGCTGAATTCCATAAAGGAGGCAGAATCACCTTAGTTATGCCTACGGCCCGCGGGTGTACCCAGACCAACCCACCACAGAGGCTTGGCGGGTTTGAGCCCCCCGAATGCAACGGAGTCGCCCTGCACGAAATACCAGGGCCCCCGCGTAGGGTTTATAGCGTATCCGGTGGCGGCGTCTTCCCCCAGGCTGCCAATATAGCCGTGGCTGAAAAAGAAGAGATGCTGTGGTCAGTAATCACGATAACCAACGAGAGGCGTTGCACCTCCGTAAAGTGACATATCTTGATGATCACGGAACGAAGTAGGCCCCTATCATCGACAAGACGCAGAGAGTTCCTAGCCATTACCGCCAAAGTTACCAACGCGGTGATCCGGGGAGCCGGGGCAATGGTCTAGACGACGGCAACTCACGTAGCAGCCGAAAAAAGCTATGTGACTGCATGAACGGCTCCCATAGGCGTGGAGCGTCGGGTGGAGGTGGGGGTGTCGTCGGGTAGAAAGAGGTCCGGGGATGAGGAGCATTAGTTAGGCAGCAACGCGGGGACCGCCGGCGATGCGATCGGAATCGTGGCTTCCTCAGCCCTCGCTGTAGGCACCCTCCTTCCGCGTTCTATGCACACCTAGCCCCTCCCAGCCTTTCTTCTTCCAGCGGAGTCGAGTATTGCCACAGGCCTCGGCCTCGCCGCTTCGGAGTCAGCCTGGTCGTTTCCAGACCCCTGACGTCGACGGGCCCTGGTAGAGCGCACGGGCTATGCCCCGTGTCTGTGCACCATGCCCGGTCAAAGTATCTTTGCAGGCCCGAGGCAGCGTCCAGTCTACAAACTCACTGTGGTCGGGCGGCAAAAAGTCTCTCTGGGCAAGTCTTGACCCGGTACAAGGCATGGGGCAGGGACGACTCATCAATCTACACGACAAGCGGGAGCAGTGCCGCCACCAGGTACTCAAAATAGGGGACGCCCAAGCCAAGGGGGGGCGGCGCGTATCATTATCAAGCGCTAGCACACCCGGGACTCCCTGCCCGCTCTGTCATACGCCCGTCCTAAGCCGGGTCTGTTGTTGAGATGGTATAGGGCAATTGCTCAGTCGAGTCCTTTCGTTGGCTCATGGGAGCACTGTGCTCCGTTCCGGCACTGATAGCAACTGGGCTCGCCGGGGGGCCGCGATGGAACTTCGCCAATGATCGGCACGGCCATAATAGCGGGGAGGTGACGAGTTGCGTGTTCACGGCGATGTTGTGCGCACCGTAAGGGCAGACAGCGCGTAGCGCGCTCAGCCGCCTCGGCGAATCCGCGAACTTAATTCGGACCCTGCTGAGTTGTCACCCACCCACGGTGGAAGGAGACTTTTGTCGAAGGGGCGAACGGTTCGTACTGCTTGTCGGTCTACAACGCCATTTCTGTAGTCTACTATCTCGTCCCCGGGCGTGGGCTTGGGATGCCTCTCTGCGAGTTCCAGCATTCCGGGGAACAACAAGACGCCGCCCGCATGGGGGGAGGCGGTATCCCCCTTCGCTAGCACCGGCTTGGGTCTCAGGTAATACACCATTATCACTCGGCATAATCTGAGCCCAATGCGTTTGTAGGATAGATTCAGATGGGGACGTGATTTTTGGACGTATTTTGCCATCCACGCTGAAGGACCAAGCTGAGTATGCCTAAGCCGGCCTGTAGCTATTGGTCCGAACGGTATGTCATGGTACCAGAATTGGCCCAGCTGCGCCCACTTTGAACGAGTCGGAGCCGGCGCCGCGCGCTTACACCCCCGCAGCCCTTGGGGCCTCCCGGGGAGTTTTAGTTAGTCGTTCTGCACACGACGGCCGGTAGAAAATCCCGTGCCGGCCCCTACCGAGCCTTAGGGGCAGGGCTCTATTAGTGAAGCCGAGCATACCACCTGTTAGCCCCTGCCTCCCCGCGGTGCATGGCTCCCGTGCCGATAAGCGGACGCCCCGTCCTAGGAAAGCGAAGCGGTGCTCGGAACGCTTTGGACCCTACCTTTACGCACAGCACGGTGGATATTATGAGGAATCGCGCGCGCTTAAAACGGAGCGAATACGGTACGCTGCGCCTCGTGATAGCCACACTTCGCGAACATGAGGGAGGAGGAGCACTTTCTGCGTCCAACTGGCTAAAAACTCCCCAACCGACCCCAGACTCCTGCGGGGCCACGGCGAGTGCGACGTATCTCAGAGGGGCAAGGACGCGCCCCAGGTGATTCACCCGGCCCCGGTCGAGATGATTTCAAGGCTTCTTGCGCCATCTGATGTTTGAGGCAGGCCCACGACCATGATTGGGGGTATATGCTTACACGAGTAGGATGCATCGGTAATAACTATGTCGGATCGAAGATGCGCTGCCCGGGGCTAGGCAGATGGCAGATTGTTATACCAGAATCGATGCATGAGTAGGAAGGCAGGGGGTAACAGAAAGAAGAAAGATGACTCTCGCCGGCGGGGCTTCGTAGGGTCTAACACGAACAGGGGACACCCGCAGGGACATGGGCGAGCCATGTCAGGAGGAGCCATCTGCCATGCTTGGGGCACTGGAGTGATGAGATAAGACACGGTGAAGACTTGCCAGCGCCGACGGCGCGGCCGGGGCGCCATATACCCCTACGGGGCAACCGTGGGATAAGGAGAGGACCCACTGCCCCATGGTTCGGGCCTGAACCTGTCGGCCTTCCGTACACGGGAGCTCGGCCAGCATAAAGGAACTTAGTCAGGATTACCCACGTCCCCCATCAGGAAAGATAAGCGAGCCCAGAGGCCTTAAGGGGACGTATCCCATGCAGCTAATCTACCCACGAGGAAGCACTAGTCTACCTGTATGCACAGGCCCCGAGGGTCTTAGCCCCAGCTCTGTGCTGCCCCTTCCGATGTCGGGCTGACGTCGGCTCCGAGAAAGGCGGGGCGGCCCGGAAGTGCTCTTTAACTCGACGGCCGAGACGTTCGTGCTCAGATCGTAACTATCAACAGACTCCGCGTGGTATCTGGACGGGGTCGCCTCCCCAACTCACGTTAAACTAATTTGCTGCCCAACCCAGTGGGGCCCGACGGCGCGAGCGTGATCCGACTACACGAATCCAAGAGCGGTGTCTCT
	Brucella_abortus_Y_99_067_1999	GGGCAAGATTCAGCCTGCGGTCGTTGTGTCAGCCGACTTTGGGTGTATTATGGGCGGATTTACACAGCGCCCTCCTGGGGCACCCGACCTACAGCATATCAATCCGGCGGGGTAGCGCTATAGGACTCTGCAGCTTCCGTAATTGGGCAGAGCAAAGTGCGAGTGTTGTTGTGCTTACAGCGCGGCCACTGGAAGAGGATGGGCATCATAGTAACAGTCCAGTGGATCATATTATGACAATATGCAAACGGCTACGTCCGGGCGGACGCCGGGAACGTCAAAAACCCATTTAGCGAGCAATACTTACTCCTCGACGCGAAGTATATGTTCAGCTCGCTGAGCGCCTTTTTCGGCAGTTCCGCAAGGATACGGTTCGTTACCGGATGTTTAGAGTCGTGAGCGCGCATGGGCCTAATTAACTCGAGTTTCGACCCGGACGCTCGGGCCCAGAGCCAACGACCTTTATCGAATATGGGTAGACGGCCCCTGCTTCCAGATGCTGTTTAGATTGATAGCACCCCTTCTTGCACCATGCTGAATTCCATAAAGGAGGCAGAATCACCTTAGTTATGCCTACGGCCCGCGGGTGTACCCAGACCAACCCACCACAGAGGCTTGGCGGGTTTGAGCCCCCCGAATGCAACGGAGTCGCCCTGCACGAAATACCAGGGCCCCCGCGTAGGGTTTATAGCGTATCCGGTGGCGGCGTCTTCCCCCAGGCTGCCAATATAGCCGTGGCTGAAAAAGAAGAGATGCTGTGGTCAGTAATCACGATAACCAACGAGAGGCGTTGCACCTCCGTAAAGTGACATATCTTGATGATCACGGAACGAAGTAGGCCCCTATCATCGACAAGACGCAGAGAGTTCCTAGCCATTACCGCCAAAGTTACCAACGCGGTGATCCGGGGAGCCGGGGCAATGGTCTAGACGACGGCAACTCACGTAGCAGCCGAAAAAAGCTATGTGACTGCATGAACGGCTCCCATAGGCGTGGAGCGTCGGGTGGAGGTGGGGGTGTCGTCGGGTAGAAAGAGGTCCGGGGATGAGGAGCATTAGTTAGGCAGCAACGCGGGGACCGCCGGCGATGCGATCGGAATCGTGGCTTCCTCAGCCCTCGCTGTAGGCACCCTCCTTCCGCGTTCTATGCACACCTAGCCCCTCCCAGCCTTTCTTCTTCCAGCGGAGTCGAGTATTGCCACAGGCCTCGGCCTCGCCGCTTCGGAGTCAGCCTGGTCGTTTCCAGACCCCTGACGTCGACGGGCCCTGGTAGAGCGCACGGGCTATGCCCCGTGTCTGTGCACCATGCCCGGTCAAAGTATCTTTGCAGGCCCGAGGCAGCGTCCAGTCTACAAACTCACTGTGGTCGGGCGGCAAAAAGTCTCTCTGGGCAAGTCTTGACCCGGTACAAGGCATGGGGCAGGGACGACTCATCAATCTACACGACAAGCGGGAGCAGTGCCGCCACCAGGTACTCAAAATAGGGGACGCCCAAGCCAAGGGGGGGCGGCGCGTATCATTATCAAGCGCTAGCACACCCGGGACTCCCTGCCCGCTCTGTCATACGCCCGTCCTAAGCCGGGTCTGTTGTTGAGATGGTATAGGGCAATTGCTCAGTCGAGTCCTTTCGTTGGCTCATGGGAGCACTGTGCTCCGTTCCGGCACTGATAGCAACTGGGCTCGCCGGGGGGCCGCGATGGAACTTCGCCAATGATCGGCACGGCCATAATAGCGGGGAGGTGACGAGTTGCGTGTTCACGGCGATGTTGTGCGCACCGTAAGGGCAGACAGCGCGTAGCGCGCTCAGCCGCCTCGGCGAATCCGCGAACTTAATTCGGACCCTGCTGAGTTGTCACCCACCCACGGTGGAAGGAGACTTTTGTCGAAGGGGCGAACGGTTCGTACTGCTTGTCGGTCTACAACGCCATTTCTGTAGTCTACTATCTCGTCCCCGGGCGTGGGCTTGGGATGCCTCTCTGCGAGTTCCAGCATTCCGGGGAACAACAAGACGCCGCCCGCATGGGGGGAGGCGGTATCCCCCTTCGCTAGCACCGGCTTGGGTCTCAGGTAATACACCATTATCACTCGGCATAATCTGAGCCCAATGCGTTTGTAGGATAGATTCAGATGGGGACGTGATTTTTGGACGTATTTTGCCATCCACGCTGAAGGACCAAGCTGAGTATGCCTAAGCCGGCCTGTAGCTATTGGTCCGAACGGTATGTCATGGTACCAGAATTGGCCCAGCTGCGCCCACTTTGAACGAGTCGGAGCCGGCGCCGCGCGCTTACACCCCCGCAGCCCTTGGGGCCTCCCGGGGAGTTTTAGTTAGTCGTTCTGCACACGACGGCCGGTAGAAAATCCCGTGCCGGCCCCTACCGAGCCTTAGGGGCAGGGCTCTATTAGTGAAGCCGAGCATACCACCTGTTAGCCCCTGCCTCCCCGCGGTGCATGGCTCCCGTGCCGATAAGCGGACGCCCCGTCCTAGGAAAGCGAAGCGGTGCTCGGAACGCTTTGGACCCTACCTTTACGCACAGCACGGTGGATATTATGAGGAATCGCGCGCGCTTAAAACGGAGCGAATACGGTACGCTGCGCCTCGTGATAGCCACACTTCGCGAACATGAGGGAGGAGGAGCACTTTCTGCGTCCAACTGGCTAAAAACTCCCCAACCGACCCCAGACTCCTGCGGGGCCACGGCGAGTGCGACGTATCTCAGAGGGGCAAGGACGCGCCCCAGGTGATTCACCCGGCCCCGGTCGAGATGATTTCAAGGCTTCTTGCGCCATCTGATGTTTGAGGCAGGCCCACGACCATGATTGGGGGTATATGCTTACACGAGTAGGATGCATCGGTAATAACTATGTCGGATCGAAGATGCGCTGCCCGGGGCTAGGCAGATGGCAGATTGTTATACCAGAATCGATGCATGAGTAGGAAGGCAGGGGGTAACAGAAAGAAGAAAGATGACTCTCGCCGGCGGGGCTTCGTAGGGTCTAACACGAACAGGGGACACCCGCAGGGACATGGGCGAGCCATGTCAGGAGGAGCCATCTGCCATGCTTGGGGCACTGGAGTGATGAGATAAGACACGGTGAAGACTTGCCAGCGCCGACGGCGCGGCCGGGGCGCCATATACCCCTACGGGGCAACCGTGGGATAAGGAGAGGACCCACTGCCCCATGGTTCGGGCCTGAACCTGTCGGCCTTCCGTACACGGGAGCTCGGCCAGCATAAAGGAACTTAGTCAGGATTACCCACGTCCCCCATCAGGAAAGATAAGCGAGCCCAGAGGCCTTAAGGGGACGTATCCCATGCAGCTAATCTACCCACGAGGAAGCACTAGTCTACCTGTATGCACAGGCCCCGAGGGTCTTAGCCCCAGCTCTGTGCTGCCCCTTCCGATGTCGGGCTGACGTCGGCTCCGAGAAAGGCGGGGCGGCCCGGAAGTGCTCTTTAACTCGACGGCCGAGACGTTCGTGCTCAGATCGTAACTATCAACAGACTCCGCGTGGTATCTGGACGGGGTCGCCTCCCCAACTCACGTTAAACTAATTTGCTGCCCAACCCAGTGGGGCCCGACGGCGCGAGCGTGATCCGACTACACGAATCCAAGAGCGGTGTCTCT
	Brucella_canis_1107_1_101_1990	GGGCAAGATTCAGCCTGCGGTCGTTGTGTCAGCCGACTTTGGGTGGATTATGGGCGGATTTACACAGTGCCCTCCTGGGACACCCGACCTACAGCACATCAATCCGGCGGGGTAGCGCTATAGGACTCCGCAGCTTCCGTAATTGGGCAGAGCAAAGTGCGAGTGTTGTTGTGCTTGCAGCGCGGCCAGTGGAAGAGGATGGGCACCATAGTAACGGTCCAATGGATCATATTATGACAGTATGCAAACGGCTACGTCCGGGCGGACGCCGGGAACGTCAAAAACCCATTTAGCGAGCAATACTTACTCCTCGACGCGAAGTATATGTTCAGCTCGCTGAGCGCCTTTTTCGGCAGTTCCGCAAGGATACGGTTCGTTACCGGATGTTTAGAGTCGTGAGCACGCATGGGCCTAATTAACTCGAGTTTCGACCCGGACGCTCGGGCCCAGAGCCAACGACCTTTAGCGAATATGGGTAGACGGCCCCCGCTTCCAGGTACTGTGCAGATTGATAGCACCCCTTCTTGCACCATGCTGAATTCCATACAGGAGGCAGAATCGCCTTAGTTATGCCTACAGCCCGCGGGTGTACCCAGACCAACTCACCACAGAGGGTTGGCGGGGTTGAGCCCCCCGAATGCAACGGAGTCGCCCTGCACGAAACACCAGGGCCCCCGCGTAGGGTTTATAGCGTATCCGGTGGCGGCGTCTTCCACCAGGCTGCCAATATGGCCGTGGCTGAAAAAGAAGAGATGCTGTGGTCAGTAATCACGATAACCAACGAGAGGCGTTGCACCTCCGTAAAGTGACATATCTTGATGATCACGGAACGAAGTAGGCCCCTATCATCGACAAGAGGCAGAGAGTTCCTAGCCCTTACCGCCAAAGTTACCAACGCGGTGATCCGGGGAGTCGGGGCAATGGTCTAGACGACGGCAACTCACGTAGCAGCCGAAAAAAGCTATGTGACTGCATGAACGGCTCCCACAGGAGTGGAGCGTCGGGTGGAGGTGGGGGTGTCGCCGGGTAAAGAGAGGTCCGGGGATGAGGAGCATTAGTTAGGCAGCAACGCGGGGACCGCCGGCGATACCATCGGAATCGTGGCTTCCTCAGCCCTCGCTGTAGGCACCCTCCTTCCGCGTTCTATGCACACCTAGCCCCTCCCAGCCTTCCTTCTTCCAGCGGAGTCGAGTATTGCCACAGGCCTCGGCCTCGCCGCTTCGGAGTCAGCCTGGTCGTTTTCAGACCCCTGACGTCGACGGGCCCTGGTAGAGCGCACGGGCTATGCCCCGTGTCTGTGCACCATGCCCGGTCAAAGTATCTTTGCAGGCCCGAGGCAGCGTCCAGTCTACAAACTCACTGTGGTCGGGCGGCAAAAAGTCTCTCTGGGCAAGTCTTGACCTGGTACAAGGCATGGGGCAGGGACGACTCATCAATCTACACGACAAGCGGGAGCAGTGCCGCCACCAGGTACTCAAAGTAGGGGACGCCCAAGCCAAGTGGGGGCGGCGCGTATCATTATCAAGCGCTAGTACACCCGGGACTCCCTGCCCGCTCTGTCACATGCCCGTCCTAAGCCGGGTCTGTTGTTGAGATGGTATAGGGCAATTGCTCAGTCGAGTCCTTTCGTTGGCTCATGGGAGCACTGTGCTCCGTTCCGGCACTGATAGCAACTGGGCTCGCCGGGGGGCCGCGATGGAACTTCGCCAACGATCGGTACGGCCATGATAGCGGGGAGGTGACGAGTTGCGTGTTCACGGCGATGTTGTGCGCACCGTAAGGGCAGACAGCGCGTAGCGCGCTCAGCCGCCTCGGCGAATCCGCGAACTTAATTCGGACCCTGCTGAGTTGTCACCCACCCACGGTGGAAGGAGACTCTTGCCGAAGGAGCGAACGGTTCGTACTGCTTGTCGGTCTATAACGCCATTTCTGTAGTCTACTATTTCGTCCCCGGGCGTGAGCTTGGGATGCCTCTCTGCGAGTTCCAGCATTCCGGGGAACAACAAGACGCCGCCCGCATGGGGGGAGGCGGTATCCCCCTTCACTAGCACCGGCTTGGGTCTCAGGTAATACACCATTATCACTCGGCATAATCTGAGCCCAATGCGTTTGTAGGATCGATTCAGATGGGGACGTGATTTTTGGACGTATTTTGCCATCCACGCTGAAGGACCAAGTTGAGTATGCCTAAGCCGGCCTGTAGCTATCGGTCCGAACGGTGTGTCATGGTTCCAGAATTGGCCCAGCCGCGCCCACTTTGAACGAGTCGGAGCCGGCCCCGCGCGCTTACACCCCCGCAGCCCTTGGGGCCTCCCGGGGAGTTTTAGTTAGTCGTTCTGCACATAACGGCCAGTAGAAAATCCCGTGCCGGCCCCTACCGAGCCTTAGGGGCAGGGCTCTATTAGTGAAGCCGAGCATACCACCTGTTAGCCCCTGCCTCCCCGCGGTGCATGGCTCCCGTGCCGATAAGCGGACGCCCCGTCCTAGGAAAGCGAAGCGGTGCTCGGGACGCTTTGGACCCTACCTTTACGCACAGCACGGTGGATATTATGAGGAATCGCGTGCGCTTAAAACGGAGCGAATGCGGTACGCTGCGCCTCGTGATAGCCACACTTCGCGAACATGAGGGAAGAGGAGCACTTTCTGCGTCCAACTGGCTAAACACTCCCCAACCGACCCCAGACTCCCGCGGGGCCACGGCGAGTGCGACGTATCTCAGAGGGGCAAGGACGCGCCCCAGGTGATTGACCCGGCCCCGGTCGAGATGATTTCAAGGCTTCTTGCGCCATCTGATGCTTGAGGCAGGCCCACGACCATGATTGGGGGTATATGCTTACACGAGTAGGGTGCATCGGTAATAACTACGTCGGATCGAAGATTCGCTGCCCGGGGCTAGGCAGATGGCAGATTGTTATACCAGAGTCGATGCATGAGTAGAAAGGCAGGGGGTAACAGAAAGAAGAAAGATGACTCTCGCCGGCGGGGCTTCGTAGGGTCTAACACGAACAGGGGACACCCGCAGGGACATGGGCGAGCCATGTCAGGAGGAGCCATCTGCCATGCTTGGGGCACTGGAGTGATGAGATAAGACACGGTGAAGACTTGCCAGCGCCGACGGCGCGGCCGGGGCGCCATATACCCCTGCGGGGCAACCGCGGGATAAGGAGAGGACCCATTGCCCCATGGTTCGGGCCTGAACCCGTCGGCCTTCCGTACACGGGAGCTCGGCCAGCATAAAGGAACTTAGTCAGGATTACCTACGTCCCCCATCAGGAAAGATAAGCGAGCCCAGAGGCCTTAAGGGGACGTATCCCATGCAGCTAATCTGCCCACGAGGAAGCACTAGTCTACCTGTATGCACAGGCCCCGAGGGTCTTAGCCCCAGCTCTGTGCTGCCCCTTCCGATGTCGGGCTGACGTCGGCTCCGAGAAAGGTGGGACGGCCCGGAAGTGCTCTTTAACTCGACGGCCGAGACGCTCGTGCTCAGATCGTAACTATCAACGGACTCCGCGTGGTATCTGGACGGGGCCGCCTCCCCAACTCACGTTCAACTAATTTGCTGCCCAACCCAGTGGGGCCCGACGGCGCGAGCGTGATCCGACTACACGAATCCAAGAGCGGTGTCTCT
	Brucella_melitensis_1253_1994	GGGTAAGATTCAGCCTGCGGTCGTTGTGTCAGCCGACTTTGGGTGGATTATGGGCGGATTTACACAGCGCCCTCCTGGGGCACCCGACCCACAGCATATCAATCCGGCAGGGTAGCGCTATAGGACTCTGCAGCTTCCGTAATTGGGCAGAGCAAAGTGCGAGTGTTGTTGTGCTTACAGCGCGGCCACTGGAAGAGGATGGGCATCATAGTAACGGTCCAGTGGATCATATTATGACAGTATGCAAACGGCTACGTCCGGGCGGACGCCGGGAACGTCAAAAACCCATTTAGCGAGTAATACTTACTCCCCGACGCGAAGTATATGTTCAGCTCGCTGAGGGCCTTTTTCGGCAGTTCCACAAGGATACGGTTCGTTACCGGATGTTTAGAGTCGTGAGCACGCATGGGCCTAATTAACTCGAGTTTCGACCCGGATGCTCGGGCCCAGAGCCAACGACCTTTATCGAATATGGGTAGACGGCCCCCGCTTCCAGGTGCTGTGTAGATTGATAGCACCCCTTCTTGCACCATGCTAAATTCTATACAGGAGGCAGAATCACCTTAGTTATGCCTACAGCCCGCGGGTGTACCCAGACCAACCCACCACAGAGGCTTGGCGGGGTTGAGCCCCCCGAATGCAACGGAGTCGCCCTGCACGAAATACCAGGGCCCCCGCGTAGGGTTTATAGCGTATCCGGTGGCGGCGTCTTCCCCCAGGCTGCCAATATGGCCGTGGCTGAAAAAGAAGAGATGCTGTGGTCAGTAATCACGATAACCAACGAGAGGCGTTGCACCTCCGTAAAGTGACATATCTTGATGATCACGGAACGAAGTAGGCCCCTATCAGCGACAAGACGCAGAGAGTTCCTATCCATTACCGCCAAAGTTACCAACGCGGTGATCCGGGGAGCCGGGGCAATGATCTAGACGACGGCAACTCACGTAGCAGCCGAAAAAAGCTATGTGACTGCATGAACGGTTCCCATAGGCGTGGAGCGTCGGGTGGAGGTGGGGGTGTCGTCGGGTAAAGAGAGGTCCGGGGATGAGGAGCATTAGTTAGGCAGCAACGCGGGGACCGCCGGCGATGCCATCGGAATCGTGGCTTCCTCAGCCCTCGCTGTAGGCACCCTCCTTCCGCGTTCTATGCACACCTAGCCCCTCCCAGCCTTCCTTCTTCCAGCGGAGTCGAGTATTGCCACAAGCCTCGGCCTCGCCGCTTCGGAGTCAGCCTGGTCGTTTCCAGACCCCTGACGTCGACGGGCCCTGGTAGAGCGCACGGGCTATGCCCCGTGTCTGTGCACCATGCCCGGTCAAAGTATCTTTGCAGGCCCGAGGCAGCGTCCAGTCTACAAACTCACTGTGATCGGGCGGCAAAAAGTCTCTCTGGGCAAGTCTTGACCCGGTACAAGGCATGGGGCAGGGACGACTCATCAATCTACACGACAAGCGGGAGCAGTGCCGCCACCAGGTACTCAAAGTAGGGGACGCCCAAGCCAAGGGGGGGCGGCGCGTATCATTATCAAGCGCTAGCACACCCGGGACTCCCTGCCCGCTCTGTCACATGCCCGTCCTAAGCCGGGTCTGTTGTTGAGATGGTATAGGGCAATTGCTCAGTCGAGTCCTTTCGTTGGCTCATGGGAGCACTGTGCTCCGTTCCGGCACTGATAGCAACTGGGCTCGCCGGGGGGCCGCGATGGAACTTCGCCAACGATCGATACGGCCATAATAGCGGGGAGGTGACGAGTTGCGTGTTCACGGCGATGTTGTGCGCACCGTAAGGGCAGACAGCGCGTAGCGCGCTTAGCCGCCTCGGCGAATCCGCGAACTTAATTCGGACCATGCTGAGTTGTCACCCACCCACGGTGGAAGGAGCCTTTTGCCGAAGGGGCGAACGGTTCGTACTGCTTGTCGGTCTATAACGCCATTTCTGTAGTTTACTATCTCGTCCCCGGGCGTGGGCTTGGGATGCCTCTCTGCGAGTTCCAGCATTCCGGGGAACAACAAGACGCCGCCCGCATGGGGGGAGGCAGTATCCCCCTTCGCTAGCACCGGCTTGGGTCTCAGGTAATACACTATTATCACTCGGCATAATCTGAGCCCAATGCGTTTGTAGGATCGATTCAGATGGGGACGTGATTTTTGGACGTATTTTGCCATCCATGCTGAAGGACCAAGTTGAGTATGCCTAAGCCGGCCTGTAGCTATTGATCCGAACGGTATGTCATGGTACCAGAATTGGCCCAGCTGCGCCCACTTTGAACGAGTCGGAGCCGGCGCCGCGCGCTTACACCCCCGCAGCCCTTGGGGCCTCCCGGGGAGTTTTAGTTAGTCGTTCTGCACACGACGGCCGGTAGAAAATCCCGTGCCGGCCCCTACCGAGCCTTAGGGGCAGGGCTCTATTAGTGAAGCCGAGCATACCACCTGTTAGCCCCTGCCTCCCCGCGGTGCATGGCTCCCGTGCCGATAAGCGGACGCCCCGTCCTAGGAAAGCGAAGCGGTGCTCGGGACGCTTTGGACCCTACCTTTACGCACAGCACGGTGGATATTATAAGGAATCGCGCACGCTTAAAACGGAGCGAATACGGTACGCTGCGCCTCGTGATAGCCACACTTCGCGAACATGAGGGAGGAGGAGCACTTTCTGCGTCCAACTGGCTAAACACTCCCCAACCGACCCCAGACTCTCGCGGGGCCACGGCGAGTGCGACGTATCTCAGAGGGGCAAGGACGCGCCCCAGGTGATTCACCCGGCCCCGGTCAAGATGATTTCAAGGCTTCTTGCGCCATCTGATGTTTGAGGCAGGCCCACGACCATGATTGGGGGTATATGCTTACACGAGTAGGGTGCATCGGTAATAACTATGTCGGATCGAAGATGCGCTGCCCGGGGCTAGGCAGATGGCAGATTGTTATACCAAAATCGATGCATGAGTAGGAAGGCAGGGGGTAACAGAAAGAAGAAAGATGACTCTCGCCGGCGGGGCTTCGTAGGGTCTAACACGAACAGGGGACACCCGCAGGGACATGGGCGAGCCATGTCAGGAGGAGCCATCTGCCATGTTTGGGGCACTGGAGTGATAAGATAAGACACGGTGAAGACTTGCCAGCGCCGACGGCGTGGCCGGGGCGCCATATACCCCTACGGAGTAACCGTGGGATAAGGAGAGGACCCACTGCCCCATGGTTCGGGCCTGAACCCATCGGTCTTGCGTACACGGGAGCTCGGCCAGCATAAAGGAACTTAGTCAGGATTACCCACGTCCCCCATCAGGAAAGATAAGCGAGCCCAGAGGCCTTAAGGGGACGTATCCCATGCAGCTAATCTACCCACGAGGAAGCACTAGTCTACCTGTATGCACAGGCCCCGAGGGTCTTAGCCCCAACTCTGTGCTGCCCCTTCCGATGTCGGGCTGACGTCGGCTCCGAGAAAGGCGGGACGGCCCGGAAGTGCTCTTTAACTCGACGGCCGAGACGCTCGTGCTCAGATCGTGACTATCAACAGACTCCGCGTGGTATCTGGACGGGGTCGCCTCCCCAACTCACGTTAAACTAATTTGCTGCCCAACCCAGTGGGGCCCGACGGCGCCAGCGTGATCCGACTACACGAATCCAAGAGCGGTGTCTCT
	Brucella_melitensis_7_565_2000	GGGCAAGATTCAGCCTGCAGTCGTTGTGTCAGCCGACTTTGGGTGGATTATGGGCGGATTTACACAGCGCCCTCCTGGGGCACCCGACCTACAGCATATCAATCCGGCAGGGTAGCGCTATAGGACTCTGCAGCTTCCGTAATTGGGCAGAGCAAAGTGCGAGTGTTGTTGTGCTTACAGCGCGGCCACTGGAAGAGGATGGGCATCATAGTAACGGTCCAGTGGATCATATTATGACAGTATGCAAACGGCTACGTCCGGGCGGACGCCGGGAACGTCAAAAACCCATTTAGCGAGTAATACTTACTCTCCGGCGCGAAGTATATGTTCAGCTCGCTGAGGGCCTTTTTCGGCAGTTCCACAAGGATACGGTTCGTTACCGGATGTTTAGAGTCGTGAGCACGCATGGGCCTAATTAACTCGAGTTTCGACCCGGATGCTCGGGCCCAGAGCCAACGACCTTTATCGAATATGGGTAGACGGCCCCCGCTTCCAGGTGCTGTGTAGATTGATAGCACCCCTTCTTGCACCATGCTAAATTCTATACAGGAGGCAGAATCACCTTAGTTATGCCTACAGCCCGCGGGTGTACCCAGACCAACCCACCACAGAGGCTTGGCGGGGTTGAGCCCCCCGAATGCAACGGAGTCGCCCTGCACGAAATACCAGGGCCCCCGCGTAGGGTTTATAGCGTATCCGGTGGCGGCGTCTTCCCCCAGGCTGCCAATATGGCCGTGGCTGAAAAAGAAGAGATGCTGTGGTCAGTAATCACGATAACCAACGAGAGGCGTTGCACCTCCGTAAAGTGACATATCTTGATGATCACGGAACGAAGTAGGCCCCTATCATCGACAAGACGCAGAGAGTTCCTAGCCATTACCGCCAAAGTTACCAACGCGGTGATCCGGGGAGCCGGAGCAATGGTCTAGACGACGGCAACTCACGCAGCAGCCGAAAAAAGCTATGTGACTGCATGAACGGCTCCCATAGGCGTGGAGCGTCGGGTGGAGGTGGGGGTGTCGTCGGGTAAAGAGAGGTCCGGGGATGAGGAGCATTAGTTAGGCAGCAACGCGGGGACCGCCGGCGATGCCATCGGAATCGTGGCTTCCTCAGCCCTCGCTGTAGGCACCCTCCTTCCGCGTTCTATGCACACCTAGCCCCTCCCAGCCTTCCTTCTTCCAGCGGAGTCGAGTATTGCCACAGGCCTCGGCCTCGCCGCTTCGGAGTCAGCCTGGTCGTTTCCAGACCCCTGACGTCAACGGGCCCTGGTAGAGCGCACGGGCTATGACCCGTGTCTGTGCACCATGCCCGGTCAAAGTATCTTTGCAGGCCCGAGGCAGCGTCCAGTCTACAAACTCACTGTGGTCGGGCGGCAAAAAGTCTCTCTGGGCAAGTCTTGACCCGGTACAAGGCATGGGGCAGGGACAACTCATCAATCTACACGACAAGCGGGAGCAGTGCCGCCACCAGGTACTCAAAGTAGGGGACGCCCAAGCCAAGGGGGGGCGGCGCGTATCATTATCAAGCGCTAGCACACCCGGGACTCCCTGCCCGCTCTGTCACATGCCCGTCCTAAGCCGGGTCTGTTGTTGAGATGGTATAGGGCAATTGCTCAGTCGAGTCCTTTCGTTGGCTCATGGGAGCACTGTGCTCCGTTCCGGTACTGATAGCAACTGGGCTCGCCGGGGGGCCGCGATGGAACTTCGCCAACGATCGATACGGCCATAATAGCGGGGAGGTGACGAGTTGCGTGTTCACGGCGATGTTGTGCGCACCGTAAGGGCAGACAGCGCGTAGCGCGCTCAGCCGCCTCGGCGAATCCGCGAACTTAATTCGGACCATGCTGAGTTGTCACCCACCCACGGTGGAAGGAGACTTTTGCCGAAGGGGCGAACGGTTCGTACTGCTTGTCGGTCTATAACGCCATTTCTGTAGTTTACTATCTCGTCCCCGGGCGTGGGCTTGGGATGCCTCTCTGCGAGTTCCAGCATTCCGGGGAACAACAAGACGCCGCCCGCATGGGGGGAGGCAGTATCCCCCTTCGCTAGCACCGGCTTGGGTCTCAGGTAATACACTATTATCACTCGGCATAATCTGAGCCCAATGCGTTTGTAGGATCGATTCAGATGGGGACGTGATTTTTGGACGTATTTTGCCATCCACGCTGAAGGACCAAGTTGAGTATGCCTAAGCCGGCCTGTAGCTATTGATCCGAACGGTATGTCATGGTACCAGAATTGGCCCAGCTGCGCCCACTTTGAACGAGTCGGAGCCGGCGCCGCGCGCTTACACCCCCGCAGCCCTTGGGGCCTCCTGGGGAGTTTTAGTTAGTCGTTCTGCACACGACGGCCGGTAGAAAATCCCGTGCCGGCCCCTACCGAGCCTTAGGGGCAGGGCTCTATTAGTGAAGCCGAGCATACCACCTGTTAGCCCCTGCCTCCCCGCGGTGCATGGCTCCCGTGCCGATAAGCGGACGCCCCGTCCTAGGAAAGCGAAGCGGTGCTCGGGACGCTTTGGACCCTACCTTTACGCACAGCACGGTGGATATTATAAGGAATCGCGCGCGCTTAAAACGGAGCGAATACGGTACGCTGCGCCTCGTGATAGCCACACTTCGCGAACATGAGGGAGGAGGAGCACTTTCTGCGTCCAACTGGCTAAACACTCCCCAACCGACCCCAGACTCTCGCGGGGCCACGGCGAGTGCGACGTATCTCAGAGGGGCAAGGACGCGCCCCAGGTGATTCACCCGGCCCCGGTCGAGATGATTTCAAGGCTTCTTGCGCCATCTGATGTTTGAGGCAGGCCCACGACCATGATTGGGGGTATATGCTTACACGAGTAGGGTGCATCGGTAATAACTATGTCGGATTGAAGATGCGCTGCCCGGGGCTAGGCAGATGGCAGATTGTTATACCAAAATTGATGCATGAGTAGGAAGGCAGGGGGTAACAGAAAGAAGAAAGATGACTCTCGCCGGCGGGGCTTCGTAGGGTCTAACACGAACAGGGGACACCCGCAGGGACATGGGCGAGCCATGTCAGGAGGAGCCATCTGCCATGCTTGGGGCACTGGAGTGATAAGATAAGACACGGTGAAGACTTGCCAGCGCCGACGGCGTGGCCGGGGCGCCATATACCCCTACGGAGTAACCGTGGGATAAGGAGAGGACCCACTGCCCCATGGTTCGGGCCTGAACCCATCGGTCTTGCGTACACGGGAGCTCGGCCAGCATAAAGGAACTTAGTCAGGATTACCCACGTCCCCCATCAGGAAAGATAAGCGAGCCCAGAGGCCTTAAGGGGACGTATCCCATGCAGCTAATCTACCCACGAGGAAGCACTAGTCTACCTGTATGCACAGGCCCCGAGGGTCTTAGCCCCAACTCTGTGCTGCCCCTTCCGATGTCGGGCTGACGTCGGCTCCGAGAAAGGCGGGACGGCCCGGAAGTGCTCTTTAACTCGACGGCCGAGACGCTCGTGCTCAGATCGTGACTATCAACAGACTCCGCGTGGTATCTGGACGGGGTCGCCTCCCCAACTCACGTTAAACTAATTTGCTGCCCAACCCAGTGGAGCCCGACGGCGCGAGCGTGATCCGACTACACGAATCCAAGAGCGGTGTCTCT
	Brucella_melitensis_806_20_2006	GGGCAAGATTCAGCCTGCAGTCGTTGTGTCAGCCGACTTTGGGTGGATTATGGGCGGATTTACACAGCGCCCTCCTGGGGCACCCGACCTACAGCATATCAATCCGGCAGGGTAGCGCTATAGGACTCTGCAGCTTCCGTAATTGGGCAGAGCAAAGTGCGAGTGTTGTTGTGCTTACAGCGCGGCCACTGGAAGAGGATGGGCATCATAGTAACGGTCCAGTGGATCATATTATGACAGTATGCAAACGGCTACGTCCGGGCGGACGCCGGGAACGTCAAAAACCCATTTAGCGAGTAATACTTACTCTCCGGCGCGAAGTATATGTTCAGCTCGCTGAGGGCCTTTTTCGGCAGTTCCACAAGGATACGGTTCGTTACCGGATGTTTAGAGTCGTGAGCACGCATGGGCCTAATTAACTCGAGTTTCGACCCGGATGCTCGGGCCCAGAGCCAACGACCTTTATCGAATATGGGTAGACGGCCCCCGCTTCCAGGTGCTGTGTAGATTGATAGCACCCCTTCTTGCACCATGCTAAATTCTATACAGGAGGCAGAATCACCTTAGTTATGCCTACAGCCCGCGGGTGTACCCAGACCAACCCACCACAGAGGCTTGGCGGGGTTGAGCCCCCCGAATGCAACGGAGTCGCCCTGCACGAAATACCAGGGCCCCCGCGTAGGGTTTATAGCGTATCCGGTGGCGGCGTCTTCCCCCAGGCTGCCAATATGGCCGTGGCTGAAAAAGAAGAGATGCTGTGGTCAGTAATCACGATAACCAACGAGAGGCGTTGCACCTCCGTAAAGTGACATATCTTGATGATCACGGAACGAAGTAGGCCCCTATCATCGACAAGACGCAGAGAGTTCCTAGCCATTACCGCCAAAGTTACCAACGCGGTGATCCGGGGAGCCGGAGCAATGGTCTAGACGACGGCAACTCACGCAGCAGCCGAAAAAAGCTATGTGACTGCATGAACGGCTCCCATAGGCGTGGAGCGTCGGGTGGAGGTGGGGGTGTCGTCGGGTAAAGAGAGGTCCGGGGATGAGGAGCATTAGTTAGGCAGCAACGCGGGGACCGCCGGCGATGCCATCGGAATCGTGGCTTCCTCAGCCCTCGCTGTAGGCACCCTCCTTCCGCGTTCTATGCACACCTAGCCCCTCCCAGCCTTCCTTCTTCCAGCGGAGTCGAGTATTGCCACAGGCCTCGGCCTCGCCGCTTCGGAGTCAGCCTGGTCGTTTCCAGACCCCTGACGTCAACGGGCCCTGGTAGAGCGCACGGGCTATGACCCGTGTCTGTGCACCATGCCCGGTCAAAGTATCTTTGCAGGCCCGAGGCAGCGTCCAGTCTACAAACTCACTGTGGTCGGGCGGCAAAAAGTCTCTCTGGGCAAGTCTTGACCCGGTACAAGGCATGGGGCAGGGACAACTCATCAATCTACACGACAAGCGGGAGCAGTGCCGCCACCAGGTACTCAAAGTAGGGGACGCCCAAGCCAAGGGGGGGCGGCGCGTATCATTATCAAGCGCTAGCACACCCGGGACTCCCTGCCCGCTCTGTCACATGCCCGTCCTAAGCCGGGTCTGTTGTTGAGATGGTATAGGGCAATTGCTCAGTCGAGTCCTTTCGTTGGCTCATGGGAGCACTGTGCTCCGTTCCGGTACTGATAGCAACTGGGCTCGCCGGGGGGCCGCGATGGAACTTCGCCAACGATCGATACGGCCATAATAGCGGGGAGGTGACGAGTTGCGTGTTCACGGCGATGTTGTGCGCACCGTAAGGGCAGACAGCGCGTAGCGCGCTCAGCCGCCTCGGCGAATCCGCGAACTTAATTCGGACCATGCTGAGTTGTCACCCACCCACGGTGGAAGGAGACTTTTGCCGAAGGGGCGAACGGTTCGTACTGCTTGTCGGTCTATAACGCCATTTCTGTAGTTTACTATCTCGTCCCCGGGCGTGGGCTTGGGATGCCTCTCTGCGAGTTCCAGCATTCCGGGGAACAACAAGACGCCGCCCGCATGGGGGGAGGCAGTATCCCCCTTCGCTAGCACCGGCTTGGGTCTCAGGTAATACACTATTATCACTCGGCATAATCTGAGCCCAATGCGTTTGTAGGATCGATTCAGATGGGGACGTGATTTTTGGACGTATTTTGCCATCCACGCTGAAGGACCAAGTTGAGTATGCCTAAGCCGGCCTGTAGCTATTGATCCGAACGGTATGTCATGGTACCAGAATTGGCCCAGCTGCGCCCACTTTGAACGAGTCGGAGCCGGCGCCGCGCGCTTACACCCCCGCAGCCCTTGGGGCCTCCTGGGGAGTTTTAGTTAGTCGTTCTGCACACGACGGCCGGTAGAAAATCCCGTGCCGGCCCCTACCGAGCCTTAGGGGCAGGGCTCTATTAGTGAAGCCGAGCATACCACCTGTTAGCCCCTGCCTCCCCGCGGTGCATGGCTCCCGTGCCGATAAGCGGACGCCCCGTCCTAGGAAAGCGAAGCGGTGCTCGGGACGCTTTGGACCCTACCTTTACGCACAGCACGGTGGATATTATAAGGAATCGCGCGCGCTTAAAACGGAGCGAATACGGTACGCTGCGCCTCGTGATAGCCACACTTCGCGAACATGAGGGAGGAGGAGCACTTTCTGCGTCCAACTGGCTAAACACTCCCCAACCGACCCCAGACTCTCGCGGGGCCACGGCGAGTGCGACGTATCTCAGAGGGGCAAGGACGCGCCCCAGGTGATTCACCCGGCCCCGGTCGAGATGATTTCAAGGCTTCTTGCGCCATCTGATGTTTGAGGCAGGCCCACGACCATGATTGGGGGTATATGCTTACACGAGTAGGGTGCATCGGTAATAACTATGTCGGATTGAAGATGCGCTGCCCGGGGCTAGGCAGATGGCAGATTGTTATACCAAAATTGATGCATGAGTAGGAAGGCAGGGGGTAACAGAAAGAAGAAAGATGACTCTCGCCGGCGGGGCTTCGTAGGGTCTAACACGAACAGGGGACACCCGCAGGGACATGGGCGAGCCATGTCAGGAGGAGCCATCTGCCATGCTTGGGGCACTGGAGTGATAAGATAAGACACGGTGAAGACTTGCCAGCGCCGACGGCGTGGCCGGGGCGCCATATACCCCTACGGAGTAACCGTGGGATAAGGAGAGGACCCACTGCCCCATGGTTCGGGCCTGAACCCATCGGTCTTGCGTACACGGGAGCTCGGCCAGCATAAAGGAACTTAGTCAGGATTACCCACGTCCCCCATCAGGAAAGATAAGCGAGCCCAGAGGCCTTAAGGGGACGTATCCCATGCAGCTAATCTACCCACGAGGAAGCACTAGTCTACCTGTATGCACAGGCCCCGAGGGTCTTAGCCCCAACTCTGTGCTGCCCCTTCCGATGTCGGGCTGACGTCGGCTCCGAGAAAGGCGGGACGGCCCGGAAGTGCTCTTTAACTCGACGGCCGAGACGCTCGTGCTCAGATCGTGACTATCAACAGACTCCGCGTGGTATCTGGACGGGGTCGCCTCCCCAACTCACGTTAAACTAATTTGCTGCCCAACCCAGTGGAGCCCGACGGCGCGAGCGTGATCCGACTACACGAATCCAAGAGCGGTGTCTCT
	Brucella_melitensis_808_76_2008	GGGCAAGATTCAGCCTGCAGTCGTTGTGTCAGCCGACTTTGGGTGGATTATGGGCGGATTTACACAGCGCCCTCCTGGGGCACCCGACCTACAGCATATCAATCCGGCAGGGTAGCGCTATAGGACTCTGCAGCTTCCGTAATTGGGCAGAGCAAAGTGCGAGTGTTGTTGTGCTTACAGCGCGGCCACTGGAAGAGGATGGGCATCATAGTAACGGTCCAGTGGATCATATTATGACAGTATGCAAACGGCTACGTCCGGGCGGACGCCGGGAACGTCAAAAACCCATTTAGCGAGTAATACTTACTCTCCGGCGCGAAGTATATGTTCAGCTCGCTGAGGGCCTTTTTCGGCAGTTCCACAAGGATACGGTTCGTTACCGGATGTTTAGAGTCGTGAGCACGCATGGGCCTAATTAACTCGAGTTTCGACCCGGATGCTCGGGCCCAGAGCCAACGACCTTTATCGAATATGGGTAGACGGCCCCCGCTTCCAGGTGCTGTGTAGATTGATAGCACCCCTTCTTGCACCATGCTAAATTCTATACAGGAGGCAGAATCACCTTAGTTATGCCTACAGCCCGCGGGTGTACCCAGACCAACCCACCACAGAGGCTTGGCGGGGTTGAGCCCCCCGAATGCAACGGAGTCGCCCTGCACGAAATACCAGGGCCCCCGCGTAGGGTTTATAGCGTATCCGGTGGCGGCGTCTTCCCCCAGGCTGCCAATATGGCCGTGGCTGAAAAAGAAGAGATGCTGTGGTCAGTAATCACGATAACCAACGAGAGGCGTTGCACCTCCGTAAAGTGACATATCTTGATGATCACGGAACGAAGTAGGCCCCTATCATCGACAAGACGCAGAGAGTTCCTAGCCATTACCGCCAAAGTTACCAACGCGGTGATCCGGGGAGCCGGAGCAATGGTCTAGACGACGGCAACTCACGCAGCAGCCGAAAAAAGCTATGTGACTGCATGAACGGCTCCCATAGGCGTGGAGCGTCGGGTGGAGGTGGGGGTGTCGTCGGGTAAAGAGAGGTCCGGGGATGAGGAGCATTAGTTAGGCAGCAACGCGGGGACCGCCGGCGATGCCATCGGAATCGTGGCTTCCTCAGCCCTCGCTGTAGGCACCCTCCTTCCGCGTTCTATGCACACCTAGCCCCTCCCAGCCTTCCTTCTTCCAGCGGAGTCGAGTATTGCCACAGGCCTCGGCCTCGCCGCTTCGGAGTCAGCCTGGTCGTTTCCAGACCCCTGACGTCAACGGGCCCTGGTAGAGCGCACGGGCTATGACCCGTGTCTGTGCACCATGCCCGGTCAAAGTATCTTTGCAGGCCCGAGGCAGCGTCCAGTCTACAAACTCACTGTGGTCGGGCGGCAAAAAGTCTCTCTGGGCAAGTCTTGACCCGGTACAAGGCATGGGGCAGGGACAACTCATCAATCTACACGACAAGCGGGAGCAGTGCCGCCACCAGGTACTCAAAGTAGGGGACGCCCAAGCCAAGGGGGGGCGGCGCGTATCATTATCAAGCGCTAGCACACCCGGGACTCCCTGCCCGCTCTGTCACATGCCCGTCCTAAGCCGGGTCTGTTGTTGAGATGGTATAGGGCAATTGCTCAGTCGAGTCCTTTCGTTGGCTCATGGGAGCACTGTGCTCCGTTCCGGTACTGATAGCAACTGGGCTCGCCGGGGGGCCGCGATGGAACTTCGCCAACGATCGATACGGCCATAATAGCGGGGAGGTGACGAGTTGCGTGTTCACGGCGATGTTGTGCGCACCGTAAGGGCAGACAGCGCGTAGCGCGCTCAGCCGCCTCGGCGAATCCGCGAACTTAATTCGGACCATGCTGAGTTGTCACCCACCCACGGTGGAAGGAGACTTTTGCCGAAGGGGCGAACGGTTCGTACTGCTTGTCGGTCTATAACGCCATTTCTGTAGTTTACTATCTCGTCCCCGGGCGTGGGCTTGGGATGCCTCTCTGCGAGTTCCAGCATTCCGGGGAACAACAAGACGCCGCCCGCATGGGGGGAGGCAGTATCCCCCTTCGCTAGCACCGGCTTGGGTCTCAGGTAATACACTATTATCACTCGGCATAATCTGAGCCCAATGCGTTTGTAGGATCGATTCAGATGGGGACGTGATTTTTGGACGTATTTTGCCATCCACGCTGAAGGACCAAGTTGAGTATGCCTAAGCCGGCCTGTAGCTATTGATCCGAACGGTATGTCATGGTACCAGAATTGGCCCAGCTGCGCCCACTTTGAACGAGTCGGAGCCGGCGCCGCGCGCTTACACCCCCGCAGCCCTTGGGGCCTCCTGGGGAGTTTTAGTTAGTCGTTCTGCACACGACGGCCGGTAGAAAATCCCGTGCCGGCCCCTACCGAGCCTTAGGGGCAGGGCTCTATTAGTGAAGCCGAGCATACCACCTGTTAGCCCCTGCCTCCCCGCGGTGCATGGCTCCCGTGCCGATAAGCGGACGCCCCGTCCTAGGAAAGCGAAGCGGTGCTCGGGACGCTTTGGACCCTACCTTTACGCACAGCACGGTGGATATTATAAGGAATCGCGCGCGCTTAAAACGGAGCGAATACGGTACGCTGCGCCTCGTGATAGCCACACTTCGCGAACATGAGGGAGGAGGAGCACTTTCTGCGTCCAACTGGCTAAACACTCCCCAACCGACCCCAGACTCTCGCGGGGCCACGGCGAGTGCGACGTATCTCAGAGGGGCAAGGACGCGCCCCAGGTGATTCACCCGGCCCCGGTCGAGATGATTTCAAGGCTTCTTGCGCCATCTGATGTTTGAGGCAGGCCCACGACCATGATTGGGGGTATATGCTTACACGAGTAGGGTGCATCGGTAATAACTATGTCGGATTGAAGATGCGCTGCCCGGGGCTAGGCAGATGGCAGATTGTTATACCAAAATTGATGCATGAGTAGGAAGGCAGGGGGTAACAGAAAGAAGAAAGATGACTCTCGCCGGCGGGGCTTCGTAGGGTCTAACACGAACAGGGGACACCCGCAGGGACATGGGCGAGCCATGTCAGGAGGAGCCATCTGCCATGCTTGGGGCACTGGAGTGATAAGATAAGACACGGTGAAGACTTGCCAGCGCCGACGGCGTGGCCGGGGCGCCATATACCCCTACGGAGTAACCGTGGGATAAGGAGAGGACCCACTGCCCCATGGTTCGGGCCTGAACCCATCGGTCTTGCGTACACGGGAGCTCGGCCAGCATAAAGGAACTTAGTCAGGATTACCCACGTCCCCCATCAGGAAAGATAAGCGAGCCCAGAGGCCTTAAGGGGACGTATCCCATGCAGCTAATCTACCCACGAGGAAGCACTAGTCTACCTGTATGCACAGGCCCCGAGGGTCTTAGCCCCAACTCTGTGCTGCCCCTTCCGATGTCGGGCTGACGTCGGCTCCGAGAAAGGCGGGACGGCCCGGAAGTGCTCTTTAACTCGACGGCCGAGACGCTCGTGCTCAGATCGTGACTATCAACAGACTCCGCGTGGTATCTGGACGGGGTCGCCTCCCCAACTCACGTTAAACTAATTTGCTGCCCAACCCAGTGGAGCCCGACGGCGCGAGCGTGATCCGACTACACGAATCCAAGAGCGGTGTCTCT
	Brucella_melitensis_BA4837_2003	GGGCAAGATTCAGCCTGCAGTCGTTGTGTCAGCCGACTTTGGGTGGATTATGGGCGGATTTACACAGCGCCCTCCTGGGGCACCCGACCTACAGCATATCAATCCGGCAGGGTAGCGCTATAGGACTCTGCAGCTTCCGTAATTGGGCAGAGCAAAGTGCGAGTGTTGTTGTGCTTACAGCGCGGCCACTGGAAGAGGATGGGCATCATAGTAACGGTCCAGTGGATCATATTATGACAGTATGCAAACGGCTACGTCCGGGCGGACGCCGGGAACGTCAAAAACCCATTTAGCGAGTAATACTTACTCTCCGGCGCGAAGTATATGTTCAGCTCGCTGAGGGCCTTTTTCGGCAGTTCCACAAGGATACGGTTCGTTACCGGATGTTTAGAGTCGTGAGCACGCATGGGCCTAATTAACTCGAGTTTCGACCCGGATGCTCGGGCCCAGAGCCAACGACCTTTATCGAATATGGGTAGACGGCCCCCGCTTCCAGGTGCTGTGTAGATTGATAGCACCCCTTCTTGCACCATGCTAAATTCTATACAGGAGGCAGAATCACCTTAGTTATGCCTACAGCCCGCGGGTGTACCCAGACCAACCCACCACAGAGGCTTGGCGGGGTTGAGCCCCCCGAATGCAACGGAGTCGCCCTGCACGAAATACCAGGGCCCCCGCGTAGGGTTTATAGCGTATCCGGTGGCGGCGTCTTCCCCCAGGCTGCCAATATGGCCGTGGCTGAAAAAGAAGAGATGCTGTGGTCAGTAATCACGATAACCAACGAGAGGCGTTGCACCTCCGTAAAGTGACATATCTTGATGATCACGGAACGAAGTAGGCCCCTATCATCGACAAGACGCAGAGAGTTCCTAGCCATTACCGCCAAAGTTACCAACGCGGTGATCCGGGGAGCCGGAGCAATGGTCTAGACGACGGCAACTCACGCAGCAGCCGAAAAAAGCTATGTGACTGCATGAACGGCTCCCATAGGCGTGGAGCGTCGGGTGGAGGTGGGGGTGTCGTCGGGTAAAGAGAGGTCCGGGGATGAGGAGCATTAGTTAGGCAGCAACGCGGGGACCGCCGGCGATGCCATCGGAATCGTGGCTTCCTCAGCCCTCGCTGTAGGCACCCTCCTTCCGCGTTCTATGCACACCTAGCCCCTCCCAGCCTTCCTTCTTCCAGCGGAGTCGAGTATTGCCACAGGCCTCGGCCTCGCCGCTTCGGAGTCAGCCTGGTCGTTTCCAGACCCCTGACGTCAACGGGCTCTGGTAGAGCGCACGGGCTATGACCCGTGTCTGTGCACCATGCCCGGTCAAAGTATCTTTGCAGGCCCGAGGCAGCGTCCAGTCTACAAACTCACTGTGGTCGGGCGGCAAAAAGTCTCTCTGGGCAAGTCTTGACCCGGTACAAGGCATGGGGCAGGGACAACTCATCAATCTACACGACAAGCGGGAGCAGTGCCGCCACCAGGTACTCAAAGTAGGGGACGCCCAAGCCAAGGGGGGGCGGCGCGTATCATTATCAAGCGCTAGCACACCCGGGACTCCCTGCCCGCTCTGTCACATGCCCGTCCTAAGCCGGGTCTGTTGTTGAGATGGTATAGGGCAATTGCTCAGTCGAGTCCTTTCGTTGGCTCATGGGAGCACTGTGCTCCGTTCCGGTACTGATAGCAACTGGGCTCGCCGGGGGGCCGCGATGGAACTTCGCCAACGATCGATACGGCCATAATAGCGGGGAGGTGACGAGTTGCGTGTTCACGGCGATGTTGTGCGCACCGTAAGGGCAGACAGCGCGTAGCGCGCTCAGCCGCCTCGGCGAATCCGCGAACTTAATTCGGACCATGCTGAGTTGTCACCCACCCACGGTGGAAGGAGACTTTTGCCGAAGGGGCGAACGGTTCGTACTGCTTGTCGGTCTATAACGCCATTTCTGTAGTTTACTATCTCGTCCCCGGGCGTGGGCTTGGGATGCCTCTCTGCGAGTTCCAGCATTCCGGGGAACAACAAGACGCCGCCCGCATGGGGGGAGGCAGTATCCCCCTTCGCTAGCACCGGCTTGGGTCTCAGGTAATACACTATTATCACTCGGCATAATCTGAGCCCAATGCGTTTGTAGGATCGATTCAGATGGGGACGTGATTTTTGGACGTATTTTGCCATCCACGCTGAAGGACCAAGTTGAGTATGCCTAAGCCGGCCTGTAGCTATTGATCCGAACGGTATGTCATGGTACCAGAATTGGCCCAGCTGCGCCCACTTTGAACGAGTCGGAGCCGGCGCCGCGCGCTTACACCCCCGCAGCCCTTGGGGCCTCCTGGGGAGTTTTAGTTAGTCGTTCTGCACACGACGGCCGGTAGAAAATCCCGTGCCGGCCCCTACCGAGCCTTAGGGGCAGGGCTCTATTAGTGAAGCCGAGCATACTACCTGTTAGCCCCTGCCTCCCCGCGGTGCATGGCTCCCGTGCCGATAAGCGGACGCCCCGTCCTAGGAAAGCGAAGCGGTGCTCGGGACGCTTTGGACCCTACCTTTACGCACAGCACGGTGGATATTATAAGGAATCGCGCGCGCTTAAAACGGAGCGAATACGGTACGCTGCGCCTCGTGATAGCCACACTTCGCGAACATGAGGGAGGAGGAGCACTTTCTGCGTCCAACTGGCTAAACACTCCCCAACCGACCCCAGACTCTCGCGGGGCCACGGCGAGTGCGACGTATCTCAGAGGGGCAAGGACGCGCCCCAGGTGATTCACCCGGCCCCGGTCGAGATGATTTCAAGGCTTCTTGCGCCATCTGATGTTTGAGGCAGGCCCACGACCATGATTGGGGGTATATGCTTACACGAGTAGGGTGCATCGGTAATAACTATGTCGGATTGAAGATGCGCTGCCCGGGGCTAGGCAGATGGCAGATTGTTATACCAAAATTGATGCATGAGTAGGAAGGCAGGGGGTAACAGAAAGAAGAAAGATGACTCTCGCCGGCGGGGCTTCGTAGGGTCTAACACGAACAGGGGACACCCGCAGGGACATGGGCGAGCCATGTCAGGAGGAGCCATCTGCCATGCTTGGGGCACTGGAGTGATAAGATAAGACACGGTGAAGACTTGCCAGCGCCGACGGCGTGGCCGGGGCGCCATATACCCCTACGGAGTAACCGTGGGATAAGGAGAGGACCCACTGCCCCATGGTTCGGGCCTGAACCCATCGGTCTTGCGTACACGGGAGCTCGGCCAGCATAAAGGAACTTAGTCAGGATTACCCACGTCCCCCATCAGGAAAGATAAGCGAGCCCAGAGGCCTTAAGGGGACGTATCCCATGCAGCTAATCTACCCACGAGGAAGCACTAGTCTACCTGTATGCACAGGCCCCGAGGGTCTTAGCCCCAACTCTGTGCTGCCCCTTCCGATGTCGGGCTGACGTCGGCTCCGAGAAAGGCGGGACGGCCCGGAAGTGCTCTTTAACTCGACGGCCGAGACGCTCGTGCTCAGATCGTGACTATCAACAGACTCCGCGTGGTATCTGGACGGGGTCGCCTCCCCAACTCACGTTAAACTAATTTGCTGCCCAACCCAGTGGAGCCCGACGGCGCGAGCGTGATCCGACTACACGAATCCAAGAGCGGTGTCTCT
	Brucella_neotomae_5K33_1992	GAGCAAGATTCAGCCTGCGGTCGTTGTGTCAGCCGACTTTGGGTGGATTATGGGCGGATTTACACAGTGCCCTTCTGGGGCACCCGACCTACAGCATATCAATCCGACGGGGTAGCGCTATAGGACTCCGCAGCTTCCGTAATTGGGCAGAGCAAAGTGCGAGTGTTGTTGTGCTTGCAGCGCGGCCACTGGAAGAGGATGGGCATCATAGTAACGGTCCAATGGATCATATTATGACAGTATGCAAACGGCTACGTCCGGGCGGACGCCGGGAACGTCAAAAACCCATTTAGCGAGCAATACTTACTCCTCGACGCGAAGTATATGTTCAGCTCGCTGAGCGCCTCTTTCGGCAGTTCCGCAAGGATACGGTTCGTTACCGGATGTTTAGAGTCGTGAGCACGCATGGGCCTAATTAACTCGAGTTTCGACCCGGACGCTCGGGCCCAGAGCCAACGACTTTTATCGAATATGGGTAGACGGCCCCCGCTTCCAGGTGCTGTGTAGATTGATAGCACCCCTTCTTGCACCATGCTGAATTCCATACAGGAGGCAGAATCACCTTAGTTATGCCTACAGCCCGCGGGTGTACCCAGACCAACCCACCACAGAGGGTTGGCGGGGTTGAGCCCCCCGAATGCAACGGAGTCGCCCTGCACGAAATACCAGGGCCCCCGCGTAGGGTTTATAGCGTATCCGGTGGCGGCGTCTTCCCCCAGGCTGCCAATATGGCCGTGGCTGAAAAAGAAGAGATGCTGTGGTCAGTAATCACGATAACCAACGAGAGGCGTTGCACCTCCGTAAAGTGACATATCTTGATGATCACGGAACGGAGTAGGCCCCTATCATCGACAAGAGGCAGAGAGTTCCTAGCCCTTACCGCCAAAGTTACCAACGCGGTGATCCGGGGAGCCGGGGCAATGGTCTAGACGACGGCAACTCACGTCGCAGCCGAAGAAAGCTATGTGACTGCATGAACGGCTCCCATAGGCGTGGAGCGTCGGGTGGAGGTGGGGGTGTCGCCGGGTAAAGAGAGGTCCGGGGATGAGGAGCATTAGTTAGGCAGCAACGCGGGGACCGCCGGCGATGCCATCGGAATGGTGGCTTCCTCAGCCCTCGCTGTAGCCACCCTCCTTCCGCGTTCTATGCACACCTAGCCCCTCCCAGCCTTCCTTCTTCCAGCGGAGTCGAGTATTGCCACAGGCCTCGGCCTCGCCGCTTCGGAGTCAGCCTGGTCGTTTCCAGACTCCTGACGTCGACGGGCCCTGGTAGAGCGCACGGGCTATGCCCCGTGTCTGTGCACCATGCCCGGTCAAAGTATCTTTGCAGGCCCGAGGCAGCGTCCAGTCTACAAACTCACTGTGGTCGGGCGGCAAAAAGTCTCTCTGGGCAAGTCTTGACCCGGTACAAAGCATGGGGCAGGGACGACTCATCAATCTACACGACAAGCGGGAGCAGTGCCGCCACCAGGTACTCAAAGTAGGGGACGCCCAAGCCAAGGGGGGGCGGCGCGTATCATTATCAAGCGCTAGCACACCCGGGACTCCCTGCCCGCTCTGTCACATGCCCGTCCTAAGCCGGGTCTGTTGTTGAAATGGTATAGGGCAATTGCTCAGTCGAGTCCTTTCGTTGGCTCATGGGAGCACTGTGCTCCGTTCCGGCACTGATAGCAACTGGGCTCGCCGGGGGGCCGCGATGGAACTTCGCCAACGATCGGTACGGCCATGATAGCGGGGAGGTGACGAGTTGCGTGTTCACGGCGATGTTGTGCGCACCGTAAGGGCAGACAGCGCGTAGCGCGCTCAGCCGCCTCGGCGAATCCGCGAACTTAATTCGGACCCTGCTGAGTTGTCACCCACCCACGGTGGAAGGAGACCCTTGCCGAAGGGGCGAACGGTTCGTACTGCTTGTCGGTCTATAACGCCATTTCTGTAGTCTACTATCTCGTCCCCGGTCGTGAGCTTGGGATGCCTCTCTGCGAGTTCCAGCATTCCGGGGAACAACAAGACGCCGCCCGCATGGGGGGCGGCGGTATCCCCCTTCGCTAGCACCGGCTTGGGTCTCAGGTAATACACCATTATCACTCGACATAATCTGAGCCCAATGCGTTTGTAGGATCGATTCAGATGGGGACTTGATTTTTGGACGTATTTTGCCATCCACGCTGAAGGACCAAGTTGAGTATGCCTAAGCCGGCCTGTAGCTATCCGTCCGAACGGTGTGTCATGGTACCAGAATTGGCCCAGCTGCGCCCACTTTGAACGAGTCGGAGCCGGCGCCGCGCGCTTACACCCCCGCAGCCCTTGGGGCCTCCCGGGGAGTTTTAGTTAGTCGTTCTGCACACGACGGCCGGTAGGAAATCCCGTGCCGGCCCCTATCGAGCCTTAGGGGCAGGGCTCTATTAGTGAAGCCGAGCATACCACCTGTTAGCCCCTGCCTCCCCGCGGTGCATGGCTCCCGTGCCGATAAGCGGACGCCCCGTCCTAGGAAAGCGAAGCGGTGCTCGGGACGCTTTGGACCCTACCTTTACGCACAGCACGGTGGATATTATGAGGAATCGCGCGTGCTTAAAACGGAGCGAATACGGTACGCTGCGCCTCGTGATAGCCACACTTCGCGAACATGAGGGAAGAGGAGCACTTTCTGCGTCCAACTGGCTAAACACTCCCCAACCGACCCCAGACTCCCGCAGGGCCACGGCGAGTGCGACGTATCTCAGAGGGGCAAGGACGCGCCCCAGGTGATTCACCCGGCCCCGGTCGAGTTTATTTCAAGGCTTCTTGTGCCATCTGATGCTTGAGGCAGGCCCACGACCATGATTGGGGGTATATGCTTACACGAGTAGGGTGCATCGGTAATAACTACGTCGGATCGAAGATGCGCTGCCCGGGGCTAGACAGATGGCAGATTGTTATACTAGAGTCGATGCATGAGTAGGAAGGCAGGGGGTATCAGAAAGAAGAAAGATGACTCTCGCCGGCGGGGCTTCGTAGGGTCTAACACGAACAAAGGACACCCGCAGGGACATGGGCGAGCCATGTCAGGAGGAGCCATCTGCCATGCTTGGGGCACTGGAGTGATGAAATAAGACACGGTGAAGACTTGCCAGCGCCGACGGCGCGGCCGGGGCGCCATATACCCCTACGGGGCAACCGTGGGATAAGGAGAGGACCCACTGCCCCATGGTTCGGGCCTGAACCCGTCGGCCTTCCGTACACGGGAGCTCGGCCAGCATAAAGGAACTTAGTCAGGATTACCCACGTCTCCCATCAGGAAAGATAAGCGAGCCCAAAGGCCTTAAGGGGACGTATCCCATGCAGCTAATCTACCCACGAGGAAGCACTAGTCTACCTGTATGCACAGGCCCCGAGGGTCTTAGCCCCAGCTCTGTGCTGCCCCTTCCGATGTCGGGCTGACGTCGGCTCCGAGAAGGGCGGGACGGCCCGGAAGTGCTCTTTAACTCGACGGCCGAGACGCTTGTGCTCAGATCGTAACTATCAACAGACTCCGCGTGGTATCTGGACGGGGTCGCCTCCCCAACTCACGTTAAACTAATTTGCTGCCCAACCCAGTGGGGCCCGACGGCGCGAGCATGATCCGACTACACGAATCCAAGAGCGGTGTCTCT
	Brucella_ovis_1117_1_507_1991	GGGCAAGATTCAGCCTGCGGTCGTTATGTCAGCCGACTTTGGGTGGATTATGGGCGGATTTACACAGTGCCCTCCTGGGGCACTCGACCTACAGCATATCAATCCGGCGGGGTAGCGTTATAGGACTCCGCAGCTTCCGTAATTGGGCAGAGCAAAGTGCGAGTGTTGTTGTGCTTGCAGCGCGGCCACTGGAAGAGGATGAGTATCATAGTAACGGTCCAATGGATCATATTATGACAGTATGCAAAGGGCTACGTCCGGGCGGACGCCGGGAACGTCAAAAACCCATTTAGCGAGCAATACTTAGTCCTTGACGCGAAGTATATGTTCAGCTCGCTGAGCGCCTTTTTCGGCAGTTCCGCAAGGATACGGTTCGTTACCGGATGTTTAGAGTCGTGAGTACGCATGGGCCTAATTAACTCGAGTTTAGACCCGGACGCTCGGGCCCAGAGCCAACGCCCTTTATCGAATATGGGTAGACGGCCCCCGCTTCCAGGTGCTGTGTAAATTGATAGCACCCCTTCTTGCATCATGCTGAATTCCATACAGGAGGCAGAATCATCTTAGTTATGCCTACAGCCCGCAGGTGTACCCAGACCAACCTACCACAGAGGGTTGGCGGGGTTGAGTCCCCCGAGTGCAACGGAGTCGCCCTGCACAAAATACCAGGGCCCTCGCGTAGGGTTTATAGCGTATCCGGTGGCGGCGTCCTCCCCCAGGCTGCTAATACGGCCGTGGCTGAAAAAGAAGAGATGCTATGGTCAGTAATCACGATAACCAACGAGAGGCGTTGCACCTCCGTAAAGTGACATATCTTGATGATCACGGAACGAAGCAGGCCCCTATCATCGACAAGAGGCAGAGAGTTCCTAGCCCTTACCACCAAAGTTACCAACGCGGTGATCCGGGGAGCCGGGGCAATGGTCTAGACGACGGCAACTCACGTAGCAGCCGAAAAAAGCTATATGACTGCATGAACGGCTCCCATAGGCGTGGAGCGTCGGGTGGAGATGGGGGTGTCGCCGGGTAAAGAGAGGTCCGGGCATGAGGAGCATTAGTTAGGCAGCAACGCGGGGACCGCCGGCGATGCCATCGGAATCGTGGCTTCCTCAGCCCTCGCTGTAGGCACCCTCCTTCCGCGTTCTATGTACACCTAGCCCCTCCCAGCCTTCCTTCTTCCAGCGGAGTCGAGTATTGCCACAGGCCTCGGCCTCGCCGCTTCGGAGTCAGCCTGGTCGTTTCCAGACCCCTGACGTCGACGGGCCCTGGTAGAGCGCACGGGCTATGCCCCGTGTCTGTGCACTATTCCCGGTCAAAGTATCTTTGCAGGCCCGAGGCAGCGTCCAGTCTACAAACTCACTGTGGTCGGGCGGCAAAAAGTCTCTCTGGGCAAGTCTTGACCCGATACAAGGCATGGGGCAGGGACGACTCATCAATCTACACGACAAGCGGGAGCAGTGCCGCCACCAGGTACTCAAAGTAGGGGACGCCCAAGCCAAGGGGGGGCGGCGCATATCATTATCAAGCGCTAGCACACCCGGGACTCCCTGCCCGCTCTGTCACATGCCCGTTCTAAGCCGGGTCTGTTGTTGAGATGGTATAGGGCAATTGCTCAGTCGAGTTCTTTCGTTGGCTCATGGGAGCACTGTGCTCCGTTCCGGCACTGATAGCAACTGGGCTCGCCGGGGGGCCGCGATGGAACTTCGCCAACGATCGCTACGGCCATGATAGCGGGGAGGTGACGAGTTGCGTGTTCACGGCGATGTTGTGCGCACCGTAAGGGCAGACAGCGCGTAGCGCGCTCAGCCGCCTCGGCGAGTCCGCGAACTTAATTCGGACCCTGCTGAGTTGTCACCCACCCACGGTGGAAGGAGACTCTTGCCGAAGGGGCGAACGGTTCGTACTGCTAGTCGGTCTATAACGCCATTTCTGTAGTCTACTATCTCGTCCCCGGGCGTGAGCATGGGATGCCTCTCTGCGAGTTCCAGCATTCCGGGGAACAACAAGACGCCGCCCGCATGGGGGGAGGCGGTATCTCCCTTCGCTAGCACCGGTTTGGGTCTCAGGTAATACACCATTATCACTCGGCATAATCTGAGCCCAATGCGTTTGTAGGATCGATTCAGATGGGGACGTGATTTTTGGACGTATTTTGCCATCCACGCTGAAGGACCAAGTTGAGTATGCCTAAGCCGGCCTGTAGCTATCGGTTCGAACGGTGTGTCATGGTACCAGAATTGGCCCAGCTGCGCCCACTTTGAACGAGTCGGAGTCGGCGCCGCGCGCTTACACCCCCGCAGCCCTTGGGGCCTCCCGAGGAGTTTTAGTTAGTCGTTCTGCACACGACGGCCGGTAGAAAATCCCGTGCCGGCCCCTACCGAGCCTTAGGGGCAGGGCTCTATTAGTGAAGCCGAGCATACCACTTGTTAGCCCCTGCCTCCCCGCGGTGCATGGCTCCCGTGCCGATAAGCGGACGCCCCGTCCTAGGAAAGCGAAGCGGTGCTCGGGACGCTTTGGACCCTACCTTTACGCACAGCACGGTGGATATTATGAGGAATCGCGCGCGCTTAAAACGGAGCGAATACGGTACGCTGCGCCTCGTGATAGCCACACTTCGCGAACATGAGGGAAGAGGAGCACCTTCTGCGTCCAACTGGCTAAACACTCCCCAACCGACCCCAGACTCCCGCGGGGCCACGGCGAGTGCGACGTATCTCAGAGGGGCAAGGACGCGCCCCAGGTGATTCACCCAGCCTCGGTCGAGATGATTTCAAGGCTTCTTGCGCCATCTGATGCTTGAGGCAGGCCCATGACCATGATTGGGGGTATATGCTTACACGAGTAGGGTGCATTGGTAATAACTACGTCGGATCGAAGATGCGCTGCCCGGGGCTAGGCAGATGACAGATTGTTATACCAGAGTCGATGCATGAGTAGGAGGGCAGGGGGTAACAGAAAGAAGAAAGATGACTCTCGCCGGCGGGGCTTTGTAGGGTCTAACACGAACAGGGGACACCCGCAGGGACATGGGCGAGCCATGTCAGGAGGAGCCATCTGCCATGCTTGGGGCACTGGAGTGATGAGATAAGACAAGGTGAAGACTTGCCAGCGCCGACGGCGCGGCCGGGGCGCCATATACCCCTACGGGGCAACCGTGGGATAAGGAGAGGACCCACTGCCCCATGGTTCGGGCCTGAACCCGTCGGCCTTCCGTACACGGGAGCTCGGCCAGCATAAAGGAACTTAGTCAGGATTACCCACGTCCCCCATCAGGAAAGATAAGCAAACCCAGAGGCCTTACGGGGACGTATCTCATGCAGCTAATCTACCCACGAGGAAGTACTAGTCTACCTGTATGCACAGGCCCCGAGGGTCTTAGCCCCAGCTCTGTGCTGCCCACTCCGATGTCGGGCTAACGTCGGCTCTAAAAAAGGCGGGACGGCCCGGAAGTGCTCTTTAACTCGACGGTCGAGACGCTCGTGCTCAGATCGTAACTATTAACAGACTCCGCGTGGTATCTGTACAGGGTCGTCTCCCCAACTCACGTTAAACTAATTTGCTGCCCAACCCAGTGGGGCCCGACGGCGCGAGCGTGATCCGACTACATGGATCCAAGAGCGGTATCTCT
	Brucella_ovis_1698_13551_2114_2001	GGGCAAGATTCAGCCTGCGGTCGTTATGTCAGCCGACTTTGGGTGGATTATGGGCGGATTTACACAGTGCCCTCCTGGGGCACTCGACCTACAGCATATCAATCCGGCGGGGTAGCGCTATAGGACTCCGCAGCTTCCGTAATTGGGCAGAGCAAAGTGCGAGTGTTGTTGTGCTTGCAGCGCGGCCACTGGAAGAGGATGAGTATCATAGTAATGGTCCAATGGATCATATTATGACAGTATGCAAAGGGCTACGTCCGGGCGGACGCCGGGAACGTCAAAAACCCATTTAGCGAGCAATACTTAGTCCTTGACGCGAAGTATATGTTCAGCTCGCTGAGCGCCTTTTTCGGCAGTTCCGCAAGGATACGGTTCGTTACCGGATGTTTAGAGTCGTGAGTACGCATGGGCCTAATTAACTCGAGTTTAGACCCGGACGCTCGGGCCCAGAGCCAACGCCCTTTATCGAATATGGGTAGACGGCCCCCGCTTCCAGGTGCTGTGTAAATTGATAGCACCCCTTCTTGCATCATGCTGAATTCCATACAGGAGGCAGAATCATCTTAGTTATGCCTACAGCCCGCAGGTGTACCCAGACCAACCTACCACAGAGGGTTGGCGGGGTTGAGTCCCCCGAGTGCAACGGAGTCGCCCTGCACAAAATACCAGGGCCCTCGCGTAGGGTTTATAGCGTATCCGGTGGCGGCGTCCTCCCCCAGGCTGCTAATACGGCCGTGGCTGAAAAAGAAGAGATGCTATGGTCAGTAATCACGATAACCAACGAGAGGCGTTGCACCTCCGTAAAGTGACATATCTTGATGATCACGGAACGAAGCAGGCCCCTATCATCGACAAGAGGCAGAGAGTTCCTAGCCCTTACCACCAAAGTTACCAACGCGGTGATCCGGGGAGCCGGGGCAATGGTCTAGACGACGGCAACTCACGTAGCAGCCGAAAAAAGCTATATGACTGCATGAACGGCTCCCATAGGCGTGGAGCGTCGGGTGGAGGTGGGGGTGTCGCCGGGTAAAGAGAGGTCCGGGCATGAGGAGCATTAGTTAGGCAGCAACGCGGGGACCGCCGGCGATGCCATCGGAATCGTGGCTTCCTCAGCCCTCGCTGTAGGCACCCTCCTTCCGCGTTCTATGTACACCTAGCCCCTCCCAGCCTTCCTTCTTCCAGCGGAGTCGAGTATTGCCACAGGCCTCGGCCTCGCCGCTTCGGAGTCAGCCTGGTCGTTTCCAGACCCCTGACGTCGACGGGCCCTGGTAGAGCGCACGGGCTATGCCCCGTGTCTGTGCACTATTCCCGGTCAAAGTATCTTTGCAGGCCCGAGGCAGCGTCCAGTCTACAAACTCACTGTGGTCGGGCGGCAAAAAGTCTCTCTGGGCAAGTCTTGACCCGATACAAGGCATGGGGCAGGGACGACTCATCAATCTACACGACAAGCGGGAGCAGTGCCGCCACCAGGTACTCAAAGTAGGGGACGCCCAAGCCAAGGGGGGGCGGCGCATATCATTATCAAGCGCTAGCACACCCGGGACTCCCTGCCCGCTCTGTCACATGCCCGTTCTAAGCCGGGTCTGTTGTTGAGATGGTATAGGGCAATTGCTCAGTCGAGTTCTTTCGTTGGCTCATGGGAGCACTGTGCTCCGTTCCGGCACTGATAGCAACTGGGCTCGCCGGGGGGCCGCGATGGAACTTCGCCAACGATCGCTACGGCCATGATAGCGGGGAGGTGACGAGTTGCGTGTTCACGGCGATGTTGTGCGCACCGTAAGGGCAGACAGCGCGTAGCGCGCTCAGCCGCCTCGGCGAGTCCGCGAACTTAATTCGGACCCTGCTGAGTTGTCACCCACCCACGGTGGAAGGAGACTCTTGCCGAAGGGGCGAACGGTTCGTACTGCTAGTCGGTCTATAACGCCATTTCTGTAGTCTACTATCTCGTCCCCGGGCGTGAGCATGGGATGCCTCTCTGCGAGTTCCAGCATTCCGGGGAACAACAAGACGCCGCCCGCATGGGGGGAGGCGGTATCTCCCTTCGCTAGCACCGGTTTGGGTCTCAGGTAATACACCATTATCACTCGGCATAATCTGAGCCCAATGCGTTTGTAGGATCGATTCAGATGGGGACGTGATTTTTGGACGTATTTTGCCATCCACGCTGAAGGACCAAGTTGAGTATGCCTAAGCCGGCCTGTAGCTATCGGTTCGAACGGTGTGTCATGGTACCAGAATTGGCCCAGCTGCGCCCACTTTGAACGAGTCGGAGTCGGCGCCGCGCGCTTACACCCCCGCAGCCCTTGGGGCCTCCCGAGGAGTTTTAGTTAGTCGTTCTGCACACGACGGCCGGTAGAAAATCCCGTGCCGGCCCCTACCGAGCCTTAGGGGCAGGGCTCTATTAGTGAAGCCGAGCATACCACTTGTTAGCCCCTGCCTCCCCGCGGTGCATGGCTCCCGTGCCGATAAGCGGACGCCCCGTCCTAGGAAAGCGAAGCGGTGCTCGGGACGCTTTGGACCCTACCTTTACGCACAGCACGGTGGATATTATGAGGAATCGCGCGCGCTTAAAACAGAGCGAATACGGTACGCTGCGCCTCGTGATAGCCACACTTCGCGAACATGAGGGAAGAGGAGCACCTTCTGCGTCCAACTGGCTAAACACTCCCCAACCGACCCCAGACTCCCGCGGGGCCACGGCGAGTGCGACGTATCTCAGAGGGGCAAGGACGCGCCCCAGGTGATTCACCCAGCCTCGGTCGAGATGATTTCAAGGCTTCTTGCGCCATCTGATGCTTGAGGCAGGCCCATGACCATGATTGGGGGTATATGCTTACACGAGTAGGGTGCATTGGTAATAACTACGTCGGATCGAAGATGCGCTGCCCGGGGCTAGGCAGATGACAGATTGTTATACCAGAGTCGATGCATGAGTAGGAGGGCAGGGGGTAACAGAAAGAAGAAAGATGACTCTCGCCGGCGGGGCTTTGTAGGGTCTAACACGAACAGGGGACACCCGCAGGGACATGGGCGAGCCATGTCAGGAGGAGCCATCTGCCATGCTTGGGGCACTGGAGTGATGAGATAAGACAAGGTGAAGACTTGCCAGCGCCGACGGCGCGGCCGGGGCGCCATATACCCCTACGGGGCAACCGTGGGATAAGGAGAGGACCCACTGCCCCATGGTTCGGGCCTGAACCCGTCGGCCTTCCGTACACGGGAGCTCGGCCAGCATAAAGGAACTTAGTCAGGATTACCCACGTCCCCCATCAGGAAAGATAAGCAAACCCAGAGGCCTTACGGGGACGTATCTCATGCAGCTAATCTACCCACGAGGAAGTACTAGTCTACCTGTATGCACAGGCCCCGAGGGTCTTAGCCCCAGCTCTGTGCTGCCCACTCCGATGTCGGGCTAACGTCGGCTCTAAAAAAGGCGGGACGGCCCGGAAGTGCTCTTTAACTCGACGGTCGAGACGCTCGTGCTCAGATCGTAACTATTAACAGACTCCGCGTGGTATCTGTACAGGGTCGTCTCCCCAACTCACGTTAAACTAATTTGCTGCCCAACCCAGTGGGGCCCGACGGCGCGAGCGTGATCCGACTACATGGATCCAAGAGCGGTATCTCT
	Brucella_species_70100304_2001	GGGCAAGATTCAGCCTGCGGTCGTTGTGTCAGCCGACTTTGGGTGGATTATGGGCGGATTTACACAGTGCCTTCCTGGGACACCCGACCTACAGCACATCAATCCGGCGGGGTAGCGCTATAGGACTCCGCAGCTTCCGTAATTGGGCAGAGCAAAGTGCGAGTGTTGTTGTGCTTGCAGCGCGGCCAGTGGAAGAGGATGGGCATCATAGTAACGGTCCAATGGATCATATTATGACAGTATGCAAACGGCTACGTCCGGGCGGACGCCGGGAACGTCAAAAACCCATTTAGCGAGCAATACTTACTCCTCGACGCGAAGTATATGTTCAGCTCGCTGAGCGCCTTTTTCGGCAGTTCCGCAAGGATACGGTTCGTTACCGGATGTTTAGAGTCGTGAGCACGCATGGGCCTAATTAACTCGTGTTTCGACCCGGACGCTCGGGTCCAGAGCCAACGACCTTTAGCGAATATGGGTAGACGGCCCCCGCTTCCAGGTACTGTGTAGATTGATAGCACCCCTTCTTGCACCATGCTGAATTCCATACAGGAGGCAGAATCACCTTAGTTATGCCTACAGCCCGCGGGTGTACCCAGACCAACTCACCACAGAGGGTTGGCGGGGTTGAGCCCCCCGAATGCAACGGAGTCGCCCTGCACGAAACACCAGGGCCCCCGCGTAGGGTTTATAGCGTATCCGGTGGCGGCGTCTTCCACCAGGCTGCCAATATGGCCGTGGCTGAAAAAGAAGAGATGCTGTGGTCAGTAATCACGATAACCAACGAGAGGCGTTGCACCTCCGTAAAGTGACATATCTTGATGATCACGGAACGAAGTAGGCCCCTATCATCGACAAGAGGCAGAGAGTTCCTAGCCCTTACCGCCAAAGTTACCAACGCGGTGATCCGGGGAGCCGGGGCAATGGTCTAGACGACGGCAACTCACGTAGCAGCCGAAAAAAGCTATGTGACTGCATGAACGGCTCCCACAGGCGTGGAGCGTCGGGTGGAGGTGGGGGTGTCGCCGGGTAAAGAGAGGTCCGGGGATGAGGAGCATTAGTTAGGCAGCAACGCGGGGACCGCCGGCGATGCCATCGGAATCGTGGCTTCCTCAGCCCTCGCTGTAGGCACCCTCCTTCCGCGTTCTATGCACACCTAGCCCCTCCCAGCCTTCCTTCTTCCAGCGGAGTCGAGTATTGCCACAGGCCTCGGCCTCGCCGCTTCGGAGTCAGCCTGGTCGTTTTCAGACCCCTGACGTCGACGGGCCCTGGTAGAGCGCACGGGCTATGCCCCGTGTCTGTGCACCATGCCCGGTCAAAGTATCTTTGCAGGCCCGAGGCAGCGTCCAGTCTACAAACTCACTGTGGTCGGGCGGCAAAAAGTCTCTCTGGGCAAGTCTTGACCCGGTACAAGGCATGGGGCAGGGACGACTCATCAATCTACACGACAAGCGGGAGCAGTGCCGCCACCAGGTACTCAAAGTAGGGGACGCCCAAGCCAGGTGGGGGCGGCGCGTATCATTATCAAGCGCTAGTACACCCGGGACTCCCTGCCCGCTCTGTCACATGCCCGTCCTAAGCCGGGTCTGTTGTTGAGATGGTATAGGGCAATTGCTCAGTCGAGTCCTTTCGTTGGCTCATGGGAGCACTGTGCTCCGTTCCGGCACTGATAGCAACTGGGCTCGCCGGGGGGCCGCGATGGAACTTCGCCAACGATCGGTACGGCCATGATAGCGGGGAGGTGACGAGTTGCGTGTTCACGGCGATGTTGTGCGCACCGTAAGGGCAGACAGCGCGTAGCGCGCTCGGCCGCCTCGGCGAATCCGCGAACTTAATTCGGACCCTGCTGAGTTGTCACCCACCCACGGTGGAAGGAGACTCTTGCCGAAGGAGCGAACGGTTCGTACTGCTTGTCGATCTATAACGCCATTTCTGTAGTCTACTATCTCGTCCCCGGGCGTGAGCTTGGGATGCCTCTCTGCGAGTTCCAGCATTCCGGGGAACAACAAGACGCCGCCCGCATGGGGGGAGGCGGTATCCCCCTTCGCTAGCACCGGCTTGGGTCTCAGGTAATACACCATTATCACTCGGCATAATCTGAGCCCAATGCGTTTGTAGGATCGATTCAGATGGGGACGTGATTTTTGGACGTATTTTGCCATCCACGCTGAAGGACCAAGTTGAGTATGCCTAAGCCGGCCTGTAGCTATCGGTCCGAACGGTGTGTCATGGTTCCAGAATTGGCCCAGCCGCGCCCACTTTGAACGAGTCGGAGCCGGCCCCGCGCGCTTACACCCCCGCAGCCCTTGGGGCCTCCCGGGGAGTTTTAATTAGTCGTTCTGCACACGACGGCCGGTAGAAAATCCCGTGCCGGCCCCTACCGAGCCTTAGGGGCAGGGCTCTATTAGTGAAGCCGAGCATACCACCTGTTAGCCCCTGCCTCCCCGCGGTGCATGGCTCCCGTGCCGATAAGCGGACGCCCCGTCCTAGGAAAGCGAAGCGGTGCTCGGGACGCTTTGGACCCTACCTTTACGCACAGCACGGTGGATATTATGAGGAATCGCGCGCGCTTAAAACGGAGCGAATACGGTACGCTGCGCCTCGTGATAGCCACACTTCGCGAACATGAGGGAAGAGGAGCACTTTCTGCGTCCAACTGGCTAAACACTCCCCAACCGACCCCAGACTCCCGCGGGGCCACGGCGAGTGCGACGTATCTCAGAGGGGCAAGGACGCGCCCCAGGTGATTGACCCGGCCCCGGTCGAGATGATTTCAAGGCTTCTTGCGCCATCTGATGCTTGAGGCAGGCTCACGACCATGATTGGGGGTATATGCTTACACGAGTAGGGTGCATCGGTAATAACTACGTCGGATCGAAGATGCGCTGCCCGGGGCTAGGCAGATGGCAGATTGTTATACCAGAGTCGATGCATGAGTAGGAAGGCAGGGGGTAACAGAAAGAAGAAAGATGACTCTCGCCGGCGGGGCTTCGTAGGGTCTAACACGAACAGGGGACACCCGCAGGGACATGGGCGAGCCATGTCAGGAGGAGCCATCTGCCATGCTTGGGGCACTGGAGTGATGAGATAAGACGCGGTGAAGACTTGCCAGCGCCGACGGCGCGGCCGGGGCGCCATATACCCCTACGGGGCAACCGTGGGATAAGGAGAGGACCCACTGCCCCATGGTTCGGGCCTGAACCCGTCGGCCTTCCGTACACGGGAGCTCGGCCAGCATAAAGGAACTTAGTCAGGATTACCTACGTCCCCCATCAGGAAAGATAAGCGAGCCCAGAGGCCTTAAGGGGACGTATCCCATGCAGCTAATCTGCCCACGAGGAAGCACTAGTCTACCTGTATGCACAGGCCCCGAGGGTCTTAGCCCCAGCTCTGTGCTGCCCCTTCCGATGTCGGGCTGACGTCGGTTCCGAGAAAGGCGGGACGGCCCGGAAGTGCTCTTTAACTCGACGGCCGAGACGCTCGTGCTCAGATCGTAACTATCAACGGACTCCGCGTGGTATCTGGACGGGGCCGCCTCCCCAACTCACGTTCAACTAATTTGCTGCCCAACCCAGTGGGGCCCGACGGCGCGAGCGTGATCCGACTACACGAATCCAAGAGCGGTGTCTCT
	Brucella_suis_1103_2483_1990	GGGCAAGATTCAGCCTGCAGTCGTTGTGTCAGCCGACTTTGGGTGGATTATGGGCGGATTTACACAGCGCCCTCCTGGGGCACCCGACCTACAGCATATCAATCCGGCAGGGTAGCGCTATAGGACTCTGCAGCTTCCGTAATTGGGCAGAGCAAAGTGCGAGTGTTGTTGTGCTTACAGCGCGGCCACTGGAAGAGGATGGGCATCATAGTAACGGTCCAGTGGATCATATTATGACAGTATGCAAACGGCTACGTCCGGGCGGACGCCGGGAACGTCAAAAACCCATTTAGCGAGTAATACTTACTCTCCGGCGCGAAGTATATGTTCAGCTCGCTGAGGGCCTTTTTCGGCAGTTCCACAAGGATACGGTTCGTTACCGGATGTTTAGAGTCGTGAGCACGCATGGGCCTAATTAACTCGAGTTTCGACCCGGATGCTCGGGCCCAGAGCCAACGACCTTTATCGAATATGGGTAGACGGCCCCCGCTTCCAGGTACTGTGTAGATTGATAGCACCCCTTCTTGCACCATGCTAAATTCTATACAGGAGGCAGAATCACCTTAGTTATGCCTACAGCCCGCGGGTGTACCCAGACCAACCCACCACAGAGGCTTGGCGGGGTTGAGCCCCCCGAATGCAACGGAGTCGCCCTGCACGAAATACCAGGGCCCCCGCGTAGGGTTTATAGCGTATCCGGTGGCGGCGTCTTCCCCCAGGCTGCCAATATGGCCGTGGCTGAAAAAGAAGAGATGCTGTGGTCAGTAATCACGATAACCAACGAGAGGCGTTGCACCTCCGTAAAGTGACATATCTTGATGATCACGGAACGAAGTAGGCCCCTATCATCGACAAGACGCAGAGAGTTCCTAGCCATTACCGCCAAAGTTACCAACGCGGTGATCCGGGGAGCCGGAGCAATGGTCTAGACGACGGCAACTCACGCAGCAGCCGAAAAAAGCTATGTGACTGCATGAACGGCTCCCATAGGCGTGGAGCGTCGGGTGGAGGTGGGGGTGTCGTCGGGTAAAGAGAGGTCCGGGGATGAGGAGCATTAGTTAGGCAGCAACGCGGGGACCGCCGGCGATGCCATCGGAATCGTGGCTTCCTCAGCCCTCGCTGTAGGCACCCTCCTTCCGCGTTCTATGCACACCTAGCCCCTCCCAGCCTTCCTTCTTCCAGCGGAGTCGAGTATTGCCACAGGCCTCGGCCTCGCCGCTTCGGAGTCAGCCTGGTCGTTTCCAGACCCCTGACGTCAACGGGCTCTGGTAGAGCGCACGGGCTATGACCCGTGTCTGTGCACCATGCCCGGTCAAAGTATCTTTGCAGGCCCGAGGCAGCGTCCAGTCTACAAACTCACTGTGGTCGGGCGGCAAAAAGTCTCTCTGGGCAAGTCTTGACCCGGTACAAGGCATGGGGCAGGGACAACTCATCAATCTACACGACAAGCGGGAGCAGTGCCGCCACCAGGTACTCAAAGTAGGGGACGCCCAAGCCAAGGGGGGGCGGCGCGTATCATTATCAAGCGCTAGCACACCCGGGACTCCCTGCCCGCTCTGTCACATGCCCGTCCTAAGCCGGGTCTGTTGTTGAGATGGTATAGGGCAATTGCTCAGTCGAGTCCTTTCGTTGGCTCATGGGAGCACTGTGCTCCGTTCCGGTACTGATAGCAACTGGGCTCGCCGGGGGGCCGCGATGGAACTTCGCCAACGATCGATACGGCCATAATAGCGGGGAGGTGACGAGTTGCGTGTTCACGGCGATGTTGTGCGCACCGTAAGGGCAGACAGCGCGTAGCGCGCTCAGCCGCCTCGGCGAATCCGCGAACTTAATTCGGACCATGCTGAGTTGTCACCCACCCACGGTGGAAGGAGACTTTTGCCGAAGGGGCGAACGGTTCGTACTGCTTGTCGGTCTATAACGCCATTTCTGTAGTTTACTATCTCGTCCCCGGGCGTGGGCTTGGGATGCCTCTCTGCGAGTTCCAGCATTCCGGGGAACAACAAGACGCCGCCCGCATGGGGGGAGGCAGTATCCCCCTTCGCTAGCACCGGCTTGGGTCTCAGGTAATACACTATTATCACTCGGCATAATCTGAGCCCAATGCGTTTGTAGGATCGATTCAGATGGGGACGTGATTTTTGGACGTATTTTGCCATCCACGCTGAAGGACCAAGTTGAGTATGCCTAAGCCGGCCTGTAGCTATTGATCCGAACGGTATGTCATGGTACCAGAATTGGCCCAGCTGCGCCCACTTTGAACGAGTCGGAGCCGGCGCCGCGCGCTTACACCCCCGCAGCCCTTGGGGCCTCCTGGGGAGTTTTAGTTAGTCGTTCTGCACACGACGGCCGGTAGAAAATCCCGTGCCGGCCCCTACCGAGCCTTAGGGGCAGGGCTCTATTAGTGAAGCCGAGCATACTACCTGTTAGCCCCTGCCTCCCCGCGGTGCATGGCTCCCGTGCCGATAAGCGGACGCCCCGTCCTAGGAAAGCGAAGCGGTGCTCGGGACGCTTTGGACCCTACCTTTACGCACAGCACGGTGGATATTATAAGGAATCGCGCGCGCTTAAAACGGAGCGAATACGGTACGCTGCGCCTCGTGATAGCCACACTTCGCGAACATGAGGGAGGAGGAGCACTTTCTGCGTCCAACTGGCTAAACACTCCCCAACCGACCCCAGACTCTCGCGGGGCCACGGCGAGTGCGACGTATCTCAGAGGGGCAAGGACGCGCCCCAGGTGATTCACCCGGCCCCGGTCGAGATGATTTCAAGGCTTCTTGCGCCATCTGATGTTTGAGGCAGGCCCACGACCATGATTGGGGGTATATGCTTACACGAGTAGGGTGCATCGGTAATAACTATGTCGGATTGAAGATGCGCTGCCCGGGGCTAGGCAGATGGCAGATTGTTATACCAAAATTGATGCATGAGTAGGAAGGCAGGGGGTAACAGAAAGAAGAAAGATGACTCTCGCCGGCGGGGCTTCGTAGGGTCTAACACGAACAGGGGACACCCGCAGGGACATGGGCGAGCCATGTCAGGAGGAGCCATCTGCCATGCTTGGGGCACTGGAGTGATAAGATAAGACACGGTGAAGACTTGCCAGCGCCGACGGCGTGGCCGGGGCGCCATATACCCCTACGGAGTAACCGTGGGATAAGGAGAGGACCCACTGCCCCATGGTTCGGGCCTGAACCCATCGGTCTTGCGTACACGGGAGCTCGGCCAGCATAAAGGAACTTAGTCAGGATTACCCACGTCCCCCATCAGGAAAGATAAGCGAGCCCAGAGGCCTTAAGGGGACGTATCCCATGCAGCTAATCTACCCACGAGGAAGCACTAGTCTACCTGTATGCACAGGCCCCGAGGGTCTTAGCCCCAACTCTGTGCTGCCCCTTCCGATGTCGGGCTGACGTCGGCTCCGAGAAAGGCGGGACGGCCCGGAAGTGCTCTTTAACTCGACGGCCGAGACGCTCGTGCTCAGATCGTGACTATCAACAGACTCCGCGTGGTATCTGGACGGGGTCGCCTCCCCAACTCACGTTAAACTAATTTGCTGCCCAACCCAGTGGAGCCCGACGGCGCGAGCGTGATCCGACTACACGAATCCAAGAGCGGTGTCTCT
	Brucella_suis_1108_1_138_1990	GGGCAAGATTCAGCCTGCGGTCGTTGTGTCAGCCGACTTTGGGTGGATTATGGGCGGATTTACACAGTGCCCTCCTGGGACACCCGACCTACAGCACATCAATCCGGCGGGGTAGCGCTATAGGACTCCGCAGCTTCCGTAATTGGGCAGAGCAAAGTGCGAGTGTTGTTGTGCTTGCAGCGCGGCCAGTGGAAGAGGATGGGCATCATAGTAACGGTCCAATGGATCATATTATGACAGTATGCAAACGGCTACGTCCGGGCGGACGCCGGGAACGTCAAAAACCCATTTAGCGAGCAATACTTACTCCTCGACGCGAAGTATATGTTCAGCTCGCTGAGCGCCTTTTTCGGCAGTTCCGCAAGGATACGGTTCGTTACCGGATGTTTAGAGTCGTGAGCACGCATGGGCCTAATTAACTCGTGTTTCGACCCGGACGCTCGGGCCCAGAGCCAACGACCTTTAGCGAATATGGGTAGACGGCCCCCGCTTCCAGGTACTGTGTAGATTGATAGCACCCCTTCTTGCACCATGCTGAATTCCATACAGGAGGCAGAATCACCTTAGTTATGCCTACAGCCCGCGGGTGTACCCAGACCAACTCACCACAGAGGGTTGGCGGGGTTGAGCCCCCCGAATGCAACGGAGTCGCCCTGCACGAAACACCAGGGCCCCCGCGTAGGGTTTATAGCGTATCCGGTGGCGGCGTCTTCCACCAGGCTGCCAATATGGCCGTGGCTGAAAAAGAAGAGATGCTGTGGTCAGTAATCACGATAACCAACGAGAGGCGTTGCACCTCCGTAAAGTGACATATCTTGATGATCACGGAACGAAGTAGGCCCCTATCATCGACAAGAGGCAGAGAGTTCCTAGCCCTTACCGCCAAAGTTACCAACGCGGTGATCCGGGGAGCCGGGGCAATGGTCTAGACGACGGCAACTCACGTAGCAGCCGAAAAAAGCTATGTGACTGCATGAACGGCTCCCACAGGCGTGGAGCGTCGGGTGGAGGTGGGGGTGTCGCCGGGTAAAGAGAGGTCCGGGGATGAGGAGCATTAGTTAGGCAGCAACGCGGGGACCGCCGGCGATGCCATCGGAATCGTGGCTTCCTCAGCCCTCGCTGTAGGCACCCTCCTTCCGCGTTCTATGCACACCTAGCCCCTCCCAGCCTTCCTTCTTCCAGCGGAGTCGAGTATTGCCACAGGCCTCGGCCTCGCCGCTTCGGAGTCAGCCTGGTCGTTTTCAGACCCCTGACGTCGACGGGCCCTGGTAGAGCGCACGGGCTATGCCCCGTGTCTGTGCACCATGCCCGGTCAAAGTATCTTTGCAGGCCCGAGGCAGCGTCCAGTCTACAAACTCACTGTGGTCGGGCGGCAAAAAGTCTCTCTGGGCAAGTCTTGACCCGGTACAAGGCATGGGGCAGGGACGACTCATCAATCTACACGACAAGCGGGAGCAGTGCCGCCACCAGGTACTCAAAGTAGGGGACGCCCAAGCCAGGTGGGGGCGGCGCGTATCATTATCAAGCGCTAGTACACCCGGGACTCCCTGCCCGCTCTGTCACATGCCCGTCCTAAGCCGGGTCTGTTGTTGAGATGGTATAGGGCAATTGCTCAGTCGAGTCCTTTCGTTGGCTCATGGGAGCACTGTGCTCCGTTCCGGCACTGATAGCAACTGGGCTCGCCGGGGGGCCGCGATGGAACTTCGCCAACGATCGGTACGGCCATGATAGCGGGGAGGTGACGAGTTGCGTGTTCACGGCGATGTTGTGCGCACCGTAAGGGCAGACAGCGCGTAGCGCGCTCGGCCGCCTCGGCGAATCCGCGAACTTAATTCGGACCCTGCTGAGTTGTCACCCACCCACGGTGGAAGGAGACTCTTGCCGAAGGAGCGAACGGTTCGTACTGCTTGTCGATCTATAACGCCATTTCTGTAGTCTACTATCTCGTCCCCGGGCGTGAGCTTGGGATGCCTCTCTGCGAGTTCCAGCATTCCGGGGAACAACAAGACGCCGCCCGCATGGGGGGAGGCGGTATCCCCCTTCGCTAGCACCGGCTTGGGTCTCAGGTAATACACCATTATCACTCGGCATAATCTGAGCCCAATGCGTTTGTAGGATCGATTCAGATGGGGACGTGATTTTTGGACGTATTTTGCCATCCACGCTGAAGGACCAAGTTGAGTATGCCTAAGCCGGCCTGTAGCTATCGGTCCGAACGGTGTGTCATGGTTCCAGAATTGGCCCAGCCGCGCCCACTTTGAACGAGTCGGAGCCGGCCCCGCGCGCTTACACCCCCGCAGCCCTTGGGGCCTCCCGGGGAGTTTTAATTAGTCGTTCTGCACACGACGGCCGGTAGAAAATCCCGTGCCGGCCCCTACCGAGCCTTAGGGGCAGGGCTCTATTAGTGAAGCCGAGCATACCACCTGTTAGCCCCTGCCTCCCCGCGGTGCATGGCTCCCGTGCCGATAAGCGGACGCCCCGTCCTAGGAAAGCGAAGCGGTGCTCGGGACGCTTTGGACCCTACCTTTACGCACAGCACGGTGGATATTATGAGGAATCGCGCGCGCTTAAAACGGAGCGAATACGGTACGCTGCGCCTCGTGATAGCCACACTTCGCGAACATGAGGGAAGAGGAGCACTTTCTGCGTCCAACTGGCTAAACACTCCCCAACCGACCCCAGACTCCCGCGGGGCCACGGCGAGTGCGACGTATCTCAGAGGGGCAAGGACGCGCCCCAGGTGATTGACCCGGCCCCGGTCGAGATGATTTCAAGGCTTCTTGCGCCATCTGATGCTTGAGGCAGGCTCACGACCATGATTGGGGGTATATGCTTACACGAGTAGGGTGCATCGGTAATAACTACGTCGGATCGAAGATGCGCTGCCCGGGGCTAGGCAGATGGCAGATTGTTATACCAGAGTCGATGCATGAGTAGGAAGGCAGGGGGTAACAGAAAGAAGAAAGATGACTCTCGCCGGCGGGGCTTCGTAGGGTCTAACACGAACAGGGGACACCCGCAGGGACATGGGCGAGCCATGTCAGGAGGAGCCATCTGCCATGCTTGGGGCACTGGAGTGATGAGATAAGACGCGGTGAAGACTTGCCAGCGCCGACGGCGCGGCCGGGGCGCCATATACCCCTACGGGGCAACCGTGGGATAAGGAGAGGACCCACTGCCCCATGGTTCGGGCCTGAACCCGTCGGCCTTCCGTACACGGGAGCTCGGCCAGCATAAAGGAACTTAGTCAGGATTACCTACGTCCCCCATCAGGAAAGATAAGCGAGCCCAGAGGCCTTAAGGGGACGTATCCCATGCAGCTAATCTGCCCACGAGGAAGCACTAGTCTACCTGTATGCACAGGCCCCGAGGGTCTTAGCCCCAGCTCTGTGCTGCCCCTTCCGATGTCGGGCTGACGTCGGTTCCGAGAAAGGCGGGACGGCCCGGAAGTGCTCTTTAACTCGACGGCCGAGACGCTCGTGCTCAGATCGTAACTATCAACGGACTCCGCGTGGTATCTGGACGGGGCCGCCTCCCCAACTCACGTTCAACTAATTTGCTGCCCAACCCAGTGGGGCCCGACGGCGCGAGCGTGATCCGACTACACGAATCCAAGAGCGGTGTCTCT
	Brucella_melitensis_M5-90_NNNN	GGGCAAGATTCAGCCTGCGGTCGTTGTGTCAGCCGACTTTGGGTGGATTATGGGCGGATTTACACAGCGCCCTCCTGGGGCACCCGACCTACAGCATATCAATCCGGCAGGGTAGCGCTATAGGACTCTGCAGCTTCCGTAATTGGGCAGAGCAAAGTGCGAGTGTTGTTGTGCTTACAGCGCGGCCACTGGAAGAGGATGGGCATCATAGTAACGGTCCAGTGGATCATATTATGACAGTATGCAAACGGCTACGTCCGGGCGGACGCCGGGAACGTCAAAAACCCATTTAGCGAGTAATACTTACTCTCCGACGCGAAGTATATGTTCAGCTCGCTGAGGGCCTTTTTCGGCAGTTCCACAGGGATACGGTTCGTTACCGGATGTTTAGAGTCGTAAGCACGCATGGGCCTAATTAACTCAAGTTTCGACCCGGATGCTCGGGCCCAGAGCCAACGACCTTTATCGAATATGGGTAGACGGCCCCCGCTTCCAGGTGCTGTGTAGATTGATAGCACCCCTTCTTGCGCCATGCTAAATTCTATACAGGAGGCAGAATCACCTTAGTTATGCCTACAGCCCGCGGGTGTACCCAGACCAACCCACCACAGAGGCTTGGCGGGGTTGAGCCCCCCGAATGCAACGGAGTCGCCCTGCACGAAATACCAGGGCCCCCGCGTAGGGTTTATAGCGTATCCGGTGGCGGCGTCTTCCCCCAGGCTGCCAATATGGCCGTGGCTGAAAAAGAAGAGATGCTGTGATCAGTAATCACGATAACCAACGAGAGGCGTTGCACCTCCGTAAAGTGACATATCTTGATGATCACGGAACGAAGTAGGCCCCTATCATCGACAAGACGCAGAGAGTTCCTAGCCATTACCGCCAAAGTTACCAACGCGGTGATCCGGGGAGCCGGGGCAATGGTCTAGACGACGGCAACTCACGTAGCAGCCGAAAAAAGCTATGTGACTGCATGAACGGCTCCCATAGGCGTGGAGCGTCGGGTGGAGGTGGGGGTGTCGTCGGGTAAAGAGAGGTCCGGGGATGAGGAGCATTAGTTAGGCAGCAACGCGGTGACCGCCGGCGATGCCATCGGAATCGTGGCTTCCTCAGCCCTCGCTGTAGGCACCCTCCTTCCGCGTTCTATGCACACCTAGCCCCTCCCAGCCTTCCTTCTTCCAGCGGAGTCGAGTATTGCCACAGGCCTCGGCCTCGCCGCTTCGGAGTCAGCCTGGTCGTCTCCAGACCCCTGAGGTCGACGGGCCCTGGTAGAGCGCACGGGCTATGCCCCGTGTCTGTGCACCATGCCCGGTCAAAGTATCTTTGCAGGCCCGAGGCAGCGTCCAATCTACAAACTCACTGTGGTCGGGCGGCAAAAAGTCTCTCTGGGCAAGTCTTGACCCGGTACAAGGCATGGGGCAGGGACGACTCATCAATCTACACGACAAGCGGGAGCAGTGCCGCCACCAGGTACTCAAAGTAGGGGACGCCCAAGCCAAGGGGGGGCGGCGCGTATCATTATCAAACGCTAGCACACCCGGGACTCCCTGCCCGCTCTGTCACATGCCCGTCCTAAGCCGGGTCTGTTGTTGAGATGGTATAAGGCAATTGCTCAGTCGAGTCCTTTCGTTGGCTCATGGGAGCACTGTGCTCCGTTCCGGCACTGATAGCAACTGGGCTCGCCGGGGGGCCGCGATGGAACTTCACCAACGATCGATACGGCCATAATAGCGGGGAGGTGACGAGTTGCGTGTTCACGGCGATGTTGTGCGCACCGTAAGGGCAGACAGCGCGTAGCGCGCTCAGCCGCCTCGGCGAATCCGCGAACTTAATTCGGACCATGCTGAGTTGTCACCCACCCACGGTGGAAGGAGACTTTTGCCGAAGGGGCGAACGGTTCGTACTGCTTGTCGGTCTATAACGCCATTTCTGTAGTTTACTATCTCGTCCCCGGGCGTGGGCTCGGGATGCCTCTCTGCGAGTTCCAGCATTCCGGGGAACAACAAGACGCCGCCCGCATGGGGGGAGGCAGTATCCCCCTTCGCTAGCACCGGCTTGGGTCTCAGGTAATACACTATTATCACTCGGCATAATCTGAGCCCAATGCGTTTGTAGGATCGATTCAGATGGGGACGTGATTTTTGGACGTATTTTGCCATCCACGCTGAAGGACCAAGTTAAGTATGCCTAAGCCGGCCTGTAGCTATTGATCCGAACGGTATGTCATGGTACCAGAATTGGCCCAGCTGCGCCCACTTTGAACGAGTCGGAGCCGGCGCCGCGCGCTTACACCCCCGCAGCCCTTGGGGCCTCCCGGGGAGTTTTAGTTAGTCGTTCTGCACACGACGGCCGGTAGAAAATCCCGTGCCGGCCCCTACCGAGCCTTAGGGGCAGGGCTCTATTAGTGAAGCCGAGCATACCACCTGTTAGCCCCTGCCTCCCCGCGGTGCATGGCTCCCGTGCCGATAAGCGGACGCCCCGTCCTAGGAAAGCGAAGCGGTGCTCGGGACGCTTTGGACCCTACCTTTACGCACAGCACGGTGGATATTATAAGGAATCGCGCGCGCTTAAAACGGAGCGAATACGGTACGCTGCGCCTCGTGATAGCCACACTTCGCGAACATGAGGGAGGAGGAGCACTTTCTGCGTCCAACTGGCTAAACACTCCCCAACCGACCCCAGACTCTCGCGGGGCCACGGCGAGTGCGACGTATCTTAGAGGGGCAAGGACGCGCCCCAGGTGATTCACCCGGCCCCGGTCGAGATGATTTCAAGGCTTCTTGCGCCATCTGATGTTTGAGGCAGGCCCACGACCATGATTGGGGGTATATGCTTACACGAGTAGGGTGCATCGGTAATAACTATGTCGGATCGAAGATGCGCTGCCCGGGGCTAGGCAGATGGCAGATTGTTATACCAAAATCGATGCATGAGTAGGAAGGCAGGGGGTAACAGAAAGAAGAAAGATGACTCTCGCCGGCGGGGCTTCGTAGGGTCTAACACGAACAGGGGACACCCGCAGGGACATGGGCGAGCCATGTCAGGAGGAGCCATCTGCCATGCTTGGGGCACTGGAGTGATAAGATAAGACACGGTGAAGACTTGCCAGCGCCGACGGCGTGGCCGGGGCGCCATATACCCCTACGGAGTAACCGTGGGATAAGGAGAGGACCCACTGCCCCATGGTTCGGGCCTGAACCCATCGGTCTTGCGTACACGGAAGCTCGGCCAGCATAAAGGAACTTAGTCAGGATTATCCACGTCCCCCATCAGGAAAGATAAGCGAGCCCAGAGGCCTTAAGGGGACGTATCCCATGCAGCTAATCTACCCACGAGGAAGCACTAGTCTACCTGTATGCACAGGCCCCGAGGGTCTTAGCCCCAACTCTGTGCTGCCCCTTCCGATGTCGGGCTGACGTCGGCTCCGAGAAAGGCGGGACGGCCCGGAAGTGCTCTTTAACTCGACGGCCGAGACGCTCGTGCTCAGATCGTGACTATCAACAGACTCCGCGTGGTATCTGGACGGGGTCGCCTCCCCAACTCACGTTAAACTAATTTGCTGCCCAACCCAGTGGGGCCCGACGGCGCGAGCGTGATCCGACTACACGAATCCAAGAGCGGTGTCTCT
	Brucella_melitensis_M28_1955	GGGCAAGATTCAGCCTGCGGTCGTTGTGTCAGCCGACTTTGGGTGGATTATGGGCGGATTTACACAGCGCCCTCCTGGGGCACCCGACCTACAGCATATCAATCCGGCAGGGTAGCGCTATAGGACTCTGCAGCTTCCGTAATTGGGCAGAGCAAAGTGCGAGTGTTGTTGTGCTTACAGCGCGGCCACTGGAAGAGGATGGGCATCATAGTAACGGTCCAGTGGATCATATTATGACAGTATGCAAACGGCTACGTCCGGGCGGACGCCGGGAACGTCAAAAACCCATTTAGCGAGTAATACTTACTCTCCGACGCGAAGTATATGTTCAGCTCGCTGAGGGCCTTTTTCGGCAGTTCCACAGGGATACGGTTCGTTACCGGATGTTTAGAGTCGTAAGCACGCATGGGCCTAATTAACTCAAGTTTCGACCCGGATGCTCGGGCCCAGAGCCAACGACCTTTATCGAATATGGGTAGACGGCCCCCGCTTCCAGGTGCTGTGTAGATTGATAGCACCCCTTCTTGCGCCATGCTAAATTCTATACAGGAGGCAGAATCACCTTAGTTATGCCTACAGCCCGCGGGTGTACCCAGACCAACCCACCACAGAGGCTTGGCGGGGTTGAGCCCCCCGAATGCAACGGAGTCGCCCTGCACGAAATACCAGGGCCCCCGCGTAGGGTTTATAGCGTATCCGGTGGCGGCGTCTTCCCCCAGGCTGCCAATATGGCCGTGGCTGAAAAAGAAGAGATGCTGTGATCAGTAATCACGATAACCAACGAGAGGCGTTGCACCTCCGTAAAGTGACATATCTTGATGATCACGGAACGAAGTAGGCCCCTATCATCGACAAGACGCAGAGAGTTCCTAGCCATTACCGCCAAAGTTACCAACGCGGTGATCCGGGGAGCCGGGGCAATGGTCTAGACGACGGCAACTCACGTAGCAGCCGAAAAAAGCTATGTGACTGCATGAACGGCTCCCATAGGCGTGGAGCGTCGGGTGGAGGTGGGGGTGTCGTCGGGTAAAGAGAGGTCCGGGGATGAGGAGCATTAGTTAGGCAGCAACGCGGTGACCGCCGGCGATGCCATCGGAATCGTGGCTTCCTCAGCCCTCGCTGTAGGCACCCTCCTTCCGCGTTCTATGCACACCTAGCCCCTCCCAGCCTTCCTTCTTCCAGCGGAGTCGAGTATTGCCACAGGCCTCGGCCTCGCCGCTTCGGAGTCAGCCTGGTCGTCTCCAGACCCCTGAGGTCGACGGGCCCTGGTAGAGCGCACGGGCTATGCCCCGTGTCTGTGCACCATGCCCGGTCAAAGTATCTTTGCAGGCCCGAGGCAGCGTCCAATCTACAAACTCACTGTGGTCGGGCGGCAAAAAGTCTCTCTGGGCAAGTCTTGACCCGGTACAAGGCATGGGGCAGGGACGACTCATCAATCTACACGACAAGCGGGAGCAGTGCCGCCACCAGGTACTCAAAGTAGGGGACGCCCAAGCCAAGGGGGGGCGGCGCGTATCATTATCAAACGCTAGCACACCCGGGACTCCCTGCCCGCTCTGTCACATGCCCGTCCTAAGCCGGGTCTGTTGTTGAGATGGTATAAGGCAATTGCTCAGTCGAGTCCTTTCGTTGGCTCATGGGAGCACTGTGCTCCGTTCCGGCACTGATAGCAACTGGGCTCGCCGGGGGGCCGCGATGGAACTTCACCAACGATCGATACGGCCATAATAGCGGGGAGGTGACGAGTTGCGTGTTCACGGCGATGTTGTGCGCACCGTAAGGGCAGACAGCGCGTAGCGCGCTCAGCCGCCTCGGCGAATCCGCGAACTTAATTCGGACCATGCTGAGTTGTCACCCACCCACGGTGGAAGGAGACTTTTGCCGAAGGGGCGAACGGTTCGTACTGCTTGTCGGTCTATAACGCCATTTCTGTAGTTTACTATCTCGTCCCCGGGCGTGGGCTCGGGATGCCTCTCTGCGAGTTCCAGCATTCCGGGGAACAACAAGACGCCGCCCGCATGGGGGGAGGCAGTATCCCCCTTCGCTAGCACCGGCTTGGGTCTCAGGTAATACACTATTATCACTCGGCATAATCTGAGCCCAATGCGTTTGTAGGATCGATTCAGATGGGGACGTGATTTTTGGACGTATTTTGCCATCCACGCTGAAGGACCAAGTTAAGTATGCCTAAGCCGGCCTGTAGCTATTGATCCGAACGGTATGTCATGGTACCAGAATTGGCCCAGCTGCGCCCACTTTGAACGAGTCGGAGCCGGCGCCGCGCGCTTACACCCCCGCAGCCCTTGGGGCCTCCCGGGGAGTTTTAGTTAGTCGTTCTGCACACGACGGCCGGTAGAAAATCCCGTGCCGGCCCCTACCGAGCCTTAGGGGCAGGGCTCTATTAGTGAAGCCGAGCATACCACCTGTTAGCCCCTGCCTCCCCGCGGTGCATGGCTCCCGTGCCGATAAGCGGACGCCCCGTCCTAGGAAAGCGAAGCGGTGCTCGGGACGCTTTGGACCCTACCTTTACGCACAGCACGGTGGATATTATAAGGAATCGCGCGCGCTTAAAACGGAGCGAATACGGTACGCTGCGCCTCGTGATAGCCACACTTCGCGAACATGAGGGAGGAGGAGCACTTTCTGCGTCCAACTGGCTAAACACTCCCCAACCGACCCCAGACTCTCGCGGGGCCACGGCGAGTGCGACGTATCTTAGAGGGGCAAGGACGCGCCCCAGGTGATTCACCCGGCCCCGGTCGAGATGATTTCAAGGCTTCTTGCGCCATCTGATGTTTGAGGCAGGCCCACGACCATGATTGGGGGTATATGCTTACACGAGTAGGGTGCATCGGTAATAACTATGTCGGATCGAAGATGCGCTGCCCGGGGCTAGGCAGATGGCAGATTGTTATACCAAAATCGATGCATGAGTAGGAAGGCAGGGGGTAACAGAAAGAAGAAAGATGACTCTCGCCGGCGGGGCTTCGTAGGGTCTAACACGAACAGGGGACACCCGCAGGGACATGGGCGAGCCATGTCAGGAGGAGCCATCTGCCATGCTTGGGGCACTGGAGTGATAAGATAAGACACGGTGAAGACTTGCCAGCGCCGACGGCGTGGCCGGGGCGCCATATACCCCTACGGAGTAACCGTGGGATAAGGAGAGGACCCACTGCCCCATGGTTCGGGCCTGAACCCATCGGTCTTGCGTACACGGAAGCTCGGCCAGCATAAAGGAACTTAGTCAGGATTATCCACGTCCCCCATCAGGAAAGATAAGCGAGCCCAGAGGCCTTAAGGGGACGTATCCCATGCAGCTAATCTACCCACGAGGAAGCACTAGTCTACCTGTATGCACAGGCCCCGAGGGTCTTAGCCCCAACTCTGTGCTGCCCCTTCCGATGTCGGGCTGACGTCGGCTCCGAGAAAGGCGGGACGGCCCGGAAGTGCTCTTTAACTCGACGGCCGAGACGCTCGTGCTCAGATCGTGACTATCAACAGACTCCGCGTGGTATCTGGACGGGGTCGCCTCCCCAACTCACGTTAAACTAATTTGCTGCCCAACCCAGTGGGGCCCGACGGCGCGAGCGTGATCCGACTACACGAATCCAAGAGCGGTGTCTCT
	Brucella_melitensis_NI_2007	GGGCAAGATTCAGCCTGCGGTCGTTGTGTCAGCCGACTTTGGGTGGATTATGGGCGGATTTACACAGCGCCCTCCTGGGGCACCCGACCTACAGCATATCAATCCGGCAGGGTAGCGCTATAGGACTCTGCAGCTTCCGTAATTGGGCAGCGCAAAGTGCGAGTGTTGTTGTGCTTACAGCGCGGCCACTGGAAGAGGATGGGCATCATAGTAACGGTCCAGTGGATCATATTATGACAGTATGCAAACGGCTACGTCAGGGCGGACGCCGGGAACGTCAAAAACCCATTTAGCGAGTGATACTTACTCTCCGACGCGAAGTATATGTTCAGCTCGCTGAGGGCCTTTTTCGGCAGTTCCACAGGGATACGGTTCGTTACCGGATGTTTAGAGTCGTAAGCACGCATGGGCCTAATTAACTCAAGTTTCGACCCGGATGCTCGGGCCCAGAGCCAACGACCTTTATCGAATATGGGTAGACGGCCCCCGCTTCCAGGTGCTGTGTAGATTGATGGCACCCCTGCTTGCGCCGTGCTAAATTCTATACAGGAGGCAGAATCACCTTAGTTATGCCTACAGCCCGCGGGTGTACCCAGACCAACCCACCACAGAGGCTTGGCGGGGTTGAGCCCCCCTAATGCAACGGAGTCGCCCTGCACGAAATACCAGGGCCCCCGCGTAGGGTTTATAGCGTATCCGGTGGCGGAGTCTTCCCCCAGGCTGCCAATATGGCCGTGGCTGAAAAAGAAGAGATGCTGTGATCAGTAATCACGATAACCAACGAGAGGCGTTGCACCTCCGTAAAGTGACATATCTTGATGATCACGGAACGAAGTAGGCCCCTATCATCGACAAGACGCAGAGAGTTCCTAGCCATTACCGCCAAAGTTACCAACGCGGTGATCCGGGGAGCCGGGGCAATGGTCTAGACGACGGCAACTCACGTAGCAGCCGAAAAAAGCTATGTGACTGCATGAACGGCTCCCATAGGCGTGGAGCGTCGGGTGGAGGTGGGGGTGTCGTCGGGTAAAGAGAGGTCCGGGGATGAGGAGCATTAGTTAGGCAGCAACGCGGTGACCGCCGGCGATGCCATCGGAATCGTGGCTTCCTCAGCCCTCGCTGTAGGCACCCTCCTTCCGCGTTCTATGCACACCTAGCCCCTCCCAGCCTTCCTTCTTCCAGCGGAGTCGAGTATTGCCACAGGCCTCGGCCTCGCCGCTTCGGAGTCAGCCTGGTCGTTTCCAGACCCCTGAGGTCGACGGGCCCTGGTAGAGCGCACGGGCTATGCCCCGTGTCTGTGCACCATGCCCGGTCAAAGTATCTTTGCAGGCCCGAGGCAGCGTCCAATCTACAAACTCACTGTGGTCGGGCGGCAAAAAGTCTCTCTGGGCAAGTCTTGACCCGGTACAAGGCATGGGGCAGGGACGACTCATCAATCTACACGACAAGCGGGAGCAGTGCCGCCACCAGGTACTCAGAGTAGGGGACGCCCAAGCCAAGGGGGGGCGGCGCGTATCATTATCAAACGCTAGCACACCCGGGACTCCCTGCCCGCTCTGTCACATGCCCGTCCTAAGCCGGGTCTGTTGTTGAGATGGTATAAGGCAATTGCTCAGTCGAGTCCTTTCGTTGGCTCATGGGAGCACTGTGCTCCGTTCCGGCACTGATAGCAACTGGGCTCGCCGGGGGGCCGCGATGGAACTTCGCCAACGATCGATACGGCCATAATAGCGGGGAGGTGACGAGTTGCGTGTTCACGGCGATGTTGTGCGCACCGTAAGGGCAGACAGCGCGTAGCGCGCTCAGCCGCCTCGGCGAATCCGCGAACTTAATTCGGACCATGCTGAGTTGTCACCCACCCACGGTGGAAGGAGACTTTTGCCGAAGTGGCGAACGGTTCGTACTGCCTGTCGGTCTATAACGCCATTTCTGTAGTTTACTATCTCGTCCCCGGGCGTGGGCTCGGGATGCCTCTCTGCGAGTTCCAGCATTCCGGGGAACAACAAGACGCCGCCCGCATGGGGGGAGGCAGTATCCCCCTTCGCTAGCACCGGCTTGGGTCTCAGGTAATACACTATTATCACTCGGCATAATCTGAGCCCAATGCGTTTGTAGGATCGATTCAGATGGGGACGTGATTTTTGGACGTATTTTGCCATCCACGCTGAAGGACCAAGTTAAGTATGCCTAAGCCGGCCTGTAGCTATTGATCCGAACGGTATGTCATGGTACCAGAATTGGCCCAGCTGCGCCCACTTTGAACGAGTCGGAGCCGGCGCCGCGCGCTTACACCCCCGCAGCCCTTGGGGCCTCCCGGGGAGTTTTAGTTAGTCGTTCTGCACACGACGGCCGGTAGAAAATCCCGTGCCGGCCCCTACCGAGCCTTAGGGGCAGGGCTCTATTAGTGAAGCCGAGCATACCACCTGTTAGCCCCTGCCTCCCCGCGGTGCATGGCTCCCGTGCCGATAAGCGGACGCCCCGTCCTAGGAAAGCGAAGCGGTGCTCGGGACGCTTTGGACCCTACCTTTACGCACAGCACGGTGGATATTATAAGGAATCGCGCGCGCTTAAAACGGAGCGAATACGGTACGCTGCGCCTCGTGATAGCCACACTTCGCGAACATGAGGGAGGAGGAGCACTTTCTGCGTCCAACTGGCTAAACACTCCCCACCCGACCCCAGACTCTCGCGGGGCCACGGCGAGTGCGACGTATCTTAGAGGGGCAAGGACGCGCCCCAGGTGATTCACCCGGCCCCGGTCGAGATGATTTCAAGGCTTCTTGCGCCATCTGATGTTTGAGGCAGGCCCACGACCATGATTGGGGGTATATGCTTACACGAGTAGGGTGCATCGGTAATAACTATGTCGGATCGAAGATGCGCTGCCCGGGGCTAGGCAGATGGCAGATTGTTATACCAAAATCGATGCATGAGTAGGAAGGCAGGGGGTAACAGAAAGAAGAAAGATGACTCTCGCCGGCGGGGCTTCGTAGGGTCTAACACGAACAGGGGACACCCGCAGGGACATGGGCGAGCCATGTCAGGAGGAGCCATCTGCCATGCTTGGGGCACTGGAGTGATAAGATAAGACACGGTGAAGACTTGCCAGCGCCGACGGCGTGGCCGGGGCGCCATATACCCCTACGGAGTAACCGTGGGATAAGGAGAGGACCCACTGCCCCATGGTTCGGGCCTGAACCCATCGGTCTTGCGTACACGGAAGCTCGGCCAGCATAAAGGAACTTAGTCAGGATTACCCACGTCCCCCATCAGGAAAGATAAGCGAGCCCAGAGGCCTTAAGGGGACGTATCCCATGCAGCTAATCTACCCACGAGGAAGCACTAGTCTACCTGTATGCACAGGCCCCGAGGGTCTTAGCCCCAACTCTGTGCTGCCCCTTCCGATGTCGGGCTGACGTCGGCTCCGAGAAAGGCGGGACGACCCGGAAGTGCTCTTTAACTCGACGGCCGAGACGCTCGTGCTCAGATCGTGACTATCAACAGACTCCGCGTGGTATCTGGACGGGGTCGCCTCCCCAACTCACGTTAAACTAATTTGCTGCCCAACCCAGTGGGGCCCGACGGCGCGAGCGTGATCCGACTACCCGAATCCAAGAGCGGTGTCTCT
	Brucella_canis_HSK_A52141_NNNN	GGGCAAGATTCAGCCTGCGGTCGTTGTGTCAGCCGACTTTGGGTGGATTATGGGCGGATTTACACAGTGCCCTCCTGGGACACCCGACCTACAGCACATCAATCCGGCGGGGTAGCGCTATAGGACTCCGCAGCTTCCGTAATTGGGCAGAGCAAAGTGCGAGTGTTGTTGTGCTTGCAGCGCGGCCAGTGGAAGAGGATGGGCACCATAGTAACGGTCCAATGGATCATATTATGACAGTATGCAAACGGCTACGTCCGGGCGGACGCCGGGAACGTCAAAAACCCATTTAGCGAGCAATACTTACTCCTCGACGCGAAGTATATGTTCAGCTCGCTGAGCGCCTTTTTCGGCAGTTCCGCAAGGATACGGTTCGTTACCGGATGTTTAGAGTCGTGAGCACGCATGGGCCTAATTAACTCGAGTTTCGACCCGGACGCTCGGGCCCAGAGCCAACGACCTTTAGCGAATATGGGTAGACGGCCCCCGCTTCCAGGTACTGTGCAGATTGATAGCACCCCTTCTTGCACCATGCTGAATTCCATACAGGAGGCAGAATCGCCTTAGTTATGCCTACAGCCCGCGGGTGTACCCAGACCAACTCACCACAGAGGGTTGGCGGGGTTGAGCCCCCCGAATGCAACGGAGTCGCCCTGCACGAAACACCAGGGCCCCCGCGTAGGGTTTATAGCGTATCCGGTGGCGGCGTCTTCCACCAGGCTGCCAATATGGCCGTGGCTGAAAAAGAAGAGATGCTGTGGTCAGTAATCACGATAACCAACGAGAGGCGTTGCACCTCCGTAAAGTGACATATCTTGATGATCACGGAACGAAGTAGGCCCCTATCATCGACAAGAGGCAGAGAGTTCCTAGCCCTTACCGCCAAAGTTACCAACGCGGTGATCCGGGGAGTCGGGGCAATGGTCTAGACGACGGCAACTCACGTAGCAGCCGAAAAAAGCTATGTGACTGCATGAACGGCTCCCACAGGCGTGGAGCGTCGGGTGGAGGTGGGGGTGTCGCCGGGTAAAGAGAGGTCCGGGGATGAGGAGCATTAGTTAGGCAGCAACGCGGGGACCGCCGGCGATACCATCGGAATCGTGGCTTCCTCAGCCCTCGCTGTAGGCACCCTCCTTCCGCGTTCTATGCACACCTAGCCCCTCCCAGCCTTCCTTCTTCCAGCGGAGTCGAGTATTGCCACAGGCCTCGGCCTCGCCGCTTCGGAGTCAGCCTGGTCGTTTTCAGACCCCTGACGTCGACGGGCCCTGGTAGAGCGCACGGGCTATGCCCCGTGTCTGTGCACCATGCCCGGTCAAAGTATCTTTGCAGGCCCGAGGCAGCGTCCAGTCTACAAACTCACTGTGGTCGGGCGGCAAAAAGTCTCTCTGGGCAAGTCTTGACCTGGTACAAGGCATGGGGCAGGGACGACTCATCAATCTACACGACAAGCGGGAGCAGTGCCGCCACCAGGTACTCAAAGTAGGGGACGCCCAAGCCAAGTGGGGGCGGCGCGTATCATTATCAAGCGCTAGTACACCCGGGACTCCCTGCCCGCTCTGTCACATGCCCGTCCTAAGCCGGGTCTGTTGTTGAGATGGTATAGGGCAATTGCTCAGTCGAGTCCTTTCGTTGGCTCATGGGAGCACTGTGCTCCGTTCCGGCACTGATAGCAACTGGGCTCGCCGGGGGGCCGCGATGGAACTTCGCCAACGATCGGTACGGCCATGATAGCGGGGAGGTGACGAGTTGCGTGTTCACGGCGATGTTGTGCGCACCGTAAGGGCAGACAGCGCGTAGCGCGCTCAGCCGCCTCGGCGAATCCGCGAACTTAATTCGGACCCTGCTGAGTTGTCACCCACCCACGGTGGAAGGAGACTCTTGCCGAAGGAGCGAACGGTTCGTACTGCTTGTCGGTCTATAACGCCATTTCTGTAGTCTACTATTTCGTCCCCGGGCGTGAGCTTGGGATGCCTCTCTGCGAGTTCCAGCATTCCGGGGAACAACAAGACGCCGCCCGCATGGGGGGAGGCGGTATCCCCCTTCACTAGCACCGGCTTGGGTCTCAGGTAATACACCATTATCACTCGGCATAATCTGAGCCCAATGCGTTTGTAGGATCGATTCAGATGGGGACGTGATTTTTGGACGTATTTTGCCATCCACGCTGAAGGACCAAGTTGAGTATGCCTAAGCCGGCCTGTAGCTATCGGTCCGAACGGTGTGTCATGGTTCCAGAATTGGCCCAGCCGCGCCCACTTTGAACGAGTCGGAGCCGGCCCCGCGCGCTTACACCCCCGCAGCCCTTGGGGCCTCCCGGGGAGTTTTAGTTAGTCGTTCTGCACATAACGGCCAGTAGAAAATCCCGTGCCGGCCCCTACCGAGCCTTAGGGGCAGGGCTCTATTAGTGAAGCCGAGCATACCACCTGTTAGCCCCTGCCTCCCCGCGGTGCATGGCTCCCGTGCCGATAAGCGGACGCCCCGTCCTAGGAAAGCGAAGCGGTGCTCGGGACGCTTTGGACCCTACCTTTACGCACAGCACGGTGGATATTATGAGGAATCGCGTGCGCTTAAAACGGAGCGAATGCGGTACGCTGCGCCTCGTGATAGCCACACTTCGCGAACATGAGGGAAGAGGAGCACTTTCTGCGTCCAACTGGCTAAACACTCCCCAACCGACCCCAGACTCCCGCGGGGCCACGGCGAGTGCGACGTATCTCAGAGGGGCAAGGACGCGCCCCAGGTGATTGACCCGGCCCCGGTCGAGATGATTTCAAGGCTTCTTGCGCCATCTGATGCTTGAGGCAGGCCCACGACCATGATTGGGGGTATATGCTTACACGAGTAGGGTGCATCGGTAATAACTACGTCGGATCGAAGATGCGCTGCCCGGGGCTAGGCAGATGGCAGATTGTTATACCAGAGTCGATGCATGAGTAGAAAGGCAGGGGGTAACAGAAAGAAGAAAGATGACTCTCGCCGGCGGGGCTTCGTAGGGTCTAACACGAACAGGGGACACCCGCAGGGACATGGGCGAGCCATGTCAGGAGGAGCCATCTGCCATGCTTGGGGCACTGGAGTGATGAGATAAGACACGGTGAAGACTTGCCAGCGCCGACGGCGCGGCCGGGGCGCCATATACCCCTGCGGGGCAACCGCGGGATAAGGAGAGGACCCATTGCCCCATGGTTCGGGCCTGAACCCGTCGGCCTTCCGTACACGGGAGCTCGGCCAGCATAAAGGAACTTAGTCAGGATTACCTACGTCCCCCATCAGGAAAGATAAGCGAGCCCAGAGGCCTTAAGGGGACGTATCCCATGCAGCTAATCTGCCCACGAGGAAGCACTAGTCTACCTGTATGCACAGGCCCCGAGGGTCTTAGCCCCAGCTCTGTGCTGCCCCTTCCGATGTCGGGCTGACGTCGGCTCCGAGAAAGGTGGGACGGCCCGGAAGTGCTCTTTAACTCGACGGCCGAGACGCTCGTGCTCAGATCGTAACTATCAACGGACTCCGCGTGGTATCTGGACGGGGCCGCCTCCCCAACTCACGTTCAACTAATTTGCTGCCCAACCCAGTGGGGCCCGACGGCGCGAGCGTGATCCGACTACACGAATCCAAGAGCGGTGTCTCT
	Brucella_suis_1330_1950	GGGCAAGATTCAGCCTGCGGTCGTTGTGTCAGCCGACTTTGGGTGGATTATGGGCGGATTTACACAGTGCCTTCCTGGGACACCCGACCTACAGCACATCAATCCGGCGGGGTAGCGCTATAGGACTCCGCAGCTTCCGTAATTGGGCAGAGCAAAGTGCGAGTGTTGTTGTGCTTGCAGCGCGGCCAGTGGAAGAGGATGGGCATCATAGTAACGGTCCAATGGATCATATTATGACAGTATGCAAACGGCTACGTCCGGGCGGACGCCGGGAACGTCAAAAACCCATTTAGCGAGCAATACTTACTCCTCGACGCGAAGTATATGTTCAGCTCGCTGAGCGCCTTTTTCGGCAGTTCCGCAAGGATACGGTTCGTTACCGGATGTTTAGAGTCGTGAGCACGCATGGGCCTAATTAACTCGTGTTTCGACCCGGACGCTCGGGTCCAGAGCCAACGACCTTTAGCGAATATGGGTAGACGGCCCCCGCTTCCAGGTACTGTGTAGATTGATAGCACCCCTTCTTGCACCATGCTGAATTCCATACAGGAGGCAGAATCACCTTAGTTATGCCTACAGCCCGCGGGTGTACCCAGACCAACTCACCACAGAGGGTTGGCGGGGTTGAGCCCCCCGAATGCAACGGAGTCGCCCTGCACGAAACACCAGGGCCCCCGCGTAGGGTTTATAGCGTATCCGGTGGCGGCGTCTTCCACCAGGCTGCCAATATGGCCGTGGCTGAAAAAGAAGAGATGCTGTGGTCAGTAATCACGATAACCAACGAGAGGCGTTGCACCTCCGTAAAGTGACATATCTTGATGATCACGGAACGAAGTAGGCCCCTATCATCGACAAGAGGCAGAGAGTTCCTAGCCCTTACCGCCAAAGTTACCAACGCGGTGATCCGGGGAGCCGGGGCAATGGTCTAGACGACGGCAACTCACGTAGCAGCCGAAAAAAGCTATGTGACTGCATGAACGGCTCCCACAGGCGTGGAGCGTCGGGTGGAGGTGGGGGTGTCGCCGGGTAAAGAGAGGTCCGGGGATGAGGAGCATTAGTTAGGCAGCAACGCGGGGACCGCCGGCGATGCCATCGGAATCGTGGCTTCCTCAGCCCTCGCTGTAGGCACCCTCCTTCCGCGTTCTATGCACACCTAGCCCCTCCCAGCCTTCCTTCTTCCAGCGGAGTCGAGTATTGCCACAGGCCTCGGCCTCGCCGCTTCGGAGTCAGCCTGGTCGTTTTCAGACCCCTGACGTCGACGGGCCCTGGTAGAGCGCACGGGCTATGCCCCGTGTCTGTGCACCATGCCCGGTCAAAGTATCTTTGCAGGCCCGAGGCAGCGTCCAGTCTACAAACTCACTGTGGTCGGGCGGCAAAAAGTCTCTCTGGGCAAGTCTTGACCCGGTACAAGGCATGGGGCAGGGACAACTCATCAATCTACACGACAAGCGGGAGCAGTGCCGCCACCAGGTACTCAAAGTAGGGGACGCCCAAGCCAGGTGGGGGCGGCGCGTATCATTATCAAGCGCTAGTACACCCGGGACTCCCTGCCCGCTCTGTCACATGCCCGTCCTAAGCCGGGTCTGTTGTTGAGATGGTATAGGGCAATTGCTCAGTCGAGTCCTTTCGTTGGCTCATGGGAGCACTGTGCTCCGTTCCGGCACTGATAGCAACTGGGCTCGCCGGGGGGCCGCGATGGAACTTCGCCAACGATCGGTACGGCCATGATAGCGGGGAGGTGACGAGTTGCGTGTTCACGGCGATGTTGTGCGCACCGTAAGGGCAGACAGCGCGTAGCGCGCTCGGCCGCCTCGGCGAATCCGCGAACTTAATTCGGACCCTGCTGAGTTGTCACCCACCCACGGTGGAAGGAGACTCTTGCCGAAGGAGCGAACGGTTCGTACTGCTTGTCGATCTATAACGCCATTTCTGTAGTCTACTATCTCGTCCCCGGGCGTGAGCTTGGGATGCCTCTCTGCGAGTTCCAGCATTCCGGGGAACAACAAGACGCCGCCCGCATGGGGGGAGGCGGTATCCCCCTTCGCTAGCACCGGCTTGGGTCTCAGGTAATACACCATTATCACTCGGCATAATCTGAGCCCAATGCGTTTGTAGGATCGATTCAGATGGGGACGTGATTTTTGGACGTATTTTGCCATCCACGCTGAAGGACCAAGTTGAGTATGCCTAAGCCGGCCTGTAGCTATCGGTCCGAACGGTGTGTCATGGTTCCAGAATTGGCCCAGCCGCGCCCACTTTGAACGAGTCGGAGCCGGCCCCGCGCGCTTACACCCCCGCAGCCCTTGGGGCCTCCCGGGGAGTTTTAATTAGTCGTTCTGCACACGACGGCCGGTAGAAAATCCCGTGCCGGCCCCTACCGAGCCTTAGGGGCAGGGCTCTATTAGTGAAGCCGAGCATACCACCTGTTAGCCCCTGCCTCCCCGCGGTGCATGGCTCCCGTGCCGATAAGCGGACGCCCCGTCCTAGGAAAGCGAAGCGGTGCTCGGGACGCTTTGGACCCTACCTTTACGCACAGCACGGTGGATATTATGAGGAATCGCGCGCGCTTAAAACGGAGCGAATACGGTACGCTGCGCCTCGTGATAGCCACACTTCGCGAACATGAGGGAAGAGGAGCACTTTCTGCGTCCAACTGGCTAAACACTCCCCAACCGACCCCAGACTCCCGCGGGGCCACGGCGAGTGCGACGTATCTCAGAGGGGCAAGGACGCGCCCCAGGTGATTGACCCGGCCCCGGTCGAGATGATTTCAAGGCTTCTTGCGCCATCTGATGCTTGAGGCAGGCTCACGACCATGATTGGGGGTATATGCTTACACGAGTAGGGTGCATCGGTAATAACTACGTCGGATCGAAGATGCGCTGCCCGGGGCTAGGCAGATGGCAGATTGTTATACCAGAGTCGATGCATGAGTAGGAAGGCAGGGGGTAACAGAAAGAAGAAAGATGACTCTCGCCGGCGGGGCTTCGTAGGGTCTAACACGAACAGGGGACACCCGCAGGGACATGGGCGAGCCATGTCAGGAGGAGCCATCTGCCATGCTTGGGGCACTGGAGTGATGAGATAAGACGCGGTGAAGACTTGCCAGCGCCGACGGCGCGGCCGGGGCGCCATATACCCCTACGGGGCAACCGTGGGATAAGGAGAGGACCCACTGCCCCATGGTTCGGGCCTGAACCCGTCGGCCTTCCGTACACGGGAGCTCGGCCAGCATAAAGGAACTTAGTCAGGATTACCTACGTCCCCCATCAGGAAAGATAAGCGAGCCCAGAGGCCTTAAGGGGACGTATCCCATGCAGCTAATCTGCCCACGAGGAAGCACTAGTCTACCTGTATGCACAGGCCCCGAGGGTCTTAGCCCCAGCTCTGTGCTGCCCCTTCCGATGTCGGGCTGACGTCGGTTCCGAGAAAGGCGGGACGGCCCGGAAGTGCTCTTTAACTCGACGGCCGAGACGCTCGTGCTCAGATCGTAACTATCAACGGACTCCGCGTGGTATCTGGACGGGGCCGCCTCCCCAACTCACGTTCAACTAATTTGCTGCCCAACCCAGTGGGGCCCGACGGCGCGAGCGTGATCCGACTACACGAATCCAAGAGCGGTGTCTCT
	Brucella_abortus_9-941_NNNN	GGGCAAGATTCAGCCTGCGGTCGTTGTGTCAGCCGACTTTGGGTGTATTATGGGCGGATTTACACAGCGCCCTCCTGGGGCACCCGACCTACAGCATATCAATCCGGCGGGGTAGCGCTATAGGACTCTGCAGCTTCCGTAATTGGGCAGAGCAAAGTGCGAGTGTTGTTGTGCTTACAGCGCGGCCACTGGAAGAGGATGGGCATCATAGTAACAGTCCAGTGGATCATATTATGACAATATGCAAACGGCTACGTCCGGGCGGACGCCGGGAACGTCAAAAACCCATTTAGCGAGCAATACTTACTCCTCGACGCGAAGTATATGTTCAGCTCGCTGAGCGCCTTTTTCGGCAGTTCCGCAAGGATACGGTTCGTTACCGGATGTTTAGAGTCGTGAGCGCGCATGGGCCTAATTAACTCGAGTTTCGACCCGGACGCTCGGGCCCAGAGCCAACGACCTTTATCGAATATGGGTAGACGGCCCCTGCTTCCAGATGCTGTTTAGATTGATAGCACCCCTTCTTGCACCATGCTGAATTCCATAAAGGAGGCAGAATCACCTTAGTTATGCCTACGGCCCGCGGGTGTACCCAGACCAACCCACCACAGAGGCTTGGCGGGTTTGAGCCCCCCGAATGCAACGGAGTCGCCCTGCACGAAATACCAGGGCCCCCGCGTAGGGTTTATAGCGTATCCGGTGGCGGCGTCTTCCCCCAGGCTGCCAATATAGCCGTGGCTGAAAAAGAAGAGATGCTGTGGTCAGTAATCACGATAACCAACGAGAGGCGTTGCACCTCCGTAAAGTGACATATCTTGATGATCACGGAACGAAGTAGGCCCCTATCATCGACAAGACGCAGAGAGTTCCTAGCCATTACCGCCAAAGTTACCAACGCGGTGATCCGGGGAGCCGGGGCAATGGTCTAGACGACGGCAACTCACGTAGCAGCCGAAAAAAGCTATGTGACTGCATGAACGGCTCCCATAGGCGTGGAGCGTCGGGTGGAGGTGGGGGTGTCGTCGGGTAGAAAGAGGTCCGGGGATGAGGAGCATTAGTTAGGCAGCAACGCGGGGACCGCCGGCGATGCGATCGGAATCGTGGCTTCCTCAGCCCTCGCTGTAGGCACCCTCCTTCCGCGTTCTATGCACACCTAGCCCCTCCCAGCCTTTCTTCTTCCAGCGGAGTCGAGTATTGCCACAGGCCTCGGCCTCGCCGCTTCGGAGTCAGCCTGGTCGTTTCCAGGCCCCTGACGTCGACGGGCCCTGGTAGAGCGCACGGGCTATGCCCCGTGTCTGTGCACCATGCCCGGTCAAAGTATCTTTGCAGGCCCGAGGCAGCGTCCAGTCTACAAACTCACTGTGGTCGGGCGGCAAAAAGTCTCTCTGGGCAAGTCTTGACCCGGTACAAGGCATGGGGCAGGGACGACTCATCAATCTACACGACAAGCGGGAGCAGTGCCGCCACCAGGTACTCAAAATAGGGGACGCCCAAGCCAAGGGGGGGCGGCGCGTATCATTATCAAGCGCTAGCACACCCGGGACTCCCTGCCCGCTCTGTCATACGCCCGTCCTAAGCCGGGTCTGTTGTTGAGATGGTATAGGGCAATTGCTCAGTCGAGTCCTTTCGTTGGCTCATGGGAGCACTGTGCTCCGTTCCGGCACTGATAGCAACTGGGCTCGCCGGGGGGCCGCGATGGAACTTCGCCAATGATCGGCACGGCCATAATAGCGGGGAGGTGACGAGTTGCGTGTTCACGGCGATGTTGTGCGCACCGTAAGGGCAGACAGCGCGTAGCGCGCTCAGCCGCCTCGGCGAATCCGCGAACTTAATTCGGACCCTGCTGAGTTGTCACCCACCCACGGTGGAAGGAGACTTTTGTCGAAGGGGCGAACGGTTCGTACTGCTTGTCGGTCTACAACGCCATTTCTGTAGTCTACTATCTCGTCCCCGGGCGTGGGCTTGGGATGCCTCTCTGCGAGTTCCAGCATTCCGGGGAACAACAAGACGCCGCCCGCATGGGGGGAGGCGGTATCCCCCTTCGCTAGCACCGGCTTGGGTCTCAGGTAATACACCATTATCACTCGGCATAATCTGAGCCCAATGCGTTTGTAGGATAGATTCAGATGGGGACGTGATTTTTGGACGTATTTTGCCATCCACGCTGAAGGACCAAGCTGAGTATGCCTAAGCCGGCCTGTAGCTATTGGTCCGAACGGTATGTCATGGTACCAGAATTGGCCCAGCTGCGCCCACTTTGAACGAGTCGGAGCCGGCGCCGCGCGCTTACACCCCCGCAGCCCTTGGGGCCTCCCGGGGAGTTTTAGTTAGTCGTTCTGCACACGACGGCCGGTAGAAAATCCCGTGCCGGCCCCTACCGAGCCTTAGGGGCAGGGCTCTATTAGTGAAGCCGAGCATACCACCTGTTAGCCCCTGCCTCCCCGCGGTGCATGGCTCCCGTGCCGATAAGCGGACGCCCCGTCCTAGGAAAGCGAAGCGGTGCTCGGAACGCTTTGGACCCTACCTTTACGCACAGCACGGTGGATATTATGAGGAATCGCGCGCGCTTAAAACGGAGCGAATACGGTACGCTGCGCCTCGTGATAGCCACACTTCGCGAACATGAGGGAGGAGGAGCACTTTCTGCGTCCAACTGGCTAAAAACTCCCCAACCGACCCCAGACTCCTGCGGGGCCACGGCGAGTGCGACGTATCTCAGAGGGGCAAGGACGCGCCCCAGGTGATTCACCCGGCCCCGGTCGAGATGATTTCAAGGCTTCTTGCGCCATCTGATGTTTGAGGCAGGCCCACGACCATGATTGGGGGTATATGCTTACACGAGTAGGATGCATCGGTAATAACTATGTCGGATCGAAGATGCGCTGCCCGGGGCTAGGCAGATGGCAGATTGTTATACCAGAATCGATGCATGAGTAGGAAGGCAGGGGGTAACAGAAAGAAGAAAGATGACTCTCGCCGGCGGGGCTTCGTAGGGTCTAACACGAACAGGGGACACCCGCAGGGACATGGGCGAGCCATGTCAGGAGGAGCCATCTGCCATGCTTGGGGCACTGGAGTGATGAGATAAGACACGGTGAAGACTTGCCAGCGCCGACGGCGCGGCCGGGGCGCCATATACCCCTACGGGGCAACCGTGGGATAAGGAGAGGACCCACTGCCCCATGGTTCGGGCCTGAACCTGTCGGCCTTCCGTACACGGGAGCTCGGCCAGCATAAAGGAACTTAGTCAGGATTACCCACGTCCCCCATCAGGAAAGATAAGCGAGCCCAGAGGCCTTAAGGGGACGTATCCCATGCAGCTAATCTACCCACGAGGAAGCACTAGTCTACCTGTATGCACAGGCCCCGAGGGTCTTAGCCCCAGCTCTGTGCTGCCCCTTCCGATGTCGGGCTGACGTCGGCTCCGAGAAAGGCGGGGCGGCCCGGAAGTGCTCTTTAACTCGACGGCCGAGACGTTCGTGCTCAGATCGTAACTATCAACAGACTCCGCGTGGTATCTGGACGGGGTCGCCTCCCCAACTCACGTTAAACTAATTTGCTGCCCAACCCAGTGGGGCCCGACGGCGCGAGCGTGATCCGACTACACGAATCCAAGAGCGGTGTCTCT
	Brucella_melitensis_2308_NNNN	GGGCAAGATTCAGCCTGCGGTCGTTGTGTCAGCCGACTTTGGGTGTATTATGGGCGGATTTACACAGCGCCCTCCTGGGGCACCCGACCTACAGCATATCAATCCGGCGGGGTAGCGCTATAGGACTCTGCAGCTTCCGTAATTGGGCAGAGCAAAGTGCGAGTGTTGTTGTGCTTACAGCGCGGCCACTGGAAGAGGATGGGCATCATAGTAACAGTCCAGTGGATCATATTATGACAATATGCAAACGGCTACGTCCGGGCGGACGCCGGGAACGTCAAAAACCCATTTAGCGAGCAATACTTACTCCTCGACGCGAAGTATATGTTCAGCTCGCTGAGCGCCTTTTTCGGCAGTTCCGCAAGGATACGGTTCGTTACCGGATGTTTAGAGTCGTGAGCGCGCATGGGCCTAATTAACTCGAGTTTCGACCCGGACGCTCGGGCCCAGAGCCAACGACCTTTATCGAATATGGGTAGACGGCCCCTGCTTCCAGATGCTGTTTAGATTGATAGCACCCCTTCTTGCACCATGCTGAATTCCATAAAGGAGGCAGAATCACCTTAGTTATGCCTACGGCCCGCGGGTGTACCCAGACCAACCCACCACAGAGGCTTGGCGGGTTTGAGCCCCCCGAATGCAACGGAGTCGCCCTGCACGAAATACCAGGGCCCCCGCGTAGGGTTTATAGCGTATCCGGTGGCGGCGTCTTCCCCCAGGCTGCCAATATAGCCGTGGCTGAAAAAGAAGAGATGCTGTGGTCAGTAATCACGATAACCAACGAGAGGCGTTGCACCTCCGTAAAGTGACATATCTTGATGATCACGGAACGAAGTAGGCCCCTATCATCGACAAGACGCAGAGAGTTCCTAGCCATTACCGCCAAAGTTACCAACGCGGTGATCCGGGGAGCCGGGGCAATGGTCTAGACGACGGCAACTCACGTAGCAGCCGAAAAAAGCTATGTGACTGCATGAACGGCTCCCATAGGCGTGGAGCGTCGGGTGGAGGTGGGGGTGTCGTCGGGTAGAAAGAGGTCCGGGGATGAGGAGCATTAGTTAGGCAGCAACGCGGGGACCGCCGGCGATGCGATCGGAATCGTGGCTTCCTCCGCCCTCGCTGTAGGCACCCTCCTTCCGCGTTCTATGCACACCTAGCCCCTCCCAGCCTTTCTTCTTCCAGCGGAGTCGAGTATTGCCACAGGCCTCGGCCTCGCCGCTTCGGAGTCAGCCTGGTCGTTTCCAGACCCCTGACGTCGACGGGCCCTGGTAGAGCGCACGGGCTATGCCCCGTGTCTGTGCACCATGCCCGGTCAAAGTATCTTTGCAGGCCCGAGGCAGCGTCCAGTCTACAAACTCACTGTGGTCGGGCGGCAAAAAGTCTCTCTGGGCAAGTCTTGACCCGGTACAAGGCATGGGGCAGGGACGACTCATCAATCTACACGACAAGCGGGAGCAGTGCCGCCACCAGGTACTCAAAATAGGGGACGCCCAAGCCAAGGGGGGGCGGCGCGTATCATTATCAAGCGCTAGCACACCCGGGACTCCCTGCCCGCTCTGTCATACGCCCGTCCTAAGCCGGGTCTGTTGTTGAGATGGTATAGGGCAATTGCTCAGTCGAGTCCTTTCGTTGGCTCATGGGAGCACTGTGCTCCGTTCCGGCACTGATAGCAACTGGGCTCGCCGGGGGGCCGCGATGGAACTTCGCCAATGATCGGCACGGCCATAATAGCGGGGAGGTGACGAGTTGCGTGTTCACGGCGATGTTGTGCGCACCGTAAGGGCAGACAGCGCGTAGCGCGCTCAGCCGCCTCGGCGAATCCGCGAACTTAATTCGGACCCTGCTGAGTTGTCACCCACCCACGGTGGAAGGAGACTTTTGTCGAAGGGGCGAACGGTTCGTACTGCTTGTCGGTCTACAACGCCATTTCTGTAGTCTACTATCTCGTCCCCGGGCGTGGGCTTGGGATGCCTCTCTGCGAGTTCCAGCATTCCGGGGAACAACAAGACGCCGCCCGCATGGGGGGAGGCGGTATCCCCCTTCGCTAGCACCGGCTTGGGTCTCAGGTAATACACCATTATCACTCGGCATAATCTGAGCCCAATGCGTTTGTAGGATAGATTCAGATGGGGACGTGATTTTTGGACGTATTTTGCCATCCACGCTGAAGGACCAAGCTGAGTATGCCTAAGCCGGCCTGTAGCTATTGGTCCGAACGGTATGTCATGGTACCAGAATTGGCCCAGCTGCGCCCACTTTGAACGAGTCGGAGCCGGCGCCGCGCGCTTACACCCCCGCAGCCCTTGGGGCCTCCCGGGGAGTTTTAGTTAGTCGTTCTGCACACGACGGCCGGTAGAAAATCCCGTGCCGGCCCCTACCGAGCCTTAGGGGCAGGGCTCTATTAGTGAAGCCGAGCATACCACCTGTTAGCCCCTGCCTCCCCGCGGTGCATGGCTCCCGTGCCGATAAGCGGACGCCCCGTCCTAGGAAAGCGAAGCGGTGCTCGGAACGCTTTGGACCCTACCTTTACGCACAGCACGGTGGATATTATGAGGAATCGCGCGCGCTTAAAACGGAGCGAATACGGTACGCTGCGCCTCGTGATAGCCACACTTCGCGAACATGAGGGAGGAGGAGCACTTTCTGCGTCCAACTGGCTAAAAACTCCCCAACCGACCCCAGACTCCTGCGGGGCCACGGCGAGTGCGACGTATCTCAGAGGGGCAAGGACGCGCCCCAGGTGATTCACCCGGCCCCGGTCGAGATGATTTCAAGGCTTCTTGCGCCATCTGATGTTTGAGGCAGGCCCACGACCATGATTGGGGGTATATGCTTACACGAGTAGGATGCATCGGTAATAACTATGTCGGATCGAAGATGCGCTGCCCGGGGCTAGGCAGATGGCAGATTGTTATACCAGAATCGATGCATGAGTAGGAAGGCAGGGGGTAACAGAAAGAAGAAAGATGACTCTCGCCGGCGGGGCTTCGTAGGGTCTAACACGAACAGGGGACACCCGCAGGGACATGGGCGAGCCATGTCAGGAGGAGCCATCTGCCATGCTTGGGGCACTGGAGTGATGAGATAAGACACGGTGAAGACTTGCCAGCGCCGACGGCGCGGCCGGGGCGCCATATACCCCTACGGGGCAACCGTGGGATAAGGAGAGGACCCACTGCCCCATGGTTCGGGCCTGAACCTGTCGGCCTTCCGTACACGGGAGCTCGGCCAGCATAAAGGAACTTAGTCAGGATTACCCACGTCCCCCATCAGGAAAGATAAGCGAGCCCAGAGGCCTTAAGGGGACGTATCCCATGCAGCTAATCTACCCACGAGGAAGCACTAGTCTACCTGTATGCACAGGCCCCGAGGGTCTTAGCCCCAGCTCTGTGCTGCCCCTTCCGATGTCGGGCTGACGTCGGCTCCGAGAAAGGCGGGGCGGCCCGGAAGTGCTCTTTAACTCGACGGCCGAGACGTTCGTGCTCAGATCGTAACTATCAACAGACTCCGCGTGGTATCTGGACGGGGTCGCCTCCCCAACTCACGTTAAACTAATTTGCTGCCCAACCCAGTGGGGCCCGACGGCGCGAGCGTGATCCGACTACACGAATCCAAGAGCGGTGTCTCT
	Brucella_ovis_ATCC_25840_1960	GGGCAAGATTCAGCCTGCGGTCGTTATGTCAGCCGACTTTGGGTGGATTATGGGCGGATTTACACAGTGCCCTCCTGGGGCACTCGACCTACAGCATATCAATCCGGCGGGGTAGCGTTATAGGACTCCGCAGCTTCCGTAATTGGGCAGAGCAAAGTGCGAGTGTTGTTGTGCTTGCAGCGCGGCCACTGGAAGAGGATGAGTATCATAGTAACGGTCCAATGGATCATATTATGACAGTATGCAAAGGGCTACGTCCGGGCGGACGCCGGGAACGTCAAAAACCCATTTAGCGAGCAATACTTAGTCCTTGACGCGAAGTATATGTTCAGCTCGCTGAGCGCCTTTTTCGGCAGTTCCGCAAGGATACGGTTCGTTACCGGATGTTTAGAGTCGTGAGTACGCATGGGCCTAATTAACTCGAGTTTAGACCCGGACGCTCGGGCCCAGAGCCAACGCCCTTTATCGAATATGGGTAGACGGCCCCCGCTTCCAGGTGCTGTGTAAATTGATAGCACCCCTTCTTGCATCATGCTGAATTCCATACAGGAGGCAGAATCATCTTAGTTATGCCTACAGCCCGCAGGTGTACCCAGACCAACCTACCACAGAGGGTTGGCGGGGTTGAGTCCCCCGAGTGCAACGGAGTCGCCCTGCACAAAATACCAGGGCCCTCGCGTAGGGTTTATAGCGTATCCGGTGGCGGCGTCCTCCCCCAGGCTGCTAATACGGCCGTGGCTGAAAAAGAAGAGATGCTATGGTCAGTAATCACGATAACCAACGAGAGGCGTTGCACCTCCGTAAAGTGACATATCTTGATGATCACGGAACGAAGCAGGCCCCTATCATCGACAAGAGGCAGAGAGTTCCTAGCCCTTACCACCAAAGTTACCAACGCGGTGATCCGGGGAGCCGGGGCAATGGTCTAGACGACGGCAACTCACGTAGCAGCCGAAAAAAGCTATATGACTGCATGAACGGCTCCCATAGGCGTGGAGCGTCGGGTGGAGGTGGGGGTGTCGCCGGGTAAAGAGAGGTCCGGGCATGAGGAGCATTAGTTAGGCAGCAACGCGGGGACCGCCGGCGATGCCATCGGAATCGTGGCTTCCTCAGCCCTCGCTGTAGGCACCCTCCTTCCGCGTTCTATGTACACCTAGCCCCTCCCAGCCTTCCTTCTTCCAGCGGAGTCGAGTATTGCCACAGGCCTCGGCCTCGCCGCTTCGGAGTCAGCCTGGTCGTTTCCAGACCCCTGACGTCGACGGGCCCTGGTAGAGCGCACGGGCTATGCCCCGTGTCTGTGCACTATTCCCGGTCAAAGTATCTTTGCAGGCCCGAGGCAGCGTCCAGTCTACAAACTCACTGTGGTCGGGCGGCAAAAAGTCTCTCTGGGCAAGTCTTGACCCGATACAAGGCATGGGGCAGGGACGACTCATCAATCTACACGACAAGCGGGAGCAGTGCCGCCACCAGGTACTCAAAGTAGGGGACGCCCAAGCCAAGGGGGGGCGGCGCATATCATTATCAAGCGCTAGCACACCCGGGACTCCCTGCCCGCTCTGTCACATGCCCGTTCTAAGCCGGGTCTGTTGTTGAGATGGTATAGGGCAATTGCTCAGTCGAGTTCTTTCGTTGGCTCATGGGAGCACTGTGCTCCGTTCCGGCACTGATAGCAACTGGGCTCGCCGGGGGGCCGCGATGGAACTTCGCCAACGATCGCTACGGCCATGATAGCGGGGAGGTGACGAGTTGCGTGTTCACGGCGATGTTGTGCGCACCGTAAGGGCAGACAGCGCGTAGCGCGCTCAGCCGCCTCGGCGAGTCCGCGAACTTAATTCGGACCCTGCTGAGTTGTCACCCACCCACGGTGGAAGGAGACTCTTGCCGAAGGGGCGAACGGTTCGTACTGCTAGTCGGTCTATAACGCCATTTCTGTAGTCTACTATCTCGTCCCCGGGCGTGAGCATGGGATGCCTCTCTGCGAGTTCCAGCATTCCGGGGAACAACAAGACGCCGCCCGCATGGGGGGAGGCGGTATCTCCCTTCGCTAGCACCGGTTTGGGTCTCAGGTAATACACCATTATCACTCGGCATAATCTGAGCCCAATGCGTTTGTAGGATCGATTCAGATGGGGACGTGATTTTTGGACGTATTTTGCCATCCACGCTGAAGGACCAAGTTGAGTATGCCTAAGCCGGCCTGTAGCTATCGGTTCGAACGGTGTGTCATGGTACCAGAATTGGCCCAGCTGCGCCCACTTTGAACGAGTCGGAGTCGGCGCCGCGCGCTTACACCCCCGCAGCCCTTGGGGCCTCCCGAGGAGTTTTAGTTAGTCGTTCTGCACACGACGGCCGGTAGAAAATCCCGTGCCGGCCCCTACCGAGCCTTAGGGGCAGGGCTCTATTAGTGAAGCCGAGCATACCACTTGTTAGCCCCTGCCTCCCCGCGGTGCATGGCTCCCGTGCCGATAAGCGGACGCCCCGTCCTAGGAAAGCGAAGCGGTGCTCGGGACGCTTTGGACCCTACCTTTACGCACAGCACGGTGGATATTATGAGGAATCGCGCGCGCTTAAAACGGAGCGAATACGGTACGCTGCGCCTCGTGATAGCCACACTTCGCGAACATGAGGGAAGAGGAGCACCTTCTGCGTCCAACTGGCTAAACACTCCCCAACCGACCCCAGACTCCCGCGGGGCCACGGCGAGTGCGACGTATCTCAGAGGGGCAAGGACGCGCCCCAGGTGATTCACCCAGCCTCGGTCGAGATGATTTCAAGGCTTCTTGCGCCATCTGATGCTTGAGGCAGGCCCATGACCATGATTGGGGGTATATGCTTACACGAGTAGGGTGCATTGGTAATAACTACGTCGGATCGAAGATGCGCTGCCCGGGGCTAGGCAGATGACAGATTGTTATACCAGAGTCGATGCATGAGTAGGAGGGCAGGGGGTAACAGAAAGAAGAAAGATGACTCTCGCCGGCGGGGCTTTGTAGGGTCTAACACGAACAGGGGACACCCGCAGGGACATGGGCGAGCCATGTCAGGAGGAGCCATCTGCCATGCTTGGGGCACTGGAGTGATGAGATAAGACAAGGTGAAGACTTGCCAGCGCCGACGGCGCGGCCGGGGCGCCATATACCCCTACGGGGCAACCGTGGGATAAGGAGAGGACCCACTGCCCCATGGTTCGGGCCTGAACCCGTCGGCCTTCCGTACACGGGAGCTCGGCCAGCATAAAGGAACTTAGTCAGGATTACCCACGTCCCCCATCAGGAAAGATAAGCAAACCCAGAGGCCTTACGGGGACGTATCTCATGCAGCTAATCTACCCACGAGGAAGTACTAGTCTACCTGTATGCACAGGCCCCGAGGGTCTTAGCCCCAGCTCTGTGCTGCCCACTCCGATGTCGGGCTAACGTCGGCTCTAAAAAAGGCGGGACGGCCCGGAAGTGCTCTTTAACTCGACGGTCGAGACGCTCGTGCTCAGATCGTAACTATTAACAGACTCCGCGTGGTATCTGTACAGGGTCGTCTCCCCAACTCACGTTAAACTAATTTGCTGCCCAACCCAGTGGGGCCCGACGGCGCGAGCGTGATCCGACTACATGGATCCAAGAGCGGTATCTCT
	Ochrobactrum_anthropi_1988	AGACGGACCCTTGAGACGGTCTAGCGAAGTTAATAGTCCCACAGAGGCCTCACCGCATGAGCCGAGATCTACACGATTAGTGGCACTGTTGAGACGTGCTTGGAATGGGAAACGAGCCCTGGAAGACTCATCATCCAGACGGCCGACTGAAATGGCACTGAGAGACCCCCACAAAAGTAAGGAAAGTGCCCCGGTGCAGCGGCCGTGCGGACCTCGACGGGACCAGATGCGCGGCCGCGGCGCTGGCGCAAACGGGGTCAATCAAAAATTCACGGCACTGCGTGGGTGCACGCTAGACACCTTCCGCCACTCAAGCTCGTGGGCGCACGAGAGCTATCCTACAATGTCGCTAATCACCTAGAGACAGGGTACCCTACCGGTATGCACAAGGGTCAAGGGACAGATGATCTTTCCGCCGGAAGGACCGGCAGAGAAAGCATCAACACTAGACATCGGTAAGCCCCGTGAGGCGCAAAGGTTTTTTAAGCCACCGACGGCGTCTCGTGGGGCAGCAAAGTTTTATGAGAAACTACCTAGGACATCGCGCCAATATTAAGGCTGCGCACTCTGCACTCTTATTTAATGGGCAGGTTGGAGGAGGCCCGTCGTTAGAAGCCACATAAGCGAGACTAGTTGGAAAGGGTAAGAGGATTTCACGGAGGGTGGGCAACCGTCTTTTCGCAACCCGGGATAAGCTGTATATTCTCCCTTCTTCTTCACTCCTCGGCCTGGTGTCATGGCGGTGGCGGAGAGCAACGCCGCGGCGGGCTGAACCGGGAGGGAGAGAATACGATGGACTTACGGGACCGTGGGGTCCAGCACGGCCGAGGGTAGATGACTTTTCGGTATGAGTGGCGGATGAGAGAACGGCGGTGCCCGGGGGATGGTCGTGGGGAAAAACAGCGTAATAGACTAAGAAGGCCGGTCCTGGATGACAGTTCGGTTTAATGCTAACGAGTGCACCCGCAGGCAGGCCGGTAACCGTTGTGAACACAATCGCCTCCACCCGAGCACTAACCCTACTCGGCTAGGGCGAACTTAAAGGGAGAAGCGGACGACAGTCAGCTTCTAAAAGAGGTATCAAGACCGGTGCTAAGCCAACACACCTGCTAAATTCTATGACCTGAGGTTCTTCCTTATCCCGCGCCCGTGGTGGCTTGGCGTTGATTCCCAGCTACAGGATCAGTCTAGAGGCCATTGTGGCTGCTTATGGGCTTCAGCTCCTTCGGAATCCGGTTCTCCTGCATCTTCAGCAAGCGGACATTGCAACGCCAGAGGTCAAGCGCACTTTACAGACACCACTCGCGTTTTACTGGGACGAACCCAGGACGGTAGAATGAGAGTTCGCTCGTGGATCGGTCACAGGTATATAATGGGGGACTCACACAAAAGGACAACAGTGTCGCCTGGAAGGCAAAAGGAATCAAGGGGGCAGTGAGGTGGATGGGATAAAGAGGACAATATTTTGGAACCACGGAGGCGAAAAGTTACTGGAGTGAAGACACATACAAAGCGCAGCCGCTGCGTCTCGACGTGTGGTAAGTGTATCCGGACGCGCCCGTTTTTTTTTCCTCTGATTTCACTCACAGCCCGAGCACCGCGACTTCGCCATCGGAGGAGCCCTCGCGACCCCTATGCACAGAAGTGTCATGTATGCTGAACGTCAGCGAGGGGCATCAATATTCAACATGGTGAGGACCCGCCTAATGGCAGCTTGTGTAATAGCGGGGAGAACTGACGCGAAGAGCAGACAACTTGCATAGCACCACTACTGGTCCGGGCAGGTTAGAGATAGTTCCTCTCCAATGATACAACGCCACTTCTCGTGACGTGAAGCGGGAGAGCAGACCACTCTTTGTTTATAACAAGGAACCATTCGCCCTAGGCGGATCGGGTCAAGCACTAGGTTTCGTGCTCCTCGTATGTCCCGCCCGACCCGGCTGCCCAGGGTTAAGTACAAATTTTCCGGCTTCTCACATACCCCTGGATGCCTGCTTCGATGTTTGCGTCTCATTTATGCTCACGTAACTGTCTAGCTGGACTGTCCCTTATACCCCACCAGCGGCACGGAGTTTCGCCGCAGTGTAGTGAGCGTCAGCTGATGCTTACCCACGAAGTCAGCCTGAGCTAACCGGCAGGACCGTTGTATGGACCATGGATTGCATCAGGACGTGGGCTTGGTAGCCTTCGGCTTAATTGACGCGCCCCGGCTGTGGTGACGCAGACACACAAGCAGGCCAATTACCGTCTCTGTCTGGAAGGGAGACGAAGCCGACTCGTAAATATCAGTCGTTTATTGGGTTCCCAAATTCTTCTGGGGAACCCGGCCGACTTCCGCATGTCCGCTAATTGTCTCAGGCCTTGCCTGTATTTTACGCCCGATGCCGAGTTGCACCGCACGCCGGGCGGCGAAGTGTCGTCGTCCTCCGAGTGTCTTTGTGTGTAAACCTGCCAAGTGTCCTGTATAGGAAAAGAAGATAACAAGGGACGCATACTATCACATCTACGGTCTCCCCAGTTGCGTTCACCAATGATAAGTCAATTGCTCCGCGGATGGCTAGGCGCATCCTAGGAGCGATCGGGATACCGGATCATCATATAAATCGATGCAGTGCTATACGGGCACTACGAAGCAGAACGTCCTAATACTTCGTCAATACGGCGTCTTGTGAGAAGTTATGCGTCGCCCTGCACGAGGAAGAGAATTAGTACTCGCCGAGACTGTGGAAGTAAATTTTCAAGTGACCGTAGGTTTCGACGTAGAACGGCCGGGGCTACCTCGACCATGCTCGGCCCGCAGCAAGTCTCTGCAGGAGCAGCCACACACGCGAATACGTGATGTCGCAGCAGCGTACGGGCGGTCGCACACACCCAGGAGGGGAACATCGAAACTCGAGTGTGGAGGGAGCCACCGCGGCGGGGATAGCTGGCAGACGTGGAAAGGCAACCCGAAGATGGAGGAGGGAGAATAGTCATTTAATACTAGTCCACCAACCACGGTGGACGCTGGTAGAGGAGTTGAACGTGCTATTAGAATGCTCTCCTGAAGAGTCCGCTTTGCACCCAAAATGTCTTCACTGCGGGGCGGAGAACACGGGTTGTCCCTGGAGATGACTTATACAAGGAACATATTGCGCGTGGACAATAGCCGGATATAAAGCGGACGAGTAGTTTGTCATTTTGCAACCTAAAGAAAGGGTCGCACTCTCCCTAAGAGGCCAGATCCCCTGGAGCCGGGTACTTACGTCTGCAGACGCTCATACGCATTGCTGACGCGAGGGGATGGGTTTGGGAATTCTGAAAAACTACGCTCGGGTTGATCGGCTCATAAGAAGACGGTCGGCGCCTCGGGCTCGCTGGAGCAATTTCGCATCGCGGAGTTTGGACTCACATCCAATCTCTGAGCCCTAAATCGGGCGGAACCGCGGGGGGATCATAATAGGCTACGGTCAGCGACCCCTCTACTACCGAGTGTTCCCTCATATGTTCAACAGTCGCCGGTACGACTTCAGCAACCCTCAGGGGAAATGACTAGAATGGAAAGTAGCATAGCCGCCCTTCTTTGTGGAAGAAATGATTTTGTAATTTGGATGCAGCACGGTGTAACAAGCGTTGATAAACACCGCTC
	Brucella_canis_ATCC_23365_NNNN	GGGCAAGATTCAGCCTGCGGTCGTTGTGTCAGCCGACTTTGGGTGGATTATGGGCGGATTTACACAGTGCCCTCCTGGGACACCCGACCTACAGCACATCAATCCGGCGGGGTAGCGCTATAGGACTCCGCAGCTTCCGTAATTGGGCAGAGCAAAGTGCGAGTGTTGTTGTGCTTGCAGCGCGGCCAGTGGAAGAGGATGGGCACCATAGTAACGGTCCAATGGATCATATTATGACAGTATGCAAACGGCTACGTCCGGGCGGACGCCGGGAACGTCAAAAACCCATTTAGCGAGCAATACTTACTCCTCGACGCGAAGTATATGTTCAGCTCGCTGAGCGCCTTTTTCGGCAGTTCCGCAAGGATACGGTTCGTTACCGGATGTTTAAAGTCGTGAGCACGCATGGGCCTAATTAACTCGAGTTTCGACCCGGACGCTCGGGCCCAGAGCCAACGACCTTTAGCGAATATGGGTAGACGGCCCCCGCTTCCAGGTACTGTGCAGATTGATAGCACCCCTTCTTGCACCATGCTGAATTCCATACAGGAGGCAGAATCGCCTTAGTTATGCCTACAGCCCGCGGGTGTACCCAGACCAACTCACCACAGAGGGTTGGCGGGGTTGAGCCCCCCGAATGCAACGGAGTCGCCCTGCACGAAACACCAGGGCCCCCGCGTAGGGTTTATAGCGTATCCGGTGGCGGCGTCTTCCACCAGGCTGCCAATATGGCCGTGGCTGAAAAAGAAGAGATGCTGTGGTCAGTAATCACGATAACCAACGAGAGGCGTTGCACCTCCGTAAAGTGACATATCTTGATGATCACGGAACGAAGTAGGCCCCTATCATCGACAAGAGGCAGAGAGTTCCTAGCCCTTACCGCCAAAGTTACCAACGCGGTGATCCGGGGAGTCGGGGCAATGGTCTAGACGACGGCAACTCACGTAGCAGCCGAAAAAAGCTATGTGACTGCATGAACGGCTCCCACAGGCGTGGAGCGTCGGGTGGAGGTGGGGGTGTCGCCGGGTAAAGAGAGGTCCGGGGATGAGGAGCATTAGTTAGGCAGCAACGCGGGGACCGCCGGCGATACCATCGGAATCGTGGCTTCCTCAGCCCTCGCTGTAGGCACCCTCCTTCCGCGTTCTATGCACACCTAGCCCCTCCCAGCCTTCCTTCTTCCAGCGGAGTCGAGTATTGCCACAGGCCTCGGCCTCGCCGCTTCGGAGTCAGCCTGGTCGTTTTCAGACCCCTGACGTCGACGGGCCCTGGTAGAGCGCACGGGCTATGCCCCGTGTCTGTGCACCATGCCCGGTCAAAGTATCTTTGCAGGCCCGAGGCAGCGTCCAGTCTACAAACTCACTGTGGTCGGGCGGCAAAAAGTCTCTCTGGGCAAGTCTTGACCTGGTACAAGGCATGGGGCAGGGACGACTCATCAATCTACACGACAAGCGGGAGCAGTGCCGCCACCAGGTACTCAAAGTAGGGGACGCCCAAGCCAAGTGGGGGCGGCGCGTATCATTATCAAGCGCTAGTACACCCGGGACTCCCTGCCCGCTCTGTCACATGCCCGTCCTAAGCCGGGTCTGTTGTTGAGATGGTATAGGGCAATTGCTCAGTCGAGTCCTTTCGTTGGCTCATGGGAGCACTGTGCTCCGTTCCGGCACTGATAGCAACTGGGCTCGCCGGGGGGCCGCGATGGAACTTCGCCAACGATCGGTACGGCCATGATAGCGGGGAGGTGACGAGTTGCGTGTTCACGGCGATGTTGTGCGCACCGTAAGGGCAGACAGCGCGTAGCGCGCTCAGCCGCCTCGGCGAATCCGCGAACTTAATTCGGACCCTGCTGAGTTGTCACCCACCCACGGTGGAAGGAGACTCTTGCCGAAGGAGCGAACGGTTCGTACTGCTTGTCGGTCTATAACGCCATTTCTGTAGTCTACTATTTCGTCCCCGGGCGTGAGCTTGGGATGCCTCTCTGCGAGTTCCAGCATTCCGGGGAACAACAAGACGCCGCCCGCATGGGGGGAGGCGGTATCCCCCTTCACTAGCACCGGCTTGGGTCTCAGGTAATACACCATTATCACTCGGCATAATCTGAGCCCAATGCGTTTGTAGGATCGATTCAGATGGGGACGTGATTTTTGGACGTATTTTGCCATCCACGCTGAAGGACCAAGTTGAGTATGCCTAAGCCGGCCTGTAGCTATCGGTCCGAACGGTGTGTCATGGTTCCAGAATTGGCCCAGCCGCGCCCACTTTGAACGAGTCGGAGCCGGCCCCGCGCGCTTACACCCCCGCAGCCCTTGGGGCCTCCCGGGGAGTTTTAGTTAGTCGTTCTGCACATAACGGCCAGTAGAAAATCCCGTGCCGGCCCCTACCGAGCCTTAGGGGCAGGGCTCTATTAGTGAAGCCGAGCATACCACCTGTTAGCCCCTGCCTCCCCGCGGTGCATGGCTCCCGTGCCGATAAGCGGACGCCCCGTCCTAGGAAAGCGAAGCGGTGCTCGGGACGCTTTGGACCCTACCTTTACGCACAGCACGGTGGATATTATGAGGAATCGCGTGCGCTTAAAACGGAGCGAATGCGGTACGCTGCGCCTCGTGATAGCCACACTTCGCGAACATGAGGGAAGAGGAGCACTTTCTGCGTCCAACTGGCTAAACACTCCCCAACCGACCCCAGACTCCCGCGGGGCCACGGCGAGTGCGACGTATCTCAGAGGGGCAAGGACGCGCCCCAGGTGATTGACCCGGCCCCGGTCGAGATGATTTCAAGGCTTCTTGCGCCATCTGATGCTTGAGGCAGGCCCACGACCATGATTGGGGGTATATGCTTACACGAGTAGGGTGCATCGGTAATAACTACGTCGGATCGAAGATGCGCTGCCCGGGGCTAGGCAGATGGCAGATTGTTATACCAGAGTCGATGCATGAGTAGAAAGGCAGGGGGTAACAGAAAGAAGAAAGATGACTCTCGCCGGCGGGGCTTCGTAGGGTCTAACACGAACAGGGGACACCCGCAGGGACATGGGCGAGCCATGTCAGGAGGAGCCATCTGCCATGCTTGGGGCACTGGAGTGATGAGATAAGACACGGTGAAGACTTGCCAGCGCCGACGGCGCGGCCGGGGCGCCATATACCCCTGCGGGGCAACCGCGGGATAAGGAGAGGACCCATTGCCCCATGGTTCGGGCCTGAACCCGTCGGCCTTCCGTACACGGGAGCTCGGCCAGCATAAAGGAACTTAGTCAGGATTACCTACGTCCCCCATCAGGAAAGATAAGCGAGCCCAGAGGCCTTAAGGGGACGTATCCCATGCAGCTAATCTGCCCACGAGGAAGCACTAGTCTACCTGTATGCACAGGCCCCGAGGGTCTTAGCCCCAGCTCTGTGCTGCCCCTTCCGATGTCGGGCTGACGTCGGCTCCGAGAAAGGTGGGACGGCCCGGAAGTGCTCTTTAACTCGACGGCCGAGACGCTCGTGCTCAGATCGTAACTATCAACGGACTCCGCGTGGTATCTGGACGGGGCCGCCTCCCCAACTCACGTTCAACTAATTTGCTGCCCAACCCAGTGGGGCCCGACGGCGCGAGCGTGATCCGACTACACGAATCCAAGAGCGGTGTCTCT
	Brucella_suis_ATCC_23445_1951	GGGCAAGATTCAGCCTGCGGTCGTTGTGTCAGCCGACTTTGGGTGGATTATGGGCGGATTTATACAGTGCCCTCCTGGGACACCCGACCTACAGTATATCAATCCGGCGGGGTAGCGCTATAGGACTCCGCAGCTTCCGTAATTGGGCAGAGCAAAGTGCGAGTGTTGTTGTGCTTGCAGCCCGGCCACTGGAAGAGGATGGGCACCATAGTAACGGTCCAATGGATCATATTATGACAGTATGCAAACGGCTACGTCCGGGCGGGCGCCGGGAACGTCAAAAACCCATTTAGCGAGCAATACTTACTCCTCGACGCGAAGTATATGTTCAGCTCGCTGAGCGCCTTTTTCGGCAGTTCCGCAAGGATACGGTTCGTTACCGGATGTTTAGAGTCGTGAGCACGCATGGGCCTAATTAACTCGAGTTTCGACCCGGACGCTCGGGCCCAGAGCTAACGACCTTTAGCGAATATGGGTAGACGGCCCCCGCTTCCAAGTACTGTGTAGATTGATAGCACCCCTTCTTGCACCATGCTGAGTTCCATACAGGAGGCAGAATCACCTTAGTCATGCCTACAGCCCGCGATTGTACCCAGACCAACTCACTACAGAGGGTTGGCGGGGTTGAGCCCCCCGAATGCAACGGAGTCGCCCTGCACGAAACACCAGGGCCCCCGCGTAGGGTTTATAGCGTATCCGGTGGCGGCGTCTTCCACCAGGCTGCCAATATGGCCGTGGCTGAAAAAGAAGAGATGCTGTGGTCAGTAATCACGATAACCAACGAGAGGCGTTGCACCTCCGTAAAGTGACATATCTTGATGATCACGGAACGAAGTAGGCCCCTATCATCGACAAGAGGCAGAGAGTTCCTAGCCCTTACCGCCAAAGTTACCAACGCGGTGATCCGGGGAGCCGGGGCAATGGTCTAGACGACGGCAACTCACGTAGCAGCCGAAAAAAGCTATGTGACTGCATGAACGGCTCCCATAGGCGTGGAGCGTCGGGTGGAGGTGGGGGTGTCGCCGTGTAAAGAGAGGTCCGGGGATGAGGAGCATTAGTTAGGCAGCAACGCGGGGACCGCCGGCGATGCCATCGGAATCGTGGCTTCCTCAGCCCTCGCTGTAGGCACCCTCCTTCCGCGTTCTATGCACACCTAGCCCCTCCCAGCCTTCCTTCTTCCAGCGGAATCGAGTATTGCCACAGGCCTCGGCCTCGCCGCTTCGGAGTCAGCCTGGTCGTTTTCAGACCCCTGACGTCGACGGGCCCTGGTAGAGCGCACGGGCTATGCCCCGTGTCTGTGCACCATGCCCGGTCAAAGTATCTTTGCAGGCCCGAGGCAGCGTCCAGTCTACAAACTCACTGTGGTCGGGCGGCAAAAAGTCTCTCTGGGCAAGTCTTGACCCGGTACAAGGCATGGGGCAGGGACGACTCATCAATCTACACGACAAGCGGGAGCAGTGCCGCCACCAGGTACTCAAAGTAGGGGACGCCCAAGCCAAGTGGGGGCGGCGCGTATCATTATCAAGCGCTAGCACACCCGGGACTCCCTGCCCGCTCTGTCACATGCCCGTCCTAAGCCGGGTCTGTTGTTGAGATGGTATAGGGCAATTGCTCAGTCGAGTCCTTTCGTTGGCTCATGGGAGCACTGTGCTCCGTTCCGGCACTGATAGCAACTGGGCTCGCCGGGGGGCCGCGATGGAACTTCGCCAACGATCGGTACGGCCATGATAGCGGGGAGGTGACGAGTTGCGTGTTCACGGCGATGTTGTGCGCACCGTAATGGCAGACAGCGCGTAGTGCGCTCAGCCGCCTCGGCGAATCCGCGAACTTAATTCGGACCCTGCTGAGTTGTCACCCACCCACGGTGGAAGGAGACTCTTGCCGAAGGGGCGAACGGTTCGTACTGCTTGTCGGTCTATAACGCCATTTCTGTAGTCTACTATCTCGTCCCCGGGCGTGAGCTTGGGATGCCTCTCTGCGAGTTCCAGCATTCCGGGGACCAACAAGACGCTGCCCGCATGGGGGGCGGCGGTATCCCCCTTCGCTAGCACCGGCTTGGGTCTCAGGTAATACACCATTATCACTCGGCATAATCTGAGCCCAATGCGTTTGTAGGACCGATTCAGATGGGGACGTGATTTTTGGACGTATTTTGCCATCCACGCTGAAGGACCAAGTTGAGTATGCCTAAGCCGGCTTGTAGCTATCGGTCCGAACGGTGTGTCATGGTACCAGAATTGGCCCAGCTGCGCCCACTTTGAACGAGTCGGAGCCGGCCCCGCGCGCTTACACCCCCGCAACCCTTGGGGCCTCCCGGAGAGTTTTAGTTAGTCGTTCTGCACACGACGGCCGGTAGAAAATCCCGTGCCGGCCCCTACCGAGCCTTAGGGGCAGGGCTCTATTAATGAAGCCGAGCATACCACCTGTTAGCCCCTGCCTCCCCGCGGTGCATGGCTCCCGTGCCGATAAGCGGACGCCCCGTCCTAGGAAAGCGAAGCGGTGCTCGGGACGCTTTGGACCCTACCTTTACGCACAGCACGGTGGATATTATGAGGAATCGCGCGCGCTTAGAACGGAGCGAATACGGTACGCTGCGCCTCGTGATAGCCACACTTCGCGAACATGAGGGAAGAGGAGCACTTTCTGCGTCCAACTGGCTAAACACTCCCCAACCGACCCCAGACTCCCGCGGGGCCACGGCGAGTGCGACGTATCTCAGAGGGACAAGGACGCGCCCCAGGTGATTCACCCGGCCCCGGTCGAGATGATTTCAAGGCTTCTTGCGCCATCTGATGCTTGAGGCAGGCCCACGACCATGATTGGGGGTATATGCTTACACGAGTAGGGTGCATCGGTAATAACTACGTCGGATCGAAGATGCGCTGCTCGGGGCTAGGCAGATGGCAGATTGTTATACCAGAGTCGATGCATGAGTAGGAAGGCAGGGGGTAACAGAAAGAAGAAAGATGACTCTCGCCGGCGGGGCGTCGTAGGGTCTAACACGAATAGGGGACACCCGCAGGGACATGGGCGAGCCATGTCAGGAGGAGCCATCTGCCATGCTTGGGGCACTGGAGTGATGAGATAAGACACGGTGAAGACTTGCCAGCGCCGACGGCGCGGCCGGGGCGCCATATACCCCTACGGGGCAACCGTGGGATAAGGAGAGGACCCACTGCCCCATGGTTCGGGCCTGAACCCGTCGGCCTTCCGTACACGGGAGCTCGGCCAGCATAAAGGAACTTAGTCAGGATTACCTACGTCCCCCATCAGGAAAGATAAGCGAGCCCAGAGGCCTTAAGGGGACGTATCCCATGCAGCTAATCTACCCACGAGGAAGCACTAGTCTACCTGTATGCACAGGCCCCGAGGGTCTTAGCCCCAGCTCTGTGCTGCCCCTTCCGATGTCGGGCTGACGTCGGCTCCGAGAAAGGCGGGACGGCTCGGAAGTGCTCTTTAACTCGACGGCCGAGACGCTCGTGCTCAGATCGTAACTATCAACGGACTCCGCGTGGTATCTGGACGGGGTCGCCTCCCCAACTCACGTTAAACTAATTTGCTGCCCAACCCAGTGGGGCCCGACGGCGCGAGCGTGATCTAACTACACGAATCCAAGAGCGGTGTCTCT
	Brucella_abortus_S19_1923	GGGCAAGATTCAGCCTGCGGTCGTTGTGTCAGCCGACTTTGGGTGTATTATGGGCGGATTTACACAGCGCCCTCCTGGGGCACCCGACCTACAGCATATCAATCCGGCGGGGTAGCGCTATAGGACTCTGCAGCTTCCGTAATTGGGCAGAGCAAAGTGCGAGTGTTGTTGTGCTTACAGCGCGGCCACTGGAAGAGGATGGGCATCATAGTAACAGTCCAGTGGATCATATTATGACAATATGCAAACGGCTACGTCCGGGCGGACGCCGGGAACGTCAAAAACCCATTTAGCGAGCAATACTTACTCCTCGACGCGAAGTATATGTTCAGCTCGCTGAGCGCCTTTTTCGGCAGTTCCGCAAGGATACGGTTCGTTACCGGATGTTTAGAGTCGTGAGCGCGCATGGGCCTAATTAACTCGAGTTTCGACCCGGACGCTCGGGCCCAGAGCCAACGACCTTTATCGAATATGGGTAGACGGCCCCTGCTTCCAGATGCTGTTTAGATTGATAGCACCCCTTCTTGCACCATGCTGAATTCCATAAAGGAGGCAGAATCACCTTAGTTATGCCTACGGCCCGCGGGTGTACCCAGACCAACCCACCACAGAGGCTTGGCGGGTTTGAGCCCCCCGAATGCAACGGAGTCGCCCTGCACGAAATACCAGGGCCCCCGCGTAGGGTTTATAGCGTATCCGGTGGCGGCGTCTTCCCCCAGGCTGCCAATATAGCCGTGGCTGAAAAAGAAGAGATGCTGTGGTCAGTAATCACGATAACCAACGAGAGGCGTTGCACCTCCGTAAAGTGACATATCTTGATGATCACGGAACGAAGTAGGCCCCTATCATCGACAAGACGCAGAGAGTTCCTAGCCATTACCGCCAAAGTTACCAACGCGGTGATCCGGGGAGCCGGGGCAATGGTCTAGACGACGGCAACTCACGTAGCAGCCGAAAAAAGCTATGTGACTGCATGAACGGCTCCCATAGGCGTGGAGCGTCGGGTGGAGGTGGGGGTGTCGTCGGGTAGAAAGAGGTCCGGGGATGAGGAGCATTAGTTAGGCAGCAACGCGGGGACCGCCGGCGATGCGATCGGAATCGTGGCTTCCTCAGCCCTCGCTGTAGGCACCCTCCTTCCGCGTTCTATGCACACCTAGCCCCTCCCAGCCTTTCTTCTTCCAGCGGAGTCGAGTATTGCCACAGGCCTCGGCCTCGCCGCTTCGGAGTCAGCCTGGTCGTTTCCAGACCCCTGACGTCGACGGGCCCTGGTAGAGCGCACGGGCTATGCCCCGTGTCTGTGCACCATGCCCGGTCAAAGTATCTTTGCAGGCCCGAGGCAGCGTCCAGTCTACAAACTCACTGTGGTCGGGCGGCAAAAAGTCTCTCTGGGCAAGTCTTGACCCGGTACAAGGCATGGGGCAGGGACGACTCATCAATCTACACGACAAGCGGGAGCAGTGCCGCCACCAGGTACTCAAAATAGGGGACGCCCAAGCCAAGGGGGGGCGGCGCGTATCATTATCAAGCGCTAGCACACCCGGGACTCCCTGCCCGCTCTGTCATACGCCCGTCCTAAGCCGGGTCTGTTGTTGAGATGGTATAGGGCAATTGCTCAGTCGAGTCCTTTCGTTGGCTCATGGGAGCACTGTGCTCCGTTCCGGCACTGATAGCAACTGGGCTCGCCGGGGGGCCGCGATGGAACTTCGCCAATGATCGGCACGGCCATAATAGCGGGGAGGTGACGAGTTGCGTGTTCACGGCGATGTTGTGCGCACCGTAAGGGCAGACAGCGCGTAGCGCGCTCAGCCGCCTCGGCGAATCCGCGAACTTAATTCGGACCCTGCTGAGTTGTCACCCACCCACGGTGGAAGGAGACTTTTGTCGAAGGGGCGAACGGTTCGTACTGCTTGTCGGTCTACAACGCCATTTCTGTAGTCTACTATCTCGTCCCCGGGCGTGGGCTTGGGATGCCTCTCTGCGAGTTCCAGCATTCCGGGGAACAACAAGACGCCGCCCGCATGGGGGGAGGCGGTATCCCCCTTCGCTAGCACCGGCTTGGGTCTCAGGTAATACACCATTATCACTCGGCATAATCTGAGCCCAATGCGTTTGTAGGATAGATTCAGATGGGGACGTGATTTTTGGACGTATTTTGCCATCCACGCTGAAGGACCAAGCTGAGTATGCCTAAGCCGGCCTGTAGCTATTGGTCCGAACGGTATGTCATGGTACCAGAATTGGCCCAGCTGCGCCCACTTTGAACGAGTCGGAGCCGGCGCCGCGCGCTTACACCCCCGCAGCCCTTGGGGCCTCCCGGGGAGTTTTAGTTAGTCGTTCTGCACACGACGGCCGGTAGAAAATCCCGTGCCGGCCCCTACCGAGCCTTAGGGGCAGGGCTCTATTAGTGAAGCCGAGCATACCACCTGTTAGCCCCTGCCTCCCCGCGGTGCATGGCTCCCGTGCCGATAAGCGGACGCCCCGTCCTAGGAAAGCGAAGCGGTGCTCGGAACGCTTTGGACCCTACCTTTACGCACAGCACGGTGGATATTATGAGGAATCGCGCGCGCTTAAAACGGAGCGAATACGGTACGCTGCGCCTCGTGATAGCCACACTTCGCGAACATGAGGGAGGAGGAGCACTTTCTGCGTCCAACTGGCTAAAAACTCCCCAACCGACCCCAGACTCCTGCGGGGCCACGGCGAGTGCGACGTATCTCAGAGGGGCAAGGACGCGCCCCAGGTGATTCACCCGGCCCCGGTCGAGATGATTTCAAGGCTTCTTGCGCCATCTGATGTTTGAGGCAGGCCCACGACCATGATTGGGGGTATATGCTTACACGAGTAGGATGCATCGGTAATAACTATGTCGGATCGAAGATGCGCTGCCCGGGGCTAGGCAGATGGCAGATTGTTATACCAGAATCGATGCATGAGTAGGAAGGCAGGGGGTAACAGAAAGAAGAAAGATGACTCTCGCCGGCGGGGCTTCGTAGGGTCTAACACGAACAGGGGACACCCGCAGGGACATGGGCGAGCCATGTCAGGAGGAGCCATCTGCCATGCTTGGGGCACTGGAGTGATGAGATAAGACACGGTGAAGACTTGCCAGCGCCGACGGCGCGGCCGGGGCGCCATATACCCCTACGGGGCAACCGTGGGATAAGGAGAGGACCCACTGCCCCATGGTTCGGGCCTGAACCTGTCGGCCTTCCGTACACGGGAGCTCGGCCAGCATAAAGGAACTTAGTCAGGATTACCCACGTCCCCCATCAGGAAAGATAAGCGAGCCCAGAGGCCTTAAGGGGACGTATCCCATGCAGCTAATCTACCCACGAGGAAGCACTAGTCTACCTGTATGCACAGGCCCCGAGGGTCTTAGCCCCAGCTCTGTGCTGCCCCTTCCGATGTCGGGCTGACGTCGGCTCCGAGAAAGGCGGGGCGGCCCGGAAGTGCTCTTTAACTCGACGGCCGAGACGTTCGTGCTCAGATCGTAACTATCAACAGACTCCGCGTGGTATCTGGACGGGGTCGCCTCCCCAACTCACGTTAAACTAATTTGCTGCCCAACCCAGTGGGGCCCGACGGCGCGAGCGTGATCCGACTACACGAATCCAAGAGCGGTGTCTCT
	Brucella_melitensis_ATCC_23457_1963	GGGCAAGATTCAGCCTGCGGTCGTTGTGTCAGCCGACTTTGGGTGGATTATGGGCGGATTTACACAGCGCCCTCCTGGGGCACCCGACCTACAGCATATCAATCCGGCAGGGTAGCGCTATAGGACTCTGCAGCTTCCGTAATTGGGCAGAGCAAAGTGCGAGTGTTGTTGTGCTTACAGCGCGGCCACTGGAAGAGGATGGGCATCATAGTAACGGTCCAGTGGATCATATTATGACAGTATGCAAACGGCTACGTCCGGGCGGACGCCGGGAACGTCAAAAACCCATTTAGCGAGTAATACTTACTCTCCGACGCGAAGTATATGTTCAGCTCGCTGAGGGCCTTTTTCGGCAGTTCCACAGGGATACGGTTCGTTACCGGATGTTTAGAGTCGTAAGCACGCATGGGCCTAATTAACTCAAGTTTCGACCCGGATGCTCGGGCCCAGAGCCAACGACCTTTATCGAATATGGGTAGACGGCCCCCGCTTCCAGGTGCTGTGTAGATTGATAGCACCCCTTCTTGCGCCATGCTAAATTCTATACAGGAGGCAGAATCACCTTAGTTATGCCTACAGCCCGCGGGTGTACCCAGACCAACCCACCACAGAGGCTTGGCGGGGTTGAGCCCCCCGAATGCAACGGAGTCGCCCTGCACGAAATACCAGGGCCCCCGCGTAGGGTTTATAGCGTATCCGGTGGCGGCGTCTTCCCCCAGGCTGCCAATATGGCCGTGGCTGAAAAAGAAGAGATGCTGTGATCAGTAATCACGATAACCAACGAGAGGCGTTGCACCTCCGTAAAGTGACATATCTTGATGATCACGGAACGAAGTAGGCCCCTATCATCGACAAGACGCAGAGAGTTCCTAGCCATTACCGCCAAAGTTACCAACGCGGTGATCCGGGGAGCCGGGGCAATGGTCTAGACGACGGCAACTCACGTAGCAGCCGAAAAAAGCTATGTGACTGCATGAACGGCTCCCATAGGCGTGGAGCGTCGGGTGGAGGTGGGGGTGTCGTCGGGTAAAGAGAGGTCCGGGGATGAGGAGCATTAGTTAGGCAGCAACGCGGTGACCGCCGGCGATGCCATCGGAATCGTGGCTTCCTCAGCCCTCGCTGTAGGCACCCTCCTTCCGCGTTCTATGCACACCTAGCCCCTCCCAGCCTTCCTTCTTCCAGCGGAGTCGAGTATTGCCACAGGCCTCGGCCTCGCCGCTTCGGAGTCAGCCTGGTCGTTTCCAGACCCCTGAGGTCGACGGGCCCTGGTAGAGCGCACGGGCTATGCCCCGTGTCTGTGCACCATGCCCGGTCAAAGTATCTTTGCAGGCCCGAGGCAGCGTCCAATCTACAAACTCACTGTGGTCGGGCGGCAAAAAGTCTCTCTGGGCAAGTCTTGACCCGGTACAAGGCATGGGGCAGGGACGACTCATCAATCTACACGACAAGCGGGAGCAGTGCCGCCACCAGGTACTCAAAGTAGGGGACGCCCAAGCCAAGGGGGGGCGGCGCGTATCATTATCAAACGCTAGCACACCCGGGACTCCCTGCCCGCTCTGTCACATGCCCGTCCTAAGCCGGGTCTGTTGTTGAGATGGTATAAGGCAATTGCTCAGTCGAGTCCTTTCGTTGGCTCATGGGAGCACTGTGCTCCGTTCCGGCACTGATAGCAACTGGGCTCGCCGGGGGGCCGCGATGGAACTTCGCCAACGATCGATACGGCCATAATAGCGGGGAGGTGACGAGTTGCGTGTTCACGGCGATGTTGTGCGCACCGTAAGGGCAGACAGCGCGTAGCGCGCTCAGCCGCCTCGGCGAATCCGCGAACTTAATTCGGACCATGCTGAGTTGTCACCCACCCACGGTGGAAGGAGACTTTTGCCGAAGGGGCGAACGGTTCGTACTGCTTGTCGGTCTATAACGCCATTTCTGTAGTTTACTATCTCGTCCCCGGGCGTGGGCTCGGGATGCCTCTCTGCGAGTTCCAGCATTCCGGGGAACAACAAGACGCCGCCCGCATGGGGGGAGGCAGTATCCCCCTTCGCTAGCACCGGCTTGGGTCTCAGGTAATACACTATTATCACTCGGCATAATCTGAGCCCAATGCGTTTGTAGGATCGATTCAGATGGGGACGTGATTTTTGGACGTATTTTGCCATCCACGCTGAAGGACCAAGTTAAGTATGCCTAAGCCGGCCTGTAGCTATTGATCCGAACGGTATGTCATGGTACCAGAATTGGCCCAGCTGCGCCCACTTTGAACGAGTCGGAGCCGGCGCCGCGCGCTTACACCCCCGCAGCCCTTGGGGCCTCCCGGGGAGTTTTAGTTAGTCGTTCTGCACACGACGGCCGGTAGAAAATCCCGTGCCGGCCCCTACCGAGCCTTAGGGGCAGGGCTCTATTAGTGAAGCCGAGCATACCACCTGTTAGCCCCTGCCTCCCCGCGGTGCATGGCTCCCGTGCCGATAAGCGGACGCCCCGTCCTAGGAAAGCGAAGCGGTGCTCGGGACGCTTTGGACCCTACCTTTACGCACAGCACGGTGGATATTATAAGGAATCGCGCGCGCTTAAAACGGAGCGAATACGGTACGCTGCGCCTCGTGATAGCCACACTTCGCGAACATGAGGGAGGAGGAGCACTTTCTGCGTCCAACTGGCTAAACACTCCCCAACCGACCCCAGACTCTCGCGGGGCCACGGCGAGTGCGACGTATCTTAGAGGGGCAAGGACGCGCCCCAGGTGATTCACCCGGCCCCGGTCGAGATGATTTCAAGGCTTCTTGCGCCATCTGATGTTTGAGGCAGGCCCACGACCATGATTGGGGGTATATGCTTACACGAGTAGGGTGCATCGGTAATAACTATGTCGGATCGAAGATGCGCTGCCCGGGGCTAGGCAGATGGCAGATTGTTATACCAAAATCGATGCATGAGTAGGAAGGCAGGGGGTAACAGAAAGAAGAAAGATGACTCTCGCCGGCGGGGCTTCGTAGGGTCTAACACGAACAGGGGACACCCGCAGGGACATGGGCGAGCCATGTCAGGAGGAGCCATCTGCCATGCTTGGGGCACTGGAGTGATAAGATAAGACACGGTGAAGACTTGCCAGCGCCGACGGCGTGGCCGGGGCGCCATATACCCCTACGGAGTAACCGTGGGATAAGGAGAGGACCCACTGCCCCATGGTTCGGGCCTGAACCCATCGGTCTTGCGTACACGGAAGCTCGGCCAGCATAAAGGAACTTAGTCAGGATTACCCACGTCCCCCATCAGGAAAGATAAGCGAGCCCAGAGGCCTTAAGGGGACGTATCCCATGCAGCTAATCTACCCACGAGGAAGCACTAGTCTACCTGTATGCACAGGCCCCGAGGGTCTTAGCCCCAACTCTGTGCTGCCCCTTCCGATGTCGGGCTGACGTCGGCTCCGAGAAAGGCGGGACGGCCCGGAAGTGCTCTTTAACTCGACGGCCGAGACGCTCGTGCTCAGATCGTGACTATCAACAGACTCCGCGTGGTATCTGGACGGGGTCGCCTCCCCAACTCACGTTAAACTAATTTGCTGCCCAACCCAGTGGGGCCCGACGGCGCGAGCGTGATCCGACTACACGAATCCAAGAGCGGTGTCTCT
	Brucella_microti_CCM_4915_2000	GGGCAAGATTCAGCCTGCGGTCGTTGTGTCAGCCGACTTTGGGTGGATTATGGGCGGATTTACACAGTGCCCTCCTGGGGCACCCGACCTACAGCATATCAATCCGGCGGGGTAGCGCTATAGGGCTCCGCAGCTTCCGTAATTGGGCAGAGCAAAGTGCGAGTGTTGTTGTGCTTGCTGCGCGGCCACTGGAAGAGGATTGGCATCATAGTAACGGTCCAATGGATCATATTATGATAGTATGCAAACGGCTACGTCCGGGCGGACGCCGGGAACGTCAAAAACCCATTTAGCGAGCAATACTTACTCCTCGACGCGAAGTATATGTTCAGCTCGCTGAGCGCCTTTTTCGGCAGTTCCGCAAGGATACGGTTCGTTACCGGATGTTTAGAGTCGTGAGCACGCATGGGCCTAATTAACTCGAGTTTCGACCCGGACGCTCGGGCCCAGAGCCAACGACCTTTATCGAATATGGGTAGACGGCCCCCGCTTCCAGGTGCTGTGTAGATTGATAGCACCCCTTCTTGCACCATGCTGAATTCCATACAGGAGGCTGAATCACCTTAGTTATGTCTACAGCCCGCGGGTGTACCCAGACCAACCCACCACAGAGGGTTGGCGGGGTTGAGCCCCCCGAATGCAACGGAGTCGCCCTGTACGAAATACCAGGGCCCCCGCGTAGGGTTTATAGCGTATCCGGCGGCGGCGTCTTCCCCCAGGCTGCCAACATGGCCGTGGCTGAAAAAGAAGAGATGCTGTGGTCAGTAATCACGATAACCAACGAGAGGCGTTGCACCTCCGTAAAGTGACATATCTTGATGATCACTGAACGAAGTAGGCCCCTATCGTCGACAAGAGGCAGAGAGTTCCTAGCCCTTACCGCCAAAGTTACCAACGCGGTGATCCGGGGAGCCGGGGCAATGGTCTAGACGACGGCAACTCACGTAGCAGCCGAAAAAAGCTATGTGACTGCATGAACGGCTCCCGTAGGCGTGGAGCGTCGGGTGGAGGTGGGGGTGTCGCCGGATAAAGAGAGGTCCGGGGATGAGGAGCATTAGTTAGGCAGCAACGCGGGGACCGCCGGCGATGCCATCGGAATCGTGGCTTCCTCAGCCCTCGCTGTAGGCACCCTCCTTCCGCGTTCTATGCACACCTAGCCCCTCCCAGCCTTCCTTCTTCCAGCGGAGTCGAGTATTGCCACAGGCCTCGGCCTCGCCGCTTCGGAGTCAGCCTGGTCGTTTCCAGACCCCTGACGTCGACGGGCCCTGGTAGAGCGCACGGGCTATGCCCCGTGTCTGTGCACCATGCCCGGTCAAAGTATCTTTGCAGGCCCGAGGCAGCGTCCAGTCTACAAACTCACTGTGGTCGGGCGGCAAAAAGTCTCTCTGGGCAAGTCTTGACCCGGTACAAGGCATGGGGCAGGGACGACTCATCAATCTACACGACAAGCGGGAGCAGTGCCGCCACCAGGTACTCAAAGTAGGGGACGCTCAAGCCAAGGGGGGGCGGCGCGTATCATTATCAAGCGCTAGCACACCCGGGACTCCCTGCCCGCTCTGTCACATGCCCGTCCTAAGCCGGGTCTGTTATTGAGATGGTATAGGGCAATTGCTCAGTCGAGTCCTTTCGTTGGCTCATGGGAGCACTGTGCTCCGTTCCGGCACTGATAGCAACTGGGCTCGCCGGGGGGCCGCGATGGAACTTCGCCAACGATCGGTACGGCCATGATAGCGGGGAGGTGACGAGTTGCGTGTTCACGGCGATGTTGTGCGCACCGTAAGGGCAGACAGCGCGTAGCGCGCTCAGCCGCCTCGGCGAATCCGCGAACTTAATTCAGACCCTGCTGAGTTGTCACCCACCCACGGTGGAAGGAGACTCTTGCCGAAGGGGCGAACGGTTCGTACTGCTTGTCGGTCTATAACGCCATTTCTGTAGTCTACTATCTGGTCCCCGGGCGTGAGCTTGGGATGCCTCTCTGCGAGTTCCAGCATTCCGGGGAACAACAAGACGCCGCCCGCATGGGGAGAGGCGGTATCCCCCTTCGCTAGCACCGGCTTGGGTCTCAGGTAATACACCATTATCACTCGGCATAATCTGAGCCCAATGCGTTTGTAGGATCGATTCAGATGGGGACGTGATTTTTGGACGCATTTTGCCATCCACGCTGAAGGACCAAGTTGAGTATGCCTAAGCCGGCCTGTAGCTATCGGTCCGAACGGTGTGTCATGGTACCAGAATTGGCCCAGCTGCGCCCACTTTGAACGAGTCGGAGCCGGCGCCGCGCGCTTACACTCCCGCAGCCCTTGGGGCCTCCCGGGAAGTTTTAGTTAGTCGTTCTGCACACGACGGCCGGTAGAAAATCCCGTGCCGGCCCCTACTGAGCCTTAGAGGCAGGGCTCTATTAGTGAAGCCGAGCATACCACCTGTTAGCCCCTGCCTCCCCGCGGTGCATGGCTCCCGTGCCGATAAGCGGACGCCCCGTCCTAAGAAAGCGAAGCGGTGCTCGGGACGCTTTGGACCCTACCTTTACGCACAGCACGGTGGATATTATGAGGAAGCGCGCGCGCTTAAAACGGAGCGAATACGGTACGCTGCGCCTCGTGATAGCCACACTTCGCGAACATGAGGGAAGAGGAGCACTTTCTGCGTCCAACTGGCTAAACACTCCCCAACCGACCCCAGACTCCCGCGGGGCCACGGCGAGTGCGACGTATCTCAGAGGGGCAAGGACGCGCCCCAGGTGATTCACCCGGCCCGGGTCGAGATGATTTCAAGGCTTCTTGCGCCATCTGATGCTTGAGGCAGGCCCACGACCATGATTGGGGGTATATGCTTACACGAGTAGGGTGCATCGGTAATAACTACGTCGGATCGAAGATGCGCTGCCCGGGGCTAGGCAGATGGCAGATTGTTATACCAGAGTCGATGCATGAGTAGGAAGGCAGGGGGTAACAGAAAGAAGAAAGATGACTCTCGCCGGCGGGGCTTCGTAGGGTCTAACACGAACAGGGGACACCCGCAGGGACATGGGCGAGCCATGTCAGGAGGAGCCATCTGCCATGCTTGGGGCACTGGAGTGATGAGATAAGACACGGTAAAGACTTGCCAGCGCCGACGGCGCGGCCGGGGCGCCATATACCCCTACGGGGCAACCGTGGGATAAGGAGAGGACCCACTGCCCCATGGTTCGGGCCTGAACCCGTCGGCCTTCCGTACACGGGAGCTCGGCCAGCATAAAGGAACTTAGTCAGGATTACCCACGTCCCCCATCAGGAAAGATAAGCGAGCCCAGAGGCCTTAAGGGGACGTATCCCATGCAGCTAATCTACCCACGAGGAAGCACTAGTCTACCTGTATGCACAGGCCCCGAGGGTCTTAGCCCCAGCTCTGTGCTGCCCCTTCCGATGTCGGGCTGACGTCGGCTCCGAGAAAGGCGGGACGGCCCGGAAGTGCTCTTTAACTCGACGGCCGAGACGCTCGTGCTCAGATCGTAACTATCAACAGACTCCGCGTGGTATCTGGACGGGGTCGCCTCCCCAACTCACGTTAAACTAATTTGCTGCCCAACCCAGTGGGGCCCGACGGCGCGAGCGTGATCCGACTACACGAATCCAAGAGCGGTGTCTCT
	Brucella_pinnipedialis_B2_94_1994	GGGCAAGATTCAACCTGCGGTCGTTGTGTCAGCCGACTTTGGGTGGATTATGGGCGGATTTACACAGTGCCCTCCTGGGGCACCCGACCTACAGCATATCAATCCGGCGGGGTAGCGCTATAGGACTCCGCAGCTTCCGTAATTGGGCAGAGCAAAGTGCGAGTGTTGTTGTGCTTGCAGCGCGGCCACTGGAAGAGGATGGGCATCATAGTAACGGTCCAATGGATCATATTATGACAGTATGCAAACGGCTACGTCCGGGTGGACGCCGGGAATGTCAAAAACCCATTTAGCGAGCAATACTTACTCCTCGACGCGAAATATATGTTCAGCTCGCTGAGCGCCTTTTTCGGCAGTTCCGCAAGGATACGGTTCGTTACCGGATGTTTAGAGTCGTGAGCACGCATGGGCCTAATTAACTCGAGTTTCGACCCGGACGCTCGGGCCCAGAGCCAACGACCTTTATCGAATATGGGTAGACGGCCCCCGCTTCCAGGTGCTGTGTAGATTGATAGCACCCCTTCTTGCACCATGCTGAATTCCATACAGGAGGCAGAATCACCTTAGTTATGCCTACAGCCCGCGGGTGTACCCAGACCAACCCACCACAGAGGGTTGGCGGGGTTGAGCCCCCCGAATGCAACGGAGTCGCCCTGCACGAAATACCAGGGTCCCCGCGTAGGGTTTATAGCGTATCCGGTGGCGGCGTCTTCCCCCAGGCTGCCAATATGGCCGTGGCTGAAAAAGAAGAGATGCTGTGGTCAGTAATCACGATAACCAACGAGAGGCGTTGCACCTCCGTAAAGTGACATATCTTGATGATCAAGGAACGAAGTAGGCCCCTATCATCGACAAGAGGCAGAGAGTTCCTAGCCCTTACCGCCAAAGTTACCAACGCGGTGATCCGGGGAGCCGGGGCAATGGTCTAGACGACGGCAACTCACGTAGCAGCCGAAAAAAGCTATGTGACTGCATGAACGGCTCCCATAGGCGTGGAGCGTCGGGTGGAGGTGGGGGTGTCGCCGGGTAAAGAGAGGTCCGGGGATGAGGAGCATTAGTTAGGCAGCAACGCGGGGACCGCCGGCGATGCCATCGGAATCGTGGCTTCCTCAGCCCTCGCTGTAGGCACCCTCCTTCCGCGTTCTATGCACACCTAGCCCCTCCCAGCCTTCCTTCTTCCAGCGGAGTCGAGTATTGCCACAGGCCTCGGCCTCGCCGCTTCGGAGTCAGCCTGGTCGTTTCCAGACCCCTGACGTCGACGGGCCCTGGTAGAGCGCACGGGCTATGCCCCGTGTCTGTGCACCATGCCCGGTCAAAGTATCTTTGCAGGCCCGAGGCAGCGTCCAGTCTACAAGCTCACTGTGGTCGGGCGGCAAAAAGTCTCTCTGGGCAAGTCTTGACCCGGTACAAGGCATGGGGCAGGGACGACTCATCAATCTACACGACAAGCGGGAGCAGTGCCGCCACCAGGTACTCAAAGTAGGGGACGCCCAAGCCAAGGGGGGGCGGCGCGTATCATTATCAAGCGCTAGCACACCCGGGACTCCCTGCCCGCTCTGTCACATGCCCGTCCTAAGCCGGGTCTGTTGTTGAGATGGTATAGGGCAATTGCTCAGTCGAGTCCTTTCGTTGGCTCATGGGAGCACTGTGCTCCGTTCCGGCACTGATAGCAACTGGGCTCGCCGGGGGGCCGCGATGGAACTTCGCCAACGATCGGTACGGCCATGATAGCGGGGAGGTGACGAGTTGCGTGTTCACGGCGATGTTGTGCGCACCGTAAGGGCAGACAGCGCGTAGCGCGCTCAGCCGCCTCGGCGAATCCGCGAACTTAATTCGGACCCTGCTGAGTTGTCACCCACCCCCGGTGGAAGGAGACTCTTGCCGAAGGGGCGAACGGTTCGTACTACTTGTCGGTCTATAACGCCATTTCTGTAGTCTACTATCTCGTCCCCGGGCGTGAGCTTGGGATGCCTCTCTGCGAGTTCCAGCATTCCGGGGAACAACAAGACGCCGCCCGCATGGGGGGAGGCGGTATCCCCCTTCGCTAGCACCGGCTTGGGTCTCAGGTAATACACCATTATCACTCGGCATAATCTGAGCCCAATGCGTTTGTAGGATCGATTCAGATGGGGACGTGATTTTTGGACGTATTTTGCCATCCACGCTGAAGGACCAAGTCGAGTATGCCTAAGCCGGCCTGTAGCTATCGGTCCGAACAGTGTGTCATGGTACCAGAATTGGCCCAGCTGCGCCCACTTTGAACGAGTCGGAGCCGGCGCCGCGCGCTTACACCCCCGCAGCCCTTGGGGCCTCCCGGGGAGTTTTAGTTAGTCGTTCTGCACACGACGGCCGGTAGAAAATCCCGTGCCGGCCCCTACCGAGCCTTAGGGGCAGGGCTCTATTAGTGAAGCCGAGCATACCACCTGTTAGCCCCTGCCTCCCCGCGGTGCATGGCTCCCGTGCCGATAAGCGGACGCCCCGTCCTAGGAAAGCGAAGCGGTGCTCGGGACGCTTTGGACCCTACCTTTACGCACAGCACGGTGGATATTATGAGGAATCGCACGCGCTTAAAACGGAGCGAATACGGTACGCTGCGCCTCGTGATAGCCACACTTCGCGAACATGAGGGAAGAGGAGCACTTTCTGCGTCCAACTGGCTAAACACTCCCCAACCGACCCCAGACTCCCGCGGGGCCACGGCGAGTGCGACGTATCTCAGAGGGGCAAGGACGCGCCCCAGGTGATTCACCCGGCCCCGGTCGAGATGATTTCAAGGCTTCTTGCGCCATCTAATGCTTGAGGCAGGCCCACGACCATGATTGGGGGTATATGCTTACACGAGTAGGGTGCATCGGTAATAACTACGTCGGATCGAAGATGCGCTGCCCGGGGCTAGGCAGATGGCAGATTGTTATACCAGAGTCGATGCATGAGTAGGAAGGCAGGGGGTAACAGAAAGAAGAAAGATGACTCTCGCCGGCGGGGCTTCGTAGGGTCTAACACGAACAGGGGACACCCGCAGGGACATGGGCGAGCCATGTCAGGAGGAGCCATCTGCCATGCTTGGGGCACTGGAGTGATGAGATAAGACACGGTGAAGACTTGCCAGCGCCGACGGCGCGGCCGGGGCGCCATATACCCCTACGGGGCAACCGTGGGATAAGGAGAGGACCCACTGCCCCATGGTTCGGGCCTGAACCCGTCGGCCTTCCGTACACGGGAGCTTGGCCAGCATAAAGGAACTTAGTCAGGATTACCCGCGTCCCCCATCAGGAAAGATAAGCGAGCCCAGAGGCCTAAAGGGGACGTATCCCATGCAGCTAATCTACCCACGAGGAAGCACTAGTCTACCTGTATGCACAGGCCCCGAGGGTCTTAGCCCCAGCTCTGTGCTGCCCCTTCCGATGTCGGGCTGACGTCGGCTCCGAGAAAGGCGGGACGGCCCGGAAGTGCTCTTTAACTCGACGGCCGAGACGCTCGTGCTCAGATCGTAACTATCAACAGACTCCGCGTGGTATCTGGACGGGGTCGCCTCCCCAACTCACGTTAAACTAATTTGCTGCCCAACCCAGTGGGGCCCGACGGCGCGAGCGTGATCCGACTACACGAATCCAAGAGCGGTGTCTCT
	Brucella_abortus_A13334_NNNN	GGGCAAGATTCAGCCTGCGGTCGTTGTGTCAGCCGACTTTGGGTGTATTATGGGCGGATTTACACAGCGCCCTCCTGGGGCACCCGACCTACAGCATATCAATCCGGCGGGGTAGCGCTATAGGACTCTGCAGCTTCCGTAATTGGGCAGAGCAAAGTGCGAGTGTTGTTGTGCTTACAGCGCGGCCACTGGAAGAGGATGGGCATCATAGTAACAGTCCAGTGGATCATATTATGACAATATGCAAACGGCTACGTCCGGGCGGACGCCGGGAACGTCAAAAACCCATTTAGCGAGCAATACTTACTCCTCGACGCGAAGTATATGTTCAGCTCGCTGAGCGCCTTTTTCGGCAGTTCCGCAAGGATACGGTTCGTTACCGGATGTTTAGAGTCGTGAGCGCGCATGGGCCTAATTAACTCGAGTTTCGACCCGGACGCTCGGGCCCAGAGCCAACGACCTTTATCGAATATGGGTAGACGGCCCCTGCTTCCAGATGCTGTTTAGATTGATAGCACCCCTTCTTGCACCATGCTGAATTCCATAAAGGAGGCAGAATCACCTTAGTTATGCCTACGGCCCGCGGGTGTACCCAGACCAACCCACCACAGAGGCTTGGCGGGTTTGAGCCCCCCGAATGCAACGGAGTCGCCCTGCACGAAATACCAGGGCCCCCGCGTAGGGTTTATAGCGTATCCGGTGGCGGCGTCTTCCCCCAGGCTGCCAATATAGCCGTGGCTGAAAAAGAAGAGATGCTGTGGTCAGTAATCACGATAACCAACGAGAGGCGTTGCACCTCCGTAAAGTGACATATCTTGATGATCACGGAACGAAGTAGGCCCCTATCATCGACAAGACGCAGAGAGTTCCTAGCCATTACCGCCAAAGTTACCAACGCGGTGATCCGGGGAGCCGGGGCAATGGTCTAGACGACGGCAACTCACGTAGCAGCCGAAAAAAGCTATGTGACTGCATGAACGGCTCCCATAGGCGTGGAGCGTCGGGTGGAGGTGGGGGTGTCGTCGGGTAGAAAGAGGTCCGGGGATGAGGAGCATTAGTTAGGCAGCAACGCGGGGACCGCCGGCGATGCGATCGGAATCGTGGCTTCCTCAGCCCTCGCTGTAGGCACCCTCCTTCCGCGTTCTATGCACACCTAGCCCCTCCCAGCCTTTCTTCTTCCAGCGGAGTCGAGTATTGCCACAGGCCTCGGCCTCGCCGCTTCGGAGTCAGCCTGGTCGTTTCCAGACCCCTGACGTCGACGGGCCCTGGTAGAGCGCACGGGCTATGCCCCGTGTCTGTGCACCATGCCCGGTCAAAGTATCTTTGCAGGCCCGAGGCAGCGTCCAGTCTACAAACTCACTGTGGTCGGGCGGCAAAAAGTCTCTCTGGGCAAGTCTTGACCCGGTACAAGGCATGGGGCAGGGACGACTCATCAATCTACACGACAAGCGGGAGCAGTGCCGCCACCAGGTACTCAAAATAGGGGACGCCCAAGCCAAGGGGGGGCGGCGCGTATCATTATCAAGCGCTAGCACACCCGGGACTCCCTGCCCGCTCTGTCATACGCCCGTCCTAAGCCGGGTCTGTTGTTGAGATGGTATAGGGCAATTGCTCAGTCGAGTCCTTTCGTTGGCTCATGGGAGCACTGTGCTCCGTTCCGGCACTGATAGCAACTGGGCTCGCCGGGGGGCCGCGATGGAACTTCGCCAATGATCGGCACGGCCATAATAGCGGGGAGGTGACGAGTTGCGTGTTCACGGCGATGTTGTGCGCACCGTAAGGGCAGACAGCGCGTAGCGCGCTCAGCCGCCTCGGCGAATCCGCGAACTTAATTCGGACCCTGCTGAGTTGTCACCCACCCACGGTGGAAGGAGACTTTTGTCGAAGGGGCGAACGGTTCGTACTGCTTGTCGGTCTACAACGCCATTTCTGTAGTCTACTATCTCGTCCCCGGGCGTGGGCTTGGGATGCCTCTCTGCGAGTTCCAGCATTCCGGGGAACAACAAGACGCCGCCCGCATGGGGGGAGGCGGTATCCCCCTTCGCTAGCACCGGCTTGGGTCTCAGGTAATACACCATTATCACTCGGCATAATCTGAGCCCAATGCGTTTGTAGGATAGATTCAGATGGGGACGTGATTTTTGGACGTATTTTGCCATCCACGCTGAAGGACCAAGCTGAGTATGCCTAAGCCGGCCTGTAGCTATTGGTCCGAACGGTATGTCATGGTACCAGAATTGGCCCAGCTGCGCCCACTTTGAACGAGTCGGAGCCGGCGCCGCGCGCTTACACCCCCGCAGCCCTTGGGGCCTCCCGGGGAGTTTTAGTTAGTCGTTCTGCACACGACGGCCGGTAGAAAATCCCGTGCCGGCCCCTACCGAGCCTTAGGGGCAGGGCTCTATTAGTGAAGCCGAGCATACCACCTGTTAGCCCCTGCCTCCCCGCGGTGCATGGCTCCCGTGCCGATAAGCGGACGCCCCGTCCTAGGAAAGCGAAGCGGTGCTCGGAACGCTTTGGACCCTACCTTTACGCACAGCACGGTGGATATTATGAGGAATCGCGCGCGCTTAAAACGGAGCGAATACGGTACGCTGCGCCTCGTGATAGCCACACTTCGCGAACATGAGGGAGGAGGAGCACTTTCTGCGTCCAACTGGCTAAAAACTCCCCAACCGACCCCAGACTCCTGCGGGGCCACGGCGAGTGCGACGTATCTCAGAGGGGCAAGGACGCGCCCCAGGTGATTCACCCGGCCCCGGTCGAGATGATTTCAAGGCTTCTTGCGCCATCTGATGTTTGAGGCAGGCCCACGACCATGATTGGGGGTATATGCTTACACGAGTAGGATGCATCGGTAATAACTATGTCGGATCGAAGATGCGCTGCCCGGGGCTAGGCAGATGGCAGATTGTTATACCAGAATCGATGCATGAGTAGGAAGGCAGGGGGTAACAGAAAGAAGAAAGATGACTCTCGCCGGCGGGGCTTCGTAGGGTCTAACACGAACAGGGGACACCCGCAGGGACATGGGCGAGCCATGTCAGGAGGAGCCATCTGCCATGCTTGGGGCACTGGAGTGATGAGATAAGACACGGTGAAGACTTGCCAGCGCCGACGGCGCGGCCGGGGCGCCATATACCCCTACGGGGCAACCGTGGGATAAGGAGAGGACCCACTGCCCCATGGTTCGGGCCTGAACCTGTCGGCCTTCCGTACACGGGAGCTCGGCCAGCATAAAGGAACTTAGTCAGGATTACCCACGTCCCCCATCAGGAAAGATAAGCGAGCCCAGAGGCCTTAAGGGGACGTATCCCATGCAGCTAATCTACCCACGAGGAAGCACTAGTCTACCTGTATGCACAGGCCCCGAGGGTCTTAGCCCCAGCTCTGTGCTGCCCCTTCCGATGTCGGGCTGACGTCGGCTCCGAGAAAGGCGGGGCGGCCCGGAAGTGCTCTTTAACTCGACGGCCGAGACGTTCGTGCTCAGATCGTAACTATCAACAGACTCCGCGTGGTATCTGGACGGGGTCGCCTCCCCAACTCACGTTAAACTAATTTGCTGCCCAACCCAGTGGGGCCCGACGGCGCGAGCGTGATCCGACTACACGAATCCAAGAGCGGTGTCTCT
	Brucella_suis_VBI22_NNNN	GGGCAAGATTCAGCCTGCGGTCGTTGTGTCAGCCGACTTTGGGTGGATTATGGGCGGATTTACACAGTGCCCTCCTGGGACACCCGACCTACAGCACATCAATCCGGCGGGGTAGCGCTATAGGACTCCGCAGCTTCCGTAATTGGGCAGAGCAAAGTGCGAGTGTTGTTGTGCTTGCAGCGCGGCCAGTGGAAGAGGATGGGCATCATAGTAACGGTCCAATGGATCATATTATGACAGTATGCAAACGGCTACGTCCGGGCGGACGCCGGGAACGTCAAAAACCCATTTAGCGAGCAATACTTACTCCTCGACGCGAAGTATATGTTCAGCTCGCTGAGCGCCTTTTTCGGCAGTTCCGCAAGGATACGGTTCGTTACCGGATGTTTAGAGTCGTGAGCACGCATGGGCCTAATTAACTCGTGTTTCGACCCGGACGCTCGGGCCCAGAGCCAACGACCTTTAGCGAATATGGGTAGACGGCCCCCGCTTCCAGGTACTGTGTAGATTGATAGCACCCCTTCTTGCACCATGCTGAATTCCATACAGGAGGCAGAATCACCTTAGTTATGCCTACAGCCCGCGGGTGTACCCAGACCAACTCACCACAGAGGGTTGGCGGGGTTGAGCCCCCCGAATGCAACGGAGTCGCCCTGCACGAAACACCAGGGCCCCCGCGTAGGGTTTATAGCGTATCCGGTGGCGGCGTCTTCCACCAGGCTGCCAATATGGCCGTGGCTGAAAAAGAAGAGATGCTGTGGTCAGTAATCACGATAACCAACGAGAGGCGTTGCACCTCCGTAAAGTGACATATCTTGATGATCACGGAACGAAGTAGGCCCCTATCATCGACAAGAGGCAGAGAGTTCCTAGCCCTTACCGCCAAAGTTACCAACGCGGTGATCCGGGGAGCCGGGGCAATGGTCTAGACGACGGCAACTCACGTAGCAGCCGAAAAAAGCTATGTGACTGCATGAACGGCTCCCACAGGCGTGGAGCGTCGGGTGGAGGTGGGGGTGTCGCCGGGTAAAGAGAGGTCCGGGGATGAGGAGCATTAGTTAGGCAGCAACGCGGGGACCGCCGGCGATGCCATCGGAATCGTGGCTTCCTCAGCCCTCGCTGTAGGCACCCTCCTTCCGCGTTCTATGCACACCTAGCCCCTCCCAGCCTTCCTTCTTCCAGCGGAGTCGAGTATTGCCACAGGCCTCGGCCTCGCCGCTTCGGAGTCAGCCTGGTCGTTTTCAGACCCCTGACGTCGACGGGCCCTGGTAGAGCGCACGGGCTATGCCCCGTGTCTGTGCACCATGCCCGGTCAAAGTATCTTTGCAGGCCCGAGGCAGCGTCCAGTCTACAAACTCACTGTGGTCGGGCGGCAAAAAGTCTCTCTGGGCAAGTCTTGACCCGGTACAAGGCATGGGGCAGGGACGACTCATCAATCTACACGACAAGCGGGAGCAGTGCCGCCACCAGGTACTCAAAGTAGGGGACGCCCAAGCCAGGTGGGGGCGGCGCGTATCATTATCAAGCGCTAGTACACCCGGGACTCCCTGCCCGCTCTGTCACATGCCCGTCCTAAGCCGGGTCTGTTGTTGAGATGGTATAGGGCAATTGCTCAGTCGAGTCCTTTCGTTGGCTCATGGGAGCACTGTGCTCCGTTCCGGCACTGATAGCAACTGGGCTCGCCGGGGGGCCGCGATGGAACTTCGCCAACGATCGGTACGGCCATGATAGCGGGGAGGTGACGAGTTGCGTGTTCACGGCGATGTTGTGCGCACCGTAAGGGCAGACAGCGCGTAGCGCGCTCGGCCGCCTCGGCGAATCCGCGAACTTAATTCGGACCCTGCTGAGTTGTCACCCACCCACGGTGGAAGGAGACTCTTGCCGAAGGAGCGAACGGTTCGTACTGCTTGTCGATCTATAACGCCATTTCTGTAGTCTACTATCTCGTCCCCGGGCGTGAGCTTGGGATGCCTCTCTGCGAGTTCCAGCATTCCGGGGAACAACAAGACGCCGCCCGCATGGGGGGAGGCGGTATCCCCCTTCGCTAGCACCGGCTTGGGTCTCAGGTAATACACCATTATCACTCGGCATAATCTGAGCCCAATGCGTTTGTAGGATCGATTCAGATGGGGACGTGATTTTTGGACGTATTTTGCCATCCACGCTGAAGGACCAAGTTGAGTATGCCTAAGCCGGCCTGTAGCTATCGGTCCGAACGGTGTGTCATGGTTCCAGAATTGGCCCAGCCGCGCCCACTTTGAACGAGTCGGAGCCGGCCCCGCGCGCTTACACCCCCGCAGCCCTTGGGGCCTCCCGGGGAGTTTTAATTAGTCGTTCTGCACACGACGGCCGGTAGAAAATCCCGTGCCGGCCCCTACCGAGCCTTAGGGGCAGGGCTCTATTAGTGAAGCCGAGCATACCACCTGTTAGCCCCTGCCTCCCCGCGGTGCATGGCTCCCGTGCCGATAAGCGGACGCCCCGTCCTAGGAAAGCGAAGCGGTGCTCGGGACGCTTTGGACCCTACCTTTACGCACAGCACGGTGGATATTATGAGGAATCGCGCGCGCTTAAAACGGAGCGAATACGGTACGCTGCGCCTCGTGATAGCCACACTTCGCGAACATGAGGGAAGAGGAGCACTTTCTGCGTCCAACTGGCTAAACACTCCCCAACCGACCCCAGACTCCCGCGGGGCCACGGCGAGTGCGACGTATCTCAGAGGGGCAAGGACGCGCCCCAGGTGATTGACCCGGCCCCGGTCGAGATGATTTCAAGGCTTCTTGCGCCATCTGATGCTTGAGGCAGGCTCACGACCATGATTGGGGGTATATGCTTACACGAGTAGGGTGCATCGGTAATAACTACGTCGGATCGAAGATGCGCTGCCCGGGGCTAGGCAGATGGCAGATTGTTATACCAGAGTCGATGCATGAGTAGGAAGGCAGGGGGTAACAGAAAGAAGAAAGATGACTCTCGCCGGCGGGGCTTCGTAGGGTCTAACACGAACAGGGGACACCCGCAGGGACATGGGCGAGCCATGTCAGGAGGAGCCATCTGCCATGCTTGGGGCACTGGAGTGATGAGATAAGACGCGGTGAAGACTTGCCAGCGCCGACGGCGCGGCCGGGGCGCCATATACCCCTACGGGGCAACCGTGGGATAAGGAGAGGACCCACTGCCCCATGGTTCGGGCCTGAACCCGTCGGCCTTCCGTACACGGGAGCTCGGCCAGCATAAAGGAACTTAGTCAGGATTACCTACGTCCCCCATCAGGAAAGATAAGCGAGCCCAGAGGCCTTAAGGGGACGTATCCCATGCAGCTAATCTGCCCACGAGGAAGCACTAGTCTACCTGTATGCACAGGCCCCGAGGGTCTTAGCCCCAGCTCTGTGCTGCCCCTTCCGATGTCGGGCTGACGTCGGTTCCGAGAAAGGCGGGACGGCCCGGAAGTGCTCTTTAACTCGACGGCCGAGACGCTCGTGCTCAGATCGTAACTATCAACGGACTCCGCGTGGTATCTGGACGGGGCCGCCTCCCCAACTCACGTTCAACTAATTTGCTGCCCAACCCAGTGGGGCCCGACGGCGCGAGCGTGATCCGACTACACGAATCCAAGAGCGGTGTCTCT

;
end;
