# Supplementary material for: Concordance and discordance of sequence survey methods for molecular epidemiology
Source: PeerJ. 2015 Feb 17;3:e761. doi: 10.7717/peerj.761 (PMC4338773; doi:10.7717/peerj.761)
Supplement: File S2 [file peerj-03-761-s005.zip › Supplemental File 2 2/datasets/brchrii_gr.nex]

#NEXUS
begin taxa;
	dimensions ntax=38;
	taxlabels
	Brucella_abortus_1004_2032_1990
	Brucella_abortus_1007_2045_1990
	Brucella_abortus_1019_2038_1990
	Brucella_abortus_1022_2073_1990
	Brucella_abortus_1146_8_953_1992
	Brucella_abortus_1614_W_4_2000
	Brucella_abortus_1668_00_666_2000
	Brucella_abortus_9_941_NNNN
	Brucella_abortus_A13334_NNNN
	Brucella_abortus_S19_1923
	Brucella_abortus_Y_99_067_1999
	Brucella_canis_1107_1_101_1990
	Brucella_canis_ATCC_23365_NNNN
	Brucella_canis_HSK_A52141_NNNN
	Brucella_melitensis_1253_1994
	Brucella_melitensis_16M_NNNN
	Brucella_melitensis_2308_NNNN
	Brucella_melitensis_7_565_2000
	Brucella_melitensis_806_20_2006
	Brucella_melitensis_808_76_2008
	Brucella_melitensis_ATCC_23457_1963
	Brucella_melitensis_BA4837_2003
	Brucella_melitensis_M28_1955
	Brucella_melitensis_M5_90_NNNN
	Brucella_melitensis_NI_2007
	Brucella_microti_CCM_4915_2000
	Brucella_neotomae_5K33_1992
	Brucella_ovis_1117_1_507_1991
	Brucella_ovis_1698_13551_2114_2001
	Brucella_ovis_ATCC_25840_1960
	Brucella_pinnipedialis_B2_94_1994
	Brucella_species_70100304_2001
	Brucella_suis_1103_2483_1990
	Brucella_suis_1108_1_138_1990
	Brucella_suis_1330_1950
	Brucella_suis_ATCC_23445_1951
	Brucella_suis_VBI22_NNNN
	Ochrobactrum_anthropi_1988
;
end;

begin characters;
	dimensions nchar=36223;
	format datatype=dna missing=? gap=-;
	matrix
	Brucella_abortus_1004_2032_1990	AGTAAGCGTGGTTGCTCTCATCCTCGATCATGCTCTTGTCCACCTTGCCCCAAAGGACCTTATAGACCCATGCGGTATAGGCGACGATGATCGGAATGAAGACGACCGTTACCACCAGCATGATGAACAGCGTCTGATGGCTGGACGATGAATCCCAGACCGTCAGGCTCGATTGCGGATCGATGGAAGACGGCAGGATGAACGGAAACATCGACACGCCGACAGACGAGATGATGCCGAAGATCGAGAGTTTTCCGAAGAGGAGCGGAGCAAGTTCACGACCGCCGCGTAGCGTTGCGAGAACCGCGAGCGCACCGAGAATGCCAAGCGCAGGCGCGATCAGCAGGATCGGATAATTCGCATAGTTCGCAAACCAGGCGCCGTGATCCAGTTCCACGGTCTTTTGCAGCGGGTTGGAAGGCCCGTCCATCACCACCGCACTGGTTATGCGATACCCCGACACCCAAAGCCAGCTTATGGCACCGGCGACGATGTAGAGAATGACGGTCAACAGCGCCGCAACGCTGCCATAGGCCCGCGCCCGCGCCTGTATCACGCCATCTGTCTTCAAAACGAGCCATGCCGCGCCATGCATGGTGAGCATGGTGACGGACAGGATGCCGCACAGAAGCGCAAACGGATTGAGCAGGCCGAAGAATGAGCCTTCGTAGAAGATCTGGAGATCGCCGTTGAGCCGGAAGGGAACCCCCTGAAGCACATTTCCAACCGCCACGCCGAAGATCAGCGCCGGCACGAAGCCGCCGATGAACAGCGCCCAGTCCCAACTGTTGCGCCAGGTTTCTCCATCACGCTTGGAGCGGAACTTGAAGCCGACCGGGCGCAGGATGAGCGCGAACAGGATGACGAACATCGCCAGATAGAACCCGGAGAAGGACACCGCATAAAGCGGCGGCCAGGCGGCGAAGATCGCACCGCCGCCAAGGATCAACCAGACCTGATTGCCTTCCCAGACGGGGCCGATTGTATTGATGACGACGCGACGCTCCACATCGGTTCTGGCAACGAAAGGCAGAAACGTGCCGACGCCGAGGTCGAAACCATCCATGGCGGCAAAGCCGATCAGCAGCACGCCGAGCAGCACCCACCAGATGATCCGCAGGGTTTGATAGTCCAACAAATCGCTGAGTATCATGGTTCTTACTCCGCAGGTGCAATGCTGGCCGGGGCTAGCATGGCTTCCGGTTTGCTGTCGGGTTCAGGCCCGGCCTTGATGGCGCGCAGCATCAGGCCCATTTCGATGATGAAAAGGACCGTGTAGATGACCACGAAACCGACGATGGTGAGCAGAACCGTCGAAGCGCCGAGGTTTGATACGGCAACCGCCGTTGGCAATATGCCTTCGATGCTCCAGGGTTGGCGCCCGAATTCGGCGACGACCCAGCCCATTTCAGCCGCGATCCAGGGCAACGGTATGGCAAATACCGCCACTTTCAGAAGGAACGGATAACGGTCCAATGCCCGGCGGGCAGAAAGAACGAAGAACGTTCCCGTCAGCAGGATCAGGAAGAAGCCGATGCCGACCATGATGCGGAACGCCCAGAAGAGCGGCAGAACGCCGGGAACCGTGTCGTTTGCTGCCTTGACGATCTGTTCGTCCGTCGCATTGCGTGGGTCGTCCACATAACGTTTCAGGAGAAGCGCATAGCCCATCCACTGGCTGTTATCGGCAAAAGCGTCCCTCACTTCCTGCGAAACGGCATTGGTGCCACCCGCCGCGCGAATTTTTTGCAGGGCATCATAGGCAACAATGCCGTTGCGGATATGTTTTTCCGCATTCTGCACAAGCTGGTCGATGCCTTCGATGGGCGTCGTCAGCGAGCGTGTTCCAATGAGGCCCATGACCCAAGGAATACGCACGGCGAAATGCGTTTCGCGCGCTTCCTGATCGGGGAAGCCAAACAGGGTGAACGATGCCGGAGCCGGCTCGGTTTCCCACATGGCTTCAATGGCCGCGATCTTCATCTTCTGGTGCTCGTTGGTGAGATAGCCGCTTTCATCGCCAAGGACGACAACCGAAAGCGATGCCGCAAGCCCGAAGGAAGCCGCAACCGTAAGCGAGCGCTTGGCAAGTTCGACCGAGCGGCCCCGCAGGAGATACCAGGCCGAGATACCCAGCACGAAGATTGATGCCGTGGCATAACCTGCCGAAACCGTGTGGACGAATTTTGCCTGTGCGACAGGGTTCGTCAGCACCGCGAAAAAATCGGTGATCTCCATGCGCATGGTTTCGGGATTGAAGGCAGAGCCAACCGGATTTTGCATCCAGCCATTTGCAATCAGGATCCAGAGAGCGGAAAAATTGGAACCTGCGGCGACCGCATAGGTTGCAACCAGGTGGCCGACCTTGGAAAGACGGTCCCAGCCAAAAAAGAACAAACCGACAAATGTGGCTTCGAGGAAGAAGGCCATCATGCCTTCAATCGCAAGCGGTGCGCCGAAAATATCGCCGACATAATGGCTGTAATAGCTCCAGTTCATACCAAACTGAAATTCCATCACGATGCCTGTGGCGACACCCATAACAAAATTAATACCAAACAGCGTACCCCAGAATTTCGTCATCTGCCGCCAGATAAGGCGGCCAGTCATGACGTAAACGGTTTCCATGATGGCCAGCAACACGGAAAGACCCAAAGTCAGAGGCACGAAGAGGAAGTGATAAAGTGCCGTGATTGCAAATTGCAATCGCGACAGGGAGACAATATCGAGTTCCATCTCACTAAAGCCGGTCAACCCGGCCCTCCTGATGTTGTGAGCTGTGCTTGTGCAAAGCCCTTTTTTGAAACAGATGGTTTTC---AAA-TTTCCATCCATTCCAGTCCTGTAATCAAGCGAGCCGCTGA---AGACC--------------CGCCTGCATGACTCACCTCATGGTTTTGAGGATGTCGTCGAAAAGCGGTTCGCCTTTCCTTACCGATAGAATTAGAGCACCTTGATTTAAAACAATGATGCGATTGCAGATTTTCGTCTCTCGACCGATATGTGCGGCAATAAGAAGCGTCCGCCCGGCCGCTTTTTCAGAAAGGCGCGCCAGCACATCTTCCGCCGTTGCGTGATCCAGACCTTCGGTCGGCTCGTCGAGTTCCCATAGCGGCGCATCGGTCAGAAACAGACGGGCCAGCGCCAGACGCCGCGCCTGCCCGCCAGAAAGGCCCATGCCGCCCTCGCCCAGTGCAGTGTCGAGACCGGCAGGCGCATTCCGCATGAATCCGCCAAGGCCCGCCGCCTGTAGCGCATCGATTAGCTCCGCGTCCGTCGCATCCGGCTTTGCCAGCAGAAGGTTGTTGCGCAGGCTGTCCTGAAAAAGCTCGGTCCTTTGCGTGAGAAGCCTTGTGGGCAGCGCCGCAACAGAACCGCTTTCCGCAGCTATCTCCCCCGCAAGCAGGTTGAAAAGCGTGGATTTTCCAGCACCGCTCGTGCCGACGACCGCGACCCGCTCGCCTTCAGCAATATCGAGATTGAAGCCTTTCAGTGCTGTCGCCG-CGGCGCCTTCATGGCGCACCGACACGTTTTCAAGCACGACAGCCTGTCCCGGCACAGG-----CAGCGGCAGGCAAGCCGCTTTCGCCGGTTCTTCAAGCTGCGGCCCGACCCGGCGCGCCGCAAGCACGGTGCGGCCGAGTTCCATCGCGCCACGCCGCAAAGCTGCAAAAGGCTCCATGGCACCGAGGATAATGAGAATGCCGAGCACGGCTACCGGTGCTTCGATCATGCCCGCCCCGACAAGCAGGCCGACACCGGCCAGCCCTCCGGCGAGAATGGCTGCATGGGCTATGCCTAATCCCGCACCTGTCGCGATCTCGATCCGGTTCAGCGCCTTGTCGGCGCTGCCCATATAAGCGTCGGCACGCACAAGTGCCGCCTGCTGCGCCTCCATGCGGCCTGCCATCAGCAGTTCGGTCTGGCCTGCGACCAGATCAATGGCGCGCGCGCGCAATGCTTCTGTTCCCTTGGCGCGCCGGCGCATGGCGGGTTCCGAGCGCATTGCGGCGATAACAGGCAGACCAAGGCCGATTACAAGCAAGGTGAGCGCAACAAGAAGGCCGAAAAGCGGATGCATGAAGCCGAGCGCCACGCCCGCGAAAAGCGCGGTTGCAAGTGCGGCACCAATGGGCACCAGAACACGCAGATAAAGCGAATCCAGCGCATCGATATCGGCGGTGAGCCGGAAGAGAAGCCGCGCCGGGCGTTTCAAAAGTGCATGCGCTGCGGAAGGCTGCGCCCAGCTACGGAAGAGTTTTTCGCGCAGTGCCGCCAGTACGGCAAGCGTCGCATCATGCGTGACAAGGCGTTCCAGATAGCGCGCGCCAGTGCGCAGGATAGCGAGAAGGCGAATACCGGCCGCTGGCGCAAATACGTCGAAGGCAACCGCCGTCGCCGCACTGAGGCCCGCAATGGCGGTGGCCGTGATGAACCATCCGGACAGGCCGAGCAAGGCGATGCCTGCAAGCACGGTGATGGTCGCCGCCGCGATACCCGCATAAAGTGCCACAGCCCTTGAACGGAAAAACAGCCGCAGGACCGGGCGAAGTGAATGCAAACCCTTCATTCCGCAGCCCTCCGTTGGATGACAGCCGCATCGTCGCCGCGATGATCCAGCCGCACGATGCGATGCATCCTGCGCGCCAGCGTTTCATCATGCGTCGCGACGATCAGGGTCTTGCCCTGAGCGAGCCGCACCAGATTTTCCGCAATTTTTTCCGCCGTTTCATGATCGAGATGTGCGGTTGGTTCATCGGCAAGAATAATATCGGCCTCAGGATCGACGGCGATCCGCGCCAGTGCGAGCCGCAAGGCTTCGCCGCCAGACATGCCTGCGCCATTTTCGCCAATCAACCTATTGCCCGCTACGCCTGCCACATGGCTCAAGGCGGTATCATCGATGATCCCGGCAATGGCTGCCCTGTCCGCATATCGACCGAGCGTGATATTGTGGCGGGCAGAGCCTGCAAAAATATGCGGCTTCTGGCCGACCCAGCTCATTCTCTTGCGAAGAGCAACAGCCGTGCGCGGCTCCAGAAGCGTGTCGCCAATGGTGATTTCGCCCGCCTGCGGCGCGGCAAGCCCCGCAATCAGCGCCAGCAACGTGGATTTGCCATAACCGCTTGGCGCCAGCAGCGCGATATGCTCACCAGCAGCAATATCGAGACTGAACCCCTCCAGCACGACGGGGCCGCCGGAATAGCGAAAACCGACATCGCGTAAGGTGACGGAGGGTGCGCATCGCGCCACTTCCGCCG----ATCCTCCCTCGCCAACCACTGGCATGGTGTGATGCGTCAGGCTTTCCAGCGCGTCGATAGCCGCTTCGCCTGCGGCACGGTCATGCCAGACTGCGGAAAGATCGCGCAGCGGCTCAAAAAAGGCAGGCGCAAGAAGAAGAATAAACAGCCCCTCACCAAGCGTCAGCTTGTGGCCCCAGGCGCCGAATTGCAGCGTGCCGAGCAGATGGAAACCGATATAGATCGCCACCATTGCCACGCCAAGCGCCGCAAAAAGCTCCAGCACAGCCGAGGAAAGAAAGGCGATCCGCAGCACCGCCATGGTTTTTGCACGCAGGGTTTCAGCGTTTTCGCGCAGGCGTTTTGCCGTCATGTCAACGGCGTGGAAGGTGCGGATCGTGGTGAGCCCGCGCAGCCGGTCGAGCAGAAAGCCATTCATGCCGCCAAGCGCCACAAGCTGTTTTTCGCTTGCAGCCTTCGCGCGCCAGCCAATCAGCGCCATGAAAACCGGGATCAGCGGCGCGGCGACCAGCAGGATGAGCGCCGCCACCCATGAAAACCAGAGAACAGCCGCCAGAATGATAAGCGGCACCAGCATGACGCGGTAGCGCACGGGAACGAAGCGCGACAGATAAGGCACCACCATTTCAGCCTGTTCGGCAAGGATGCTTGCGGCCTCACCGGAAGAGGGGCGCGATACATCAAGCGGGGAGCGCCGGGCAAGTGCCGCAAAGGCCTTTTCACGAAGGCTTGTAAGTTGTAAGCGGGCGGCATCGAAAGCCTGCGTGCCACC-GCGCGCATCCAGAACGCTGCGAAGGCAGCCAATCACAAACAGAGCGGCGGCGCAGTAATAAATGGAGCTGTCAAAGCCGGTATCGGCGAGCCGCCCCGCTGCATAAGCCAGAAGGGCCGCCTGCGGCAGCCAAAGCACTGCCGCGAGCGTTTGAAACATTGCCCCCCGTTTGAGCAGGGACGGCAT----------TGC--GCGGCGCTGGCGTTTTCCGTCACCTGCCGTTCTGCCGTCTTCTGCCTTCAGGTCTTCCGTTCGGGGGGCAACGGATGTCACTCTCGCTTAGGCTCCTTCTTGGCCGATGTTCTTCCGCGTCCGAGCGCCACGATCCTGTCTGTGGTCTCAAGAAAGCGGGTAACTTTGGCGCCGAGCGCCAGAAGGCTGGTGAGCCGGTCGGTGTCGAGTTTCTTGACGTCGTCATACCAGTTGGTCAGCCGTTCGATCAGGCTGTACATGTCTTTCATGCGGTCCTGGGCATAACGATCACTGTCATCCTGCGGCTGCTCCATCAGCACTTCCCGCAGCACACTCAGGGTCGGGTCGATCTCGCGCTTCTTACGCTCTTCGGCAAGCGTGCGCAAAATCTGCCACACGTCGTCCGGCGTTGTGAAGAAATCGCGGCGGTCACCTGGAATGTGCTTCAGAAGCACGAGGTTCCAGCCCTGCAACTCGCGGATACCCATGGAAACGTTGGATCGTGAAACGCCGAGCGCCTCGACGATCTCATCCGCGCAAAGCGGCTCTGGCGACAGATAGAGCAGCGCATAAATCTGCCCCACCGTACGGTTGATGCCCCAACGGCTGCCCATCTCCCCGAAGTGGAGAACGAACGACTGAACGATTGGCGACAGTTCCAAAA-TCTCTCTCCCGTAAATTCTGAATTTTCAGAAATTACTGAAATCCAGATAATCCAATTGAACCAAACCTTCAATCCGCATGCCCGATGC---AGGCCGCATCAGGACAATTGGCCGCAG-CCCGCGCACTCCTCCAAATGGC----------ACGGGCCACCCCTTCCGATCCCTTGGGAAAGCGAACAGGCGGGCACAAGGACTTGGCAAATGGTGAATATGCTTTCTGAACAGCGCGATAGCCTGCCTGGAGACACACTCCAGAACCGCTATCGGCACATTCAGGGACAAGCAGGCAGCCCTTCCCC-CCGGAAGGCCGCAATTTCCCCATTTCACACCGCGCAGGCACCCTGATTCCGGCCTCCTGCGCACCCTCGGCCTTTCATGCTCACCGACCCTGAAACGACTCGGAAGATGAAGGCAACTCCTTGCTGTCCCGGGTCCGGTCGCGATGAAGCACGGCGCGGCTGAGCAGCATGAGCGTTACCGGCGTTGTGACAACCACAAAGACGGTAATCAACACTTCATGCAGAATCGGCTTCGATTGCAAGATGGAGAAAAATATTATCGACGCGAGCAGGATGCCCCCTGCCCCAAACGAAGAGCCGATCGTGGGCGCATGGACACGTTCATAGAACGTCTTGAAACGCACGAGCCCGATGCAGCCGACGAGCGTGAGAAAGGCTCCCGCCACCAGAAGAAACGAAACAAGGATCGCGGCCCAGAGCGGAAAATCGGCAGCCTCTATCATTCGATCACCTCGCCGCGCATCAGGAATTTGGACAGCGCCACCGTGGCAACGAAACCCAGAAGGGCGATGATGAGCGCGGCCTCGAAATAGATGATGCTGCCCGTGCGGATGCCGAAAGTGAGCAGAAGCAGGAGCGCGTCGAGATAAAGCGCATCGGTCGCCAGAATACGATCCTGCG----CGCGCGGACCAACCAGCAGGCGATAGACCGCGCAGCCCATGGCTGCAACGAGCATGACCTGAGCGGCAAGCAGCGCCCAGAAGATGAGAACTGCGCTCATGCCGATTTCTCCCCTTCAACGATATCCACCGCACCGAAAATCTCGATCAGCGGCCGTTCGTAGCGCTCCTTGATAAGATGTCGCCAGGTTTCGGCATCTTCAAGGTCGAGAACGTGGATGGTAAGTATCCCGCGCGCGGCATTATAGTCCACCCATGCCGTGCCGGGGCTGGCTGTAATCATGCAAGCAAGAACGGCAAGCGCGGTGCGATTTTGCAGCTCAAGCGGTATCACCACAAAACCCGGATGGCGCTGGCGCCCCGGCGACAGGATGAGCCGTACGACCGCGATATTCGAGCGCAGGACATCAATGCTGGCGGCATATAACAGCCAGATCATCATGCGCGGCGAACGTATATGGTTTTTCTGCGGCTCCAGCGCCATCATGACCCGGCAGGCACCAAACGCGATCACCAGACCAAGGATGAACTGCGCGCGGGTAAAACTATTGAGCAGCAGCCAGAACAGGACGAGCGAAACGAAGAGCAGCGGATAGGGAAGGATTTTCTTCATTGCGCGCCCGCCGTTTCTGCGCCAGTGCGCGGCGCCCTGAGGACACTGTTGATATAATCATCCGGATTATGCAGCGAGCGGGCTGTTTCATCCATATAGCGCATAGTGGGACCGGCCGCGATAGTGAGGGCGAGGCACACACCCAACAGACCGGCAATCGGCACCACTTCACGCACCAGCACACGCGGCACATTGCCCTCCAGCGAAGCCCAGAAAGTGCGGATGCCGGTTCGCGTCATGGCTATCAGCGCCGAAAGGCCGGAAAGCAGGATAAGTGAAACCAGCACCCAGCTTGCCGCGCTGACCGGCGCGGTGAGCTGGGGGGCAGAGCCATCTCCATTGAACACCGCCGTCAGAATGAGGAACTTGGCGAGGAAGCCGGAGAATGGCGGCAGGCCGATCAGCAGGATAGCGCAAATGCAGAAACATGTGCCGAGAATGGCGAGCGTGGCAGGCAGAACCGTGCCGACTTCCTCCTCGTCTTCTTCCTCCTCGTCATCGCCATAGGCCTCCATGGTAACGGCAAGAACGTTTGCGGCTGCATCCTGCCCGCGCTCGACCAGCTCGATCAGCAGGAAAAAGGCAGCAATGGCGAGCGTAGAACTGACCATATAGAAAAGTGCGGCACCCGTCATTGCCGTATTGCCGCTGCCGATGGCGGCAAGCAGTGTGCCGGACGACACCAGAATGCTGTAGCTGGCAAGCCTGCCCATTGCCTGCGAGGCGACGACACCGATAAGGCCGAAGGCCAGCGTGATCATGCCGCCGAAATAAAGCCAGTCATTGCCGAACCCGTAGGATGAACCGGCGCTGATGCCGAACATCAATGGCGACAGGCGCAAAAGCACATAGATGCCGACCTTGCTCATGATCGCAAACACCGCTGCAACAGGTGCGGCGGCAGCGGTATAGGCCGGTGCAAGCCAGAAATTGAGCGGCCACATGCCCGCCTTGATGAGAAATGCGACACCCAGCACTGCGGCGCCAGCTTCCAGCAACATGCGGTCTTGCGCCGCCACATGCGAAATGCGCTGTGCCAGATCTGCCATATTGAGTGTGCCGGTGACGCCATAGATCAGGCTGACACCGATCAGAAACAGCGATGAAGCAACGAGATTGACCGCGATATAATGCATCCCGGCCTTGACGCGCGCCGGGCCCGAACCATGCAGCGCAAGACCGTAGGATGCTGCCAGCATCACCTCGAAGAAAACGAACAGATTGAACAGATCGCCGGTGAGAAAAGCCCCGTTGAGCCCCATCAGGAGAAGCTGGAAAATCGTATGGAAATGCGGGCTCGCCTTGTGCCAAGAAGCAAAGGAAAAGCTGAGTGCGGCCAGACCGAGCAGGCTGGCCAGCACGAGCATGAGTGCCGCCAGCCGATCCAGCACCAGCACGATGCCGAACGGTGCCGGCCAGTTGCCGATCAGATAGACAATGGCTTCGGGAGCCTTTTCGCTTGCCATGCCGACAAGTGTGATGGCAAGCGCAATCAGGCAGACCATGGATACGAAGCTGATTGCCATTTTCAGCCTGCGCCGGCGCTCATCGAACAACAGCAGCACCGCCGCCGTGACGAGCGGCAAAACGATGGGAGCAACGACGAGGTGTGTTTTCCAGTCCATCGTCAATTCTCCTTGCCGTCAACATGGTCGGTTCGGGTCAACCCGCGCGAGGCAAGCAGCACGACAAGGAAAAGCGCCGTCATGGCGAAACCGATGACGATGGCGGTCAGCACCAGTGCCTGCGGCACGGGATCGGTGTATTGCGCGGCCTGCACATCCAGCCCGGATTCCAGAACCGGCGGTGCATCGGTGCGCAGCCGCCCTATCGAAAAGATGAAAAGATTGACCGCATAGGAAACGAGCGACAGGCCAATGGCAACCTGAAAGGTGCGGGGACGCAGGATGAGCCAAACGCCGGAAGCCATCAGCACGCCGATTGCAAGAGCGAGAACAAGTTCCATCAGTTCTCCTCCTTCGCTGCCGCCAGTTTTTCGACACGATGCTTGCGGATCGACTGGTGCGCCAATGCGATCAGCACCAGCACGGTCGCGCCCACGACCAGAAGAAAGACGCCAAAATCAAACAGAAGCGCACTTGCTATCGGCATTTTCCCGATATGCGGAATTTCGGCATAGCGGAAGAAGGATGTCAGGAACGGATAGCCGAAAAACCACGCGCCCATGCCCGTTGCGGCAGCAAATAGCAGACCAAGCCCGATCCAGCGCAAGGGCAGGATGCGCAATCTGTCTTCCACCCATCTTGTGCCAGAAGCCAGATATTGAAGAAGAAATGCAATGGCAAGCGTGATGCCGGCAGCAAAACCGCCGCCTGGAAAATCATGCCCGCGCAGGAAAAGATGCACGGCAAGAACGATAATGACGGGGAAGAGCCAGTGCATGATGACAGATGGCACCGCCAGATAATCTGCAAGCGTCTCGCCCGCCTTGCGGCCCGGCATTGCCTCGTCATAGGCGTCCTGGATTTTCTGCTGGTCGGTCGAACCGGTACTCTCAGGCGCAGGGCGGAAACGGCGCAGGAGCGCAAAGACCGTGAGGCTGACAATGCCAAGCACAGCAATTTCCCCGAACGTATCGAAAGCGCGAAAGTCAACCAGAATAACATTGACGACATTCATGCCACCGCCACCCGAATAGGCGTTTTCGAGGAAATAATCGCCAATACTGCTGGGCGACGGGCGCGTCATCATCGCATAAGCGATGACGGCTACACCCGCCCCGCTGACAACGGCCAGGGCAAGGTCGCGGTAGCGGCGCAGACGCGGACCGAAATTGACAGAAGCTGCGGCGTCTGGGTCTTCCCAACGTTTTGGCAGCCAGCGCAGGCCAAGCAGCAACAGAACCGTGGTGACGATCTCGACCAGCAATTGCGTTACCGCAAGATCCGGCGCGGAAAGCCAGACGAAGGTGATGCAGGTGATGAGCCCCGCCCCGCCGAGCAGGATGAGCGCTACAAGCCGGTGGAACTTTGCCTGATAGGCAGCCCCGACGGCACATGCGCCGCCCAAAATCCACAAGCCCGCGAAAATGGGATCAACGGGTTGCACGCCAAGCATGCCCGTGGGGATGCCCGCTTCGAGAATGGGCCATGCGGCTGCCACCACGGCAAAGGCCACGACAATGCGAAGTTGCGGCCGCAAACGGCGTGTGGAGAGAAAGGTTTCGGCCTTGCGCGCCCAGTTCCATGATAGCGTGACCAGCACACGCTCGAAAATACGCTGCCCTTGCAAATGCCGGAAGAAGGGCGGGCCGTCCTCGCTCGTCGCCAGATAGTTTTTCAACAGCCAGTGCAGCAATATGCCACCGACCATCGCGACGATACTCATCATCAAGGGCAGGTTGAAACCATGCCAGACGGCAAGGCTGTACACCGGTGTTGCCTGCCCCAGAACGGATATGACCGCTGAATGCAGGAACGGGCCGATGGAAAGCCCCGGCACAATGCCGATCAGAAGGCAGAGCAGCACCAGAAGCTCGATCGGACGCCGCATCCAGTGCGGCGGCTCATGCGGCTCCTTTGGCAGATCGTGCGGCGGGGGGCCGAAGAAGGTTGAATAGATAAAGCGTACCGAATAGGCGACCGTGAAAATACCGGCGATTGTCGCCACATAAGGCGTAATCGTATCCAGCCACGAAACCAAGTGGGTTTCGACGGATTCGGCAAAGAACATTTCCTTGGAAAGGAACCCGTTGAGCAGCGGCACACCTGCCATGGCGGCACTCGCCACCATGGCGAGCGTGGCTGTATAGGGCATAGGCTTCAGCAAGCCGCTCAGCCTGCGCATATCGCGCGTGCCGGTTTCATGGTCGATAATGCCGGCCGCCATGAAAAGCGACGCCTTGAAGATTGCATGATTGACCATGTGGAAGATTGCAGCCACCGCCGCAAGCGGGCTTCCAAGGCTCAAAAGAACTGTGATGAGGCCAAGATTGCTGATGGTCGAATAGGCAAGTAGCCCTTTCAAATCCTGCTGGAACACCGCAAAAAAACTGGCGATCAGCAGGCTGATAAGCCCGGCCCCCCCTAAAATCCAGAACCATTCTTCCGTACCGGCCAGCACCGGCCACAAGCGCGCCAGCAGGAAAACACCCGCTTTCACCATTGTTGCCGAATGCAGATAGGCCGATACCGGCGTTGGCGCCGCCATGGCGTTTGGAAGCCAGAAATGGAACGGAAACTGTGCGCTTTTCGTGAAGGCGGCGAGCGCAATCAGGACCAGAATAACCGTGTAGAGCGGATGGGCGCGGACGAGATCGCCCGCGGCAAGCACCCTGTCCAGATCATAGCTTCCAACCACATGACCAAGCAGCAGAACACCTGCCAGCAGGCAAAAGCCGCCAATGCCGGTGACGGTAAGCACCATGCGCGCACCATCGCGGGCGCTGGCATTATGGTACCAATAGCCAATCAGGAGGAAAGAGAAAACGCTCGTCAATTCCCAAAAGACGGCAAGCAAGACGATATTGCCCGACAGTACAATGCCGAGCATCGACCCCATAAAACCCAGAAGGAAAGAGAAGAAGCGCGGGACCGGATCTTCCGGCGACATATAGTAACGCGCATAAATAACCACCAGCAGGCCGATGCCGGTAATAAGCATGGCAAAAAGCCATGCAAAACCATCCATGCGCAAGGTGACGTTGAGGCCATAGGCGGGGAGCCATTCCAACGTACCATGCAGAATCTTGCCGCCCGAAACGATGGGATAAATACTGGCAGTGGCCACGAAAGCCACAAGCGCGATTGCTGCTGTGAACCATGCCGAGCCACTTCTGTCAGCCCGCCTGAAAAGACCCGTGATCGCGCTGCCAAGAAATGGAAGAAGGACAAGCAGGAAAAGTATTCTGCCGTCCATCGTCATGCGCCACTGGCCTCCAATCCATTACCGATGTTGATCCGAAGCAAGCACCGCTCGATGATACAGCAACAGGAGCGTGCCGGATAGTTGTCGAGAGGAATCATATGTTTCAATGTTTTTATTATGACGGGAATAAGAACATTATGGCAATAGCTTTCAATGGCTTATCGTGATTATTTAACGGATTTTATC-TATATTTTACGAGAAATTCTATAATTCGCCATCATGACCGTTCGGCACTGTGCCAATAC--GATT------CATATTGGCGTGCAATTCTTGCAGAGGAGCGGATCGATAATCTGGGCGCGGAAATGAG-TTTTCCGCTTCGCAGGATTCGGTTTCCGGCGGCGTCCGTATGCTGGCCGAAAATCGTGATGCCGCGACCGATCTCGTGGCGCTTGCCGTCAACGAGCCGCGCTTCGATCAGGAAGCCATCGACCGCATTCGCCAGTAGATTGTTGCAGGCATTGAGGCCGCACAGCGCAATCCGTCTACGATTGCGTCGCGCAAGTTTGCCGAAGTGCTTTACGGCAACCACCCTTATGCGCGTGACGATGAGGGAACCGTGAAATCCCTGCAATCGATCAGCCGCGATGATCTTGCGAATTTCCATCGCAAGAATTTCGCCCGCGACAAGCTGACCGTTGGCGTTGTGGGTGCCATCAACGCCAAGGATCTGGGCGTCATGCTCGACAGGATTTTTGGCGACCTGCCCGCCTCGGCGGAACTGGTTCCGGTGCCGGATGCGAAGCTTGCGCTTGGCACCACCACCAGCCTGAATTTCGATATGCCGCAGACGTCGATCAGCTTCGTCTACCCGGCCATTCCGCGCAAAGACCCTGAGTTTTTTGCCGCCTATCTGATGAACCATATTCTGGGCGGCGGTTTCACCTCGCGTCTTTATAACGAAGTGCGTGAAAAGCGCGGCCTTGCCTATTCGGTGTCCTCGTCCATGGTCATGCACGACCATGTTTCCGAACTGATGATTTCCACCGCCACCCGGCCTGACAAGGCCCAGGACTCATTGAAAATCATTCGTGAGCAGGTTGCCGCCATGGCCAATGACGGCCCGACCGAGGAAGAGCTTGCCGCAGCCAAGAGCTTTCTCAAAGGCTCCTATGCGGTGAACAATCTCGATTCGTCGGGAGCTATTGCCAATACGCTGGTGAGTTTGCAGGAAGCCGGGCTTCCAAGCGATTATATCGACAAGCGTTCCGAACTCATCGATGCTGTCACGCTGGATCAGGTCAAGGCCATTGCCTGGAAACTGCTTCAGGCCGAGCCTGCGATCCTGATCTATGGACCGGCGCAAAGTTAAAAGGTGTCCCG-TGGATAAGGCCCTGTCGTCATCGCCCCGTTTCGCCGTTGCCTTTGGCGGCGGCGGCGCGCGTGGCATTGCCCATATTCATGTCGTCGATGTGCTGAACGAATTGGGCATCCAGCCCGTTGCCATTGCCGGATCGTCCATCGGTTCCATTATCGGTTCGAGCATGGCGAATGGCATGTCCGGCAAGGACATATATGACTATATGGCGTCTATCTTCACCAATCGTTCGGAAGTCGTCAGGCGCATGTGGCAGACCCGCCCGGCCCATTGGGCGGAGTTGTTCAAGGGCGGGTTGCGGGTCAGCCAGTTCAATATCGAGAAAGTGCTGGATGTTTTTCTGCCCGACAGCTTCCCATCCAATGTGGAAGACCTGAAAATTCCCATGACCATTACGGCGGTGGATTTTCATGGCGCGCGGGAGATTCATATAAGCGATGGTGATTTACGCTCGGCCATAGCTGCGTCCTGCGCCATTCCACCCGTTTTTGCGCCGGTGCGCCGCAATGGCCGCATTCTGGTCGATGGCGGGCTGTTCAATCCGGTGCCGTTCGACCTCCTTTTCGACAAGGCGGATATCGTCATCGGCATCGATGTGGTGGGAGGCCCGGTCGGCCCCGACGATCATATGCCCACCACGTTTGAGGCGGTGATCGGCACCAGCCAGCTTACCATGTGCTCGATCATTGAAAACAAGTTCCGCTATCGCCCGCCGCATATTTTCGTCAGGCCCAATGTGGAGCGGATCGGGCTGCTTGATTTCCTGAAATTCGAGCAGGTCATAAGCCAGAGCGCAGCGGTGCGGGACGAGTTGAAACGCGCGATCGAACAGGCGCTCGATGGCAAGGTCGCCCCGAT----------CCTGCCGGAAAAATTGCCTGATCTTTGATAAGGAAGCGGGTTACTCCGCGGCAACGGGTGCGGCGGCCGTTTCCTGCGGGGATGGCGCGCGCTGCCCATCGTCCG---ATTTGTCGATGCGCTGGCCCTCGCGCGTGGGCTTGACCAGCGGTTCGGGCGTAACTGGCTTGTTGAAAAGCAGGTGGCGCCCCGCCATGATCCCCTCTGATGCCTGCACATGCAGCCGGTCTTCGTCGCGCTGGCGCACATCTTCGCGGATCGCATAGGCATTGGCTTCGGAAAGGCCCAGCCCCTCCAGCGTGCGCTGCCCGAACAGAAGGCCGGATTCAAAGGTTTCACGCAGCTCGTATTCCACACCCTGCGCGCGCAGTTGCAGCGTATGTTCGCGGTCATAGGAGCGCACGAACAGGCGCACGTCGGGATATTCCGACTGGATCAGATTGACGATGTGGTTGGTCGTCGATTTCTTGTGCGTGCAAATGGCAACGATCTTGGCCTTGCGGATGCCTGCCGCTTCTAGCACATCCTTGCGGGTGCCATCGCCAAAATAGATGCGGAAACCGAACTTGCCGGCCGCGCGGACACGGTTGGAGGAACTGTCGATCACAGTCACATCAATGCCGCCGGCAAGGAGAATCTGTGCCGCGATCTGCCCGTAACGCGAGAAGCCGATCATGAGGACATCCGAGCCCGCGCCGTCGAAATTTTCCTCGATTATATCGTCGGCCTTGTCCTTGATGAGAAGCCTTGAACCGATGGCGACGGAAAGCGGCGTCAGCGCCATGGAAACGGTGACTGCTGCGACCAGTTCGGAACCGAGTGCGCTGGAGATGATTGCCGCAGCAGAGGCGGCGGAAAAAAGAACGAAAGCGAATTCACCGCCCTGCGGCAGCAGGAAGGCAATGCGCACCGCATCATTGTGACTGGAGCGGAAGATGCGGCAGAGAAGGTAGATGATGACAATCTTCGTCGCCATGAAAATGGGGACGGCGGCAAGGATCACGGCCCAATATTCCAGGATAACGGAGAGGTTGAGCGAAAGCCCGACTGCAACGAAGAACAGGCCGAGGAAAATTCCGCGGAACGGTTCGATGTCGGCTTCCAGCTCATGCCGGTAGGAGGATTCGGCGAGCAGCACACCTGCAATGAATGCGCCCATGGCCATGGAAAGGCCCGCATATTGCAGGAGGCTTGCCGATCCCAGCACCACGAACAGGGCGGCTGTGATCATCACTTCGCGCGCACCCGTATTGGCGATGATGCGGAACATGGGATTGATGAGATAGCGCCCGGCAATAACCAGTGCGGCAATCGAGGCAATGGCCGTGGCAAGATGAAAGCCAGCACTTGCCTGCGAGGGTTCATTCGGCGAAAGGGCGGGAATGATTGCCAGAATGGGCACGATGGCCAGGTCCTGGAACAGCAGGATGGCGAAGGCGCGCTGCCCGTGCTTCTGGTTGGTTTCGGCACGGTCTTCCAGAACCTGCATGGCAAAGGCGGTCGAGGAAAGGGCAAGGCCGAAGCCGATGATAATGGCGGCTTCCGTATCCAGCCCGGCAAGATAGACGCCAAGCGCGGCCAGCGCCGCGCCGCACAGGAGTACCTGTGCGGTCCCCAGACCGAAGATCGAATGGCGCAGCGACCACAGGCGTGAAGGGTTCAGTTCAAGCCCGATGATGAAGAGCAGGAAAACCACACCCAATTCGGAAAAATGCAGGAATTCCTCGCCATCCGCAATGAGGCGCGCGACCGGGCCGATGGTGATGCCCGCAGCAAGATAGCCAAGCACGGTGCCAAGCCCCAGTCGTTTGAACAGGGGCGCGGCGATGATAGCACCTCCCAGAATTATCAGGCTCTGTAGGTAAAGGCTCCCGCCATTTGCGACCATACTGTGCTCTTGGTATTTGAAG-ATTGTAGATGAGGTTGCCTTGAAGACCCCCGATTTCGGCAATATAGAAACAAGATATGGCTGCAATCAGCCCGATGTCGAACAATTTGACGATTTTTTTTGGCAGGTCCCGATTG-GGGATAGTCGTGGATCAGGGCTTGCAGCCAGGCGGCAGTGAGCCTGCAACGTTTGGATTGTATAATGATTTCAGATAATTCGGCAGATAAACTCGTAGAACGCGCTGCCGAACTGGTGGCTGCTGCAAAGCGCGCTGGTGCGGACGAGGTTGACGCGGTTGTGATGCGCGCGCGTTCTGTCAGCGTGTCTGTCAGGCTTGGCAAGGTTGAGGGAACCGAATCGTCAGAGAGCGACGATTTCGCGCTGCGCGTATTTGTCGGGCGTCGCATTGCCAGCGTTTCGGCCAATGCGGGCGCCGACCCGCACCGCCTTGCCGAACGTGCGGTGGCCATGGCGCGGGTGGCGCCGGAAGATCCTTATGAACGATTGGCCGATCCGTCGCTTCTGGTAAAATCGCCGCGCGATCTCGACCTGTTCGATGCGACCGAGATCGATACCGCGCGCCTGACCGAAGACGCGCTTGCAATGGAGGCGGCGGCTCTTGCTGTTTCAGGCGTAACCAATTCCGGTGGTGCGGGTGCATCACGGAGTCTTGGCGGGATGGTTCTTGTCACCTCCACCGGCTTTTCCGGCCATTATGCGGCCACGCGATTCGGGCGTTCGGTTTCGGCCATTGCGGGCGAAGGGACCGGCATGGAGCGCGATTACGATTTCAGTTCGCGCCTGCATTTTGCCGATCTCGACGCGCCGGAAGCTATCGGGCGCAGCGCCGGGGAGCGCGCCGTGCGCAGGCTGGGCGCCCGGCAGGCAAAGACCGGCCCGGTGACCGTGGTGTATGATCCGCGTTTGGCGCGCGGCATTGCCGGGCATCTGGCAAGCGCCATCAATGGCGCATCGGTTGCCCGCAAGACGAGCTTTCTGCGCAACAGTCTGGGCAAGCCGGTTTTGAAACAGGGCATCAACGTCACCGACAATCCGCTGCGTGTGCGCGGCCCGTCTTCACGTCCTTTCGATGGCGAGGGCATTGAAGGCCAGCCGCTTACGATGGTTGAAGACGGTGTGTTGCAGCATTGGCTGCTGTCCGGCTCAAGTGCGCGTGAGCTTGGCCTTCAGGGCAACGGGCGCGGCGTGCGCTCCGGTTCGGGCGTCACGCCAGCCTCCACCAATTTTGCCATCGAACCCGGTACCCAATCACCGGAAGAACTGATCCGCGCCGTTGGCACGGGCTTCTATGTAACGGAAGTGTTCGGGCAGGGCGTGGACATGATTAGCGGCCAATATAGCCGCGGCGCATCCGGTTTCTGGATCGAGAATGGCGAGCTTGCTTACCCGGTGAGCGAAGTCACCATCGCGTCGAACCTGAAGGACATGTTCCTCAATATGACGCCTGCGTCCGACATCGACCGCAATTTTGGCATGGCTGCGCCGACCCTCGTGATCGAAGGCATGACCCTTGCCGGAAACTGACAAATATAGCGATATCGGCACGGAACTTGATTTGCTGCGAGAGGCGGCGCGCGAGGCCGGGCGCATCGCCATGCATTATTTCGGGCGCTCGCCGGAGGTCTGGCTGAAGGATGGCGTTTCGCCGGTCAGCGAGGCCGATCTGGCTGTGGACCGCTTTCTCAAAGAAACGCTTCTTGCAGCGCGGCCCGATTACGACTGGATTTCGGAAGAAACCGTCGATGAGCGGGCGGCGGCTGAACGGTCACGCGCTTTTGTTGTCGATCCCATCGATGGCACGCGCGCCTATATTGGCGGGCAGGATCAATGGTGCGTGAGCATTGCGATCATTGAGAATGGATCGCCAGTT-GCAGGCGTTCTGGAATGCCCGGTGCGCGAGGAATTGCTGGAGGCGGGCAAGGGGCTCGGCGCCCGGCAGAACGGATGCCGGATTCATACG----AAAGTGCCTCTTGCGGGGGAGGAAATTACCATTGCTTTCGCGCGCAACCAGATCAATGCCCTGCCGGAGCAATGGCGCGGCCCTGTGCGGGTTCATCCTTACGTGCCGTCGCTGGCCTATCGCATTGCGATGGTGGCGCGCGGCGACATTGCGGGAACCTTCATTCGGCCAAATTCGCATGATTGGGATCTGGCTGCGGCGGATCTCATTCTCAGTGAGTCGGGTGGGGCAATCCTCACAAGCAAGGCTCTACCGCTCGTTTATGGCGGGCCGACGAGGAGCCACGGCGCTCTTGTTGCAGCCAGCGGAAACTTGCTACGGGAAATGTTGAGTGTTGTGGCAGACCAGCCATTGAGCTAAATCATGCCGCGAAAGAAAATTATTCAGGGATTCATCTCATGAGCGACGCAGGCGACAATAAGCAGCTTCTTCATCTGGTGTTCGGGGGCGAGTTGAAAAAGCTTGACTCTCTCGAATTCCGCGACCTTCAAAACCTCGATATCGTCGGTATCTACCCCGATTATGAGAGCGCAAAGACGGCCTGGAAGTCCAAGGCCCAGCAGACCGTTGATAACGCCCATATGCGCTATTTCATCGTGCATCTGCACCGGCTCCTCGACCCGAACAACATGACGCTGAAGGCGGAATAGGCGCCTTTATCCGTTGCCGGCGAATATCGCATGAAACATGAAGATGGCGTGACGGAGCGGGGTATGCAGAAGAAGAAGGGCGGCCTGGCGAAGCGTCTGTGGCGGCGTATTCGCGGGCCTCTGGCGCGCTCTGCGGCGGTAAAGTCCATTCTTGTCTGGCTGATCGCTTCCTATCTCAAGCTTGTCCATGCAACCAATCCGCGCCTGAAGGATTCGGCCAGTTCGGAGGACATCGTTCACGATTTCGCTCCGTTCATCGTCACCTTCTGGCACGGCCAGCACCTGATGGGGCCGTTTCTGCGGCCAAAGGGGCTGGAGCTGGTTGCCATGTTTTCCCGCAGCGCGGATGCCGAGCTCAATGCCCGTGTGGCGGAGAAGCTGGGGCTTCTCACCGTGCGCGGTTCCGGCGGGCGCGGAACACGCGCAAACCCGGAAAAAGGCGGGGCGCGTGCGCTTCTGACCTTGAAAAATGCATTGAGAAAAGGGCAATCTACGTCAATGATCGCTGACATTGCCCATGGTAAGGCCCGTGAGGCTGGCGAGGGGATCATTTTGCTGGCAAAATTATCCGGCCGGCCGATCATTCCGCTTGCATATGCCTTTTCGCGGAACCATGTTCTGGAAAAGACGTGGGACAAGACGACAATTCCGCTCCCGTTCGGGAGATCCACCATCGTGCGTGGCGATCCCGTATGGGTGGATGCCGATGCGGATGACGTGCAACTGGAAGAAAAGCGTGTGGAACTGACACGTCAGCTCAACAGGGCGACGGACAGGGCCTATGCAGCATTGGAGAAAGCGAAATGAGCGAACGATGGGCGCGCAGCATATTGTCAGCCTACCGTTTTCTCGGCTCAGCCGCTTATCCTTTCGTGGGAAGCTACATCGCCTACCGTGCCTCGCGCGGCAAGGAAGACCGCTCCCGCCGTGGCGAACGCTATGGCAAGAGCGCGATTGCCCGCCCGCAGGGGCCGGTTATCTGGGCGCACGCGGCAAGCGTGGGCGAAACGATTGCGCTTGTGCCGCTGGTCGAGCGTATTGTCGCGACGGGCATCCATGTCGTGATGACGACGGGAACCGTCACCTCTGCCAAGGTGGTGGCAGATCAATTAGGTTCGCGGGTCATTCATCAATATGCACCGCTCGACCTGCAACCGGCAGTCGATCATTTTCTCGATCACTGGAAGCCGGATCTCGTGATCGGCTGCGAATCCGAAGTCTGGCCCGCCACGGTGCTGTCGCTCGGCAGCCGCCATATTCCGCATGTGCTGGTGAACGGGCGCATGTCCGACCGCTCCTTCGCTGCCTGGCAGAAGCGCCCAGCACTGGCCGAAGCCCTGTTTGAAAATTTCGCGCATGTGGTGGCCCAGTCTGAGCTGGACGGTGAACGTTTCCGTGCTCTTGGCGCGCGCCCCGTCAGCGTGTCCGGCAATCTCAAGGTCGATACGCCGCCGCCGCCTTCTGATCCGCAAGCCCTGTCGCTGATGCAGCGCCAGGTTGCAGGCCGGCGCACATGGGCGGCCATCTCCACCCATGACGGGGAGGAGGAAATTGCCGCCGAAGTGCATCAGATGCTGAAGATGCGCTATCCGCGCCTTATCACCATCATTGTTCCGCGCCACCCGGACCGCGCACCGGCCATTGAAGCGATGCTTGCCGCCAAGGGATTGAAGGTTGCCAGAAGAAGCACGGGCCAGCCGATCGAAGCGGATACGGATGTGCTTCTGGGCGATACGATCGGCGAAATGGGGCTTTATCTGCAATTGACCGAGATTGCCTTCATCGGCAATTCGCTGACCAAGGAAGGCGGACACAACCCGCTGGAACCGGCCATGATGGGTACGGCCGTTCTGACGGGGCGCAATGTGCAGAATTTCCGCGAATCCTTCCAGCGCCTCATCAAGAATGGTGGCGCACGCATCGTAAAAGACCGCAACATGCTGGCAGGCGCGATCAATTTCCTGTTCAACAACCCGCAACATCTGCGCGCTATGATCAATGCCGGCGTGACCACGGTGCGCGACATGCGTGGTGCACTGGATCGCACGCTTGCCGCACTTGAACCATTCATCCAGCCGCTGGTCTTGCAGGCGCAATTGCCGGGCAACCGGAACGAGCCTGCGT-TCAGTCTGGACGAGCACTGACCATGGCAAGCGAGGCGCCGCCTTTCTGGTGGGACGAACCTGATTGGCGCGCCCTTGCGCTGGCGCCAGCCGCCTGGATTTACGGAAGGGTTTCCGGTCGCCGCCTCATCAGGGCCGTGCCGCCCAGGGTTTCCCTGCCCGTTCTGTGCGTTGGCAATTTTACGGTTGGCGGCGCGGGCAAGACGCCCACGGCCATCGCTTTTGCCAGAGGGGCGATTGCGCGGGGCATGAAACCCGGCATCGTTTCGCGTGGCTATGGTGGCAATTATAGCGGGCTGCATCTGGTCGATCCCGGCCATGACGGCGCGCGGCATGTGGGCGACGAACCTCTGCTTCTGGCGCGTCATGCTGCGGTGGCGCTCTCGCCGGACCGGGTAAAAGCAGCCGAATATCTCAAATCGCTGGGCTGCGATTTCATCATTATGGATGACGGTTTCCAGAGCGCGCGGCTTCATGCCGATTTTTCGCTTCTGGTGGTGGATGCTTCGCGAGGCATAGGCAATGGCCGGGTGATACCGGCGGGGCCGCTGCGCGCACCCCTGACGGACCAGATGCGCAAAACCGACGCGCTGCTATGCATCGGCAAGGGAAATGGGGCTGATTTCGTGATCCGGCAGGCCGCGCGGGCTGGAAGGCCGATCTATCACGCTCAGTTGCGGCCCTCGTCGTCAGCCACGGTGGCGGGCAGGCGCTGGCTTGCCTTTGCGGGCATCGGCAACCCGGACAAGTTTTACGAGAGCGTTCGCCAGGCGGGCGGTGAAGTGGTGGAAACGCATTCCTTTGCCGATCACTACAGCTTTGAGCCTGACGATATTCGTGGCCTGGTGGATATGGCGCGGCGGCAGGGGCTTGGCCTCATCACCACGGCAAAAGATCATGTCCGCCTTGCAACAATGCCCGGCGTTCCGCCGGAGTTCCTGTCGAAACTCGCGGTTCTCGATGTCGATCTGGAATTTGATCGCACCGATGCGCTTGACCATATTCTTGATACGGTTGTCGAGCGGTTCAAAAGCCGCCTGCATGGGTGAGAAGGCTGAAAGATCAGGCCTTTTTGCGGCTGCGCAGTTCCGGGTTCATCTCAAGTTCGCGCTCGAAGGAGATGAGGCCGCTCGCATAGGGTTCCTGCCGCGCGACGCTCCAATATTTCAGCTCGTCGAGCGGGATGGGGGCGCCCGTCACGGCGCAGCTAACGAACGAACCGTGCTTGACGATTTCATAGTCGCCATCGAGATAACGCAGGACAGCTTCCGAGGAGCGGGGCGATTCAAATCTGTTCATGTGCCTAAAACCCTTTGTAGCAAACTTTAGCAGAGCAGGCCGCCTTGCGTCCAGACCATGTCTCGCAAAACCGGTTCCCACGTTTGGCAGACATGCATTAGCGTCTGCCGAAGAGCCGCTCGATATCGGTGAGTTTCAGCTCGATATAGGTCGGGCGTCCATGGTTGCAGGTGCCGGAACCGGGTGTTGCCTCCATGTCGCGCAGGAGGGCGTTCATTTCTTCCGGTTTCAGCCGTCGGCCTGAACGAACCGAACCATGGCAGGCCATGGTGGCCGCCACATGATGCAGCATGGCCTTGAGTCCGTCTGCCGTGTCGTGTTCCGCAATCTCATCGGCAAGATCGCGGATAAGCTGCTGCACGTTCATTTCGCCGAGCATGGCCGGTGTTTCGCGCACGGCGATTGCTCCGGGGCCGAACTGCTCCACCCCCAACCCGAACCTGGCCAATGTTTCGGCATGGCCTGCCAGCCGCTGTGCATCTTCTTCCGGCAGATCGACGATTTCGGGAATCAGCAACATTTGCCCGGCGATGGGCCGTGCATGAAGCGCATTTTTCAAGGCTTCATAGACAAGGCGTTCATGCGCTGCGTGCTGGTCCACAATGACCAGACTGTCCTCCGTCTGGGCGACGATATAGTTTTCATGAATTTGCGCGCGTGCCGCACCCAGCGGCTTTTGCATAAGTTCAACGGGGGCTTCCGCCACGC-TTGCCCGTGCATCTGCTGCCGGCACGGCAACGTCACCCAGGACAGCCTGTCCGTTTTCCCGGAGTGCCGGGGCAGCTTGCAGGTCCAGCGGGCGGTGGGCGGGATGCGCGGTCTGTGGCGACCATTCGCTGCGGGGTGCAGGCGGCGCGGTGCGCCAGCTTGCCGGTGAATAGCTATTTGCC------GGTCGCGGGGCAGAT--TGCTGCGCGC----CAAAACCTTCAGCGCGAAAGGCCTGAAGCATTGCTTCCGCGCCGCTGGTGGCGGGGCGAATGCCGGATTGTGCCAGCGCCTGCTTGATCGCACCGACGATCAGCCCGCGCACGAGGCCCGGATCGCGAAAGCGCACATCGGCCTTTGCCGGGTGAACGTTTACATCCACCAAAGCCGGATCGAGTGTCAGGAACAGGACGGCGACCGGGTGCCGGTCCCGTGCGATCACATCCGAATAAGCGCCGCGCAGGGCGCCGAAAATCTGTTTGTCGCGTACGGGCCGCCCGTTCACATAGGCGAACTGGTGCAGGGCATTGCCGCGATTAAAGGAGGGGATGCCCACGAAACCTGCGAGCCTTACGCCATCGCGTTCGGCATCAATGGCAAGCGCGTTTTCACCGAATTCCCGGCCCAGCACCTGCCCGATACGCTCCAGCGTCGCCTCTGCGCCAGTGCCGGTGGCGGGCATTTCAAAGGGGGTGCGGTCGGTTCCGGCGAGGGAAAAACGGATATGCGGAAAGGCGATGCCAATGCGCTTTACCACGTCGGTTATGGCCGTGGCCTCAGCCCGATCCGTCTTCATGAATTTCAGGCGCGCGGGCGTGGCGTAAAAGAGGTCGCGCACTTCCACGATCGTGCCGCGATTGAGCGCCGTCGGGCGCGGTCCATCGAGATGCCCGCCGGTAACGCACACTTCAAAGCCGCTATCGGCATCCTGCGGGCGGGACTTGAGCGTCAGCTTCGACACCGAGCCGATGGAGGGCAGGGCCTCGCCGCGAAAACCGAGCGCTCGAATATCATGCACATCGTCGGTCAGCTTGGATGTGCAATGGCGCGAAACGGCGAGAGCAAGCTCATCAGCGGGAATGCCGGAGCCATTATCGGTGACGCGCAGCAGCGTCTTCCCGCCGCCTGCGGTTACGACCTCGATGCGGGTTGCGCCTGCGTCGATGGCGTTTTCCACAAGCTCCTTGATGACGCTTGCAGGGCGTTCGATAACCTCGCCCGCCGCGATCTGGTTGATGATGGTTTCGCTCAAGTGCCGGATTGTCATGCGGCGACTATAGAAGGATTCGCCAGCACACAGAACCGGTCATTGAAGTTGTCCTTGGCTTTGGCCGGGGCTTTTTTTGTAGCGGTCTTTTTCGCGGTTGTCTTCTTTTCAGAACTTGCCGCCGACTTGCGGGCGGGGGCCTTTCTGCCCTTTGACGAACCGGCTTTTTCAGTAATCAGCGCCAGCGCCTCTTCCAGCGTCACCGATGCCGGATCCTTGCCCTTGGGCAGTGTCGCATTGACCTTTCCCCAGTTTACATAAGGCCCGTAGCGCCCGTCGCGAACGGTGATAGCGCCGCCATCGGGATGATCGCCGAGGGTGGCGAGCGCGGCCGGTGTGGACCGTCCCCGACCGCCGCCCTTCGATTGCTTGTCGGCAAGCACGGAAACTGCACGGTTGAGGCCGACCGAGAAGACTTCCTCGACATTTTCCAGATTGGCGAATGTGCCGTCATGGCTGACATAGGGCCCGTAGCGCCCGATGCCCGCCGAAATCATCTTGCCGGTTTCCGGGTGCAGGCCGATATCGCGCGGCAGCGACAGGAGTGCTATCGCCTTTTCATGATCCACCGTGTCGAGCGTCCAGCCCTTGGGGAGGCTGGCGCGCTTGGCTTCCTTGCCTTCGCCGCGCTGGATATAGGGGCCGAAGCGCCCGGTGCGTGCGGTGATTTGCTCGCCGGTGAACGGATCCTTGCCGAGCGGCTTCGGCTCGTCGGAAGCCGCCGTCTCGCCATTGGCCTCGCCACCAAGCTGGCGGGTATATTTGCATTCGGGATAGTTGGAGCAGCCGACAAAAGCGCCATAGCGGCCAAGCTTCAGCGACAGCGTGCCGGTGCCGCAGGTGGGGCAGGAGCGTGGGTCTCTGCCATCCTCGCGCGCAGGAAAGACCAGCGGAGCCAGTTCCTCATTCAGCGCATCCAGAACATTGGTGACGCGCAGTTCCTTGATGTCCTCGACGGAGCCGGAGAATGCACGCCAGAAATCGCGCAGAATCTCTTTCCACGACAATTTGCCATCGGAAATAAGATCAAGCTTTTCCTCCAGGTCTGCCGTGAAATCATATTCCACATAGCGCTCGAAGAAGCTTTCAAGAAACGCCGTCACAAGGCGCCCCTTGGCTTCGGGAATCAGCTTGCGCTTGTCGATGATGATATATTCGCGGTCGCGCAGCGTGGCGAGTGTTGCGGCATAGGTGGAAGGACGGCCAATGCCCAACTCTTCCATCTTCTTGATAAGGGTTGCTTCCGAATAGCGCGGCGGCGGTTCGGTCGAATGCTGGGTCGCATCGATCTTTTCGCGGGCAAGCGCCTCGCCGGAGCGAATTTCCGGCAGCTTTGCACTCTCTTCGTCGTCGTCCTCCTCCTCGCGATGATCCATATAGGCGGCAAGGAAGCCGTCGAATTTCGTCACCGAGCCATTGGCGCGCAGCATGGCGGCGCGTGAACCGTTGGTGGCCTCGATATCGACCGTGGTGCGCTCGATATCGGCGGCCTGCATCTGGCTTGCAATGGCGCGCTTCCAGATCAGTTCGTAAAGGCGGGCCTGATCCTCATCGAGAAAGCGGCGCACATCCTTTGGATGACGCGAAAAATCAGTGGGGCGGATTGCTTCGTGCGCTTCCTGCGCATTCTTGGCCTTGCTCGAATAATACCGCGGCTTTTCGGGCACATATTTCGCGCCGAAACTCTTGGCGATAGCGTCTCGGGCGGCATTGATCGCTTCGGGAGCAATCTGCACACCATCGGTACGCATATAGGTTATGAGACCGGCTGTTTCGCCGCCAATGTCCACGCCTTCATAAAGGCGCTGCGCCACCTGCATGGTGCGCGAAGCAGAAAAGCCCAATTGCCCCGACGCGGCCTGCTGCAAGGTGGAGGTGGTGAATGGCGGGCCCGGATTGCGCTTGGTAGGCTTTGCCTCGACGGAAACAGCCTTGAAGTTCGCGCTTTCCAGCATGGTGCGGATGGCACCGGCCTGTTCGCCGTTCTTGATATCGAGCTTTCCAAGCTTCTTGCCATCAAGCGCGGTGAGGCGGGCAGTGAAACTGTCATTGCGCGGTGTCTTGAGAAGGGCTGCGATATTCCAGTATTCCTCGCGGACAAAGCGTTCGATTTCCGCTTCGCGGTCGCAGACCAGACGCAGCGCTACCGATTGCACGCGACCGGCCGAGCGGGCGCCGGGAAGCTTGCGCCAGAGCACCGGCGAAAGGGTGAAGCCGACCAGATAATCGAGTGCACGGCGGGCGAGATAGGCGTCCACCAGCGGCTCATCAATATCGCGTGGATGGGCAATTGCATCCAGAACGGCCTTTTTGGTGATGGCGTTGAAGGCCACGCGCTTCACCGTTTTGCCGTTGAGCGCCTTTTTCTGCCGCAGCACTTCCAGCACATGCCAGGAAATGGCTTCCCCTTCGCGATCAGGGTCGGTTGCGAGAATGAGGCCGTCGCTGTCCTTCAGTGCCTTTACAATATCCGCCAGGCGCTTGGCGGAATTGCTGTCCACTTCCCAGGACATTGCAAAATCTTCGTCCGGGCGCACCGAGCCATCCTTGGCTGGCAGGTCCCGCACATGGCCAAAGGAGGCCAGAACCTTATAGTCCGAGCCCAGATATTTGTTGATGGTTTTGGCCTTGGCAGGCGATTCGACGACGACGACGTTCATGTAAAGCAGCCTAAATTCGCGTCCCACGGAGGCCCTAAACCTCCTTGCCGCATGAAATAAGTTGCCTTCCACATGAACAGCGGGCAGCGATTGGTCAAGAGTGTGCGCATAAAATTCACGAAATACAACCTATGGTTGCTTCTCTTAACGAGGAAACCTCCAATAGTAT---------TAAATTGGGGGTTGCCTGTCGGATTTGCGCCGATGGGGGTCGATTTTAAACTGATACGACAATTT-----AAAATCGGGGGTTAGGCAAGAATGCAACGGAGA--GCTACGCGCCGTGAAATGTTTATTTATATTGAACAACTGATTGATGAATTGGCCAAGCTGGCAAAACAGGCACAAAATCCGATGCTGGTTTATTTATTGGAAATGGCGCAGGAGGAGGCGCGAGACTCCATAGAGCAGATTACTGCCCAGGATTGAACCGGATTTTCACGCCTGGGTGAATTCATCGCAGGGAACGATAGCCACTCGATTGCCGGGATAACGCAATAGGCGCCCGGCAAGATCGAGTTCCAGCAAAATGAGCTGGATCGCGTCGGTTTCGATGCCGGTATGCCGTACAAGCGTATCGACATCGACCGGCACTGGCCCCAGCGCATCGATGACCAGATCGCGCTCCCTGTCAGTCGTGATGGCCTGCAACTGTTCCGGTTCCTCATCGATCTGGGTCAGAAGGTCGGGCTGTTCCGGTTCGTCGCCAGCCGGATCAGCG---GGGCGTATGAGCGGCAACAGCGTTTCGATCACATCCTCCACGCCGGTAACGAGCGTCGCGCCCTGTTTCAAAAGCAGGTTCGTGCCGCGGGCACGCGGATCAAGCGGAGAGCCCGGCACGGCAAAAACCGTCCGGCCCATTTCACCTGCCATGCGCGCGCTGATGAGCGAGCCGGAGCGTTCTGCCGCCTCCACCACGATGAGACCGAGCGAGAGCCCGGCGATGATGCGGTTGCGGCGTGGAAAATCACGCGAGCGTGGTTCGGCGCCCATAGGCATTTCCGTGATAAGGGCGCCGCCATTTTCAGGAATGGCGCGATAAAGCGGCAGGTTTTCAGGCGGGTAGGGGCGGTCTAGTCCGCCCGCCAGCACAGCGGCCGTTCCGGTGGACAGGCTTGCCTTGTGGGCAGCCGCGTCGATGCCGCGCGCGAGGCCGGAAACAACGCAAAAGCCTTCGCTGCCAAGATCGTGCGCCAGCTTTTCGGTAAAGCGCGCGCCGACCACAGACGCATTGCGCGAGCCGACGATGGCAACAGGCGGTTTGCGAAACACGCCCGGATCGCCCTTGATGATGACCAGTGGGGGCGGCGCTTCGCAATTTTTGAGTTGCGGCGGATATTCTGGCTCGCCCATGCCGATGAGGCGCGCGCCCATGCGCTCAATGGCTTCCAGTTCGCGCTCGGCTTCATCCACGGAGATGATGCGAATCGGTCTTGCGCTGCCGCCGCGTATATTGAGATCGGGCAGCATTTCCAATGCATTGGAGGCCGAGCCGCAAAAGAGGATCAGGTCGCGAAAGGTGACGGCACCGATATTATCGGTGCGGATAAGACGTAACCAGTTGAGCCGTTGACGGTCGGAGAGGCGAATTCCGGTCTTCGGATTCGCGCCCTGTTTCATCCCTTGGCTCCGATCTTGCTTTCGGTGCCGTTCAGCAGCCGGCTGATATTGGCACGGTGCTTGATGAAGACGATCACGGTCATGATCGCGAAAAGGGCGGCAAGTGCCTGGTTTCCGCGCGAATAAAGCGCAATCGGCACAATGAGGCTGGCGACGAGTGCGGAAGGCGAGGAATAGCGGGTGAGAAGTGCGGTCACGATCCATGCGGCGGCAAAGACCAGCGCGCCCGCCCATGCAAGGCCGATCAAAACACCGAGATAGGTGGCGACACCCTTGCCGCCCTTGAAACCGATCCAGACCGGAAAGAGATGCCCGATAAATGCGCCGAAACCGGCGGCGATGGCTGCATTCTGGCCGAAATGTGCGGCGATCAGCGCGGCGGCCGTACCCTTCAGCGCATCGAGAATGAGCGTTGCGGCGGCAAGCTTTTTGTTGCCGGTGCGCAGAACATTGGTTGCGCCGATATTACCCGAACCGATTGCGCGCACATCGCCCAGACCCGCAAGCCGTGTCAGGATGAGCCCAAAGGGGATCGAGCCGAGAACATAACCGAAGATAAGTGCTCCGATTAGCATGGCATTGAAGAAACCCGGTTCGGCCATTGCAATTCCCTCTGTTTTTTGATTGCGCATAACCCGGAAACCATGTCCGATTTTTCAGGGTTATGCGGTGTTTTTCAAGCCGAATAAACGGTCTTGCCCGCTACAATCGTGCGAACCACGCGCCCCTGGAACCGCGCACTTTCAAAGCAGCTATTCTTGGAGCGCGAATGCAGGTCTTCCTCCCGCACGACCCATGGTTCTTCCAGATCGACAATGGCGATATCCGCGCTTGCACCCGGTTTCAGCGTACCGGCATTCAGGCCGAATATTTTTGCTGGCGCCGTGGAAAGCACCTCGACCAGCCGCAGAAGCGGAATATTGTCATTATGATAGAGACGAAGTGCCGCCGCGAGCAGCGTTTCCAGACCGATTGCGCCTGCTTCGGCATCTGAAAAGGGCAGGCGCTTGGTATCCACATCCTGCGGGTCATGTGCCGAAACCACGATGTCGATGGTGCCGTTTTTCACGGCTTCCACCATGGCGAGCCGGTCTTCCTCGCCGCGCAGCGGCGGCGACAGGCGGAAGAAGGTGCGGAACTCGCCGATATCGTTCTCGTTGAGCGACAGATGGTTGATCGACACGCCCGCCGTGACGTTCGTGCCCAGATCCTTGGCGCGGCGCATGGCGTCCGCCGACATGGCGCAGGAAAGCTGCGCGGCGTGGTAGCGGCTTCGGGTGAGGGCCGCAAGACGCAGATCACGCTCCAGCGGAATCACTTCCGCTTCCCGCGGCGTGCCGGAAAGGCCAAGCCAGCTTGCAAACAGGCCTTCATTCATCACGCCGTTTGCGCCGAGAAAAGGATCGCGTGTTTCGCAGGCGATGACGGCGTTGAAATCGCGCGCATAGGTGAGGGCGCGGCGCATGATCTGCGTATTGGCGATAGTATTGCGGCCTTCGGTGAAGGCAACCGCACCGGCTGCCCGCAGCAGGCCGAATTCGGTCATTTCCTCGCCGTGCAGGCCCTTGGTGATGGCGGCGGCGGGATGGACATTGACGATGGCCGTGTCGCGCGCTGTGCGCTTGACGAATTCCACCAGCGCCACATCGTCGATCACCGGATCGGTGTCCGGCATCATGATGATGGAGGTGACGCCGCCTGCCGCAGCCGCCCGGCTTGCCGAAGCGATTGTTTCGCGGTGTTCAGCCCCCGGTTCACCGATGAAGACCCGCGAATCCACGAGACCCGGCATCACAGCCTTGCCATCCAGATCGACAATTTCAGCACCTTCCGGCGCGCCCTGATTACGGGCCTCGCTGCCAGCGGCGACGATTTTGCCGTTTTCGATCAGAAGGCTGCCGGTTTCATCAAGGCCGCGTGATGGATCGACGATCCGGGCGTTTTCAAACAGGATCGCGCTCATGCCGGTTCTCCGTTGCCTGGGTTGCGCCGCGGATCGAGCAGAGCCTCCATCACGGCCATGCGCACGGCAACGCCCATTTCCACCTGTTGCTGGATGACGCTTTGCGGCCCGTCCGCAACGTCGGAGGCAATCTCGACGCCCCGGTTCATCGGCCCCGGATGCATCACAAGTGCATCAGGTTTGGCGAATTTGAGTTTTTCCCGGTCCAGGCCATAGAAATGGAAATATTCCCGCACGGAAGGCACGAAGGAACCCGCCATGCGCTCGCGCTGGAGGCGCAGCATCATGACGACATCAGCGTCTTTCAGCCCCTCCTCCATGGAGTTGAAAACTTCCACGCTCATATCGGCCATGCCGGCGGGCAGGAGTGTTGAAGGCGCAACCACCCGCACCCGCGCGCCGAGCGCGTTGAGCAGGAGAATGTTGGAGCGCGCCACGCGCGAATGCAGAACGTCACCGCAGATGGCGACGATCAGATTTTCGATCTGGCCCTTGGCGCGGCGGATTGTCAGCGCATCGAGAAGCGCCTGTGTGGGGTGTTCATGCGCGCCGTCGCCCGCATTGACCACCGAGCAACCCACTTTCTGCGCGAGAAGGGCGGCAGCACCGGCGGAAGCATGGCGGATGACGAGAATATCCGGCTGCATAGCGTTCAGCGTCATCGCCGTATCGATGAGCGTTTCGCCTTTCTTGACCGATGAATTGCCGACGGACATATTCATCACATCCGCGCCCAGCCGTTTTCCGGCCAGCTCGAACGAAGATTGCGTCCGTGTCGATGCTTCAAAGAACAGGTTGATTTGCGTGCGACCGCGCAGCACGGACTTTTTCTTCTCCGGCTGCCGGGAGACAGCGATTTCCTGATCGGCAAGATCGAGAAGGCAGAGAATGTCCAGGGGCGATAGCCCCTTGATGCCAAGCAGGTGGCGGTGAGGGAAAAGCGGAGAGACCGTTTGATTTGTCATGGCAAGTCATCCGTATAGGACCATGAGGCAGGTCCCGCAACCGTCCTTATAATGGCTTCAGGCGATTCACAAAGAAAAACCTGCGCCCTATGAACGACAAATTGAAAGGAGGATGGGAAAATTTTAGCAAATGCAGTGCAAGAGACTTAATGTAAGTTGAATCAAGCCAAACGGAACGAACCCTTGAAAACGCACGAAGTCACCAACCAGACGCCGCCGATCACCGGCACGAACGCTTATCTGGGCGACCCGCTTCTCATGCAGATTGCGGCGCGTTTTCCAAAAGAGCTTCATACAGAACTGGAGCAGGCGGGCCGTTTCGTACTTTCGGCCGAGGCGCAGGATTTGGCTCGTCTTGCCAACACCGAATTGCCGAAGCTGCGTACGCATGACCGGCAGGGCCGCCGCATCGACCTTGTCGAATATCACCCGGCCTATCACGCGCTGATGCGCCGCTCCGTGGCGCAGGGGCTGCATTCGTCCATATGGGAAGACAATCCGCTGGAGAGTGGCCGCCGTCATCAGGCGCGTGCCGCCCGTTTTTATCTCACTGCGCAGCTTGAGGCCGGGCACCTTTGCCCGCTCACCATGACGAGCGCCTCTCTGGCCGCACTCATGGCCTCGCCGGAGGTTTACAAGCAATGGTCTCCGGCAGTCCTGTCGCGCAAATATGATTTTTCGCAAAAGCCTGCCTTCCGCAAACAGGGTGTTACGCTTGGCATGGGCATGACGGAAAAACAGGGCGGCACCGATGTTCGCGCCAACGCCACCCGTGCCGAACCTGCCATTGGCGGGGCATGGCGGC-------TTACGGGCCATAAATGGTTCATGTCGGCGCCGATGTCAGATGCTTTTCTGACACTGGCGCAAACGAAGGAGGGGCTTTCCTGTTTCCTTCTGCCGCGACTGGGCGAAAAGGGCGAGAGCAATGGCTTTTTCTTCCAGCGCCTGAAAGATAAGCTCGGCAACAGATCCAATGCTTCCTCGGAAGTGGAATTTGACGGGGCTTTGGGCCAGATGATCGGCAGTCCGGGCGAGGGCGTGAAGACGATCATGGATATGGTGACGTTGACGCGGCTTGATTGCGCGGTAGCTTCTGCCGGACTTATGCGCTCAGGGCTGGCTGAGGCCGTTCACCACAGCCGCCACCGCCATGTGTTCGGCAAGCCTTTGGTCGAGCAGCCGCTGATGCAGCGCGTTCTGGCCGATATGGCGCTGGACGTGGCGGGCGCCACGGCGCTTTCCATGCGTCTTGCCCGCGCCTTCGACATGGCGGCAAGCGACCGGGCGGAAGCCGCTTTTGCGCGCTCCATGACGCCGGTGGTGAAATATTGGGTCTGCAAGATTGCGCCTGCGCTCCTTTATGAAGCGATGGAGTGCCTTGGCGGCAACGGCTATATCGAAGATGGCAATCTGGCGCGGGCCTATCGTGAAGCGCCGGTCAATGCGATATGGGAAGGTTCCGGCAATGTGATGGCGCTGGACGTGGCACGGGTGCTCTCGCGTGCGCCGGCACTTTTCGATGGCGTGCTGGACTGGATCAGCGGACAATTGGGCCCGCGCGGGCAGGGCACGATCGACGTGCTGCGCGCCGCCCTTCAACTGACCGAGACGGATCAGGGTGTGGCACGTCTTTTGACCGAGCAGCTTGCCTTCGCAGCCGCAGCCGCTGAACTGCGCCAGCTTGGCGCGGACGATATTGCTGATGCCTTTATCGAAACCCGCCTCGGCGGCCTGTGGCGCACCACCTACGGGATGCTGGATGCGCGCCACAATGCGATGCGTATCATCGACCAGCTCTATCCGGCGTCGTAATCGTT---------CCTGCGCATCATATGCAGCCGGTCGAGCGCGCCTTGCAGGATGAAGGCGGCAGCAGCGGAATCGATACGGTCGGCCCGCTTGCCGCGCGAGACGTCCATGCCGATCAGCGCCCGCTCTGCTGCAACTGTTGAAAGCCGCTCATCCCAGAATACGAAGGGCAGGTCGGTCAGCGGTTGCATGGTGCGCACGAAGGCGCGCGTGGCCTGAACGCGCGGCCCGGCCGTGCCGTCCATGTTCATGGGCAGGCCGATCATGATGACGCCAACCTTGTCGGTTTCCAGCGCCTTCAATAGCACCTGAGCGTCGATGGTAAACTTGACTCGCTTGATGACCGGGCGCGGATGGGCGAAGGAAAGGCCAAGATCAGAAACGGCAAGGCCGATGGTCTTTGTTCCAAGATCAAGCCCGGCAACCGTCTGTCCGGGCTTCAGCAGTGCCGGAATTTCTTCTATTTCAGCGGTTGCCATTGGTCCTCATCAGATTTTTCAACTGCCTGCATATTGCTTTCAACTTTATCGGCGTCATATCTGTTCACACACCAGAAATCGAGACCGAAGGAAATA------------TACATGAAAATCACCTGGCTTGGACACGCCGCTTTCCGTGTTGAAACCGCTAAGGCAGTCATTCTCATTGACCCCTTCCTGAACGGCAATCCCGGCGCCAAAGGTATCGACTTCAAGGAAGCCACCAGGGGTGTCACGCATATTGCGCTCACCCACGGCCATGGTGACCATGTGGGCGACACGGTAGCCATTGCCAGGGAGCATGGCGCAACCGTAATCGCCAATGCCGATCTTGCCTCATGGCTTGGCAGTCAGGGCGTGGAAAAGCTTGACCCCGGCAATACGGGCGGCACGCTGGCGCATGAAGGTTTTACAATTACCTTCGTCAATGCACTTCATTCTTCCGCCATGCTGACGGAAAACGGCGTTTCGCAGGCGCTTGGAAACCCGAATGGCCTTGTGTTCCACTTCGAGGATTCGCCGACGCTCTATCATATGGGCGACACGGATATTTTCTCCGACATGGCGCTCATCAACGAGCTTCACCAGCCCGAAATCGGCATTGTGCCCATTGGCGACCGTTTCACCATGGGCGGTGCGGTGGCGGCTCTCGCCTGCCAGCGTTATTTCAATTTCAATTCTGTCCTGCCTTGCCATTATGCTTCATTCCCGATCATCGACCGGACGGCGGACAAGTTTATTGCGGGAATGGCGGATCATCCGGCAACCAAAGTGCTGGCCGATCCGGCGGGAACCGTTCACAGCTTCCAAGCTTAAATT---------------GTTGCGCTTGAAGAAGCGCGCCGTTATAGCCGGTACAGGAATTTTCAGGGGCGGCGGATAGCCGCCCTCACAAGCATTTGCGGAGAACAGGATGTCCGTTGATATTTCTACCGTCAAGCGCGTCGCGCATCTGGCGCGCATCGCCGTCAGCGAAGACGATGCAGAACGCATGACCGGAGAGCTGAATGCAATTCTGGGCTTTGTCGAGCAATTGAATGAAGTCGATGTCGAGGGCATTGAACCGATGACGTCTGTGACGCCGATGAAGATGCGTATGCGTGAAGACAAGGTGACAGACGGTGGCATTGCCGCCGCCGTGGTGGCCAATGCGCCGGTGACGGAAGACAATTTCTTCGTGGTTCCGAAGGTCGTGGAGTA
	Brucella_abortus_1007_2045_1990	AGTAAGCGTGGTTGCTCTCATCCTCGATCATGCTCTTGTCCACCTTGCCCCAAAGGACCTTATAGACCCATGCGGTATAGGCGACGATGATCGGAATGAAGACGACCGTTACCACCAGCATGATGAACAGCGTCTGATGGCTGGACGATGAATCCCAGACCGTCAGGCTCGATTGCGGATCGATGGAAGACGGCAGGATGAACGGAAACATCGACACGCCGACAGACGAGATGATGCCGAAGATCGAGAGTTTTCCGAAGAGGAGCGGAGCAAGTTCACGACCGCCGCGTAGCGTTGCGAGAACCGCGAGCGCACCGAGAATGCCAAGCGCAGGCGCGATCAGCAGGATCGGATAATTCGCATAGTTCGCAAACCAGGCGCCGTGATCCAGTTCCACGGTCTTTTGCAGCGGGTTGGAAGGCCCGTCCATCACCACCGCACTGGTTATGCGATACCCCGACACCCAAAGCCAGCTTATGGCACCGGCGACGATGTAGAGAATGACGGTCAACAGCGCCGCAACGCTGCCATAGGCCCGCGCCCGCGCCTGTATCACGCCATCTGTCTTCAAAACGAGCCATGCCGCGCCATGCATGGTGAGCATGGTGACGGACAGGATGCCGCACAGAAGCGCAAACGGATTGAGCAGGCCGAAGAATGAGCCTTCGTAGAAGATCTGGAGATCGCCGTTGAGCCGGAAGGGAACCCCCTGAAGCACATTTCCAACCGCCACGCCGAAGATCAGCGCCGGCACGAAGCCGCCGATGAACAGCGCCCAGTCCCAACTGTTGCGCCAGGTTTCTCCATCACGCTTGGAGCGGAACTTGAAGCCGACCGGGCGCAGGATGAGCGCGAACAGGATGACGAACATCGCCAGATAGAACCCGGAGAAGGACACCGCATAAAGCGGCGGCCAGGCGGCGAAGATCGCACCGCCGCCAAGGATCAACCAGACCTGATTGCCTTCCCAGACGGGGCCGATTGTATTGATGACGACGCGACGCTCCACATCGGTTCTGGCAACGAAAGGCAGAAACGTGCCGACGCCGAGGTCGAAACCATCCATGGCGGCAAAGCCGATCAGCAGCACGCCGAGCAGCACCCACCAGATGATCCGCAGGGTTTGATAGTCCAACAAATCGCTGAGTATCATGGTTCTTACTCCGCAGGTGCAATGCTGGCCGGGGCTAGCATGGCTTCCGGTTTGCTGTCGGGTTCAGGCCCGGCCTTGATGGCGCGCAGCATCAGGCCCATTTCGATGATGAAAAGGACCGTGTAGATGACCACGAAACCGACGATGGTGAGCAGAACCGTCGAAGCGCCGAGGTTTGATACGGCAACCGCCGTTGGCAATATGCCTTCGATGCTCCAGGGTTGGCGCCCGAATTCGGCGACGACCCAGCCCATTTCAGCCGCGATCCAGGGCAACGGTATGGCAAATACCGCCACTTTCAGAAGGAACGGATAACGGTCCAATGCCCGGCGGGCAGAAAGAACGAAGAACGTTCCCGTCAGCAGGATCAGGAAGAAGCCGATGCCGACCATGATGCGGAACGCCCAGAAGAGCGGCAGAACGCCGGGAACCGTGTCGTTTGCTGCCTTGACGATCTGTTCGTCCGTCGCATTGCGTGGGTCGTCCACATAACGTTTCAGGAGAAGCGCATAGCCCATCCACTGGCTGTTATCGGCAAAAGCGTCCCTCACTTCCTGCGAAACGGCATTGGTGCCACCCGCCGCGCGAATTTTTTGCAGGGCATCATAGGCAACAATGCCGTTGCGGATATGTTTTTCCGCATTCTGCACAAGCTGGTCGATGCCTTCGATGGGCGTCGTCAGCGAGCGTGTTCCAATGAGGCCCATGACCCAAGGAATACGCACGGCGAAATGCGTTTCGCGCGCTTCCTGATCGGGGAAGCCAAACAGGGTGAACGATGCCGGAGCCGGCTCGGTTTCCCACATGGCTTCAATGGCCGCGATCTTCATCTTCTGGTGCTCGTTGGTGAGATAGCCGCTTTCATCGCCAAGGACGACAACCGAAAGCGATGCCGCAAGCCCGAAGGAAGCCGCAACCGTAAGCGAGCGCTTGGCAAGTTCGACCGAGCGGCCCCGCAGGAGATACCAGGCCGAGATACCCAGCACGAAGATTGATGCCGTGGCATAACCTGCCGAAACCGTGTGGACGAATTTTGCCTGTGCGACAGGGTTCGTCAGCACCGCGAAAAAATCGGTGATCTCCATGCGCATGGTTTCGGGATTGAAGGCAGAGCCAACCGGATTTTGCATCCAGCCATTTGCAATCAGGATCCAGAGAGCGGAAAAATTGGAACCTGCGGCGACCGCATAGGTTGCAACCAGGTGGCCGACCTTGGAAAGACGGTCCCAGCCAAAAAAGAACAAACCGACAAATGTGGCTTCGAGGAAGAAGGCCATCATGCCTTCAATCGCAAGCGGTGCGCCGAAAATATCGCCGACATAATGGCTGTAATAGCTCCAGTTCATACCAAACTGAAATTCCATCACGATGCCTGTGGCGACACCCATAACAAAATTAATACCAAACAGCGTACCCCAGAATTTCGTCATCTGCCGCCAGATAAGGCGGCCAGTCATGACGTAAACGGTTTCCATGATGGCCAGCAACACGGAAAGACCCAAAGTCAGAGGCACGAAGAGGAAGTGATAAAGTGCCGTGATTGCAAATTGCAATCGCGACAGGGAGACAATATCGAGTTCCATCTCACTAAAGCCGGTCAACCCGGCCCTCCTGATGTTGTGAGCTGTGCTTGTGCAAAGCCCTTTTTTGAAACAGATGGTTTTC---AAA-TTTCCATCCATTCCAGTCCTGTAATCAAGCGAGCCGCTGA---AGACC--------------CGCCTGCATGACTCACCTCATGGTTTTGAGGATGTCGTCGAAAAGCGGTTCGCCTTTCCTTACCGATAGAATTAGAGCACCTTGATTTAAAACAATGATGCGATTGCAGATTTTCGTCTCTCGACCGATATGTGCGGCAATAAGAAGCGTCCGCCCGGCCGCTTTTTCAGAAAGGCGCGCCAGCACATCTTCCGCCGTTGCGTGATCCAGACCTTCGGTCGGCTCGTCGAGTTCCCATAGCGGCGCATCGGTCAGAAACAGACGGGCCAGCGCCAGACGCCGCGCCTGCCCGCCAGAAAGGCCCATGCCGCCCTCGCCCAGTGCAGTGTCGAGACCGGCAGGCGCATTCCGCATGAATCCGCCAAGGCCCGCCGCCTGTAGCGCATCGATTAGCTCCGCGTCCGTCGCATCCGGCTTTGCCAGCAGAAGGTTGTTGCGCAGGCTGTCCTGAAAAAGCTCGGTCCTTTGCGTGAGAAGCCTTGTGGGCAGCGCCGCAACAGAACCGCTTTCCGCAGCTATCTCCCCCGCAAGCAGGTTGAAAAGCGTGGATTTTCCAGCACCGCTCGTGCCGACGACCGCGACCCGCTCGCCTTCAGCAATATCGAGATTGAAGCCTTTCAGTGCTGTCGCCG-CGGCGCCTTCATGGCGCACCGACACGTTTTCAAGCACGACAGCCTGTCCCGGCACAGG-----CAGCGGCAGGCAAGCCGCTTTCGCCGGTTCTTCAAGCTGCGGCCCGACCCGGCGCGCCGCAAGCACGGTGCGGCCGAGTTCCATCGCGCCACGCCGCAAAGCTGCAAAAGGCTCCATGGCACCGAGGATAATGAGAATGCCGAGCACGGCTACCGGTGCTTCGATCATGCCCGCCCCGACAAGCAGGCCGACACCGGCCAGCCCTCCGGCGAGAATGGCTGCATGGGCTATGCCTAATCCCGCACCTGTCGCGATCTCGATCCGGTTCAGCGCCTTGTCGGCGCTGCCCATATAAGCGTCGGCACGCACAAGTGCCGCCTGCTGCGCCTCCATGCGGCCTGCCATCAGCAGTTCGGTCTGGCCTGCGACCAGATCAATGGCGCGCGCGCGCAATGCTTCTGTTCCCTTGGCGCGCCGGCGCATGGCGGGTTCCGAGCGCATTGCGGCGATAACAGGCAGACCAAGGCCGATTACAAGCAAGGTGAGCGCAACAAGAAGGCCGAAAAGCGGATGCATGAAGCCGAGCGCCACGCCCGCGAAAAGCGCGGTTGCAAGTGCGGCACCAATGGGCACCAGAACACGCAGATAAAGCGAATCCAGCGCATCGATATCGGCGGTGAGCCGGAAGAGAAGCCGCGCCGGGCGTTTCAAAAGTGCATGCGCTGCGGAAGGCTGCGCCCAGCTACGGAAGAGTTTTTCGCGCAGTGCCGCCAGTACGGCAAGCGTCGCATCATGCGTGACAAGGCGTTCCAGATAGCGCGCGCCAGTGCGCAGGATAGCGAGAAGGCGAATACCGGCCGCTGGCGCAAATACGTCGAAGGCAACCGCCGTCGCCGCACTGAGGCCCGCAATGGCGGTGGCCGTGATGAACCATCCGGACAGGCCGAGCAAGGCGATGCCTGCAAGCACGGTGATGGTCGCCGCCGCGATACCCGCATAAAGTGCCACAGCCCTTGAACGGAAAAACAGCCGCAGGACCGGGCGAAGTGAATGCAAACCCTTCATTCCGCAGCCCTCCGTTGGATGACAGCCGCATCGTCGCCGCGATGATCCAGCCGCACGATGCGATGCATCCTGCGCGCCAGCGTTTCATCATGCGTCGCGACGATCAGGGTCTTGCCCTGAGCGAGCCGCACCAGATTTTCCGCAATTTTTTCCGCCGTTTCATGATCGAGATGTGCGGTTGGTTCATCGGCAAGAATAATATCGGCCTCAGGATCGACGGCGATCCGCGCCAGTGCGAGCCGCAAGGCTTCGCCGCCAGACATGCCTGCGCCATTTTCGCCAATCAACCTATTGCCCGCTACGCCTGCCACATGGCTCAAGGCGGTATCATCGATGATCCCGGCAATGGCTGCCCTGTCCGCATATCGACCGAGCGTGATATTGTGGCGGGCAGAGCCTGCAAAAATATGCGGCTTCTGGCCGACCCAGCTCATTCTCTTGCGAAGAGCAACAGCCGTGCGCGGCTCCAGAAGCGTGTCGCCAATGGTGATTTCGCCCGCCTGCGGCGCGGCAAGCCCCGCAATCAGCGCCAGCAACGTGGATTTGCCATAACCGCTTGGCGCCAGCAGCGCGATATGCTCACCAGCAGCAATATCGAGACTGAACCCCTCCAGCACGACGGGGCCGCCGGAATAGCGAAAACCGACATCGCGTAAGGTGACGGAGGGTGCGCATCGCGCCACTTCCGCCG----ATCCTCCCTCGCCAACCACTGGCATGGTGTGATGCGTCAGGCTTTCCAGCGCGTCGATAGCCGCTTCGCCTGCGGCACGGTCATGCCAGACTGCGGAAAGATCGCGCAGCGGCTCAAAAAAGGCAGGCGCAAGAAGAAGAATAAACAGCCCCTCACCAAGCGTCAGCTTGTGGCCCCAGGCGCCGAATTGCAGCGTGCCGAGCAGATGGAAACCGATATAGATCGCCACCATTGCCACGCCAAGCGCCGCAAAAAGCTCCAGCACAGCCGAGGAAAGAAAGGCGATCCGCAGCACCGCCATGGTTTTTGCACGCAGGGTTTCAGCGTTTTCGCGCAGGCGTTTTGCCGTCATGTCAACGGCGTGGAAGGTGCGGATCGTGGTGAGCCCGCGCAGCCGGTCGAGCAGAAAGCCATTCATGCCGCCAAGCGCCACAAGCTGTTTTTCGCTTGCAGCCTTCGCGCGCCAGCCAATCAGCGCCATGAAAACCGGGATCAGCGGCGCGGCGACCAGCAGGATGAGCGCCGCCACCCATGAAAACCAGAGAACAGCCGCCAGAATGATAAGCGGCACCAGCATGACGCGGTAGCGCACGGGAACGAAGCGCGACAGATAAGGCACCACCATTTCAGCCTGTTCGGCAAGGATGCTTGCGGCCTCACCGGAAGAGGGGCGCGATACATCAAGCGGGGAGCGCCGGGCAAGTGCCGCAAAGGCCTTTTCACGAAGGCTTGTAAGTTGTAAGCGGGCGGCATCGAAAGCCTGCGTGCCACC-GCGCGCATCCAGAACGCTGCGAAGGCAGCCAATCACAAACAGAGCGGCGGCGCAGTAATAAATGGAGCTGTCAAAGCCGGTATCGGCGAGCCGCCCCGCTGCATAAGCCAGAAGGGCCGCCTGCGGCAGCCAAAGCACTGCCGCGAGCGTTTGAAACATTGCCCCCCGTTTGAGCAGGGACGGCAT----------TGC--GCGGCGCTGGCGTTTTCCGTCACCTGCCGTTCTGCCGTCTTCTGCCTTCAGGTCTTCCGTTCGGGGGGCAACGGATGTCACTCTCGCTTAGGCTCCTTCTTGGCCGATGTTCTTCCGCGTCCGAGCGCCACGATCCTGTCTGTGGTCTCAAGAAAGCGGGTAACTTTGGCGCCGAGCGCCAGAAGGCTGGTGAGCCGGTCGGTGTCGAGTTTCTTGACGTCGTCATACCAGTTGGTCAGCCGTTCGATCAGGCTGTACATGTCTTTCATGCGGTCCTGGGCATAACGATCACTGTCATCCTGCGGCTGCTCCATCAGCACTTCCCGCAGCACACTCAGGGTCGGGTCGATCTCGCGCTTCTTACGCTCTTCGGCAAGCGTGCGCAAAATCTGCCACACGTCGTCCGGCGTTGTGAAGAAATCGCGGCGGTCACCTGGAATGTGCTTCAGAAGCACGAGGTTCCAGCCCTGCAACTCGCGGATACCCATGGAAACGTTGGATCGTGAAACGCCGAGCGCCTCGACGATCTCATCCGCGCAAAGCGGCTCTGGCGACAGATAGAGCAGCGCATAAATCTGCCCCACCGTACGGTTGATGCCCCAACGGCTGCCCATCTCCCCGAAGTGGAGAACGAACGACTGAACGATTGGCGACAGTTCCAAAA-TCTCTCTCCCGTAAATTCTGAATTTTCAGAAATTACTGAAATCCAGATAATCCAATTGAACCAAACCTTCAATCCGCATGCCCGATGC---AGGCCGCATCAGGACAATTGGCCGCAG-CCCGCGCACTCCTCCAAATGGC----------ACGGGCCACCCCTTCCGATCCCTTGGGAAAGCGAACAGGCGGGCACAAGGACTTGGCAAATGGTGAATATGCTTTCTGAACAGCGCGATAGCCTGCCTGGAGACACACTCCAGAACCGCTATCGGCACATTCAGGGACAAGCAGGCAGCCCTTCCCC-CCGGAAGGCCGCAATTTCCCCATTTCACACCGCGCAGGCACCCTGATTCCGGCCTCCTGCGCACCCTCGGCCTTTCATGCTCACCGACCCTGAAACGACTCGGAAGATGAAGGCAACTCCTTGCTGTCCCGGGTCCGGTCGCGATGAAGCACGGCGCGGCTGAGCAGCATGAGCGTTACCGGCGTTGTGACAACCACAAAGACGGTAATCAACACTTCATGCAGAATCGGCTTCGATTGCAAGATGGAGAAAAATATTATCGACGCGAGCAGGATGCCCCCTGCCCCAAACGAAGAGCCGATCGTGGGCGCATGGACACGTTCATAGAACGTCTTGAAACGCACGAGCCCGATGCAGCCGACGAGCGTGAGAAAGGCTCCCGCCACCAGAAGAAACGAAACAAGGATCGCGGCCCAGAGCGGAAAATCGGCAGCCTCTATCATTCGATCACCTCGCCGCGCATCAGGAATTTGGACAGCGCCACCGTGGCAACGAAACCCAGAAGGGCGATGATGAGCGCGGCCTCGAAATAGATGATGCTGCCCGTGCGGATGCCGAAAGTGAGCAGAAGCAGGAGCGCGTCGAGATAAAGCGCATCGGTCGCCAGAATACGATCCTGCG----CGCGCGGACCAACCAGCAGGCGATAGACCGCGCAGCCCATGGCTGCAACGAGCATGACCTGAGCGGCAAGCAGCGCCCAGAAGATGAGAACTGCGCTCATGCCGATTTCTCCCCTTCAACGATATCCACCGCACCGAAAATCTCGATCAGCGGCCGTTCGTAGCGCTCCTTGATAAGATGTCGCCAGGTTTCGGCATCTTCAAGGTCGAGAACGTGGATGGTAAGTATCCCGCGCGCGGCATTATAGTCCACCCATGCCGTGCCGGGGCTGGCTGTAATCATGCAAGCAAGAACGGCAAGCGCGGTGCGATTTTGCAGCTCAAGCGGTATCACCACAAAACCCGGATGGCGCTGGCGCCCCGGCGACAGGATGAGCCGTACGACCGCGATATTCGAGCGCAGGACATCAATGCTGGCGGCATATAACAGCCAGATCATCATGCGCGGCGAACGTATATGGTTTTTCTGCGGCTCCAGCGCCATCATGACCCGGCAGGCACCAAACGCGATCACCAGACCAAGGATGAACTGCGCGCGGGTAAAACTATTGAGCAGCAGCCAGAACAGGACGAGCGAAACGAAGAGCAGCGGATAGGGAAGGATTTTCTTCATTGCGCGCCCGCCGTTTCTGCGCCAGTGCGCGGCGCCCTGAGGACACTGTTGATATAATCATCCGGATTATGCAGCGAGCGGGCTGTTTCATCCATATAGCGCATAGTGGGACCGGCCGCGATAGTGAGGGCGAGGCACACACCCAACAGACCGGCAATCGGCACCACTTCACGCACCAGCACACGCGGCACATTGCCCTCCAGCGAAGCCCAGAAAGTGCGGATGCCGGTTCGCGTCATGGCTATCAGCGCCGAAAGGCCGGAAAGCAGGATAAGTGAAACCAGCACCCAGCTTGCCGCGCTGACCGGCGCGGTGAGCTGGGGGGCAGAGCCATCTCCATTGAACACCGCCGTCAGAATGAGGAACTTGGCGAGGAAGCCGGAGAATGGCGGCAGGCCGATCAGCAGGATAGCGCAAATGCAGAAACATGTGCCGAGAATGGCGAGCGTGGCAGGCAGAACCGTGCCGACTTCCTCCTCGTCTTCTTCCTCCTCGTCATCGCCATAGGCCTCCATGGTAACGGCAAGAACGTTTGCGGCTGCATCCTGCCCGCGCTCGACCAGCTCGATCAGCAGGAAAAAGGCAGCAATGGCGAGCGTAGAACTGACCATATAGAAAAGTGCGGCACCCGTCATTGCCGTATTGCCGCTGCCGATGGCGGCAAGCAGTGTGCCGGACGACACCAGAATGCTGTAGCTGGCAAGCCTGCCCATTGCCTGCGAGGCGACGACACCGATAAGGCCGAAGGCCAGCGTGATCATGCCGCCGAAATAAAGCCAGTCATTGCCGAACCCGTAGGATGAACCGGCGCTGATGCCGAACATCAATGGCGACAGGCGCAAAAGCACATAGATGCCGACCTTGCTCATGATCGCAAACACCGCTGCAACAGGTGCGGCGGCAGCGGTATAGGCCGGTGCAAGCCAGAAATTGAGCGGCCACATGCCCGCCTTGATGAGAAATGCGACACCCAGCACTGCGGCGCCAGCTTCCAGCAACATGCGGTCTTGCGCCGCCACATGCGAAATGCGCTGTGCCAGATCTGCCATATTGAGTGTGCCGGTGACGCCATAGATCAGGCTGACACCGATCAGAAACAGCGATGAAGCAACGAGATTGACCGCGATATAATGCATCCCGGCCTTGACGCGCGCCGGGCCCGAACCATGCAGCGCAAGACCGTAGGATGCTGCCAGCATCACCTCGAAGAAAACGAACAGATTGAACAGATCGCCGGTGAGAAAAGCCCCGTTGAGCCCCATCAGGAGAAGCTGGAAAATCGTATGGAAATGCGGGCTCGCCTTGTGCCAAGAAGCAAAGGAAAAGCTGAGTGCGGCCAGACCGAGCAGGCTGGCCAGCACGAGCATGAGTGCCGCCAGCCGATCCAGCACCAGCACGATGCCGAACGGTGCCGGCCAGTTGCCGATCAGATAGACAATGGCTTCGGGAGCCTTTTCGCTTGCCATGCCGACAAGTGTGATGGCAAGCGCAATCAGGCAGACCATGGATACGAAGCTGATTGCCATTTTCAGCCTGCGCCGGCGCTCATCGAACAACAGCAGCACCGCCGCCGTGACGAGCGGCAAAACGATGGGAGCAACGACGAGGTGTGTTTTCCAGTCCATCGTCAATTCTCCTTGCCGTCAACATGGTCGGTTCGGGTCAACCCGCGCGAGGCAAGCAGCACGACAAGGAAAAGCGCCGTCATGGCGAAACCGATGACGATGGCGGTCAGCACCAGTGCCTGCGGCACGGGATCGGTGTATTGCGCGGCCTGCACATCCAGCCCGGATTCCAGAACCGGCGGTGCATCGGTGCGCAGCCGCCCTATCGAAAAGATGAAAAGATTGACCGCATAGGAAACGAGCGACAGGCCAATGGCAACCTGAAAGGTGCGGGGACGCAGGATGAGCCAAACGCCGGAAGCCATCAGCACGCCGATTGCAAGAGCGAGAACAAGTTCCATCAGTTCTCCTCCTTCGCTGCCGCCAGTTTTTCGACACGATGCTTGCGGATCGACTGGTGCGCCAATGCGATCAGCACCAGCACGGTCGCGCCCACGACCAGAAGAAAGACGCCAAAATCAAACAGAAGCGCACTTGCTATCGGCATTTTCCCGATATGCGGAATTTCGGCATAGCGGAAGAAGGATGTCAGGAACGGATAGCCGAAAAACCACGCGCCCATGCCCGTTGCGGCAGCAAATAGCAGACCAAGCCCGATCCAGCGCAAGGGCAGGATGCGCAATCTGTCTTCCACCCATCTTGTGCCAGAAGCCAGATATTGAAGAAGAAATGCAATGGCAAGCGTGATGCCGGCAGCAAAACCGCCGCCTGGAAAATCATGCCCGCGCAGGAAAAGATGCACGGCAAGAACGATAATGACGGGGAAGAGCCAGTGCATGATGACAGATGGCACCGCCAGATAATCTGCAAGCGTCTCGCCCGCCTTGCGGCCCGGCATTGCCTCGTCATAGGCGTCCTGGATTTTCTGCTGGTCGGTCGAACCGGTACTCTCAGGCGCAGGGCGGAAACGGCGCAGGAGCGCAAAGACCGTGAGGCTGACAATGCCAAGCACAGCAATTTCCCCGAACGTATCGAAAGCGCGAAAGTCAACCAGAATAACATTGACGACATTCATGCCACCGCCACCCGAATAGGCGTTTTCGAGGAAATAATCGCCAATACTGCTGGGCGACGGGCGCGTCATCATCGCATAAGCGATGACGGCTACACCCGCCCCGCTGACAACGGCCAGGGCAAGGTCGCGGTAGCGGCGCAGACGCGGACCGAAATTGACAGAAGCTGCGGCGTCTGGGTCTTCCCAACGTTTTGGCAGCCAGCGCAGGCCAAGCAGCAACAGAACCGTGGTGACGATCTCGACCAGCAATTGCGTTACCGCAAGATCCGGCGCGGAAAGCCAGACGAAGGTGATGCAGGTGATGAGCCCCGCCCCGCCGAGCAGGATGAGCGCTACAAGCCGGTGGAACTTTGCCTGATAGGCAGCCCCGACGGCACATGCGCCGCCCAAAATCCACAAGCCCGCGAAAATGGGATCAACGGGTTGCACGCCAAGCATGCCCGTGGGGATGCCCGCTTCGAGAATGGGCCATGCGGCTGCCACCACGGCAAAGGCCACGACAATGCGAAGTTGCGGCCGCAAACGGCGTGTGGAGAGAAAGGTTTCGGCCTTGCGCGCCCAGTTCCATGATAGCGTGACCAGCACACGCTCGAAAATACGCTGCCCTTGCAAATGCCGGAAGAAGGGCGGGCCGTCCTCGCTCGTCGCCAGATAGTTTTTCAACAGCCAGTGCAGCAATATGCCACCGACCATCGCGACGATACTCATCATCAAGGGCAGGTTGAAACCATGCCAGACGGCAAGGCTGTACACCGGTGTTGCCTGCCCCAGAACGGATATGACCGCTGAATGCAGGAACGGGCCGATGGAAAGCCCCGGCACAATGCCGATCAGAAGGCAGAGCAGCACCAGAAGCTCGATCGGACGCCGCATCCAGTGCGGCGGCTCATGCGGCTCCTTTGGCAGATCGTGCGGCGGGGGGCCGAAGAAGGTTGAATAGATAAAGCGTACCGAATAGGCGACCGTGAAAATACCGGCGATTGTCGCCACATAAGGCGTAATCGTATCCAGCCACGAAACCAAGTGGGTTTCGACGGATTCGGCAAAGAACATTTCCTTGGAAAGGAACCCGTTGAGCAGCGGCACACCTGCCATGGCGGCACTCGCCACCATGGCGAGCGTGGCTGTATAGGGCATAGGCTTCAGCAAGCCGCTCAGCCTGCGCATATCGCGCGTGCCGGTTTCATGGTCGATAATGCCGGCCGCCATGAAAAGCGACGCCTTGAAGATTGCATGATTGACCATGTGGAAGATTGCAGCCACCGCCGCAAGCGGGCTTCCAAGGCTCAAAAGAACTGTGATGAGGCCAAGATTGCTGATGGTCGAATAGGCAAGTAGCCCTTTCAAATCCTGCTGGAACACCGCAAAAAAACTGGCGATCAGCAGGCTGATAAGCCCGGCCCCCCCTAAAATCCAGAACCATTCTTCCGTACCGGCCAGCACCGGCCACAAGCGCGCCAGCAGGAAAACACCCGCTTTCACCATTGTTGCCGAATGCAGATAGGCCGATACCGGCGTTGGCGCCGCCATGGCGTTTGGAAGCCAGAAATGGAACGGAAACTGTGCGCTTTTCGTGAAGGCGGCGAGCGCAATCAGGACCAGAATAACCGTGTAGAGCGGATGGGCGCGGACGAGATCGCCCGCGGCAAGCACCCTGTCCAGATCATAGCTTCCAACCACATGACCAAGCAGCAGAACACCTGCCAGCAGGCAAAAGCCGCCAATGCCGGTGACGGTAAGCACCATGCGCGTACCATCGCGGGCGCTGGCATTATGGTACCAATAGCCAATCAGGAGGAAAGAGAAAACGCTCGTCAATTCCCAAAAGACGGCAAGCAAGACGATATTGCCCGACAGTACAATGCCGAGCATCGACCCCATAAAACCCAGAAGGAAAGAGAAGAAGCGCGGGACCGGATCTTCCGGCGACATATAGTAACGCGCATAAATAACCACCAGCAGGCCGATGCCGGTAATAAGCATGGCAAAAAGCCATGCAAAACCATCCATGCGCAAGGTGACGTTGAGGCCATAGGCGGGGAGCCATTCCAACGTACCATGCAGAATCTTGCCGCCCGAAACGATGGGATAAATACTGGCAGTGGCCACGAAAGCCACAAGCGCGATTGCTGCTGTGAACCATGCCGAGCCACTTCTGTCAGCCCGCCTGAAAAGACCCGTGATCGCGCTGCCAAGAAATGGAAGAAGGACAAGCAGGAAAAGTATTCTGCCGTCCATCGTCATGCGCCACTGGCCTCCAATCCATTACCGATGTTGATCCGAAGCAAGCACCGCTCGATGATACAGCAACAGGAGCGTGCCGGATAGTTGTCGAGAGGAATCATATGTTTCAATGTTTTTATTATGACGGGAATAAGAACATTATGGCAATAGCTTTCAATGGCTTATCGTGATTATTTAACGGATTTTATC-TATATTTTACGAGAAATTCTATAATTCGCCATCATGACCGTTCGGCACTGTGCCAATAC--GATT------CATATTGGCGTGCAATTCTTGCAGAGGAGCGGATCGATAATCTGGGCGCGGAAATGAG-TTTTCCGCTTCGCAGGATTCGGTTTCCGGCGGCGTCCGTATGCTGGCCGAAAATCGTGATGCCGCGACCGATCTCGTGGCGCTTGCCGTCAACGAGCCGCGCTTCGATCAGGAAGCCATCGACCGCATTCGCCAGTAGATTGTTGCAGGCATTGAGGCCGCACAGCGCAATCCGTCTACGATTGCGTCGCGCAAGTTTGCCGAAGTGCTTTACGGCAACCACCCTTATGCGCGTGACGATGAGGGAACCGTGAAATCCCTGCAATCGATCAGCCGCGATGATCTTGCGAATTTCCATCGCAAGAATTTCGCCCGCGACAAGCTGACCGTTGGCGTTGTGGGTGCCATCAACGCCAAGGATCTGGGCGTCATGCTCGACAGGATTTTTGGCGACCTGCCCGCCTCGGCGGAACTGGTTCCGGTGCCGGATGCGAAGCTTGCGCTTGGCACCACCACCAGCCTGAATTTCGATATGCCGCAGACGTCGATCAGCTTCGTCTACCCGGCCATTCCGCGCAAAGACCCTGAGTTTTTTGCCGCCTATCTGATGAACCATATTCTGGGCGGCGGTTTCACCTCGCGTCTTTATAACGAAGTGCGTGAAAAGCGCGGCCTTGCCTATTCGGTGTCCTCGTCCATGGTCATGCACGACCATGTTTCCGAACTGATGATTTCCACCGCCACCCGGCCTGACAAGGCCCAGGACTCATTGAAAATCATTCGTGAGCAGGTTGCCGCCATGGCCAATGACGGCCCGACCGAGGAAGAGCTTGCCGCAGCCAAGAGCTTTCTCAAAGGCTCCTATGCGGTGAACAATCTCGATTCGTCGGGAGCTATTGCCAATACGCTGGTGAGTTTGCAGGAAGCCGGGCTTCCAAGCGATTATATCGACAAGCGTTCCGAACTCATCGATGCTGTCACGCTGGATCAGGTCAAGGCCATTGCCTGGAAACTGCTTCAGGCCGAGCCTGCGATCCTGATCTATGGACCGGCGCAAAGTTAAAAGGTGTCCCG-TGGATAAGGCCCTGTCGTCATCGCCCCGTTTCGCCGTTGCCTTTGGCGGCGGCGGCGCGCGTGGCATTGCCCATATTCATGTCGTCGATGTGCTGAACGAATTGGGCATCCAGCCCGTTGCCATTGCCGGATCGTCCATCGGTTCCATTATCGGTTCGAGCATGGCGAATGGCATGTCCGGCAAGGACATATATGACTATATGGCGTCTATCTTCACCAATCGTTCGGAAGTCGTCAGGCGCATGTGGCAGACCCGCCCGGCCCATTGGGCGGAGTTGTTCAAGGGCGGGTTGCGGGTCAGCCAGTTCAATATCGAGAAAGTGCTGGATGTTTTTCTGCCCGACAGCTTCCCATCCAATGTGGAAGACCTGAAAATTCCCATGACCATTACGGCGGTGGATTTTCATGGCGCGCGGGAGATTCATATAAGCGATGGTGATTTACGCTCGGCCATAGCTGCGTCCTGCGCCATTCCACCCGTTTTTGCGCCGGTGCGCCGCAATGGCCGCATTCTGGTCGATGGCGGGCTGTTCAATCCGGTGCCGTTCGACCTCCTTTTCGACAAGGCGGATATCGTCATCGGCATCGATGTGGTGGGAGGCCCGGTCGGCCCCGACGATCATATGCCCACCACGTTTGAGGCGGTGATCGGCACCAGCCAGCTTACCATGTGCTCGATCATTGAAAACAAGTTCCGCTATCGCCCGCCGCATATTTTCGTCAGGCCCAATGTGGAGCGGATCGGGCTGCTTGATTTCCTGAAATTCGAGCAGGTCATAAGCCAGAGCGCAGCGGTGCGGGACGAGTTGAAACGCGCGATCGAACAGGCGCTCGATGGCAAGGTCGCCCCGAT----------CCTGCCGGAAAAATTGCCTGATCTTTGATAAGGAAGCGGGTTACTCCGCGGCAACGGGTGCGGCGGCCGTTTCCTGCGGGGATGGCGCGCGCTGCCCATCGTCCG---ATTTGTCGATGCGCTGGCCCTCGCGCGTGGGCTTGACCAGCGGTTCGGGCGTAACTGGCTTGTTGAAAAGCAGGTGGCGCCCCGCCATGATCCCCTCTGATGCCTGCACATGCAGCCGGTCTTCGTCGCGCTGGCGCACATCTTCGCGGATCGCATAGGCATTGGCTTCGGAAAGGCCCAGCCCCTCCAGCGTGCGCTGCCCGAACAGAAGGCCGGATTCAAAGGTTTCACGCAGCTCGTATTCCACACCCTGCGCGCGCAGTTGCAGCGTATGTTCGCGGTCATAGGAGCGCACGAACAGGCGCACGTCGGGATATTCCGACTGGATCAGATTGACGATGTGGTTGGTCGTCGATTTCTTGTGCGTGCAAATGGCAACGATCTTGGCCTTGCGGATGCCTGCCGCTTCTAGCACATCCTTGCGGGTGCCATCGCCAAAATAGATGCGGAAACCGAACTTGCCGGCCGCGCGGACACGGTTGGAGGAACTGTCGATCACAGTCACATCAATGCCGCCGGCAAGGAGAATCTGTGCCGCGATCTGCCCGTAACGCGAGAAGCCGATCATGAGGACATCCGAGCCCGCGCCGTCGAAATTTTCCTCGATTATATCGTCGGCCTTGTCCTTGATGAGAAGCCTTGAACCGATGGCGACGGAAAGCGGCGTCAGCGCCATGGAAACGGTGACTGCTGCGACCAGTTCGGAACCGAGTGCGCTGGAGATGATTGCCGCAGCAGAGGCGGCGGAAAAAAGAACGAAAGCGAATTCACCGCCCTGCGGCAGCAGGAAGGCAATGCGCACCGCATCATTGTGACTGGAGCGGAAGATGCGGCAGAGAAGGTAGATGATGACAATCTTCGTCGCCATGAAAATGGGGACGGCGGCAAGGATCACGGCCCAATATTCCAGGATAACGGAGAGGTTGAGCGAAAGCCCGACTGCAACGAAGAACAGGCCGAGGAAAATTCCGCGGAACGGTTCGATGTCGGCTTCCAGCTCATGCCGGTAGGAGGATTCGGCGAGCAGCACACCTGCAATGAATGCGCCCATGGCCATGGAAAGGCCCGCATATTGCAGGAGGCTTGCCGATCCCAGCACCACGAACAGGGCGGCTGTGATCATCACTTCGCGCGCACCCGTATTGGCGATGATGCGGAACATGGGATTGATGAGATAGCGCCCGGCAATAACCAGTGCGGCAATCGAGGCAATGGCCGTGGCAAGATGAAAGCCAGCACTTGCCTGCGAGGGTTCATTCGGCGAAAGGGCGGGAATGATTGCCAGAATGGGCACGATGGCCAGGTCCTGGAACAGCAGGATGGCGAAGGCGCGCTGCCCGTGCTTCTGGTTGGTTTCGGCACGGTCTTCCAGAACCTGCATGGCAAAGGCGGTCGAGGAAAGGGCAAGGCCGAAGCCGATGATAATGGCGGCTTCCGTATCCAGCCCGGCAAGATAGACGCCAAGCGCGGCCAGCGCCGCGCCGCACAGGAGTACCTGTGCGGTCCCCAGACCGAAGATCGAATGGCGCAGCGACCACAGGCGTGAAGGGTTCAGTTCAAGCCCGATGATGAAGAGCAGGAAAACCACACCCAATTCGGAAAAATGCAGGAATTCCTCGCCATCCGCAATGAGGCGCGCGACCGGGCCGATGGTGATGCCCGCAGCAAGATAGCCAAGCACGGTGCCAAGCCCCAGTCGTTTGAACAGGGGCGCGGCGATGATAGCACCTCCCAGAATTATCAGGCTCTGTAGGTAAAGGCTCCCGCCATTTGCGACCATACTGTGCTCTTGGTATTTGAAG-ATTGTAGATGAGGTTGCCTTGAAGACCCCCGATTTCGGCAATATAGAAACAAGATATGGCTGCAATCAGCCCGATGTCGAACAATTTGACGATTTTTTTTGGCAGGTCCCGATTG-GGGATAGTCGTGGATCAGGGCTTGCAGCCAGGCGGCAGTGAGCCTGCAACGTTTGGATTGTATAATGATTTCAGATAATTCGGCAGATAAACTCGTAGAACGCGCTGCCGAACTGGTGGCTGCTGCAAAGCGCGCTGGTGCGGACGAGGTTGACGCGGTTGTGATGCGCGCGCGTTCTGTCAGCGTGTCTGTCAGGCTTGGCAAGGTTGAGGGAACCGAATCGTCAGAGAGCGACGATTTCGCGCTGCGCGTATTTGTCGGGCGTCGCATTGCCAGCGTTTCGGCCAATGCGGGCGCCGACCCGCACCGCCTTGCCGAACGTGCGGTGGCCATGGCGCGGGTGGCGCCGGAAGATCCTTATGAACGATTGGCCGATCCGTCGCTTCTGGTAAAATCGCCGCGCGATCTCGACCTGTTCGATGCGACCGAGATCGATACCGCGCGCCTGACCGAAGACGCGCTTGCAATGGAGGCGGCGGCTCTTGCTGTTTCAGGCGTAACCAATTCCGGTGGTGCGGGTGCATCACGGAGTCTTGGCGGGATGGTTCTTGTCACCTCCACCGGCTTTTCCGGCCATTATGCGGCCACGCGATTCGGGCGTTCGGTTTCGGCCATTGCGGGCGAAGGGACCGGCATGGAGCGCGATTACGATTTCAGTTCGCGCCTGCATTTTGCCGATCTCGACGCGCCGGAAGCTATCGGGCGCAGCGCCGGGGAGCGCGCCGTGCGCAGGCTGGGCGCCCGGCAGGCAAAGACCGGCCCGGTGACCGTGGTGTATGATCCGCGTTTGGCGCGCGGCATTGCCGGGCATCTGGCAAGCGCCATCAATGGCGCATCGGTTGCCCGCAAGACGAGCTTTCTGCGCAACAGTCTGGGCAAGCCGGTTTTGAAACAGGGCATCAACGTCACCGACAATCCGCTGCGTGTGCGCGGCCCGTCTTCACGTCCTTTCGATGGCGAGGGCATTGAAGGCCAGCCGCTTACGATGGTTGAAGACGGTGTGTTGCAGCATTGGCTGCTGTCCGGCTCAAGTGCGCGTGAGCTTGGCCTTCAGGGCAACGGGCGCGGCGTGCGCTCCGGTTCGGGCGTCACGCCAGCCTCCACCAATTTTGCCATCGAACCCGGTACCCAATCACCGGAAGAACTGATCCGCGCCGTTGGCACGGGCTTCTATGTAACGGAAGTGTTCGGGCAGGGCGTGGACATAATTAGCGGCCAATATAGCCGCGGCGCATCCGGTTTCTGGATCGAGAATGGCGAGCTTGCTTACCCGGTGAGCGAAGTCACCATCGCGTCGAACCTGAAGGACATGTTCCTCAATATGACGCCTGCGTCCGACATCGACCGCAATTTTGGCATGGCTGCGCCGACCCTCGTGATCGAAGGCATGACCCTTGCCGGAAACTGACAAATATAGCGATATCGGCACGGAACTTGATTTGCTGCGAGAGGCGGCGCGCGAGGCCGGGCGCATCGCCATGCATTATTTCGGGCGCTCGCCGGAGGTCTGGCTGAAGGATGGCGTTTCGCCGGTCAGCGAGGCCGATCTGGCTGTGGACCGCTTTCTCAAAGAAACGCTTCTTGCAGCGCGGCCCGATTACGACTGGATTTCGGAAGAAACCGTCGATGAGCGGGCGGCGGCTGAACGGTCACGCGCTTTTGTTGTCGATCCCATCGATGGCACGCGCGCCTATATTGGCGGGCAGGATCAATGGTGCGTGAGCATTGCGATCATTGAGAATGGATCGCCAGTT-GCAGGCGTTCTGGAATGCCCGGTGCGCGAGGAATTGCTGGAGGCGGGCAAGGGGCTCGGCGCCCGGCAGAACGGATGCCGGATTCATACG----AAAGTGCCTCTTGCGGGGGAGGAAATTACCATTGCTTTCGCGCGCAACCAGATCAATGCCCTGCCGGAGCAATGGCGCGGCCCTGTGCGGGTTCATCCTTACGTGCCGTCGCTGGCCTATCGCATTGCGATGGTGGCGCGCGGCGACATTGCGGGAACCTTCATTCGGCCAAATTCGCATGATTGGGATCTGGCTGCGGCGGATCTCATTCTCAGTGAGTCGGGTGGGGCAATCCTCACAAGCAAGGCTCTACCGCTCGTTTATGGCGGGCCGACGAGGAGCCACGGCGCTCTTGTTGCAGCCAGCGGAAACTTGCTACGGGAAATGTTGAGTGTTGTGGCAGACCAGCCATTGAGCTAAATCATGCCGCGAAAGAAAATTATTCAGGGATTCATCTCATGAGCGACGCAGGCGACAATAAGCAGCTTCTTCATCTGGTGTTCGGGGGCGAGTTGAAAAAGCTTGACTCTCTCGAATTCCGCGACCTTCAAAACCTCGATATCGTCGGTATCTACCCCGATTATGAGAGCGCAAAGACGGCCTGGAAGTCCAAGGCCCAGCAGACCGTTGATAACGCCCATATGCGCTATTTCATCGTGCATCTGCACCGGCTCCTCGACCCGAACAACATGACGCTGAAGGCGGAATAGGCGCCTTTATCCGTTGCCGGCGAATATCGCATGAAACATGAAGATGGCGTGACGGAGCGGGGTATGCAGAAGAAGAAGGGCGGCCTGGCGAAGCGTCTGTGGCGGCGTATTCGCGGGCCTCTGGCGCGCTCTGCGGCGGTAAAGTCCATTCTTGTCTGGCTGATCGCTTCCTATCTCAAGCTTGTCCATGCAACCAATCCGCGCCTGAAGGATTCGGCCAGTTCGGAGGACATCGTTCACGATTTCGCTCCGTTCATCGTCACCTTCTGGCACGGCCAGCACCTGATGGGGCCGTTTCTGCGGCCAAAGGGGCTGGAGCTGGTTGCCATGTTTTCCCGCAGCGCGGATGCCGAGCTCAATGCCCGTGTGGCGGAGAAGCTGGGGCTTCTCACCGTGCGCGGTTCCGGCGGGCGCGGAACACGCGCAAACCCGGAAAAAGGCGGGGCGCGTGCGCTTCTGACCTTGAAAAATGCATTGAGAAAAGGGCAATCTACGTCAATGATCGCTGACATTGCCCATGGTAAGGCCCGTGAGGCTGGCGAGGGGATCATTTTGCTGGCAAAATTATCCGGCCGGCCGATCATTCCGCTTGCATATGCCTTTTCGCGGAACCATGTTCTGGAAAAGACGTGGGACAAGACGACAATTCCGCTCCCGTTCGGGAGATCCACCATCGTGCGTGGCGATCCCGTATGGGTGGATGCCGATGCGGATGACGTGCAACTGGAAGAAAAGCGTGTGGAACTGACACGTCAGCTCAACAGGGCGACGGACAGGGCCTATGCAGCATTGGAGAAAGCGAAATGAGCGAACGATGGGCGCGCAGCATATTGTCAGCCTACCGTTTTCTCGGCTCAGCCGCTTATCCTTTCGTGGGAAGCTACATCGCCTACCGTGCCTCGCGCGGCAAGGAAGACCGCTCCCGCCGTGGCGAACGCTATGGCAAGAGCGCGATTGCCCGCCCGCAGGGGCCGGTTATCTGGGCGCACGCGGCAAGCGTGGGCGAAACGATTGCGCTTGTGCCGCTGGTCGAGCGTATTGTCGCGACGGGCATCCATGTCGTGATGACGACGGGAACCGTCACCTCTGCCAAGGTGGTGGCAGATCAATTAGGTTCGCGGGTCATTCATCAATATGCACCGCTCGACCTGCAACCGGCAGTCGATCATTTTCTCGATCACTGGAAGCCGGATCTCGTGATCGGCTGCGAATCCGAAGTCTGGCCCGCCACGGTGCTGTCGCTCGGCAGCCGCCATATTCCGCATGTGCTGGTGAACGGGCGCATGTCCGACCGCTCCTTCGCTGCCTGGCAGAAGCGCCCAGCACTGGCCGAAGCCCTGTTTGAAAATTTCGCGCATGTGGTGGCCCAGTCTGAGCTGGACGGTGAACGTTTCCGTGCTCTTGGCGCGCGCCCCGTCAGCGTGTCCGGCAATCTCAAGGTCGATACGCCGCCGCCGCCTTCTGATCCGCAAGCCCTGTCGCTGATGCAGCGCCAGGTTGCAGGCCGGCGCACATGGGCGGCCATCTCCACCCATGACGGGGAGGAGGAAATTGCCGCCGAAGTGCATCAGATGCTGAAGATGCGCTATCCGCGCCTTATCACCATCATTGTTCCGCGCCACCCGGACCGCGCACCGGCCATTGAAGCGATGCTTGCCGCCAAGGGATTGAAGGTTGCCAGAAGAAGCACGGGCCAGCCGATCGAAGCGGATACGGATGTGCTTCTGGGCGATACGATCGGCGAAATGGGGCTTTATCTGCAATTGACCGAGATTGCCTTCATCGGCAATTCGCTGACCAAGGAAGGCGGACACAACCCGCTGGAACCGGCCATGATGGGTACGGCCGTTCTGACGGGGCGCAATGTGCAGAATTTCCGCGAATCCTTCCAGCGCCTCATCAAGAATGGTGGCGCACGCATCGTAAAAGACCGCAACATGCTGGCAGGCGCGATCAATTTCCTGTTCAACAACCCGCAACATCTGCGCGCTATGATCAATGCCGGCGTGACCACGGTGCGCGACATGCGTGGTGCACTGGATCGCACGCTTGCCGCACTTGAACCATTCATCCAGCCGCTGGTCTTGCAGGCGCAATTGCCGGGCAACCGGAACGAGCCTGCGT-TCAGTCTGGACGAGCACTGACCATGGCAAGCGAGGCGCCGCCTTTCTGGTGGGACGAACCTGATTGGCGCGCCCTTGCGCTGGCGCCAGCCGCCTGGATTTACGGAAGGGTTTCCGGTCGCCGCCTCATCAGGGCCGTGCCGCCCAGGGTTTCCCTGCCCGTTCTGTGCGTTGGCAATTTTACGGTTGGCGGCGCGGGCAAGACGCCCACGGCCATCGCTTTTGCCAGAGGGGCGATTGCGCGGGGCATGAAACCCGGCATCGTTTCGCGTGGCTATGGTGGCAATTATAGCGGGCTGCATCTGGTCGATCCCGGCCATGACGGCGCGCGGCATGTGGGCGACGAACCTCTGCTTCTGGCGCGTCATGCTGCGGTGGCGCTCTCGCCGGACCGGGTAAAAGCAGCCGAATATCTCAAATCGCTGGGCTGCGATTTCATCATTATGGATGACGGTTTCCAGAGCGCGCGGCTTCATGCCGATTTTTCGCTTCTGGTGGTGGATGCTTCGCGAGGCATAGGCAATGGCCGGGTGATACCGGCGGGGCCGCTGCGCGCACCCCTGACGGACCAGATGCGCAAAACCGACGCGCTGCTATGCATCGGCAAGGGAAATGGGGCTGATTTCGTGATCCGGCAGGCCGCGCGGGCTGGAAGGCCGATCTATCACGCTCAGTTGCGGCCCTCGTCGTCAGCCACGGTGGCGGGCAGGCGCTGGCTTGCCTTTGCGGGCATCGGCAACCCGGACAAGTTTTACGAGAGCGTTCGCCAGGCGGGCGGTGAAGTGGTGGAAACGCATTCCTTTGCCGATCACTACAGCTTTGAGCCTGACGATATTCGTGGCCTGGTGGATATGGCGCGGCGGCAGGGGCTTGGCCTCATCACCACGGCAAAAGATCATGTCCGCCTTGCAACAATGCCCGGCGTTCCGCCGGAGTTCCTGTCGAAACTCGCGGTTCTCGATGTCGATCTGGAATTTGATCGCACCGATGCGCTTGACCATATTCTTGATACGGTTGTCGAGCGGTTCAAAAGCCGCCTGCATGGGTGAGAAGGCTGAAAGATCAGGCCTTTTTGCGGCTGCGCAGTTCCGGGTTCATCTCAAGTTCGCGCTCGAAGGAGATGAGGCCGCTCGCATAGGGTTCCTGCCGCGCGACGCTCCAATATTTCAGCTCGTCGAGCGGGATGGGGGCGCCCGTCACGGCGCAGCTAACGAACGAACCGTGCTTGACGATTTCATAGTCGCCATCGAGATAACGCAGGACAGCTTCCGAGGAGCGGGGCGATTCAAATCTGTTCATGTGCCTAAAACCCTTTGTAGCAAACTTTAGCAGAGCAGGCCGCCTTGCGTCCAGACCATGTCTCGCAAAACCGGTTCCCACGTTTGGCAGACATGCATTAGCGTCTGCCGAAGAGCCGCTCGATATCGGTGAGTTTCAGCTCGATATAGGTCGGGCGTCCATGGTTGCAGGTGCCGGAACCGGGTGTTGCCTCCATGTCGCGCAGGAGGGCGTTCATTTCTTCCGGTTTCAGCCGTCGGCCTGAACGAACCGAACCATGGCAGGCCATGGTGGCCGCCACATGATGCAGCATGGCCTTGAGTCCGTCTGCCGTGTCGTGTTCCGCAATCTCATCGGCAAGATCGCGGATAAGCTGCTGCACGTTCATTTCGCCGAGCATGGCCGGTGTTTCGCGCACGGCGATTGCTCCGGGGCCGAACTGCTCCACCCCCAACCCGAACCTGGCCAATGTTTCGGCATGGCCTGCCAGCCGCTGTGCATCTTCTTCCGGCAGATCGACGATTTCGGGAATCAGCAACATTTGCCCGGCGATGGGCCGTGCATGAAGCGCATTTTTCAAGGCTTCATAGACAAGGCGTTCATGCGCTGCGTGCTGGTCCACAATGACCAGACTGTCCTCCGTCTGGGCGACGATATAGTTTTCATGAATTTGCGCGCGTGCCGCACCCAGCGGCTTTTGCATAAGTTCAACGGGGGCTTCCGCCACGC-TTGCCCGTGCATCTGCTGCCGGCACGGCAACGTCACCCAGGACAGCCTGTCCGTTTTCCCGGAGTGCCGGGGCAGCTTGCAGGTCCAGCGGGCGGTGGGCGGGATGCGCGGTCTGTGGCGACCATTCGCTGCGGGGTGCAGGCGGCGCGGTGCGCCAGCTTGCCGGTGAATAGCTATTTGCC------GGTCGCGGGGCAGAT--TGCTGCGCGC----CAAAACCTTCAGCGCGAAAGGCCTGAAGCATTGCTTCCGCGCCGCTGGTGGCGGGGCGAATGCCGGATTGTGCCAGCGCCTGCTTGATCGCACCGACGATCAGCCCGCGCACGAGGCCCGGATCGCGAAAGCGCACATCGGCCTTTGCCGGGTGAACGTTTACATCCACCAAAGCCGGATCGAGTGTCAGGAACAGGACGGCGACCGGGTGCCGGTCCCGTGCGATCACATCCGAATAAGCGCCGCGCAGGGCGCCGAAAATCTGTTTGTCGCGTACGGGCCGCCCGTTCACATAGGCGAACTGGTGCAGGGCATTGCCGCGATTAAAGGAGGGGATGCCCACGAAACCTGCGAGCCTTACGCCATCGCGTTCGGCATCAATGGCAAGCGCGTTTTCACCGAATTCCCGGCCCAGCACCTGCCCGATACGCTCCAGCGTCGCCTCTGCGCCAGTGCCGGTGGCGGGCATTTCAAAGGGGGTGCGGTCGGTTCCGGCGAGGGAAAAACGGATATGCGGAAAGGCGATGCCAATGCGCTTTACCACGTCGGTTATGGCCGTGGCCTCAGCCCGATCCGTCTTCATGAATTTCAGGCGCGCGGGCGTGGCGTAAAAGAGGTCGCGCACTTCCACGATCGTGCCGCGATTGAGCGCCGTCGGGCGCGGTCCATCGAGATGCCCGCCGGTAACGCACACTTCAAAGCCGCTATCGGCATCCTGCGGGCGGGACTTGAGCGTCAGCTTCGACACCGAGCCGATGGAGGGCAGGGCCTCGCCGCGAAAACCGAGCGCTCGAATATCATGCACATCGTCGGTCAGCTTGGATGTGCAATGGCGCGAAACGGCGAGAGCAAGCTCATCAGCGGGAATGCCGGAGCCATTATCGGTGACGCGCAGCAGCGTCTTCCCGCCGCCTGCGGTTACGACCTCGATGCGGGTTGCGCCTGCGTCGATGGCGTTTTCCACAAGCTCCTTGATGACGCTTGCAGGGCGTTCGATAACCTCGCCCGCCGCGATCTGGTTGATGATGGTTTCGCTCAAGTGCCGGATTGTCATGCGGCGACTATAGAAGGATTCGCCAGCACACAGAACCGGTCATTGAAGTTGTCCTTGGCTTTGGCCGGGGCTTTTTTTGTAGCGGTCTTTTTCGCGGTTGTCTTCTTTTCAGAACTTGCCGCCGACTTGCGGGCGGGGGCCTTTCTGCCCTTTGACGAACCGGCTTTTTCAGTAATCAGCGCCAGCGCCTCTTCCAGCGTCACCGATGCCGGATCCTTGCCCTTGGGCAGTGTCGCATTGACCTTTCCCCAGTTTACATAAGGCCCGTAGCGCCCGTCGCGAACGGTGATAGCGCCGCCATCGGGATGATCGCCGAGGGTGGCGAGCGCGGCCGGTGTGGACCGTCCCCGACCGCCGCCCTTCGATTGCTTGTCGGCAAGCACGGAAACTGCACGGTTGAGGCCGACCGAGAAGACTTCCTCGACATTTTCCAGATTGGCGAATGTGCCGTCATGGCTGACATAGGGCCCGTAGCGCCCGATGCCCGCCGAAATCATCTTGCCGGTTTCCGGGTGCAGGCCGATATCGCGCGGCAGCGACAGGAGTGCTATCGCCTTTTCATGATCCACCGTGTCGAGCGTCCAGCCCTTGGGGAGGCTGGCGCGCTTGGCTTCCTTGCCTTCGCCGCGCTGGATATAGGGGCCGAAGCGCCCGGTGCGTGCGGTGATTTGCTCGCCGGTGAACGGATCCTTGCCGAGCGGCTTCGGCTCGTCGGAAGCCGCCGTCTCGCCATTGGCCTCGCCACCAAGCTGGCGGGTATATTTGCATTCGGGATAGTTGGAGCAGCCGACAAAAGCGCCATAGCGGCCAAGCTTCAGCGACAGCGTGCCGGTGCCGCAGGTGGGGCAGGAGCGTGGGTCTCTGCCATCCTCGCGCGCAGGAAAGACCAGCGGAGCCAGTTCCTCATTCAGCGCATCCAGAACATTGGTGACGCGCAGTTCCTTGATGTCCTCGACGGAGCCGGAGAATGCACGCCAGAAATCGCGCAGAATCTCTTTCCACGACAATTTGCCATCGGAAATAAGATCAAGCTTTTCCTCCAGGTCTGCCGTGAAATCATATTCCACATAGCGCTCGAAGAAGCTTTCAAGAAACGCCGTCACAAGGCGCCCCTTGGCTTCGGGAATCAGCTTGCGCTTGTCGATGATGATATATTCGCGGTCGCGCAGCGTGGCGAGTGTTGCGGCATAGGTGGAAGGACGGCCAATGCCCAACTCTTCCATCTTCTTGATAAGGGTTGCTTCCGAATAGCGCGGCGGCGGTTCGGTCGAATGCTGGGTCGCATCGATCTTTTCGCGGGCAAGCGCCTCGCCGGAGCGAATTTCCGGCAGCTTTGCACTCTCTTCGTCGTCGTCCTCCTCCTCGCGATGATCCATATAGGCGGCAAGGAAGCCGTCGAATTTCGTCACCGAGCCATTGGCGCGCAGCATGGCGGCGCGTGAACCGTTGGTGGCCTCGATATCGACCGTGGTGCGCTCGATATCGGCGGCCTGCATCTGGCTTGCAATGGCGCGCTTCCAGATCAGTTCGTAAAGGCGGGCCTGATCCTCATCGAGAAAGCGGCGCACATCCTTTGGATGACGCGAAAAATCAGTGGGGCGGATTGCTTCGTGCGCTTCCTGCGCATTCTTGGCCTTGCTCGAATAATACCGCGGCTTTTCGGGCACATATTTCGCGCCGAAACTCTTGGCGATAGCGTCTCGGGCGGCATTGATCGCTTCGGGAGCAATCTGCACACCATCGGTACGCATATAGGTTATGAGACCGGCTGTTTCGCCGCCAATGTCCACGCCTTCATAAAGGCGCTGCGCCACCTGCATGGTGCGCGAAGCAGAAAAGCCCAATTGCCCCGACGCGGCCTGCTGCAAGGTGGAGGTGGTGAATGGCGGGCCCGGATTGCGCTTGGTAGGCTTTGCCTCGACGGAAACAGCCTTGAAGTTCGCGCTTTCCAGCATGGTGCGGATGGCACCGGCCTGTTCGCCGTTCTTGATATCGAGCTTTCCAAGCTTCTTGCCATCAAGCGCGGTGAGGCGGGCAGTGAAACTGTCATTGCGCGGTGTCTTGAGAAGGGCTGCGATATTCCAGTATTCCTCGCGGACAAAGCGTTCGATTTCCGCTTCGCGGTCGCAGACCAGACGCAGCGCTACCGATTGCACGCGACCGGCCGAGCGGGCGCCGGGAAGCTTGCGCCAGAGCACCGGCGAAAGGGTGAAGCCGACCAGATAATCGAGTGCACGGCGGGCGAGATAGGCGTCCACCAGCGGCTCATCAATATCGCGTGGATGGGCAATTGCATCCAGAACGGCCTTTTTGGTGATGGCGTTGAAGGCCACGCGCTTCACCGTTTTGCCGTTGAGCGCCTTTTTCTGCCGCAGCACTTCCAGCACATGCCAGGAAATGGCTTCCCCTTCGCGATCAGGGTCGGTTGCGAGAATGAGGCCGTCGCTGTCCTTCAGTGCCTTTACAATATCCGCCAGGCGCTTGGCGGAATTGCTGTCCACTTCCCAGGACATTGCAAAATCTTCGTCCGGGCGCACCGAGCCATCCTTGGCTGGCAGGTCCCGCACATGGCCAAAGGAGGCCAGAACCTTATAGTCCGAGCCCAGATATTTGTTGATGGTTTTGGCCTTGGCAGGCGATTCGACGACGACGACGTTCATGTAAAGCAGCCTAAATTCGCGTCCCACGGAGGCCCTAAACCTCCTTGCCGCATGAAATAAGTTGCCTTCCACATGAACAGCGGGCAGCGATTGGTCAAGAGTGTGCGCATAAAATTCACGAAATACAACCTATGGTTGCTTCTCTTAACGAGGAAACCTCCAATAGTAT---------TAAATTGGGGGTTGCCTGTCGGATTTGCGCCGATGGGGGTCGATTTTAAACTGATACGACAATTT-----AAAATCGGGGGTTAGGCAAGAATGCAACGGAGA--GCTACGCGCCGTGAAATGTTTATTTATATTGAACAACTGATTGATGAATTGGCCAAGCTGGCAAAACAGGCACAAAATCCGATGCTGGTTTATTTATTGGAAATGGCGCAGGAGGAGGCGCGAGACTCCATAGAGCAGATTACTGCCCAGGATTGAACCGGATTTTCACGCCTGGGTGAATTCATCGCAGGGAACGATAGCCACTCGATTGCCGGGATAACGCAATAGGCGCCCGGCAAGATCGAGTTCCAGCAAAATGAGCTGGATCGCGTCGGTTTCGATGCCGGTATGCCGTACAAGCGTATCGACATCGACCGGCACTGGCCCCAGCGCATCGATGACCAGATCGCGCTCCCTGTCAGTCGTGATGGCCTGCAACTGTTCCGGTTCCTCATCGATCTGGGTCAGAAGGTCGGGCTGTTCCGGTTCGTCGCCAGCCGGATCAGCG---GGGCGTATGAGCGGCAACAGCGTTTCGATCACATCCTCCACGCCGGTAACGAGCGTCGCGCCCTGTTTCAAAAGCAGGTTCGTGCCGCGGGCACGCGGATCAAGCGGAGAGCCCGGCACGGCAAAAACCGTCCGGCCCATTTCACCTGCCATGCGCGCGCTGATGAGCGAGCCGGAGCGTTCTGCCGCCTCCACCACGATGAGACCGAGCGAGAGCCCGGCGATGATGCGGTTGCGGCGTGGAAAATCACGCGAGCGTGGTTCGGCGCCCATAGGCATTTCCGTGATAAGGGCGCCGCCATTTTCAGGAATGGCGCGATAAAGCGGCAGGTTTTCAGGCGGGTAGGGGCGGTCTAGTCCGCCCGCCAGCACAGCGGCCGTTCCGGTGGACAGGCTTGCCTTGTGGGCAGCCGCGTCGATGCCGCGCGCGAGGCCGGAAACAACGCAAAAGCCTTCGCTGCCAAGATCGTGCGCCAGCTTTTCGGTAAAGCGCGCGCCGACCACAGACGCATTGCGCGAGCCGACGATGGCAACAGGCGGTTTGCGAAACACGCCCGGATCGCCCTTGATGATGACCAGTGGGGGCGGCGCTTCGCAATTTTTGAGTTGCGGCGGATATTCTGGCTCGCCCATGCCGATGAGGCGCGCGCCCATGCGCTCAATGGCTTCCAGTTCGCGCTCGGCTTCATCCACGGAGATGATGCGAATCGGTCTTGCGCTGCCGCCGCGTATATTGAGATCGGGCAGCATTTCCAATGCATTGGAGGCCGAGCCGCAAAAGAGGATCAGGTCGCGAAAGGTGACGGCACCGATATTATCGGTGCGGATAAGACGTAACCAGTTGAGCCGTTGACGGTCGGAGAGGCGAATTCCGGTCTTCGGATTCGCGCCCTGTTTCATCCCTTGGCTCCGATCTTGCTTTCGGTGCCGTTCAGCAGCCGGCTGATATTGGCACGGTGCTTGATGAAGACGATCACGGTCATGATCGCGAAAAGGGCGGCAAGTGCCTGGTTTCCGCGCGAATAAAGCGCAATCGGCACAATGAGGCTGGCGACGAGTGCGGAAGGCGAGGAATAGCGGGTGAGAAGTGCGGTCACGATCCATGCGGCGGCAAAGACCAGCGCGCCCGCCCATGCAAGGCCGATCAAAACACCGAGATAGGTGGCGACACCCTTGCCGCCCTTGAAACCGATCCAGACCGGAAAGAGATGCCCGATAAATGCGCCGAAACCGGCGGCGATGGCTGCATTCTGGCCGAAATGTGCGGCGATCAGCGCGGCGGCCGTACCCTTCAGCGCATCGAGAATGAGCGTTGCGGCGGCAAGCTTTTTGTTGCCGGTGCGCAGAACATTGGTTGCGCCGATATTACCCGAACCGATTGCGCGCACATCGCCCAGACCCGCAAGCCGTGTCAGGATGAGCCCAAAGGGGATCGAGCCGAGAACATAACCGAAGATAAGTGCTCCGATTAGCATGGCATTGAAGAAACCCGGTTCGGCCATTGCAATTCCCTCTGTTTTTTGATTGCGCATAACCCGGAAACCATGTCCGATTTTTCAGGGTTATGCGGTGTTTTTCAAGCCGAATAAACGGTCTTGCCCGCTACAATCGTGCGAACCACGCGCCCCTGGAACCGCGCACTTTCAAAGCAGCTATTCTTGGAGCGCGAATGCAGGTCTTCCTCCCGCACGACCCATGGTTCTTCCAGATCGACAATGGCGATATCCGCGCTTGCACCCGGTTTCAGCGTACCGGCATTCAGGCCGAATATTTTTGCTGGCGCCGTGGAAAGCACCTCGACCAGCCGCAGAAGCGGAATATTGTCATTATGATAGAGACGAAGTGCCGCCGCGAGCAGCGTTTCCAGACCGATTGCGCCTGCTTCGGCATCTGAAAAGGGCAGGCGCTTGGTATCCACATCCTGCGGGTCATGTGCCGAAACCACGATGTCGATGGTGCCGTTTTTCACGGCTTCCACCATGGCGAGCCGGTCTTCCTCGCCGCGCAGCGGCGGCGACAGGCGGAAGAAGGTGCGGAACTCGCCGATATCGTTCTCGTTGAGCGACAGATGGTTGATCGACACGCCCGCCGTGACGTTCGTGCCCAGATCCTTGGCGCGGCGCATGGCGTCCGCCGACATGGCGCAGGAAAGCTGCGCGGCGTGGTAGCGGCTTCGGGTGAGGGCCGCAAGACGCAGATCACGCTCCAGCGGAATCACTTCCGCTTCCCGCGGCGTGCCGGAAAGGCCAAGCCAGCTTGCAAACAGGCCTTCATTCATCACGCCGTTTGCGCCGAGAAAAGGATCGCGTGTTTCGCAGGCGATGACGGCGTTGAAATCGCGCGCATAGGTGAGGGCGCGGCGCATGATCTGCGTATTGGCGATAGTATTGCGGCCTTCGGTGAAGGCAACCGCACCGGCTGCCCGCAGCAGGCCGAATTCGGTCATTTCCTCGCCGTGCAGGCCCTTGGTGATGGCGGCGGCGGGATGGACATTGACGATGGCCGTGTCGCGCGCTGTGCGCTTGACGAATTCCACCAGCGCCACATCGTCGATCACCGGATCGGTGTCCGGCATCATGATGATGGAGGTGACGCCGCCTGCCGCAGCCGCCCGGCTTGCCGAAGCGATTGTTTCGCGGTGTTCAGCCCCCGGTTCACCGATGAAGACCCGCGAATCCACGAGACCCGGCATCACAGCCTTGCCATCCAGATCGACAATTTCAGCACCTTCCGGCGCGCCCTGATTACGGGCCTCGCTGCCAGCGGCGACGATTTTGCCGTTTTCGATCAGAAGGCTGCCGGTTTCATCAAGGCCGCGTGATGGATCGACGATCCGGGCGTTTTCAAACAGGATCGCGCTCATGCCGGTTCTCCGTTGCCTGGGTTGCGCCGCGGATCGAGCAGAGCCTCCATCACGGCCATGCGCACGGCAACGCCCATTTCCACCTGTTGCTGGATGACGCTTTGCGGCCCGTCCGCAACGTCGGAGGCAATCTCGACGCCCCGGTTCATCGGCCCCGGATGCATCACAAGTGCATCAGGTTTGGCGAATTTGAGTTTTTCCCGGTCCAGGCCATAGAAATGGAAATATTCCCGCACGGAAGGCACGAAGGAACCCGCCATGCGCTCGCGCTGGAGGCGCAGCATCATGACGACATCAGCGTCTTTCAGCCCCTCCTCCATGGAGTTGAAAACTTCCACGCTCATATCGGCCATGCCGGCGGGCAGGAGTGTTGAAGGCGCAACCACCCGCACCCGCGCGCCGAGCGCGTTGAGCAGGAGAATGTTGGAGCGCGCCACGCGCGAATGCAGAACGTCACCGCAGATGGCGACGATCAGATTTTCGATCTGGCCCTTGGCGCGGCGGATTGTCAGCGCATCGAGAAGCGCCTGTGTGGGGTGTTCATGCGCGCCGTCGCCCGCATTGACCACCGAGCAACCCACTTTCTGCGCGAGAAGGGCGGCAGCACCGGCGGAAGCATGGCGGATGACGAGAATATCCGGCTGCATAGCGTTCAGCGTCATCGCCGTATCGATGAGCGTTTCGCCTTTCTTGACCGATGAATTGCCGACGGACATATTCATCACATCCGCGCCCAGCCGTTTTCCGGCCAGCTCGAACGAAGATTGCGTCCGTGTCGATGCTTCAAAGAACAGGTTGATTTGCGTGCGACCGCGCAGCACGGACTTTTTCTTCTCCGGCTGCCGGGAGACAGCGATTTCCTGATCGGCAAGATCGAGAAGGCAGAGAATGTCCAGGGGCGATAGCCCCTTGATGCCAAGCAGGTGGCGGTGAGGGAAAAGCGGAGAGACCGTTTGATTTGTCATGGCAAGTCATCCGTATAGGACCATGAGGCAGGTCCCGCAACCGTCCTTATAATGGCTTCAGGCGATTCACAAAGAAAAACCTGCGCCCTATGAACGACAAATTGAAAGGAGGATGGGAAAATTTTAGCAAATGCAGTGCAAGAGACTTAATGTAAGTTGAATCAAGCCAAACGGAACGAACCCTTGAAAACGCACGAAGTCACCAACCAGACGCCGCCGATCACCGGCACGAACGCTTATCTGGGCGACCCGCTTCTCATGCAGATTGCGGCGCGTTTTCCAAAAGAGCTTCATACAGAACTGGAGCAGGCGGGCCGTTTCGTACTTTCGGCCGAGGCGCAGGATTTGGCTCGTCTTGCCAACACCGAATTGCCGAAGCTGCGTACGCATGACCGGCAGGGCCGCCGCATCGACCTTGTCGAATATCACCCGGCCTATCACGCGCTGATGCGCCGCTCCGTGGCGCAGGGGCTGCATTCGTCCATATGGGAAGACAATCCGCTGGAGAGTGGCCGCCGTCATCAGGCGCGTGCCGCCCGTTTTTATCTCACTGCGCAGCTTGAGGCCGGGCACCTTTGCCCGCTCACCATGACGAGCGCCTCTCTGGCCGCACTCATGGCCTCGCCGGAGGTTTACAAGCAATGGTCTCCGGCAGTCCTGTCGCGCAAATATGATTTTTCGCAAAAGCCTGCCTTCCGCAAACAGGGTGTTACGCTTGGCATGGGCATGACGGAAAAACAGGGCGGCACCGATGTTCGCGCCAACGCCACCCGTGCCGAACCTGCCATTGGCGGGGCATGGCGGC-------TTACGGGCCATAAATGGTTCATGTCGGCGCCGATGTCAGATGCTTTTCTGACACTGGCGCAAACGAAGGAGGGGCTTTCCTGTTTCCTTCTGCCGCGACTGGGCGAAAAGGGCGAGAGCAATGGCTTTTTCTTCCAGCGCCTGAAAGATAAGCTCGGCAACAGATCCAATGCTTCCTCGGAAGTGGAATTTGACGGGGCTTTGGGCCAGATGATCGGCAGTCCGGGCGAGGGCGTGAAGACGATCATGGATATGGTGACGTTGACGCGGCTTGATTGCGCGGTAGCTTCTGCCGGACTTATGCGCTCAGGGCTGGCTGAGGCCGTTCACCACAGCCGCCACCGCCATGTGTTCGGCAAGCCTTTGGTCGAGCAGCCGCTGATGCAGCGCGTTCTGGCCGATATGGCGCTGGACGTGGCGGGCGCCACGGCGCTTTCCATGCGTCTTGCCCGCGCCTTCGACATGGCGGCAAGCGACCGGGCGGAAGCCGCTTTTGCGCGCTCCATGACGCCGGTGGTGAAATATTGGGTCTGCAAGATTGCGCCTGCGCTCCTTTATGAAGCGATGGAGTGCCTTGGCGGCAACGGCTATATCGAAGATGGCAATCTGGCGCGGGCCTATCGTGAAGCGCCGGTCAATGCGATATGGGAAGGTTCCGGCAATGTGATGGCGCTGGACGTGGCACGGGTGCTCTCGCGTGCGCCGGCACTTTTCGATGGCGTGCTGGACTGGATCAGCGGACAATTGGGCCCGCGCGGGCAGGGCACGATCGACGTGCTGCGCGCCGCCCTTCAACTGACCGAGACGGATCAGGGTGTGGCACGTCTTTTGACCGAGCAGCTTGCCTTCGCAGCCGCAGCCGCTGAACTGCGCCAGCTTGGCGCGGACGATATTGCTGATGCCTTTATCGAAACCCGCCTCGGCGGCCTGTGGCGCACCACCTACGGGATGCTGGATGCGCGCCACAATGCGATGCGTATCATCGACCAGCTCTATCCGGCGTCGTAATCGTT---------CCTGCGCATCATATGCAGCCGGTCGAGCGCGCCTTGCAGGATGAAGGCGGCAGCAGCGGAATCGATACGGTCGGCCCGCTTGCCGCGCGAGACGTCCATGCCGATCAGCGCCCGCTCTGCTGCAACTGTTGAAAGCCGCTCATCCCAGAATACGAAGGGCAGGTCGGTCAGCGGTTGCATGGTGCGCACGAAGGCGCGCGTGGCCTGAACGCGCGGCCCGGCCGTGCCGTCCATGTTCATGGGCAGGCCGATCATGATGACGCCAACCTTGTCGGTTTCCAGCGCCTTCAATAGCACCTGAGCGTCGATGGTAAACTTGACTCGCTTGATGACCGGGCGCGGATGGGCGAAGGAAAGGCCAAGATCAGAAACGGCAAGGCCGATGGTCTTTGTTCCAAGATCAAGCCCGGCAACCGTCTGTCCGGGCTTCAGCAGTGCCGGAATTTCTTCTATTTCAGCGGTTGCCATTGGTCCTCATCAGATTTTTCAACTGCCTGCATATTGCTTTCAACTTTATCGGCGTCATATCTGTTCACACACCAGAAATCGAGACCGAAGGAAATA------------TACATGAAAATCACCTGGCTTGGACACGCCGCTTTCCGTGTTGAAACCGCTAAGGCAGTCATTCTCATTGACCCCTTCCTGAACGGCAATCCCGGCGCCAAAGGTATCGACTTCAAGGAAGCCACCAGGGGTGTCACGCATATTGCGCTCACCCACGGCCATGGTGACCATGTGGGCGACACGGTAGCCATTGCCAGGGAGCATGGCGCAACCGTAATCGCCAATGCCGATCTTGCCTCATGGCTTGGCAGTCAGGGCGTGGAAAAGCTTGACCCCGGCAATACGGGCGGCACGCTGGCGCATGAAGGTTTTACAATTACCTTCGTCAATGCACTTCATTCTTCCGCCATGCTGACGGAAAACGGCGTTTCGCAGGCGCTTGGAAACCCGAATGGCCTTGTGTTCCACTTCGAGGATTCGCCGACGCTCTATCATATGGGCGACACGGATATTTTCTCCGACATGGCGCTCATCAACGAGCTTCACCAGCCCGAAATCGGCATTGTGCCCATTGGCGACCGTTTCACCATGGGCGGTGCGGTGGCGGCTCTCGCCTGCCAGCGTTATTTCAATTTCAATTCTGTCCTGCCTTGCCATTATGCTTCATTCCCGATCATCGACCGGACGGCGGACAAGTTTATTGCGGGAATGGCGGATCATCCGGCAACCAAAGTGCTGGCCGATCCGGCGGGAACCGTTCACAGCTTCCAAGCTTAAATT---------------GTTGCGCTTGAAGAAGCGCGCCGTTATAGCCGGTACAGGAATTTTCAGGGGCGGCGGATAGCCGCCCTCACAAGCATTTGCGGAGAACAGGATGTCCGTTGATATTTCTACCGTCAAGCGCGTCGCGCATCTGGCGCGCATCGCCGTCAGCGAAGACGATGCAGAACGCATGACCGGAGAGCTGAATGCAATTCTGGGCTTTGTCGAGCAATTGAATGAAGTCGATGTCGAGGGCATTGAACCGATGACGTCTGTGACGCCGATGAAGATGCGTATGCGTGAAGACAAGGTGACAGACGGTGGCATTGCCGCCGCCGTGGTGGCCAATGCGCCGGTGACGGAAGACAATTTCTTCGTGGTTCCGAAGGTCGTGGAGTA
	Brucella_abortus_1019_2038_1990	AGTAAGCGTGGTTGCTCTCATCCTCGATCATGCTCTTGTCCACCTTGCCCCAAAGGACCTTATAGACCCATGCGGTATAGGCGACGATGATCGGAATGAAGACGACCGTTACCACCAGCATGATGAACAGCGTCTGATGGCTGGACGATGAATCCCAGACCGTCAGGCTCGATTGCGGATCGATGGAAGACGGCAGGATGAACGGAAACATCGACACGCCGACAGACGAGATGATGCCGAAGATCGAGAGTTTTCCGAAGAGGAGCGGAGCAAGTTCACGACCGCCGCGTAGCGTTGCGAGAACCGCGAGCGCACCGAGAATGCCAAGCGCAGGCGCGATCAGCAGGATCGGATAATTCGCATAGTTCGCAAACCAGGCGCCGTGATCCAGTTCCACGGTCTTTTGCAGCGGGTTGGAAGGCCCGTCCATCACCACCGCACTGGTTATGCGATACCCCGACACCCAAAGCCAGCTTATGGCACCGGCGACGATGTAGAGAATGACGGTCAACAGCGCCGCAACGCTGCCATAGGCCCGCGCCCGCGCCTGTATCACGCCATCTGTCTTCAAAACGAGCCATGCCGCGCCATGCATGGTGAGCATGGTGACGGACAGGATGCCGCACAGAAGCGCAAACGGATTGAGCAGGCCGAAGAATGAGCCTTCGTAGAAGATCTGGAGATCGCCGTTGAGCCGGAAGGGAACCCCCTGAAGCACATTTCCAACCGCCACGCCGAAGATCAGCGCCGGCACGAAGCCGCCGATGAACAGCGCCCAGTCCCAACTGTTGCGCCAGGTTTCTCCATCACGCTTGGAGCGGAACTTGAAGCCGACCGGGCGCAGGATGAGCGCGAACAGGATGACGAACATCGCCAGATAGAACCCGGAGAAGGACACCGCATAAAGCGGCGGCCAGGCGGCGAAGATCGCACCGCCGCCAAGGATCAACCAGACCTGATTGCCTTCCCAGACGGGGCCGATTGTATTGATGACGACGCGACGCTCCACATCGGTTCTGGCAACGAAAGGCAGAAACGTGCCGACGCCGAGGTCGAAACCATCCATGGCGGCAAAGCCGATCAGCAGCACGCCGAGCAGCACCCACCAGATGATCCGCAGGGTTTGATAGTCCAACAAATCGCTGAGTATCATGGTTCTTACTCCGCAGGTGCAATGCTGGCCGGGGCTAGCATGGCTTCCGGTTTGCTGTCGGGTTCAGGCCCGGCCTTGATGGCGCGCAGCATCAGGCCCATTTCGATGATGAAAAGGACCGTGTAGATGACCACGAAACCGACGATGGTGAGCAGAACCGTCGAAGCGCCGAGGTTTGATACGGCAACCGCCGTTGGCAATATGCCTTCGATGCTCCAGGGTTGGCGCCCGAATTCGGCGACGACCCAGCCCATTTCAGCCGCGATCCAGGGCAACGGTATGGCAAATACCGCCACTTTCAGAAGGAACGGATAACGGTCCAATGCCCGGCGGGCAGAAAGAACGAAGAACGTTCCCGTCAGCAGGATCAGGAAGAAGCCGATGCCGACCATGATGCGGAACGCCCAGAAGAGCGGCAGAACGCCGGGAACCGTGTCGTTTGCTGCCTTGACGATCTGTTCGTCCGTCGCATTGCGTGGGTCGTCCACATAACGTTTCAGGAGAAGCGCATAGCCCATCCACTGGCTGTTATCGGCAAAAGCGTCCCTCACTTCCTGCGAAACGGCATTGGTGCCACCCGCCGCGCGAATTTTTTGCAGGGCATCATAGGCAACAATGCCGTTGCGGATATGTTTTTCCGCATTCTGCACAAGCTGGTCGATGCCTTCGATGGGCGTCGTCAGCGAGCGTGTTCCAATGAGGCCCATGACCCAAGGAATACGCACGGCGAAATGCGTTTCGCGCGCTTCCTGATCGGGGAAGCCAAACAGGGTGAACGATGCCGGAGCCGGCTCGGTTTCCCACATGGCTTCAATGGCCGCGATCTTCATCTTCTGGTGCTCGTTGGTGAGATAGCCGCTTTCATCGCCAAGGACGACAACCGAAAGCGATGCCGCAAGCCCGAAGGAAGCCGCAACCGTAAGCGAGCGCTTGGCAAGTTCGACCGAGCGGCCCCGCAGGAGATACCAGGCCGAGATACCCAGCACGAAGATTGATGCCGTGGCATAACCTGCCGAAACCGTGTGGACGAATTTTGCCTGTGCGACAGGGTTCGTCAGCACCGCGAAAAAATCGGTGATCTCCATGCGCATGGTTTCGGGATTGAAGGCAGAGCCAACCGGATTTTGCATCCAGCCATTTGCAATCAGGATCCAGAGAGCGGAAAAATTGGAACCTGCGGCGACCGCATAGGTTGCAACCAGGTGGCCGACCTTGGAAAGACGGTCCCAGCCAAAAAAGAACAAACCGACAAATGTGGCTTCGAGGAAGAAGGCCATCATGCCTTCAATCGCAAGCGGTGCGCCGAAAATATCGCCGACATAATGGCTGTAATAGCTCCAGTTCATACCAAACTGAAATTCCATCACGATGCCTGTGGCGACACCCATAACAAAATTAATACCAAACAGCGTACCCCAGAATTTCGTCATCTGCCGCCAGATAAGGCGGCCAGTCATGACGTAAACGGTTTCCATGATGGCCAGCAACACGGAAAGACCCAAAGTCAGAGGCACGAAGAGGAAGTGATAAAGTGCCGTGATTGCAAATTGCAATCGCGACAGGGAGACAATATCGAGTTCCATCTCACTAAAGCCGGTCAACCCGGCCCTCCTGATGTTGTGAGCTGTGCTTGTGCAAAGCCCTTTTTTGAAACAGATGGTTTTC---AAA-TTTCCATCCATTCCAGTCCTGTAATCAAGCGAGCCGCTGA---AGACC--------------CGCCTGCATGACTCACCTCATGGTTTTGAGGATGTCGTCGAAAAGCGGTTCGCCTTTCCTTACCGATAGAATTAGAGCACCTTGATTTAAAACAATGATGCGATTGCAGATTTTCGTCTCTCGACCGATATGTGCGGCAATAAGAAGCGTCCGCCCGGCCGCTTTTTCAGAAAGGCGCGCCAGCACATCTTCCGCCGTTGCGTGATCCAGACCTTCGGTCGGCTCGTCGAGTTCCCATAGCGGCGCATCGGTCAGAAACAGACGGGCCAGCGCCAGACGCCGCGCCTGCCCGCCAGAAAGGCCCATGCCGCCCTCGCCCAGTGCAGTGTCGAGACCGGCAGGCGCATTCCGCATGAATCCGCCAAGGCCCGCCGCCTGTAGCGCATCGATTAGCTCCGCGTCCGTCGCATCCGGCTTTGCCAGCAGAAGGTTGTTGCGCAGGCTGTCCTGAAAAAGCTCGGTCCTTTGCGTGAGAAGCCTTGTGGGCAGCGCCGCAACAGAACCGCTTTCCGCAGCTATCTCCCCCGCAAGCAGGTTGAAAAGCGTGGATTTTCCAGCACCGCTCGTGCCGACGACCGCGACCCGCTCGCCTTCAGCAATATCGAGATTGAAGCCTTTCAGTGCTGTCGCCG-CGGCGCCTTCATGGCGCACCGACACGTTTTCAAGCACGACAGCCTGTCCCGGCACAGG-----CAGCGGCAGGCAAGCCGCTTTCGCCGGTTCTTCAAGCTGCGGCCCGACCCGGCGCGCCGCAAGCACGGTGCGGCCGAGTTCCATCGCGCCACGCCGCAAAGCTGCAAAAGGCTCCATGGCACCGAGGATAATGAGAATGCCGAGCACGGCTACCGGTGCTTCGATCATGCCCGCCCCGACAAGCAGGCCGACACCGGCCAGCCCTCCGGCGAGAATGGCTGCATGGGCTATGCCTAATCCCGCACCTGTCGCGATCTCGATCCGGTTCAGCGCCTTGTCGGCGCTGCCCATATAAGCGTCGGCACGCACAAGTGCCGCCTGCTGCGCCTCCATGCGGCCTGCCATCAGCAGTTCGGTCTGGCCTGCGACCAGATCAATGGCGCGCGCGCGCAATGCTTCTGTTCCCTTGGCGCGCCGGCGCATGGCGGGTTCCGAGCGCATTGCGGCGATAACAGGCAGACCAAGGCCGATTACAAGCAAGGTGAGCGCAACAAGAAGGCCGAAAAGCGGATGCATGAAGCCGAGCGCCACGCCCGCGAAAAGCGCGGTTGCAAGTGCGGCACCAATGGGCACCAGAACACGCAGATAAAGCGAATCCAGCGCATCGATATCGGCGGTGAGCCGGAAGAGAAGCCGCGCCGGGCGTTTCAAAAGTGCATGCGCTGCGGAAGGCTGCGCCCAGCTACGGAAGAGTTTTTCGCGCAGTGCCGCCAGTACGGCAAGCGTCGCATCATGCGTGACAAGGCGTTCCAGATAGCGCGCGCCAGTGCGCAGGATAGCGAGAAGGCGAATACCGGCCGCTGGCGCAAATACGTCGAAGGCAACCGCCGTCGCCGCACTGAGGCCCGCAATGGCGGTGGCCGTGATGAACCATCCGGACAGGCCGAGCAAGGCGATGCCTGCAAGCACGGTGATGGTCGCCGCCGCGATACCCGCATAAAGTGCCACAGCCCTTGAACGGAAAAACAGCCGCAGGACCGGGCGAAGTGAATGCAAACCCTTCATTCCGCAGCCCTCCGTTGGATGACAGCCGCATCGTCGCCGCGATGATCCAGCCGCACGATGCGATGCATCCTGCGCGCCAGCGTTTCATCATGCGTCGCGACGATCAGGGTCTTGCCCTGAGCGAGCCGCACCAGATTTTCCGCAATTTTTTCCGCCGTTTCATGATCGAGATGTGCGGTTGGTTCATCGGCAAGAATAATATCGGCCTCAGGATCGACGGCGATCCGCGCCAGTGCGAGCCGCAAGGCTTCGCCGCCAGACATGCCTGCGCCATTTTCGCCAATCAACCTATTGCCCGCTACGCCTGCCACATGGCTCAAGGCGGTATCATCGATGATCCCGGCAATGGCTGCCCTGTCCGCATATCGACCGAGCGTGATATTGTGGCGGGCAGAGCCTGCAAAAATATGCGGCTTCTGGCCGACCCAGCTCATTCTCTTGCGAAGAGCAACAGCCGTGCGCGGCTCCAGAAGCGTGTCGCCAATGGTGATTTCGCCCGCCTGCGGCGCGGCAAGCCCCGCAATCAGCGCCAGCAACGTGGATTTGCCATAACCGCTTGGCGCCAGCAGCGCGATATGCTCACCAGCAGCAATATCGAGACTGAACCCCTCCAGCACGACGGGGCCGCCGGAATAGCGAAAACCGACATCGCGTAAGGTGACGGAGGGTGCGCATCGCGCCACTTCCGCCG----ATCCTCCCTCGCCAACCACTGGCATGGTGTGATGCGTCAGGCTTTCCAGCGCGTCGATAGCCGCTTCGCCTGCGGCACGGTCATGCCAGACTGCGGAAAGATCGCGCAGCGGCTCAAAAAAGGCAGGCGCAAGAAGAAGAATAAACAGCCCCTCACCAAGCGTCAGCTTGTGGCCCCAGGCGCCGAATTGCAGCGTGCCGAGCAGATGGAAACCGATATAGATCGCCACCATTGCCACGCCAAGCGCCGCAAAAAGCTCCAGCACAGCCGAGGAAAGAAAGGCGATCCGCAGCACCGCCATGGTTTTTGCACGCAGGGTTTCAGCGTTTTCGCGCAGGCGTTTTGCCGTCATGTCAACGGCGTGGAAGGTGCGGATCGTGGTGAGCCCGCGCAGCCGGTCGAGCAGAAAGCCATTCATGCCGCCAAGCGCCACAAGCTGTTTTTCGCTTGCAGCCTTCGCGCGCCAGCCAATCAGCGCCATGAAAACCGGGATCAGCGGCGCGGCGACCAGCAGGATGAGCGCCGCCACCCATGAAAACCAGAGAACAGCCGCCAGAATGATAAGCGGCACCAGCATGACGCGGTAGCGCACGGGAACGAAGCGCGACAGATAAGGCACCACCATTTCAGCCTGTTCGGCAAGGATGCTTGCGGCCTCACCGGAAGAGGGGCGCGATACATCAAGCGGGGAGCGCCGGGCAAGTGCCGCAAAGGCCTTTTCACGAAGGCTTGTAAGTTGTAAGCGGGCGGCATCGAAAGCCTGCGTGCCACC-GCGCGCATCCAGAACGCTGCGAAGGCAGCCAATCACAAACAGAGCGGCGGCGCAGTAATAAATGGAGCTGTCAAAGCCGGTATCGGCGAGCCGCCCCGCTGCATAAGCCAGAAGGGCCGCCTGCGGCAGCCAAAGCACTGCCGCGAGCGTTTGAAACATTGCCCCCCGTTTGAGCAGGGACGGCAT----------TGC--GCGGCGCTGGCGTTTTCCGTCACCTGCCGTTCTGCCGTCTTCTGCCTTCAGGTCTTCCGTTCGGGGGGCAACGGATGTCACTCTCGCTTAGGCTCCTTCTTGGCCGATGTTCTTCCGCGTCCGAGCGCCACGATCCTGTCTGTGGTCTCAAGAAAGCGGGTAACTTTGGCGCCGAGCGCCAGAAGGCTGGTGAGCCGGTCGGTGTCGAGTTTCTTGACGTCGTCATACCAGTTGGTCAGCCGTTCGATCAGGCTGTACATGTCTTTCATGCGGTCCTGGGCATAACGATCACTGTCATCCTGCGGCTGCTCCATCAGCACTTCCCGCAGCACACTCAGGGTCGGGTCGATCTCGCGCTTCTTACGCTCTTCGGCAAGCGTGCGCAAAATCTGCCACACGTCGTCCGGCGTTGTGAAGAAATCGCGGCGGTCACCTGGAATGTGCTTCAGAAGCACGAGGTTCCAGCCCTGCAACTCGCGGATACCCATGGAAACGTTGGATCGTGAAACGCCGAGCGCCTCGACGATCTCATCCGCGCAAAGCGGCTCTGGCGACAGATAGAGCAGCGCATAAATCTGCCCCACCGTACGGTTGATGCCCCAACGGCTGCCCATCTCCCCGAAGTGGAGAACGAACGACTGAACGATTGGCGACAGTTCCAAAA-TCTCTCTCCCGTAAATTCTGAATTTTCAGAAATTACTGAAATCCAGATAATCCAATTGAACCAAACCTTCAATCCGCATGCCCGATGC---AGGCCGCATCAGGACAATTGGCCGCAG-CCCGCGCACTCCTCCAAATGGC----------ACGGGCCACCCCTTCCGATCCCTTGGGAAAGCGAACAGGCGGGCACAAGGACTTGGCAAATGGTGAATATGCTTTCTGAACAGCGCGATAGCCTGCCTGGAGACACACTCCAGAACCGCTATCGGCACATTCAGGGACAAGCAGGCAGCCCTTCCCC-CCGGAAGGCCGCAATTTCCCCATTTCACACCGCGCAGGCACCCTGATTCCGGCCTCCTGCGCACCCTCGGCCTTTCATGCTCACCGACCCTGAAACGACTCGGAAGATGAAGGCAACTCCTTGCTGTCCCGGGTCCGGTCGCGATGAAGCACGGCGCGGCTGAGCAGCATGAGCGTTACCGGCGTTGTGACAACCACAAAGACGGTAATCAACACTTCATGCAGAATCGGCTTCGATTGCAAGATGGAGAAAAATATTATCGACGCGAGCAGGATGCCCCCTGCCCCAAACGAAGAGCCGATCGTGGGCGCATGGACACGTTCATAGAACGTCTTGAAACGCACGAGCCCGATGCAGCCGACGAGCGTGAGAAAGGCTCCCGCCACCAGAAGAAACGAAACAAGGATCGCGGCCCAGAGCGGAAAATCGGCAGCCTCTATCATTCGATCACCTCGCCGCGCATCAGGAATTTGGACAGCGCCACCGTGGCAACGAAACCCAGAAGGGCGATGATGAGCGCGGCCTCGAAATAGATGATGCTGCCCGTGCGGATGCCGAAAGTGAGCAGAAGCAGGAGCGCGTCGAGATAAAGCGCATCGGTCGCCAGAATACGATCCTGCG----CGCGCGGACCAACCAGCAGGCGATAGACCGCGCAGCCCATGGCTGCAACGAGCATGACCTGAGCGGCAAGCAGCGCCCAGAAGATGAGAACTGCGCTCATGCCGATTTCTCCCCTTCAACGATATCCACCGCACCGAAAATCTCGATCAGCGGCCGTTCGTAGCGCTCCTTGATAAGATGTCGCCAGGTTTCGGCATCTTCAAGGTCGAGAACGTGGATGGTAAGTATCCCGCGCGCGGCATTATAGTCCACCCATGCCGTGCCGGGGCTGGCTGTAATCATGCAAGCAAGAACGGCAAGCGCGGTGCGATTTTGCAGCTCAAGCGGTATCACCACAAAACCCGGATGGCGCTGGCGCCCCGGCGACAGGATGAGCCGTACGACCGCGATATTCGAGCGCAGGACATCAATGCTGGCGGCATATAACAGCCAGATCATCATGCGCGGCGAACGTATATGGTTTTTCTGCGGCTCCAGCGCCATCATGACCCGGCAGGCACCAAACGCGATCACCAGACCAAGGATGAACTGCGCGCGGGTAAAACTATTGAGCAGCAGCCAGAACAGGACGAGCGAAACGAAGAGCAGCGGATAGGGAAGGATTTTCTTCATTGCGCGCCCGCCGTTTCTGCGCCAGTGCGCGGCGCCCTGAGGACACTGTTGATATAATCATCCGGATTATGCAGCGAGCGGGCTGTTTCATCCATATAGCGCATAGTGGGACCGGCCGCGATAGTGAGGGCGAGGCACACACCCAACAGACCGGCAATCGGCACCACTTCACGCACCAGCACACGCGGCACATTGCCCTCCAGCGAAGCCCAGAAAGTGCGGATGCCGGTTCGCGTCATGGCTATCAGCGCCGAAAGGCCGGAAAGCAGGATAAGTGAAACCAGCACCCAGCTTGCCGCGCTGACCGGCGCGGTGAGCTGGGGGGCAGAGCCATCTCCATTGAACACCGCCGTCAGAATGAGGAACTTGGCGAGGAAGCCGGAGAATGGCGGCAGGCCGATCAGCAGGATAGCGCAAATGCAGAAACATGTGCCGAGAATGGCGAGCGTGGCAGGCAGAACCGTGCCGACTTCCTCCTCGTCTTCTTCCTCCTCGTCATCGCCATAGGCCTCCATGGTAACGGCAAGAACGTTTGCGGCTGCATCCTGCCCGCGCTCGACCAGCTCGATCAGCAGGAAAAAGGCAGCAATGGCGAGCGTAGAACTGACCATATAGAAAAGTGCGGCACCCGTCATTGCCGTATTGCCGCTGCCGATGGCGGCAAGCAGTGTGCCGGACGACACCAGAATGCTGTAGCTGGCAAGCCTGCCCATTGCCTGCGAGGCGACGACACCGATAAGGCCGAAGGCCAGCGTGATCATGCCGCCGAAATAAAGCCAGTCATTGCCGAACCCGTAGGATGAACCGGCGCTGATGCCGAACATCAATGGCGACAGGCGCAAAAGCACATAGATGCCGACCTTGCTCATGATCGCAAACACCGCTGCAACAGGTGCGGCGGCAGCGGTATAGGCCGGTGCAAGCCAGAAATTGAGCGGCCACATGCCCGCCTTGATGAGAAATGCGACACCCAGCACTGCGGCGCCAGCTTCCAGCAACATGCGGTCTTGCGCCGCCACATGCGAAATGCGCTGTGCCAGATCTGCCATATTGAGTGTGCCGGTGACGCCATAGATCAGGCTGACACCGATCAGAAACAGCGATGAAGCAACGAGATTGACCGCGATATAATGCATCCCGGCCTTGACGCGCGCCGGGCCCGAACCATGCAGCGCAAGACCGTAGGATGCTGCCAGCATCACCTCGAAGAAAACGAACAGATTGAACAGATCGCCGGTGAGAAAAGCCCCGTTGAGCCCCATCAGGAGAAGCTGGAAAATCGTATGGAAATGCGGGCTCGCCTTGTGCCAAGAAGCAAAGGAAAAGCTGAGTGCGGCCAGACCGAGCAGGCTGGCCAGCACGAGCATGAGTGCCGCCAGCCGATCCAGCACCAGCACGATGCCGAACGGTGCCGGCCAGTTGCCGATCAGATAGACAATGGCTTCGGGAGCCTTTTCGCTTGCCATGCCGACAAGTGTGATGGCAAGCGCAATCAGGCAGACCATGGATACGAAGCTGATTGCCATTTTCAGCCTGCGCCGGCGCTCATCGAACAACAGCAGCACCGCCGCCGTGACGAGCGGCAAAACGATGGGAGCAACGACGAGGTGTGTTTTCCAGTCCATCGTCAATTCTCCTTGCCGTCAACATGGTCGGTTCGGGTCAACCCGCGCGAGGCAAGCAGCACGACAAGGAAAAGCGCCGTCATGGCGAAACCGATGACGATGGCGGTCAGCACCAGTGCCTGCGGCACGGGATCGGTGTATTGCGCGGCCTGCACATCCAGCCCGGATTCCAGAACCGGCGGTGCATCGGTGCGCAGCCGCCCTATCGAAAAGATGAAAAGATTGACCGCATAGGAAACGAGCGACAGGCCAATGGCAACCTGAAAGGTGCGGGGACGCAGGATGAGCCAAACGCCGGAAGCCATCAGCACGCCGATTGCAAGAGCGAGAACAAGTTCCATCAGTTCTCCTCCTTCGCTGCCGCCAGTTTTTCGACACGATGCTTGCGGATCGACTGGTGCGCCAATGCGATCAGCACCAGCACGGTCGCGCCCACGACCAGAAGAAAGACGCCAAAATCAAACAGAAGCGCACTTGCTATCGGCATTTTCCCGATATGCGGAATTTCGGCATAGCGGAAGAAGGATGTCAGGAACGGATAGCCGAAAAACCACGCGCCCATGCCCGTTGCGGCAGCAAATAGCAGACCAAGCCCGATCCAGCGCAAGGGCAGGATGCGCAATCTGTCTTCCACCCATCTTGTGCCAGAAGCCAGATATTGAAGAAGAAATGCAATGGCAAGCGTGATGCCGGCAGCAAAACCGCCGCCTGGAAAATCATGCCCGCGCAGGAAAAGATGCACGGCAAGAACGATAATGACGGGGAAGAGCCAGTGCATGATGACAGATGGCACCGCCAGATAATCTGCAAGCGTCTCGCCCGCCTTGCGGCCCGGCATTGCCTCGTCATAGGCGTCCTGGATTTTCTGCTGGTCGGTCGAACCGGTACTCTCAGGCGCAGGGCGGAAACGGCGCAGGAGCGCAAAGACCGTGAGGCTGACAATGCCAAGCACAGCAATTTCCCCGAACGTATCGAAAGCGCGAAAGTCAACCAGAATAACATTGACGACATTCATGCCACCGCCACCCGAATAGGCGTTTTCGAGGAAATAATCGCCAATACTGCTGGGCGACGGGCGCGTCATCATCGCATAAGCGATGACGGCTACACCCGCCCCGCTGACAACGGCCAGGGCAAGGTCGCGGTAGCGGCGCAGACGCGGACCGAAATTGACAGAAGCTGCGGCGTCTGGGTCTTCCCAACGTTTTGGCAGCCAGCGCAGGCCAAGCAGCAACAGAACCGTGGTGACGATCTCGACCAGCAATTGCGTTACCGCAAGATCCGGCGCGGAAAGCCAGACGAAGGTGATGCAGGTGATGAGCCCCGCCCCGCCGAGCAGGATGAGCGCTACAAGCCGGTGGAACTTTGCCTGATAGGCAGCCCCGACGGCACATGCGCCGCCCAAAATCCACAAGCCCGCGAAAATGGGATCAACGGGTTGCACGCCAAGCATGCCCGTGGGGATGCCCGCTTCGAGAATGGGCCATGCGGCTGCCACCACGGCAAAGGCCACGACAATGCGAAGTTGCGGCCGCAAACGGCGTGTGGAGAGAAAGGTTTCGGCCTTGCGCGCCCAGTTCCATGATAGCGTGACCAGCACACGCTCGAAAATACGCTGCCCTTGCAAATGCCGGAAGAAGGGCGGGCCGTCCTCGCTCGTCGCCAGATAGTTTTTCAACAGCCAGTGCAGCAATATGCCACCGACCATCGCGACGATACTCATCATCAAGGGCAGGTTGAAACCATGCCAGACGGCAAGGCTGTACACCGGTGTTGCCTGCCCCAGAACGGATATGACCGCTGAATGCAGGAACGGGCCGATGGAAAGCCCCGGCACAATGCCGATCAGAAGGCAGAGCAGCACCAGAAGCTCGATCGGACGCCGCATCCAGTGCGGCGGCTCATGCGGCTCCTTTGGCAGATCGTGCGGCGGGGGGCCGAAGAAGGTTGAATAGATAAAGCGTACCGAATAGGCGACCGTGAAAATACCGGCGATTGTCGCCACATAAGGCGTAATCGTATCCAGCCACGAAACCAAGTGGGTTTCGACGGATTCGGCAAAGAACATTTCCTTGGAAAGGAACCCGTTGAGCAGCGGCACACCTGCCATGGCGGCACTCGCCACCATGGCGAGCGTGGCTGTATAGGGCATAGGCTTCAGCAAGCCGCTCAGCCTGCGCATATCGCGCGTGCCGGTTTCATGGTCGATAATGCCGGCCGCCATGAAAAGCGACGCCTTGAAGATTGCATGATTGACCATGTGGAAGATTGCAGCCACCGCCGCAAGCGGGCTTCCAAGGCTCAAAAGAACTGTGATGAGGCCAAGATTGCTGATGGTCGAATAGGCAAGTAGCCCTTTCAAATCCTGCTGGAACACCGCAAAAAAACTGGCGATCAGCAGGCTGATAAGCCCGGCCCCCCCTAAAATCCAGAACCATTCTTCCGTACCGGCCAGCACCGGCCACAAGCGCGCCAGCAGGAAAACACCCGCTTTCACCATTGTTGCCGAATGCAGATAGGCCGATACCGGCGTTGGCGCCGCCATGGCGTTTGGAAGCCAGAAATGGAACGGAAACTGTGCGCTTTTCGTGAAGGCGGCGAGCGCAATCAGGACCAGAATAACCGTGTAGAGCGGATGGGCGCGGACGAGATCGCCCGCGGCAAGCACCCTGTCCAGATCATAGCTTCCAACCACATGACCAAGCAGCAGAACACCTGCCAGCAGGCAAAAGCCGCCAATGCCGGTGACGGTAAGCACCATGCGCGCACCATCGCGGGCGCTGGCATTATGGTACCAATAGCCAATCAGGAGGAAAGAGAAAACGCTCGTCAATTCCCAAAAGACGGCAAGCAAGACGATATTGCCCGACAGTACAATGCCGAGCATCGACCCCATAAAACCCAGAAGGAAAGAGAAGAAGCGCGGGACCGGATCTTCCGGCGACATATAGTAACGCGCATAAATAACCACCAGCAGGCCGATGCCGGTAATAAGCATGGCAAAAAGCCATGCAAAACCATCCATGCGCAAGGTGACGTTGAGGCCATAGGCGGGGAGCCATTCCAACGTACCATGCAGAATCTTGCCGCCCGAAACGATGGGATAAATACTGGCAGTGGCCACGAAAGCCACAAGCGCGATTGCTGCTGTGAACCATGCCGAGCCACTTCTGTCAGCCCGCCTGAAAAGACCCGTGATCGCGCTGCCAAGAAATGGAAGAAGGACAAGCAGGAAAAGTATTCTGCCGTCCATCGTCATGCGCCACTGGCCTCCAATCCATTACCGATGTTGATCCGAAGCAAGCACCGCTCGATGATACAGCAACAGGAGCGTGCCGGATAGTTGTCGAGAGGAATCATATGTTTCAATGTTTTTATTATGACGGGAATAAGAACATTATGGCAATAGCTTTCAATGGCTTATCGTGATTATTTAACGGATTTTATC-TATATTTTACGAGAAATTCTATAATTCGCCATCATGACCGTTCGGCACTGTGCCAATAC--GATT------CATATTGGCGTGCAATTCTTGCAGAGGAGCGGATCGATAATCTGGGCGCGGAAATGAG-TTTTCCGCTTCGCAGGATTCGGTTTCCGGCGGCGTCCGTATGCTGGCCGAAAATCGTGATGCCGCGACCGATCTCGTGGCGCTTGCCGTCAACGAGCCGCGCTTCGATCAGGAAGCCATCGACCGCATTCGCCAGTAGATTGTTGCAGGCATTGAGGCCGCACAGCGCAATCCGTCTACGATTGCGTCGCGCAAGTTTGCCGAAGTGCTTTACGGCAACCACCCTTATGCGCGTGACGATGAGGGAACCGTGAAATCCCTGCAATCGATCAGCCGCGATGATCTTGCGAATTTCCATCGCAAGAATTTCGCCCGCGACAAGCTGACCGTTGGCGTTGTGGGTGCCATCAACGCCAAGGATCTGGGCGTCATGCTCGACAGGATTTTTGGCGACCTGCCCGCCTCGGCGGAACTGGTTCCGGTGCCGGATGCGAAGCTTGCGCTTGGCACCACCACCAGCCTGAATTTCGATATGCCGCAGACGTCGATCAGCTTCGTCTACCCGGCCATTCCGCGCAAAGACCCTGAGTTTTTTGCCGCCTATCTGATGAACCATATTCTGGGCGGCGGTTTCACCTCGCGTCTTTATAACGAAGTGCGTGAAAAGCGCGGCCTTGCCTATTCGGTGTCCTCGTCCATGGTCATGCACGACCATGTTTCCGAACTGATGATTTCCACCGCCACCCGGCCTGACAAGGCCCAGGACTCATTGAAAATCATTCGTGAGCAGGTTGCCGCCATGGCCAATGACGGCCCGACCGAGGAAGAGCTTGTCGCAGCCAAGAGCTTTCTCAAAGGCTCCTATGCGGTGAACAATCTCGATTCGTCGGGAGCTATTGCCAATACGCTGGTGAGTTTGCAGGAAGCCGGGCTTCCAAGCGATTATATCGACAAGCGTTCCGAACTCATCGATGCTGTCACGCTGGATCAGGTCAAGGCCATTGCCTGGAAACTGCTTCAGGCCGAGCCTGCGATCCTGATCTATGGACCGGCGCAAAGTTAAAAGGTGTCCCG-TGGATAAGGCCCTGTCGTCATCGCCCCGTTTCGCCGTTGCCTTTGGCGGCGGCGGCGCGCGTGGCATTGCCCATATTCATGTCGTCGATGTGCTGAACGAATTGGGCATCCAGCCCGTTGCCATTGCCGGATCGTCCATCGGTTCCATTATCGGTTCGAGCATGGCGAATGGCATGTCCGGCAAGGACATATATGACTATATGGCGTCTATCTTCACCAATCGTTCGGAAGTCGTCAGGCGCATGTGGCAGACCCGCCCGGCCCATTGGGCGGAGTTGTTCAAGGGCGGGTTGCGGGTCAGCCAGTTCAATATCGAGAAAGTGCTGGATGTTTTTCTGCCCGACAGCTTCCCATCCAATGTGGAAGACCTGAAAATTCCCATGACCATTACGGCGGTGGATTTTCATGGCGCGCGGGAGATTCATATAAGCGATGGTGATTTACGCTCGGCCATAGCTGCGTCCTGCGCCATTCCACCCGTTTTTGCGCCGGTGCGCCGCAATGGCCGCATTCTGGTCGATGGCGGGCTGTTCAATCCGGTGCCGTTCGACCTCCTTTTCGACAAGGCGGATATCGTCATCGGCATCGATGTGGTGGGAGGCCCGGTCGGCCCCGACGATCATATGCCCACCACGTTTGAGGCGGTGATCGGCACCAGCCAGCTTACCATGTGCTCGATCATTGAAAACAAGTTCCGCTATCGCCCGCCGCATATTTTCGTCAGGCCCAATGTGGAGCGGATCGGGCTGCTTGATTTCCTGAAATTCGAGCAGGTCATAAGCCAGAGCGCAGCGGTGCGGGACGAGTTGAAACGCGCGATCGAACAGGCGCTCGATGGCAAGGTCGCCCCGAT----------CCTGCCGGAAAAATTGCCTGATCTTTGATAAGGAAGCGGGTTACTCCGCGGCAACGGGTGCGGCGGCCGTTTCCTGCGGGGATGGCGCGCGCTGCCCATCGTCCG---ATTTGTCGATGCGCTGGCCCTCGCGCGTGGGCTTGACCAGCGGTTCGGGCGTAACTGGCTTGTTGAAAAGCAGGTGGCGCCCCGCCATGATCCCCTCTGATGCCTGCACATGCAGCCGGTCTTCGTCGCGCTGGCGCACATCTTCGCGGATCGCATAGGCATTGGCTTCGGAAAGGCCCAGCCCCTCCAGCGTGCGCTGCCCGAACAGAAGGCCGGATTCAAAGGTTTCACGCAGCTCGTATTCCACACCCTGCGCGCGCAGTTGCAGCGTATGTTCGCGGTCATAGGAGCGCACGAACAGGCGCACGTCGGGATATTCCGACTGGATCAGATTGACGATGTGGTTGGTCGTCGATTTCTTGTGCGTGCAAATGGCAACGATCTTGGCCTTGCGGATGCCTGCCGCTTCTAGCACATCCTTGCGGGTGCCATCGCCAAAATAGATGCGGAAACCGAACTTGCCGGCCGCGCGGACACGGTTGGAGGAACTGTCGATCACAGTCACATCAATGCCGCCGGCAAGGAGAATCTGTGCCGCGATCTGCCCGTAACGCGAGAAGCCGATCATGAGGACATCCGAGCCCGCGCCGTCGAAATTTTCCTCGATTATATCGTCGGCCTTGTCCTTGATGAGAAGCCTTGAACCGATGGCGACGGAAAGCGGCGTCAGCGCCATGGAAACGGTGACTGCTGCGACCAGTTCGGAACCGAGTGCGCTGGAGATGATTGCCGCAGCAGAGGCGGCGGAAAAAAGAACGAAAGCGAATTCACCGCCCTGCGGCAGCAGGAAGGCAATGCGCACCGCATCATTGTGACTGGAGCGGAAGATGCGGCAGAGAAGGTAGATGATGACAATCTTCGTCGCCATGAAAATGGGGACGGCGGCAAGGATCACGGCCCAATATTCCAGGATAACGGAGAGGTTGAGCGAAAGCCCGACTGCAACGAAGAACAGGCCGAGGAAAATTCCGCGGAACGGTTCGATGTCGGCTTCCAGCTCATGCCGGTAGGAGGATTCGGCGAGCAGCACACCTGCAATGAATGCGCCCATGGCCATGGAAAGGCCCGCATATTGCAGGAGGCTTGCCGATCCCAGCACCACGAACAGGGCGGCTGTGATCATCACTTCGCGCGCACCCGTATTGGCGATGATGCGGAACATGGGATTGATGAGATAGCGCCCGGCAATAACCAGTGCGGCAATCGAGGCAATGGCCGTGGCAAGATGAAAGCCAGCACTTGCCTGCGAGGGTTCATTCGGCGAAAGGGCGGGAATGATTGCCAGAATGGGCACGATGGCCAGGTCCTGGAACAGCAGGATGGCGAAGGCGCGCTGCCCGTGCTTCTGGTTGGTTTCGGCACGGTCTTCCAGAACCTGCATGGCAAAGGCGGTCGAGGAAAGGGCAAGGCCGAAGCCGATGATAATGGCGGCTTCCGTATCCAGCCCGGCAAGATAGACGCCAAGCGCGGCCAGCGCCGCGCCGCACAGGAGTACCTGTGCGGTCCCCAGACCGAAGATCGAATGGCGCAGCGACCACAGGCGTGAAGGGTTCAGTTCAAGCCCGATGATGAAGAGCAGGAAAACCACACCCAATTCGGAAAAATGCAGGAATTCCTCGCCATCCGCAATGAGGCGCGCGACCGGGCCGATGGTGATGCCCGCAGCAAGATAGCCAAGCACGGTGCCAAGCCCCAGTCGTTTGAACAGGGGCGCGGCGATGATAGCACCTCCCAGAATTATCAGGCTCTGTAGGTAAAGGCTCCCGCCATTTGCGACCATACTGTGCTCTTGGTATTTGAAG-ATTGTAGATGAGGTTGCCTTGAAGACCCCCGATTTCGGCAATATAGAAACAAGATATGGCTGCAATCAGCCCGATGTCGAACAATTTGACGATTTTTTTTGGCAGGTCCCGATTG-GGGATAGTCGTGGATCAGGGCTTGCAGCCAGGCGGCAGTGAGCCTGCAACGTTTGGATTGTATAATGATTTCAGATAATTCGGCAGATAAACTCGTAGAACGCGCTGCCGAACTGGTGGCTGCTGCAAAGCGCGCTGGTGCGGACGAGGTTGACGCGGTTGTGATGCGCGCGCGTTCTGTCAGCGTGTCTGTCAGGCTTGGCAAGGTTGAGGGAACCGAATCGTCAGAGAGCGACGATTTCGCGCTGCGCGTATTTGTCGGGCGTCGCATTGCCAGCGTTTCGGCCAATGCGGGCGCCGACCCGCACCGCCTTGCCGAACGTGCGGTGGCCATGGCGCGGGTGGCGCCGGAAGATCCTTATGAACGATTGGCCGATCCGTCGCTTCTGGTAAAATCGCCGCGCGATCTCGACCTGTTCGATGCGACCGAGATCGATACCGCGCGCCTGACCGAAGACGCGCTTGCAATGGAGGCGGCGGCTCTTGCTGTTTCAGGCGTAACCAATTCCGGTGGTGCGGGTGCATCACGGAGTCTTGGCGGGATGGTTCTTGTCACCTCCACCGGCTTTTCCGGCCATTATGCGGCCACGCGATTCGGGCGTTCGGTTTCGGCCATTGCGGGCGAAGGGACCGGCATGGAGCGCGATTACGATTTCAGTTCGCGCCTGCATTTTGCCGATCTCGACGCGCCGGAAGCTATCGGGCGCAGCGCCGGGGAGCGCGCCGTGCGCAGGCTGGGCGCCCGGCAGGCAAAGACCGGCCCGGTGACCGTGGTGTATGATCCGCGTTTGGCGCGCGGCATTGCCGGGCATCTGGCAAGCGCCATCAATGGCGCATCGGTTGCCCGCAAGACGAGCTTTCTGCGCAACAGTCTGGGCAAGCCGGTTTTGAAACAGGGCATCAACGTCACCGACAATCCGCTGCGTGTGCGCGGCCCGTCTTCACGTCCTTTCGATGGCGAGGGCATTGAAGGCCAGCCGCTTACGATGGTTGAAGACGGTGTGTTGCAGCATTGGCTGCTGTCCGGCTCAAGTGCGCGTGAGCTTGGCCTTCAGGGCAACGGGCGCGGCGTGCGCTCCGGTTCGGGCGTCACGCCAGCCTCCACCAATTTTGCCATCGAACCCGGTACCCAATCACCGGAAGAACTGATCCGCGCCGTTGGCACGGGCTTCTATGTAACGGAAGTGTTCGGGCAGGGCGTGGACATAATTAGCGGCCAATATAGCCGCGGCGCATCCGGTTTCTGGATCGAGAATGGCGAGCTTGCTTACCCGGTGAGCGAAGTCACCATCGCGTCGAACCTGAAGGACATGTTCCTCAATATGACGCCTGCGTCCGACATCGACCGCAATTTTGGCATGGCTGCGCCGACCCTCGTGATCGAAGGCATGACCCTTGCCGGAAACTGACAAATATAGCGATATCGGCACGGAACTTGATTTGCTGCGAGAGGCGGCGCGCGAGGCCGGGCGCATCGCCATGCATTATTTCGGGCGCTCGCCGGAGGTCTGGCTGAAGGATGGCGTTTCGCCGGTCAGCGAGGCCGATCTGGCTGTGGACCGCTTTCTCAAAGAAACGCTTCTTGCAGCGCGGCCCGATTACGACTGGATTTCGGAAGAAACCGTCGATGAGCGGGCGGCGGCTGAACGGTCACGCGCTTTTGTTGTCGATCCCATCGATGGCACGCGCGCCTATATTGGCGGGCAGGATCAATGGTGCGTGAGCATTGCGATCATTGAGAATGGATCGCCAGTT-GCAGGCGTTCTGGAATGCCCGGTGCGCGAGGAATTGCTGGAGGCGGGCAAGGGGCTCGGCGCCCGGCAGAACGGATGCCGGATTCATACG----AAAGTGCCTCTTGCGGGGGAGGAAATTACCATTGCTTTCGCGCGCAACCAGATCAATGCCCTGCCGGAGCAATGGCGCGGCCCTGTGCGGGTTCATCCTTACGTGCCGTCGCTGGCCTATCGCATTGCGATGGTGGCGCGCGGCGACATTGCGGGAACCTTCATTCGGCCAAATTCGCATGATTGGGATCTGGCTGCGGCGGATCTCATTCTCAGTGAGTCGGGTGGGGCAATCCTCACAAGCAAGGCTCTACCGCTCGTTTATGGCGGGCCGACGAGGAGCCACGGCGCTCTTGTTGCAGCCAGCGGAAACTTGCTACGGGAAATGTTGAGTGTTGTGGCAGACCAGCCATTGAGCTAAATCATGCCGCGAAAGAAAATTATTCAGGGATTCATCTCATGAGCGACGCAGGCGACAATAAGCAGCTTCTTCATCTGGTGTTCGGGGGCGAGTTGAAAAAGCTTGACTCTCTCGAATTCCGCGACCTTCAAAACCTCGATATCGTCGGTATCTACCCCGATTATGAGAGCGCAAAGACGGCCTGGAAGTCCAAGGCCCAGCAGACCGTTGATAACGCCCATATGCGCTATTTCATCGTGCATCTGCACCGGCTCCTCGACCCGAACAACATGACGCTGAAGGCGGAATAGGCGCCTTTATCCGTTGCCGGCGAATATCGCATGAAACATGAAGATGGCGTGACGGAGCGGGGTATGCAGAAGAAGAAGGGCGGCCTGGCGAAGCGTCTGTGGCGGCGTATTCGCGGGCCTCTGGCGCGCTCTGCGGCGGTAAAGTCCATTCTTGTCTGGCTGATCGCTTCCTATCTCAAGCTTGTCCATGCAACCAATCCGCGCCTGAAGGATTCGGCCAGTTCGGAGGACATCGTTCACGATTTCGCTCCGTTCATCGTCACCTTCTGGCACGGCCAGCACCTGATGGGGCCGTTTCTGCGGCCAAAGGGGCTGGAGCTGGTTGCCATGTTTTCCCGCAGCGCGGATGCCGAGCTCAATGCCCGTGTGGCGGAGAAGCTGGGGCTTCTCACCGTGCGCGGTTCCGGCGGGCGCGGAACACGCGCAAACCCGGAAAAAGGCGGGGCGCGTGCGCTTCTGACCTTGAAAAATGCATTGAGAAAAGGGCAATCTACGTCAATGATCGCTGACATTGCCCATGGTAAGGCCCGTGAGGCTGGCGAGGGGATCATTTTGCTGGCAAAATTATCCGGCCGGCCGATCATTCCGCTTGCATATGCCTTTTCGCGGAACCATGTTCTGGAAAAGACGTGGGACAAGACGACAATTCCGCTCCCGTTCGGGAGATCCACCATCGTGCGTGGCGATCCCGTATGGGTGGATGCCGATGCGGATGACGTGCAACTGGAAGAAAAGCGTGTGGAACTGACACGTCAGCTCAACAGGGCGACGGACAGGGCCTATGCAGCATTGGAGAAAGCGAAATGAGCGAACGATGGGCGCGCAGCATATTGTCAGCCTACCGTTTTCTCGGCTCAGCCGCTTATCCTTTCGTGGGAAGCTACATCGCCTACCGTGCCTCGCGCGGCAAGGAAGACCGCTCCCGCCGTGGCGAACGCTATGGCAAGAGCGCGATTGCCCGCCCGCAGGGGCCGGTTATCTGGGCGCACGCGGCAAGCGTGGGCGAAACGATTGCGCTTGTGCCGCTGGTCGAGCGTATTGTCGCGACGGGCATCCATGTCGTGATGACGACGGGAACCGTCACCTCTGCCAAGGTGGTGGCAGATCAATTAGGTTCGCGGGTCATTCATCAATATGCACCGCTCGACCTGCAACCGGCAGTCGATCATTTTCTCGATCACTGGAAGCCGGATCTCGTGATCGGCTGCGAATCCGAAGTCTGGCCCGCCACGGTGCTGTCGCTCGGCAGCCGCCATATTCCGCATGTGCTGGTGAACGGGCGCATGTCCGACCGCTCCTTCGCTGCCTGGCAGAAGCGCCCAGCACTGGCCGAAGCCCTGTTTGAAAATTTCGCGCATGTGGTGGCCCAGTCTGAGCTGGACGGTGAACGTTTCCGTGCTCTTGGCGCGCGCCCCGTCAGCGTGTCCGGCAATCTCAAGGTCGATACGCCGCCGCCGCCTTCTGATCCGCAAGCCCTGTCGCTGATGCAGCGCCAGGTTGCAGGCCGGCGCACATGGGCGGCCATCTCCACCCATGACGGGGAGGAGGAAATTGCCGCCGAAGTGCATCAGATGCTGAAGATGCGCTATCCGCGCCTTATCACCATCATTGTTCCGCGCCACCCGGACCGCGCACCGGCCATTGAAGCGATGCTTGCCGCCAAGGGATTGAAGGTTGCCAGAAGAAGCACGGGCCAGCCGATCGAAGCGGATACGGATGTGCTTCTGGGCGATACGATCGGCGAAATGGGGCTTTATCTGCAATTGACCGAGATTGCCTTCATCGGCAATTCGCTGACCAAGGAAGGCGGACACAACCCGCTGGAACCGGCCATGATGGGTACGGCCGTTCTGACGGGGCGCAATGTGCAGAATTTCCGCGAATCCTTCCAGCGCCTCATCAAGAATGGTGGCGCACGCATCGTAAAAGACCGCAACATGCTGGCAGGCGCGATCAATTTCCTGTTCAACAACCCGCAACATCTGCGCGCTATGATCAATGCCGGCGTGACCACGGTGCGCGACATGCGTGGTGCACTGGATCGCACGCTTGCCGCACTTGAACCATTCATCCAGCCGCTGGTCTTGCAGGCGCAATTGCCGGGCAACCGGAACGAGCCTGCGT-TCAGTCTGGACGAGCACTGACCATGGCAAGCGAGGCGCCGCCTTTCTGGTGGGACGAACCTGATTGGCGCGCCCTTGCGCTGGCGCCAGCCGCCTGGATTTACGGAAGGGTTTCCGGTCGCCGCCTCATCAGGGCCGTGCCGCCCAGGGTTTCCCTGCCCGTTCTGTGCGTTGGCAATTTTACGGTTGGCGGCGCGGGCAAGACGCCCACGGCCATCGCTTTTGCCAGAGGGGCGATTGCGCGGGGCATGAAACCCGGCATCGTTTCGCGTGGCTATGGTGGCAATTATAGCGGGCTGCATCTGGTCGATCCCGGCCATGACGGCGCGCGGCATGTGGGCGACGAACCTCTGCTTCTGGCGCGTCATGCTGCGGTGGCGCTCTCGCCGGACCGGGTAAAAGCAGCCGAATATCTCAAATCGCTGGGCTGCGATTTCATCATTATGGATGACGGTTTCCAGAGCGCGCGGCTTCATGCCGATTTTTCGCTTCTGGTGGTGGATGCTTCGCGAGGCATAGGCAATGGCCGGGTGATACCGGCGGGGCCGCTGCGCGCACCCCTGACGGACCAGATGCGCAAAACCGACGCGCTGCTATGCATCGGCAAGGGAAATGGGGCTGATTTCGTGATCCGGCAGGCCGCGCGGGCTGGAAGGCCGATCTATCACGCTCAGTTGCGGCCCTCGTCGTCAGCCACGGTGGCGGGCAGGCGCTGGCTTGCCTTTGCGGGCATCGGCAACCCGGACAAGTTTTACGAGAGCGTTCGCCAGGCGGGCGGTGAAGTGGTGGAAACGCATTCCTTTGCCGATCACTACAGCTTTGAGCCTGACGATATTCGTGGCCTGGTGGATATGGCGCGGCGGCAGGGGCTTGGCCTCATCACCACGGCAAAAGATCATGTCCGCCTTGCAACAATGCCCGGCGTTCCGCCGGAGTTCCTGTCGAAACTCGCGGTTCTCGATGTCGATCTGGAATTTGATCGCACCGATGCGCTTGACCATATTCTTGATACGGTTGTCGAGCGGTTCAAAAGCCGCCTGCATGGGTGAGAAGGCTGAAAGATCAGGCCTTTTTGCGGCTGCGCAGTTCCGGGTTCATCTCAAGTTCGCGCTCGAAGGAGATGAGGCCGCTCGCATAGGGTTCCTGCCGCGCGACGCTCCAATATTTCAGCTCGTCGAGCGGGATGGGGGCGCCCGTCACGGCGCAGCTAACGAACGAACCGTGCTTGACGATTTCATAGTCGCCATCGAGATAACGCAGGACAGCTTCCGAGGAGCGGGGCGATTCAAATCTGTTCATGTGCCTAAAACCCTTTGTAGCAAACTTTAGCAGAGCAGGCCGCCTTGCGTCCAGACCATGTCTCGCAAAACCGGTTCCCACGTTTGGCAGACATGCATTAGCGTCTGCCGAAGAGCCGCTCGATATCGGTGAGTTTCAGCTCGATATAGGTCGGGCGTCCATGGTTGCAGGTGCCGGAACCGGGTGTTGCCTCCATGTCGCGCAGGAGGGCGTTCATTTCTTCCGGTTTCAGCCGTCGGCCTGAACGAACCGAACCATGGCAGGCCATGGTGGCCGCCACATGATGCAGCATGGCCTTGAGTCCGTCTGCCGTGTCGTGTTCCGCAATCTCATCGGCAAGATCGCGGATAAGCTGCTGCACGTTCATTTCGCCGAGCATGGCCGGTGTTTCGCGCACGGCGATTGCTCCGGGGCCGAACTGCTCCACCCCCAACCCGAACCTGGCCAATGTTTCGGCATGGCCTGCCAGCCGCTGTGCATCTTCTTCCGGCAGATCGACGATTTCGGGAATCAGCAACATTTGCCCGGCGATGGGCCGTGCATGAAGCGCATTTTTCAAGGCTTCATAGACAAGGCGTTCATGCGCTGCGTGCTGGTCCACAATGACCAGACTGTCCTCCGTCTGGGCGACGATATAGTTTTCATGAATTTGCGCGCGTGCCGCACCCAGCGGCTTTTGCATAAGTTCAACGGGGGCTTCCGCCACGC-TTGCCCGTGCATCTGCTGCCGGCACGGCAACGTCACCCAGGACAGCCTGTCCGTTTTCCCGGAGTGCCGGGGCAGCTTGCAGGTCCAGCGGGCGGTGGGCGGGATGCGCGGTCTGTGGCGACCATTCGCTGCGGGGTGCAGGCGGCGCGGTGCGCCAGCTTGCCGGTGAATAGCTATTTGCC------GGTCGCGGGGCAGAT--TGCTGCGCGC----CAAAACCTTCAGCGCGAAAGGCCTGAAGCATTGCTTCCGCGCCGCTGGTGGCGGGGCGAATGCCGGATTGTGCCAGCGCCTGCTTGATCGCACCGACGATCAGCCCGCGCACGAGGCCCGGATCGCGAAAGCGCACATCGGCCTTTGCCGGGTGAACGTTTACATCCACCAAAGCCGGATCGAGTGTCAGGAACAGGACGGCGACCGGGTGCCGGTCCCGTGCGATCACATCCGAATAAGCGCCGCGCAGGGCGCCGAAAATCTGTTTGTCGCGTACGGGCCGCCCGTTCACATAGGCGAACTGGTGCAGGGCATTGCCGCGATTAAAGGAGGGGATGCCCACGAAACCTGCGAGCCTTACGCCATCGCGTTCGGCATCAATGGCAAGCGCGTTTTCACCGAATTCCCGGCCCAGCACCTGCCCGATACGCTCCAGCGTCGCCTCTGCGCCAGTGCCGGTGGCGGGCATTTCAAAGGGGGTGCGGTCGGTTCCGGCGAGGGAAAAACGGATATGCGGAAAGGCGATGCCAATGCGCTTTACCACGTCGGTTATGGCCGTGGCCTCAGCCCGATCCGTCTTCATGAATTTCAGGCGCGCGGGCGTGGCGTAAAAGAGGTCGCGCACTTCCACGATCGTGCCGCGATTGAGCGCCGTCGGGCGCGGTCCATCGAGATGCCCGCCGGTAACGCACACTTCAAAGCCGCTATCGGCATCCTGCGGGCGGGACTTGAGCGTCAGCTTCGACACCGAGCCGATGGAGGGCAGGGCCTCGCCGCGAAAACCGAGCGCTCGAATATCATGCACATCGTCGGTCAGCTTGGATGTGCAATGGCGCGAAACGGCGAGAGCAAGCTCATCAGCGGGAATGCCGGAGCCATTATCGGTGACGCGCAGCAGCGTCTTCCCGCCGCCTGCGGTTACGACCTCGATGCGGGTTGCGCCTGCGTCGATGGCGTTTTCCACAAGCTCCTTGATGACGCTTGCAGGGCGTTCGATAACCTCGCCCGCCGCGATCTGGTTGATGATGGTTTCGCTCAAGTGCCGGATTGTCATGCGGCGACTATAGAAGGATTCGCCAGCACACAGAACCGGTCATTGAAGTTGTCCTTGGCTTTGGCCGGGGCTTTTTTTGTAGCGGTCTTTTTCGCGGTTGTCTTCTTTTCAGAACTTGCCGCCGACTTGCGGGCGGGGGCCTTTCTGCCCTTTGACGAACCGGCTTTTTCAGTAATCAGCGCCAGCGCCTCTTCCAGCGTCACCGATGCCGGATCCTTGCCCTTGGGCAGTGTCGCATTGACCTTTCCCCAGTTTACATAAGGCCCGTAGCGCCCGTCGCGAACGGTGATAGCGCCGCCATCGGGATGATCGCCGAGGGTGGCGAGCGCGGCCGGTGTGGACCGTCCCCGACCGCCGCCCTTCGATTGCTTGTCGGCAAGCACGGAAACTGCACGGTTGAGGCCGACCGAGAAGACTTCCTCGACATTTTCCAGATTGGCGAATGTGCCGTCATGGCTGACATAGGGCCCGTAGCGCCCGATGCCCGCCGAAATCATCTTGCCGGTTTCCGGGTGCAGGCCGATATCGCGCGGCAGCGACAGGAGTGCTATCGCCTTTTCATGATCCACCGTGTCGAGCGTCCAGCCCTTGGGGAGGCTGGCGCGCTTGGCTTCCTTGCCTTCGCCGCGCTGGATATAGGGGCCGAAGCGCCCGGTGCGTGCGGTGATTTGCTCGCCGGTGAACGGATCCTTGCCGAGCGGCTTCGGCTCGTCGGAAGCCGCCGTCTCGCCATTGGCCTCGCCACCAAGCTGGCGGGTATATTTGCATTCGGGATAGTTGGAGCAGCCGACAAAAGCGCCATAGCGGCCAAGCTTCAGCGACAGCGTGCCGGTGCCGCAGGTGGGGCAGGAGCGTGGGTCTCTGCCATCCTCGCGCGCAGGAAAGACCAGCGGAGCCAGTTCCTCATTCAGCGCATCCAGAACATTGGTGACGCGCAGTTCCTTGATGTCCTCGACGGAGCCGGAGAATGCACGCCAGAAATCGCGCAGAATCTCTTTCCACGACAATTTGCCATCGGAAATAAGATCAAGCTTTTCCTCCAGGTCTGCCGTGAAATCATATTCCACATAGCGCTCGAAGAAGCTTTCAAGAAACGCCGTCACAAGGCGCCCCTTGGCTTCGGGAATCAGCTTGCGCTTGTCGATGATGATATATTCGCGGTCGCGCAGCGTGGCGAGTGTTGCGGCATAGGTGGAAGGACGGCCAATGCCCAACTCTTCCATCTTCTTGATAAGGGTTGCTTCCGAATAGCGCGGCGGCGGTTCGGTCGAATGCTGGGTCGCATCGATCTTTTCGCGGGCAAGCGCCTCGCCGGAGCGAATTTCCGGCAGCTTTGCACTCTCTTCGTCGTCGTCCTCCTCCTCGCGATGATCCATATAGGCGGCAAGGAAGCCGTCGAATTTCGTCACCGAGCCATTGGCGCGCAGCATGGCGGCGCGTGAACCGTTGGTGGCCTCGATATCGACCGTGGTGCGCTCGATATCGGCGGCCTGCATCTGGCTTGCAATGGCGCGCTTCCAGATCAGTTCGTAAAGGCGGGCCTGATCCTCATCGAGAAAGCGGCGCACATCCTTTGGATGACGCGAAAAATCAGTGGGGCGGATTGCTTCGTGCGCTTCCTGCGCATTCTTGGCCTTGCTCGAATAATACCGCGGCTTTTCGGGCACATATTTCGCGCCGAAACTCTTGGCGATAGCGTCTCGGGCGGCATTGATCGCTTCGGGAGCAATCTGCACACCATCGGTACGCATATAGGTTATGAGACCGGCTGTTTCGCCGCCAATGTCCACGCCTTCATAAAGGCGCTGCGCCACCTGCATGGTGCGCGAAGCAGAAAAGCCCAATTGCCCCGACGCGGCCTGCTGCAAGGTGGAGGTGGTGAATGGCGGGCCCGGATTGCGCTTGGTAGGCTTTGCCTCGACGGAAACAGCCTTGAAGTTCGCGCTTTCCAGCATGGTGCGGATGGCACCGGCCTGTTCGCCGTTCTTGATATCGAGCTTTCCAAGCTTCTTGCCATCAAGCGCGGTGAGGCGGGCAGTGAAACTGTCATTGCGCGGTGTCTTGAGAAGGGCTGCGATATTCCAGTATTCCTCGCGGACAAAGCGTTCGATTTCCGCTTCGCGGTCGCAGACCAGACGCAGCGCTACCGATTGCACGCGACCGGCCGAGCGGGCGCCGGGAAGCTTGCGCCAGAGCACCGGCGAAAGGGTGAAGCCGACCAGATAATCGAGTGCACGGCGGGCGAGATAGGCGTCCACCAGCGGCTCATCAATATCGCGTGGATGGGCAATTGCATCCAGAACGGCCTTTTTGGTGATGGCGTTGAAGGCCACGCGCTTCACCGTTTTGCCGTTGAGCGCCTTTTTCTGCCGCAGCACTTCCAGCACATGCCAGGAAATGGCTTCCCCTTCGCGATCAGGGTCGGTTGCGAGAATGAGGCCGTCGCTGTCCTTCAGTGCCTTTACAATATCCGCCAGGCGCTTGGCGGAATTGCTGTCCACTTCCCAGGACATTGCAAAATCTTCGTCCGGGCGCACCGAGCCATCCTTGGCTGGCAGGTCCCGCACATGGCCAAAGGAGGCCAGAACCTTATAGTCCGAGCCCAGATATTTGTTGATGGTTTTGGCCTTGGCAGGCGATTCGACGACGACGACGTTCATGTAAAGCAGCCTAAATTCGCGTCCCACGGAGGCCCTAAACCTCCTTGCCGCATGAAATAAGTTGCCTTCCACATGAACAGCGGGCAGCGATTGGTCAAGAGTGTGCGCATAAAATTCACGAAATACAACCTATGGTTGCTTCTCTTAACGAGGAAACCTCCAATAGTAT---------TAAATTGGGGGTTGCCTGTCGGATTTGCGCCGATGGGGGTCGATTTTAAACTGATACGACAATTT-----AAAATCGGGGGTTAGGCAAGAATGCAACGGAGA--GCTACGCGCCGTGAAATGTTTATTTATATTGAACAACTGATTGATGAATTGGCCAAGCTGGCAAAACAGGCACAAAATCCGATGCTGGTTTATTTATTGGAAATGGCGCAGGAGGAGGCGCGAGACTCCATAGAGCAGATTACTGCCCAGGATTGAACCGGATTTTCACGCCTGGGTGAATTCATCGCAGGGAACGATAGCCACTCGATTGCCGGGATAACGCAATAGGCGCCCGGCAAGATCGAGTTCCAGCAAAATGAGCTGGATCGCGTCGGTTTCGATGCCGGTATGCCGTACAAGCGTATCGACATCGACCGGCACTGGCCCCAGCGCATCGATGACCAGATCGCGCTCCCTGTCAGTCGTGATGGCCTGCAACTGTTCCGGTTCCTCATCGATCTGGGTCAGAAGGTCGGGCTGTTCCGGTTCGTCGCCAGCCGGATCAGCG---GGGCGTATGAGCGGCAACAGCGTTTCGATCACATCCTCCACGCCGGTAACGAGCGTCGCGCCCTGTTTCAAAAGCAGGTTCGTGCCGCGGGCACGCGGATCAAGCGGAGAGCCCGGCACGGCAAAAACCGTCCGGCCCATTTCACCTGCCATGCGCGCGCTGATGAGCGAGCCGGAGCGTTCTGCCGCCTCCACCACGATGAGACCGAGCGAGAGCCCGGCGATGATGCGGTTGCGGCGTGGAAAATCACGCGAGCGTGGTTCGGCGCCCATAGGCATTTCCGTGATAAGGGCGCCGCCATTTTCAGGAATGGCGCGATAAAGCGGCAGGTTTTCAGGCGGGTAGGGGCGGTCTAGTCCGCCCGCCAGCACAGCGGCCGTTCCGGTGGACAGGCTTGCCTTGTGGGCAGCCGCGTCGATGCCGCGCGCGAGGCCGGAAACAACGCAAAAGCCTTCGCTGCCAAGATCGTGCGCCAGCTTTTCGGTAAAGCGCGCGCCGACCACAGACGCATTGCGCGAGCCGACGATGGCAACAGGCGGTTTGCGAAACACGCCCGGATCGCCCTTGATGATGACCAGTGGGGGCGGCGCTTCGCAATTTTTGAGTTGCGGCGGATATTCTGGCTCGCCCATGCCGATGAGGCGCGCGCCCATGCGCTCAATGGCTTCCAGTTCGCGCTCGGCTTCATCCACGGAGATGATGCGAATCGGTCTTGCGCTGCCGCCGCGTATATTGAGATCGGGCAGCATTTCCAATGCATTGGAGGCCGAGCCGCAAAAGAGGATCAGGTCGCGAAAGGTGACGGCACCGATATTATCGGTGCGGATAAGACGTAACCAGTTGAGCCGTTGACGGTCGGAGAGGCGAATTCCGGTCTTCGGATTCGCGCCCTGTTTCATCCCTTGGCTCCGATCTTGCTTTCGGTGCCGTTCAGCAGCCGGCTGATATTGGCACGGTGCTTGATGAAGACGATCACGGTCATGATCGCGAAAAGGGCGGCAAGTGCCTGGTTTCCGCGCGAATAAAGCGCAATCGGCACAATGAGGCTGGCGACGAGTGCGGAAGGCGAGGAATAGCGGGTGAGAAGTGCGGTCACGATCCATGCGGCGGCAAAGACCAGCGCGCCCGCCCATGCAAGGCCGATCAAAACACCGAGATAGGTGGCGACACCCTTGCCGCCCTTGAAACCGATCCAGACCGGAAAGAGATGCCCGATAAATGCGCCGAAACCGGCGGCGATGGCTGCATTCTGGCCGAAATGTGCGGCGATCAGCGCGGCGGCCGTACCCTTCAGCGCATCGAGAATGAGCGTTGCGGCGGCAAGCTTTTTGTTGCCGGTGCGCAGAACATTGGTTGCGCCGATATTACCCGAACCGATTGCGCGCACATCGCCCAGACCCGCAAGCCGTGTCAGGATGAGCCCAAAGGGGATCGAGCCGAGAACATAACCGAAGATAAGTGCTCCGATTAGCATGGCATTGAAGAAACCCGGTTCGGCCATTGCAATTCCCTCTGTTTTTTGATTGCGCATAACCCGGAAACCATGTCCGATTTTTCAGGGTTATGCGGTGTTTTTCAAGCCGAATAAACGGTCTTGCCCGCTACAATCGTGCGAACCACGCGCCCCTGGAACCGCGCACTTTCAAAGCAGCTATTCTTGGAGCGCGAATGCAGGTCTTCCTCCCGCACGACCCATGGTTCTTCCAGATCGACAATGGCGATATCCGCGCTTGCACCCGGTTTCAGCGTACCGGCATTCAGGCCGAATATTTTTGCTGGCGCCGTGGAAAGCACCTCGACCAGCCGCAGAAGCGGAATATTGTCATTATGATAGAGACGAAGTGCCGCCGCGAGCAGCGTTTCCAGACCGATTGCGCCTGCTTCGGCATCTGAAAAGGGCAGGCGCTTGGTATCCACATCCTGCGGGTCATGTGCCGAAACCACGATGTCGATGGTGCCGTTTTTCACGGCTTCCACCATGGCGAGCCGGTCTTCCTCGCCGCGCAGCGGCGGCGACAGGCGGAAGAAGGTGCGGAACTCGCCGATATCGTTCTCGTTGAGCGACAGATGGTTGATCGACACGCCCGCCGTGACGTTCGTGCCCAGATCCTTGGCGCGGCGCATGGCGTCCGCCGACATGGCGCAGGAAAGCTGCGCGGCGTGGTAGCGGCTTCGGGTGAGGGCCGCAAGACGCAGATCACGCTCCAGCGGAATCACTTCCGCTTCCCGCGGCGTGCCGGAAAGGCCAAGCCAGCTTGCAAACAGGCCTTCATTCATCACGCCGTTTGCGCCGAGAAAAGGATCGCGTGTTTCGCAGGCGATGACGGCGTTGAAATCGCGCGCATAGGTGAGGGCGCGGCGCATGATCTGCGTATTGGCGATAGTATTGCGGCCTTCGGTGAAGGCAACCGCACCGGCTGCCCGCAGCAGGCCGAATTCGGTCATTTCCTCGCCGTGCAGGCCCTTGGTGATGGCGGCGGCGGGATGGACATTGACGATGGCCGTGTCGCGCGCTGTGCGCTTGACGAATTCCACCAGCGCCACATCGTCGATCACCGGATCGGTGTCCGGCATCATGATGATGGAGGTGACGCCGCCTGCCGCAGCCGCCCGGCTTGCCGAAGCGATTGTTTCGCGGTGTTCAGCCCCCGGTTCACCGATGAAGACCCGCGAATCCACGAGACCCGGCATCACAGCCTTGCCATCCAGATCGACAATTTCAGCACCTTCCGGCGCGCCCTGATTACGGGCCTCGCTGCCAGCGGCGACGATTTTGCCGTTTTCGATCAGAAGGCTGCCGGTTTCATCAAGGCCGCGTGATGGATCGACGATCCGGGCGTTTTCAAACAGGATCGCGCTCATGCCGGTTCTCCGTTGCCTGGGTTGCGCCGCGGATCGAGCAGAGCCTCCATCACGGCCATGCGCACGGCAACGCCCATTTCCACCTGTTGCTGGATGACGCTTTGCGGCCCGTCCGCAACGTCGGAGGCAATCTCGACGCCCCGGTTCATCGGCCCCGGATGCATCACAAGTGCATCAGGTTTGGCGAATTTGAGTTTTTCCCGGTCCAGGCCATAGAAATGGAAATATTCCCGCACGGAAGGCACGAAGGAACCCGCCATGCGCTCGCGCTGGAGGCGCAGCATCATGACGACATCAGCGTCTTTCAGCCCCTCCTCCATGGAGTTGAAAACTTCCACGCTCATATCGGCCATGCCGGCGGGCAGGAGTGTTGAAGGCGCAACCACCCGCACCCGCGCGCCGAGCGCGTTGAGCAGGAGAATGTTGGAGCGCGCCACGCGCGAATGCAGAACGTCACCGCAGATGGCGACGATCAGATTTTCGATCTGGCCCTTGGCGCGGCGGATTGTCAGCGCATCGAGAAGCGCCTGTGTGGGGTGTTCATGCGCGCCGTCGCCCGCATTGACCACCGAGCAACCCACTTTCTGCGCGAGAAGGGCGGCAGCACCGGCGGAAGCATGGCGGATGACGAGAATATCCGGCTGCATAGCGTTCAGCGTCATCGCCGTATCGATGAGCGTTTCGCCTTTCTTGACCGATGAATTGCCGACGGACATATTCATCACATCCGCGCCCAGCCGTTTTCCGGCCAGCTCGAACGAAGATTGCGTCCGTGTCGATGCTTCAAAGAACAGGTTGATTTGCGTGCGACCGCGCAGCACGGACTTTTTCTTCTCCGGCTGCCGGGAGACAGCGATTTCCTGATCGGCAAGATCGAGAAGGCAGAGAATGTCCAGGGGCGATAGCCCCTTGATGCCAAGCAGGTGGCGGTGAGGGAAAAGCGGAGAGACCGTTTGATTTGTCATGGCAAGTCATCCGTATAGGACCATGAGGCAGGTCCCGCAACCGTCCTTATAATGGCTTCAGGCGATTCACAAAGAAAAACCTGCGCCCTATGAACGACAAATTGAAAGGAGGATGGGAAAATTTTAGCAAATGCAGTGCAAGAGACTTAATGTAAGTTGAATCAAGCCAAACGGAACGAACCCTTGAAAACGCACGAAGTCACCAACCAGACGCCGCCGATCACCGGCACGAACGCTTATCTGGGCGACCCGCTTCTCATGCAGATTGCGGCGCGTTTTCCAAAAGAGCTTCATACAGAACTGGAGCAGGCGGGCCGTTTCGTACTTTCGGCCGAGGCGCAGGATTTGGCTCGTCTTGCCAACACCGAATTGCCGAAGCTGCGTACGCATGACCGGCAGGGCCGCCGCATCGACCTTGTCGAATATCACCCGGCCTATCACGCGCTGATGCGCCGCTCCGTGGCGCAGGGGCTGCATTCGTCCATATGGGAAGACAATCCGCTGGAGAGTGGCCGCCGTCATCAGGCGCGTGCCGCCCGTTTTTATCTCACTGCGCAGCTTGAGGCCGGGCACCTTTGCCCGCTCACCATGACGAGCGCCTCTCTGGCCGCACTCATGGCCTCGCCGGAGGTTTACAAGCAATGGTCTCCGGCAGTCCTGTCGCGCAAATATGATTTTTCGCAAAAGCCTGCCTTCCGCAAACAGGGTGTTACGCTTGGCATGGGCATGACGGAAAAACAGGGCGGCACCGATGTTCGCGCCAACGCCACCCGTGCCGAACCTGCCATTGGCGGGGCATGGCGGC-------TTACGGGCCATAAATGGTTCATGTCGGCGCCGATGTCAGATGCTTTTCTGACACTGGCGCAAACGAAGGAGGGGCTTTCCTGTTTCCTTCTGCCGCGACTGGGCGAAAAGGGCGAGAGCAATGGCTTTTTCTTCCAGCGCCTGAAAGATAAGCTCGGCAACAGATCCAATGCTTCCTCGGAAGTGGAATTTGACGGGGCTTTGGGCCAGATGATCGGCAGTCCGGGCGAGGGCGTGAAGACGATCATGGATATGGTGACGTTGACGCGGCTTGATTGCGCGGTAGCTTCTGCCGGACTTATGCGCTCAGGGCTGGCTGAGGCCGTTCACCACAGCCGCCACCGCCATGTGTTCGGCAAGCCTTTGGTCGAGCAGCCGCTGATGCAGCGCGTTCTGGCCGATATGGCGCTGGACGTGGCGGGCGCCACGGCGCTTTCCATGCGTCTTGCCCGCGCCTTCGACATGGCGGCAAGCGACCGGGCGGAAGCCGCTTTTGCGCGCTCCATGACGCCGGTGGTGAAATATTGGGTCTGCAAGATTGCGCCTGCGCTCCTTTATGAAGCGATGGAGTGCCTTGGCGGCAACGGCTATATCGAAGATGGCAATCTGGCGCGGGCCTATCGTGAAGCGCCGGTCAATGCGATATGGGAAGGTTCCGGCAATGTGATGGCGCTGGACGTGGCACGGGTGCTCTCGCGTGCGCCGGCACTTTTCGATGGCGTGCTGGACTGGATCAGCGGACAATTGGGCCCGCGCGGGCAGGGCACGATCGACGTGCTGCGCGCCGCCCTTCAACTGACCGAGACGGATCAGGGTGTGGCACGTCTTTTGACCGAGCAGCTTGCCTTCGCAGCCGCAGCCGCTGAACTGCGCCAGCTTGGCGCGGACGATATTGCTGATGCCTTTATCGAAACCCGCCTCGGCGGCCTGTGGCGCACCACCTACGGGATGCTGGATGCGCGCCACAATGCGATGCGTATCATCGACCAGCTCTATCCGGCGTCGTAATCGTT---------CCTGCGCATCATATGCAGCCGGTCGAGCGCGCCTTGCAGGATGAAGGCGGCAGCAGCGGAATCGATACGGTCGGCCCGCTTGCCGCGCGAGACGTCCATGCCGATCAGCGCCCGCTCTGCTGCAACTGTTGAAAGCCGCTCATCCCAGAATACGAAGGGCAGGTCGGTCAGCGGTTGCATGGTGCGCACGAAGGCGCGCGTGGCCTGAACGCGCGGCCCGGCCGTGCCGTCCATGTTCATGGGCAGGCCGATCATGATGACGCCAACCTTGTCGGTTTCCAGCGCCTTCAATAGCACCTGAGCGTCGATGGTAAACTTGACTCGCTTGATGACCGGGCGCGGATGGGCGAAGGAAAGGCCAAGATCAGAAACGGCAAGGCCGATGGTCTTTGTTCCAAGATCAAGCCCGGCAACCGTCTGTCCGGGCTTCAGCAGTGCCGGAATTTCTTCTATTTCAGCGGTTGCCATTGGTCCTCATCAGATTTTTCAACTGCCTGCATATTGCTTTCAACTTTATCGGCGTCATATCTGTTCACACACCAGAAATCGAGACCGAAGGAAATA------------TACATGAAAATCACCTGGCTTGGACACGCCGCTTTCCGTGTTGAAACCGCTAAGGCAGTCATTCTCATTGACCCCTTCCTGAACGGCAATCCCGGCGCCAAAGGTATCGACTTCAAGGAAGCCACCAGGGGTGTCACGCATATTGCGCTCACCCACGGCCATGGTGACCATGTGGGCGACACGGTAGCCATTGCCAGGGAGCATGGCGCAACCGTAATCGCCAATGCCGATCTTGCCTCATGGCTTGGCAGTCAGGGCGTGGAAAAGCTTGACCCCGGCAATACGGGCGGCACGCTGGCGCATGAAGGTTTTACAATTACCTTCGTCAATGCACTTCATTCTTCCGCCATGCTGACGGAAAACGGCGTTTCGCAGGCGCTTGGAAACCCGAATGGCCTTGTGTTCCACTTCGAGGATTCGCCGACGCTCTATCATATGGGCGACACGGATATTTTCTCCGACATGGCGCTCATCAACGAGCTTCACCAGCCCGAAATCGGCATTGTGCCCATTGGCGACCGTTTCACCATGGGCGGTGCGGTGGCGGCTCTCGCCTGCCAGCGTTATTTCAATTTCAATTCTGTCCTGCCTTGCCATTATGCTTCATTCCCGATCATCGACCGGACGGCGGACAAGTTTATTGCGGGAATGGCGGATCATCCGGCAACCAAAGTGCTGGCCGATCCGGCGGGAACCGTTCACAGCTTCCAAGCTTAAATT---------------GTTGCGCTTGAAGAAGCGCGCCGTTATAGCCGGTACAGGAATTTTCAGGGGCGGCGGATAGCCGCCCTCACAAGCATTTGCGGAGAACAGGATGTCCGTTGATATTTCTACCGTCAAGCGCGTCGCGCATCTGGCGCGCATCGCCGTCAGCGAAGACGATGCAGAACGCATGACCGGAGAGCTGAATGCAATTCTGGGCTTTGTCGAGCAATTGAATGAAGTCGATGTCGAGGGCATTGAACCGATGACGTCTGTGACGCCGATGAAGATGCGTATGCGTGAAGACAAGGTGACAGACGGTGGCATTGCCGCCGCCGTGGTGGCCAATGCGCCGGTGACGGAAGACAATTTCTTCGTGGTTCCGAAGGTCGTGGAGTA
	Brucella_abortus_1022_2073_1990	AGTAAGCGTGGTTGCTCTCATCCTCGATCATGCTCTTGTCCACCTTGCCCCAAAGGACCTTATAGACCCATGCGGTATAGGCGACGATGATCGGAATGAAGACGACCGTTACCACCAGCATGATGAACAGCGTCTGATGGCTGGACGATGAATCCCAGACCGTCAGGCTCGATTGCGGATCGATGGAAGACGGCAGGATGAACGGAAACATCGACACGCCGACAGACGAGATGATGCCGAAGATCGAGAGTTTTCCGAAGAGGAGCGGAGCAAGTTCACGACCGCCGCGTAGCGTTGCGAGAACCGCGAGCGCACCGAGAATGCCAAGCGCAGGCGCGATCAGCAGGATCGGATAATTCGCATAGTTCGCAAACCAGGCGCCGTGATCCAGTTCCACGGTCTTTTGCAGCGGGTTGGAAGGCCCGTCCATCACCACCGCACTGGTTATGCGATACCCCGACACCCAAAGCCAGCTTATGGCACCGGCGACGATGTAGAGAATGACGGTCAACAGCGCCGCAACGCTGCCATAGGCCCGCGCCCGCGCCTGTATCACGCCATCTGTCTTCAAAACGAGCCATGCCGCGCCATGCATGGTGAGCATGGTGACGGACAGGATGCCGCACAGAAGCGCAAACGGATTGAGCAGGCCGAAGAATGAGCCTTCGTAGAAGATCTGGAGATCGCCGTTGAGCCGGAAGGGAACCCCCTGAAGCACATTTCCAACCGCCACGCCGAAGATCAGCGCCGGCACGAAGCCGCCGATGAACAGCGCCCAGTCCCAACTGTTGCGCCAGGTTTCTCCATCACGCTTGGAGCGGAACTTGAAGCCGACCGGGCGCAGGATGAGCGCGAACAGGATGACGAACATCGCCAGATAGAACCCGGAGAAGGACACCGCATAAAGCGGCGGCCAGGCGGCGAAGATCGCACCGCCGCCAAGGATCAACCAGACCTGATTGCCTTCCCAGACGGGGCCGATTGTATTGATGACGACGCGACGCTCCACATCGGTTCTGGCAACGAAAGGCAGAAACGTGCCGACGCCGAGGTCGAAACCATCCATGGCGGCAAAGCCGATCAGCAGCACGCCGAGCAGCACCCACCAGATGATCCGCAGGGTTTGATAGTCCAACAAATCGCTGAGTATCATGGTTCTTACTCCGCAGGTGCAATGCTGGCCGGGGCTAGCATGGCTTCCGGTTTGCTGTCGGGTTCAGGCCCGGCCTTGATGGCGCGCAGCATCAGGCCCATTTCGATGATGAAAAGGACCGTGTAGATGACCACGAAACCGACGATGGTGAGCAGAACCGTCGAAGCGCCGAGGTTTGATACGGCAACCGCCGTTGGCAATATGCCTTCGATGCTCCAGGGTTGGCGCCCGAATTCGGCGACGACCCAGCCCATTTCAGCCGCGATCCAGGGCAACGGTATGGCAAATACCGCCACTTTCAGAAGGAACGGATAACGGTCCAATGCCCGGCGGGCAGAAAGAACGAAGAACGTTCCCGTCAGCAGGATCAGGAAGAAGCCGATGCCGACCATGATGCGGAACGCCCAGAAGAGCGGCAGAACGCCGGGAACCGTGTCGTTTGCTGCCTTGACGATCTGTTCGTCCGTCGCATTGCGTGGGTCGTCCACATAACGTTTCAGGAGAAGCGCATAGCCCATCCACTGGCTGTTATCGGCAAAAGCGTCCCTCACTTCCTGCGAAACGGCATTGGTGCCACCCGCCGCGCGAATTTTTTGCAGGGCATCATAGGCAACAATGCCGTTGCGGATATGTTTTTCCGCATTCTGCACAAGCTGGTCGATGCCTTCGATGGGCGTCGTCAGCGAGCGTGTTCCAATGAGGCCCATGACCCAAGGAATACGCACGGCGAAATGCGTTTCGCGCGCTTCCTGATCGGGGAAGCCAAACAGGGTGAACGATGCCGGAGCCGGCTCGGTTTCCCACATGGCTTCAATGGCCGCGATCTTCATCTTCTGGTGCTCGTTGGTGAGATAGCCGCTTTCATCGCCAAGGACGACAACCGAAAGCGATGCCGCAAGCCCGAAGGAAGCCGCAACCGTAAGCGAGCGCTTGGCAAGTTCGACCGAGCGGCCCCGCAGGAGATACCAGGCCGAGATACCCAGCACGAAGATTGATGCCGTGGCATAACCTGCCGAAACCGTGTGGACGAATTTTGCCTGTGCGACAGGGTTCGTCAGCACCGCGAAAAAATCGGTGATCTCCATGCGCATGGTTTCGGGATTGAAGGCAGAGCCAACCGGATTTTGCATCCAGCCATTTGCAATCAGGATCCAGAGAGCGGAAAAATTGGAACCTGCGGCGACCGCATAGGTTGCAACCAGGTGGCCGACCTTGGAAAGACGGTCCCAGCCAAAAAAGAACAAACCGACAAATGTGGCTTCGAGGAAGAAGGCCATCATGCCTTCAATCGCAAGCGGTGCGCCGAAAATATCGCCGACATAATGGCTGTAATAGCTCCAGTTCATACCAAACTGAAATTCCATCACGATGCCTGTGGCGACACCCATAACAAAATTAATACCAAACAGCGTACCCCAGAATTTCGTCATCTGCCGCCAGATAAGGCGGCCAGTCATGACGTAAACGGTTTCCATGATGGCCAGCAACACGGAAAGACCCAAAGTCAGAGGCACGAAGAGGAAGTGATAAAGTGCCGTGATTGCAAATTGCAATCGCGACAGGGAGACAATATCGAGTTCCATCTCACTAAAGCCGGTCAACCCGGCCCTCCTGATGTTGTGAGCTGTGCTTGTGCAAAGCCCTTTTTTGAAACAGATGGTTTTC---AAA-TTTCCATCCATTCCAGTCCTGTAATCAAGCGAGCCGCTGA---AGACC--------------CGCCTGCATGACTCACCTCATGGTTTTGAGGATGTCGTCGAAAAGCGGTTCGCCTTTCCTTACCGATAGAATTAGAGCACCTTGATTTAAAACAATGATGCGATTGCAGATTTTCGTCTCTCGACCGATATGTGCGGCAATAAGAAGCGTCCGCCCGGCCGCTTTTTCAGAAAGGCGCGCCAGCACATCTTCCGCCGTTGCGTGATCCAGACCTTCGGTCGGCTCGTCGAGTTCCCATAGCGGCGCATCGGTCAGAAACAGACGGGCCAGCGCCAGACGCCGCGCCTGCCCGCCAGAAAGGCCCATGCCGCCCTCGCCCAGTGCAGTGTCGAGACCGGCAGGCGCATTCCGCATGAATCCGCCAAGGCCCGCCGCCTGTAGCGCATCGATTAGCTCCGCGTCCGTCGCATCCGGCTTTGCCAGCAGAAGGTTGTTGCGCAGGCTGTCCTGAAAAAGCTCGGTCCTTTGCGTGAGAAGCCTTGTGGGCAGCGCCGCAACAGAACCGCTTTCCGCAGCTATCTCCCCCGCAAGCAGGTTGAAAAGCGTGGATTTTCCAGCACCGCTCGTGCCGACGACCGCGACCCGCTCGCCTTCAGCAATATCGAGATTGAAGCCTTTCAGTGCTGTCGCCG-CGGCGCCTTCATGGCGCACCGACACGTTTTCAAGCACGACAGCCTGTCCCGGCACAGG-----CAGCGGCAGGCAAGCCGCTTTCGCCGGTTCTTCAAGCTGCGGCCCGACCCGGCGCGCCGCAAGCACGGTGCGGCCGAGTTCCATCGCGCCACGCCGCAAAGCTGCAAAAGGCTCCATGGCACCGAGGATAATGAGAATGCCGAGCACGGCTACCGGTGCTTCGATCATGCCCGCCCCGACAAGCAGGCCGACACCGGCCAGCCCTCCGGCGAGAATGGCTGCATGGGCTATGCCTAATCCCGCACCTGTCGCGATCTCGATCCGGTTCAGCGCCTTGTCGGCGCTGCCCATATAAGCGTCGGCACGCACAAGTGCCGCCTGCTGCGCCTCCATGCGGCCTGCCATCAGCAGTTCGGTCTGGCCTGCGACCAGATCAATGGCGCGCGCGCGCAATGCTTCTGTTCCCTTGGCGCGCCGGCGCATGGCGGGTTCCGAGCGCATTGCGGCGATAACAGGCAGACCAAGGCCGATTACAAGCAAGGTGAGCGCAACAAGAAGGCCGAAAAGCGGATGCATGAAGCCGAGCGCCACGCCCGCGAAAAGCGCGGTTGCAAGTGCGGCACCAATGGGCACCAGAACACGCAGATAAAGCGAATCCAGCGCATCGATATCGGCGGTGAGCCGGAAGAGAAGCCGCGCCGGGCGTTTCAAAAGTGCATGCGCTGCGGAAGGCTGCGCCCAGCTACGGAAGAGTTTTTCGCGCAGTGCCGCCAGTACGGCAAGCGTCGCATCATGCGTGACAAGGCGTTCCAGATAGCGCGCGCCAGTGCGCAGGATAGCGAGAAGGCGAATACCGGCCGCTGGCGCAAATACGTCGAAGGCAACCGCCGTCGCCGCACTGAGGCCCGCAATGGCGGTGGCCGTGATGAACCATCCGGACAGGCCGAGCAAGGCGATGCCTGCAAGCACGGTGATGGTCGCCGCCGCGATACCCGCATAAAGTGCCACAGCCCTTGAACGGAAAAACAGCCGCAGGACCGGGCGAAGTGAATGCAAACCCTTCATTCCGCAGCCCTCCGTTGGATGACAGCCGCATCGTCGCCGCGATGATCCAGCCGCACGATGCGATGCATCCTGCGCGCCAGCGTTTCATCATGCGTCGCGACGATCAGGGTCTTGCCCTGAGCGAGCCGCACCAGATTTTCCGCAATTTTTTCCGCCGTTTCATGATCGAGATGTGCGGTTGGTTCATCGGCAAGAATAATATCGGCCTCAGGATCGACGGCGATCCGCGCCAGTGCGAGCCGCAAGGCTTCGCCGCCAGACATGCCTGCGCCATTTTCGCCAATCAACCTATTGCCCGCTACGCCTGCCACATGGCTCAAGGCGGTATCATCGATGATCCCGGCAATGGCTGCCCTGTCCGCATATCGACCGAGCGTGATATTGTGGCGGGCAGAGCCTGCAAAAATATGCGGCTTCTGGCCGACCCAGCTCATTCTCTTGCGAAGAGCAACAGCCGTGCGCGGCTCCAGAAGCGTGTCGCCAATGGTGATTTCGCCCGCCTGCGGCGCGGCAAGCCCCGCAATCAGCGCCAGCAACGTGGATTTGCCATAACCGCTTGGCGCCAGCAGCGCGATATGCTCACCAGCAGCAATATCGAGACTGAACCCCTCCAGCACGACGGGGCCGCCGGAATAGCGAAAACCGACATCGCGTAAGGTGACGGAGGGTGCGCATCGCGCCACTTCCGCCG----ATCCTCCCTCGCCAACCACTGGCATGGTGTGATGCGTCAGGCTTTCCAGCGCGTCGATAGCCGCTTCGCCTGCGGCACGGTCATGCCAGACTGCGGAAAGATCGCGCAGCGGCTCAAAAAAGGCAGGCGCAAGAAGAAGAATAAACAGCCCCTCACCAAGCGTCAGCTTGTGGCCCCAGGCGCCGAATTGCAGCGTGCCGAGCAGATGGAAACCGATATAGATCGCCACCATTGCCACGCCAAGCGCCGCAAAAAGCTCCAGCACAGCCGAGGAAAGAAAGGCGATCCGCAGCACCGCCATGGTTTTTGCACGCAGGGTTTCAGCGTTTTCGCGCAGGCGTTTTGCCGTCATGTCAACGGCGTGGAAGGTGCGGATCGTGGTGAGCCCGCGCAGCCGGTCGAGCAGAAAGCCATTCATGCCGCCAAGCGCCACAAGCTGTTTTTCGCTTGCAGCCTTCGCGCGCCAGCCAATCAGCGCCATGAAAACCGGGATCAGCGGCGCGGCGACCAGCAGGATGAGCGCCGCCACCCATGAAAACCAGAGAACAGCCGCCAGAATGATAAGCGGCACCAGCATGACGCGGTAGCGCACGGGAACGAAGCGCGACAGATAAGGCACCACCATTTCAGCCTGTTCGGCAAGGATGCTTGCGGCCTCACCGGAAGAGGGGCGCGATACATCAAGCGGGGAGCGCCGGGCAAGTGCCGCAAAGGCCTTTTCACGAAGGCTTGTAAGTTGTAAGCGGGCGGCATCGAAAGCCTGCGTGCCACC-GCGCGCATCCAGAACGCTGCGAAGGCAGCCAATCACAAACAGAGCGGCGGCGCAGTAATAAATGGAGCTGTCAAAGCCGGTATCGGCGAGCCGCCCCGCTGCATAAGCCAGAAGGGCCGCCTGCGGCAGCCAAAGCACTGCCGCGAGCGTTTGAAACATTGCCCCCCGTTTGAGCAGGGACGGCAT----------TGC--GCGGCGCTGGCGTTTTCCGTCACCTGCCGTTCTGCCGTCTTCTGCCTTCAGGTCTTCCGTTCGGGGGGCAACGGATGTCACTCTCGCTTAGGCTCCTTCTTGGCCGATGTTCTTCCGCGTCCGAGCGCCACGATCCTGTCTGTGGTCTCAAGAAAGCGGGTAACTTTGGCGCCGAGCGCCAGAAGGCTGGTGAGCCGGTCGGTGTCGAGTTTCTTGACGTCGTCATACCAGTTGGTCAGCCGTTCGATCAGGCTGTACATGTCTTTCATGCGGTCCTGGGCATAACGATCACTGTCATCCTGCGGCTGCTCCATCAGCACTTTCCGCAGCACACTCAGGGTCGGGTCGATCTCGCGCTTCTTACGCTCTTCGGCAAGCGTGCGCAAAATCTGCCACACGTCGTCCGGCGTTGTGAAGAAATCGCGGCGGTCACCTGGAATGTGCTTCAGAAGCACGAGGTTCCAGCCCTGCAACTCGCGGATACCCATGGAAACGTTGGATCGTGAAACGCCGAGCGCCTCGACGATCTCATCCGCGCAAAGCGGCTCTGGCGACAGATAGAGCAGCGCATAAATCTGCCCCACCGTACGGTTGATGCCCCAACGGCTGCCCATCTCCCCGAAGTGGAGAACGAACGACTGAACGATTGGCGACAGTTCCAAAA-TCTCTCTCCCGTAAATTCTGAATTTTCAGAAATTACTGAAATCCAGATAATCCAATTGAACCAAACCTTCAATCCGCATGCCCGATGC---AGGCCGCATCAGGACAATTGGCCGCAG-CCCGCGCACTCCTCCAAATGGC----------ACGGGCCACCCCTTCCGATCCCTTGGGAAAGCGAACAGGCGGGCACAAGGACTTGGCAAATGGTGAATATGCTTTCTGAACAGCGCGATAGCCTGCCTGGAGACACACTCCAGAACCGCTATCGGCACATTCAGGGACAAGCAGGCAGCCCTTCCCC-CCGGAAGGCCGCAATTTCCCCATTTCACACCGCGCAGGCACCCTGATTCCGGCCTCCTGCGCACCCTCGGCCTTTCATGCTCACCGACCCTGAAACGACTCGGAAGATGAAGGCAACTCCTTGCTGTCCCGGGTCCGGTCGCGATGAAGCACGGCGCGGCTGAGCAGCATGAGCGTTACCGGCGTTGTGACAACCACAAAGACGGTAATCAACACTTCATGCAGAATCGGCTTCGATTGCAAGATGGAGAAAAATATTATCGACGCGAGCAGGATGCCCCCTGCCCCAAACGAAGAGCCGATCGTGGGCGCATGGACACGTTCATAGAACGTCTTGAAACGCACGAGCCCGATGCAGCCGACGAGCGTGAGAAAGGCTCCCGCCACCAGAAGAAACGAAACAAGGATCGCGGCCCAGAGCGGAAAATCGGCAGCCTCTATCATTCGATCACCTCGCCGCGCATCAGGAATTTGGACAGCGCCACCGTGGCAACGAAACCCAGAAGGGCGATGATGAGCGCGGCCTCGAAATAGATGATGCTGCCCGTGCGGATGCCGAAAGTGAGCAGAAGCAGGAGCGCGTCGAGATAAAGCGCATCGGTCGCCAGAATACGATCCTGCG----CGCGCGGACCAACCAGCAGGCGATAGACCGCGCAGCCCATGGCTGCAACGAGCATGACCTGAGCGGCAAGCAGCGCCCAGAAGATGAGAACTGCGCTCATGCCGATTTCTCCCCTTCAACGATATCCACCGCACCGAAAATCTCGATCAGCGGCCGTTCGTAGCGCTCCTTGATAAGATGTCGCCAGGTTTCGGCATCTTCAAGGTCGAGAACGTGGATGGTAAGTATCCCGCGCGCGGCATTATAGTCCACCCATGCCGTGCCGGGGCTGGCTGTAATCATGCAAGCAAGAACGGCAAGCGCGGTGCGATTTTGCAGCTCAAGCGGTATCACCACAAAACCCGGATGGCGCTGGCGCCCCGGCGACAGGATGAGCCGTACGACCGCGATATTCGAGCGCAGGACATCAATGCTGGCGGCATATAACAGCCAGATCATCATGCGCGGCGAACGTATATGGTTTTTCTGCGGCTCCAGCGCCATCATGACCCGGCAGGCACCAAACGCGATCACCAGACCAAGGATGAACTGCGCGCGGGTAAAACTATTGAGCAGCAGCCAGAACAGGACGAGCGAAACGAAGAGCAGCGGATAGGGAAGGATTTTCTTCATTGCGCGCCCGCCGTTTCTGCGCCAGTGCGCGGCGCCCTGAGGACACTGTTGATATAATCATCCGGATTATGCAGCGAGCGGGCTGTTTCATCCATATAGCGCATAGTGGGACCGGCCGCGATAGTGAGGGCGAGGCACACACCCAACAGACCGGCAATCGGCACCACTTCACGCACCAGCACACGCGGCACATTGCCCTCCAGCGAAGCCCAGAAAGTGCGGATGCCGGTTCGCGTCATGGCTATCAGCGCCGAAAGGCCGGAAAGCAGGATAAGTGAAACCAGCACCCAGCTTGCCGCGCTGACCGGCGCGGTGAGCTGGGGGGCAGAGCCATCTCCATTGAACACCGCCGTCAGAATGAGGAACTTGGCGAGGAAGCCGGAGAATGGCGGCAGGCCGATCAGCAGGATAGCGCAAATGCAGAAACATGTGCCGAGAATGGCGAGCGTGGCAGGCAGAACCGTGCCGACTTCCTCCTCGTCTTCTTCCTCCTCGTCATCGCCATAGGCCTCCATGGTAACGGCAAGAACGTTTGCGGCTGCATCCTGCCCGCGCTCGACCAGCTCGATCAGCAGGAAAAAGGCAGCAATGGCGAGCGTAGAACTGACCATATAGAAAAGTGCGGCACCCGTCATTGCCGTATTGCCGCTGCCGATGGCGGCAAGCAGTGTGCCGGACGACACCAGAATGCTGTAGCTGGCAAGCCTGCCCATTGCCTGCGAGGCGACGACACCGATAAGGCCGAAGGCCAGCGTGATCATGCCGCCGAAATAAAGCCAGTCATTGCCGAACCCGTAGGATGAACCGGCGCTGATGCCGAACATCAATGGCGACAGGCGCAAAAGCACATAGATGCCGACCTTGCTCATGATCGCAAACACCGCTGCAACAGGTGCGGCGGCAGCGGTATAGGCCGGTGCAAGCCAGAAATTGAGCGGCCACATGCCCGCCTTGATGAGAAATGCGACACCCAGCACTGCGGCGCCAGCTTCCAGCAACATGCGGTCTTGCGCCGCCACATGCGAAATGCGCTGTGCCAGATCTGCCATATTGAGTGTGCCGGTGACGCCATAGATCAGGCTGACACCGATCAGAAACAGCGATGAAGCAACGAGATTGACCGCGATATAATGCATCCCGGCCTTGACGCGCGCCGGGCCCGAACCATGCAGCGCAAGACCGTAGGATGCTGCCAGCATCACCTCGAAGAAAACGAACAGATTGAACAGATCGCCGGTGAGAAAAGCCCCGTTGAGCCCCATCAGGAGAAGCTGGAAAATCGTATGGAAATGCGGGCTCGCCTTGTGCCAAGAAGCAAAGGAAAAGCTGAGTGCGGCCAGACCGAGCAGGCTGGCCAGCACGAGCATGAGTGCCGCCAGCCGATCCAGCACCAGCACGATGCCGAACGGTGCCGGCCAGTTGCCGATCAGATAGACAATGGCTTCGGGAGCCTTTTCGCTTGCCATGCCGACAAGTGTGATGGCAAGCGCAATCAGGCAGACCATGGATACGAAGCTGATTGCCATTTTCAGCCTGCGCCGGCGCTCATCGAACAACAGCAGCACCGCCGCCGTGACGAGCGGCAAAACGATGGGAGCAACGACGAGGTGTGTTTTCCAGTCCATCGTCAATTCTCCTTGCCGTCAACATGGTCGGTTCGGGTCAACCCGCGCGAGGCAAGCAGCACGACAAGGAAAAGCGCCGTCATGGCGAAACCGATGACGATGGCGGTCAGCACCAGTGCCTGCGGCACGGGATCGGTGTATTGCGCGGCCTGCACATCCAGCCCGGATTCCAGAACCGGCGGTGCATCGGTGCGCAGCCGCCCTATCGAAAAGATGAAAAGATTGACCGCATAGGAAACGAGCGACAGGCCAATGGCAACCTGAAAGGTGCGGGGACGCAGGATGAGCCAAACGCCGGAAGCCATCAGCACGCCGATTGCAAGAGCGAGAACAAGTTCCATCAGTTCTCCTCCTTCGCTGCCGCCAGTTTTTCGACACGATGCTTGCGGATCGACTGGTGCGCCAATGCGATCAGCACCAGCACGGTCGCGCCCACGACCAGAAGAAAGACGCCAAAATCAAACAGAAGCGCACTTGCTATCGGCATTTTCCCGATATGCGGAATTTCGGCATAGCGGAAGAAGGATGTCAGGAACGGATAGCCGAAAAACCACGCGCCCATGCCCGTTGCGGCAGCAAATAGCAGACCAAGCCCGATCCAGCGCAAGGGCAGGATGCGCAATCTGTCTTCCACCCATCTTGTGCCAGAAGCCAGATATTGAAGAAGAAATGCAATGGCAAGCGTGATGCCGGCAGCAAAACCGCCGCCTGGAAAATCATGCCCGCGCAGGAAAAGATGCACGGCAAGAACGATAATGACGGGGAAGAGCCAGTGCATGATGACAGATGGCACCGCCAGATAATCTGCAAGCGTCTCGCCCGCCTTGCGGCCCGGCATTGCCTCGTCATAGGCGTCCTGGATTTTCTGCTGGTCGGTCGAACCGGTACTCTCAGGCGCAGGGCGGAAACGGCGCAGGAGCGCAAAGACCGTGAGGCTGACAATGCCAAGCACAGCAATTTCCCCGAACGTATCGAAAGCGCGAAAGTCAACCAGAATAACATTGACGACATTCATGCCACCGCCACCCGAATAGGCGTTTTCGAGGAAATAATCGCCAATACTGCTGGGCGACGGGCGCGTCATCATCGCATAAGCGATGACGGCTACACCCGCCCCGCTGACAACGGCCAGGGCAAGGTCGCGGTAGCGGCGCAGACGCGGACCGAAATTGACAGAAGCTGCGGCGTCTGGGTCTTCCCAACGTTTTGGCAGCCAGCGCAGGCCAAGCAGCAACAGAACCGTGGTGACGATCTCGACCAGCAATTGCGTTACCGCAAGATCCGGCGCGGAAAGCCAGACGAAGGTGATGCAGGTGATGAGCCCCGCCCCGCCGAGCAGGATGAGCGCTACAAGCCGGTGGAACTTTGCCTGATAGGCAGCCCCGACGGCACATGCGCCGCCCAAAATCCACAAGCCCGCGAAAATGGGATCAACGGGTTGCACGCCAAGCATGCCCGTGGGGATGCCCGCTTCGAGAATGGGCCATGCGGCTGCCACCACGGCAAAGGCCACGACAATGCGAAGTTGCGGCCGCAAACGGCGTGTGGAGAGAAAGGTTTCGGCCTTGCGCGCCCAGTTCCATGATAGCGTGACCAGCACACGCTCGAAAATACGCTGCCCTTGCAAATGCCGGAAGAAGGGCGGGCCGTCCTCGCTCGTCGCCAGATAGTTTTTCAACAGCCAGTGCAGCAATATGCCACCGACCATCGCGACGATACTCATCATCAAGGGCAGGTTGAAACCATGCCAGACGGCAAGGCTGTACACCGGTGTTGCCTGCCCCAGAACGGATATGACCGCTGAATGCAGGAACGGGCCGATGGAAAGCCCCGGCACAATGCCGATCAGAAGGCAGAGCAGCACCAGAAGCTCGATCGGACGCCGCATCCAGTGCGGCGGCTCATGCGGCTCCTTTGGCAGATCGTGCGGCGGGGGGCCGAAGAAGGTTGAATAGATAAAGCGTACCGAATAGGCGACCGTGAAAATACCGGCGATTGTCGCCACATAAGGCGTAATCGTATCCAGCCACGAAACCAAGTGGGTTTCGACGGATTCGGCAAAGAACATTTCCTTGGAAAGGAACCCGTTGAGCAGCGGCACACCTGCCATGGCGGCACTCGCCACCATGGCGAGCGTGGCTGTATAGGGCATAGGCTTCAGCAAGCCGCTCAGCCTGCGCATATCGCGCGTGCCGGTTTCATGGTCGATAATGCCGGCCGCCATGAAAAGCGACGCCTTGAAGATTGCATGATTGACCATGTGGAAGATTGCAGCCACCGCCGCAAGCGGGCTTCCAAGGCTCAAAAGAACTGTGATGAGGCCAAGATTGCTGATGGTCGAATAGGCAAGTAGCCCTTTCAAATCCTGCTGGAACACCGCAAAAAAACTGGCGATCAGCAGGCTGATAAGCCCGGCCCCCCCTAAAATCCAGAACCATTCTTCCGTACCGGCCAGCACCGGCCACAAGCGCGCCAGCAGGAAAACACCCGCTTTCACCATTGTTGCCGAATGCAGATAGGCCGATACCGGCGTTGGCGCCGCCATGGCGTTTGGAAGCCAGAAATGGAACGGAAACTGTGCGCTTTTCGTGAAGGCGGCGAGCGCAATCAGGACCAGAATAACCGTGTAGAGCGGATGGGCGCGGACGAGATCGCCCGCGGCAAGCACCCTGTCCAGATCATAGCTTCCAACCACATGACCAAGCAGCAGAACACCTGCCAGCAGGCAAAAGCCGCCAATGCCGGTGACGGTAAGCACCATGCGCGCACCATCGCGGGCGCTGGCATTATGGTACCAATAGCCAATCAGGAGGAAAGAGAAAACGCTCGTCAATTCCCAAAAGACGGCAAGCAAGACGATATTGCCCGACAGTACAATGCCGAGCATCGACCCCATAAAACCCAGAAGGAAAGAGAAGAAGCGCGGGACCGGATCTTCCGGCGACATATAGTAACGCGCATAAATAACCACCAGCAGGCCGATGCCGGTAATAAGCATGGCAAAAAGCCATGCAAAACCATCCATGCGCAAGGTGACGTTGAGGCCATAGGCGGGGAGCCATTCCAACGTACCATGCAGAATCTTGCCGCCCGAAACGATGGGATAAATACTGGCAGTGGCCACGAAAGCCACAAGCGCGATTGCTGCTGTGAACCATGCCGAGCCACTTCTGTCAGCCCGCCTGAAAAGACCCGTGATCGCGCTGCCAAGAAATGGAAGAAGGACAAGCAGGAAAAGTATTCTGCCGTCCATCGTCATGCGCCACTGGCCTCCAATCCATTACCGATGTTGATCCGAAGCAAGCACCGCTCGATGATACAGCAACAGGAGCGTGCCGGATAGTTGTCGAGAGGAATCATATGTTTCAATGTTTTTATTATGACGGGAATAAGAACATTATGGCAATAGCTTTCAATGGCTTATCGTGATTATTTAACGGATTTTATC-TATATTTTACGAGAAATTCTATAATTCGCCATCATGACCGTTCGGCACTGTGCCAATAC--GATT------CATATTGGCGTGCAATTCTTGCAGAGGAGCGGATCGATAATCTGGGCGCGGAAATGAG-TTTTCCGCTTCGCAGGATTCGGTTTCCGGCGGCGTCCGTATGCTGGCCGAAAATCGTGATGCCGCGACCGATCTCGTGGCGCTTGCCGTCAACGAGCCGCGCTTCGATCAGGAAGCCATCGACCGCATTCGCCAGTAGATTGTTGCAGGCATTGAGGCCGCACAGCGCAATCCGTCTACGATTGCGTCGCGCAAGTTTGCCGAAGTGCTTTACGGCAACCACCCTTATGCGCGTGACGATGAGGGAACCGTGAAATCCCTGCAATCGATCAGCCGCGATGATCTTGCGAATTTCCATCGCAAGAATTTCGCCCGCGACAAGCTGACCGTTGGCGTTGTGGGTGCCATCAACGCCAAGGATCTGGGCGTCATGCTCGACAGGATTTTTGGCGACCTGCCCGCCTCGGCGGAACTGGTTCCGGTGCCGGATGCGAAGCTTGCGCTTGGCACCACCACCAGCCTGAATTTCGATATGCCGCAGACGTCGATCAGCTTCGTCTACCCGGCCATTCCGCGCAAAGACCCTGAGTTTTTTGCCGCCTATCTGATGAACCATATTCTGGGCGGCGGTTTCACCTCGCGTCTTTATAACGAAGTGCGTGAAAAGCGCGGCCTTGCCTATTCGGTGTCCTCGTCCATGGTCATGCACGACCATGTTTCCGAACTGATGATTTCCACCGCCACCCGGCCTGACAAGGCCCAGGACTCATTGAAAATCATTCGTGAGCAGGTTGCCGCCATGGCCAATGACGGCCCGACCGAGGAAGAGCTTGCCGCAGCCAAGAGCTTTCTCAAAGGCTCCTATGCGGTGAACAATCTCGATTCGTCGGGAGCTATTGCCAATACGCTGGTGAGTTTGCAGGAAGCCGGGCTTCCAAGCGATTATATCGACAAGCGTTCCGAACTCATCGATGCTGTCACGCTGGATCAGGTCAAGGCCATTGCCTGGAAACTGCTTCAGGCCGAGCCTGCGATCCTGATCTATGGACCGGCGCAAAGTTAAAAGGTGTCCCG-TGGATAAGGCCCTGTCGTCATCGCCCCGTTTCGCCGTTGCCTTTGGCGGCGGCGGCGCGCGTGGCATTGCCCATATTCATGTCGTCGATGTGCTGAACGAATTGGGCATCCAGCCCGTTGCCATTGCCGGATCGTCCATCGGTTCCATTATCGGTTCGAGCATGGCGAATGGCATGTCCGGCAAGGACATATATGACTATATGGCGTCTATCTTCACCAATCGTTCGGAAGTCGTCAGGCGCATGTGGCAGACCCGCCCGGCCCATTGGGCGGAGTTGTTCAAGGGCGGGTTGCGGGTCAGCCAGTTCAATATCGAGAAAGTGCTGGATGTTTTTCTGCCCGACAGCTTCCCATCCAATGTGGAAGACCTGAAAATTCCCATGACCATTACGGCGGTGGATTTTCATGGCGCGCGGGAGATTCATATAAGCGATGGTGATTTACGCTCGGCCATAGCTGCGTCCTGCGCCATTCCACCCGTTTTTGCGCCGGTGCGCCGCAATGGCCGCATTCTGGTCGATGGCGGGCTGTTCAATCCGGTGCCGTTCGACCTCCTTTTCGACAAGGCGGATATCGTCATCGGCATCGATGTGGTGGGAGGCCCGGTCGGCCCCGACGATCATATGCCCACCACGTTTGAGGCGGTGATCGGCACCAGCCAGCTTACCATGTGCTCGATCATTGAAAACAAGTTCCGCTATCGCCCGCCGCATATTTTCGTCAGGCCCAATGTGGAGCGGATCGGGCTGCTTGATTTCCTGAAATTCGAGCAGGTCATAAGCCAGAGCGCAGCGGTGCGGGACGAGTTGAAACGCGCGATCGAACAGGCGCTCGATGGCAAGGTCGCCCCGAT----------CCTGCCGGAAAAATTGCCTGATCTTTGATAAGGAAGCGGGTTACTCCGCGGCAACGGGTGCGGCGGCCGTTTCCTGCGGGGATGGCGCGCGCTGCCCATCGTCCG---ATTTGTCGATGCGCTGGCCCTCGCGCGTGGGCTTGACCAGCGGTTCGGGCGTAACTGGCTTGTTGAAAAGCAGGTGGCGCCCCGCCATGATCCCCTCTGATGCCTGCACATGCAGCCGGTCTTCGTCGCGCTGGCGCACATCTTCGCGGATCGCATAGGCATTGGCTTCGGAAAGGCCCAGCCCCTCCAGCGTGCGCTGCCCGAACAGAAGGCCGGATTCAAAGGTTTCACGCAGCTCGTATTCCACACCCTGCGCGCGCAGTTGCAGCGTATGTTCGCGGTCATAGGAGCGCACGAACAGGCGCACGTCGGGATATTCCGACTGGATCAGATTGACGATGTGGTTGGTCGTCGATTTCTTGTGCGTGCAAATGGCAACGATCTTGGCCTTGCGGATGCCTGCCGCTTCTAGCACATCCTTGCGGGTGCCATCGCCAAAATAGATGCGGAAACCGAACTTGCCGGCCGCGCGGACACGGTTGGAGGAACTGTCGATCACAGTCACATCAATGCCGCCGGCAAGGAGAATCTGTGCCGCGATCTGCCCGTAACGCGAGAAGCCGATCATGAGGACATCCGAGCCCGCGCCGTCGAAATTTTCCTCGATTATATCGTCGGCCTTGTCCTTGATGAGAAGCCTTGAACCGATGGCGACGGAAAGCGGCGTCAGCGCCATGGAAACGGTGACTGCTGCGACCAGTTCGGAACCGAGTGCGCTGGAGATGATTGCCGCAGCAGAGGCGGCGGAAAAAAGAACGAAAGCGAATTCACCGCCCTGCGGCAGCAGGAAGGCAATGCGCACCGCATCATTGTGACTGGAGCGGAAGATGCGGCAGAGAAGGTAGATGATGACAATCTTCGTCGCCATGAAAATGGGGACGGCGGCAAGGATCACGGCCCAATATTCCAGGATAACGGAGAGGTTGAGCGAAAGCCCGACTGCAACGAAGAACAGGCCGAGGAAAATTCCGCGGAACGGTTCGATGTCGGCTTCCAGCTCATGCCGGTAGGAGGATTCGGCGAGCAGCACACCTGCAATGAATGCGCCCATGGCCATGGAAAGGCCCGCATATTGCAGGAGGCTTGCCGATCCCAGCACCACGAACAGGGCGGCTGTGATCATCACTTCGCGCGCACCCGTATTGGCGATGATGCGGAACATGGGATTGATGAGATAGCGCCCGGCAATAACCAGTGCGGCAATCGAGGCAATGGCCGTGGCAAGATGAAAGCCAGCACTTGCCTGCGAGGGTTCATTCGGCGAAAGGGCGGGAATGATTGCCAGAATGGGCACGATGGCCAGGTCCTGGAACAGCAGGATGGCGAAGGCGCGCTGCCCGTGCTTCTGGTTGGTTTCGGCACGGTCTTCCAGAACCTGCATGGCAAAGGCGGTCGAGGAAAGGGCAAGGCCGAAGCCGATGATAATGGCGGCTTCCGTATCCAGCCCGGCAAGATAGACGCCAAGCGCGGCCAGCGCCGCGCCGCACAGGAGTACCTGTGCGGTCCCCAGACCGAAGATCGAATGGCGCAGCGACCACAGGCGTGAAGGGTTCAGTTCAAGCCCGATGATGAAGAGCAGGAAAACCACACCCAATTCGGAAAAATGCAGGAATTCCTCGCCATCCGCAATGAGGCGCGCGACCGGGCCGATGGTGATGCCCGCAGCAAGATAGCCAAGCACGGTGCCAAGCCCCAGTCGTTTGAACAGGGGCGCGGCGATGATAGCACCTCCCAGAATTATCAGGCTCTGTAGGTAAAGGCTCCCGCCATTTGCGACCATACTGTGCTCTTGGTATTTGAAG-ATTGTAGATGAGGTTGCCTTGAAGACCCCCGATTTCGGCAATATAGAAACAAGATATGGCTGCAATCAGCCCGATGTCGAACAATTTGACGATTTTTTTTGGCAGGTCCCGATTG-GGGATAGTCGTGGATCAGGGCTTGCAGCCAGGCGGCAGTGAGCCTGCAACGTTTGGATTGTATAATGATTTCAGATAATTCGGCAGATAAACTCGTAGAACGCGCTGCCGAACTGGTGGCTGCTGCAAAGCGCGCTGGTGCGGACGAGGTTGACGCGGTTGTGATGCGCGCGCGTTCTGTCAGCGTGTCTGTCAGGCTTGGCAAGGTTGAGGGAACCGAATCGTCAGAGAGCGACGATTTCGCGCTGCGCGTATTTGTCGGGCGTCGCATTGCCAGCGTTTCGGCCAATGCGGGCGCCGACCCGCACCGCCTTGCCGAACGTGCGGTGGCCATGGCGCGGGTGGCGCCGGAAGATCCTTATGAACGATTGGCCGATCCGTCGCTTCTGGTAAAATCGCCGCGCGATCTCGACCTGTTCGATGCGACCGAGATCGATACCGCGCGCCTGACCGAAGACGCGCTTGCAATGGAGGCGGCGGCTCTTGCTGTTTCAGGCGTAACCAATTCCGGTGGTGCGGGTGCATCACGGAGTCTTGGCGGGATGGTTCTTGTCACCTCCACCGGCTTTTCCGGCCATTATGCGGCCACGCGATTCGGGCGTTCGGTTTCGGCCATTGCGGGCGAAGGGACCGGCATGGAGCGCGATTACGATTTCAGTTCGCGCCTGCATTTTGCCGATCTCGACGCGCCGGAAGCTATCGGGCGCAGCGCCGGGGAGCGCGCCGTGCGCAGGCTGGGCGCCCGGCAGGCAAAGACCGGCCCGGTGACCGTGGTGTATGATCCGCGTTTGGCGCGCGGCATTGCCGGGCATCTGGCAAGCGCCATCAATGGCGCATCGGTTGCCCGCAAGACGAGCTTTCTGCGCAACAGTCTGGGCAAGCCGGTTTTGAAACAGGGCATCAACGTCACCGACAATCCGCTGCGTGTGCGCGGCCCGTCTTCACGTCCTTTCGATGGCGAGGGCATTGAAGGCCAGCCGCTTACGATGGTTGAAGACGGTGTGTTGCAGCATTGGCTGCTGTCCGGCTCAAGTGCGCGTGAGCTTGGCCTTCAGGGCAACGGGCGCGGCGTGCGCTCCGGTTCGGGCGTCACGCCAGCCTCCACCAATTTTGCCATCGAACCCGGTACCCAATCACCGGAAGAACTGATCCGCGCCGTTGGCACGGGCTTCTATGTAACGGAAGTGTTCGGGCAGGGCGTGGACATGATTAGCGGCCAATATAGCCGCGGCGCATCCGGTTTCTGGATCGAGAATGGCGAGCTTGCTTACCCGGTGAGCGAAGTCACCATCGCGTCGAACCTGAAGGACATGTTCCTCAATATGACGCCTGCGTCCGACATCGACCGCAATTTTGGCATGGCTGCGCCGACCCTCGTGATCGAAGGCATGACCCTTGCCGGAAACTGACAAATATAGCGATATCGGCACGGAACTTGATTTGCTGCGAGAGGCGGCGCGCGAGGCCGGGCGCATCGCCATGCATTATTTCGGGCGCTCGCCGGAGGTCTGGCTGAAGGATGGCGTTTCGCCGGTCAGCGAGGCCGATCTGGCTGTGGACCGCTTTCTCAAAGAAACGCTTCTTGCAGCGCGGCCCGATTACGACTGGATTTCGGAAGAAACCGTCGATGAGCGGGCGGCGGCTGAACGGTCACGCGCTTTTGTTGTCGATCCCATCGATGGCACGCGCGCCTATATTGGCGGGCAGGATCAATGGTGCGTGAGCATTGCGATCATTGAGAATGGATCGCCAGTT-GCAGGCGTTCTGGAATGCCCGGTGCGCGAGGAATTGCTGGAGGCGGGCAAGGGGCTCGGCGCCCGGCAGAACGGATGCCGGATTCATACG----AAAGTGCCTCTTGCGGGGGAGGAAATTACCATTGCTTTCGCGCGCAACCAGATCAATGCCCTGCCGGAGCAATGGCGCGGCCCTGTGCGGGTTCATCCTTACGTGCCGTCGCTGGCCTATCGCATTGCGATGGTGGCGCGCGGCGACATTGCGGGAACCTTCATTCGGCCAAATTCGCATGATTGGGATCTGGCTGCGGCGGATCTCATTCTCAGTGAGTCGGGTGGGGCAATCCTCACAAGCAAGGCTCTACCGCTCGTTTATGGCGGGCCGACGAGGAGCCACGGCGCTCTTGTTGCAGCCAGCGGAAACTTGCTACGGGAAATGTTGAGTGTTGTGGCAGACCAGCCATTGAGCTAAATCATGCCGCGAAAGAAAATTATTCAGGGATTCATCTCATGAGCGACGCAGGCGACAATAAGCAGCTTCTTCATCTGGTGTTCGGGGGCGAGTTGAAAAAGCTTGACTCTCTCGAATTCCGCGACCTTCAAAACCTCGATATCGTCGGTATCTACCCCGATTATGAGAGCGCAAAGACGGCCTGGAAGTCCAAGGCCCAGCAGACCGTTGATAACGCCCATATGCGCTATTTCATCGTGCATCTGCACCGGCTCCTCGACCCGAACAACATGACGCTGAAGGCGGAATAGGCGCCTTTATCCGTTGCCGGCGAATATCGCATGAAACATGAAGATGGCGTGACGGAGCGGGGTATGCAGAAGAAGAAGGGCGGCCTGGCGAAGCGTCTGTGGCGGCGTATTCGCGGGCCTCTGGCGCGCTCTGCGGCGGTAAAGTCCATTCTTGTCTGGCTGATCGCTTCCTATCTCAAGCTTGTCCATGCAACCAATCCGCGCCTGAAGGATTCGGCCAGTTCGGAGGACATCGTTCACGATTTCGCTCCGTTCATCGTCACCTTCTGGCACGGCCAGCACCTGATGGGGCCGTTTCTGCGGCCAAAGGGGCTGGAGCTGGTTGCCATGTTTTCCCGCAGCGCGGATGCCGAGCTCAATGCCCGTGTGGCGGAGAAGCTGGGGCTTCTCACCGTGCGCGGTTCCGGCGGGCGCGGAACACGCGCAAACCCGGAAAAAGGCGGGGCGCGTGCGCTTCTGACCTTGAAAAATGCATTGAGAAAAGGGCAATCTACGTCAATGATCGCTGACATTGCCCATGGTAAGGCCCGTGAGGCTGGCGAGGGGATCATTTTGCTGGCAAAATTATCCGGCCGGCCGATCATTCCGCTTGCATATGCCTTTTCGCGGAACCATGTTCTGGAAAAGACGTGGGACAAGACGACAATTCCGCTCCCGTTCGGGAGATCCACCATCGTGCGTGGCGATCCCGTATGGGTGGATGCCGATGCGGATGACGTGCAACTGGAAGAAAAGCGTGTGGAACTGACACGTCAGCTCAACAGGGCGACGGACAGGGCCTATGCAGCATTGGAGAAAGCGAAATGAGCGAACGATGGGCGCGCAGCATATTGTCAGCCTACCGTTTTCTCGGCTCAGCCGCTTATCCTTTCGTGGGAAGCTACATCGCCTACCGTGCCTCGCGCGGCAAGGAAGACCGCTCCCGCCGTGGCGAACGCTATGGCAAGAGCGCGATTGCCCGCCCGCAGGGGCCGGTTATCTGGGCGCACGCGGCAAGCGTGGGCGAAACGATTGCGCTTGTGCCGCTGGTCGAGCGTATTGTCGCGACGGGCATCCATGTCGTGATGACGACGGGAACCGTCACCTCTGCCAAGGTGGTGGCAGATCAATTAGGTTCGCGGGTCATTCATCAATATGCACCGCTCGACCTGCAACCGGCAGTCGATCATTTTCTCGATCACTGGAAGCCGGATCTCGTGATCGGCTGCGAATCCGAAGTCTGGCCCGCCACGGTGCTGTCGCTCGGCAGCCGCCATATTCCGCATGTGCTGGTGAACGGGCGCATGTCCGACCGCTCCTTCGCTGCCTGGCAGAAGCGCCCAGCACTGGCCGAAGCCCTGTTTGAAAATTTCGCGCATGTGGTGGCCCAGTCTGAGCTGGACGGTGAACGTTTCCGTGCTCTTGGCGCGCGCCCCGTCAGCGTGTCCGGCAATCTCAAGGTCGATACGCCGCCGCCGCCTTCTGATCCGCAAGCCCTGTCGCTGATGCAGCGCCAGGTTGCAGGCCGGCGCACATGGGCGGCCATCTCCACCCATGACGGGGAGGAGGAAATTGCCGCCGAAGTGCATCAGATGCTGAAGATGCGCTATCCGCGCCTTATCACCATCATTGTTCCGCGCCACCCGGACCGCGCACCGGCCATTGAAGCGATGCTTGCCGCCAAGGGATTGAAGGTTGCCAGAAGAAGCACGGGCCAGCCGATCGAAGCGGATACGGATGTGCTTCTGGGCGATACGATCGGCGAAATGGGGCTTTATCTGCAATTGACCGAGATTGCCTTCATCGGCAATTCGCTGACCAAGGAAGGCGGACACAACCCGCTGGAACCGGCCATGATGGGTACGGCCGTTCTGACGGGGCGCAATGTGCAGAATTTCCGCGAATCCTTCCAGCGCCTCATCAAGAATGGTGGCGCACGCATCGTAAAAGACCGCAACATGCTGGCAGGCGCGATCAATTTCCTGTTCAACAACCCGCAACATCTGCGCGCTATGATCAATGCCGGCGTGACCACGGTGCGCGACATGCGTGGTGCACTGGATCGCACGCTTGCCGCACTTGAACCATTCATCCAGCCGCTGGTCTTGCAGGCGCAATTGCCGGGCAACCGGAACGAGCCTGCGT-TCAGTCTGGACGAGCACTGACCATGGCAAGCGAGGCGCCGCCTTTCTGGTGGGACGAACCTGATTGGCGCGCCCTTGCGCTGGCGCCAGCCGCCTGGATTTACGGAAGGGTTTCCGGTCGCCGCCTCATCAGGGCCGTGCCGCCCAGGGTTTCCCTGCCCGTTCTGTGCGTTGGCAATTTTACGGTTGGCGGCGCGGGCAAGACGCCCACGGCCATCGCTTTTGCCAGAGGGGCGATTGCGCGGGGCATGAAACCCGGCATCGTTTCGCGTGGCTATGGTGGCAATTATAGCGGGCTGCATCTGGTCGATCCCGGCCATGACGGCGCGCGGCATGTGGGCGACGAACCTCTGCTTCTGGCGCGTCATGCTGCGGTGGCGCTCTCGCCGGACCGGGTAAAAGCAGCCGAATATCTCAAATCGCTGGGCTGCGATTTCATCATTATGGATGACGGTTTCCAGAGCGCGCGGCTTCATGCCGATTTTTCGCTTCTGGTGGTGGATGCTTCGCGAGGCATAGGCAATGGCCGGGTGATACCGGCGGGGCCGCTGCGCGCACCCCTGACGGACCAGATGCGCAAAACCGACGCGCTGCTATGCATCGGCAAGGGAAATGGGGCTGATTTCGTGATCCGGCAGGCCGCGCGGGCTGGAAGGCCGATCTATCACGCTCAGTTGCGGCCCTCGTCGTCAGCCACGGTGGCGGGCAGGCGCTGGCTTGCCTTTGCGGGCATCGGCAACCCGGACAAGTTTTACGAGAGCGTTCGCCAGGCGGGCGGTGAAGTGGTGGAAACGCATTCCTTTGCCGATCACTACAGCTTTGAGCCTGACGATATTCGTGGCCTGGTGGATATGGCGCGGCGGCAGGGGCTTGGCCTCATCACCACGGCAAAAGATCATGTCCGCCTTGCAACAATGCCCGGCGTTCCGCCGGAGTTCCTGTCGAAACTCGCGGTTCTCGATGTCGATCTGGAATTTGATCGCACCGATGCGCTTGACCATATTCTTGATACGGTTGTCGAGCGGTTCAAAAGCCGCCTGCATGGGTGAGAAGGCTGAAAGATCAGGCCTTTTTGCGGCTGCGCAGTTCCGGGTTCATCTCAAGTTCGCGCTCGAAGGAGATGAGGCCGCTCGCATAGGGTTCCTGCCGCGCGACGCTCCAATATTTCAGCTCGTCGAGCGGGATGGGGGCGCCCGTCACGGCGCAGCTAACGAACGAACCGTGCTTGACGATTTCATAGTCGCCATCGAGATAACGCAGGACAGCTTCCGAGGAGCGGGGCGATTCAAATCTGTTCATGTGCCTAAAACCCTTTGTAGCAAACTTTAGCAGAGCAGGCCGCCTTGCGTCCAGACCATGTCTCGCAAAACCGGTTCCCACGTTTGGCAGACATGCATTAGCGTCTGCCGAAGAGCCGCTCGATATCGGTGAGTTTCAGCTCGATATAGGTCGGGCGTCCATGGTTGCAGGTGCCGGAACCGGGTGTTGCCTCCATGTCGCGCAGGAGGGCGTTCATTTCTTCCGGTTTCAGCCGTCGGCCTGAACGAACCGAACCATGGCAGGCCATGGTGGCCGCCACATGATGCAGCATGGCCTTGAGTCCGTCTGCCGTGTCGTGTTCCGCAATCTCATCGGCAAGATCGCGGATAAGCTGCTGCACGTTCATTTCGCCGAGCATGGCCGGTGTTTCGCGCACGGCGATTGCTCCGGGGCCGAACTGCTCCACCCCCAACCCGAACCTGGCCAATGTTTCGGCATGGCCTGCCAGCCGCTGTGCATCTTCTTCCGGCAGATCGACGATTTCGGGAATCAGCAACATTTGCCCGGCGATGGGCCGTGCATGAAGCGCATTTTTCAAGGCTTCATAGACAAGGCGTTCATGCGCTGCGTGCTGGTCCACAATGACCAGACTGTCCTCCGTCTGGGCGACGATATAGTTTTCATGAATTTGCGCGCGTGCCGCACCCAGCGGCTTTTGCATAAGTTCAACGGGGGCTTCCGCCACGC-TTGCCCGTGCATCTGCTGCCGGCACGGCAACGTCACCCAGGACAGCCTGTCCGTTTTCCCGGAGTGCCGGGGCAGCTTGCAGGTCCAGCGGGCGGTGGGCGGGATGCGCGGTCTGTGGCGACCATTCGCTGCGGGGTGCAGGCGGCGCGGTGCGCCAGCTTGCCGGTGAATAGCTATTTGCC------GGTCGCGGGGCAGAT--TGCTGCGCGC----CAAAACCTTCAGCGCGAAAGGCCTGAAGCATTGCTTCCGCGCCGCTGGTGGCGGGGCGAATGCCGGATTGTGCCAGCGCCTGCTTGATCGCACCGACGATCAGCCCGCGCACGAGGCCCGGATCGCGAAAGCGCACATCGGCCTTTGCCGGGTGAACGTTTACATCCACCAAAGCCGGATCGAGTGTCAGGAACAGGACGGCGACCGGGTGCCGGTCCCGTGCGATCACATCCGAATAAGCGCCGCGCAGGGCGCCGAAAATCTGTTTGTCGCGTACGGGCCGCCCGTTCACATAGGCGAACTGGTGCAGGGCATTGCCGCGATTAAAGGAGGGGATGCCCACGAAACCTGCGAGCCTTACGCCATCGCGTTCGGCATCAATGGCAAGCGCGTTTTCACCGAATTCCCGGCCCAGCACCTGCCCGATACGCTCCAGCGTCGCCTCTGCGCCAGTGCCGGTGGCGGGCATTTCAAAGGGGGTGCGGTCGGTTCCGGCGAGGGAAAAACGGATATGCGGAAAGGCGATGCCAATGCGCTTTACCACGTCGGTTATGGCCGTGGCCTCAGCCCGATCCGTCTTCATGAATTTCAGGCGCGCGGGCGTGGCGTAAAAGAGGTCGCGCACTTCCACGATCGTGCCGCGATTGAGCGCCGTCGGGCGCGGTCCATCGAGATGCCCGCCGGTAACGCACACTTCAAAGCCGCTATCGGCATCCTGCGGGCGGGACTTGAGCGTCAGCTTCGACACCGAGCCGATGGAGGGCAGGGCCTCGCCGCGAAAACCGAGCGCTCGAATATCATGCACATCGTCGGTCAGCTTGGATGTGCAATGGCGCGAAACGGCGAGAGCAAGCTCATCAGCGGGAATGCCGGAGCCATTATCGGTGACGCGCAGCAGCGTCTTCCCGCCGCCTGCGGTTACGACCTCGATGCGGGTTGCGCCTGCGTCGATGGCGTTTTCCACAAGCTCCTTGATGACGCTTGCAGGGCGTTCGATAACCTCGCCCGCCGCGATCTGGTTGATGATGGTTTCGCTCAAGTGCCGGATTGTCATGCGGCGACTATAGAAGGATTCGCCAGCACACAGAACCGGTCATTGAAGTTGTCCTTGGCTTTGGCCGGGGCTTTTTTTGTAGCGGTCTTTTTCGCGGTTGTCTTCTTTTCAGAACTTGCCGCCGACTTGCGGGCGGGGGCCTTTCTGCCCTTTGACGAACCGGCTTTTTCAGTAATCAGCGCCAGCGCCTCTTCCAGCGTCACCGATGCCGGATCCTTGCCCTTGGGCAGTGTCGCATTGACCTTTCCCCAGTTTACATAAGGCCCGTAGCGCCCGTCGCGAACGGTGATAGCGCCGCCATCGGGATGATCGCCGAGGGTGGCGAGCGCGGCCGGTGTGGACCGTCCCCGACCGCCGCCCTTCGATTGCTTGTCGGCAAGCACGGAAACTGCACGGTTGAGGCCGACCGAGAAGACTTCCTCGACATTTTCCAGATTGGCGAATGTGCCGTCATGGCTGACATAGGGCCCGTAGCGCCCGATGCCCGCCGAAATCATCTTGCCGGTTTCCGGGTGCAGGCCGATATCGCGCGGCAGCGACAGGAGTGCTATCGCCTTTTCATGATCCACCGTGTCGAGCGTCCAGCCCTTGGGGAGGCTGGCGCGCTTGGCTTCCTTGCCTTCGCCGCGCTGGATATAGGGGCCGAAGCGCCCGGTGCGTGCGGTGATTTGCTCGCCGGTGAACGGATCCTTGCCGAGCGGCTTCGGCTCGTCGGAAGCCGCCGTCTCGCCATTGGCCTCGCCACCAAGCTGGCGGGTATATTTGCATTCGGGATAGTTGGAGCAGCCGACAAAAGCGCCATAGCGGCCAAGCTTCAGCGACAGCGTGCCGGTGCCGCAGGTGGGGCAGGAGCGTGGGTCTCTGCCATCCTCGCGCGCAGGAAAGACCAGCGGAGCCAGTTCCTCATTCAGCGCATCCAGAACATTGGTGACGCGCAGTTCCTTGATGTCCTCGACGGAGCCGGAGAATGCACGCCAGAAATCGCGCAGAATCTCTTTCCACGACAATTTGCCATCGGAAATAAGATCAAGCTTTTCCTCCAGGTCTGCCGTGAAATCATATTCCACATAGCGCTCGAAGAAGCTTTCAAGAAACGCCGTCACAAGGCGCCCCTTGGCTTCGGGAATCAGCTTGCGCTTGTCGATGATGATATATTCGCGGTCGCGCAGCGTGGCGAGTGTTGCGGCATAGGTGGAAGGACGGCCAATGCCCAACTCTTCCATCTTCTTGATAAGGGTTGCTTCCGAATAGCGCGGCGGCGGTTCGGTCGAATGCTGGGTCGCATCGATCTTTTCGCGGGCAAGCGCCTCGCCGGAGCGAATTTCCGGCAGCTTTGCACTCTCTTCGTCGTCGTCCTCCTCCTCGCGATGATCCATATAGGCGGCAAGGAAGCCGTCGAATTTCGTCACCGAGCCATTGGCGCGCAGCATGGCGGCGCGTGAACCGTTGGTGGCCTCGATATCGACCGTGGTGCGCTCGATATCGGCGGCCTGCATCTGGCTTGCAATGGCGCGCTTCCAGATCAGTTCGTAAAGGCGGGCCTGATCCTCATCGAGAAAGCGGCGCACATCCTTTGGATGACGCGAAAAATCAGTGGGGCGGATTGCTTCGTGCGCTTCCTGCGCATTCTTGGCCTTGCTCGAATAATACCGCGGCTTTTCGGGCACATATTTCGCGCCGAAACTCTTGGCGATAGCGTCTCGGGCGGCATTGATCGCTTCGGGAGCAATCTGCACACCATCGGTACGCATATAGGTTATGAGACCGGCTGTTTCGCCGCCAATGTCCACGCCTTCATAAAGGCGCTGCGCCACCTGCATGGTGCGCGAAGCAGAAAAGCCCAATTGCCCCGACGCGGCCTGCTGCAAGGTGGAGGTGGTGAATGGCGGGCCCGGATTGCGCTTGGTAGGCTTTGCCTCGACGGAAACAGCCTTGAAGTTCGCGCTTTCCAGCATGGTGCGGATGGCACCGGCCTGTTCGCCGTTCTTGATATCGAGCTTTCCAAGCTTCTTGCCATCAAGCGCGGTGAGGCGGGCAGTGAAACTGTCATTGCGCGGTGTCTTGAGAAGGGCTGCGATATTCCAGTATTCCTCGCGGACAAAGCGTTCGATTTCCGCTTCGCGGTCGCAGACCAGACGCAGCGCTACCGATTGCACGCGACCGGCCGAGCGGGCGCCGGGAAGCTTGCGCCAGAGCACCGGCGAAAGGGTGAAGCCGACCAGATAATCGAGTGCACGGCGGGCGAGATAGGCGTCCACCAGCGGCTCATCAATATCGCGTGGATGGGCAATTGCATCCAGAACGGCCTTTTTGGTGATGGCGTTGAAGGCCACGCGCTTCACCGTTTTGCCGTTGAGCGCCTTTTTCTGCCGCAGCACTTCCAGCACATGCCAGGAAATGGCTTCCCCTTCGCGATCAGGGTCGGTTGCGAGAATGAGGCCGTCGCTGTCCTTCAGTGCCTTTACAATATCCGCCAGGCGCTTGGCGGAATTGCTGTCCACTTCCCAGGACATTGCAAAATCTTCGTCCGGGCGCACCGAGCCATCCTTGGCTGGCAGGTCCCGCACATGGCCAAAGGAGGCCAGAACCTTATAGTCCGAGCCCAGATATTTGTTGATGGTTTTGGCCTTGGCAGGCGATTCGACGACGACGACGTTCATGTAAAGCAGCCTAAATTCGCGTCCCACGGAGGCCCTAAACCTCCTTGCCGCATGAAATAAGTTGCCTTCCACATGAACAGCGGGCAGCGATTGGTCAAGAGTGTGCGCATAAAATTCACGAAATACAACCTATGGTTGCTTCTCTTAACGAGGAAACCTCCAATAGTAT---------TAAATTGGGGGTTGCCTGTCGGATTTGCGCCGATGGGGGTCGATTTTAAACTGATACGACAATTT-----AAAATCGGGGGTTAGGCAAGAATGCAACGGAGA--GCTACGCGCCGTGAAATGTTTATTTATATTGAACAACTGATTGATGAATTGGCCAAGCTGGCAAAACAGGCACAAAATCCGATGCTGGTTTATTTATTGGAAATGGCGCAGGAGGAGGCGCGAGACTCCATAGAGCAGATTACTGCCCAGGATTGAACCGGATTTTCACGCCTGGGTGAATTCATCGCAGGGAACGATAGCCACTCGATTGCCGGGATAACGCAATAGGCGCCCGGCAAGATCGAGTTCCAGCAAAATGAGCTGGATCGCGTCGGTTTCGATGCCGGTATGCCGTACAAGCGTATCGACATCGACCGGCACTGGCCCCAGCGCATCGATGACCAGATCGCGCTCCCTGTCAGTCGTGATGGCCTGCAACTGTTCCGGTTCCTCATCGATCTGGGTCAGAAGGTCGGGCTGTTCCGGTTCGTCGCCAGCCGGATCAGCG---GGGCGTATGAGCGGCAACAGCGTTTCGATCACATCCTCCACGCCGGTAACGAGCGTCGCGCCCTGTTTCAAAAGCAGGTTCGTGCCGCGGGCACGCGGATCAAGCGGAGAGCCCGGCACGGCAAAAACCGTCCGGCCCATTTCACCTGCCATGCGCGCGCTGATGAGCGAGCCGGAGCGTTCTGCCGCCTCCACCACGATGAGACCGAGCGAGAGCCCGGCGATGATGCGGTTGCGGCGTGGAAAATCACGCGAGCGTGGTTCGGCGCCCATAGGCATTTCCGTGATAAGGGCGCCGCCATTTTCAGGAATGGCGCGATAAAGCGGCAGGTTTTCAGGCGGGTAGGGGCGGTCTAGTCCGCCCGCCAGCACAGCGGCCGTTCCGGTGGACAGGCTTGCCTTGTGGGCAGCCGCGTCGATGCCGCGCGCGAGGCCGGAAACAACGCAAAAGCCTTCGCTGCCAAGATCGTGCGCCAGCTTTTCGGTAAAGCGCGCGCCGACCACAGACGCATTGCGCGAGCCGACGATGGCAACAGGCGGTTTGCGAAACACGCCCGGATCGCCCTTGATGATGACCAGTGGGGGCGGCGCTTCGCAATTTTTGAGTTGCGGCGGATATTCTGGCTCGCCCATGCCGATGAGGCGCGCGCCCATGCGCTCAATGGCTTCCAGTTCGCGCTCGGCTTCATCCACGGAGATGATGCGAATCGGTCTTGCGCTGCCGCCGCGTATATTGAGATCGGGCAGCATTTCCAATGCATTGGAGGCCGAGCCGCAAAAGAGGATCAGGTCGCGAAAGGTGACGGCACCGATATTATCGGTGCGGATAAGACGTAACCAGTTGAGCCGTTGACGGTCGGAGAGGCGAATTCCGGTCTTCGGATTCGCGCCCTGTTTCATCCCTTGGCTCCGATCTTGCTTTCGGTGCCGTTCAGCAGCCGGCTGATATTGGCACGGTGCTTGATGAAGACGATCACGGTCATGATCGCGAAAAGGGCGGCAAGTGCCTGGTTTCCGCGCGAATAAAGCGCAATCGGCACAATGAGGCTGGCGACGAGTGCGGAAGGCGAGGAATAGCGGGTGAGAAGTGCGGTCACGATCCATGCGGCGGCAAAGACCAGCGCGCCCGCCCATGCAAGGCCGATCAAAACACCGAGATAGGTGGCGACACCCTTGCCGCCCTTGAAACCGATCCAGACCGGAAAGAGATGCCCGATAAATGCGCCGAAACCGGCGGCGATGGCTGCATTCTGGCCGAAATGTGCGGCGATCAGCGCGGCGGCCGTACCCTTCAGCGCATCGAGAATGAGCGTTGCGGCGGCAAGCTTTTTGTTGCCGGTGCGCAGAACATTGGTTGCGCCGATATTACCCGAACCGATTGCGCGCACATCGCCCAGACCCGCAAGCCGTGTCAGGATGAGCCCAAAGGGGATCGAGCCGAGAACATAACCGAAGATAAGTGCTCCGATTAGCATGGCATTGAAGAAACCCGGTTCGGCCATTGCAATTCCCTCTGTTTTTTGATTGCGCATAACCCGGAAACCATGTCCGATTTTTCAGGGTTATGCGGTGTTTTTCAAGCCGAATAAACGGTCTTGCCCGCTACAATCGTGCGAACCACGCGCCCCTGGAACCGCGCACTTTCAAAGCAGCTATTCTTGGAGCGCGAATGCAGGTCTTCCTCCCGCACGACCCATGGTTCTTCCAGATCGACAATGGCGATATCCGCGCTTGCACCCGGTTTCAGCGTACCGGCATTCAGGCCGAATATTTTTGCTGGCGCCGTGGAAAGCACCTCGACCAGCCGCAGAAGCGGAATATTGTCATTATGATAGAGACGAAGTGCCGCCGCGAGCAGCGTTTCCAGACCGATTGCGCCTGCTTCGGCATCTGAAAAGGGCAGGCGCTTGGTATCCACATCCTGCGGGTCATGTGCCGAAACCACGATGTCGATGGTGCCGTTTTTCACGGCTTCCACCATGGCGAGCCGGTCTTCCTCGCCGCGCAGCGGCGGCGACAGGCGGAAGAAGGTGCGGAACTCGCCGATATCGTTCTCGTTGAGCGACAGATGGTTGATCGACACGCCCGCCGTGACGTTCGTGCCCAGATCCTTGGCGCGGCGCATGGCGTCCGCCGACATGGCGCAGGAAAGCTGCGCGGCGTGGTAGCGGCTTCGGGTGAGGGCCGCAAGACGCAGATCACGCTCCAGCGGAATCACTTCCGCTTCCCGCGGCGTGCCGGAAAGGCCAAGCCAGCTTGCAAACAGGCCTTCATTCATCACGCCGTTTGCGCCGAGAAAAGGATCGCGTGTTTCGCAGGCGATGACGGCGTTGAAATCGCGCGCATAGGTGAGGGCGCGGCGCATGATCTGCGTATTGGCGATAGTATTGCGGCCTTCGGTGAAGGCAACCGCACCGGCTGCCCGCAGCAGGCCGAATTCGGTCATTTCCTCGCCGTGCAGGCCCTTGGTGATGGCGGCGGCGGGATGGACATTGACGATGGCCGTGTCGCGCGCTGTGCGCTTGACGAATTCCACCAGCGCCACATCGTCGATCACCGGATCGGTGTCCGGCATCATGATGATGGAGGTGACGCCGCCTGCCGCAGCCGCCCGGCTTGCCGAAGCGATTGTTTCGCGGTGTTCAGCCCCCGGTTCACCGATGAAGACCCGCGAATCCACGAGACCCGGCATCACAGCCTTGCCATCCAGATCGACAATTTCAGCACCTTCCGGCGCGCCCTGATTACGGGCCTCGCTGCCAGCGGCGACGATTTTGCCGTTTTCGATCAGAAGGCTGCCGGTTTCATCAAGGCCGCGTGATGGATCGACGATCCGGGCGTTTTCAAACAGGATCGCGCTCATGCCGGTTCTCCGTTGCCTGGGTTGCGCCGCGGATCGAGCAGAGCCTCCATCACGGCCATGCGCACGGCAACGCCCATTTCCACCTGTTGCTGGATGACGCTTTGCGGCCCGTCCGCAACGTCGGAGGCAATCTCGACGCCCCGGTTCATCGGCCCCGGATGCATCACAAGTGCATCAGGTTTGGCGAATTTGAGTTTTTCCCGGTCCAGGCCATAGAAATGGAAATATTCCCGCACGGAAGGCACGAAGGAACCCGCCATGCGCTCGCGCTGGAGGCGCAGCATCATGACGACATCAGCGTCTTTCAGCCCCTCCTCCATGGAGTTGAAAACTTCCACGCTCATATCGGCCATGCCGGCGGGCAGGAGTGTTGAAGGCGCAACCACCCGCACCCGCGCGCCGAGCGCGTTGAGCAGGAGAATGTTGGAGCGCGCCACGCGCGAATGCAGAACGTCACCGCAGATGGCGACGATCAGATTTTCGATCTGGCCCTTGGCGCGGCGGATTGTCAGCGCATCGAGAAGCGCCTGTGTGGGGTGTTCATGCGCGCCGTCGCCCGCATTGACCACCGAGCAACCCACTTTCTGCGCGAGAAGGGCGGCAGCACCGGCGGAAGCATGGCGGATGACGAGAATATCCGGCTGCATAGCGTTCAGCGTCATCGCCGTATCGATGAGCGTTTCGCCTTTCTTGACCGATGAATTGCCGACGGACATATTCATCACATCCGCGCCCAGCCGTTTTCCGGCCAGCTCGAACGAAGATTGCGTCCGTGTCGATGCTTCAAAGAACAGGTTGATTTGCGTGCGACCGCGCAGCACGGACTTTTTCTTCTCCGGCTGCCGGGAGACAGCGATTTCCTGATCGGCAAGATCGAGAAGGCAGAGAATGTCCAGGGGCGATAGCCCCTTGATGCCAAGCAGGTGGCGGTGAGGGAAAAGCGGAGAGACCGTTTGATTTGTCATGGCAAGTCATCCGTATAGGACCATGAGGCAGGTCCCGCAACCGTCCTTATAATGGCTTCAGGCGATTCACAAAGAAAAACCTGCGCCCTATGAACGACAAATTGAAAGGAGGATGGGAAAATTTTAGCAAATGCAGTGCAAGAGACTTAATGTAAGTTGAATCAAGCCAAACGGAACGAACCCTTGAAAACGCACGAAGTCACCAACCAGACGCCGCCGATCACCGGCACGAACGCTTATCTGGGCGACCCGCTTCTCATGCAGATTGCGGCGCGTTTTCCAAAAGAGCTTCATACAGAACTGGAGCAGGCGGGCCGTTTCGTACTTTCGGCCGAGGCGCAGGATTTGGCTCGTCTTGCCAACACCGAATTGCCGAAGCTGCGTACGCATGACCGGCAGGGCCGCCGCATCGACCTTGTCGAATATCACCCGGCCTATCACGCGCTGATGCGCCGCTCCGTGGCGCAGGGGCTGCATTCGTCCATATGGGAAGACAATCCGCTGGAGAGTGGCCGCCGTCATCAGGCGCGTGCCGCCCGTTTTTATCTCACTGCGCAGCTTGAGGCCGGGCACCTTTGCCCGCTCACCATGACGAGCGCCTCTCTGGCCGCACTCATGGCCTCGCCGGAGGTTTACAAGCAATGGTCTCCGGCAGTCCTGTCGCGCAAATATGATTTTTCGCAAAAGCCTGCCTTCCGCAAACAGGGTGTTACGCTTGGCATGGGCATGACGGAAAAACAGGGCGGCACCGATGTTCGCGCCAACGCCACCCGTGCCGAACCTGCCATTGGCGGGGCATGGCGGC-------TTACGGGCCATAAATGGTTCATGTCGGCGCCGATGTCAGATGCTTTTCTGACACTGGCGCAAACGAAGGAGGGGCTTTCCTGTTTCCTTCTGCCGCGACTGGGCGAAAAGGGCGAGAGCAATGGCTTTTTCTTCCAGCGCCTGAAAGATAAGCTCGGCAACAGATCCAATGCTTCCTCGGAAGTGGAATTTGACGGGGCTTTGGGCCAGATGATCGGCAGTCCGGGCGAGGGCGTGAAGACGATCATGGATATGGTGACGTTGACGCGGCTTGATTGCGCGGTAGCTTCTGCCGGACTTATGCGCTCAGGGCTGGCTGAGGCCGTTCACCACAGCCGCCACCGCCATGTGTTCGGCAAGCCTTTGGTCGAGCAGCCGCTGATGCAGCGCGTTCTGGCCGATATGGCGCTGGACGTGGCGGGCGCCACGGCGCTTTCCATGCGTCTTGCCCGCGCCTTCGACATGGCGGCAAGCGACCGGGCGGAAGCCGCTTTTGCGCGCTCCATGACGCCGGTGGTGAAATATTGGGTCTGCAAGATTGCGCCTGCGCTCCTTTATGAAGCGATGGAGTGCCTTGGCGGCAACGGCTATATCGAAGATGGCAATCTGGCGCGGGCCTATCGTGAAGCGCCGGTCAATGCGATATGGGAAGGTTCCGGCAATGTGATGGCGCTGGACGTGGCACGGGTGCTCTCGCGTGCGCCGGCACTTTTCGATGGCGTGCTGGACTGGATCAGCGGACAATTGGGCCCGCGCGGGCAGGGCACGATCGACGTGCTGCGCGCCGCCCTTCAACTGACCGAGACGGATCAGGGTGTGGCACGTCTTTTGACCGAGCAGCTTGCCTTCGCAGCCGCAGCCGCTGAACTGCGCCAGCTTGGCGCGGACGATATTGCTGATGCCTTTATCGAAACCCGCCTCGGCGGCCTGTGGCGCACCACCTACGGGATGCTGGATGCGCGCCACAATGCGATGCGTATCATCGACCAGCTCTATCCGGCGTCGTAATCGTT---------CCTGCGCATCATATGCAGCCGGTCGAGCGCGCCTTGCAGGATGAAGGCGGCAGCAGCGGAATCGATACGGTCGGCCCGCTTGCCGCGCGAGACGTCCATGCCGATCAGCGCCCGCTCTGCTGCAACTGTTGAAAGCCGCTCATCCCAGAATACGAAGGGCAGGTCGGTCAGCGGTTGCATGGTGCGCACGAAGGCGCGCGTGGCCTGAACGCGCGGCCCGGCCGTGCCGTCCATGTTCATGGGCAGGCCGATCATGATGACGCCAACCTTGTCGGTTTCCAGCGCCTTCAATAGCACCTGAGCGTCGATGGTAAACTTGACTCGCTTGATGACCGGGCGCGGATGGGCGAAGGAAAGGCCAAGATCAGAAACGGCAAGGCCGATGGTCTTTGTTCCAAGATCAAGCCCGGCAACCGTCTGTCCGGGCTTCAGCAGTGCCGGAATTTCTTCTATTTCAGCGGTTGCCATTGGTCCTCATCAGATTTTTCAACTGCCTGCATATTGCTTTCAACTTTATCGGCGTCATATCTGTTCACACACCAGAAATCGAGACCGAAGGAAATA------------TACATGAAAATCACCTGGCTTGGACACGCCGCTTTCCGTGTTGAAACCGCTAAGGCAGTCATTCTCATTGACCCCTTCCTGAACGGCAATCCCGGCGCCAAAGGTATCGACTTCAAGGAAGCCACCAGGGGTGTCACGCATATTGCGCTCACCCACGGCCATGGTGACCATGTGGGCGACACGGTAGCCATTGCCAGGGAGCATGGCGCAACCGTAATCGCCAATGCCGATCTTGCCTCATGGCTTGGCAGTCAGGGCGTGGAAAAGCTTGACCCCGGCAATACGGGCGGCACGCTGGCGCATGAAGGTTTTACAATTACCTTCGTCAATGCACTTCATTCTTCCGCCATGCTGACGGAAAACGGCGTTTCGCAGGCGCTTGGAAACCCGAATGGCCTTGTGTTCCACTTCGAGGATTCGCCGACGCTCTATCATATGGGCGACACGGATATTTTCTCCGACATGGCGCTCATCAACGAGCTTCACCAGCCCGAAATCGGCATTGTGCCCATTGGCGACCGTTTCACCATGGGCGGTGCGGTGGCGGCTCTCGCCTGCCAGCGTTATTTCAATTTCAATTCTGTCCTGCCTTGCCATTATGCTTCATTCCCGATCATCGACCGGACGGCGGACAAGTTTATTGCGGGAATGGCGGATCATCCGGCAACCAAAGTGCTGGCCGATCCGGCGGGAACCGTTCACAGCTTCCAAGCTTAAATT---------------GTTGCGCTTGAAGAAGCGCGCCGTTATAGCCGGTACAGGAATTTTCAGGGGCGGCGGATAGCCGCCCTCACAAGCATTTGCGGAGAACAGGATGTCCGTTGATATTTCTACCGTCAAGCGCGTCGCGCATCTGGCGCGCATCGCCGTCAGCGAAGACGATGCAGAACGCATGACCGGAGAGCTGAATGCAATTCTGGGCTTTGTCGAGCAATTGAATGAAGTCGATGTCGAGGGCATTGAACCGATGACGTCTGTGACGCCGATGAAGATGCGTATGCGTGAAGACAAGGTGACAGACGGTGGCATTGCCGCCGCCGTGGTGGCCAATGCGCCGGTGACGGAAGACAATTTCTTCGTGGTTCCGAAGGTCGTGGAGTA
	Brucella_abortus_1146_8_953_1992	AGTAAGCGTGGTTGCTCTCATCCTCGATCATGCTCTTGTCCACCTTGCCCCAAAGGACCTTATAGACCCATGCGGTATAGGCGACGATGATCGGAATGAAGACGACCGTTACCACCAGCATGATGAACAGCGTCTGATGGCTGGACGATGAATCCCAGACCGTCAGGCTCGATTGCGGATCGATGGAAGACGGCAGGATGAACGGAAACATCGACACGCCGACAGACGAGATGATGCCGAAGATCGAGAGTTTTCCGAAGAGGAGCGGAGCAAGTTCACGACCGCCGCGTAGCGTTGCGAGAACCGCGAGCGCACCGAGAATGCCAAGCGCAGGCGCGATCAGCAGGATCGGATAATTCGCATAGTTCGCAAACCAGGCGCCGTGATCCAGTTCCACGGTCTTTTGCAGCGGGTTGGAAGGCCCGTCCATCACCACCGCACTGGTTATGCGATACCCCGACACCCAAAGCCAGCTTATGGCACCGGCGACGATGTAGAGAATGACGGTCAACAGCGCCGCAACGCTGCCATAGGCCCGCGCCCGCGCCTGTATCACGCCATCTGTCTTCAAAACGAGCCATGCCGCGCCATGCATGGTGAGCATGGTGACGGACAGGATGCCGCACAGAAGCGCAAACGGATTGAGCAGGCCGAAGAATGAGCCTTCGTAGAAGATCTGGAGATCGCCGTTGAGCCGGAAGGGAACCCCCTGAAGCACATTTCCAACCGCCACGCCGAAGATCAGCGCCGGCACGAAGCCGCCGATGAACAGCGCCCAGTCCCAACTGTTGCGCCAGGTTTCTCCATCACGCTTGGAGCGGAACTTGAAGCCGACCGGGCGCAGGATGAGCGCGAACAGGATGACGAACATCGCCAGATAGAACCCGGAGAAGGACACCGCATAAAGCGGCGGCCAGGCGGCGAAGATCGCACCGCCGCCAAGGATCAACCAGACCTGATTGCCTTCCCAGACGGGGCCGATTGTATTGATGACGACGCGACGCTCCACATCGGTTCTGGCAACGAAAGGCAGAAACGTGCCGACGCCGAGGTCGAAACCATCCATGGCGGCAAAGCCGATCAGCAGCACGCCGAGCAGCACCCACCAGATGATCCGCAGGGTTTGATAGTCCAACAAATCGCTGAGTATCATGGTTCTTACTCCGCAGGTGCAATGCTGGCCGGGGCTAGCATGGCTTCCGGTTTGCTGTCGGGTTCAGGCCCGGCCTTGATGGCGCGCAGCATCAGGCCCATTTCGATGATGAAAAGGACCGTGTAGATGACCACGAAACCGACGATGGTGAGCAGAACCGTCGAAGCGCCGAGGTTTGATACGGCAACCGCCGTTGGCAATATGCCTTCGATGCTCCAGGGTTGGCGCCCGAATTCGGCGACGACCCAGCCCATTTCAGCCGCGATCCAGGGCAACGGTATGGCAAATACCGCCACTTTCAGAAGGAACGGATAACGGTCCAATGCCCGGCGGGCAGAAAGAACGAAGAACGTTCCCGTCAGCAGGATCAGGAAGAAGCCGATGCCGACCATGATGCGGAACGCCCAGAAGAGCGGCAGAACGCCGGGAACCGTGTCGTTTGCTGCCTTGACGATCTGTTCGTCCGTCGCATTGCGTGGGTCGTCCACATAACGTTTCAGGAGAAGCGCATAGCCCATCCACTGGCTGTTATCGGCAAAAGCGTCCCTCACTTCCTGCGAAACGGCATTGGTGCCACCCGCCGCGCGAATTTTTTGCAGGGCATCATAGGCAACAATGCCGTTGCGGATATGTTTTTCCGCATTCTGCACAAGCTGGTCGATGCCTTCGATGGGCGTCGTCAGCGAGCGTGTTCCAATGAGGCCCATGACCCAAGGAATACGCACGGCGAAATGCGTTTCGCGCGCTTCCTGATCGGGGAAGCCAAACAGGGTGAACGATGCCGGAGCCGGCTCGGTTTCCCACATGGCTTCAATGGCCGCGATCTTCATCTTCTGGTGCTCGTTGGTGAGATAGCCGCTTTCATCGCCAAGGACGACAACCGAAAGCGATGCCGCAAGCCCGAAGGAAGCCGCAACCGTAAGCGAGCGCTTGGCAAGTTCGACCGAGCGGCCCCGCAGGAGATACCAGGCCGAGATACCCAGCACGAAGATTGATGCCGTGGCATAACCTGCCGAAACCGTGTGGACGAATTTTGCCTGTGCGACAGGGTTCGTCAGCACCGCGAAAAAATCGGTGATCTCCATGCGCATGGTTTCGGGATTGAAGGCAGAGCCAACCGGATTTTGCATCCAGCCATTTGCAATCAGGATCCAGAGAGCGGAAAAATTGGAACCTGCGGCGACCGCATAGGTTGCAACCAGGTGGCCGACCTTGGAAAGACGGTCCCAGCCAAAAAAGAACAAACCGACAAATGTGGCTTCGAGGAAGAAGGCCATCATGCCTTCAATCGCAAGCGGTGCGCCGAAAATATCGCCGACATAATGGCTGTAATAGCTCCAGTTCATACCAAACTGAAATTCCATCACGATGCCTGTGGCGACACCCATAACAAAATTAATACCAAACAGCGTACCCCAGAATTTCGTCATCTGCCGCCAGATAAGGCGGCCAGTCATGACGTAAACGGTTTCCATGATGGCCAGCAACACGGAAAGACCCAAAGTCAGAGGCACGAAGAGGAAGTGATAAAGTGCCGTGATTGCAAATTGCAATCGCGACAGGGAGACAATATCGAGTTCCATCTCACTAAAGCCGGTCAACCCGGCCCTCCTGATGTTGTGAGCTGTGCTTGTGCAAAGCCCTTTTTTGAAACAGATGGTTTTC---AAA-TTTCCATCCATTCCAGTCCTGTAATCAAGCGAGCCGCTGA---AGACC--------------CGCCTGCATGACTCACCTCATGGTTTTGAGGATGTCGTCGAAAAGCGGTTCGCCTTTCCTTACCGATAGAATTAGAGCACCTTGATTTAAAACAATGATGCGATTGCAGATTTTCGTCTCTCGACCGATATGTGCGGCAATAAGAAGCGTCCGCCCGGCCGCTTTTTCAGAAAGGCGCGCCAGCACATCTTCCGCCGTTGCGTGATCCAGACCTTCGGTCGGCTCGTCGAGTTCCCATAGCGGCGCATCGGTCAGAAACAGACGGGCCAGCGCCAGACGCCGCGCCTGCCCGCCAGAAAGGCCCATGCCGCCCTCGCCCAGTGCAGTGTCGAGACCGGCAGGCGCATTCCGCATGAATCCGCCAAGGCCCGCCGCCTGTAGCGCATCGATTAGCTCCGCGTCCGTCGCATCCGGCTTTGCCAGCAGAAGGTTGTTGCGCAGGCTGTCCTGAAAAAGCTCGGTCCTTTGCGTGAGAAGCCTTGTGGGCAGCGCCGCAACAGAACCGCTTTCCGCAGCTATCTCCCCCGCAAGCAGGTTGAAAAGCGTGGATTTTCCAGCACCGCTCGTGCCGACGACCGCGACCCGCTCGCCTTCAGCAATATCGAGATTGAAGCCTTTCAGTGCTGTCGCCG-CGGCGCCTTCATGGCGCACCGACACGTTTTCAAGCACGACAGCCTGTCCCGGCACAGG-----CAGCGGCAGGCAAGCCGCTTTCGCCGGTTCTTCAAGCTGCGGCCCGACCCGGCGCGCCGCAAGCACGGTGCGGCCGAGTTCCATCGCGCCACGCCGCAAAGCTGCAAAAGGCTCCATGGCACCGAGGATAATGAGAATGCCGAGCACGGCTACCGGTGCTTCGATCATGCCCGCCCCGACAAGCAGGCCGACACCGGCCAGCCCTCCGGCGAGAATGGCTGCATGGGCTATGCCTAATCCCGCACCTGTCGCGATCTCGATCCGGTTCAGCGCCTTGTCGGCGCTGCCCATATAAGCGTCGGCACGCACAAGTGCCGCCTGCTGCGCCTCCATGCGGCCTGCCATCAGCAGTTCGGTCTGGCCTGCGACCAGATCAATGGCGCGCGCGCGCAATGCTTCTGTTCCCTTGGCGCGCCGGCGCATGGCGGGTTCCGAGCGCATTGCGGCGATAACAGGCAGACCAAGGCCGATTACAAGCAAGGTGAGCGCAACAAGAAGGCCGAAAAGCGGATGCATGAAGCCGAGCGCCACGCCCGCGAAAAGCGCGGTTGCAAGTGCGGCACCAATGGGCACCAGAACACGCAGATAAAGCGAATCCAGCGCATCGATATCGGCGGTGAGCCGGAAGAGAAGCCGCGCCGGGCGTTTCAAAAGTGCATGCGCTGCGGAAGGCTGCGCCCAGCTACGGAAGAGTTTTTCGCGCAGTGCCGCCAGTACGGCAAGCGTCGCATCATGCGTGACAAGGCGTTCCAGATAGCGCGCGCCAGTGCGCAGGATAGCGAGAAGGCGAATACCGGCCGCTGGCGCAAATACGTCGAAGGCAACCGCCGTCGCCGCACTGAGGCCCGCAATGGCGGTGGCCGTGATGAACCATCCGGACAGGCCGAGCAAGGCGATGCCTGCAAGCACGGTGATGGTCGCCGCCGCGATACCCGCATAAAGTGCCACAGCCCTTGAACGGAAAAACAGCCGCAGGACCGGGCGAAGTGAATGCAAACCCTTCATTCCGCAGCCCTCCGTTGGATGACAGCCGCATCGTCGCCGCGATGATCCAGCCGCACGATGCGATGCATCCTGCGCGCCAGCGTTTCATCATGCGTCGCGACGATCAGGGTCTTGCCCTGAGCGAGCCGCACCAGATTTTCCGCAATTTTTTCCGCCGTTTCATGATCGAGATGTGCGGTTGGTTCATCGGCAAGAATAATATCGGCCTCAGGATCGACGGCGATCCGCGCCAGTGCGAGCCGCAAGGCTTCGCCGCCAGACATGCCTGCGCCATTTTCGCCAATCAACCTATTGCCCGCTACGCCTGCCACATGGCTCAAGGCGGTATCATCGATGATCCCGGCAATGGCTGCCCTGTCCGCATATCGACCGAGCGTGATATTGTGGCGGGCAGAGCCTGCAAAAATATGCGGCTTCTGGCCGACCCAGCTCATTCTCTTGCGAAGAGCAACAGCCGTGCGCGGCTCCAGAAGCGTGTCGCCAATGGTGATTTCGCCCGCCTGCGGCGCGGCAAGCCCCGCAATCAGCGCCAGCAACGTGGATTTGCCATAACCGCTTGGCGCCAGCAGCGCGATATGCTCACCAGCAGCAATATCGAGACTGAACCCCTCCAGCACGACGGGGCCGCCGGAATAGCGAAAACCGACATCGCGTAAGGTGACGGAGGGTGCGCATCGCGCCACTTCCGCCG----ATCCTCCCTCGCCAACCACTGGCATGGTGTGATGCGTCAGGCTTTCCAGCGCGTCGATAGCCGCTTCGCCTGCGGCACGGTCATGCCAGACTGCGGAAAGATCGCGCAGCGGCTCAAAAAAGGCAGGCGCAAGAAGAAGAATAAACAGCCCCTCACCAAGCGTCAGCTTGTGGCCCCAGGCGCCGAATTGCAGCGTGCCGAGCAGATGGAAACCGATATAGATCGCCACCATTGCCACGCCAAGCGCCGCAAAAAGCTCCAGCACAGCCGAGGAAAGAAAGGCGATCCGCAGCACCGCCATGGTTTTTGCACGCAGGGTTTCAGCGTTTTCGCGCAGGCGTTTTGCCGTCATGTCAACGGCGTGGAAGGTGCGGATCGTGGTGAGCCCGCGCAGCCGGTCGAGCAGAAAGCCATTCATGCCGCCAAGCGCCACAAGCTGTTTTTCGCTTGCAGCCTTCGCGCGCCAGCCAATCAGCGCCATGAAAACCGGGATCAGCGGCGCGGCGACCAGCAGGATGAGCGCCGCCACCCATGAAAACCAGAGAACAGCCGCCAGAATGATAAGCGGCACCAGCATGACGCGGTAGCGCACGGGAACGAAGCGCGACAGATAAGGCACCACCATTTCAGCCTGTTCGGCAAGGATGCTTGCGGCCTCACCGGAAGAGGGGCGCGATACATCAAGCGGGGAGCGCCGGGCAAGTGCCGCAAAGGCCTTTTCACGAAGGCTTGTAAGTTGTAAGCGGGCGGCATCGAAAGCCTGCGTGCCACC-GCGCGCATCCAGAACGCTGCGAAGGCAGCCAATCACAAACAGAGCGGCGGCGCAGTAATAAATGGAGCTGTCAAAGCCGGTATCGGCGAGCCGCCCCGCTGCATAAGCCAGAAGGGCCGCCTGCGGCAGCCAAAGCACTGCCGCGAGCGTTTGAAACATTGCCCCCCGTTTGAGCAGGGACGGCAT----------TGC--GCGGCGCTGGCGTTTTCCGTCACCTGCCGTTCTGCCGTCTTCTGCCTTCAGGTCTTCCGTTCGGGGGGCAACGGATGTCACTCTCGCTTAGGCTCCTTCTTGGCCGATGTTCTTCCGCGTCCGAGCGCCACGATCCTGTCTGTGGTCTCAAGAAAGCGGGTAACTTTGGCGCCGAGCGCCAGAAGGCTGGTGAGCCGGTCGGTGTCGAGTTTCTTGACGTCGTCATACCAGTTGGTCAGCCGTTCGATCAGGCTGTACATGTCTTTCATGCGGTCCTGGGCATAACGATCACTGTCATCCTGCGGCTGCTCCATCAGCACTTCCCGCAGCACACTCAGGGTCGGGTCGATCTCGCGCTTCTTACGCTCTTCGGCAAGCGTGCGCAAAATCTGCCACACGTCGTCCGGCGTTGTGAAGAAATCGCGGCGGTCACCTGGAATGTGCTTCAGAAGCACGAGGTTCCAGCCCTGCAACTCGCGGATACCCATGGAAACGTTGGATCGTGAAACGCCGAGCGCCTCGACGATCTCATCCGCGCAAAGCGGCTCTGGCGACAGATAGAGCAGCGCATAAATCTGCCCCACCGTACGGTTGATGCCCCAACGGCTGCCCATCTCCCCGAAGTGGAGAACGAACGACTGAACGATTGGCGACAGTTCCAAAA-TCTCTCTCCCGTAAATTCTGAATTTTCAGAAATTACTGAAATCCAGATAATCCAATTGAACCAAACCTTCAATCCGCATGCCCGATGC---AGGCCGCATCAGGACAATTGGCCGCAG-CCCGCGCACTCCTCCAAATGGC----------ACGGGCCACCCCTTCCGATCCCTTGGGAAAGCGAACAGGCGGGCACAAGGACTTGGCAAATGGTGAATATGCTTTCTGAACAGCGCGATAGCCTGCCTGGAGACACACTCCAGAACCGCTATCGGCACATTCAGGGACAAGCAGGCAGCCCTTCCCC-CCGGAAGGCCGCAATTTCCCCATTTCACACCGCGCAGGCACCCTGATTCCGGCCTCCTGCGCACCCTCGGCCTTTCATGCTCACCGACCCTGAAACGACTCGGAAGATGAAGGCAACTCCTTGCTGTCCCGGGTCCGGTCGCGATGAAGCACGGCGCGGCTGAGCAGCATGAGCGTTACCGGCGTTGTGACAACCACAAAGACGGTAATCAACACTTCATGCAGAATCGGCTTCGATTGCAAGATGGAGAAAAATATTATCGACGCGAGCAGGATGCCCCCTGCCCCAAACGAAGAGCCGATCGTGGGCGCATGGACACGTTCATAGAACGTCTTGAAACGCACGAGCCCGATGCAGCCGACGAGCGTGAGAAAGGCTCCCGCCACCAGAAGAAACGAAACAAGGATCGCGGCCCAGAGCGGAAAATCGGCAGCCTCTATCATTCGATCACCTCGCCGCGCATCAGGAATTTGGACAGCGCCACCGTGGCAACGAAACCCAGAAGGGCGATGATGAGCGCGGCCTCGAAATAGATGATGCTGCCCGTGCGGATGCCGAAAGTGAGCAGAAGCAGGAGCGCGTCGAGATAAAGCGCATCGGTCGCCAGAATACGATCCTGCG----CGCGCGGACCAACCAGCAGGCGATAGACCGCGCAGCCCATGGCTGCAACGAGCATGACCTGAGCGGCAAGCAGCGCCCAGAAGATGAGAACTGCGCTCATGCCGATTTCTCCCCTTCAACGATATCCACCGCACCGAAAATCTCGATCAGCGGCCGTTCGTAGCGCTCCTTGATAAGATGTCGCCAGGTTTCGGCATCTTCAAGGTCGAGAACGTGGATGGTAAGTATCCCGCGCGCGGCATTATAGTCCACCCATGCCGTGCCGGGGCTGGCTGTAATCATGCAAGCAAGAACGGCAAGCGCGGTGCGATTTTGCAGCTCAAGCGGTATCACCACAAAACCCGGATGGCGCTGGCGCCCCGGCGACAGGATGAGCCGTACGACCGCGATATTCGAGCGCAGGACATCAATGCTGGCGGCATATAACAGCCAGATCATCATGCGCGGCGAACGTATATGGTTTTTCTGCGGCTCCAGCGCCATCATGACCCGGCAGGCACCAAACGCGATCACCAGACCAAGGATGAACTGCGCGCGGGTAAAACTATTGAGCAGCAGCCAGAACAGGACGAGCGAAACGAAGAGCAGCGGATAGGGAAGGATTTTCTTCATTGCGCGCCCGCCGTTTCTGCGCCAGTGCGCGGCGCCCTGAGGACACTGTTGATATAATCATCCGGATTATGCAGCGAGCGGGCTGTTTCATCCATATAGCGCATAGTGGGACCGGCCGCGATAGTGAGGGCGAGGCACACACCCAACAGACCGGCAATCGGCACCACTTCACGCACCAGCACACGCGGCACATTGCCCTCCAGCGAAGCCCAGAAAGTGCGGATGCCGGTTCGCGTCATGGCTATCAGCGCCGAAAGGCCGGAAAGCAGGATAAGTGAAACCAGCACCCAGCTTGCCGCGCTGACCGGCGCGGTGAGCTGGGGGGCAGAGCCATCTCCATTGAACACCGCCGTCAGAATGAGGAACTTGGCGAGGAAGCCGGAGAATGGCGGCAGGCCGATCAGCAGGATAGCGCAAATGCAGAAACATGTGCCGAGAATGGCGAGCGTGGCAGGCAGAACCGTGCCGACTTCCTCCTCGTCTTCTTCCTCCTCGTCATCGCCATAGGCCTCCATGGTAACGGCAAGAACGTTTGCGGCTGCATCCTGCCCGCGCTCGACCAGCTCGATCAGCAGGAAAAAGGCAGCAATGGCGAGCGTAGAACTGACCATATAGAAAAGTGCGGCACCCGTCATTGCCGTATTGCCGCTGCCGATGGCGGCAAGCAGTGTGCCGGACGACACCAGAATGCTGTAGCTGGCAAGCCTGCCCATTGCCTGCGAGGCGACGACACCGATAAGGCCGAAGGCCAGCGTGATCATGCCGCCGAAATAAAGCCAGTCATTGCCGAACCCGTAGGATGAACCGGCGCTGATGCCGAACATCAATGGCGACAGGCGCAAAAGCACATAGATGCCGACCTTGCTCATGATCGCAAACACCGCTGCAACAGGTGCGGCGGCAGCGGTATAGGCCGGTGCAAGCCAGAAATTGAGCGGCCACATGCCCGCCTTGATGAGAAATGCGACACCCAGCACTGCGGCGCCAGCTTCCAGCAACATGCGGTCTTGCGCCGCCACATGCGAAATGCGCTGTGCCAGATCTGCCATATTGAGTGTGCCGGTGACGCCATAGATCAGGCTGACACCGATCAGAAACAGCGATGAAGCAACGAGATTGACCGCGATATAATGCATCCCGGCCTTGACGCGCGCCGGGCCCGAACCATGCAGCGCAAGACCGTAGGATGCTGCCAGCATCACCTCGAAGAAAACGAACAGATTGAACAGATCGCCGGTGAGAAAAGCCCCGTTGAGCCCCATCAGGAGAAGCTGGAAAATCGTATGGAAATGCGGGCTCGCCTTGTGCCAAGAAGCAAAGGAAAAGCTGAGTGCGGCCAGACCGAGCAGGCTGGCCAGCACGAGCATGAGTGCCGCCAGCCGATCCAGCACCAGCACGATGCCGAACGGTGCCGGCCAGTTGCCGATCAGATAGACAATGGCTTCGGGAGCCTTTTCGCTTGCCATGCCGACAAGTGTGATGGCAAGCGCAATCAGGCAGACCATGGATACGAAGCTGATTGCCATTTTCAGCCTGCGCCGGCGCTCATCGAACAACAGCAGCACCGCCGCCGTGACGAGCGGCAAAACGATGGGAGCAACGACGAGGTGTGTTTTCCAGTCCATCGTCAATTCTCCTTGCCGTCAACATGGTCGGTTCGGGTCAACCCGCGCGAGGCAAGCAGCACGACAAGGAAAAGCGCCGTCATGGCGAAACCGATGACGATGGCGGTCAGCACCAGTGCCTGCGGCACGGGATCGGTGTATTGCGCGGCCTGCACATCCAGCCCGGATTCCAGAACCGGCGGTGCATCGGTGCGCAGCCGCCCTATCGAAAAGATGAAAAGATTGACCGCATAGGAAACGAGCGACAGGCCAATGGCAACCTGAAAGGTGCGGGGACGCAGGATGAGCCAAACGCCGGAAGCCATCAGCACGCCGATTGCAAGAGCGAGAACAAGTTCCATCAGTTCTCCTCCTTCGCTGCCGCCAGTTTTTCGACACGATGCTTGCGGATCGACTGGTGCGCCAATGCGATCAGCACCAGCACGGTCGCGCCCACGACCAGAAGAAAGACGCCAAAATCAAACAGAAGCGCACTTGCTATCGGCATTTTCCCGATATGCGGAATTTCGGCATAGCGGAAGAAGGATGTCAGGAACGGATAGCCGAAAAACCACGCGCCCATGCCCGTTGCGGCAGCAAATAGCAGACCAAGCCCGATCCAGCGCAAGGGCAGGATGCGCAATCTGTCTTCCACCCATCTTGTGCCAGAAGCCAGATATTGAAGAAGAAATGCAATGGCAAGCGTGATGCCGGCAGCAAAACCGCCGCCTGGAAAATCATGCCCGCGCAGGAAAAGATGCACGGCAAGAACGATAATGACGGGGAAGAGCCAGTGCATGATGACAGATGGCACCGCCAGATAATCTGCAAGCGTCTCGCCCGCCTTGCGGCCCGGCATTGCCTCGTCATAGGCGTCCTGGATTTTCTGCTGGTCGGTCGAACCGGTACTCTCAGGCGCAGGGCGGAAACGGCGCAGGAGCGCAAAGACCGTGAGGCTGACAATGCCAAGCACAGCAATTTCCCCGAACGTATCGAAAGCGCGAAAGTCAACCAGAATAACATTGACGACATTCATGCCACCGCCACCCGAATAGGCGTTTTCGAGGAAATAATCGCCAATACTGCTGGGCGACGGGCGCGTCATCATCGCATAAGCGATGACGGCTACACCCGCCCCGCTGACAACGGCCAGGGCAAGGTCGCGGTAGCGGCGCAGACGCGGACCGAAATTGACAGAAGCTGCGGCGTCTGGGTCTTCCCAACGTTTTGGCAGCCAGCGCAGGCCAAGCAGCAACAGAACCGTGGTGACGATCTCGACCAGCAATTGCGTTACCGCAAGATCCGGCGCGGAAAGCCAGACGAAGGTGATGCAGGTGATGAGCCCCGCCCCGCCGAGCAGGATGAGCGCTACAAGCCGGTGGAACTTTGCCTGATAGGCAGCCCCGACGGCACATGCGCCGCCCAAAATCCACAAGCCCGCGAAAATGGGATCAACGGGTTGCACGCCAAGCATGCCCGTGGGGATGCCCGCTTCGAGAATGGGCCATGCGGCTGCCACCACGGCAAAGGCCACGACAATGCGAAGTTGCGGCCGCAAACGGCGTGTGGAGAGAAAGGTTTCGGCCTTGCGCGCCCAGTTCCATGATAGCGTGACCAGCACACGCTCGAAAATACGCTGCCCTTGCAAATGCCGGAAGAAGGGCGGGCCGTCCTCGCTCGTCGCCAGATAGTTTTTCAACAGCCAGTGCAGCAATATGCCACCGACCATCGCGACGATACTCATCATCAAGGGCAGGTTGAAACCATGCCAGACGGCAAGGCTGTACACCGGTGTTGCCTGCCCCAGAACGGATATGACCGCTGAATGCAGGAACGGGCCGATGGAAAGCCCCGGCACAATGCCGATCAGAAGGCAGAGCAGCACCAGAAGCTCGATCGGACGCCGCATCCAGTGCGGCGGCTCATGCGGCTCCTTTGGCAGATCGTGCGGCGGGGGGCCGAAGAAGGTTGAATAGATAAAGCGTACCGAATAGGCGACCGTGAAAATACCGGCGATTGTCGCCACATAAGGCGTAATCGTATCCAGCCACGAAACCAAGTGGGTTTCGACGGATTCGGCAAAGAACATTTCCTTGGAAAGGAACCCGTTGAGCAGCGGCACACCTGCCATGGCGGCACTCGCCACCATGGCGAGCGTGGCTGTATAGGGCATAGGCTTCAGCAAGCCGCTCAGCCTGCGCATATCGCGCGTGCCGGTTTCATGGTCGATAATGCCGGCCGCCATGAAAAGCGACGCCTTGAAGATTGCATGATTGACCATGTGGAAGATTGCAGCCACCGCCGCAAGCGGGCTTCCAAGGCTCAAAAGAACTGTGATGAGGCCAAGATTGCTGATGGTCGAATAGGCAAGTAGCCCTTTCAAATCCTGCTGGAACACCGCAAAAAAACTGGCGATCAGCAGGCTGATAAGCCCGGCCCCCCCTAAAATCCAGAACCATTCTTCCGTACCGGCCAGCACCGGCCACAAGCGCGCCAGCAGGAAAACACCCGCTTTCACCATTGTTGCCGAATGCAGATAGGCCGATACCGGCGTTGGCGCCGCCATGGCGTTTGGAAGCCAGAAATGGAACGGAAACTGTGCGCTTTTCGTGAAGGCGGCGAGCGCAATCAGGACCAGAATAACCGTGTAGAGCGGATGGGCGCGGACGAGATCGCCCGCGGCAAGCACCCTGTCCAGATCATAGCTTCCAACCACATGACCAAGCAGCAGAACACCTGCCAGCAGGCAAAAGCCGCCAATGCCGGTGACGGTAAGCACCATGCGCGCACCATCGCGGGCGCTGGCATTATGGTACCAATAGCCAATCAGGAGGAAAGAGAAAACGCTCGTCAATTCCCAAAAGACGGCAAGCAAGACGATATTGCCCGACAGTACAATGCCGAGCATCGACCCCATAAAACCCAGAAGGAAAGAGAAGAAGCGCGGGACCGGATCTTCCGGCGACATATAGTAACGCGCATAAATAACCACCAGCAGGCCGATGCCGGTAATAAGCATGGCAAAAAGCCATGCAAAACCATCCATGCGCAAGGTGACGTTGAGGCCATAGGCGGGGAGCCATTCCAACGTACCATGCAGAATCTTGCCGCCCGAAACGATGGGATAAATACTGGCAGTGGCCACGAAAGCCACAAGCGCGATTGCTGCTGTGAACCATGCCGAGCCACTTCTGTCAGCCCGCCTGAAAAGACCCGTGATCGCGCTGCCAAGAAATGGAAGAAGGACAAGCAGGAAAAGTATTCTGCCGTCCATCGTCATGCGCCACTGGCCTCCAATCCATTACCGATGTTGATCCGAAGCAAGCACCGCTCGATGATACAGCAACAGGAGCGTGCCGGATAGTTGTCGAGAGGAATCATATGTTTCAATGTTTTTATTATGACGGGAATAAGAACATTATGGCAATAGCTTTCAATGGCTTATCGTGATTATTTAACGGATTTTATC-TATATTTTACGAGAAATTCTATAATTCGCCATCATGACCGTTCGGCACTGTGCCAATAC--GATT------CATATTGGCGTGCAATTCTTGCAGAGGAGCGGATCGATAATCTGGGCGCGGAAATGAG-TTTTCCGCTTCGCAGGATTCGGTTTCCGGCGGCGTCCGTATGCTGGCCGAAAATCGTGATGCCGCGACCGATCTCGTGGCGCTTGCCGTCAACGAGCCGCGCTTCGATCAGGAAGCCATCGACCGCATTCGCCAGTAGATTGTTGCAGGCATTGAGGCCGCACAGCGCAATCCGTCTACGATTGCGTCGCGCAAGTTTGCCGAAGTGCTTTACGGCAACCACCCTTATGCGCGTGACGATGAGGGAACCGTGAAATCCCTGCAATCGATCAGCCGCGATGATCTTGCGAATTTCCATCGCAAGAATTTCGCCCGCGACAAGCTGACCGTTGGCGTTGTGGGTGCCATCAACGCCAAGGATCTGGGCGTCATGCTCGACAGGATTTTTGGCGACCTGCCCGCCTCGGCGGAACTGGTTCCGGTGCCGGATGCGAAGCTTGCGCTTGGCACCACCACCAGCCTGAATTTCGATATGCCGCAGACGTCGATCAGCTTCGTCTACCCGGCCATTCCGCGCAAAGACCCTGAGTTTTTTGCCGCCTATCTGATGAACCATATTCTGGGCGGCGGTTTCACCTCGCGTCTTTATAACGAAGTGCGTGAAAAGCGCGGCCTTGCCTATTCGGTGTCCTCGTCCATGGTCATGCACGACCATGTTTCCGAACTGATGATTTCCACCGCCACCCGGCCTGACAAGGCCCAGGACTCATTGAAAATCATTCGTGAGCAGGTTGCCGCCATGGCCAATGACGGCCCGACCGAGGAAGAGCTTGCCGCAGCCAAGAGCTTTCTCAAAGGCTCCTATGCGGTGAACAATCTCGATTCGTCGGGAGCTATTGCCAATACGCTGGTGAGTTTGCAGGAAGCCGGGCTTCCAAGCGATTATATCGACAAGCGTTCCGAACTCATCGATGCTGTCACGCTGGATCAGGTCAAGGCCATTGCCTGGAAACTGCTTCAGGCCGAGCCTGCGATCCTGATCTATGGACCGGCGCAAAGTTAAAAGGTGTCCCG-TGGATAAGGCCCTGTCGTCATCGCCCCGTTTCGCCGTTGCCTTTGGCGGCGGCGGCGCGCGTGGCATTGCCCATATTCATGTCGTCGATGTGCTGAACGAATTGGGCATCCAGCCCGTTGCCATTGCCGGATCGTCCATCGGTTCCATTATCGGTTCGAGCATGGCGAATGGCATGTCCGGCAAGGACATATATGACTATATGGCGTCTATCTTCACCAATCGTTCGGAAGTCGTCAGGCGCATGTGGCAGACCCGCCCGGCCCATTGGGCGGAGTTGTTCAAGGGCGGGTTGCGGGTCAGCCAGTTCAATATCGAGAAAGTGCTGGATGTTTTTCTGCCCGACAGCTTCCCATCCAATGTGGAAGACCTGAAAATTCCCATGACCATTACGGCGGTGGATTTTCATGGCGCGCGGGAGATTCATATAAGCGATGGTGATTTACGCTCGGCCATAGCTGCGTCCTGCGCCATTCCACCCGTTTTTGCGCCGGTGCGCCGCAATGGCCGCATTCTGGTCGATGGCGGGCTGTTCAATCCGGTGCCGTTCGACCTCCTTTTCGACAAGGCGGATATCGTCATCGGCATCGATGTGGTGGGAGGCCCGGTCGGCCCCGACGATCATATGCCCACCACGTTTGAGGCGGTGATCGGCACCAGCCAGCTTACCATGTGCTCGATCATTGAAAACAAGTTCCGCTATCGCCCGCCGCATATTTTCGTCAGGCCCAATGTGGAGCGGATCGGGCTGCTTGATTTCCTGAAATTCGAGCAGGTCATAAGCCAGAGCGCAGCGGTGCGGGACGAGTTGAAACGCGCGATCGAACAGGCGCTCGATGGCAAGGTCGCCCCGAT----------CCTGCCGGAAAAATTGCCTGATCTTTGATAAGGAAGCGGGTTACTCCGCGGCAACGGGTGCGGCGGCCGTTTCCTGCGGGGATGGCGCGCGCTGCCCATCGTCCG---ATTTGTCGATGCGCTGGCCCTCGCGCGTGGGCTTGACCAGCGGTTCGGGCGTAACTGGCTTGTTGAAAAGCAGGTGGCGCCCCGCCATGATCCCCTCTGATGCCTGCACATGCAGCCGGTCTTCGTCGCGCTGGCGCACATCTTCGCGGATCGCATAGGCATTGGCTTCGGAAAGGCCCAGCCCCTCCAGCGTGCGCTGCCCGAACAGAAGGCCGGATTCAAAGGTTTCACGCAGCTCGTATTCCACACCCTGCGCGCGCAGTTGCAGCGTATGTTCGCGGTCATAGGAGCGCACGAACAGGCGCACGTCGGGATATTCCGACTGGATCAGATTGACGATGTGGTTGGTCGTCGATTTCTTGTGCGTGCAAATGGCAACGATCTTGGCCTTGCGGATGCCTGCCGCTTCTAGCACATCCTTGCGGGTGCCATCGCCAAAATAGATGCGGAAACCGAACTTGCCGGCCGCGCGGACACGGTTGGAGGAACTGTCGATCACAGTCACATCAATGCCGCCGGCAAGGAGAATCTGTGCCGCGATCTGCCCGTAACGCGAGAAGCCGATCATGAGGACATCCGAGCCCGCGCCGTCGAAATTTTCCTCGATTATATCGTCGGCCTTGTCCTTGATGAGAAGCCTTGAACCGATGGCGACGGAAAGCGGCGTCAGCGCCATGGAAACGGTGACTGCTGCGACCAGTTCGGAACCGAGTGCGCTGGAGATGATTGCCGCAGCAGAGGCGGCGGAAAAAAGAACGAAAGCGAATTCACCGCCCTGCGGCAGCAGGAAGGCAATGCGCACCGCATCATTGTGACTGGAGCGGAAGATGCGGCAGAGAAGGTAGATGATGACAATCTTCGTCGCCATGAAAATGGGGACGGCGGCAAGGATCACGGCCCAATATTCCAGGATAACGGAGAGGTTGAGCGAAAGCCCGACTGCAACGAAGAACAGGCCGAGGAAAATTCCGCGGAACGGTTCGATGTCGGCTTCCAGCTCATGCCGGTAGGAGGATTCGGCGAGCAGCACACCTGCAATGAATGCGCCCATGGCCATGGAAAGGCCCGCATATTGCAGGAGGCTTGCCGATCCCAGCACCACGAACAGGGCGGCTGTGATCATCACTTCGCGCGCACCCGTATTGGCGATGATGCGGAACATGGGATTGATGAGATAGCGCCCGGCAATAACCAGTGCGGCAATCGAGGCAATGGCCGTGGCAAGATGAAAGCCAGCACTTGCCTGCGAGGGTTCATTCGGCGAAAGGGCGGGAATGATTGCCAGAATGGGCACGATGGCCAGGTCCTGGAACAGCAGGATGGCGAAGGCGCGCTGCCCGTGCTTCTGGTTGGTTTCGGCACGGTCTTCCAGAACCTGCATGGCAAAGGCGGTCGAGGAAAGGGCAAGGCCGAAGCCGATGATAATGGCGGCTTCCGTATCCAGCCCGGCAAGATAGACGCCAAGCGCGGCCAGCGCCGCGCCGCACAGGAGTACCTGTGCGGTCCCCAGACCGAAGATCGAATGGCGCAGCGACCACAGGCGTGAAGGGTTCAGTTCAAGCCCGATGATGAAGAGCAGGAAAACCACACCCAATTCGGAAAAATGCAGGAATTCCTCGCCATCCGCAATGAGGCGCGCGACCGGGCCGATGGTGATGCCCGCAGCAAGATAGCCAAGCACGGTGCCAAGCCCCAGTCGTTTGAACAGGGGCGCGGCGATGATAGCACCTCCCAGAATTATCAGGCTCTGTAGGTAAAGGCTCCCGCCATTTGCGACCATACTGTGCTCTTGGTATTTGAAG-ATTGTAGATGAGGTTGCCTTGAAGACCCCCGATTTCGGCAATATAGAAACAAGATATGGCTGCAATCAGCCCGATGTCGAACAATTTGACGATTTTTTTTGGCAGGTCCCGATTG-GGGATAGTCGTGGATCAGGGCTTGCAGCCAGGCGGCAGTGAGCCTGCAACGTTTGGATTGTATAATGATTTCAGATAATTCGGCAGATAAACTCGTAGAACGCGCTGCCGAACTGGTGGCTGCTGCAAAGCGCGCTGGTGCGGACGAGGTTGACGCGGTTGTGATGCGCGCGCGTTCTGTCAGCGTGTCTGTCAGGCTTGGCAAGGTTGAGGGAACCGAATCGTCAGAGAGCGACGATTTCGCGCTGCGCGTATTTGTCGGGCGTCGCATTGCCAGCGTTTCGGCCAATGCGGGCGCCGACCCGCACCGCCTTGCCGAACGTGCGGTGGCCATGGCGCGGGTGGCGCCGGAAGATCCTTATGAACGATTGGCCGATCCGTCGCTTCTGGTAAAATCGCCGCGCGATCTCGACCTGTTCGATGCGACCGAGATCGATACCGCGCGCCTGACCGAAGACGCGCTTGCAATGGAGGCGGCGGCTCTTGCTGTTTCAGGCGTAACCAATTCCGGTGGTGCGGGTGCATCACGGAGTCTTGGCGGGATGGTTCTTGTCACCTCCACCGGCTTTTCCGGCCATTATGCGGCCACGCGATTCGGGCGTTCGGTTTCGGCCATTGCGGGCGAAGGGACCGGCATGGAGCGCGATTACGATTTCAGTTCGCGCCTGCATTTTGCCGATCTCGACGCGCCGGAAGCTATCGGGCGCAGCGCCGGGGAGCGCGCCGTGCGCAGGCTGGGCGCCCGGCAGGCAAAGACCGGCCCGGTGACCGTGGTGTATGATCCGCGTTTGGCGCGCGGCATTGCCGGGCATCTGGCAAGCGCCATCAATGGCGCATCGGTTGCCCGCAAGACGAGCTTTCTGCGCAACAGTCTGGGCAAGCCGGTTTTGAAACAGGGCATCAACGTCACCGACAATCCGCTGCGTGTGCGCGGCCCGTCTTCACGTCCTTTCGATGGCGAGGGCATTGAAGGCCAGCCGCTTACGATGGTTGAAGACGGTGTGTTGCAGCATTGGCTGCTGTCCGGCTCAAGTGCGCGTGAGCTTGGCCTTCAGGGCAACGGGCGCGGCGTGCGCTCCGGTTCGGGCGTCACGCCAGCCTCCACCAATTTTGCCATCGAACCCGGTACCCAATCACCGGAAGAACTGATCCGCGCCGTTGGCACGGGCTTCTATGTAACGGAAGTGTTCGGGCAGGGCGTGGACATAATTAGCGGCCAATATAGCCGCGGCGCATCCGGTTTCTGGATCGAGAATGGCGAGCTTGCTTACCCGGTGAGCGAAGTCACCATCGCGTCGAACCTGAAGGACATGTTCCTCAATATGACGCCTGCGTCCGACATCGACCGCAATTTTGGCATGGCTGCGCCGACCCTCGTGATCGAAGGCATGACCCTTGCCGGAAACTGACAAATATAGCGATATCGGCACGGAACTTGATTTGCTGCGAGAGGCGGCGCGCGAGGCCGGGCGCATCGCCATGCATTATTTCGGGCGCTCGCCGGAGGTCTGGCTGAAGGATGGCGTTTCGCCGGTCAGCGAGGCCGATCTGGCTGTGGACCGCTTTCTCAAAGAAACGCTTCTTGCAGCGCGGCCCGATTACGACTGGATTTCGGAAGAAACCGTCGATGAGCGGGCGGCGGCTGAACGGTCACGCGCTTTTGTTGTCGATCCCATCGATGGCACGCGCGCCTATATTGGCGGGCAGGATCAATGGTGCGTGAGCATTGCGATCATTGAGAATGGATCGCCAGTT-GCAGGCGTTCTGGAATGCCCGGTGCGCGAGGAATTGCTGGAGGCGGGCAAGGGGCTCGGCGCCCGGCAGAACGGATGCCGGATTCATACG----AAAGTGCCTCTTGCGGGGGAGGAAATTACCATTGCTTTCGCGCGCAACCAGATCAATGCCCTGCCGGAGCAATGGCGCGGCCCTGTGCGGGTTCATCCTTACGTGCCGTCGCTGGCCTATCGCATTGCGATGGTGGCGCGCGGCGACATTGCGGGAACCTTCATTCGGCCAAATTCGCATGATTGGGATCTGGCTGCGGCGGATCTCATTCTCAGTGAGTCGGGTGGGGCAATCCTCACAAGCAAGGCTCTACCGCTCGTTTATGGCGGGCCGACGAGGAGCCACGGCGCTCTTGTTGCAGCCAGCGGAAACTTGCTACGGGAAATGTTGAGTGTTGTGGCAGACCAGCCATTGAGCTAAATCATGCCGCGAAAGAAAATTATTCAGGGATTCATCTCATGAGCGACGCAGGCGACAATAAGCAGCTTCTTCATCTGGTGTTCGGGGGCGAGTTGAAAAAGCTTGACTCTCTCGAATTCCGCGACCTTCAAAACCTCGATATCGTCGGTATCTACCCCGATTATGAGAGCGCAAAGACGGCCTGGAAGTCCAAGGCCCAGCAGACCGTTGATAACGCCCATATGCGCTATTTCATCGTGCATCTGCACCGGCTCCTCGACCCGAACAACATGACGCTGAAGGCGGAATAGGCGCCTTTATCCGTTGCCGGCGAATATCGCATGAAACATGAAGATGGCGTGACGGAGCGGGGTATGCAGAAGAAGAAGGGCGGCCTGGCGAAGCGTCTGTGGCGGCGTATTCGCGGGCCTCTGGCGCGCTCTGCGGCGGTAAAGTCCATTCTTGTCTGGCTGATCGCTTCCTATCTCAAGCTTGTCCATGCAACCAATCCGCGCCTGAAGGATTCGGCCAGTTCGGAGGACATCGTTCACGATTTCGCTCCGTTCATCGTCACCTTCTGGCACGGCCAGCACCTGATGGGGCCGTTTCTGCGGCCAAAGGGGCTGGAGCTGGTTGCCATGTTTTCCCGCAGCGCGGATGCCGAGCTCAATGCCCGTGTGGCGGAGAAGCTGGGGCTTCTCACCGTGCGCGGTTCCGGCGGGCGCGGAACACGCGCAAACCCGGAAAAAGGCGGGGCGCGTGCGCTTCTGACCTTGAAAAATGCATTGAGAAAAGGGCAATCTACGTCAATGATCGCTGACATTGCCCATGGTAAGGCCCGTGAGGCTGGCGAGGGGATCATTTTGCTGGCAAAATTATCCGGCCGGCCGATCATTCCGCTTGCATATGCCTTTTCGCGGAACCATGTTCTGGAAAAGACGTGGGACAAGACGACAATTCCGCTCCCGTTCGGGAGATCCACCATCGTGCGTGGCGATCCCGTATGGGTGGATGCCGATGCGGATGACGTGCAACTGGAAGAAAAGCGTGTGGAACTGACACGTCAGCTCAACAGGGCGACGGACAGGGCCTATGCAGCATTGGAGAAAGCGAAATGAGCGAACGATGGGCGCGCAGCATATTGTCAGCCTACCGTTTTCTCGGCTCAGCCGCTTATCCTTTCGTGGGAAGCTACATCGCCTACCGTGCCTCGCGCGGCAAGGAAGACCGCTCCCGCCGTGGCGAACGCTATGGCAAGAGCGCGATTGCCCGCCCGCAGGGGCCGGTTATCTGGGCGCACGCGGCAAGCGTGGGCGAAACGATTGCGCTTGTGCCGCTGGTCGAGCGTATTGTCGCGACGGGCATCCATGTCGTGATGACGACGGGAACCGTCACCTCTGCCAAGGTGGTGGCAGATCAATTAGGTTCGCGGGTCATTCATCAATATGCACCGCTCGACCTGCAACCGGCAGTCGATCATTTTCTCGATCACTGGAAGCCGGATCTCGTGATCGGCTGCGAATCCGAAGTCTGGCCCGCCACGGTGCTGTCGCTCGGCAGCCGCCATATTCCGCATGTGCTGGTGAACGGGCGCATGTCCGACCGCTCCTTCGCTGCCTGGCAGAAGCGCCCAGCACTGGCCGAAGCCCTGTTTGAAAATTTCGCGCATGTGGTGGCCCAGTCTGAGCTGGACGGTGAACGTTTCCGTGCTCTTGGCGCGCGCCCCGTCAGCGTGTCCGGCAATCTCAAGGTCGATACGCCGCCGCCGCCTTCTGATCCGCAAGCCCTGTCGCTGATGCAGCGCCAGGTTGCAGGCCGGCGCACATGGGCGGCCATCTCCACCCATGACGGGGAGGAGGAAATTGCCGCCGAAGTGCATCAGATGCTGAAGATGCGCTATCCGCGCCTTATCACCATCATTGTTCCGCGCCACCCGGACCGCGCACCGGCCATTGAAGCGATGCTTGCCGCCAAGGGATTGAAGGTTGCCAGAAGAAGCACGGGCCAGCCGATCGAAGCGGATACGGATGTGCTTCTGGGCGATACGATCGGCGAAATGGGGCTTTATCTGCAATTGACCGAGATTGCCTTCATCGGCAATTCGCTGACCAAGGAAGGCGGACACAACCCGCTGGAACCGGCCATGATGGGTACGGCCGTTCTGACGGGGCGCAATGTGCAGAATTTCCGCGAATCCTTCCAGCGCCTCATCAAGAATGGTGGCGCACGCATCGTAAAAGACCGCAACATGCTGGCAGGCGCGATCAATTTCCTGTTCAACAACCCGCAACATCTGCGCGCTATGATCAATGCCGGCGTGACCACGGTGCGCGACATGCGTGGTGCACTGGATCGCACGCTTGCCGCACTTGAACCATTCATCCAGCCGCTGGTCTTGCAGGCGCAATTGCCGGGCAACCGGAACGAGCCTGCGT-TCAGTCTGGACGAGCACTGACCATGGCAAGCGAGGCGCCGCCTTTCTGGTGGGACGAACCTGATTGGCGCGCCCTTGCGCTGGCGCCAGCCGCCTGGATTTACGGAAGGGTTTCCGGTCGCCGCCTCATCAGGGCCGTGCCGCCCAGGGTTTCCCTGCCCGTTCTGTGCGTTGGCAATTTTACGGTTGGCGGCGCGGGCAAGACGCCCACGGCCATCGCTTTTGCCAGAGGGGCGATTGCGCGGGGCATGAAACCCGGCATCGTTTCGCGTGGCTATGGTGGCAATTATAGCGGGCTGCATCTGGTCGATCCCGGCCATGACGGCGCGCGGCATGTGGGCGACGAACCTCTGCTTCTGGCGCGTCATGCTGCGGTGGCGCTCTCGCCGGACCGGGTAAAAGCAGCCGAATATCTCAAATCGCTGGGCTGCGATTTCATCATTATGGATGACGGTTTCCAGAGCGCGCGGCTTCATGCCGATTTTTCGCTTCTGGTGGTGGATGCTTCGCGAGGCATAGGCAATGGCCGGGTGATACCGGCGGGGCCGCTGCGCGCACCCCTGACGGACCAGATGCGCAAAACCGACGCGCTGCTATGCATCGGCAAGGGAAATGGGGCTGATTTCGTGATCCGGCAGGCCGCGCGGGCTGGAAGGCCGATCTATCACGCTCAGTTGCGGCCCTCGTCGTCAGCCACGGTGGCGGGCAGGCGCTGGCTTGCCTTTGCGGGCATCGGCAACCCGGACAAGTTTTACGAGAGCGTTCGCCAGGCGGGCGGTGAAGTGGTGGAAACGCATTCCTTTGCCGATCACTACAGCTTTGAGCCTGACGATATTCGTGGCCTGGTGGATATGGCGCGGCGGCAGGGGCTTGGCCTCATCACCACGGCAAAAGATCATGTCCGCCTTGCAACAATGCCCGGCGTTCCGCCGGAGTTCCTGTCGAAACTCGCGGTTCTCGATGTCGATCTGGAATTTGATCGCACCGATGCGCTTGACCATATTCTTGATACGGTTGTCGAGCGGTTCAAAAGCCGCCTGCATGGGTGAGAAGGCTGAAAGATCAGGCCTTTTTGCGGCTGCGCAGTTCCGGGTTCATCTCAAGTTCGCGCTCGAAGGAGATGAGGCCGCTCGCATAGGGTTCCTGCCGCGCGACGCTCCAATATTTCAGCTCGTCGAGCGGGATGGGGGCGCCCGTCACGGCGCAGCTAACGAACGAACCGTGCTTGACGATTTCATAGTCGCCATCGAGATAACGCAGGACAGCTTCCGAGGAGCGGGGCGATTCAAATCTGTTCATGTGCCTAAAACCCTTTGTAGCAAACTTTAGCAGAGCAGGCCGCCTTGCGTCCAGACCATGTCTCGCAAAACCGGTTCCCACGTTTGGCAGACATGCATTAGCGTCTGCCGAAGAGCCGCTCGATATCGGTGAGTTTCAGCTCGATATAGGTCGGGCGTCCATGGTTGCAGGTGCCGGAACCGGGTGTTGCCTCCATGTCGCGCAGGAGGGCGTTCATTTCTTCCGGTTTCAGCCGTCGGCCTGAACGAACCGAACCATGGCAGGCCATGGTGGCCGCCACATGATGCAGCATGGCCTTGAGTCCGTCTGCCGTGTCGTGTTCCGCAATCTCATCGGCAAGATCGCGGATAAGCTGCTGCACGTTCATTTCGCCGAGCATGGCCGGTGTTTCGCGCACGGCGATTGCTCCGGGGCCGAACTGCTCCACCCCCAACCCGAACCTGGCCAATGTTTCGGCATGGCCTGCCAGCCGCTGTGCATCTTCTTCCGGCAGATCGACGATTTCGGGAATCAGCAACATTTGCCCGGCGATGGGCCGTGCATGAAGCGCATTTTTCAAGGCTTCATAGACAAGGCGTTCATGCGCTGCGTGCTGGTCCACAATGACCAGACTGTCCTCCGTCTGGGCGACGATATAGTTTTCATGAATTTGCGCGCGTGCCGCACCCAGCGGCTTTTGCATAAGTTCAACGGGGGCTTCCGCCACGC-TTGCCCGTGCATCTGCTGCCGGCACGGCAACGTCACCCAGGACAGCCTGTCCGTTTTCCCGGAGTGCCGGGGCAGCTTGCAGGTCCAGCGGGCGGTGGGCGGGATGCGCGGTCTGTGGCGACCATTCGCTGCGGGGTGCAGGCGGCGCGGTGCGCCAGCTTGCCGGTGAATAGCTATTTGCC------GGTCGCGGGGCAGAT--TGCTGCGCGC----CAAAACCTTCAGCGCGAAAGGCCTGAAGCATTGCTTCCGCGCCGCTGGTGGCGGGGCGAATGCCGGATTGTGCCAGCGCCTGCTTGATCGCACCGACGATCAGCCCGCGCACGAGGCCCGGATCGCGAAAGCGCACATCGGCCTTTGCCGGGTGAACGTTTACATCCACCAAAGCCGGATCGAGTGTCAGGAACAGGACGGCGACCGGGTGCCGGTCCCGTGCGATCACATCCGAATAAGCGCCGCGCAGGGCGCCGAAAATCTGTTTGTCGCGTACGGGCCGCCCGTTCACATAGGCGAACTGGTGCAGGGCATTGCCGCGATTAAAGGAGGGGATGCCCACGAAACCTGCGAGCCTTACGCCATCGCGTTCGGCATCAATGGCAAGCGCGTTTTCACCGAATTCCCGGCCCAGCACCTGCCCGATACGCTCCAGCGTCGCCTCTGCGCCAGTGCCGGTGGCGGGCATTTCAAAGGGGGTGCGGTCGGTTCCGGCGAGGGAAAAACGGATATGCGGAAAGGCGATGCCAATGCGCTTTACCACGTCGGTTATGGCCGTGGCCTCAGCCCGATCCGTCTTCATGAATTTCAGGCGCGCGGGCGTGGCGTAAAAGAGGTCGCGCACTTCCACGATCGTGCCGCGATTGAGCGCCGTCGGGCGCGGTCCATCGAGATGCCCGCCGGTAACGCACACTTCAAAGCCGCTATCGGCATCCTGCGGGCGGGACTTGAGCGTCAGCTTCGACACCGAGCCGATGGAGGGCAGGGCCTCGCCGCGAAAACCGAGCGCTCGAATATCATGCACATCGTCGGTCAGCTTGGATGTGCAATGGCGCGAAACGGCGAGAGCAAGCTCATCAGCGGGAATGCCGGAGCCATTATCGGTGACGCGCAGCAGCGTCTTCCCGCCGCCTGCGGTTACGACCTCGATGCGGGTTGCGCCTGCGTCGATGGCGTTTTCCACAAGCTCCTTGATGACGCTTGCAGGGCGTTCGATAACCTCGCCCGCCGCGATCTGGTTGATGATGGTTTCGCTCAAGTGCCGGATTGTCATGCGGCGACTATAGAAGGATTCGCCAGCACACAGAACCGGTCATTGAAGTTGTCCTTGGCTTTGGCCGGGGCTTTTTTTGTAGCGGTCTTTTTCGCGGTTGTCTTCTTTTCAGAACTTGCCGCCGACTTGCGGGCGGGGGCCTTTCTGCCCTTTGACGAACCGGCTTTTTCAGTAATCAGCGCCAGCGCCTCTTCCAGCGTCACCGATGCCGGATCCTTGCCCTTGGGCAGTGTCGCATTGACCTTTCCCCAGTTTACATAAGGCCCGTAGCGCCCGTCGCGAACGGTGATAGCGCCGCCATCGGGATGATCGCCGAGGGTGGCGAGCGCGGCCGGTGTGGACCGTCCCCGACCGCCGCCCTTCGATTGCTTGTCGGCAAGCACGGAAACTGCACGGTTGAGGCCGACCGAGAAGACTTCCTCGACATTTTCCAGATTGGCGAATGTGCCGTCATGGCTGACATAGGGCCCGTAGCGCCCGATGCCCGCCGAAATCATCTTGCCGGTTTCCGGGTGCAGGCCGATATCGCGCGGCAGCGACAGGAGTGCTATCGCCTTTTCATGATCCACCGTGTCGAGCGTCCAGCCCTTGGGGAGGCTGGCGCGCTTGGCTTCCTTGCCTTCGCCGCGCTGGATATAGGGGCCGAAGCGCCCGGTGCGTGCGGTGATTTGCTCGCCGGTGAACGGATCCTTGCCGAGCGGCTTCGGCTCGTCGGAAGCCGCCGTCTCGCCATTGGCCTCGCCACCAAGCTGGCGGGTATATTTGCATTCGGGATAGTTGGAGCAGCCGACAAAAGCGCCATAGCGGCCAAGCTTCAGCGACAGCGTGCCGGTGCCGCAGGTGGGGCAGGAGCGTGGGTCTCTGCCATCCTCGCGCGCAGGAAAGACCAGCGGAGCCAGTTCCTCATTCAGCGCATCCAGAACATTGGTGACGCGCAGTTCCTTGATGTCCTCGACGGAGCCGGAGAATGCACGCCAGAAATCGCGCAGAATCTCTTTCCACGACAATTTGCCATCGGAAATAAGATCAAGCTTTTCCTCCAGGTCTGCCGTGAAATCATATTCCACATAGCGCTCGAAGAAGCTTTCAAGAAACGCCGTCACAAGGCGCCCCTTGGCTTCGGGAATCAGCTTGCGCTTGTCGATGATGATATATTCGCGGTCGCGCAGCGTGGCGAGTGTTGCGGCATAGGTGGAAGGACGGCCAATGCCCAACTCTTCCATCTTCTTGATAAGGGTTGCTTCCGAATAGCGCGGCGGCGGTTCGGTCGAATGCTGGGTCGCATCGATCTTTTCGCGGGCAAGCGCCTCGCCGGAGCGAATTTCCGGCAGCTTTGCACTCTCTTCGTCGTCGTCCTCCTCCTCGCGATGATCCATATAGGCGGCAAGGAAGCCGTCGAATTTCGTCACCGAGCCATTGGCGCGCAGCATGGCGGCGCGTGAACCGTTGGTGGCCTCGATATCGACCGTGGTGCGCTCGATATCGGCGGCCTGCATCTGGCTTGCAATGGCGCGCTTCCAGATCAGTTCGTAAAGGCGGGCCTGATCCTCATCGAGAAAGCGGCGCACATCCTTTGGATGACGCGAAAAATCAGTGGGGCGGATTGCTTCGTGCGCTTCCTGCGCATTCTTGGCCTTGCTCGAATAATACCGCGGCTTTTCGGGCACATATTTCGCGCCGAAACTCTTGGCGATAGCGTCTCGGGCGGCATTGATCGCTTCGGGAGCAATCTGCACACCATCGGTACGCATATAGGTTATGAGACCGGCTGTTTCGCCGCCAATGTCCACGCCTTCATAAAGGCGCTGCGCCACCTGCATGGTGCGCGAAGCAGAAAAGCCCAATTGCCCCGACGCGGCCTGCTGCAAGGTGGAGGTGGTGAATGGCGGGCCCGGATTGCGCTTGGTAGGCTTTGCCTCGACGGAAACAGCCTTGAAGTTCGCGCTTTCCAGCATGGTGCGGATGGCACCGGCCTGTTCGCCGTTCTTGATATCGAGCTTTCCAAGCTTCTTGCCATCAAGCGCGGTGAGGCGGGCAGTGAAACTGTCATTGCGCGGTGTCTTGAGAAGGGCTGCGATATTCCAGTATTCCTCGCGGACAAAGCGTTCGATTTCCGCTTCGCGGTCGCAGACCAGACGCAGCGCTACCGATTGCACGCGACCGGCCGAGCGGGCGCCGGGAAGCTTGCGCCAGAGCACCGGCGAAAGGGTGAAGCCGACCAGATAATCGAGTGCACGGCGGGCGAGATAGGCGTCCACCAGCGGCTCATCAATATCGCGTGGATGGGCAATTGCATCCAGAACGGCCTTTTTGGTGATGGCGTTGAAGGCCACGCGCTTCACCGTTTTGCCGTTGAGCGCCTTTTTCTGCCGCAGCACTTCCAGCACATGCCAGGAAATGGCTTCCCCTTCGCGATCAGGGTCGGTTGCGAGAATGAGGCCGTCGCTGTCCTTCAGTGCCTTTACAATATCCGCCAGGCGCTTGGCGGAATTGCTGTCCACTTCCCAGGACATTGCAAAATCTTCGTCCGGGCGCACCGAGCCATCCTTGGCTGGCAGGTCCCGCACATGGCCAAAGGAGGCCAGAACCTTATAGTCCGAGCCCAGATATTTGTTGATGGTTTTGGCCTTGGCAGGCGATTCGACGACGACGACGTTCATGTAAAGCAGCCTAAATTCGCGTCCCACGGAGGCCCTAAACCTCCTTGCCGCATGAAATAAGTTGCCTTCCACATGAACAGCGGGCAGCGATTGGTCAAGAGTGTGCGCATAAAATTCACGAAATACAACCTATGGTTGCTTCTCTTAACGAGGAAACCTCCAATAGTAT---------TAAATTGGGGGTTGCCTGTCGGATTTGCGCCGATGGGGGTCGATTTTAAACTGATACGACAATTT-----AAAATCGGGGGTTAGGCAAGAATGCAACGGAGA--GCTACGCGCCGTGAAATGTTTATTTATATTGAACAACTGATTGATGAATTGGCCAAGCTGGCAAAACAGGCACAAAATCCGATGCTGGTTTATTTATTGGAAATGGCGCAGGAGGAGGCGCGAGACTCCATAGAGCAGATTACTGCCCAGGATTGAACCGGATTTTCACGCCTGGGTGAATTCATCGCAGGGAACGATAGCCACTCGATTGCCGGGATAACGCAATAGGCGCCCGGCAAGATCGAGTTCCAGCAAAATGAGCTGGATCGCGTCGGTTTCGATGCCGGTATGCCGTACAAGCGTATCGACATCGACCGGCACTGGCCCCAGCGCATCGATGACCAGATCGCGCTCCCTGTCAGTCGTGATGGCCTGCAACTGTTCCGGTTCCTCATCGATCTGGGTCAGAAGGTCGGGCTGTTCCGGTTCGTCGCCAGCCGGATCAGCG---GGGCGTATGAGCGGCAACAGCGTTTCGATCACATCCTCCACGCCGGTAACGAGCGTCGCGCCCTGTTTCAAAAGCAGGTTCGTGCCGCGGGCACGCGGATCAAGCGGAGAGCCCGGCACGGCAAAAACCGTCCGGCCCATTTCACCTGCCATGCGCGCGCTGATGAGCGAGCCGGAGCGTTCTGCCGCCTCCACCACGATGAGACCGAGCGAGAGCCCGGCGATGATGCGGTTGCGGCGTGGAAAATCACGCGAGCGTGGTTCGGCGCCCATAGGCATTTCCGTGATAAGGGCGCCGCCATTTTCAGGAATGGCGCGATAAAGCGGCAGGTTTTCAGGCGGGTAGGGGCGGTCTAGTCCGCCCGCCAGCACAGCGGCCGTTCCGGTGGACAGGCTTGCCTTGTGGGCAGCCGCGTCGATGCCGCGCGCGAGGCCGGAAACAACGCAAAAGCCTTCGCTGCCAAGATCGTGCGCCAGCTTTTCGGTAAAGCGCGCGCCGACCACAGACGCATTGCGCGAGCCGACGATGGCAACAGGCGGTTTGCGAAACACGCCCGGATCGCCCTTGATGATGACCAGTGGGGGCGGCGCTTCGCAATTTTTGAGTTGCGGCGGATATTCTGGCTCGCCCATGCCGATGAGGCGCGCGCCCATGCGCTCAATGGCTTCCAGTTCGCGCTCGGCTTCATCCACGGAGATGATGCGAATCGGTCTTGCGCTGCCGCCGCGTATATTGAGATCGGGCAGCATTTCCAATGCATTGGAGGCCGAGCCGCAAAAGAGGATCAGGTCGCGAAAGGTGACGGCACCGATATTATCGGTGCGGATAAGACGTAACCAGTTGAGCCGTTGACGGTCGGAGAGGCGAATTCCGGTCTTCGGATTCGCGCCCTGTTTCATCCCTTGGCTCCGATCTTGCTTTCGGTGCCGTTCAGCAGCCGGCTGATATTGGCACGGTGCTTGATGAAGACGATCACGGTCATGATCGCGAAAAGGGCGGCAAGTGCCTGGTTTCCGCGCGAATAAAGCGCAATCGGCACAATGAGGCTGGCGACGAGTGCGGAAGGCGAGGAATAGCGGGTGAGAAGTGCGGTCACGATCCATGCGGCGGCAAAGACCAGCGCGCCCGCCCATGCAAGGCCGATCAAAACACCGAGATAGGTGGCGACACCCTTGCCGCCCTTGAAACCGATCCAGACCGGAAAGAGATGCCCGATAAATGCGCCGAAACCGGCGGCGATGGCTGCATTCTGGCCGAAATGTGCGGCGATCAGCGCGGCGGCCGTACCCTTCAGCGCATCGAGAATGAGCGTTGCGGCGGCAAGCTTTTTGTTGCCGGTGCGCAGAACATTGGTTGCGCCGATATTACCCGAACCGATTGCGCGCACATCGCCCAGACCCGCAAGCCGTGTCAGGATGAGCCCAAAGGGGATCGAGCCGAGAACATAACCGAAGATAAGTGCTCCGATTAGCATGGCATTGAAGAAACCCGGTTCGGCCATTGCAATTCCCTCTGTTTTTTGATTGCGCATAACCCGGAAACCATGTCCGATTTTTCAGGGTTATGCGGTGTTTTTCAAGCCGAATAAACGGTCTTGCCCGCTACAATCGTGCGAACCACGCGCCCCTGGAACCGCGCACTTTCAAAGCAGCTATTCTTGGAGCGCGAATGCAGGTCTTCCTCCCGCACGACCCATGGTTCTTCCAGATCGACAATGGCGATATCCGCGCTTGCACCCGGTTTCAGCGTACCGGCATTCAGGCCGAATATTTTTGCTGGCGCCGTGGAAAGCACCTCGACCAGCCGCAGAAGCGGAATATTGTCATTATGATAGAGACGAAGTGCCGCCGCGAGCAGCGTTTCCAGACCGATTGCGCCTGCTTCGGCATCTGAAAAGGGCAGGCGCTTGGTATCCACATCCTGCGGGTCATGTGCCGAAACCACGATGTCGATGGTGCCGTTTTTCACGGCTTCCACCATGGCGAGCCGGTCTTCCTCGCCGCGCAGCGGCGGCGACAGGCGGAAGAAGGTGCGGAACTCGCCGATATCGTTCTCGTTGAGCGACAGATGGTTGATCGACACGCCCGCCGTGACGTTCGTGCCCAGATCCTTGGCGCGGCGCATGGCGTCCGCCGACATGGCGCAGGAAAGCTGCGCGGCGTGGTAGCGGCTTCGGGTGAGGGCCGCAAGACGCAGATCACGCTCCAGCGGAATCACTTCCGCTTCCCGCGGCGTGCCGGAAAGGCCAAGCCAGCTTGCAAACAGGCCTTCATTCATCACGCCGTTTGCGCCGAGAAAAGGATCGCGTGTTTCGCAGGCGATGACGGCGTTGAAATCGCGCGCATAGGTGAGGGCGCGGCGCATGATCTGCGTATTGGCGATAGTATTGCGGCCTTCGGTGAAGGCAACCGCACCGGCTGCCCGCAGCAGGCCGAATTCGGTCATTTCCTCGCCGTGCAGGCCCTTGGTGATGGCGGCGGCGGGATGGACATTGACGATGGCCGTGTCGCGCGCTGTGCGCTTGACGAATTCCACCAGCGCCACATCGTCGATCACCGGATCGGTGTCCGGCATCATGATGATGGAGGTGACGCCGCCTGCCGCAGCCGCCCGGCTTGCCGAAGCGATTGTTTCGCGGTGTTCAGCCCCCGGTTCACCGATGAAGACCCGCGAATCCACGAGACCCGGCATCACAGCCTTGCCATCCAGATCGACAATTTCAGCACCTTCCGGCGCGCCCTGATTACGGGCCTCGCTGCCAGCGGCGACGATTTTGCCGTTTTCGATCAGAAGGCTGCCGGTTTCATCAAGGCCGCGTGATGGATCGACGATCCGGGCGTTTTCAAACAGGATCGCGCTCATGCCGGTTCTCCGTTGCCTGGGTTGCGCCGCGGATCGAGCAGAGCCTCCATCACGGCCATGCGCACGGCAACGCCCATTTCCACCTGTTGCTGGATGACGCTTTGCGGCCCGTCCGCAACGTCGGAGGCAATCTCGACGCCCCGGTTCATCGGCCCCGGATGCATCACAAGTGCATCAGGTTTGGCGAATTTGAGTTTTTCCCGGTCCAGGCCATAGAAATGGAAATATTCCCGCACGGAAGGCACGAAGGAACCCGCCATGCGCTCGCGCTGGAGGCGCAGCATCATGACGACATCAGCGTCTTTCAGCCCCTCCTCCATGGAGTTGAAAACTTCCACGCTCATATCGGCCATGCCGGCGGGCAGGAGTGTTGAAGGCGCAACCACCCGCACCCGCGCGCCGAGCGCGTTGAGCAGGAGAATGTTGGAGCGCGCCACGCGCGAATGCAGAACGTCACCGCAGATGGCGACGATCAGATTTTCGATCTGGCCCTTGGCGCGGCGGATTGTCAGCGCATCGAGAAGCGCCTGTGTGGGGTGTTCATGCGCGCCGTCGCCCGCATTGACCACCGAGCAACCCACTTTCTGCGCGAGAAGGGCGGCAGCACCGGCGGAAGCATGGCGGATGACGAGAATATCCGGCTGCATAGCGTTCAGCGTCATCGCCGTATCGATGAGCGTTTCGCCTTTCTTGACCGATGAATTGCCGACGGACATATTCATCACATCCGCGCCCAGCCGTTTTCCGGCCAGCTCGAACGAAGATTGCGTCCGTGTCGATGCTTCAAAGAACAGGTTGATTTGCGTGCGACCGCGCAGCACGGACTTTTTCTTCTCCGGCTGCCGGGAGACAGCGATTTCCTGATCGGCAAGATCGAGAAGGCAGAGAATGTCCAGGGGCGATAGCCCCTTGATGCCAAGCAGGTGGCGGTGAGGGAAAAGCGGAGAGACCGTTTGATTTGTCATGGCAAGTCATCCGTATAGGACCATGAGGCAGGTCCCGCAACCGTCCTTATAATGGCTTCAGGCGATTCACAAAGAAAAACCTGCGCCCTATGAACGACAAATTGAAAGGAGGATGGGAAAATTTTAGCAAATGCAGTGCAAGAGACTTAATGTAAGTTGAATCAAGCCAAACGGAACGAACCCTTGAAAACGCACGAAGTCACCAACCAGACGCCGCCGATCACCGGCACGAACGCTTATCTGGGCGACCCGCTTCTCATGCAGATTGCGGCGCGTTTTCCAAAAGAGCTTCATACAGAACTGGAGCAGGCGGGCCGTTTCGTACTTTCGGCCGAGGCGCAGGATTTGGCTCGTCTTGCCAACACCGAATTGCCGAAGCTGCGTACGCATGACCGGCAGGGCCGCCGCATCGACCTTGTCGAATATCACCCGGCCTATCACGCGCTGATGCGCCGCTCCGTGGCGCAGGGGCTGCATTCGTCCATATGGGAAGACAATCCGCTGGAGAGTGGCCGCCGTCATCAGGCGCGTGCCGCCCGTTTTTATCTCACTGCGCAGCTTGAGGCCGGGCACCTTTGCCCGCTCACCATGACGAGCGCCTCTCTGGCCGCACTCATGGCCTCGCCGGAGGTTTACAAGCAATGGTCTCCGGCAGTCCTGTCGCGCAAATATGATTTTTCGCAAAAGCCTGCCTTCCGCAAACAGGGTGTTACGCTTGGCATGGGCATGACGGAAAAACAGGGCGGCACCGATGTTCGCGCCAACGCCACCCGTGCCGAACCTGCCATTGGCGGGGCATGGCGGC-------TTACGGGCCATAAATGGTTCATGTCGGCGCCGATGTCAGATGCTTTTCTGACACTGGCGCAAACGAAGGAGGGGCTTTCCTGTTTCCTTCTGCCGCGACTGGGCGAAAAGGGCGAGAGCAATGGCTTTTTCTTCCAGCGCCTGAAAGATAAGCTCGGCAACAGATCCAATGCTTCCTCGGAAGTGGAATTTGACGGGGCTTTGGGCCAGATGATCGGCAGTCCGGGCGAGGGCGTGAAGACGATCATGGATATGGTGACGTTGACGCGGCTTGATTGCGCGGTAGCTTCTGCCGGACTTATGCGCTCAGGGCTGGCTGAGGCCGTTCACCACAGCCGCCACCGCCATGTGTTCGGCAAGCCTTTGGTCGAGCAGCCGCTGATGCAGCGCGTTCTGGCCGATATGGCGCTGGACGTGGCGGGCGCCACGGCGCTTTCCATGCGTCTTGCCCGCGCCTTCGACATGGCGGCAAGCGACCGGGCGGAAGCCGCTTTTGCGCGCTCCATGACGCCGGTGGTGAAATATTGGGTCTGCAAGATTGCGCCTGCGCTCCTTTATGAAGCGATGGAGTGCCTTGGCGGCAACGGCTATATCGAAGATGGCAATCTGGCGCGGGCCTATCGTGAAGCGCCGGTCAATGCGATATGGGAAGGTTCCGGCAATGTGATGGCGCTGGACGTGGCACGGGTGCTCTCGCGTGCGCCGGCACTTTTCGATGGCGTGCTGGACTGGATCAGCGGACAATTGGGCCCGCGCGGGCAGGGCACGATCGACGTGCTGCGCGCCGCCCTTCAACTGACCGAGACGGATCAGGGTGTGGCACGTCTTTTGACCGAGCAGCTTGCCTTCGCAGCCGCAGCCGCTGAACTGCGCCAGCTTGGCGCGGACGATATTGCTGATGCCTTTATCGAAACCCGCCTCGGCGGCCTGTGGCGCACCACCTACGGGATGCTGGATGCGCGCCACAATGCGATGCGTATCATCGACCAGCTCTATCCGGCGTCGTAATCGTT---------CCTGCGCATCATATGCAGCCGGTCGAGCGCGCCTTGCAGGATGAAGGCGGCAGCAGCGGAATCGATACGGTCGGCCCGCTTGCCGCGCGAGACGTCCATGCCGATCAGCGCCCGCTCTGCTGCAACTGTTGAAAGCCGCTCATCCCAGAATACGAAGGGCAGGTCGGTCAGCGGTTGCATGGTGCGCACGAAGGCGCGCGTGGCCTGAACGCGCGGCCCGGCCGTGCCGTCCATGTTCATGGGCAGGCCGATCATGATGACGCCAACCTTGTCGGTTTCCAGCGCCTTCAATAGCACCTGAGCGTCGATGGTAAACTTGACTCGCTTGATGACCGGGCGCGGATGGGCGAAGGAAAGGCCAAGATCAGAAACGGCAAGGCCGATGGTCTTTGTTCCAAGATCAAGCCCGGCAACCGTCTGTCCGGGCTTCAGCAGTGCCGGAATTTCTTCTATTTCAGCGGTTGCCATTGGTCCTCATCAGATTTTTCAACTGCCTGCATATTGCTTTCAACTTTATCGGCGTCATATCTGTTCACACACCAGAAATCGAGACCGAAGGAAATA------------TACATGAAAATCACCTGGCTTGGACACGCCGCTTTCCGTGTTGAAACCGCTAAGGCAGTCATTCTCATTGACCCCTTCCTGAACGGCAATCCCGGCGCCAAAGGTATCGACTTCAAGGAAGCCACCAGGGGTGTCACGCATATTGCGCTCACCCACGGCCATGGTGACCATGTGGGCGACACGGTAGCCATTGCCAGGGAGCATGGCGCAACCGTAATCGCCAATGCCGATCTTGCCTCATGGCTTGGCAGTCAGGGCGTGGAAAAGCTTGACCCCGGCAATACGGGCGGCACGCTGGCGCATGAAGGTTTTACAATTACCTTCGTCAATGCACTTCATTCTTCCGCCATGCTGACGGAAAACGGCGTTTCGCAGGCGCTTGGAAACCCGAATGGCCTTGTGTTCCACTTCGAGGATTCGCCGACGCTCTATCATATGGGCGACACGGATATTTTCTCCGACATGGCGCTCATCAACGAGCTTCACCAGCCCGAAATCGGCATTGTGCCCATTGGCGACCGTTTCACCATGGGCGGTGCGGTGGCGGCTCTCGCCTGCCAGCGTTATTTCAATTTCAATTCTGTCCTGCCTTGCCATTATGCTTCATTCCCGATCATCGACCGGACGGCGGACAAGTTTATTGCGGGAATGGCGGATCATCCGGCAACCAAAGTGCTGGCCGATCCGGCGGGAACCGTTCACAGCTTCCAAGCTTAAATT---------------GTTGCGCTTGAAGAAGCGCGCCGTTATAGCCGGTACAGGAATTTTCAGGGGCGGCGGATAGCCGCCCTCACAAGCATTTGCGGAGAACAGGATGTCCGTTGATATTTCTACCGTCAAGCGCGTCGCGCATCTGGCGCGCATCGCCGTCAGCGAAGACGATGCAGAACGCATGACCGGAGAGCTGAATGCAATTCTGGGCTTTGTCGAGCAATTGAATGAAGTCGATGTCGAGGGCATTGAACCGATGACGTCTGTGACGCCGATGAAGATGCGTATGCGTGAAGACAAGGTGACAGACGGTGGCATTGCCGCCGCCGTGGTGGCCAATGCGCCGGTGACGGAAGACAATTTCTTCGTGGTTCCGAAGGTCGTGGAGTA
	Brucella_abortus_1614_W_4_2000	AGTAAGCGTGGTTGCTCTCATCCTCGATCATGCTCTTGTCCACCTTGCCCCAAAGGACCTTATAGACCCATGCGGTATAGGCGACGATGATCGGAATGAAGACGACCGTTACCACCAGCATGATGAACAGCGTCTGATGGCTGGACGATGAATCCCAGACCGTCAGGCTCGATTGCGGATCGATGGAAGACGGCAGGATGAACGGAAACATCGACACGCCGACAGACGAGATGATGCCGAAGATCGAGAGTTTTCCGAAGAGGAGCGGAGCAAGTTCACGACCGCCGCGTAGCGTTGCGAGAACCGCGAGCGCACCGAGAATGCCAAGCGCAGGCGCGATCAGCAGGATCGGATAATTCGCATAGTTCGCAAACCAGGCGCCGTGATCCAGTTCCACGGTCTTTTGCAGCGGGTTGGAAGGCCCGTCCATCACCACCGCACTGGTTATGCGATACCCCGACACCCAAAGCCAGCTTATGGCACCGGCGACGATGTAGAGAATGACGGTCAACAGCGCCGCAACGCTGCCATAGGCCCGCGCCCGCGCCTGTATCACGCCATCTGTCTTCAAAACGAGCCATGCCGCGCCATGCATGGTGAGCATGGTGACGGACAGGATGCCGCACAGAAGCGCAAACGGATTGAGCAGGCCGAAGAATGAGCCTTCGTAGAAGATCTGGAGATCGCCGTTGAGCCGGAAGGGAACCCCCTGAAGCACATTTCCAACCGCCACGCCGAAGATCAGCGCCGGCACGAAGCCGCCGATGAACAGCGCCCAGTCCCAACTGTTGCGCCAGGTTTCTCCATCACGCTTGGAGCGGAACTTGAAGCCGACCGGGCGCAGGATGAGCGCGAACAGGATGACGAACATCGCCAGATAGAACCCGGAGAAGGACACCGCATAAAGCGGCGGCCAGGCGGCGAAGATCGCACCGCCGCCAAGGATCAACCAGACCTGATTGCCTTCCCAGACGGGGCCGATTGTATTGATGACGACGCGACGCTCCACATCGGTTCTGGCAACGAAAGGCAGAAACGTGCCGACGCCGAGGTCGAAACCATCCATGGCGGCAAAGCCGATCAGCAGCACGCCGAGCAGCACCCACCAGATGATCCGCAGGGTTTGATAGTCCAACAAATCGCTGAGTATCATGGTTCTTACTCCGCAGGTGCAATGCTGGCCGGGGCTAGCATGGCTTCCGGTTTGCTGTCGGGTTCAGGCCCGGCCTTGATGGCGCGCAGCATCAGGCCCATTTCGATGATGAAAAGGACCGTGTAGATGACCACGAAACCGACGATGGTGAGCAGAACCGTCGAAGCGCCGAGGTTTGATACGGCAACCGCCGTTGGCAATATGCCTTCGATGCTCCAGGGTTGGCGCCCGAATTCGGCGACGACCCAGCCCATTTCAGCCGCGATCCAGGGCAACGGTATGGCAAATACCGCCACTTTCAGAAGGAACGGATAACGGTCCAATGCCCGGCGGGCAGAAAGAACGAAGAACGTTCCCGTCAGCAGGATCAGGAAGAAGCCGATGCCGACCATGATGCGGAACGCCCAGAAGAGCGGCAGAACGCCGGGAACCGTGTCGTTTGCTGCCTTGACGATCTGTTCGTCCGTCGCATTGCGTGGGTCGTCCACATAACGTTTCAGGAGAAGCGCATAGCCCATCCACTGGCTGTTATCGGCAAAAGCGTCCCTCACTTCCTGCGAAACGGCATTGGTGCCACCCGCCGCGCGAATTTTTTGCAGGGCATCATAGGCAACAATGCCGTTGCGGATATGTTTTTCCGCATTCTGCACAAGCTGGTCGATGCCTTCGATGGGCGTCGTCAGCGAGCGTGTTCCAATGAGGCCCATGACCCAAGGAATACGCACGGCGAAATGCGTTTCGCGCGCTTCCTGATCGGGGAAGCCAAACAGGGTGAACGATGCCGGAGCCGGCTCGGTTTCCCACATGGCTTCAATGGCCGCGATCTTCATCTTCTGGTGCTCGTTGGTGAGATAGCCGCTTTCATCGCCAAGGACGACAACCGAAAGCGATGCCGCAAGCCCGAAGGAAGCCGCAACCGTAAGCGAGCGCTTGGCAAGTTCGACCGAGCGGCCCCGCAGGAGATACCAGGCCGAGATACCCAGCACGAAGATTGATGCCGTGGCATAACCTGCCGAAACCGTGTGGACGAATTTTGCCTGTGCGACAGGGTTCGTCAGCACCGCGAAAAAATCGGTGATCTCCATGCGCATGGTTTCGGGATTGAAGGCAGAGCCAACCGGATTTTGCATCCAGCCATTTGCAATCAGGATCCAGAGAGCGGAAAAATTGGAACCTGCGGCGACCGCATAGGTTGCAACCAGGTGGCCGACCTTGGAAAGACGGTCCCAGCCAAAAAAGAACAAACCGACAAATGTGGCTTCGAGGAAGAAGGCCATCATGCCTTCAATCGCAAGCGGTGCGCCGAAAATATCGCCGACATAATGGCTGTAATAGCTCCAGTTCATACCAAACTGAAATTCCATCACGATGCCTGTGGCGACACCCATAACAAAATTAATACCAAACAGCGTACCCCAGAATTTCGTCATCTGCCGCCAGATAAGGCGGCCAGTCATGACGTAAACGGTTTCCATGATGGCCAGCAACACGGAAAGACCCAAAGTCAGAGGCACGAAGAGGAAGTGATAAAGTGCCGTGATTGCAAATTGCAATCGCGACAGGGAGACAATATCGAGTTCCATCTCACTAAAGCCGGTCAACCCGGCCCTCCTGATGTTGTGAGCTGTGCTTGTGCAAAGCCCTTTTTTGAAACAGATGGTTTTC---AAA-TTTCCATCCATTCCAGTCCTGTAATCAAGCGAGCCGCTGA---AGACC--------------CGCCTGCATGACTCACCTCATGGTTTTGAGGATGTCGTCGAAAAGCGGTTCGCCTTTCCTTACCGATAGAATTAGAGCACCTTGATTTAAAACAATGATGCGATTGCAGATTTTCGTCTCTCGACCGATATGTGCGGCAATAAGAAGCGTCCGCCCGGCCGCTTTTTCAGAAAGGCGCGCCAGCACATCTTCCGCCGTTGCGTGATCCAGACCTTCGGTCGGCTCGTCGAGTTCCCATAGCGGCGCATCGGTCAGAAACAGACGGGCCAGCGCCAGACGCCGCGCCTGCCCGCCAGAAAGGCCCATGCCGCCCTCGCCCAGTGCAGTGTCGAGACCGGCAGGCGCATTCCGCATGAATCCGCCAAGGCCCGCCGCCTGTAGCGCATCGATTAGCTCCGCGTCCGTCGCATCCGGCTTTGCCAGCAGAAGGTTGTTGCGCAGGCTGTCCTGAAAAAGCTCGGTCCTTTGCGTGAGAAGCCTTGTGGGCAGCGCCGCAACAGAACCGCTTTCCGCAGCTATCTCCCCCGCAAGCAGGTTGAAAAGCGTGGATTTTCCAGCACCGCTCGTGCCGACGACCGCGACCCGCTCGCCTTCAGCAATATCGAGATTGAAGCCTTTCAGTGCTGTCGCCG-CGGCGCCTTCATGGCGCACCGACACGTTTTCAAGCACGACAGCCTGTCCCGGCACAGG-----CAGCGGCAGGCAAGCCGCTTTCGCCGGTTCTTCAAGCTGCGGCCCGACCCGGCGCGCCGCAAGCACGGTGCGGCCGAGTTCCATCGCGCCACGCCGCAAAGCTGCAAAAGGCTCCATGGCACCGAGGATAATGAGAATGCCGAGCACGGCTACCGGTGCTTCGATCATGCCCGCCCCGACAAGCAGGCCGACACCGGCCAGCCCTCCGGCGAGAATGGCTGCATGGGCTATGCCTAATCCCGCACCTGTCGCGATCTCGATCCGGTTCAGCGCCTTGTCGGCGCTGCCCATATAAGCGTCGGCACGCACAAGTGCCGCCTGCTGCGCCTCCATGCGGCCTGCCATCAGCAGTTCGGTCTGGCCTGCGACCAGATCAATGGCGCGCGCGCGCAATGCTTCTGTTCCCTTGGCGCGCCGGCGCATGGCGGGTTCCGAGCGCATTGCGGCGATAACAGGCAGACCAAGGCCGATTACAAGCAAGGTGAGCGCAACAAGAAGGCCGAAAAGCGGATGCATGAAGCCGAGCGCCACGCCCGCGAAAAGCGCGGTTGCAAGTGCGGCACCAATGGGCACCAGAACACGCAGATAAAGCGAATCCAGCGCATCGATATCGGCGGTGAGCCGGAAGAGAAGCCGCGCCGGGCGTTTCAAAAGTGCATGCGCTGCGGAAGGCTGCGCCCAGCTACGGAAGAGTTTTTCGCGCAGTGCCGCCAGTACGGCAAGCGTCGCATCATGCGTGACAAGGCGTTCCAGATAGCGCGCGCCAGTGCGCAGGATAGCGAGAAGGCGAATACCGGCCGCTGGCGCAAATACGTCGAAGGCAACCGCCGTCGCCGCACTGAGGCCCGCAATGGCGGTGGCCGTGATGAACCATCCGGACAGGCCGAGCAAGGCGATGCCTGCAAGCACGGTGATGGTCGCCGCCGCGATACCCGCATAAAGTGCCACAGCCCTTGAACGGAAAAACAGCCGCAGGACCGGGCGAAGTGAATGCAAACCCTTCATTCCGCAGCCCTCCGTTGGATGACAGCCGCATCGTCGCCGCGATGATCCAGCCGCACGATGCGATGCATCCTGCGCGCCAGCGTTTCATCATGCGTCGCGACGATCAGGGTCTTGCCCTGAGCGAGCCGCACCAGATTTTCCGCAATTTTTTCCGCCGTTTCATGATCGAGATGTGCGGTTGGTTCATCGGCAAGAATAATATCGGCCTCAGGATCGACGGCGATCCGCGCCAGTGCGAGCCGCAAGGCTTCGCCGCCAGACATGCCTGCGCCATTTTCGCCAATCAACCTATTGCCCGCTACGCCTGCCACATGGCTCAAGGCGGTATCATCGATGATCCCGGCAATGGCTGCCCTGTCCGCATATCGACCGAGCGTGATATTGTGGCGGGCAGAGCCTGCAAAAATATGCGGCTTCTGGCCGACCCAGCTCATTCTCTTGCGAAGAGCAACAGCCGTGCGCGGCTCCAGAAGCGTGTCGCCAATGGTGATTTCGCCCGCCTGCGGCGCGGCAAGCCCCGCAATCAGCGCCAGCAACGTGGATTTGCCATAACCGCTTGGCGCCAGCAGCGCGATATGCTCACCAGCAGCAATATCGAGACTGAACCCCTCCAGCACGACGGGGCCGCCGGAATAGCGAAAACCGACATCGCGTAAGGTGACGGAGGGTGCGCATCGCGCCACTTCCGCCG----ATCCTCCCTCGCCAACCACTGGCATGGTGTGATGCGTCAGGCTTTCCAGCGCGTCGATAGCCGCTTCGCCTGCGGCACGGTCATGCCAGACTGCGGAAAGATCGCGCAGCGGCTCAAAAAAGGCAGGCGCAAGAAGAAGAATAAACAGCCCCTCACCAAGCGTCAGCTTGTGGCCCCAGGCGCCGAATTGCAGCGTGCCGAGCAGATGGAAACCGATATAGATCGCCACCATTGCCACGCCAAGCGCCGCAAAAAGCTCCAGCACAGCCGAGGAAAGAAAGGCGATCCGCAGCACCGCCATGGTTTTTGCACGCAGGGTTTCAGCGTTTTCGCGCAGGCGTTTTGCCGTCATGTCAACGGCGTGGAAGGTGCGGATCGTGGTGAGCCCGCGCAGCCGGTCGAGCAGAAAGCCATTCATGCCGCCAAGCGCCACAAGCTGTTTTTCGCTTGCAGCCTTCGCGCGCCAGCCAATCAGCGCCATGAAAACCGGGATCAGCGGCGCGGCGACCAGCAGGATGAGCGCCGCCACCCATGAAAACCAGAGAACAGCCGCCAGAATGATAAGCGGCACCAGCATGACGCGGTAGCGCACGGGAACGAAGCGCGACAGATAAGGCACCACCATTTCAGCCTGTTCGGCAAGGATGCTTGCGGCCTCACCGGAAGAGGGGCGCGATACATCAAGCGGGGAGCGCCGGGCAAGTGCCGCAAAGGCCTTTTCACGAAGGCTTGTAAGTTGTAAGCGGGCGGCATCGAAAGCCTGCGTGCCACC-GCGCGCATCCAGAACGCTGCGAAGGCAGCCAATCACAAACAGAGCGGCGGCGCAGTAATAAATGGAGCTGTCAAAGCCGGTATCGGCGAGCCGCCCCGCTGCATAAGCCAGAAGGGCCGCCTGCGGCAGCCAAAGCACTGCCGCGAGCGTTTGAAACATTGCCCCCCGTTTGAGCAGGGACGGCAT----------TGC--GCGGCGCTGGCGTTTTCCGTCACCTGCCGTTCTGCCGTCTTCTGCCTTCAGGTCTTCCGTTCGGGGGGCAACGGATGTCACTCTCGCTTAGGCTCCTTCTTGGCCGATGTTCTTCCGCGTCCGAGCGCCACGATCCTGTCTGTGGTCTCAAGAAAGCGGGTAACTTTGGCGCCGAGCGCCAGAAGGCTGGTGAGCCGGTCGGTGTCGAGTTTCTTGACGTCGTCATACCAGTTGGTCAGCCGTTCGATCAGGCTGTACATGTCTTTCATGCGGTCCTGGGCATAACGATCACTGTCATCCTGCGGCTGCTCCATCAGCACTTCCCGCAGCACACTCAGGGTCGGGTCGATCTCGCGCTTCTTACGCTCTTCGGCAAGCGTGCGCAAAATCTGCCACACGTCGTCCGGCGTTGTGAAGAAATCGCGGCGGTCACCTGGAATGTGCTTCAGAAGCACGAGGTTCCAGCCCTGCAACTCGCGGATACCCATGGAAACGTTGGATCGTGAAACGCCGAGCGCCTCGACGATCTCATCCGCGCAAAGCGGCTCTGGCGACAGATAGAGCAGCGCATAAATCTGCCCCACCGTACGGTTGATGCCCCAACGGCTGCCCATCTCCCCGAAGTGGAGAACGAACGACTGAACGATTGGCGACAGTTCCAAAA-TCTCTCTCCCGTAAATTCTGAATTTTCAGAAATTACTGAAATCCAGATAATCCAATTGAACCAAACCTTCAATCCGCATGCCCGATGC---AGGCCGCATCAGGACAATTGGCCGCAG-CCCGCGCACTCCTCCAAATGGC----------ACGGGCCACCCCTTCCGATCCCTTGGGAAAGCGAACAGGCGGGCACAAGGACTTGGCAAATGGTGAATATGCTTTCTGAACAGCGCGATAGCCTGCCTGGAGACACACTCCAGAACCGCTATCGGCACATTCAGGGACAAGCAGGCAGCCCTTCCCC-CCGGAAGGCCGCAATTTCCCCATTTCACACCGCGCAGGCACCCTGATTCCGGCCTCCTGCGCACCCTCGGCCTTTCATGCTCACCGACCCTGAAACGACTCGGAAGATGAAGGCAACTCCTTGCTGTCCCGGGTCCGGTCGCGATGAAGCACGGCGCGGCTGAGCAGCATGAGCGTTACCGGCGTTGTGACAACCACAAAGACGGTAATCAACACTTCATGCAGAATCGGCTTCGATTGCAAGATGGAGAAAAATATTATCGACGCGAGCAGGATGCCCCCTGCCCCAAACGAAGAGCCGATCGTGGGCGCATGGACACGTTCATAGAACGTCTTGAAACGCACGAGCCCGATGCAGCCGACGAGCGTGAGAAAGGCTCCCGCCACCAGAAGAAACGAAACAAGGATCGCGGCCCAGAGCGGAAAATCGGCAGCCTCTATCATTCGATCACCTCGCCGCGCATCAGGAATTTGGACAGCGCCACCGTGGCAACGAAACCCAGAAGGGCGATGATGAGCGCGGCCTCGAAATAGATGATGCTGCCCGTGCGGATGCCGAAAGTGAGCAGAAGCAGGAGCGCGTCGAGATAAAGCGCATCGGTCGCCAGAATACGATCCTGCG----CGCGCGGACCAACCAGCAGGCGATAGACCGCGCAGCCCATGGCTGCAACGAGCATGACCTGAGCGGCAAGCAGCGCCCAGAAGATGAGAACTGCGCTCATGCCGATTTCTCCCCTTCAACGATATCCACCGCACCGAAAATCTCGATCAGCGGCCGTTCGTAGCGCTCCTTGATAAGATGTCGCCAGGTTTCGGCATCTTCAAGGTCGAGAACGTGGATGGTAAGTATCCCGCGCGCGGCATTATAGTCCACCCATGCCGTGCCGGGGCTGGCTGTAATCATGCAAGCAAGAACGGCAAGCGCGGTGCGATTTTGCAGCTCAAGCGGTATCACCACAAAACCCGGATGGCGCTGGCGCCCCGGCGACAGGATGAGCCGTACGACCGCGATATTCGAGCGCAGGACATCAATGCTGGCGGCATATAACAGCCAGATCATCATGCGCGGCGAACGTATATGGTTTTTCTGCGGCTCCAGCGCCATCATGACCCGGCAGGCACCAAACGCGATCACCAGACCAAGGATGAACTGCGCGCGGGTAAAACTATTGAGCAGCAGCCAGAACAGGACGAGCGAAACGAAGAGCAGCGGATAGGGAAGGATTTTCTTCATTGCGCGCCCGCCGTTTCTGCGCCAGTGCGCGGCGCCCTGAGGACACTGTTGATATAATCATCCGGATTATGCAGCGAGCGGGCTGTTTCATCCATATAGCGCATAGTGGGACCGGCCGCGATAGTGAGGGCGAGGCACACACCCAACAGACCGGCAATCGGCACCACTTCACGCACCAGCACACGCGGCACATTGCCCTCCAGCGAAGCCCAGAAAGTGCGGATGCCGGTTCGCGTCATGGCTATCAGCGCCGAAAGGCCGGAAAGCAGGATAAGTGAAACCAGCACCCAGCTTGCCGCGCTGACCGGCGCGGTGAGCTGGGGGGCAGAGCCATCTCCATTGAACACCGCCGTCAGAATGAGGAACTTGGCGAGGAAGCCGGAGAATGGCGGCAGGCCGATCAGCAGGATAGCGCAAATGCAGAAACATGTGCCGAGAATGGCGAGCGTGGCAGGCAGAACCGTGCCGACTTCCTCCTCGTCTTCTTCCTCCTCGTCATCGCCATAGGCCTCCATGGTAACGGCAAGAACGTTTGCGGCTGCATCCTGCCCGCGCTCGACCAGCTCGATCAGCAGGAAAAAGGCAGCAATGGCGAGCGTAGAACTGACCATATAGAAAAGTGCGGCACCCGTCATTGCCGTATTGCCGCTGCCGATGGCGGCAAGCAGTGTGCCGGACGACACCAGAATGCTGTAGCTGGCAAGCCTGCCCATTGCCTGCGAGGCGACGACACCGATAAGGCCGAAGGCCAGCGTGATCATGCCGCCGAAATAAAGCCAGTCATTGCCGAACCCGTAGGATGAACCGGCGCTGATGCCGAACATCAATGGCGACAGGCGCAAAAGCACATAGATGCCGACCTTGCTCATGATCGCAAACACCGCTGCAACAGGTGCGGCGGCAGCGGTATAGGCCGGTGCAAGCCAGAAATTGAGCGGCCACATGCCCGCCTTGATGAGAAATGCGACACCCAGCACTGCGGCGCCAGCTTCCAGCAACATGCGGTCTTGCGCCGCCACATGCGAAATGCGCTGTGCCAGATCTGCCATATTGAGTGTGCCGGTGACGCCATAGATCAGGCTGACACCGATCAGAAACAGCGATGAAGCAACGAGATTGACCGCGATATAATGCATCCCGGCCTTGACGCGCGCCGGGCCCGAACCATGCAGCGCAAGACCGTAGGATGCTGCCAGCATCACCTCGAAGAAAACGAACAGATTGAACAGATCGCCGGTGAGAAAAGCCCCGTTGAGCCCCATCAGGAGAAGCTGGAAAATCGTATGGAAATGCGGGCTCGCCTTGTGCCAAGAAGCAAAGGAAAAGCTGAGTGCGGCCAGACCGAGCAGGCTGGCCAGCACGAGCATGAGTGCCGCCAGCCGATCCAGCACCAGCACGATGCCGAACGGTGCCGGCCAGTTGCCGATCAGATAGACAATGGCTTCGGGAGCCTTTTCGCTTGCCATGCCGACAAGTGTGATGGCAAGCGCAATCAGGCAGACCATGGATACGAAGCTGATTGCCATTTTCAGCCTGCGCCGGCGCTCATCGAACAACAGCAGCACCGCCGCCGTGACGAGCGGCAAAACGATGGGAGCAACGACGAGGTGTGTTTTCCAGTCCATCGTCAATTCTCCTTGCCGTCAACATGGTCGGTTCGGGTCAACCCGCGCGAGGCAAGCAGCACGACAAGGAAAAGCGCCGTCATGGCGAAACCGATGACGATGGCGGTCAGCACCAGTGCCTGCGGCACGGGATCGGTGTATTGCGCGGCCTGCACATCCAGCCCGGATTCCAGAACCGGCGGTGCATCGGTGCGCAGCCGCCCTATCGAAAAGATGAAAAGATTGACCGCATAGGAAACGAGCGACAGGCCAATGGCAACCTGAAAGGTGCGGGGACGCAGGATGAGCCAAACGCCGGAAGCCATCAGCACGCCGATTGCAAGAGCGAGAACAAGTTCCATCAGTTCTCCTCCTTCGCTGCCGCCAGTTTTTCGACACGATGCTTGCGGATCGACTGGTGCGCCAATGCGATCAGCACCAGCACGGTCGCGCCCACGACCAGAAGAAAGACGCCAAAATCAAACAGAAGCGCACTTGCTATCGGCATTTTCCCGATATGCGGAATTTCGGCATAGCGGAAGAAGGATGTCAGGAACGGATAGCCGAAAAACCACGCGCCCATGCCCGTTGCGGCAGCAAATAGCAGACCAAGCCCGATCCAGCGCAAGGGCAGGATGCGCAATCTGTCTTCCACCCATCTTGTGCCAGAAGCCAGATATTGAAGAAGAAATGCAATGGCAAGCGTGATGCCGGCAGCAAAACCGCCGCCTGGAAAATCATGCCCGCGCAGGAAAAGATGCACGGCAAGAACGATAATGACGGGGAAGAGCCAGTGCATGATGACAGATGGCACCGCCAGATAATCTGCAAGCGTCTCGCCCGCCTTGCGGCCCGGCATTGCCTCGTCATAGGCGTCCTGGATTTTCTGCTGGTCGGTCGAACCGGTACTCTCAGGCGCAGGGCGGAAACGGCGCAGGAGCGCAAAGACCGTGAGGCTGACAATGCCAAGCACAGCAATTTCCCCGAACGTATCGAAAGCGCGAAAGTCAACCAGAATAACATTGACGACATTCATGCCACCGCCACCCGAATAGGCGTTTTCGAGGAAATAATCGCCAATACTGCTGGGCGACGGGCGCGTCATCATCGCATAAGCGATGACGGCTACACCCGCCCCGCTGACAACGGCCAGGGCAAGGTCGCGGTAGCGGCGCAGACGCGGACCGAAATTGACAGAAGCTGCGGCGTCTAGGTCTTCCCAACGTTTTGGCAGCCAGCGCAGGCCAAGCAGCAACAGAACCGTGGTGACGATCTCGACCAGCAATTGCGTTACCGCAAGATCCGGCGCGGAAAGCCAGACGAAGGTGATGCAGGTGATGAGCCCCGCCCCGCCGAGCAGGATGAGCGCTACAAGCCGGTGGAACTTTGCCTGATAGGCAGCCCCGACGGCACATGCGCCGCCCAAAATCCACAAGCCCGCGAAAATGGGATCAACGGGTTGCACGCCAAGCATGCCCGTGGGGATGCCCGCTTCGAGAATGGGCCATGCGGCTGCCACCACGGCAAAGGCCACGACAATGCGAAGTTGCGGCCGCAAACGGCGTGTGGAGAGAAAGGTTTCGGCCTTGCGCGCCCAGTTCCATGATAGCGTGACCAGCACACGCTCGAAAATACGCTGCCCTTGCAAATGCCGGAAGAAGGGCGGGCCGTCCTCGCTCGTCGCCAGATAGTTTTTCAACAGCCAGTGCAGCAATATGCCACCGACCATCGCGACGATACTCATCATCAAGGGCAGGTTGAAACCATGCCAGACGGCAAGGCTGTACACCGGTGTTGCCTGCCCCAGAACGGATATGACCGCTGAATGCAGGAACGGGCCGATGGAAAGCCCCGGCACAATGCCGATCAGAAGGCAGAGCAGCACCAGAAGCTCGATCGGACGCCGCATCCAGTGCGGCGGCTCATGCGGCTCCTTTGGCAGATCGTGCGGCGGGGGGCCGAAGAAGGTTGAATAGATAAAGCGTACCGAATAGGCGACCGTGAAAATACCGGCGATTGTCGCCACATAAGGCGTAATCGTATCCAGCCACGAAACCAAGTGGGTTTCGACGGATTCGGCAAAGAACATTTCCTTGGAAAGGAACCCGTTGAGCAGCGGCACACCTGCCATGGCGGCACTCGCCACCATGGCGAGCGTGGCTGTATAGGGCATAGGCTTCAGCAAGCCGCTCAGCCTGCGCATATCGCGCGTGCCGGTTTCATGGTCGATAATGCCGGCCGCCATGAAAAGCGACGCCTTGAAGATTGCATGATTGACCATGTGGAAGATTGCAGCCACCGCCGCAAGCGGGCTTCCAAGGCTCAAAAGAACTGTGATGAGGCCAAGATTGCTGATGGTCGAATAGGCAAGTAGCCCTTTCAAATCCTGCTGGAACACCGCAAAAAAACTGGCGATCAGCAGGCTGATAAGCCCGGCCCCCCCTAAAATCCAGAACCATTCTTCCGTACCGGCCAGCACCGGCCACAAGCGCGCCAGCAGGAAAACACCCGCTTTCACCATTGTTGCCGAATGCAGATAGGCCGATACCGGCGTTGGCGCCGCCATGGCGTTTGGAAGCCAGAAATGGAACGGAAACTGTGCGCTTTTCGTGAAGGCGGCGAGCGCAATCAGGACCAGAATAACCGTGTAGAGCGGATGGGCGCGGACGAGATCGCCCGCGGCAAGCACCCTGTCCAGATCATAGCTTCCAACCACATGACCAAGCAGCAGAACACCTGCCAGCAGGCAAAAGCCGCCAATGCCGGTGACGGTAAGCACCATGCGCGCACCATCGCGGGCGCTGGCATTATGGTACCAATAGCCAATCAGGAGGAAAGAGAAAACGCTCGTCAATTCCCAAAAGACGGCAAGCAAGACGATATTGCCCGACAGTACAATGCCGAGCATCGACCCCATAAAACCCAGAAGGAAAGAGAAGAAGCGCGGGACCGGATCTTCCGGCGACATATAGTAACGCGCATAAATAACCACCAGCAGGCCGATGCCGGTAATAAGCATGGCAAAAAGCCATGCAAAACCATCCATGCGCAAGGTGACGTTGAGGCCATAGGCGGGGAGCCATTCCAACGTACCATGCAGAATCTTGCCGCCCGAAACGATGGGATAAATACTGGCAGTGGCCACGAAAGCCACAAGCGCGATTGCTGCTGTGAACCATGCCGAGCCACTTCTGTCAGCCCGCCTGAAAAGACCCGTGATCGCGCTGCCAAGAAATGGAAGAAGGACAAGCAGGAAAAGTATTCTGCCGTCCATCGTCATGCGCCACTGGCCTCCAATCCATTACCGATGTTGATCCGAAGCAAGCACCGCTCGATGATACAGCAACAGGAGCGTGCCGGATAGTTGTCGAGAGGAATCATATGTTTCAATGTTTTTATTATGACGGGAATAAGAACATTATGGCAATAGCTTTCAATGGCTTATCGTGATTATTTAACGGATTTTATC-TATATTTTACGAGAAATTCTATAATTCGCCATCATGACCGTTCGGCACTGTGCCAATAC--GATT------CATATTGGCGTGCAATTCTTGCAGAGGAGCGGATCGATAATCTGGGCGCGGAAATGAG-TTTTCCGCTTCGCAGGATTCGGTTTCCGGCGGCGTCCGTATGCTGGCCGAAAATCGTGATGCCGCGACCGATCTCGTGGCGCTTGCCGTCAACGAGCCGCGCTTCGATCAGGAAGCCATCGACCGCATTCGCCAGTAGATTGTTGCAGGCATTGAGGCCGCACAGCGCAATCCGTCTACGATTGCGTCGCGCAAGTTTGCCGAAGTGCTTTACGGCAACCACCCTTATGCGCGTGACGATGAGGGAACCGTGAAATCCCTGCAATCGATCAGCCGCGATGATCTTGCGAATTTCCATCGCAAGAATTTCGCCCGCGACAAGCTGACCGTTGGCGTTGTGGGTGCCATCAACGCCAAGGATCTGGGCGTCATGCTCGACAGGATTTTTGGCGACCTGCCCGCCTCGGCGGAACTGGTTCCGGTGCCGGATGCGAAGCTTGCGCTTGGCACCACCACCAGCCTGAATTTCGATATGCCGCAGACGTCGATCAGCTTCGTCTACCCGGCCATTCCGCGCAAAGACCCTGAGTTTTTTGCCGCCTATCTGATGAACCATATTCTGGGCGGCGGTTTCACCTCGCGTCTTTATAACGAAGTGCGTGAAAAGCGCGGCCTTGCCTATTCGGTGTCCTCGTCCATGGTCATGCACGACCATGTTTCCGAACTGATGATTTCCACCGCCACCCGGCCTGACAAGGCCCAGGACTCATTGAAAATCATTCGTGAGCAGGTTGCCGCCATGGCCAATGACGGCCCGACCGAGGAAGAGCTTGCCGCAGCCAAGAGCTTTCTCAAAGGCTCCTATGCGGTGAACAATCTCGATTCGTCGGGAGCTATTGCCAATACGCTGGTGAGTTTGCAGGAAGCCGGGCTTCCAAGCGATTATATCGACAAGCGTTCCGAACTCATCGATGCTGTCACGCTGGATCAGGTCAAGGCCATTGCCTGGAAACTGCTTCAGGCCGAGCCTGCGATCCTGATCTATGGACCGGCGCAAAGTTAAAAGGTGTCCCG-TGGATAAGGCCCTGTCGTCATCGCCCCGTTTCGCCGTTGCCTTTGGCGGCGGCGGCGCGCGTGGCATTGCCCATATTCATGTCGTCGATGTGCTGAACGAATTGGGCATCCAGCCCGTTGCCATTGCCGGATCGTCCATCGGTTCCATTATCGGTTCGAGCATGGCGAATGGCATGTCCGGCAAGGACATATATGACTATATGGCGTCTATCTTCACCAATCGTTCGGAAGTCGTCAGGCGCATGTGGCAGACCCGCCCGGCCCATTGGGCGGAGTTGTTCAAGGGCGGGTTGCGGGTCAGCCAGTTCAATATCGAGAAAGTGCTGGATGTTTTTCTGCCCGACAGCTTCCCATCCAATGTGGAAGACCTGAAAATTCCCATGACCATTACGGCGGTGGATTTTCATGGCGCGCGGGAGATTCATATAAGCGATGGTGATTTACGCTCGGCCATAGCTGCGTCCTGCGCCATTCCACCCGTTTTTGCGCCGGTGCGCCGCAATGGCCGCATTCTGGTCGATGGCGGGCTGTTCAATCCGGTGCCGTTCGACCTCCTTTTCGACAAGGCGGATATCGTCATCGGCATCGATGTGGTGGGAGGCCCGGTCGGCCCCGACGATCATATGCCCACCACGTTTGAGGCGGTGATCGGCACCAGCCAGCTTACCATGTGCTCGATCATTGAAAACAAGTTCCGCTATCGCCCGCCGCATATTTTCGTCAGGCCCAATGTGGAGCGGATCGGGCTGCTTGATTTCCTGAAATTCGAGCAGGTCATAAGCCAGAGCGCAGCGGTGCGGGACGAGTTGAAACGCGCGATCGAACAGGCGCTCGATGGCAAGGTCGCCCCGAT----------CCTGCCGGAAAAATTGCCTGATCTTTGATAAGGAAGCGGGTTACTCCGCGGCAACGGGTGCGGCGGCCGTTTCCTGCGGGGATGGCGCGCGCTGCCCATCGTCCG---ATTTGTCGATGCGCTGGCCCTCGCGCGTGGGCTTGACCAGCGGTTCGGGCGTAACTGGCTTGTTGAAAAGCAGGTGGCGCCCCGCCATGATCCCCTCTGATGCCTGCACATGCAGCCGGTCTTCGTCGCGCTGGCGCACATCTTCGCGGATCGCATAGGCATTGGCTTCGGAAAGGCCCAGCCCCTCCAGCGTGCGCTGCCCGAACAGAAGGCCGGATTCAAAGGTTTCACGCAGCTCGTATTCCACACCCTGCGCGCGCAGTTGCAGCGTATGTTCGCGGTCATAGGAGCGCACGAACAGGCGCACGTCGGGATATTCCGACTGGATCAGATTGACGATGTGGTTGGTCGTCGATTTCTTGTGCGTGCAAATGGCAACGATCTTGGCCTTGCGGATGCCTGCCGCTTCTAGCACATCCTTGCGGGTGCCATCGCCAAAATAGATGCGGAAACCGAACTTGCCGGCCGCGCGGACACGGTTGGAGGAACTGTCGATCACAGTCACATCAATGCCGCCGGCAAGGAGAATCTGTGCCGCGATCTGCCCGTAACGCGAGAAGCCGATCATGAGGACATCCGAGCCCGCGCCGTCGAAATTTTCCTCGATTATATCGTCGGCCTTGTCCTTGATGAGAAGCCTTGAACCGATGGCGACGGAAAGCGGCGTCAGCGCCATGGAAACGGTGACTGCTGCGACCAGTTCGGAACCGAGTGCGCTGGAGATGATTGCCGCAGCAGAGGCGGCGGAAAAAAGAACGAAAGCGAATTCACCGCCCTGCGGCAGCAGGAAGGCAATGCGCACCGCATCATTGTGACTGGAGCGGAAGATGCGGCAGAGAAGGTAGATGATGACAATCTTCGTCGCCATGAAAATGGGGACGGCGGCAAGGATCACGGCCCAATATTCCAGGATAACGGAGAGGTTGAGCGAAAGCCCGACTGCAACGAAGAACAGGCCGAGGAAAATTCCGCGGAACGGTTCGATGTCGGCTTCCAGCTCATGCCGGTAGGAGGATTCGGCGAGCAGCACACCTGCAATGAATGCGCCCATGGCCATGGAAAGGCCCGCATATTGCAGGAGGCTTGCCGATCCCAGCACCACGAACAGGGCGGCTGTGATCATCACTTCGCGCGCACCCGTATTGGCGATGATGCGGAACATGGGATTGATGAGATAGCGCCCGGCAATAACCAGTGCGGCAATCGAGGCAATGGCCGTGGCAAGATGAAAGCCAGCACTTGCCTGCGAGGGTTCATTCGGCGAAAGGGCGGGAATGATTGCCAGAATGGGCACGATGGCCAGGTCCTGGAACAGCAGGATGGCGAAGGCGCGCTGCCCGTGCTTCTGGTTGGTTTCGGCACGGTCTTCCAGAACCTGCATGGCAAAGGCGGTCGAGGAAAGGGCAAGGCCGAAGCCGATGATAATGGCGGCTTCCGTATCCAGCCCGGCAAGATAGACGCCAAGCGCGGCCAGCGCCGCGCCGCACAGGAGTACCTGTGCGGTCCCCAGACCGAAGATCGAATGGCGCAGCGACCACAGGCGTGAAGGGTTCAGTTCAAGCCCGATGATGAAGAGCAGGAAAACCACACCCAATTCGGAAAAATGCAGGAATTCCTCGCCATCCGCAATGAGGCGCGCGACCGGGCCGATGGTGATGCCCGCAGCAAGATAGCCAAGCACGGTGCCAAGCCCCAGTCGTTTGAACAGGGGCGCGGCGATGATAGCACCTCCCAGAATTATCAGGCTCTGTAGGTAAAGGCTCCCGCCATTTGCGACCATACTGTGCTCTTGGTATTTGAAG-ATTGTAGATGAGGTTGCCTTGAAGACCCCCGATTTCGGCAATATAGAAACAAGATATGGCTGCAATCAGCCCGATGTCGAACAATTTGACGATTTTTTTTGGCAGGTCCCGATTG-GGGATAGTCGTGGATCAGGGCTTGCAGCCAGGCGGCAGTGAGCCTGCAACGTTTGGATTGTATAATGATTTCAGATAATTCGGCAGATAAACTCGTAGAACGCGCTGCCGAACTGGTGGCTGCTGCAAAGCGCGCTGGTGCGGACGAGGTTGACGCGGTTGTGATGCGCGCGCGTTCTGTCAGCGTGTCTGTCAGGCTTGGCAAGGTTGAGGGAACCGAATCGTCAGAGAGCGACGATTTCGCGCTGCGCGTATTTGTCGGGCGTCGCATTGCCAGCGTTTCGGCCAATGCGGGCGCCGACCCGCACCGCCTTGCCGAACGTGCGGTGGCCATGGCGCGGGTGGCGCCGGAAGATCCTTATGAACGATTGGCCGATCCGTCGCTTCTGGTAAAATCGCCGCGCGATCTCGACCTGTTCGATGCGACCGAGATCGATACCGCGCGCCTGACCGAAGACGCGCTTGCAATGGAGGCGGCGGCTCTTGCTGTTTCAGGCGTAACCAATTCCGGTGGTGCGGGTGCATCACGGAGTCTTGGCGGGATGGTTCTTGTCACCTCCACCGGCTTTTCCGGCCATTATGCGGCCACGCGATTCGGGCGTTCGGTTTCGGCCATTGCGGGCGAAGGGACCGGCATGGAGCGCGATTACGATTTCAGTTCGCGCCTGCATTTTGCCGATCTCGACGCGCCGGAAGCTATCGGGCGCAGCGCCGGGGAGCGCGCCGTGCGCAGGCTGGGCGCCCGGCAGGCAAAGACCGGCCCGGTGACCGTGGTGTATGATCCGCGTTTGGCGCGCGGCATTGCCGGGCATCTGGCAAGCGCCATCAATGGCGCATCGGTTGCCCGCAAGACGAGCTTTCTGCGCAACAGTCTGGGCAAGCCGGTTTTGAAACAGGGCATCAACGTCACCGACAATCCGCTGCGTGTGCGCGGCCCGTCTTCACGTCCTTTCGATGGCGAGGGCATTGAAGGCCAGCCGCTTACGATGGTTGAAGACGGTGTGTTGCAGCATTGGCTGCTGTCCGGCTCAAGTGCGCGTGAGCTTGGCCTTCAGGGCAACGGGCGCGGCGTGCGCTCCGGTTCGGGCGTCACGCCAGCCTCCACCAATTTTGCCATCGAACCCGGTACCCAATCACCGGAAGAACTGATCCGCGCCGTTGGCACGGGCTTCTATGTAACGGAAGTGTTCGGGCAGGGCGTGGACATGATTAGCGGCCAATATAGCCGCGGCGCATCCGGTTTCTGGATCGAGAATGGCGAGCTTGCTTACCCGGTGAGCGAAGTCACCATCGCGTCGAACCTGAAGGACATGTTCCTCAATATGACGCCTGCGTCCGACATCGACCGCAATTTTGGCATGGCTGCGCCGACCCTCGTGATCGAAGGCATGACCCTTGCCGGAAACTGACAAATATAGCGATATCGGCACGGAACTTGATTTGCTGCGAGAGGCGGCGCGCGAGGCCGGGCGCATCGCCATGCATTATTTCGGGCGCTCGCCGGAGGTCTGGCTGAAGGATGGCGTTTCGCCGGTCAGCGAGGCCGATCTGGCTGTGGACCGCTTTCTCAAAGAAACGCTTCTTGCAGCGCGGCCCGATTACGACTGGATTTCGGAAGAAACCGTCGATGAGCGGGCGGCGGCTGAACGGTCACGCGCTTTTGTTGTCGATCCCATCGATGGCACGCGCGCCTATATTGGCGGGCAGGATCAATGGTGCGTGAGCATTGCGATCATTGAGAATGGATCGCCAGTT-GCAGGCGTTCTGGAATGCCCGGTGCGCGAGGAATTGCTGGAGGCGGGCAAGGGGCTCGGCGCCCGGCAGAACGGATGCCGGATTCATACG----AAAGTGCCTCTTGCGGGGGAGGAAATTACCATTGCTTTCGCGCGCAACCAGATCAATGCCCTGCCGGAGCAATGGCGCGGCCCTGTGCGGGTTCATCCTTACGTGCCGTCGCTGGCCTATCGCATTGCGATGGTGGCGCGCGGCGACATTGCGGGAACCTTCATTCGGCCAAATTCGCATGATTGGGATCTGGCTGCGGCGGATCTCATTCTCAGTGAGTCGGGTGGGGCAATCCTCACAAGCAAGGCTCTACCGCTCGTTTATGGCGGGCCGACGAGGAGCCACGGCGCTCTTGTTGCAGCCAGCGGAAACTTGCTACGGGAAATGTTGAGTGTTGTGGCAGACCAGCCATTGAGCTAAATCATGCCGCGAAAGAAAATTATTCAGGGATTCATCTCATGAGCGACGCAGGCGACAATAAGCAGCTTCTTCATCTGGTGTTCGGGGGCGAGTTGAAAAAGCTTGACTCTCTCGAATTCCGCGACCTTCAAAACCTCGATATCGTCGGTATCTACCCCGATTATGAGAGCGCAAAGACGGCCTGGAAGTCCAAGGCCCAGCAGACCGTTGATAACGCCCATATGCGCTATTTCATCGTGCATCTGCACCGGCTCCTCGACCCGAACAACATGACGCTGAAGGCGGAATAGGCGCCTTTATCCGTTGCCGGCGAATATCGCATGAAACATGAAGATGGCGTGACGGAGCGGGGTATGCAGAAGAAGAAGGGCGGCCTGGCGAAGCGTCTGTGGCGGCGTATTCGCGGGCCTCTGGCGCGCTCTGCGGCGGTAAAGTCCATTCTTGTCTGGCTGATCGCTTCCTATCTCAAGCTTGTCCATGCAACCAATCCGCGCCTGAAGGATTCGGCCAGTTCGGAGGACATCGTTCACGATTTCGCTCCGTTCATCGTCACCTTCTGGCACGGCCAGCACCTGATGGGGCCGTTTCTGCGGCCAAAGGGGCTGGAGCTGGTTGCCATGTTTTCCCGCAGCGCGGATGCCGAGCTCAATGCCCGTGTGGCGGAGAAGCTGGGGCTTCTCACCGTGCGCGGTTCCGGCGGGCGCGGAACACGCGCAAACCCGGAAAAAGGCGGGGCGCGTGCGCTTCTGACCTTGAAAAATGCATTGAGAAAAGGGCAATCTACGTCAATGATCGCTGACATTGCCCATGGTAAGGCCCGTGAGGCTGGCGAGGGGATCATTTTGCTGGCAAAATTATCCGGCCGGCCGATCATTCCGCTTGCATATGCCTTTTCGCGGAACCATGTTCTGGAAAAGACGTGGGACAAGACGACAATTCCGCTCCCGTTCGGGAGATCCACCATCGTGCGTGGCGATCCCGTATGGGTGGATGCCGATGCGGATGACGTGCAACTGGAAGAAAAGCGTGTGGAACTGACACGTCAGCTCAACAGGGCGACGGACAGGGCCTATGCAGCATTGGAGAAAGCGAAATGAGCGAACGATGGGCGCGCAGCATATTGTCAGCCTACCGTTTTCTCGGCTCAGCCGCTTATCCTTTCGTGGGAAGCTACATCGCCTACCGTGCCTCGCGCGGCAAGGAAGACCGCTCCCGCCGTGGCGAACGCTATGGCAAGAGCGCGATTGCCCGCCCGCAGGGGCCGGTTATCTGGGCGCACGCGGCAAGCGTGGGCGAAACGATTGCGCTTGTGCCGCTGGTCGAGCGTATTGTCGCGACGGGCATCCATGTCGTGATGACGACGGGAACCGTCACCTCTGCCAAGGTGGTGGCAGATCAATTAGGTTCGCGGGTCATTCATCAATATGCACCGCTCGACCTGCAACCGGCAGTCGATCATTTTCTCGATCACTGGAAGCCGGATCTCGTGATCGGCTGCGAATCCGAAGTCTGGCCCGCCACGGTGCTGTCGCTCGGCAGCCGCCATATTCCGCATGTGCTGGTGAACGGGCGCATGTCCGACCGCTCCTTCGCTGCCTGGCAGAAGCGCCCAGCACTGGCCGAAGCCCTGTTTGAAAATTTCGCGCATGTGGTGGCCCAGTCTGAGCTGGACGGTGAACGTTTCCGTGCTCTTGGCGCGCGCCCCGTCAGCGTGTCCGGCAATCTCAAGGTCGATACGCCGCCGCCGCCTTCTGATCCGCAAGCCCTGTCGCTGATGCAGCGCCAGGTTGCAGGCCGGCGCACATGGGCGGCCATCTCCACCCATGACGGGGAGGAGGAAATTGCCGCCGAAGTGCATCAGATGCTGAAGATGCGCTATCCGCGCCTTATCACCATCATTGTTCCGCGCCACCCGGACCGCGCACCGGCCATTGAAGCGATGCTTGCCGCCAAGGGATTGAAGGTTGCCAGAAGAAGCACGGGCCAGCCGATCGAAGCGGATACGGATGTGCTTCTGGGCGATACGATCGGCGAAATGGGGCTTTATCTGCAATTGACCGAGATTGCCTTCATCGGCAATTCGCTGACCAAGGAAGGCGGACACAACCCGCTGGAACCGGCCATGATGGGTACGGCCGTTCTGACGGGGCGCAATGTGCAGAATTTCCGCGAATCCTTCCAGCGCCTCATCAAGAATGGTGGCGCACGCATCGTAAAAGACCGCAACATGCTGGCAGGCGCGATCAATTTCCTGTTCAACAACCCGCAACATCTGCGCGCTATGATCAATGCCGGCGTGACCACGGTGCGCGACATGCGTGGTGCACTGGATCGCACGCTTGCCGCACTTGAACCATTCATCCAGCCGCTGGTCTTGCAGGCGCAATTGCCGGGCAACCGGAACGAGCCTGCGT-TCAGTCTGGACGAGCACTGACCATGGCAAGCGAGGCGCCGCCTTTCTGGTGGGACGAACCTGATTGGCGCGCCCTTGCGCTGGCGCCAGCCGCCTGGATTTACGGAAGGGTTTCCGGTCGCCGCCTCATCAGGGCCGTGCCGCCCAGGGTTTCCCTGCCCGTTCTGTGCGTTGGCAATTTTACGGTTGGCGGCGCGGGCAAGACGCCCACGGCCATCGCTTTTGCCAGAGGGGCGATTGCGCGGGGCATGAAACCCGGCATCGTTTCGCGTGGCTATGGTGGCAATTATAGCGGGCTGCATCTGGTCGATCCCGGCCATGACGGCGCGCGGCATGTGGGCGACGAACCTCTGCTTCTGGCGCGTCATGCTGCGGTGGCGCTCTCGCCGGACCGGGTAAAAGCAGCCGAATATCTCAAATCGCTGGGCTGCGATTTCATCATTATGGATGACGGTTTCCAGAGCGCGCGGCTTCATGCCGATTTTTCGCTTCTGGTGGTGGATGCTTCGCGAGGCATAGGCAATGGCCGGGTGATACCGGCGGGGCCGCTGCGCGCACCCCTGACGGACCAGATGCGCAAAACCGACGCGCTGCTATGCATCGGCAAGGGAAATGGGGCTGATTTCGTGATCCGGCAGGCCGCGCGGGCTGGAAGGCCGATCTATCACGCTCAGTTGCGGCCCTCGTCGTCAGCCACGGTGGCGGGCAGGCGCTGGCTTGCCTTTGCGGGCATCGGCAACCCGGACAAGTTTTACGAGAGCGTTCGCCAGGCGGGCGGTGAAGTGGTGGAAACGCATTCCTTTGCCGATCACTACAGCTTTGAGCCTGACGATATTCGTGGCCTGGTGGATATGGCGCGGCGGCAGGGGCTTGGCCTCATCACCACGGCAAAAGATCATGTCCGCCTTGCAACAATGCCCGGCGTTCCGCCGGAGTTCCTGTCGAAACTCGCGGTTCTCGATGTCGATCTGGAATTTGATCGCACCGATGCGCTTGACCATATTCTTGATACGGTTGTCGAGCGGTTCAAAAGCCGCCTGCATGGGTGAGAAGGCTGAAAGATCAGGCCTTTTTGCGGCTGCGCAGTTCCGGGTTCATCTCAAGTTCGCGCTCGAAGGAGATGAGGCCGCTCGCATAGGGTTCCTGCCGCGCGACGCTCCAATATTTCAGCTCGTCGAGCGGGATGGGGGCGCCCGTCACGGCGCAGCTAACGAACGAACCGTGCTTGACGATTTCATAGTCGCCATCGAGATAACGCAGGACAGCTTCCGAGGAGCGGGGCGATTCAAATCTGTTCATGTGCCTAAAACCCTTTGTAGCAAACTTTAGCAGAGCAGGCCGCCTTGCGTCCAGACCATGTCTCGCAAAACCGGTTCCCACGTTTGGCAGACATGCATTAGCGTCTGCCGAAGAGCCGCTCGATATCGGTGAGTTTCAGCTCGATATAGGTCGGGCGTCCATGGTTGCAGGTGCCGGAACCGGGTGTTGCCTCCATGTCGCGCAGGAGGGCGTTCATTTCTTCCGGTTTCAGCCGTCGGCCTGAACGAACCGAACCATGGCAGGCCATGGTGGCCGCCACATGATGCAGCATGGCCTTGAGTCCGTCTGCCGTGTCGTGTTCCGCAATCTCATCGGCAAGATCGCGGATAAGCTGCTGCACGTTCATTTCGCCGAGCATGGCCGGTGTTTCGCGCACGGCGATTGCTCCGGGGCCGAACTGCTCCACCCCCAACCCGAACCTGGCCAATGTTTCGGCATGGCCTGCCAGCCGCTGTGCATCTTCTTCCGGCAGATCGACGATTTCGGGAATCAGCAACATTTGCCCGGCGATGGGCCGTGCATGAAGCGCATTTTTCAAGGCTTCATAGACAAGGCGTTCATGCGCTGCGTGCTGGTCCACAATGACCAGACTGTCCTCCGTCTGGGCGACGATATAGTTTTCATGAATTTGCGCGCGTGCCGCACCCAGCGGCTTTTGCATAAGTTCAACGGGGGCTTCCGCCACGC-TTGCCCGTGCATCTGCTGCCGGCACGGCAACGTCACCCAGGACAGCCTGTCCGTTTTCCCGGAGTGCCGGGGCAGCTTGCAGGTCCAGCGGGCGGTGGGCGGGATGCGCGGTCTGTGGCGACCATTCGCTGCGGGGTGCAGGCGGCGCGGTGCGCCAGCTTGCCGGTGAATAGCTATTTGCC------GGTCGCGGGGCAGAT--TGCTGCGCGC----CAAAACCTTCAGCGCGAAAGGCCTGAAGCATTGCTTCCGCGCCGCTGGTGGCGGGGCGAATGCCGGATTGTGCCAGCGCCTGCTTGATCGCACCGACGATCAGCCCGCGCACGAGGCCCGGATCGCGAAAGCGCACATCGGCCTTTGCCGGGTGAACGTTTACATCCACCAAAGCCGGATCGAGTGTCAGGAACAGGACGGCGACCGGGTGCCGGTCCCGTGCGATCACATCCGAATAAGCGCCGCGCAGGGCGCCGAAAATCTGTTTGTCGCGTACGGGCCGCCCGTTCACATAGGCGAACTGGTGCAGGGCATTGCCGCGATTAAAGGAGGGGATGCCCACGAAACCTGCGAGCCTTACGCCATCGCGTTCGGCATCAATGGCAAGCGCGTTTTCACCGAATTCCCGGCCCAGCACCTGCCCGATACGCTCCAGCGTCGCCTCTGCGCCAGTGCCGGTGGCGGGCATTTCAAAGGGGGTGCGGTCGGTTCCGGCGAGGGAAAAACGGATATGCGGAAAGGCGATGCCAATGCGCTTTACCACGTCGGTTATGGCCGTGGCCTCAGCCCGATCCGTCTTCATGAATTTCAGGCGCGCGGGCGTGGCGTAAAAGAGGTCGCGCACTTCCACGATCGTGCCGCGATTGAGCGCCGTCGGGCGCGGTCCATCGAGATGCCCGCCGGTAACGCACACTTCAAAGCCGCTATCGGCATCCTGCGGGCGGGACTTGAGCGTCAGCTTCGACACCGAGCCGATGGAGGGCAGGGCCTCGCCGCGAAAACCGAGCGCTCGAATATCATGCACATCGTCGGTCAGCTTGGATGTGCAATGGCGCGAAACGGCGAGAGCAAGCTCATCAGCGGGAATGCCGGAGCCATTATCGGTGACGCGCAGCAGCGTCTTCCCGCCGCCTGCGGTTACGACCTCGATGCGGGTTGCGCCTGCGTCGATGGCGTTTTCCACAAGCTCCTTGATGACGCTTGCAGGGCGTTCGATAACCTCGCCCGCCGCGATCTGGTTGATGATGGTTTCGCTCAAGTGCCGGATTGTCATGCGGCGACTATAGAAGGATTCGCCAGCACACAGAACCGGTCATTGAAGTTGTCCTTGGCTTTGGCCGGGGCTTTTTTTGTAGCGGTCTTTTTCGCGGTTGTCTTCTTTTCAGAACTTGCCGCCGACTTGCGGGCGGGGGCCTTTCTGCCCTTTGACGAACCGGCTTTTTCAGTAATCAGCGCCAGCGCCTCTTCCAGCGTCACCGATGCCGGATCCTTGCCCTTGGGCAGTGTCGCATTGACCTTTCCCCAGTTTACATAAGGCCCGTAGCGCCCGTCGCGAACGGTGATAGCGCCGCCATCGGGATGATCGCCGAGGGTGGCGAGCGCGGCCGGTGTGGACCGTCCCCGACCGCCGCCCTTCGATTGCTTGTCGGCAAGCACGGAAACTGCACGGTTGAGGCCGACCGAGAAGACTTCCTCGACATTTTCCAGATTGGCGAATGTGCCGTCATGGCTGACATAGGGCCCGTAGCGCCCGATGCCCGCCGAAATCATCTTGCCGGTTTCCGGGTGCAGGCCGATATCGCGCGGCAGCGACAGGAGTGCTATCGCCTTTTCATGATCCACCGTGTCGAGCGTCCAGCCCTTGGGGAGGCTGGCGCGCTTGGCTTCCTTGCCTTCGCCGCGCTGGATATAGGGGCCGAAGCGCCCGGTGCGTGCGGTGATTTGCTCGCCGGTGAACGGATCCTTGCCGAGCGGCTTCGGCTCGTCGGAAGCCGCCGTCTCGCCATTGGCCTCGCCACCAAGCTGGCGGGTATATTTGCATTCGGGATAGTTGGAGCAGCCGACAAAAGCGCCATAGCGGCCAAGCTTCAGCGACAGCGTGCCGGTGCCGCAGGTGGGGCAGGAGCGTGGGTCTCTGCCATCCTCGCGCGCAGGAAAGACCAGCGGAGCCAGTTCCTCATTCAGCGCATCCAGAACATTGGTGACGCGCAGTTCCTTGATGTCCTCGACGGAGCCGGAGAATGCACGCCAGAAATCGCGCAGAATCTCTTTCCACGACAATTTGCCATCGGAAATAAGATCAAGCTTTTCCTCCAGGTCTGCCGTGAAATCATATTCCACATAGCGCTCGAAGAAGCTTTCAAGAAACGCCGTCACAAGGCGCCCCTTGGCTTCGGGAATCAGCTTGCGCTTGTCGATGATGATATATTCGCGGTCGCGCAGCGTGGCGAGTGTTGCGGCATAGGTGGAAGGACGGCCAATGCCCAACTCTTCCATCTTCTTGATAAGGGTTGCTTCCGAATAGCGCGGCGGCGGTTCGGTCGAATGCTGGGTCGCATCGATCTTTTCGCGGGCAAGCGCCTCGCCGGAGCGAATTTCCGGCAGCTTTGCACTCTCTTCGTCGTCGTCCTCCTCCTCGCGATGATCCATATAGGCGGCAAGGAAGCCGTCGAATTTCGTCACCGAGCCATTGGCGCGCAGCATGGCGGCGCGTGAACCGTTGGTGGCCTCGATATCGACCGTGGTGCGCTCGATATCGGCGGCCTGCATCTGGCTTGCAATGGCGCGCTTCCAGATCAGTTCGTAAAGGCGGGCCTGATCCTCATCGAGAAAGCGGCGCACATCCTTTGGATGACGCGAAAAATCAGTGGGGCGGATTGCTTCGTGCGCTTCCTGCGCATTCTTGGCCTTGCTCGAATAATACCGCGGCTTTTCGGGCACATATTTCGCGCCGAAACTCTTGGCGATAGCGTCTCGGGCGGCATTGATCGCTTCGGGAGCAATCTGCACACCATCGGTACGCATATAGGTTATGAGACCGGCTGTTTCGCCGCCAATGTCCACGCCTTCATAAAGGCGCTGCGCCACCTGCATGGTGCGCGAAGCAGAAAAGCCCAATTGCCCCGACGCGGCCTGCTGCAAGGTGGAGGTGGTGAATGGCGGGCCCGGATTGCGCTTGGTAGGCTTTGCCTCGACGGAAACAGCCTTGAAGTTCGCGCTTTCCAGCATGGTGCGGATGGCACCGGCCTGTTCGCCGTTCTTGATATCGAGCTTTCCAAGCTTCTTGCCATCAAGCGCGGTGAGGCGGGCAGTGAAACTGTCATTGCGCGGTGTCTTGAGAAGGGCTGCGATATTCCAGTATTCCTCGCGGACAAAGCGTTCGATTTCCGCTTCGCGGTCGCAGACCAGACGCAGCGCTACCGATTGCACGCGACCGGCCGAGCGGGCGCCGGGAAGCTTGCGCCAGAGCACCGGCGAAAGGGTGAAGCCGACCAGATAATCGAGTGCACGGCGGGCGAGATAGGCGTCCACCAGCGGCTCATCAATATCGCGTGGATGGGCAATTGCATCCAGAACGGCCTTTTTGGTGATGGCGTTGAAGGCCACGCGCTTCACCGTTTTGCCGTTGAGCGCCTTTTTCTGCCGCAGCACTTCCAGCACATGCCAGGAAATGGCTTCCCCTTCGCGATCAGGGTCGGTTGCGAGAATGAGGCCGTCGCTGTCCTTCAGTGCCTTTACAATATCCGCCAGGCGCTTGGCGGAATTGCTGTCCACTTCCCAGGACATTGCAAAATCTTCGTCCGGGCGCACCGAGCCATCCTTGGCTGGCAGGTCCCGCACATGGCCAAAGGAGGCCAGAACCTTATAGTCCGAGCCCAGATATTTGTTGATGGTTTTGGCCTTGGCAGGCGATTCGACGACGACGACGTTCATGTAAAGCAGCCTAAATTCGCGTCCCACGGAGGCCCTAAACCTCCTTGCCGCATGAAATAAGTTGCCTTCCACATGAACAGCGGGCAGCGATTGGTCAAGAGTGTGCGCATAAAATTCACGAAATACAACCTATGGTTGCTTCTCTTAACGAGGAAACCTCCAATAGTAT---------TAAATTGGGGGTTGCCTGTCGGATTTGCGCCGATGGGGGTCGATTTTAAACTGATACGACAATTT-----AAAATCGGGGGTTAGGCAAGAATGCAACGGAGA--GCTACGCGCCGTGAAATGTTTATTTATATTGAACAACTGATTGATGAATTGGCCAAGCTGGCAAAACAGGCACAAAATCCGATGCTGGTTTATTTATTGGAAATGGCGCAGGAGGAGGCGCGAGACTCCATAGAGCAGATTACTGCCCAGGATTGAACCGGATTTTCACGCCTGGGTGAATTCATCGCAGGGAACGATAGCCACTCGATTGCCGGGATAACGCAATAGGCGCCCGGCAAGATCGAGTTCCAGCAAAATGAGCTGGATCGCGTCGGTTTCGATGCCGGTATGCCGTACAAGCGTATCGACATCGACCGGCACTGGCCCCAGCGCATCGATGACCAGATCGCGCTCCCTGTCAGTCGTGATGGCCTGCAACTGTTCCGGTTCCTCATCGATCTGGGTCAGAAGGTCGGGCTGTTCCGGTTCGTCGCCAGCCGGATCAGCG---GGGCGTATGAGCGGCAACAGCGTTTCGATCACATCCTCCACGCCGGTAACGAGCGTCGCGCCCTGTTTCAAAAGCAGGTTCGTGCCGCGGGCACGCGGATCAAGCGGAGAGCCCGGCACGGCAAAAACCGTCCGGCCCATTTCACCTGCCATGCGCGCGCTGATGAGCGAGCCGGAGCGTTCTGCCGCCTCCACCACGATGAGACCGAGCGAGAGCCCGGCGATGATGCGGTTGCGGCGTGGAAAATCACGCGAGCGTGGTTCGGCGCCCATAGGCATTTCCGTGATAAGGGCGCCGCCATTTTCAGGAATGGCGCGATAAAGCGGCAGGTTTTCAGGCGGGTAGGGGCGGTCTAGTCCGCCCGCCAGCACAGCGGCCGTTCCGGTGGACAGGCTTGCCTTGTGGGCAGCCGCGTCGATGCCGCGCGCGAGGCCGGAAACAACGCAAAAGCCTTCGCTGCCAAGATCGTGCGCCAGCTTTTCGGTAAAGCGCGCGCCGACCACAGACGCATTGCGCGAGCCGACGATGGCAACAGGCGGTTTGCGAAACACGCCCGGATCGCCCTTGATGATGACCAGTGGGGGCGGCGCTTCGCAATTTTTGAGTTGCGGCGGATATTCTGGCTCGCCCATGCCGATGAGGCGCGCGCCCATGCGCTCAATGGCTTCCAGTTCGCGCTCGGCTTCATCCACGGAGATGATGCGAATCGGTCTTGCGCTGCCGCCGCGTATATTGAGATCGGGCAGCATTTCCAATGCATTGGAGGCCGAGCCGCAAAAGAGGATCAGGTCGCGAAAGGTGACGGCACCGATATTATCGGTGCGGATAAGACGTAACCAGTTGAGCCGTTGACGGTCGGAGAGGCGAATTCCGGTCTTCGGATTCGCGCCCTGTTTCATCCCTTGGCTCCGATCTTGCTTTCGGTGCCGTTCAGCAGCCGGCTGATATTGGCACGGTGCTTGATGAAGACGATCACGGTCATGATCGCGAAAAGGGCGGCAAGTGCCTGGTTTCCGCGCGAATAAAGCGCAATCGGCACAATGAGGCTGGCGACGAGTGCGGAAGGCGAGGAATAGCGGGTGAGAAGTGCGGTCACGATCCATGCGGCGGCAAAGACCAGCGCGCCCGCCCATGCAAGGCCGATCAAAACACCGAGATAGGTGGCGACACCCTTGCCGCCCTTGAAACCGATCCAGACCGGAAAGAGATGCCCGATAAATGCGCCGAAACCGGCGGCGATGGCTGCATTCTGGCCGAAATGTGCGGCGATCAGCGCGGCGGCCGTACCCTTCAGCGCATCGAGAATGAGCGTTGCGGCGGCAAGCTTTTTGTTGCCGGTGCGCAGAACATTGGTTGCGCCGATATTACCCGAACCGATTGCGCGCACATCGCCCAGACCCGCAAGCCGTGTCAGGATGAGCCCAAAGGGGATCGAGCCGAGAACATAACCGAAGATAAGTGCTCCGATTAGCATGGCATTGAAGAAACCCGGTTCGGCCATTGCAATTCCCTCTGTTTTTTGATTGCGCATAACCCGGAAACCATGTCCGATTTTTCAGGGTTATGCGGTGTTTTTCAAGCCGAATAAACGGTCTTGCCCGCTACAATCGTGCGAACCACGCGCCCCTGGAACCGCGCACTTTCAAAGCAGCTATTCTTGGAGCGCGAATGCAGGTCTTCCTCCCGCACGACCCATGGTTCTTCCAGATCGACAATGGCGATATCCGCGCTTGCACCCGGTTTCAGCGTACCGGCATTCAGGCCGAATATTTTTGCTGGCGCCGTGGAAAGCACCTCGACCAGCCGCAGAAGCGGAATATTGTCATTATGATAGAGACGAAGTGCCGCCGCGAGCAGCGTTTCCAGACCGATTGCGCCTGCTTCGGCATCTGAAAAGGGCAGGCGCTTGGTATCCACATCCTGCGGGTCATGTGCCGAAACCACGATGTCGATGGTGCCGTTTTTCACGGCTTCCACCATGGCGAGCCGGTCTTCCTCGCCGCGCAGCGGCGGCGACAGGCGGAAGAAGGTGCGGAACTCGCCGATATCGTTCTCGTTGAGCGACAGATGGTTGATCGACACGCCCGCCGTGACGTTCGTGCCCAGATCCTTGGCGCGGCGCATGGCGTCCGCCGACATGGCGCAGGAAAGCTGCGCGGCGTGGTAGCGGCTTCGGGTGAGGGCCGCAAGACGCAGATCACGCTCCAGCGGAATCACTTCCGCTTCCCGCGGCGTGCCGGAAAGGCCAAGCCAGCTTGCAAACAGGCCTTCATTCATCACGCCGTTTGCGCCGAGAAAAGGATCGCGTGTTTCGCAGGCGATGACGGCGTTGAAATCGCGCGCATAGGTGAGGGCGCGGCGCATGATCTGCGTATTGGCGATAGTATTGCGGCCTTCGGTGAAGGCAACCGCACCGGCTGCCCGCAGCAGGCCGAATTCGGTCATTTCCTCGCCGTGCAGGCCCTTGGTGATGGCGGCGGCGGGATGGACATTGACGATGGCCGTGTCGCGCGCTGTGCGCTTGACGAATTCCACCAGCGCCACATCGTCGATCACCGGATCGGTGTCCGGCATCATGATGATGGAGGTGACGCCGCCTGCCGCAGCCGCCCGGCTTGCCGAAGCGATTGTTTCGCGGTGTTCAGCCCCCGGTTCACCGATGAAGACCCGCGAATCCACGAGACCCGGCATCACAGCCTTGCCATCCAGATCGACAATTTCAGCACCTTCCGGCGCGCCCTGATTACGGGCCTCGCTGCCAGCGGCGACGATTTTGCCGTTTTCGATCAGAAGGCTGCCGGTTTCATCAAGGCCGCGTGATGGATCGACGATCCGGGCGTTTTCAAACAGGATCGCGCTCATGCCGGTTCTCCGTTGCCTGGGTTGCGCCGCGGATCGAGCAGAGCCTCCATCACGGCCATGCGCACGGCAACGCCCATTTCCACCTGTTGCTGGATGACGCTTTGCGGCCCGTCCGCAACGTCGGAGGCAATCTCGACGCCCCGGTTCATCGGCCCCGGATGCATCACAAGTGCATCAGGTTTGGCGAATTTGAGTTTTTCCCGGTCCAGGCCATAGAAATGGAAATATTCCCGCACGGAAGGCACGAAGGAACCCGCCATGCGCTCGCGCTGGAGGCGCAGCATCATGACGACATCAGCGTCTTTCAGCCCCTCCTCCATGGAGTTGAAAACTTCCACGCTCATATCGGCCATGCCGGCGGGCAGGAGTGTTGAAGGCGCAACCACCCGCACCCGCGCGCCGAGCGCGTTGAGCAGGAGAATGTTGGAGCGCGCCACGCGCGAATGCAGAACGTCACCGCAGATGGCGACGATCAGATTTTCGATCTGGCCCTTGGCGCGGCGGATTGTCAGCGCATCGAGAAGCGCCTGTGTGGGGTGTTCATGCGCGCCGTCGCCCGCATTGACCACCGAGCAACCCACTTTCTGCGCGAGAAGGGCGGCAGCACCGGCGGAAGCATGGCGGATGACGAGAATATCCGGCTGCATAGCGTTCAGCGTCATCGCCGTATCGATGAGCGTTTCGCCTTTCTTGACCGATGAATTGCCGACGGACATATTCATCACATCCGCGCCCAGCCGTTTTCCGGCCAGCTCGAACGAAGATTGCGTCCGTGTCGATGCTTCAAAGAACAGGTTGATTTGCGTGCGACCGCGCAGCACGGACTTTTTCTTCTCCGGCTGCCGGGAGACAGCGATTTCCTGATCGGCAAGATCGAGAAGGCAGAGAATGTCCAGGGGCGATAGCCCCTTGATGCCAAGCAGGTGGCGGTGAGGGAAAAGCGGAGAGACCGTTTGATTTGTCATGGCAAGTCATCCGTATAGGACCATGAGGCAGGTCCCGCAACCGTCCTTATAATGGCTTCAGGCGATTCACAAAGAAAAACCTGCGCCCTATGAACGACAAATTGAAAGGAGGATGGGAAAATTTTAGCAAATGCAGTGCAAGAGACTTAATGTAAGTTGAATCAAGCCAAACGGAACGAACCCTTGAAAACGCACGAAGTCACCAACCAGACGCCGCCGATCACCGGCACGAACGCTTATCTGGGCGACCCGCTTCTCATGCAGATTGCGGCGCGTTTTCCAAAAGAGCTTCATACAGAACTGGAGCAGGCGGGCCGTTTCGTACTTTCGGCCGAGGCGCAGGATTTGGCTCGTCTTGCCAACACCGAATTGCCGAAGCTGCGTACGCATGACCGGCAGGGCCGCCGCATCGACCTTGTCGAATATCACCCGGCCTATCACGCGCTGATGCGCCGCTCCGTGGCGCAGGGGCTGCATTCGTCCATATGGGAAGACAATCCGCTGGAGAGTGGCCGCCGTCATCAGGCGCGTGCCGCCCGTTTTTATCTCACTGCGCAGCTTGAGGCCGGGCACCTTTGCCCGCTCACCATGACGAGCGCCTCTCTGGCCGCACTCATGGCCTCGCCGGAGGTTTACAAGCAATGGTCTCCGGCAGTCCTGTCGCGCAAATATGATTTTTCGCAAAAGCCTGCCTTCCGCAAACAGGGTGTTACGCTTGGCATGGGCATGACGGAAAAACAGGGCGGCACCGATGTTCGCGCCAACGCCACCCGTGCCGAACCTGCCATTGGCGGGGCATGGCGGC-------TTACGGGCCATAAATGGTTCATGTCGGCGCCGATGTCAGATGCTTTTCTGACACTGGCGCAAACGAAGGAGGGGCTTTCCTGTTTCCTTCTGCCGCGACTGGGCGAAAAGGGCGAGAGCAATGGCTTTTTCTTCCAGCGCCTGAAAGATAAGCTCGGCAACAGATCCAATGCTTCCTCGGAAGTGGAATTTGACGGGGCTTTGGGCCAGATGATCGGCAGTCCGGGCGAGGGCGTGAAGACGATCATGGATATGGTGACGTTGACGCGGCTTGATTGCGCGGTAGCTTCTGCCGGACTTATGCGCTCAGGGCTGGCTGAGGCCGTTCACCACAGCCGCCACCGCCATGTGTTCGGCAAGCCTTTGGTCGAGCAGCCGCTGATGCAGCGCGTTCTGGCCGATATGGCGCTGGACGTGGCGGGCGCCACGGCGCTTTCCATGCGTCTTGCCCGCGCCTTCGACATGGCGGCAAGCGACCGGGCGGAAGCCGCTTTTGCGCGCTCCATGACGCCGGTGGTGAAATATTGGGTCTGCAAGATTGCGCCTGCGCTCCTTTATGAAGCGATGGAGTGCCTTGGCGGCAACGGCTATATCGAAGATGGCAATCTGGCGCGGGCCTATCGTGAAGCGCCGGTCAATGCGATATGGGAAGGTTCCGGCAATGTGATGGCGCTGGACGTGGCACGGGTGCTCTCGCGTGCGCCGGCACTTTTCGATGGCGTGCTGGACTGGATCAGCGGACAATTGGGCCCGCGCGGGCAGGGCACGATCGACGTGCTGCGCGCCGCCCTTCAACTGACCGAGACGGATCAGGGTGTGGCACGTCTTTTGACCGAGCAGCTTGCCTTCGCAGCCGCAGCCGCTGAACTGCGCCAGCTTGGCGCGGACGATATTGCTGATGCCTTTATCGAAACCCGCCTCGGCGGCCTGTGGCGCACCACCTACGGGATGCTGGATGCGCGCCACAATGCGATGCGTATCATCGACCAGCTCTATCCGGCGTCGTAATCGTT---------CCTGCGCATCATATGCAGCCGGTCGAGCGCGCCTTGCAGGATGAAGGCGGCAGCAGCGGAATCGATACGGTCGGCCCGCTTGCCGCGCGAGACGTCCATGCCGATCAGCGCCCGCTCTGCTGCAACTGTTGAAAGCCGCTCATCCCAGAATACGAAGGGCAGGTCGGTCAGCGGTTGCATGGTGCGCACGAAGGCGCGCGTGGCCTGAACGCGCGGCCCGGCCGTGCCGTCCATGTTCATGGGCAGGCCGATCATGATGACGCCAACCTTGTCGGTTTCCAGCGCCTTCAATAGCACCTGAGCGTCGATGGTAAACTTGACTCGCTTGATGACCGGGCGCGGATGGGCGAAGGAAAGGCCAAGATCAGAAACGGCAAGGCCGATGGTCTTTGTTCCAAGATCAAGCCCGGCAACCGTCTGTCCGGGCTTCAGCAGTGCCGGAATTTCTTCTATTTCAGCGGTTGCCATTGGTCCTCATCAGATTTTTCAACTGCCTGCATATTGCTTTCAACTTTATCGGCGTCATATCTGTTCACACACCAGAAATCGAGACCGAAGGAAATA------------TACATGAAAATCACCTGGCTTGGACACGCCGCTTTCCGTGTTGAAACCGCTAAGGCAGTCATTCTCATTGACCCCTTCCTGAACGGCAATCCCGGCGCCAAAGGTATCGACTTCAAGGAAGCCACCAGGGGTGTCACGCATATTGCGCTCACCCACGGCCATGGTGACCATGTGGGCGACACGGTAGCCATTGCCAGGGAGCATGGCGCAACCGTAATCGCCAATGCCGATCTTGCCTCATGGCTTGGCAGTCAGGGCGTGGAAAAGCTTGACCCCGGCAATACGGGCGGCACGCTGGCGCATGAAGGTTTTACAATTACCTTCGTCAATGCACTTCATTCTTCCGCCATGCTGACGGAAAACGGCGTTTCGCAGGCGCTTGGAAACCCGAATGGCCTTGTGTTCCACTTCGAGGATTCGCCGACGCTCTATCATATGGGCGACACGGATATTTTCTCCGACATGGCGCTCATCAACGAGCTTCACCAGCCCGAAATCGGCATTGTGCCCATTGGCGACCGTTTCACCATGGGCGGTGCGGTGGCGGCTCTCGCCTGCCAGCGTTATTTCAATTTCAATTCTGTCCTGCCTTGCCATTATGCTTCATTCCCGATCATCGACCGGACGGCGGACAAGTTTATTGCGGGAATGGCGGATCATCCGGCAACCAAAGTGCTGGCCGATCCGGCGGGAACCGTTCACAGCTTCCAAGCTTAAATT---------------GTTGCGCTTGAAGAAGCGCGCCGTTATAGCCGGTACAGGAATTTTCAGGGGCGGCGGATAGCCGCCCTCACAAGCATTTGCGGAGAACAGGATGTCCGTTGATATTTCTACCGTCAAGCGCGTCGCGCATCTGGCGCGCATCGCCGTCAGCGAAGACGATGCAGAACGCATGACCGGAGAGCTGAATGCAATTCTGGGCTTTGTCGAGCAATTGAATGAAGTCGATGTCGAGGGCATTGAACCGATGACGTCTGTGACGCCGATGAAGATGCGTATGCGTGAAGACAAGGTGACAGACGGTGGCATTGCCGCCGCCGTGGTGGCCAATGCGCCGGTGACGGAAGACAATTTCTTCGTGGTTCCGAAGGTCGTGGAGTA
	Brucella_abortus_1668_00_666_2000	AGTAAGCGTGGTTGCTCTCATCCTCGATCATGCTCTTGTCCACCTTGCCCCAAAGGACCTTATAGACCCATGCGGTATAGGCGACGATGATCGGAATGAAGACGACCGTTACCACCAGCATGATGAACAGCGTCTGATGGCTGGACGATGAATCCCAGACCGTCAGGCTCGATTGCGGATCGATGGAAGACGGCAGGATGAACGGAAACATCGACACGCCGACAGACGAGATGATGCCGAAGATCGAGAGTTTTCCGAAGAGGAGCGGAGCAAGTTCACGACCGCCGCGTAGCGTTGCGAGAACCGCGAGCGCACCGAGAATGCCAAGCGCAGGCGCGATCAGCAGGATCGGATAATTCGCATAGTTCGCAAACCAGGCGCCGTGATCCAGTTCCACGGTCTTTTGCAGCGGGTTGGAAGGCCCGTCCATCACCACCGCACTGGTTATGCGATACCCCGACACCCAAAGCCAGCTTATGGCACCGGCGACGATGTAGAGAATGACGGTCAACAGCGCCGCAACGCTGCCATAGGCCCGCGCCCGCGCCTGTATCACGCCATCTGTCTTCAAAACGAGCCATGCCGCGCCATGCATGGTGAGCATGGTGACGGACAGGATGCCGCACAGAAGCGCAAACGGATTGAGCAGGCCGAAGAATGAGCCTTCGTAGAAGATCTGGAGATCGCCGTTGAGCCGGAAGGGAACCCCCTGAAGCACATTTCCAACCGCCACGCCGAAGATCAGCGCCGGCACGAAGCCGCCGATGAACAGCGCCCAGTCCCAACTGTTGCGCCAGGTTTCTCCATCACGCTTGGAGCGGAACTTGAAGCCGACCGGGCGCAGGATGAGCGCGAACAGGATGACGAACATCGCCAGATAGAACCCGGAGAAGGACACCGCATAAAGCGGCGGCCAGGCGGCGAAGATCGCACCGCCGCCAAGGATCAACCAGACCTGATTGCCTTCCCAGACGGGGCCGATTGTATTGATGACGACGCGACGCTCCACATCGGTTCTGGCAACGAAAGGCAGAAACGTGCCGACGCCGAGGTCGAAACCATCCATGGCGGCAAAGCCGATCAGCAGCACGCCGAGCAGCACCCACCAGATGATCCGCAGGGTTTGATAGTCCAACAAATCGCTGAGTATCATGGTTCTTACTCCGCAGGTGCAATGCTGGCCGGGGCTAGCATGGCTTCCGGTTTGCTGTCGGGTTCAGGCCCGGCCTTGATGGCGCGCAGCATCAGGCCCATTTCGATGATGAAAAGGACCGTGTAGATGACCACGAAACCGACGATGGTGAGCAGAACCGTCGAAGCGCCGAGGTTTGATACGGCAACCGCCGTTGGCAATATGCCTTCGATGCTCCAGGGTTGGCGCCCGAATTCGGCGACGACCCAGCCCATTTCAGCCGCGATCCAGGGCAACGGTATGGCAAATACCGCCACTTTCAGAAGGAACGGATAACGGTCCAATGCCCGGCGGGCAGAAAGAACGAAGAACGTTCCCGTCAGCAGGATCAGGAAGAAGCCGATGCCGACCATGATGCGGAACGCCCAGAAGAGCGGCAGAACGCCGGGAACCGTGTCGTTTGCTGCCTTGACGATCTGTTCGTCCGTCGCATTGCGTGGGTCGTCCACATAACGTTTCAGGAGAAGCGCATAGCCCATCCACTGGCTGTTATCGGCAAAAGCGTCCCTCACTTCCTGCGAAACGGCATTGGTGCCACCCGCCGCGCGAATTTTTTGCAGGGCATCATAGGCAACAATGCCGTTGCGGATATGTTTTTCCGCATTCTGCACAAGCTGGTCGATGCCTTCGATGGGCGTCGTCAGCGAGCGTGTTCCAATGAGGCCCATGACCCAAGGAATACGCACGGCGAAATGCGTTTCGCGCGCTTCCTGATCGGGGAAGCCAAACAGGGTGAACGATGCCGGAGCCGGCTCGGTTTCCCACATGGCTTCAATGGCCGCGATCTTCATCTTCTGGTGCTCGTTGGTGAGATAGCCGCTTTCATCGCCAAGGACGACAACCGAAAGCGATGCCGCAAGCCCGAAGGAAGCCGCAACCGTAAGCGAGCGCTTGGCAAGTTCGACCGAGCGGCCCCGCAGGAGATACCAGGCCGAGATACCCAGCACGAAGATTGATGCCGTGGCATAACCTGCCGAAACCGTGTGGACGAATTTTGCCTGTGCGACAGGGTTCGTCAGCACCGCGAAAAAATCGGTGATCTCCATGCGCATGGTTTCGGGATTGAAGGCAGAGCCAACCGGATTTTGCATCCAGCCATTTGCAATCAGGATCCAGAGAGCGGAAAAATTGGAACCTGCGGCGACCGCATAGGTTGCAACCAGGTGGCCGACCTTGGAAAGACGGTCCCAGCCAAAAAAGAACAAACCGACAAATGTGGCTTCGAGGAAGAAGGCCATCATGCCTTCAATCGCAAGCGGTGCGCCGAAAATATCGCCGACATAATGGCTGTAATAGCTCCAGTTCATACCAAACTGAAATTCCATCACGATGCCTGTGGCGACACCCATAACAAAATTAATACCAAACAGCGTACCCCAGAATTTCGTCATCTGCCGCCAGATAAGGCGGCCAGTCATGACGTAAACGGTTTCCATGATGGCCAGCAACACGGAAAGACCCAAAGTCAGAGGCACGAAGAGGAAGTGATAAAGTGCCGTGATTGCAAATTGCAATCGCGACAGGGAGACAATATCGAGTTCCATCTCACTAAAGCCGGTCAACCCGGCCCTCCTGATGTTGTGAGCTGTGCTTGTGCAAAGCCCTTTTTTGAAACAGATGGTTTTC---AAA-TTTCCATCCATTCCAGTCCTGTAATCAAGCGAGCCGCTGA---AGACC--------------CGCCTGCATGACTCACCTCATGGTTTTGAGGATGTCGTCGAAAAGCGGTTCGCCTTTCCTTACCGATAGAATTAGAGCACCTTGATTTAAAACAATGATGCGATTGCAGATTTTCGTCTCTCGACCGATATGTGCGGCAATAAGAAGCGTCCGCCCGGCCGCTTTTTCAGAAAGGCGCGCCAGCACATCTTCCGCCGTTGCGTGATCCAGACCTTCGGTCGGCTCGTCGAGTTCCCATAGCGGCGCATCGGTCAGAAACAGACGGGCCAGCGCCAGACGCCGCGCCTGCCCGCCAGAAAGGCCCATGCCGCCCTCGCCCAGTGCAGTGTCGAGACCGGCAGGCGCATTCCGCATGAATCCGCCAAGGCCCGCCGCCTGTAGCGCATCGATTAGCTCCGCGTCCGTCGCATCCGGCTTTGCCAGCAGAAGGTTGTTGCGCAGGCTGTCCTGAAAAAGCTCGGTCCTTTGCGTGAGAAGCCTTGTGGGCAGCGCCGCAACAGAACCGCTTTCCGCAGCTATCTCCCCCGCAAGCAGGTTGAAAAGCGTGGATTTTCCAGCACCGCTCGTGCCGACGACCGCGACCCGCTCGCCTTCAGCAATATCGAGATTGAAGCCTTTCAGTGCTGTCGCCG-CGGCGCCTTCATGGCGCACCGACACGTTTTCAAGCACGACAGCCTGTCCCGGCACAGG-----CAGCGGCAGGCAAGCCGCTTTCGCCGGTTCTTCAAGCTGCGGCCCGACCCGGCGCGCCGCAAGCACGGTGCGGCCGAGTTCCATCGTGCCACGCCGCAAAGCTGCAAAAGGCTCCATGGCACCGAGGATAATGAGAATGCCGAGCACGGCTACCGGTGCTTCGATCATGCCCGCCCCGACAAGCAGGCCGACACCGGCCAGCCCTCCGGCGAGAATGGCTGCATGGGCTATGCCTAATCCCGCACCTGTCGCGATCTCGATCCGGTTCAGCGCCTTGTCGGCGCTGCCCATATAAGCGTCGGCACGCACAAGTGCCGCCTGCTGCGCCTCCATGCGGCCTGCCATCAGCAGTTCGGTCTGGCCTGCGACCAGATCAATGGCGCGCGCGCGCAATGCTTCTGTTCCCTTGGCGCGCCGGCGCATGGCGGGTTCCGAGCGCATTGCGGCGATAACAGGCAGACCAAGGCCGATTACAAGCAAGGTGAGCGCAACAAGAAGGCCGAAAAGCGGATGCATGAAGCCGAGCGCCACGCCCGCGAAAAGCGCGGTTGCAAGTGCGGCACCAATGGGCACCAGAACACGCAGATAAAGCGAATCCAGCGCATCGATATCGGCGGTGAGCCGGAAGAGAAGCCGCGCCGGGCGTTTCAAAAGTGCATGCGCTGCGGAAGGCTGCGCCCAGCTACGGAAGAGTTTTTCGCGCAGTGCCGCCAGTACGGCAAGCGTCGCATCATGCGTGACAAGGCGTTCCAGATAGCGCGCGCCAGTGCGCAGGATAGCGAGAAGGCGAATACCGGCCGCTGGCGCAAATACGTCGAAGGCAACCGCCGTCGCCGCACTGAGGCCCGCAATGGCGGTGGCCGTGATGAACCATCCGGACAGGCCGAGCAAGGCGATGCCTGCAAGCACGGTGATGGTCGCCGCCGCGATACCCGCATAAAGTGCCACAGCCCTTGAACGGAAAAACAGCCGCAGGACCGGGCGAAGTGAATGCAAACCCTTCATTCCGCAGCCCTCCGTTGGATGACAGCCGCATCGTCGCCGCGATGATCCAGCCGCACGATGCGATGCATCCTGCGCGCCAGCGTTTCATCATGCGTCGCGACGATCAGGGTCTTGCCCTGAGCGAGCCGCACCAGATTTTCCGCAATTTTTTCCGCCGTTTCATGATCGAGATGTGCGGTTGGTTCATCGGCAAGAATAATATCGGCCTCAGGATCGACGGCGATCCGCGCCAGTGCGAGCCGCAAGGCTTCGCCGCCAGACATGCCTGCGCCATTTTCGCCAATCAACCTATTGCCCGCTACGCCTGCCACATGGCTCAAGGCGGTATCATCGATGATCCCGGCAATGGCTGCCCTGTCCGCATATCGACCGAGCGTGATATTGTGGCGGGCAGAGCCTGCAAAAATATGCGGCTTCTGGCCGACCCAGCTCATTCTCTTGCGAAGAGCAACAGCCGTGCGCGGCTCCAGAAGCGTGTCGCCAATGGTGATTTCGCCCGCCTGCGGCGCGGCAAGCCCCGCAATCAGCGCCAGCAACGTGGATTTGCCATAACCGCTTGGCGCCAGCAGCGCGATATGCTCACCAGCAGCAATATCGAGACTGAACCCCTCCAGCACGACGGGGCCGCCGGAATAGCGAAAACCGACATCGCGTAAGGTGACGGAGGGTGCGCATCGCGCCACTTCCGCCG----ATCCTCCCTCGCCAACCACTGGCATGGTGTGATGCGTCAGGCTTTCCAGCGCGTCGATAGCCGCTTCGCCTGCGGCACGGTCATGCCAGACTGCGGAAAGATCGCGCAGCGGCTCAAAAAAGGCAGGCGCAAGAAGAAGAATAAACAGCCCCTCACCAAGCGTCAGCTTGTGGCCCCAGGCGCCGAATTGCAGCGTGCCGAGCAGATGGAAACCGATATAGATCGCCACCATTGCCACGCCAAGCGCCGCAAAAAGCTCCAGCACAGCCGAGGAAAGAAAGGCGATCCGCAGCACCGCCATGGTTTTTGCACGCAGGGTTTCAGCGTTTTCGCGCAGGCGTTTTGCCGTCATGTCAACGGCGTGGAAGGTGCGGATCGTGGTGAGCCCGCGCAGCCGGTCGAGCAGAAAGCCATTCATGCCGCCAAGCGCCACAAGCTGTTTTTCGCTTGCAGCCTTCGCGCGCCAGCCAATCAGCGCCATGAAAACCGGGATCAGCGGCGCGGCGACCAGCAGGATGAGCGCCGCCACCCATGAAAACCAGAGAACAGCCGCCAGAATGATAAGCGGCACCAGCATGACGCGGTAGCGCACGGGAACGAAGCGCGACAGATAAGGCACCACCATTTCAGCCTGTTCGGCAAGGATGCTTGCGGCCTCACCGGAAGAGGGGCGCGATACATCAAGCGGGGAGCGCCGGGCAAGTGCCGCAAAGGCCTTTTCACGAAGGCTTGTAAGTTGTAAGCGGGCGGCATCGAAAGCCTGCGTGCCACC-GCGCGCATCCAGAACGCTGCGAAGGCAGCCAATCACAAACAGAGCGGCGGCGCAGTAATAAATGGAGCTGTCAAAGCCGGTATCGGCGAGCCGCCCCGCTGCATAAGCCAGAAGGGCCGCCTGCGGCAGCCAAAGCACTGCCGCGAGCGTTTGAAACATTGCCCCCCGTTTGAGCAGGGACGGCAT----------TGC--GCGGCGCTGGCGTTTTCCGTCACCTGCCGTTCTGCCGTCTTCTGCCTTCAGGTCTTCCGTTCGGGGGGCAACGGATGTCACTCTCGCTTAGGCTCCTTCTTGGCCGATGTTCTTCCGCGTCCGAGCGCCACGATCCTGTCTGTGGTCTCAAGAAAGCGGGTAACTTTGGCGCCGAGCGCCAGAAGGCTGGTGAGCCGGTCGGTGTCGAGTTTCTTGACGTCGTCATACCAGTTGGTCAGCCGTTCGATCAGGCTGTACATGTCTTTCATGCGGTCCTGGGCATAACGATCACTGTCATCCTGCGGCTGCTCCATCAGCACTTCCCGCAGCACACTCAGGGTCGGGTCGATCTCGCGCTTCTTACGCTCTTCGGCAAGCGTGCGCAAAATCTGCCACACGTCGTCCGGCGTTGTGAAGAAATCGCGGCGGTCACCTGGAATGTGCTTCAGAAGCACGAGGTTCCAGCCCTGCAACTCGCGGATACCCATGGAAACGTTGGATCGTGAAACGCCGAGCGCCTCGACGATCTCATCCGCGCAAAGCGGCTCTGGCGACAGATAGAGCAGCGCATAAATCTGCCCCACCGTACGGTTGATGCCCCAACGGCTGCCCATCTCCCCGAAGTGGAGAACGAACGACTGAACGATTGGCGACAGTTCCAAAA-TCTCTCTCCCGTAAATTCTGAATTTTCAGAAATTACTGAAATCCAGATAATCCAATTGAACCAAACCTTCAATCCGCATGCCCGATGC---AGGCCGCATCAGGACAATTGGCCGCAG-CCCGCGCACTCCTCCAAATGGC----------ACGGGCCACCCCTTCCGATCCCTTGGGAAAGCGAACAGGCGGGCACAAGGACTTGGCAAATGGTGAATATGCTTTCTGAACAGCGCGATAGCCTGCCTGGAGACACACTCCAGAACCGCTATCGGCACATTCAGGGACAAGCAGGCAGCCCTTCCCC-CCGGAAGGCCGCAATTTCCCCATTTCACACCGCGCAGGCACCCTGATTCCGGCCTCCTGCGCACCCTCGGCCTTTCATGCTCACCGACCCTGAAACGACTCGGAAGATGAAGGCAACTCCTTGCTGTCCCGGGTCCGGTCGCGATGAAGCACGGCGCGGCTGAGCAGCATGAGCGTTACCGGCGTTGTGACAACCACAAAGACGGTAATCAACACTTCATGCAGAATCGGCTTCGATTGCAAGATGGAGAAAAATATTATCGACGCGAGCAGGATGCCCCCTGCCCCAAACGAAGAGCCGATCGTGGGCGCATGGACACGTTCATAGAACGTCTTGAAACGCACGAGCCCGATGCAGCCGACGAGCGTGAGAAAGGCTCCCGCCACCAGAAGAAACGAAACAAGGATCGCGGCCCAGAGCGGAAAATCGGCAGCCTCTATCATTCGATCACCTCGCCGCGCATCAGGAATTTGGACAGCGCCACCGTGGCAACGAAACCCAGAAGGGCGATGATGAGCGCGGCCTCGAAATAGATGATGCTGCCCGTGCGGATGCCGAAAGTGAGCAGAAGCAGGAGCGCGTCGAGATAAAGCGCATCGGTCGCCAGAATACGATCCTGCG----CGCGCGGACCAACCAGCAGGCGATAGACCGCGCAGCCCATGGCTGCAACGAGCATGACCTGAGCGGCAAGCAGCGCCCAGAAGATGAGAACTGCGCTCATGCCGATTTCTCCCCTTCAACGATATCCACCGCACCGAAAATCTCGATCAGCGGCCGTTCGTAGCGCTCCTTGATAAGATGTCGCCAGGTTTCGGCATCTTCAAGGTCGAGAACGTGGATGGTAAGTATCCCGCGCGCGGCATTATAGTCCACCCATGCCGTGCCGGGGCTGGCTGTAATCATGCAAGCAAGAACGGCAAGCGCGGTGCGATTTTGCAGCTCAAGCGGTATCACCACAAAACCCGGATGGCGCTGGCGCCCCGGCGACAGGATGAGCCGTACGACCGCGATATTCGAGCGCAGGACATCAATGCTGGCGGCATATAACAGCCAGATCATCATGCGCGGCGAACGTATATGGTTTTTCTGCGGCTCCAGCGCCATCATGACCCGGCAGGCACCAAACGCGATCACCAGACCAAGGATGAACTGCGCGCGGGTAAAACTATTGAGCAGCAGCCAGAACAGGACGAGCGAAACGAAGAGCAGCGGATAGGGAAGGATTTTCTTCATTGCGCGCCCGCCGTTTCTGCGCCAGTGCGCGGCGCCCTGAGGACACTGTTGATATAATCATCCGGATTATGCAGCGAGCGGGCTGTTTCATCCATATAGCGCATAGTGGGACCGGCCGCGATAGTGAGGGCGAGGCACACACCCAACAGACCGGCAATCGGCACCACTTCACGCACCAGCACACGCGGCACATTGCCCTCCAGCGAAGCCCAGAAAGTGCGGATGCCGGTTCGCGTCATGGCTATCAGCGCCGAAAGGCCGGAAAGCAGGATAAGTGAAACCAGCACCCAGCTTGCCGCGCTGACCGGCGCGGTGAGCTGGGGGGCAGAGCCATCTCCATTGAACACCGCCGTCAGAATGAGGAACTTGGCGAGGAAGCCGGAGAATGGCGGCAGGCCGATCAGCAGGATAGCGCAAATGCAGAAACATGTGCCGAGAATGGCGAGCGTGGCAGGCAGAACCGTGCCGACTTCCTCCTCGTCTTCTTCCTCCTCGTCATCGCCATAGGCCTCCATGGTAACGGCAAGAACGTTTGCAGCTGCATCCTGCCCGCGCTCGACCAGCTCGATCAGCAGGAAAAAGGCAGCAATGGCGAGCGTAGAACTGACCATATAGAAAAGTGCGGCACCCGTCATTGCCGTATTGCCGCTGCCGATGGCGGCAAGCAGTGTGCCGGACGACACCAGAATGCTGTAGCTGGCAAGCCTGCCCATTGCCTGCGAGGCGACGACACCGATAAGGCCGAAGGCCAGCGTGATCATGCCGCCGAAATAAAGCCAGTCATTGCCGAACCCGTAGGATGAACCGGCGCTGATGCCGAACATCAATGGCGACAGGCGCAAAAGCACATAGATGCCGACCTTGCTCATGATCGCAAACACCGCTGCAACAGGTGCGGCGGCAGCGGTATAGGCCGGTGCAAGCCAGAAATTGAGCGGCCACATGCCCGCCTTGATGAGAAATGCGACACCCAGCACTGCGGCGCCAGCTTCCAGCAACATGCGGTCTTGCGCCGCCACATGCGAAATGCGCTGTGCCAGATCTGCCATATTGAGTGTGCCGGTGACGCCATAGATCAGGCTGACACCGATCAGAAACAGCGATGAAGCAACGAGATTGACCGCGATATAATGCATCCCGGCCTTGACGCGCGCCGGGCCCGAACCATGCAGCGCAAGACCGTAGGATGCTGCCAGCATCACCTCGAAGAAAACGAACAGATTGAACAGATCGCCGGTGAGAAAAGCCCCGTTGAGCCCCATCAGGAGAAGCTGGAAAATCGTATGGAAATGCGGGCTCGCCTTGTGCCAAGAAGCAAAGGAAAAGCTGAGTGCGGCCAGACCGAGCAGGCTGGCCAGCACGAGCATGAGTGCCGCCAGCCGATCCAGCACCAGCACGATGCCGAACGGTGCCGGCCAGTTGCCGATCAGATAGACAATGGCTTCGGGAGCCTTTTCGCTTGCCATGCCGACAAGTGTGATGGCAAGCGCAATCAGGCAGACCATGGATACGAAGCTGATTGCCATTTTCAGCCTGCGCCGGCGCTCATCGAACAACAGCAGCACCGCCGCCGTGACGAGCGGCAAAACGATGGGAGCAACGACGAGGTGTGTTTTCCAGTCCATCGTCAATTCTCCTTGCCGTCAACATGGTCGGTTCGGGTCAACCCGCGCGAGGCAAGCAGCACGACAAGGAAAAGCGCCGTCATGGCGAAACCGATGACGATGGCGGTCAGCACCAGTGCCTGCGGCACGGGATCGGTGTATTGCGCGGCCTGCACATCCAGCCCGGATTCCAGAACCGGCGGTGCATCGGTGCGCAGCCGCCCTATCGAAAAGATGAAAAGATTGACCGCATAGGAAACGAGCGACAGGCCAATGGCAACCTGAAAGGTGCGGGGACGCAGGATGAGCCAAACGCCGGAAGCCATCAGCACGCCGATTGCAAGAGCGAGAACAAGTTCCATCAGTTCTCCTCCTTCGCTGCCGCCAGTTTTTCGACACGATGCTTGCGGATCGACTGGTGCGCCAATGCGATCAGCACCAGCACGGTCGCGCCCACGACCAGAAGAAAGACGCCAAAATCAAACAGAAGCGCACTTGCTATCGGCATTTTCCCGATATGCGGAATTTCGGCATAGCGGAAGAAGGATGTCAGGAACGGATAGCCGAAAAACCACGCGCCCATGCCCGTTGCGGCAGCAAATAGCAGACCAAGCCCGATCCAGCGCAAGGGCAGGATGCGCAATCTGTCTTCCACCCATCTTGTGCCAGAAGCCAGATATTGAAGAAGAAATGCAATGGCAAGCGTGATGCCGGCAGCAAAACCGCCGCCTGGAAAATCATGCCCGCGCAGGAAAAGATGCACGGCAAGAACGATAATGACGGGGAAGAGCCAGTGCATGATGACAGATGGCACCGCCAGATAATCTGCAAGCGTCTCGCCCGCCTTGCGGCCCGGCATTGCCTCGTCATAGGCGTCCTGGATTTTCTGCTGGTCGGTCGAACCGGTACTCTCAGGCGCAGGGCGGAAACGGCGCAGGAGCGCAAAGACCGTGAGGCTGACAATGCCAAGCACAGCAATTTCCCCGAACGTATCGAAAGCGCGAAAGTCAACCAGAATAACATTGACGACATTCATGCCACCGCCACCCGAATAGGCGTTTTCGAGGAAATAATCGCCAATACTGCTGGGCGACGGGCGCGTCATCATCGCATAAGCGATGACGGCTACACCCGCCCCGCTGACAACGGCCAGGGCAAGGTCGCGGTAGCGGCGCAGACGCGGACCGAAATTGACAGAAGCTGCGGCGTCTAGGTCTTCCCAACGTTTTGGCAGCCAGCGCAGGCCAAGCAGCAACAGAACCGTGGTGACGATCTCGACCAGCAATTGCGTTACCGCAAGATCCGGCGCGGAAAGCCAGACGAAGGTGATGCAGGTGATGAGCCCCGCCCCGCCGAGCAGGATGAGCGCTACAAGCCGGTGGAACTTTGCCTGATAGGCAGCCCCGACGGCACATGCGCCGCCCAAAATCCACAAGCCCGCGAAAATGGGATCAACGGGTTGCACGCCAAGCATGCCCGTGGGGATGCCCGCTTCGAGAATGGGCCATGCGGCTGCCACCACGGCAAAGGCCACGACAATGCGAAGTTGCGGCCGCAAACGGCGTGTGGAGAGAAAGGTTTCGGCCTTGCGCGCCCAGTTCCATGATAGCGTGACCAGCACACGCTCGAAAATACGCTGCCCTTGCAAATGCCGGAAGAAGGGCGGGCCGTCCTCGCTCGTCGCCAGATAGTTTTTCAACAGCCAGTGCAGCAATATGCCACCGACCATCGCGACGATACTCATCATCAAGGGCAGGTTGAAACCATGCCAGACGGCAAGGCTGTACACCGGTGTTGCCTGCCCCAGAACGGATATGACCGCTGAATGCAGGAACGGGCCGATGGAAAGCCCCGGCACAATGCCGATCAGAAGGCAGAGCAGCACCAGAAGCTCGATCGGACGCCGCATCCAGTGCGGCGGCTCATGCGGCTCCTTTGGCAGATCGTGCGGCGGGGGGCCGAAGAAGGTTGAATAGATAAAGCGTACCGAATAGGCGACCGTGAAAATACCGGCGATTGTCGCCACATAAGGCGTAATCGTATCCAGCCACGAAACCAAGTGGGTTTCGACGGATTCGGCAAAGAACATTTCCTTGGAAAGGAACCCGTTGAGCAGCGGCACACCTGCCATGGCGGCACTCGCCACCATGGCGAGCGTGGCTGTATAGGGCATAGGCTTCAGCAAGCCGCTCAGCCTGCGCATATCGCGCGTGCCGGTTTCATGGTCGATAATGCCGGCCGCCATGAAAAGCGACGCCTTGAAGATTGCATGATTGACCATGTGGAAGATTGCAGCCACCGCCGCAAGCGGGCTTCCAAGGCTCAAAAGAACTGTGATGAGGCCAAGATTGCTGATGGTCGAATAGGCAAGTAGCCCTTTCAAATCCTGCTGGAACACCGCAAAAAAACTGGCGATCAGCAGGCTGATAAGCCCGGCCCCCCCTAAAATCCAGAACCATTCTTCCGTACCGGCCAGCACCGGCCACAAGCGCGCCAGCAGGAAAACACCCGCTTTCACCATTGTTGCCGAATGCAGATAGGCCGATACCGGCGTTGGCGCCGCCATGGCGTTTGGAAGCCAGAAATGGAACGGAAACTGTGCGCTTTTCGTGAAGGCGGCGAGCGCAATCAGGACCAGAATAACCGTGTAGAGCGGATGGGCGCGGACGAGATCGCCCGCGGCAAGCACCCTGTCCAGATCATAGCTTCCAACCACATGACCAAGCAGCAGAACACCTGCCAGCAGGCAAAAGCCGCCAATGCCGGTGACGGTAAGCACCATGCGCGCACCATCGCGGGCGCTGGCATTATGGTACCAATAGCCAATCAGGAGGAAAGAGAAAACGCTCGTCAATTCCCAAAAGACGGCAAGCAAGACGATATTGCCCGACAGTACAATGCCGAGCATCGACCCCATAAAACCCAGAAGGAAAGAGAAGAAGCGCGGGACCGGATCTTCCGGCGACATATAGTAACGCGCATAAATAACCACCAGCAGGCCGATGCCGGTAATAAGCATGGCAAAAAGCCATGCAAAACCATCCATGCGCAAGGTGACGTTGAGGCCATAGGCGGGGAGCCATTCCAACGTACCATGCAGAATCTTGCCGCCCGAAACGATGGGATAAATACTGGCAGTGGCCACGAAAGCCACAAGCGCGATTGCTGCTGTGAACCATGCCGAGCCACTTCTGTCAGCCCGCCTGAAAAGACCCGTGATCGCGCTGCCAAGAAATGGAAGAAGGACAAGCAGGAAAAGTATTCTGCCGTCCATCGTCATGCGCCACTGGCCTCCAATCCATTACCGATGTTGATCCGAAGCAAGCACCGCTCGATGATACAGCAACAGGAGCGTGCCGGATAGTTGTCGAGAGGAATCATATGTTTCAATGTTTTTATTATGACGGGAATAAGAACATTATGGCAATAGCTTTCAATGGCTTATCGTGATTATTTAACGGATTTTATC-TATATTTTACGAGAAATTCTATAATTCGCCATCATGACCGTTCGGCACTGTGCCAATAC--GATT------CATATTGGCGTGCAATTCTTGCAGAGGAGCGGATCGATAATCTGGGCGCGGAAATGAG-TTTTCCGCTTCGCAGGATTCGGTTTCCGGCGGCGTCCGTATGCTGGCCGAAAATCGTGATGCCGCGACCGATCTCGTGGCGCTTGCCGTCAACGAGCCGCGCTTCGATCAGGAAGCCATCGACCGCATTCGCCAGTAGATTGTTGCAGGCATTGAGGCCGCACAGCGCAATCCGTCTACGATTGCGTCGCGCAAGTTTGCCGAAGTGCTTTACGGCAACCACCCTTATGCGCGTGACGATGAGGGAACCGTGAAATCCCTGCAATCGATCAGCCGCGATGATCTTGCGAATTTCCATCGCAAGAATTTCGCCCGCGACAAGCTGACCGTTGGCGTTGTGGGTGCCATCAACGCCAAGGATCTGGGCGTCATGCTCGACAGGATTTTTGGCGACCTGCCCGCCTCGGCGGAACTGGTTCCGGTGCCGGATGCGAAGCTTGCGCTTGGCACCACCACCAGCCTGAATTTCGATATGCCGCAGACGTCGATCAGCTTCGTCTACCCGGCCATTCCGCGCAAAGACCCTGAGTTTTTTGCCGCCTATCTGATGAACCATATTCTGGGCGGCGGTTTCACCTCGCGTCTTTATAACGAAGTGCGTGAAAAGCGCGGCCTTGCCTATTCGGTGTCCTCGTCCATGGTCATGCACGACCATGTTTCCGAACTGATGATTTCCACCGCCACCCGGCCTGACAAGGCCCAGGACTCATTGAAAATCATTCGTGAGCAGGTTGCCGCCATGGCCAATGACGGCCCGACCGAGGAAGAGCTTGCCGCAGCCAAGAGCTTTCTCAAAGGCTCCTATGCGGTGAACAATCTCGATTCGTCGGGAGCTATTGCCAATACGCTGGTGAGTTTGCAGGAAGCCGGGCTTCCAAGCGATTATATCGACAAGCGTTCCGAACTCATCGATGCTGTCACGCTGGATCAGGTCAAGGCCATTGCCTGGAAACTGCTTCAGGCCGAGCCTGCGATCCTGATCTATGGACCGGCGCAAAGTTAAAAGGTGTCCCG-TGGATAAGGCCCTGTCGTCATCGCCCCGTTTCGCCGTTGCCTTTGGCGGCGGCGGCGCGCGTGGCATTGCCCATATTCATGTCGTCGATGTGCTGAACGAATTGGGCATCCAGCCCGTTGCCATTGCCGGATCGTCCATCGGTTCCATTATCGGTTCGAGCATGGCGAATGGCATGTCCGGCAAGGACATATATGACTATATGGCGTCTATCTTCACCAATCGTTCGGAAGTCGTCAGGCGCATGTGGCAGACCCGCCCGGCCCATTGGGCGGAGTTGTTCAAGGGCGGGTTGCGGGTCAGCCAGTTCAATATCGAGAAAGTGCTGGATGTTTTTCTGCCCGACAGCTTCCCATCCAATGTGGAAGACCTGAAAATTCCCATGACCATTACGGCGGTGGATTTTCATGGCGCGCGGGAGATTCATATAAGCGATGGTGATTTACGCTCGGCCATAGCTGCGTCCTGCGCCATTCCACCCGTTTTTGCGCCGGTGCGCCGCAATGGCCGCATTCTGGTCGATGGCGGGCTGTTCAATCCGGTGCCGTTCGACCTCCTTTTCGACAAGGCGGATATCGTCATCGGCATCGATGTGGTGGGAGGCCCGGTCGGCCCCGACGATCATATGCCCACCACGTTTGAGGCGGTGATCGGCACCAGCCAGCTTACCATGTGCTCGATCATTGAAAACAAGTTCCGCTATCGCCCGCCGCATATTTTCGTCAGGCCCAATGTGGAGCGGATCGGGCTGCTTGATTTCCTGAAATTCGAGCAGGTCATAAGCCAGAGCGCAGCGGTGCGGGACGAGTTGAAACGCGCGATCGAACAGGCGCTCGATGGCAAGGTCGCCCCGAT----------CCTGCCGGAAAAATTGCCTGATCTTTGATAAGGAAGCGGGTTACTCCGCGGCAACGGGTGCGGCGGCCGTTTCCTGCGGGGATGGCGCGCGCTGCCCATCGTCCG---ATTTGTCGATGCGCTGGCCCTCGCGCGTGGGCTTGACCAGCGGTTCGGGCGTAACTGGCTTGTTGAAAAGCAGGTGGCGCCCCGCCATGATCCCCTCTGATGCCTGCACATGCAGCCGGTCTTCGTCGCGCTGGCGCACATCTTCGCGGATCGCATAGGCATTGGCTTCGGAAAGGCCCAGCCCCTCCAGCGTGCGCTGCCCGAACAGAAGGCCGGATTCAAAGGTTTCACGCAGCTCGTATTCCACACCCTGCGCGCGCAGTTGCAGCGTATGTTCGCGGTCATAGGAGCGCACGAACAGGCGCACGTCGGGATATTCCGACTGGATCAGATTGACGATGTGGTTGGTCGTCGATTTCTTGTGCGTGCAAATGGCAACGATCTTGGCCTTGCGGATGCCTGCCGCTTCTAGCACATCCTTGCGGGTGCCATCGCCAAAATAGATGCGGAAACCGAACTTGCCGGCCGCGCGGACACGGTTGGAGGAACTGTCGATCACAGTCACATCAATGCCGCCGGCAAGGAGAATCTGTGCCGCGATCTGCCCGTAACGCGAGAAGCCGATCATGAGGACATCCGAGCCCGCGCCGTCGAAATTTTCCTCGATTATATCGTCGGCCTTGTCCTTGATGAGAAGCCTTGAACCGATGGCGACGGAAAGCGGCGTCAGCGCCATGGAAACGGTGACTGCTGCGACCAGTTCGGAACCGAGTGCGCTGGAGATGATTGCCGCAGCAGAGGCGGCGGAAAAAAGAACGAAAGCGAATTCACCGCCCTGCGGCAGCAGGAAGGCAATGCGCACCGCATCATTGTGACTGGAGCGGAAGATGCGGCAGAGAAGGTAGATGATGACAATCTTCGTCGCCATGAAAATGGGGACGGCGGCAAGGATCACGGCCCAATATTCCAGGATAACGGAGAGGTTGAGCGAAAGCCCGACTGCAACGAAGAACAGGCCGAGGAAAATTCCGCGGAACGGTTCGATGTCGGCTTCCAGCTCATGCCGGTAGGAGGATTCGGCGAGCAGCACACCTGCAATGAATGCGCCCATGGCCATGGAAAGGCCCGCATATTGCAGGAGGCTTGCCGATCCCAGCACCACGAACAGGGCGGCTGTGATCATCACTTCGCGCGCACCCGTATTGGCGATGATGCGGAACATGGGATTGATGAGATAGCGCCCGGCAATAACCAGTGCGGCAATCGAGGCAATGGCCGTGGCAAGATGAAAGCCAGCACTTGCCTGCGAGGGTTCATTCGGCGAAAGGGCGGGAATGATTGCCAGAATGGGCACGATGGCCAGGTCCTGGAACAGCAGGATGGCGAAGGCGCGCTGCCCGTGCTTCTGGTTGGTTTCGGCACGGTCTTCCAGAACCTGCATGGCAAAGGCGGTCGAGGAAAGGGCAAGGCCGAAGCCGATGATAATGGCGGCTTCCGTATCCAGCCCGGCAAGATAGACGCCAAGCGCGGCCAGCGCCGCGCCGCACAGGAGTACCTGTGCGGTCCCCAGACCGAAGATCGAATGGCGCAGCGACCACAGGCGTGAAGGGTTCAGTTCAAGCCCGATGATGAAGAGCAGGAAAACCACACCCAATTCGGAAAAATGCAGGAATTCCTCGCCATCCGCAATGAGGCGCGCGACCGGGCCGATGGTGATGCCCGCAGCAAGATAGCCAAGCACGGTGCCAAGCCCCAGTCGTTTGAACAGGGGCGCGGCGATGATAGCACCTCCCAGAATTATCAGGCTCTGTAGGTAAAGGCTCCCGCCATTTGCGACCATACTGTGCTCTTGGTATTTGAAG-ATTGTAGATGAGGTTGCCTTGAAGACCCCCGATTTCGGCAATATAGAAACAAGATATGGCTGCAATCAGCCCGATGTCGAACAATTTGACGATTTTTTTTGGCAGGTCCCGATTG-GGGATAGTCGTGGATCAGGGCTTGCAGCCAGGCGGCAGTGAGCCTGCAACGTTTGGATTGTATAATGATTTCAGATAATTCGGCAGATAAACTCGTAGAACGCGCTGCCGAACTGGTGGCTGCTGCAAAGCGCGCTGGTGCGGACGAGGTTGACGCGGTTGTGATGCGCGCGCGTTCTGTCAGCGTGTCTGTCAGGCTTGGCAAGGTTGAGGGAACCGAATCGTCAGAGAGCGACGATTTCGCGCTGCGCGTATTTGTCGGGCGTCGCATTGCCAGCGTTTCGGCCAATGCGGGCGCCGACCCGCACCGCCTTGCCGAACGTGCGGTGGCCATGGCGCGGGTGGCGCCGGAAGATCCTTATGAACGATTGGCCGATCCGTCGCTTCTGGTAAAATCGCCGCGCGATCTCGACCTGTTCGATGCGACCGAGATCGATACCGCGCGCCTGACCGAAGACGCGCTTGCAATGGAGGCGGCGGCTCTTGCTGTTTCAGGCGTAACCAATTCCGGTGGTGCGGGTGCATCACGGAGTCTTGGCGGGATGGTTCTTGTCACCTCCACCGGCTTTTCCGGCCATTATGCGGCCACGCGATTCGGGCGTTCGGTTTCGGCCATTGCGGGCGAAGGGACCGGCATGGAGCGCGATTACGATTTCAGTTCGCGCCTGCATTTTGCCGATCTCGACGCGCCGGAAGCTATCGGGCGCAGCGCCGGGGAGCGCGCCGTGCGCAGGCTGGGCGCCCGGCAGGCAAAGACCGGCCCGGTGACCGTGGTGTATGATCCGCGTTTGGCGCGCGGCATTGCCGGGCATCTGGCAAGCGCCATCAATGGCGCATCGGTTGCCCGCAAGACGAGCTTTCTGCGCAACAGTCTGGGCAAGCCGGTTTTGAAACAGGGCATCAACGTCACCGACAATCCGCTGCGTGTGCGCGGCCCGTCTTCACGTCCTTTCGATGGCGAGGGCATTGAAGGCCAGCCGCTTACGATGGTTGAAGACGGTGTGTTGCAGCATTGGCTGCTGTCCGGCTCAAGTGCGCGTGAGCTTGGCCTTCAGGGCAACGGGCGCGGCGTGCGCTCCGGTTCGGGCGTCACGCCAGCCTCCACCAATTTTGCCATCGAACCCGGTACCCAATCACCGGAAGAACTGATCCGCGCCGTTGGCACGGGCTTCTATGTAACGGAAGTGTTCGGGCAGGGCGTGGACATGATTAGCGGCCAATATAGCCGCGGCGCATCCGGTTTCTGGATCGAGAATGGCGAGCTTGCTTACCCGGTGAGCGAAGTCACCATCGCGTCGAACCTGAAGGACATGTTCCTCAATATGACGCCTGCGTCCGACATCGACCGCAATTTTGGCATGGCTGCGCCGACCCTCGTGATCGAAGGCATGACCCTTGCCGGAAACTGACAAATATAGCGATATCGGCACGGAACTTGATTTGCTGCGAGAGGCGGCGCGCGAGGCCGGGCGCATCGCCATGCATTATTTCGGGCGCTCGCCGGAGGTCTGGCTGAAGGATGGCGTTTCGCCGGTCAGCGAGGCCGATCTGGCTGTGGACCGCTTTCTCAAAGAAACGCTTCTTGCAGCGCGGCCCGATTACGACTGGATTTCGGAAGAAACCGTCGATGAGCGGGCGGCGGCTGAACGGTCACGCGCTTTTGTTGTCGATCCCATCGATGGCACGCGCGCCTATATTGGCGGGCAGGATCAATGGTGCGTGAGCATTGCGATCATTGAGAATGGATCGCCAGTT-GCAGGCGTTCTGGAATGCCCGGTGCGCGAGGAATTGCTGGAGGCGGGCAAGGGGCTCGGCGCCCGGCAGAACGGATGCCGGATTCATACG----AAAGTGCCTCTTGCGGGGGAGGAAATTACCATTGCTTTCGCGCGCAACCAGATCAATGCCCTGCCGGAGCAATGGCGCGGCCCTGTGCGGGTTCATCCTTACGTGCCGTCGCTGGCCTATCGCATTGCGATGGTGGCGCGCGGCGACATTGCGGGAACCTTCATTCGGCCAAATTCGCATGATTGGGATCTGGCTGCGGCGGATCTCATTCTCAGTGAGTCGGGTGGGGCAATCCTCACAAGCAAGGCTCTACCGCTCGTTTATGGCGGGCCGACGAGGAGCCACGGCGCTCTTGTTGCAGCCAGCGGAAACTTGCTACGGGAAATGTTGAGTGTTGTGGCAGACCAGCCATTGAGCTAAATCATGCCGCGAAAGAAAATTATTCAGGGATTCATCTCATGAGCGACGCAGGCGACAATAAGCAGCTTCTTCATCTGGTGTTCGGGGGCGAGTTGAAAAAGCTTGACTCTCTCGAATTCCGCGACCTTCAAAACCTCGATATCGTCGGTATCTACCCCGATTATGAGAGCGCAAAGACGGCCTGGAAGTCCAAGGCCCAGCAGACCGTTGATAACGCCCATATGCGCTATTTCATCGTGCATCTGCACCGGCTCCTCGACCCGAACAACATGACGCTGAAGGCGGAATAGGCGCCTTTATCCGTTGCCGGCGAATATCGCATGAAACATGAAGATGGCGTGACGGAGCGGGGTATGCAGAAGAAGAAGGGCGGCCTGGCGAAGCGTCTGTGGCGGCGTATTCGCGGGCCTCTGGCGCGCTCTGCGGCGGTAAAGTCCATTCTTGTCTGGCTGATCGCTTCCTATCTCAAGCTTGTCCATGCAACCAATCCGCGCCTGAAGGATTCGGCCAGTTCGGAGGACATCGTTCACGATTTCGCTCCGTTCATCGTCACCTTCTGGCACGGCCAGCACCTGATGGGGCCGTTTCTGCGGCCAAAGGGGCTGGAGCTGGTTGCCATGTTTTCCCGCAGCGCGGATGCCGAGCTCAATGCCCGTGTGGCGGAGAAGCTGGGGCTTCTCACCGTGCGCGGTTCCGGCGGGCGCGGAACACGCGCAAACCCGGAAAAAGGCGGGGCGCGTGCGCTTCTGACCTTGAAAAATGCATTGAGAAAAGGGCAATCTACGTCAATGATCGCTGACATTGCCCATGGTAAGGCCCGTGAGGCTGGCGAGGGGATCATTTTGCTGGCAAAATTATCCGGCCGGCCGATCATTCCGCTTGCATATGCCTTTTCGCGGAACCATGTTCTGGAAAAGACGTGGGACAAGACGACAATTCCGCTCCCGTTCGGGAGATCCACCATCGTGCGTGGCGATCCCGTATGGGTGGATGCCGATGCGGATGACGTGCAACTGGAAGAAAAGCGTGTGGAACTGACACGTCAGCTCAACAGGGCGACGGACAGGGCCTATGCAGCATTGGAGAAAGCGAAATGAGCGAACGATGGGCGCGCAGCATATTGTCAGCCTACCGTTTTCTCGGCTCAGCCGCTTATCCTTTCGTGGGAAGCTACATCGCCTACCGTGCCTCGCGCGGCAAGGAAGACCGCTCCCGCCGTGGCGAACGCTATGGCAAGAGCGCGATTGCCCGCCCGCAGGGGCCGGTTATCTGGGCGCACGCGGCAAGCGTGGGCGAAACGATTGCGCTTGTGCCGCTGGTCGAGCGTATTGTCGCGACGGGCATCCATGTCGTGATGACGACGGGAACCGTCACCTCTGCCAAGGTGGTGGCAGATCAATTAGGTTCGCGGGTCATTCATCAATATGCACCGCTCGACCTGCAACCGGCAGTCGATCATTTTCTCGATCACTGGAAGCCGGATCTCGTGATCGGCTGCGAATCCGAAGTCTGGCCCGCCACGGTGCTGTCGCTCGGCAGCCGCCATATTCCGCATGTGCTGGTGAACGGGCGCATGTCCGACCGCTCCTTCGCTGCCTGGCAGAAGCGCCCAGCACTGGCCGAAGCCCTGTTTGAAAATTTCGCGCATGTGGTGGCCCAGTCTGAGCTGGACGGTGAACGTTTCCGTGCTCTTGGCGCGCGCCCCGTCAGCGTGTCCGGCAATCTCAAGGTCGATACGCCGCCGCCGCCTTCTGATCCGCAAGCCCTGTCGCTGATGCAGCGCCAGGTTGCAGGCCGGCGCACATGGGCGGCCATCTCCACCCATGACGGGGAGGAGGAAATTGCCGCCGAAGTGCATCAGATGCTGAAGATGCGCTATCCGCGCCTTATCACCATCATTGTTCCGCGCCACCCGGACCGCGCACCGGCCATTGAAGCGATGCTTGCCGCCAAGGGATTGAAGGTTGCCAGAAGAAGCACGGGCCAGCCGATCGAAGCGGATACGGATGTGCTTCTGGGCGATACGATCGGCGAAATGGGGCTTTATCTGCAATTGACCGAGATTGCCTTCATCGGCAATTCGCTGACCAAGGAAGGCGGACACAACCCGCTGGAACCGGCCATGATGGGTACGGCCGTTCTGACGGGGCGCAATGTGCAGAATTTCCGCGAATCCTTCCAGCGCCTCATCAAGAATGGTGGCGCACGCATCGTAAAAGACCGCAACATGCTGGCAGGCGCGATCAATTTCCTGTTCAACAACCCGCAACATCTGCGCGCTATGATCAATGCCGGCGTGACCACGGTGCGCGACATGCGTGGTGCACTGGATCGCACGCTTGCCGCACTTGAACCATTCATCCAGCCGCTGGTCTTGCAGGCGCAATTGCCGGGCAACCGGAACGAGCCTGCGT-TCAGTCTGGACGAGCACTGACCATGGCAAGCGAGGCGCCGCCTTTCTGGTGGGACGAACCTGATTGGCGCGCCCTTGCGCTGGCGCCAGCCGCCTGGATTTACGGAAGGGTTTCCGGTCGCCGCCTCATCAGGGCCGTGCCGCCCAGGGTTTCCCTGCCCGTTCTGTGCGTTGGCAATTTTACGGTTGGCGGCGCGGGCAAGACGCCCACGGCCATCGCTTTTGCCAGAGGGGCGATTGCGCGGGGCATGAAACCCGGCATCGTTTCGCGTGGCTATGGTGGCAATTATAGCGGGCTGCATCTGGTCGATCCCGGCCATGACGGCGCGCGGCATGTGGGCGACGAACCTCTGCTTCTGGCGCGTCATGCTGCGGTGGCGCTCTCGCCGGACCGGGTAAAAGCAGCCGAATATCTCAAATCGCTGGGCTGCGATTTCATCATTATGGATGACGGTTTCCAGAGCGCGCGGCTTCATGCCGATTTTTCGCTTCTGGTGGTGGATGCTTCGCGAGGCATAGGCAATGGCCGGGTGATACCGGCGGGGCCGCTGCGCGCACCCCTGACGGACCAGATGCGCAAAACCGACGCGCTGCTATGCATCGGCAAGGGAAATGGGGCTGATTTCGTGATCCGGCAGGCCGCGCGGGCTGGAAGGCCGATCTATCACGCTCAGTTGCGGCCCTCGTCGTCAGCCACGGTGGCGGGCAGGCGCTGGCTTGCCTTTGCGGGCATCGGCAACCCGGACAAGTTTTACGAGAGCGTTCGCCAGGCGGGCGGTGAAGTGGTGGAAACGCATTCCTTTGCCGATCACTACAGCTTTGAGCCTGACGATATTCGTGGCCTGGTGGATATGGCGCGGCGGCAGGGGCTTGGCCTCATCACCACGGCAAAAGATCATGTCCGCCTTGCAACAATGCCCGGCGTTCCGCCGGAGTTCCTGTCGAAACTCGCGGTTCTCGATGTCGATCTGGAATTTGATCGCACCGATGCGCTTGACCATATTCTTGATACGGTTGTCGAGCGGTTCAAAAGCCGCCTGCATGGGTGAGAAGGCTGAAAGATCAGGCCTTTTTGCGGCTGCGCAGTTCCGGGTTCATCTCAAGTTCGCGCTCGAAGGAGATGAGGCCGCTCGCATAGGGTTCCTGCCGCGCGACGCTCCAATATTTCAGCTCGTCGAGCGGGATGGGGGCGCCCGTCACGGCGCAGCTAACGAACGAACCGTGCTTGACGATTTCATAGTCGCCATCGAGATAACGCAGGACAGCTTCCGAGGAGCGGGGCGATTCAAATCTGTTCATGTGCCTAAAACCCTTTGTAGCAAACTTTAGCAGAGCAGGCCGCCTTGCGTCCAGACCATGTCTCGCAAAACCGGTTCCCACGTTTGGCAGACATGCATTAGCGTCTGCCGAAGAGCCGCTCGATATCGGTGAGTTTCAGCTCGATATAGGTCGGGCGTCCATGGTTGCAGGTGCCGGAACCGGGTGTTGCCTCCATGTCGCGCAGGAGGGCGTTCATTTCTTCCGGTTTCAGCCGTCGGCCTGAACGAACCGAACCATGGCAGGCCATGGTGGCCGCCACATGATGCAGCATGGCCTTGAGTCCGTCTGCCGTGTCGTGTTCCGCAATCTCATCGGCAAGATCGCGGATAAGCTGCTGCACGTTCATTTCGCCGAGCATGGCCGGTGTTTCGCGCACGGCGATTGCTCCGGGGCCGAACTGCTCCACCCCCAACCCGAACCTGGCCAATGTTTCGGCATGGCCTGCCAGCCGCTGTGCATCTTCTTCCGGCAGATCGACGATTTCGGGAATCAGCAACATTTGCCCGGCGATGGGCCGTGCATGAAGCGCATTTTTCAAGGCTTCATAGACAAGGCGTTCATGCGCTGCGTGCTGGTCCACAATGACCAGACTGTCCTCCGTCTGGGCGACGATATAGTTTTCATGAATTTGCGCGCGTGCCGCACCCAGCGGCTTTTGCATAAGTTCAACGGGGGCTTCCGCCACGC-TTGCCCGTGCATCTGCTGCCGGCACGGCAACGTCACCCAGGACAGCCTGTCCGTTTTCCCGGAGTGCCGGGGCAGCTTGCAGGTCCAGCGGGCGGTGGGCGGGATGCGCGGTCTGTGGCGACCATTCGCTGCGGGGTGCAGGCGGCGCGGTGCGCCAGCTTGCCGGTGAATAGCTATTTGCC------GGTCGCGGGGCAGAT--TGCTGCGCGC----CAAAACCTTCAGCGCGAAAGGCCTGAAGCATTGCTTCCGCGCCGCTGGTGGCGGGGCGAATGCCGGATTGTGCCAGCGCCTGCTTGATCGCACCGACGATCAGCCCGCGCACGAGGCCCGGATCGCGAAAGCGCACATCGGCCTTTGCCGGGTGAACGTTTACATCCACCAAAGCCGGATCGAGTGTCAGGAACAGGACGGCGACCGGGTGCCGGTCCCGTGCGATCACATCCGAATAAGCGCCGCGCAGGGCGCCGAAAATCTGTTTGTCGCGTACGGGCCGCCCGTTCACATAGGCGAACTGGTGCAGGGCATTGCCGCGATTAAAGGAGGGGATGCCCACGAAACCTGCGAGCCTTACGCCATCGCGTTCGGCATCAATGGCAAGCGCGTTTTCACCGAATTCCCGGCCCAGCACCTGCCCGATACGCTCCAGCGTCGCCTCTGCGCCAGTGCCGGTGGCGGGCATTTCAAAGGGGGTGCGGTCGGTTCCGGCGAGGGAAAAACGGATATGCGGAAAGGCGATGCCAATGCGCTTTACCACGTCGGTTATGGCCGTGGCCTCAGCCCGATCCGTCTTCATGAATTTCAGGCGCGCGGGCGTGGCGTAAAAGAGGTCGCGCACTTCCACGATCGTGCCGCGATTGAGCGCCGTCGGGCGCGGTCCATCGAGATGCCCGCCGGTAACGCACACTTCAAAGCCGCTATCGGCATCCTGCGGGCGGGACTTGAGCGTCAGCTTCGACACCGAGCCGATGGAGGGCAGGGCCTCGCCGCGAAAACCGAGCGCTCGAATATCATGCACATCGTCGGTCAGCTTGGATGTGCAATGGCGCGAAACGGCGAGAGCAAGCTCATCAGCGGGAATGCCGGAGCCATTATCGGTGACGCGCAGCAGCGTCTTCCCGCCGCCTGCGGTTACGACCTCGATGCGGGTTGCGCCTGCGTCGATGGCGTTTTCCACAAGCTCCTTGATGACGCTTGCAGGGCGTTCGATAACCTCGCCCGCCGCGATCTGGTTGATGATGGTTTCGCTCAAGTGCCGGATTGTCATGCGGCGACTATAGAAGGATTCGCCAGCACACAGAACCGGTCATTGAAGTTGTCCTTGGCTTTGGCCGGGGCTTTTTTTGTAGCGGTCTTTTTCGCGGTTGTCTTCTTTTCAGAACTTGCCGCCGACTTGCGGGCGGGGGCCTTTCTGCCCTTTGACGAACCGGCTTTTTCAGTAATCAGCGCCAGCGCCTCTTCCAGCGTCACCGATGCCGGATCCTTGCCCTTGGGCAGTGTCGCATTGACCTTTCCCCAGTTTACATAAGGCCCGTAGCGCCCGTCGCGAACGGTGATAGCGCCGCCATCGGGATGATCGCCGAGGGTGGCGAGCGCGGCCGGTGTGGACCGTCCCCGACCGCCGCCCTTCGATTGCTTGTCGGCAAGCACGGAAACTGCACGGTTGAGGCCGACCGAGAAGACTTCCTCGACATTTTCCAGATTGGCGAATGTGCCGTCATGGCTGACATAGGGCCCGTAGCGCCCGATGCCCGCCGAAATCATCTTGCCGGTTTCCGGGTGCAGGCCGATATCGCGCGGCAGCGACAGGAGTGCTATCGCCTTTTCATGATCCACCGTGTCGAGCGTCCAGCCCTTGGGGAGGCTGGCGCGCTTGGCTTCCTTGCCTTCGCCGCGCTGGATATAGGGGCCGAAGCGCCCGGTGCGTGCGGTGATTTGCTCGCCGGTGAACGGATCCTTGCCGAGCGGCTTCGGCTCGTCGGAAGCCGCCGTCTCGCCATTGGCCTCGCCACCAAGCTGGCGGGTATATTTGCATTCGGGATAGTTGGAGCAGCCGACAAAAGCGCCATAGCGGCCAAGCTTCAGCGACAGCGTGCCGGTGCCGCAGGTGGGGCAGGAGCGTGGGTCTCTGCCATCCTCGCGCGCAGGAAAGACCAGCGGAGCCAGTTCCTCATTCAGCGCATCCAGAACATTGGTGACGCGCAGTTCCTTGATGTCCTCGACGGAGCCGGAGAATGCACGCCAGAAATCGCGCAGAATCTCTTTCCACGACAATTTGCCATCGGAAATAAGATCAAGCTTTTCCTCCAGGTCTGCCGTGAAATCATATTCCACATAGCGCTCGAAGAAGCTTTCAAGAAACGCCGTCACAAGGCGCCCCTTGGCTTCGGGAATCAGCTTGCGCTTGTCGATGATGATATATTCGCGGTCGCGCAGCGTGGCGAGTGTTGCGGCATAGGTGGAAGGACGGCCAATGCCCAACTCTTCCATCTTCTTGATAAGGGTTGCTTCCGAATAGCGCGGCGGCGGTTCGGTCGAATGCTGGGTCGCATCGATCTTTTCGCGGGCAAGCGCCTCGCCGGAGCGAATTTCCGGCAGCTTTGCACTCTCTTCGTCGTCGTCCTCCTCCTCGCGATGATCCATATAGGCGGCAAGGAAGCCGTCGAATTTCGTCACCGAGCCATTGGCGCGCAGCATGGCGGCGCGTGAACCGTTGGTGGCCTCGATATCGACCGTGGTGCGCTCGATATCGGCGGCCTGCATCTGGCTTGCAATGGCGCGCTTCCAGATCAGTTCGTAAAGGCGGGCCTGATCCTCATCGAGAAAGCGGCGCACATCCTTTGGATGACGCGAAAAATCAGTGGGGCGGATTGCTTCGTGCGCTTCCTGCGCATTCTTGGCCTTGCTCGAATAATACCGCGGCTTTTCGGGCACATATTTCGCGCCGAAACTCTTGGCGATAGCGTCTCGGGCGGCATTGATCGCTTCGGGAGCAATCTGCACACCATCGGTACGCATATAGGTTATGAGACCGGCTGTTTCGCCGCCAATGTCCACGCCTTCATAAAGGCGCTGCGCCACCTGCATGGTGCGCGAAGCAGAAAAGCCCAATTGCCCCGACGCGGCCTGCTGCAAGGTGGAGGTGGTGAATGGCGGGCCCGGATTGCGCTTGGTAGGCTTTGCCTCGACGGAAACAGCCTTGAAGTTCGCGCTTTCCAGCATGGTGCGGATGGCACCGGCCTGTTCGCCGTTCTTGATATCGAGCTTTCCAAGCTTCTTGCCATCAAGCGCGGTGAGGCGGGCAGTGAAACTGTCATTGCGCGGTGTCTTGAGAAGGGCTGCGATATTCCAGTATTCCTCGCGGACAAAGCGTTCGATTTCCGCTTCGCGGTCGCAGACCAGACGCAGCGCTACCGATTGCACGCGACCGGCCGAGCGGGCGCCGGGAAGCTTGCGCCAGAGCACCGGCGAAAGGGTGAAGCCGACCAGATAATCGAGTGCACGGCGGGCGAGATAGGCGTCCACCAGCGGCTCATCAATATCGCGTGGATGGGCAATTGCATCCAGAACGGCCTTTTTGGTGATGGCGTTGAAGGCCACGCGCTTCACCGTTTTGCCGTTGAGCGCCTTTTTCTGCCGCAGCACTTCCAGCACATGCCAGGAAATGGCTTCCCCTTCGCGATCAGGGTCGGTTGCGAGAATGAGGCCGTCGCTGTCCTTCAGTGCCTTTACAATATCCGCCAGGCGCTTGGCGGAATTGCTGTCCACTTCCCAGGACATTGCAAAATCTTCGTCCGGGCGCACCGAGCCATCCTTGGCTGGCAGGTCCCGCACATGGCCAAAGGAGGCCAGAACCTTATAGTCCGAGCCCAGATATTTGTTGATGGTTTTGGCCTTGGCAGGCGATTCGACGACGACGACGTTCATGTAAAGCAGCCTAAATTCGCGTCCCACGGAGGCCCTAAACCTCCTTGCCGCATGAAATAAGTTGCCTTCCACATGAACAGCGGGCAGCGATTGGTCAAGAGTGTGCGCATAAAATTCACGAAATACAACCTATGGTTGCTTCTCTTAACGAGGAAACCTCCAATAGTAT---------TAAATTGGGGGTTGCCTGTCGGATTTGCGCCGATGGGGGTCGATTTTAAACTGATACGACAATTT-----AAAATCGGGGGTTAGGCAAGAATGCAACGGAGA--GCTACGCGCCGTGAAATGTTTATTTATATTGAACAACTGATTGATGAATTGGCCAAGCTGGCAAAACAGGCACAAAATCCGATGCTGGTTTATTTATTGGAAATGGCGCAGGAGGAGGCGCGAGACTCCATAGAGCAGATTACTGCCCAGGATTGAACCGGATTTTCACGCCTGGGTGAATTCATCGCAGGGAACGATAGCCACTCGATTGCCGGGATAACGCAATAGGCGCCCGGCAAGATCGAGTTCCAGCAAAATGAGCTGGATCGCGTCGGTTTCGATGCCGGTATGCCGTACAAGCGTATCGACATCGACCGGCACTGGCCCCAGCGCATCGATGACCAGATCGCGCTCCCTGTCAGTCGTGATGGCCTGCAACTGTTCCGGTTCCTCATCGATCTGGGTCAGAAGGTCGGGCTGTTCCGGTTCGTCGCCAGCCGGATCAGCG---GGGCGTATGAGCGGCAACAGCGTTTCGATCACATCCTCCACGCCGGTAACGAGCGTCGCGCCCTGTTTCAAAAGCAGGTTCGTGCCGCGGGCACGCGGATCAAGCGGAGAGCCCGGCACGGCAAAAACCGTCCGGCCCATTTCACCTGCCATGCGCGCGCTGATGAGCGAGCCGGAGCGTTCTGCCGCCTCCACCACGATGAGACCGAGCGAGAGCCCGGCGATGATGCGGTTGCGGCGTGGAAAATCACGCGAGCGTGGTTCGGCGCCCATAGGCATTTCCGTGATAAGGGCGCCGCCATTTTCAGGAATGGCGCGATAAAGCGGCAGGTTTTCAGGCGGGTAGGGGCGGTCTAGTCCGCCCGCCAGCACAGCGGCCGTTCCGGTGGACAGGCTTGCCTTGTGGGCAGCCGCGTCGATGCCGCGCGCGAGGCCGGAAACAACGCAAAAGCCTTCGCTGCCAAGATCGTGCGCCAGCTTTTCGGTAAAGCGCGCGCCGACCACAGACGCATTGCGCGAGCCGACGATGGCAACAGGCGGTTTGCGAAACACGCCCGGATCGCCCTTGATGATGACCAGTGGGGGCGGCGCTTCGCAATTTTTGAGTTGCGGCGGATATTCTGGCTCGCCCATGCCGATGAGGCGCGCGCCCATGCGCTCAATGGCTTCCAGTTCGCGCTCGGCTTCATCCACGGAGATGATGCGAATCGGTCTTGCGCTGCCGCCGCGTATATTGAGATCGGGCAGCATTTCCAATGCATTGGAGGCCGAGCCGCAAAAGAGGATCAGGTCGCGAAAGGTGACGGCACCGATATTATCGGTGCGGATAAGACGTAACCAGTTGAGCCGTTGACGGTCGGAGAGGCGAATTCCGGTCTTCGGATTCGCGCCCTGTTTCATCCCTTGGCTCCGATCTTGCTTTCGGTGCCGTTCAGCAGCCGGCTGATATTGGCACGGTGCTTGATGAAGACGATCACGGTCATGATCGCGAAAAGGGCGGCAAGTGCCTGGTTTCCGCGCGAATAAAGCGCAATCGGCACAATGAGGCTGGCGACGAGTGCGGAAGGCGAGGAATAGCGGGTGAGAAGTGCGGTCACGATCCATGCGGCGGCAAAGACCAGCGCGCCCGCCCATGCAAGGCCGATCAAAACACCGAGATAGGTGGCGACACCCTTGCCGCCCTTGAAACCGATCCAGACCGGAAAGAGATGCCCGATAAATGCGCCGAAACCGGCGGCGATGGCTGCATTCTGGCCGAAATGTGCGGCGATCAGCGCGGCGGCCGTACCCTTCAGCGCATCGAGAATGAGCGTTGCGGCGGCAAGCTTTTTGTTGCCGGTGCGCAGAACATTGGTTGCGCCGATATTACCCGAACCGATTGCGCGCACATCGCCCAGACCCGCAAGCCGTGTCAGGATGAGCCCAAAGGGGATCGAGCCGAGAACATAACCGAAGATAAGTGCTCCGATTAGCATGGCATTGAAGAAACCCGGTTCGGCCATTGCAATTCCCTCTGTTTTTTGATTGCGCATAACCCGGAAACCATGTCCGATTTTTCAGGGTTATGCGGTGTTTTTCAAGCCGAATAAACGGTCTTGCCCGCTACAATCGTGCGAACCACGCGCCCCTGGAACCGCGCACTTTCAAAGCAGCTATTCTTGGAGCGCGAATGCAGGTCTTCCTCCCGCACGACCCATGGTTCTTCCAGATCGACAATGGCGATATCCGCGCTTGCACCCGGTTTCAGCGTACCGGCATTCAGGCCGAATATTTTTGCTGGCGCCGTGGAAAGCACCTCGACCAGCCGCAGAAGCGGAATATTGTCATTATGATAGAGACGAAGTGCCGCCGCGAGCAGCGTTTCCAGACCGATTGCGCCTGCTTCGGCATCTGAAAAGGGCAGGCGCTTGGTATCCACATCCTGCGGGTCATGTGCCGAAACCACGATGTCGATGGTGCCGTTTTTCACGGCTTCCACCATGGCGAGCCGGTCTTCCTCGCCGCGCAGCGGCGGCGACAGGCGGAAGAAGGTGCGGAACTCGCCGATATCGTTCTCGTTGAGCGACAGATGGTTGATCGACACGCCCGCCGTGACGTTCGTGCCCAGATCCTTGGCGCGGCGCATGGCGTCCGCCGACATGGCGCAGGAAAGCTGCGCGGCGTGGTAGCGGCTTCGGGTGAGGGCCGCAAGACGCAGATCACGCTCCAGCGGAATCACTTCCGCTTCCCGCGGCGTGCCGGAAAGGCCAAGCCAGCTTGCAAACAGGCCTTCATTCATCACGCCGTTTGCGCCGAGAAAAGGATCGCGTGTTTCGCAGGCGATGACGGCGTTGAAATCGCGCGCATAGGTGAGGGCGCGGCGCATGATCTGCGTATTGGCGATAGTATTGCGGCCTTCGGTGAAGGCAACCGCACCGGCTGCCCGCAGCAGGCCGAATTCGGTCATTTCCTCGCCGTGCAGGCCCTTGGTGATGGCGGCGGCGGGATGGACATTGACGATGGCCGTGTCGCGCGCTGTGCGCTTGACGAATTCCACCAGCGCCACATCGTCGATCACCGGATCGGTGTCCGGCATCATGATGATGGAGGTGACGCCGCCTGCCGCAGCCGCCCGGCTTGCCGAAGCGATTGTTTCGCGGTGTTCAGCCCCCGGTTCACCGATGAAGACCCGCGAATCCACGAGACCCGGCATCACAGCCTTGCCATCCAGATCGACAATTTCAGCACCTTCCGGCGCGCCCTGATTACGGGCCTCGCTGCCAGCGGCGACGATTTTGCCGTTTTCGATCAGAAGGCTGCCGGTTTCATCAAGGCCGCGTGATGGATCGACGATCCGGGCGTTTTCAAACAGGATCGCGCTCATGCCGGTTCTCCGTTGCCTGGGTTGCGCCGCGGATCGAGCAGAGCCTCCATCACGGCCATGCGCACGGCAACGCCCATTTCCACCTGTTGCTGGATGACGCTTTGCGGCCCGTCCGCAACGTCGGAGGCAATCTCGACGCCCCGGTTCATCGGCCCCGGATGCATCACAAGTGCATCAGGTTTGGCGAATTTGAGTTTTTCCCGGTCCAGGCCATAGAAATGGAAATATTCCCGCACGGAAGGCACGAAGGAACCCGCCATGCGCTCGCGCTGGAGGCGCAGCATCATGACGACATCAGCGTCTTTCAGCCCCTCCTCCATGGAGTTGAAAACTTCCACGCTCATATCGGCCATGCCGGCGGGCAGGAGTGTTGAAGGCGCAACCACCCGCACCCGCGCGCCGAGCGCGTTGAGCAGGAGAATGTTGGAGCGCGCCACGCGCGAATGCAGAACGTCACCGCAGATGGCGACGATCAGATTTTCGATCTGGCCCTTGGCGCGGCGGATTGTCAGCGCATCGAGAAGCGCCTGTGTGGGGTGTTCATGCGCGCCGTCGCCCGCATTGACCACCGAGCAACCCACTTTCTGCGCGAGAAGGGCGGCAGCACCGGCGGAAGCATGGCGGATGACGAGAATATCCGGCTGCATAGCGTTCAGCGTCATCGCCGTATCGATGAGCGTTTCGCCTTTCTTGACCGATGAATTGCCGACGGACATATTCATCACATCCGCGCCCAGCCGTTTTCCGGCCAGCTCGAACGAAGATTGCGTCCGTGTCGATGCTTCAAAGAACAGGTTGATTTGCGTGCGACCGCGCAGCACGGACTTTTTCTTCTCCGGCTGCCGGGAGACAGCGATTTCCTGATCGGCAAGATCGAGAAGGCAGAGAATGTCCAGGGGCGATAGCCCCTTGATGCCAAGCAGGTGGCGGTGAGGGAAAAGCGGAGAGACCGTTTGATTTGTCATGGCAAGTCATCCGTATAGGACCATGAGGCAGGTCCCGCAACCGTCCTTATAATGGCTTCAGGCGATTCACAAAGAAAAACCTGCGCCCTATGAACGACAAATTGAAAGGAGGATGGGAAAATTTTAGCAAATGCAGTGCAAGAGACTTAATGTAAGTTGAATCAAGCCAAACGGAACGAACCCTTGAAAACGCACGAAGTCACCAACCAGACGCCGCCGATCACCGGCACGAACGCTTATCTGGGCGACCCGCTTCTCATGCAGATTGCGGCGCGTTTTCCAAAAGAGCTTCATACAGAACTGGAGCAGGCGGGCCGTTTCGTACTTTCGGCCGAGGCGCAGGATTTGGCTCGTCTTGCCAACACCGAATTGCCGAAGCTGCGTACGCATGACCGGCAGGGCCGCCGCATCGACCTTGTCGAATATCACCCGGCCTATCACGCGCTGATGCGCCGCTCCGTGGCGCAGGGGCTGCATTCGTCCATATGGGAAGACAATCCGCTGGAGAGTGGCCGCCGTCATCAGGCGCGTGCCGCCCGTTTTTATCTCACTGCGCAGCTTGAGGCCGGGCACCTTTGCCCGCTCACCATGACGAGCGCCTCTCTGGCCGCACTCATGGCCTCGCCGGAGGTTTACAAGCAATGGTCTCCGGCAGTCCTGTCGCGCAAATATGATTTTTCGCAAAAGCCTGCCTTCCGCAAACAGGGTGTTACGCTTGGCATGGGCATGACGGAAAAACAGGGCGGCACCGATGTTCGCGCCAACGCCACCCGTGCCGAACCTGCCATTGGCGGGGCATGGCGGC-------TTACGGGCCATAAATGGTTCATGTCGGCGCCGATGTCAGATGCTTTTCTGACACTGGCGCAAACGAAGGAGGGGCTTTCCTGTTTCCTTCTGCCGCGACTGGGCGAAAAGGGCGAGAGCAATGGCTTTTTCTTCCAGCGCCTGAAAGATAAGCTCGGCAACAGATCCAATGCTTCCTCGGAAGTGGAATTTGACGGGGCTTTGGGCCAGATGATCGGCAGTCCGGGCGAGGGCGTGAAGACGATCATGGATATGGTGACGTTGACGCGGCTTGATTGCGCGGTAGCTTCTGCCGGACTTATGCGCTCAGGGCTGGCTGAGGCCGTTCACCACAGCCGCCACCGCCATGTGTTCGGCAAGCCTTTGGTCGAGCAGCCGCTGATGCAGCGCGTTCTGGCCGATATGGCGCTGGACGTGGCGGGCGCCACGGCGCTTTCCATGCGTCTTGCCCGCGCCTTCGACATGGCGGCAAGCGACCGGGCGGAAGCCGCTTTTGCGCGCTCCATGACGCCGGTGGTGAAATATTGGGTCTGCAAGATTGCGCCTGCGCTCCTTTATGAAGCGATGGAGTGCCTTGGCGGCAACGGCTATATCGAAGATGGCAATCTGGCGCGGGCCTATCGTGAAGCGCCGGTCAATGCGATATGGGAAGGTTCCGGCAATGTGATGGCGCTGGACGTGGCACGGGTGCTCTCGCGTGCGCCGGCACTTTTCGATGGCGTGCTGGACTGGATCAGCGGACAATTGGGCCCGCGCGGGCAGGGCACGATCGACGTGCTGCGCGCCGCCCTTCAACTGACCGAGACGGATCAGGGTGTGGCACGTCTTTTGACCGAGCAGCTTGCCTTCGCAGCCGCAGCCGCTGAACTGCGCCAGCTTGGCGCGGACGATATTGCTGATGCCTTTATCGAAACCCGCCTCGGCGGCCTGTGGCGCACCACCTACGGGATGCTGGATGCGCGCCACAATGCGATGCGTATCATCGACCAGCTCTATCCGGCGTCGTAATCGTT---------CCTGCGCATCATATGCAGCCGGTCGAGCGCGCCTTGCAGGATGAAGGCGGCAGCAGCGGAATCGATACGGTCGGCCCGCTTGCCGCGCGAGACGTCCATGCCGATCAGCGCCCGCTCTGCTGCAACTGTTGAAAGCCGCTCATCCCAGAATACGAAGGGCAGGTCGGTCAGCGGTTGCATGGTGCGCACGAAGGCGCGCGTGGCCTGAACGCGCGGCCCGGCCGTGCCGTCCATGTTCATGGGCAGGCCGATCATGATGACGCCAACCTTGTCGGTTTCCAGCGCCTTCAATAGCACCTGAGCGTCGATGGTAAACTTGACTCGCTTGATGACCGGGCGCGGATGGGCGAAGGAAAGGCCAAGATCAGAAACGGCAAGGCCGATGGTCTTTGTTCCAAGATCAAGCCCGGCAACCGTCTGTCCGGGCTTCAGCAGTGCCGGAATTTCTTCTATTTCAGCGGTTGCCATTGGTCCTCATCAGATTTTTCAACTGCCTGCATATTGCTTTCAACTTTATCGGCGTCATATCTGTTCACACACCAGAAATCGAGACCGAAGGAAATA------------TACATGAAAATCACCTGGCTTGGACACGCCGCTTTCCGTGTTGAAACCGCTAAGGCAGTCATTCTCATTGACCCCTTCCTGAACGGCAATCCCGGCGCCAAAGGTATCGACTTCAAGGAAGCCACCAGGGGTGTCACGCATATTGCGCTCACCCACGGCCATGGTGACCATGTGGGCGACACGGTAGCCATTGCCAGGGAGCATGGCGCAACCGTAATCGCCAATGCCGATCTTGCCTCATGGCTTGGCAGTCAGGGCGTGGAAAAGCTTGACCCCGGCAATACGGGCGGCACGCTGGCGCATGAAGGTTTTACAATTACCTTCGTCAATGCACTTCATTCTTCCGCCATGCTGACGGAAAACGGCGTTTCGCAGGCGCTTGGAAACCCGAATGGCCTTGTGTTCCACTTCGAGGATTCGCCGACGCTCTATCATATGGGCGACACGGATATTTTCTCCGACATGGCGCTCATCAACGAGCTTCACCAGCCCGAAATCGGCATTGTGCCCATTGGCGACCGTTTCACCATGGGCGGTGCGGTGGCGGCTCTCGCCTGCCAGCGTTATTTCAATTTCAATTCTGTCCTGCCTTGCCATTATGCTTCATTCCCGATCATCGACCGGACGGCGGACAAGTTTATTGCGGGAATGGCGGATCATCCGGCAACCAAAGTGCTGGCCGATCCGGCGGGAACCGTTCACAGCTTCCAAGCTTAAATT---------------GTTGCGCTTGAAGAAGCGCGCCGTTATAGCCGGTACAGGAATTTTCAGGGGCGGCGGATAGCCGCCCTCACAAGCATTTGCGGAGAACAGGATGTCCGTTGATATTTCTACCGTCAAGCGCGTCGCGCATCTGGCGCGCATCGCCGTCAGCGAAGACGATGCAGAACGCATGACCGGAGAGCTGAATGCAATTCTGGGCTTTGTCGAGCAATTGAATGAAGTCGATGTCGAGGGCATTGAACCGATGACGTCTGTGACGCCGATGAAGATGCGTATGCGTGAAGACAAGGTGACAGACGGTGGCATTGCCGCCGCCGTGGTGGCCAATGCGCCGGTGACGGAAGACAATTTCTTCGTGGTTCCGAAGGTCGTGGAGTA
	Brucella_abortus_9_941_NNNN	AGTAAGCGTGGTTGCTCTCATCCTCGATCATGCTCTTGTCCACCTTGCCCCAAAGGACCTTATAGACCCATGCGGTATAGGCGACGATGATCGGAATGAAGACGACCGTTACCACCAGCATGATGAACAGCGTCTGATGGCTGGACGATGAATCCCAGACCGTCAGGCTCGATTGCGGATCGATGGAAGACGGCAGGATGAACGGAAACATCGACACGCCGACAGACGAGATGATGCCGAAGATCGAGAGTTTTCCGAAGAGGAGCGGAGCAAGTTCACGACCGCCGCGTAGCGTTGCGAGAACCGCGAGCGCACCGAGAATGCCAAGCGCAGGCGCGATCAGCAGGATCGGATAATTCGCATAGTTCGCAAACCAGGCGCCGTGATCCAGTTCCACGGTCTTTTGCAGCGGGTTGGAAGGCCCGTCCATCACCACCGCACTGGTTATGCGATACCCCGACACCCAAAGCCAGCTTATGGCACCGGCGACGATGTAGAGAATGACGGTCAACAGCGCCGCAACGCTGCCATAGGCCCGCGCCCGCGCCTGTATCACGCCATCTGTCTTCAAAACGAGCCATGCCGCGCCATGCATGGTGAGCATGGTGACGGACAGGATGCCGCACAGAAGCGCAAACGGATTGAGCAGGCCGAAGAATGAGCCTTCGTAGAAGATCTGGAGATCGCCGTTGAGCCGGAAGGGAACCCCCTGAAGCACATTTCCAACCGCCACGCCGAAGATCAGCGCCGGCACGAAGCCGCCGATGAACAGCGCCCAGTCCCAACTGTTGCGCCAGGTTTCTCCATCACGCTTGGAGCGGAACTTGAAGCCGACCGGGCGCAGGATGAGCGCGAACAGGATGACGAACATCGCCAGATAGAACCCGGAGAAGGACACCGCATAAAGCGGCGGCCAGGCGGCGAAGATCGCACCGCCGCCAAGGATCAACCAGACCTGATTGCCTTCCCAGACGGGGCCGATTGTATTGATGACGACGCGACGCTCCACATCGGTTCTGGCAACGAAAGGCAGAAACGTGCCGACGCCGAGGTCGAAACCATCCATGGCGGCAAAGCCGATCAGCAGCACGCCGAGCAGCACCCACCAGATGATCCGCAGGGTTTGATAGTCCAACAAATCGCTGAGTATCATGGTTCTTACTCCGCAGGTGCAATGCTGGCCGGGGCTAGCATGGCTTCCGGTTTGCTGTCGGGTTCAGGCCCGGCCTTGATGGCGCGCAGCATCAGGCCCATTTCGATGATGAAAAGGACCGTGTAGATGACCACGAAACCGACGATGGTGAGCAGAACCGTCGAAGCGCCGAGGTTTGATACGGCAACCGCCGTTGGCAATATGCCTTCGATGCTCCAGGGTTGGCGCCCGAATTCGGCGACGACCCAGCCCATTTCAGCCGCGATCCAGGGCAACGGTATGGCAAATACCGCCACTTTCAGAAGGAACGGATAACGGTCCAATGCCCGGCGGGCAGAAAGAACGAAGAACGTTCCCGTCAGCAGGATCAGGAAGAAGCCGATGCCGACCATGATGCGGAACGCCCAGAAGAGCGGCAGAACGCCGGGAACCGTGTCGTTTGCTGCCTTGACGATCTGTTCGTCCGTCGCATTGCGTGGGTCGTCCACATAACGTTTCAGGAGAAGCGCATAGCCCATCCACTGGCTGTTATCGGCAAAAGCGTCCCTCACTTCCTGCGAAACGGCATTGGTGCCACCCGCCGCGCGAATTTTTTGCAGGGCATCATAGGCAACAATGCCGTTGCGGATATGTTTTTCCGCATTCTGCACAAGCTGGTCGATGCCTTCGATGGGCGTCGTCAGCGAGCGTGTTCCAATGAGGCCCATGACCCAAGGAATACGCACGGCGAAATGCGTTTCGCGCGCTTCCTGATCGGGGAAGCCAAACAGGGTGAACGATGCCGGAGCCGGCTCGGTTTCCCACATGGCTTCAATGGCCGCGATCTTCATCTTCTGGTGCTCGTTGGTGAGATAGCCGCTTTCATCGCCAAGGACGACAACCGAAAGCGATGCCGCAAGCCCGAAGGAAGCCGCAACCGTAAGCGAGCGCTTGGCAAGTTCGACCGAGCGGCCCCGCAGGAGATACCAGGCCGAGATACCCAGCACGAAGATTGATGCCGTGGCATAACCTGCCGAAACCGTGTGGACGAATTTTGCCTGTGCGACAGGGTTCGTCAGCACCGCGAAAAAATCGGTGATCTCCATGCGCATGGTTTCGGGATTGAAGGCAGAGCCAACCGGATTTTGCATCCAGCCATTTGCAATCAGGATCCAGAGAGCGGAAAAATTGGAACCTGCGGCGACCGCATAGGTTGCAACCAGGTGGCCGACCTTGGAAAGACGGTCCCAGCCAAAAAAGAACAAACCGACAAATGTGGCTTCGAGGAAGAAGGCCATCATGCCTTCAATCGCAAGCGGTGCGCCGAAAATATCGCCGACATAATGGCTGTAATAGCTCCAGTTCATACCAAACTGAAATTCCATCACGATGCCTGTGGCGACACCCATAACAAAATTAATACCAAACAGCGTACCCCAGAATTTCGTCATCTGCCGCCAGATAAGGCGGCCAGTCATGACGTAAACGGTTTCCATGATGGCCAGCAACACGGAAAGACCCAAAGTCAGAGGCACGAAGAGGAAGTGATAAAGTGCCGTGATTGCAAATTGCAATCGCGACAGGGAGACAATATCGAGTTCCATCTCACTAAAGCCGGTCAACCCGGCCCTCCTGATGTTGTGAGCTGTGCTTGTGCAAAGCCCTTTTTTGAAACAGATGGTTTTC---AAA-TTTCCATCCATTCCAGTCCTGTAATCAAGCGAGCCGCTGA---AGACC--------------CGCCTGCATGACTCACCTCATGGTTTTGAGGATGTCGTCGAAAAGCGGTTCGCCTTTCCTTACCGATAGAATTAGAGCACCTTGATTTAAAACAATGATGCGATTGCAGATTTTCGTCTCTCGACCGATATGTGCGGCAATAAGAAGCGTCCGCCCGGCCGCTTTTTCAGAAAGGCGCGCCAGCACATCTTCCGCCGTTGCGTGATCCAGACCTTCGGTCGGCTCGTCGAGTTCCCATAGCGGCGCATCGGTCAGAAACAGACGGGCCAGCGCCAGACGCCGCGCCTGCCCGCCAGAAAGGCCCATGCCGCCCTCGCCCAGTGCAGTGTCGAGACCGGCAGGCGCATTCCGCATGAATCCGCCAAGGCCCGCCGCCTGTAGCGCATCGATTAGCTCCGCGTCCGTCGCATCCGGCTTTGCCAGCAGAAGGTTGTTGCGCAGGCTGTCCTGAAAAAGCTCGGTCCTTTGCGTGAGAAGCCTTGTGGGCAGCGCCGCAACAGAACCGCTTTCCGCAGCTATCTCCCCCGCAAGCAGGTTGAAAAGCGTGGATTTTCCAGCACCGCTCGTGCCGACGACCGCGACCCGCTCGCCTTCAGCAATATCGAGATTGAAGCCTTTCAGTGCTGTCGCCG-CGGCGCCTTCATGGCGCACCGACACGTTTTCAAGCACGACAGCCTGTCCCGGCACAGG-----CAGCGGCAGGCAAGCCGCTTTCGCCGGTTCTTCAAGCTGCGGCCCGACCCGGCGCGCCGCAAGCACGGTGCGGCCGAGTTCCATCGCGCCACGCCGCAAAGCTGCAAAAGGCTCCATGGCACCGAGGATAATGAGAATGCCGAGCACGGCTACCGGTGCTTCGATCATGCCCGCCCCGACAAGCAGGCCGACACCGGCCAGCCCTCCGGCGAGAATGGCTGCATGGGCTATGCCTAATCCCGCACCTGTCGCGATCTCGATCCGGTTCAGCGCCTTGTCGGCGCTGCCCATATAAGCGTCGGCACGCACAAGTGCCGCCTGCTGCGCCTCCATGCGGCCTGCCATCAGCAGTTCGGTCTGGCCTGCGACCAGATCAATGGCGCGCGCGCGCAATGCTTCTGTTCCCTTGGCGCGCCGGCGCATGGCGGGTTCCGAGCGCATTGCGGCGATAACAGGCAGACCAAGGCCGATTACAAGCAAGGTGAGCGCAACAAGAAGGCCGAAAAGCGGATGCATGAAGCCGAGCGCCACGCCCGCGAAAAGCGCGGTTGCAAGTGCGGCACCAATGGGCACCAGAACACGCAGATAAAGCGAATCCAGCGCATCGATATCGGCGGTGAGCCGGAAGAGAAGCCGCGCCGGGCGTTTCAAAAGTGCATGCGCTGCGGAAGGCTGCGCCCAGCTACGGAAGAGTTTTTCGCGCAGTGCCGCCAGTACGGCAAGCGTCGCATCATGCGTGACAAGGCGTTCCAGATAGCGCGCGCCAGTGCGCAGGATAGCGAGAAGGCGAATACCGGCCGCTGGCGCAAATACGTCGAAGGCAACCGCCGTCGCCGCACTGAGGCCCGCAATGGCGGTGGCCGTGATGAACCATCCGGACAGGCCGAGCAAGGCGATGCCTGCAAGCACGGTGATGGTCGCCGCCGCGATACCCGCATAAAGTGCCACAGCCCTTGAACGGAAAAACAGCCGCAGGACCGGGCGAAGTGAATGCAAACCCTTCATTCCGCAGCCCTCCGTTGGATGACAGCCGCATCGTCGCCGCGATGATCCAGCCGCACGATGCGATGCATCCTGCGCGCCAGCGTTTCATCATGCGTCGCGACGATCAGGGTCTTGCCCTGAGCGAGCCGCACCAGATTTTCCGCAATTTTTTCCGCCGTTTCATGATCGAGATGTGCGGTTGGTTCATCGGCAAGAATAATATCGGCCTCAGGATCGACGGCGATCCGCGCCAGTGCGAGCCGCAAGGCTTCGCCGCCAGACATGCCTGCGCCATTTTCGCCAATCAACCTATTGCCCGCTACGCCTGCCACATGGCTCAAGGCGGTATCATCGATGATCCCGGCAATGGCTGCCCTGTCCGCATATCGACCGAGCGTGATATTGTGGCGGGCAGAGCCTGCAAAAATATGCGGCTTCTGGCCGACCCAGCTCATTCTCTTGCGAAGAGCAACAGCCGTGCGCGGCTCCAGAAGCGTGTCGCCAATGGTGATTTCGCCCGCCTGCGGCGCGGCAAGCCCCGCAATCAGCGCCAGCAACGTGGATTTGCCATAACCGCTTGGCGCCAGCAGCGCGATATGCTCACCAGCAGCAATATCGAGACTGAACCCCTCCAGCACGACGGGGCCGCCGGAATAGCGAAAACCGACATCGCGTAAGGTGACGGAGGGTGCGCATCGCGCCACTTCCGCCG----ATCCTCCCTCGCCAACCACTGGCATGGTGTGATGCGTCAGGCTTTCCAGCGCGTCGATAGCCGCTTCGCCTGCGGCACGGTCATGCCAGACTGCGGAAAGATCGCGCAGCGGCTCAAAAAAGGCAGGCGCAAGAAGAAGAATAAACAGCCCCTCACCAAGCGTCAGCTTGTGGCCCCAGGCGCCGAATTGCAGCGTGCCGAGCAGATGGAAACCGATATAGATCGCCACCATTGCCACGCCAAGCGCCGCAAAAAGCTCCAGCACAGCCGAGGAAAGAAAGGCGATCCGCAGCACCGCCATGGTTTTTGCACGCAGGGTTTCAGCGTTTTCGCGCAGGCGTTTTGCCGTCATGTCAACGGCGTGGAAGGTGCGGATCGTGGTGAGCCCGCGCAGCCGGTCGAGCAGAAAGCCATTCATGCCGCCAAGCGCCACAAGCTGTTTTTCGCTTGCAGCCTTCGCGCGCCAGCCAATCAGCGCCATGAAAACCGGGATCAGCGGCGCGGCGACCAGCAGGATGAGCGCCGCCACCCATGAAAACCAGAGAACAGCCGCCAGAATGATAAGCGGCACCAGCATGACGCGGTAGCGCACGGGAACGAAGCGCGACAGATAAGGCACCACCATTTCAGCCTGTTCGGCAAGGATGCTTGCGGCCTCACCGGAAGAGGGGCGCGATACATCAAGCGGGGAGCGCCGGGCAAGTGCCGCAAAGGCCTTTTCACGAAGGCTTGTAAGTTGTAAGCGGGCGGCATCGAAAGCCTGCGTGCCACC-GCGCGCATCCAGAACGCTGCGAAGGCAGCCAATCACAAACAGAGCGGCGGCGCAGTAATAAATGGAGCTGTCAAAGCCGGTATCGGCGAGCCGCCCCGCTGCATAAGCCAGAAGGGCCGCCTGCGGCAGCCAAAGCACTGCCGCGAGCGTTTGAAACATTGCCCCCCGTTTGAGCAGGGACGGCAT----------TGC--GCGGCGCTGGCGTTTTCCGTCACCTGCCGTTCTGCCGTCTTCTGCCTTCAGGTCTTCCGTTCGGGGGGCAACGGATGTCACTCTCGCTTAGGCTCCTTCTTGGCCGATGTTCTTCCGCGTCCGAGCGCCACGATCCTGTCTGTGGTCTCAAGAAAGCGGGTAACTTTGGCGCCGAGCGCCAGAAGGCTGGTGAGCCGGTCGGTGTCGAGTTTCTTGACGTCGTCATACCAGTTGGTCAGCCGTTCGATCAGGCTGTACATGTCTTTCATGCGGTCCTGGGCATAACGATCACTGTCATCCTGCGGCTGCTCCATCAGCACTTCCCGCAGCACACTCAGGGTCGGGTCGATCTCGCGCTTCTTACGCTCTTCGGCAAGCGTGCGCAAAATCTGCCACACGTCGTCCGGCGTTGTGAAGAAATCGCGGCGGTCACCTGGAATGTGCTTCAGAAGCACGAGGTTCCAGCCCTGCAACTCGCGGATACCCATGGAAACGTTGGATCGTGAAACGCCGAGCGCCTCGACGATCTCATCCGCGCAAAGCGGCTCTGGCGACAGATAGAGCAGCGCATAAATCTGCCCCACCGTACGGTTGATGCCCCAACGGCTGCCCATCTCCCCGAAGTGGAGAACGAACGACTGAACGATTGGCGACAGTTCCAAAA-TCTCTCTCCCGTAAATTCTGAATTTTCAGAAATTACTGAAATCCAGATAATCCAATTGAACCAAACCTTCAATCCGCATGCCCGATGC---AGGCCGCATCAGGACAATTGGCCGCAG-CCCGCGCACTCCTCCAAATGGC----------ACGGGCCACCCCTTCCGATCCCTTGGGAAAGCGAACAGGCGGGCACAAGGACTTGGCAAATGGTGAATATGCTTTCTGAACAGCGCGATAGCCTGCCTGGAGACACACTCCAGAACCGCTATCGGCACATTCAGGGACAAGCAGGCAGCCCTTCCCC-CCGGAAGGCCGCAATTTCCCCATTTCACACCGCGCAGGCACCCTGATTCCGGCCTCCTGCGCACCCTCGGCCTTTCATGCTCACCGACCCTGAAACGACTCGGAAGATGAAGGCAACTCCTTGCTGTCCCGGGTCCGGTCGCGATGAAGCACGGCGCGGCTGAGCAGCATGAGCGTTACCGGCGTTGTGACAACCACAAAGACGGTAATCAACACTTCATGCAGAATCGGCTTCGATTGCAAGATGGAGAAAAATATTATCGACGCGAGCAGGATGCCCCCTGCCCCAAACGAAGAGCCGATCGTGGGCGCATGGACACGTTCATAGAACGTCTTGAAACGCACGAGCCCGATGCAGCCGACGAGCGTGAGAAAGGCTCCCGCCACCAGAAGAAACGAAACAAGGATCGCGGCCCAGAGCGGAAAATCGGCAGCCTCTATCATTCGATCACCTCGCCGCGCATCAGGAATTTGGACAGCGCCACCGTGGCAACGAAACCCAGAAGGGCGATGATGAGCGCGGCCTCGAAATAGATGATGCTGCCCGTGCGGATGCCGAAAGTGAGCAGAAGCAGGAGCGCGTCGAGATAAAGCGCATCGGTCGCCAGAATACGATCCTGCG----CGCGCGGACCAACCAGCAGGCGATAGACCGCGCAGCCCATGGCTGCAACGAGCATGACCTGAGCGGCAAGCAGCGCCCAGAAGATGAGAACTGCGCTCATGCCGATTTCTCCCCTTCAACGATATCCACCGCACCGAAAATCTCGATCAGCGGCCGTTCGTAGCGCTCCTTGATAAGATGTCGCCAGGTTTCGGCATCTTCAAGGTCGAGAACGTGGATGGTAAGTATCCCGCGCGCGGCATTATAGTCCACCCATGCCGTGCCGGGGCTGGCTGTAATCATGCAAGCAAGAACGGCAAGCGCGGTGCGATTTTGCAGCTCAAGCGGTATCACCACAAAACCCGGATGGCGCTGGCGCCCCGGCGACAGGATGAGCCGTACGACCGCGATATTCGAGCGCAGGACATCAATGCTGGCGGCATATAACAGCCAGATCATCATGCGCGGCGAACGTATATGGTTTTTCTGCGGCTCCAGCGCCATCATGACCCGGCAGGCACCAAACGCGATCACCAGACCAAGGATGAACTGCGCGCGGGTAAAACTATTGAGCAGCAGCCAGAACAGGACGAGCGAAACGAAGAGCAGCGGATAGGGAAGGATTTTCTTCATTGCGCGCCCGCCGTTTCTGCGCCAGTGCGCGGCGCCCTGAGGACACTGTTGATATAATCATCCGGATTATGCAGCGAGCGGGCTGTTTCATCCATATAGCGCATAGTGGGACCGGCCGCGATAGTGAGGGCGAGGCACACACCCAACAGACCGGCAATCGGCACCACTTCACGCACCAGCACACGCGGCACATTGCCCTCCAGCGAAGCCCAGAAAGTGCGGATGCCGGTTCGCGTCATGGCTATCAGCGCCGAAAGGCCGGAAAGCAGGATAAGTGAAACCAGCACCCAGCTTGCCGCGCTGACCGGCGCGGTGAGCTGGGGGGCAGAGCCATCTCCATTGAACACCGCCGTCAGAATGAGGAACTTGGCGAGGAAGCCGGAGAATGGCGGCAGGCCGATCAGCAGGATAGCGCAAATGCAGAAACATGTGCCGAGAATGGCGAGCGTGGCAGGCAGAACCGTGCCGACTTCCTCCTCGTCTTCTTCCTCCTCGTCATCGCCATAGGCCTCCATGGTAACGGCAAGAACGTTTGCGGCTGCATCCTGCCCGCGCTCGACCAGCTCGATCAGCAGGAAAAAGGCAGCAATGGCGAGCGTAGAACTGACCATATAGAAAAGTGCGGCACCCGTCATTGCCGTATTGCCGCTGCCGATGGCGGCAAGCAGTGTGCCGGACGACACCAGAATGCTGTAGCTGGCAAGCCTGCCCATTGCCTGCGAGGCGACGACACCGATAAGGCCGAAGGCCAGCGTGATCATGCCGCCGAAATAAAGCCAGTCATTGCCGAACCCGTAGGATGAACCGGCGCTGATGCCGAACATCAATGGCGACAGGCGCAAAAGCACATAGATGCCGACCTTGCTCATGATCGCAAACACCGCTGCAACAGGTGCGGCGGCAGCGGTATAGGCCGGTGCAAGCCAGAAATTGAGCGGCCACATGCCCGCCTTGATGAGAAATGCGACACCCAGCACTGCGGCGCCAGCTTCCAGCAACATGCGGTCTTGCGCCGCCACATGCGAAATGCGCTGTGCCAGATCTGCCATATTGAGTGTGCCGGTGACGCCATAGATCAGGCTGACACCGATCAGAAACAGCGATGAAGCAACGAGATTGACCGCGATATAATGCATCCCGGCCTTGACGCGCGCCGGGCCCGAACCATGCAGCGCAAGACCGTAGGATGCTGCCAGCATCACCTCGAAGAAAACGAACAGATTGAACAGATCGCCGGTGAGAAAAGCCCCGTTGAGCCCCATCAGGAGAAGCTGGAAAATCGTATGGAAATGCGGGCTCGCCTTGTGCCAAGAAGCAAAGGAAAAGCTGAGTGCGGCCAGACCGAGCAGGCTGGCCAGCACGAGCATGAGTGCCGCCAGCCGATCCAGCACCAGCACGATGCCGAACGGTGCCGGCCAGTTGCCGATCAGATAGACAATGGCTTCGGGAGCCTTTTCGCTTGCCATGCCGACAAGTGTGATGGCAAGCGCAATCAGGCAGACCATGGATACGAAGCTGATTGCCATTTTCAGCCTGCGCCGGCGCTCATCGAACAACAGCAGCACCGCCGCCGTGACGAGCGGCAAAACGATGGGAGCAACGACGAGGTGTGTTTTCCAGTCCATCGTCAATTCTCCTTGCCGTCAACATGGTCGGTTCGGGTCAACCCGCGCGAGGCAAGCAGCACGACAAGGAAAAGCGCCGTCATGGCGAAACCGATGACGATGGCGGTCAGCACCAGTGCCTGCGGCACGGGATCGGTGTATTGCGCGGCCTGCACATCCAGCCCGGATTCCAGAACCGGCGGTGCATCGGTGCGCAGCCGCCCTATCGAAAAGATGAAAAGATTGACCGCATAGGAAACGAGCGACAGGCCAATGGCAACCTGAAAGGTGCGGGGACGCAGGATGAGCCAAACGCCGGAAGCCATCAGCACGCCGATTGCAAGAGCGAGAACAAGTTCCATCAGTTCTCCTCCTTCGCTGCCGCCAGTTTTTCGACACGATGCTTGCGGATCGACTGGTGCGCCAATGCGATCAGCACCAGCACGGTCGCGCCCACGACCAGAAGAAAGACGCCAAAATCAAACAGAAGCGCACTTGCTATCGGCATTTTCCCGATATGCGGAATTTCGGCATAGCGGAAGAAGGATGTCAGGAACGGATAGCCGAAAAACCACGCGCCCATGCCCGTTGCGGCAGCAAATAGCAGACCAAGCCCGATCCAGCGCAAGGGCAGGATGCGCAATCTGTCTTCCACCCATCTTGTGCCAGAAGCCAGATATTGAAGAAGAAATGCAATGGCAAGCGTGATGCCGGCAGCAAAACCGCCGCCTGGAAAATCATGCCCGCGCAGGAAAAGATGCACGGCAAGAACGATAATGACGGGGAAGAGCCAGTGCATGATGACAGATGGCACCGCCAGATAATCTGCAAGCGTCTCGCCCGCCTTGCGGCCCGGCATTGCCTCGTCATAGGCGTCCTGGATTTTCTGCTGGTCGGTCGAACCGGTACTCTCAGGCGCAGGGCGGAAACGGCGCAGGAGCGCAAAGACCGTGAGGCTGACAATGCCAAGCACAGCAATTTCCCCGAACGTATCGAAAGCGCGAAAGTCAACCAGAATAACATTGACGACATTCATGCCACCGCCACCCGAATAGGCGTTTTCGAGGAAATAATCGCCAATACTGCTGGGCGACGGGCGCGTCATCATCGCATAAGCGATGACGGCTACACCCGCCCCGCTGACAACGGCCAGGGCAAGGTCGCGGTAGCGGCGCAGACGCGGACCGAAATTGACAGAAGCTGCGGCGTCTGGGTCTTCCCAACGTTTTGGCAGCCAGCGCAGGCCAAGCAGCAACAGAACCGTGGTGACGATCTCGACCAGCAATTGCGTTACCGCAAGATCCGGCGCGGAAAGCCAGACGAAGGTGATGCAGGTGATGAGCCCCGCCCCGCCGAGCAGGATGAGCGCTACAAGCCGGTGGAACTTTGCCTGATAGGCAGCCCCGACGGCACATGCGCCGCCCAAAATCCACAAGCCCGCGAAAATGGGATCAACGGGTTGCACGCCAAGCATGCCCGTGGGGATGCCCGCTTCGAGAATGGGCCATGCGGCTGCCACCACGGCAAAGGCCACGACAATGCGAAGTTGCGGCCGCAAACGGCGTGTGGAGAGAAAGGTTTCGGCCTTGCGCGCCCAGTTCCATGATAGCGTGACCAGCACACGCTCGAAAATACGCTGCCCTTGCAAATGCCGGAAGAAGGGCGGGCCGTCCTCGCTCGTCGCCAGATAGTTTTTCAACAGCCAGTGCAGCAATATGCCACCGACCATCGCGACGATACTCATCATCAAGGGCAGGTTGAAACCATGCCAGACGGCAAGGCTGTACACCGGTGTTGCCTGCCCCAGAACGGATATGACCGCTGAATGCAGGAACGGGCCGATGGAAAGCCCCGGCACAATGCCGATCAGAAGGCAGAGCAGCACCAGAAGCTCGATCGGACGCCGCATCCAGTGCGGCGGCTCATGCGGCTCCTTTGGCAGATCGTGCGGCGGGGGGCCGAAGAAGGTTGAATAGATAAAGCGTACCGAATAGGCGACCGTGAAAATACCGGCGATTGTCGCCACATAAGGCGTAATCGTATCCAGCCACGAAACCAAGTGGGTTTCGACGGATTCGGCAAAGAACATTTCCTTGGAAAGGAACCCGTTGAGCAGCGGCACACCTGCCATGGCGGCACTCGCCACCATGGCGAGCGTGGCTGTATAGGGCATAGGCTTCAGCAAGCCGCTCAGCCTGCGCATATCGCGCGTGCCGGTTTCATGGTCGATAATGCCGGCCGCCATGAAAAGCGACGCCTTGAAGATTGCATGATTGACCATGTGGAAGATTGCAGCCACCGCCGCAAGCGGGCTTCCAAGGCTCAAAAGAACTGTGATGAGGCCAAGATTGCTGATGGTCGAATAGGCAAGTAGCCCTTTCAAATCCTGCTGGAACACCGCAAAAAAACTGGCGATCAGCAGGCTGATAAGCCCGGCCCCCCCTAAAATCCAGAACCATTCTTCCGTACCGGCCAGCACCGGCCACAAGCGCGCCAGCAGGAAAACACCCGCTTTCACCATTGTTGCCGAATGCAGATAGGCCGATACCGGCGTTGGCGCCGCCATGGCGTTTGGAAGCCAGAAATGGAACGGAAACTGTGCGCTTTTCGTGAAGGCGGCGAGCGCAATCAGGACCAGAATAACCGTGTAGAGCGGATGGGCGCGGACGAGATCGCCCGCGGCAAGCACCCTGTCCAGATCATAGCTTCCAACCACATGACCAAGCAGCAGAACACCTGCCAGCAGGCAAAAGCCGCCAATGCCGGTGACGGTAAGCACCATGCGCGCACCATCGCGGGCGCTGGCATTATGGTACCAATAGCCAATCAGGAGGAAAGAGAAAACGCTCGTCAATTCCCAAAAGACGGCAAGCAAGACGATATTGCCCGACAGTACAATGCCGAGCATCGACCCCATAAAACCCAGAAGGAAAGAGAAGAAGCGCGGGACCGGATCTTCCGGCGACATATAGTAACGCGCATAAATAACCACCAGCAGGCCGATGCCGGTAATAAGCATGGCAAAAAGCCATGCAAAACCATCCATGCGCAAGGTGACGTTGAGGCCATAGGCGGGGAGCCATTCCAACGTACCATGCAGAATCTTGCCGCCCGAAACGATGGGATAAATACTGGCAGTGGCCACGAAAGCCACAAGCGCGATTGCTGCTGTGAACCATGCCGAGCCACTTCTGTCAGCCCGCCTGAAAAGACCCGTGATCGCGCTGCCAAGAAATGGAAGAAGGACAAGCAGGAAAAGTATTCTGCCGTCCATCGTCATGCGCCACTGGCCTCCAATCCATTACCGATGTTGATCCGAAGCAAGCACCGCTCGATGATACAGCAACAGGAGCGTGCCGGATAGTTGTCGAGAGGAATCATATGTTTCAATGTTTTTATTATGACGGGAATAAGAACATTATGGCAATAGCTTTCAATGGCTTATCGTGATTATTTAACGGATTTTATC-TATATTTTACGAGAAATTCTATAATTCGCCATCATGACCGTTCGGCACTGTGCCAATAC--GATT------CATATTGGCGTGCAATTCTTGCAGAGGAGCGGATCGATAATCTGGGCGCGGAAATGAG-TTTTCCGCTTCGCAGGATTCGGTTTCCGGCGGCGTCCGTATGCTGGCCGAAAATCGTGATGCCGCGACCGATCTCGTGGCGCTTGCCGTCAACGAGCCGCGCTTCGATCAGGAAGCCATCGACCGCATTCGCCAGTAGATTGTTGCAGGCATTGAGGCCGCACAGCGCAATCCGTCTACGATTGCGTCGCGCAAGTTTGCCGAAGTGCTTTACGGCAACCACCCTTATGCGCGTGACGATGAGGGAACCGTGAAATCCCTGCAATCGATCAGCCGCGATGATCTTGCGAATTTCCATCGCAAGAATTTCGCCCGCGACAAGCTGACCGTTGGCGTTGTGGGTGCCATCAACGCCAAGGATCTGGGCGTCATGCTCGACAGGATTTTTGGCGACCTGCCCGCCTCGGCGGAACTGGTTCCGGTGCCGGATGCGAAGCTTGCGCTTGGCACCACCACCAGCCTGAATTTCGATATGCCGCAGACGTCGATCAGCTTCGTCTACCCGGCCATTCCGCGCAAAGACCCTGAGTTTTTTGCCGCCTATCTGATGAACCATATTCTGGGCGGCGGTTTCACCTCGCGTCTTTATAACGAAGTGCGTGAAAAGCGCGGCCTTGCCTATTCGGTGTCCTCGTCCATGGTCATGCACGACCATGTTTCCGAACTGATGATTTCCACCGCCACCCGGCCTGACAAGGCCCAGGACTCATTGAAAATCATTCGTGAGCAGGTTGCCGCCATGGCCAATGACGGCCCGACCGAGGAAGAGCTTGCCGCAGCCAAGAGCTTTCTCAAAGGCTCCTATGCGGTGAACAATCTCGATTCGTCGGGAGCTATTGCCAATACGCTGGTGAGTTTGCAGGAAGCCGGGCTTCCAAGCGATTATATCGACAAGCGTTCCGAACTCATCGATGCTGTCACGCTGGATCAGGTCAAGGCCATTGCCTGGAAACTGCTTCAGGCCGAGCCTGCGATCCTGATCTATGGACCGGCGCAAAGTTAAAAGGTGTCCCG-TGGATAAGGCCCTGTCGTCATCGCCCCGTTTCGCCGTTGCCTTTGGCGGCGGCGGCGCGCGTGGCATTGCCCATATTCATGTCGTCGATGTGCTGAACGAATTGGGCATCCAGCCCGTTGCCATTGCCGGATCGTCCATCGGTTCCATTATCGGTTCGAGCATGGCGAATGGCATGTCCGGCAAGGACATATATGACTATATGGCGTCTATCTTCACCAATCGTTCGGAAGTCGTCAGGCGCATGTGGCAGACCCGCCCGGCCCATTGGGCGGAGTTGTTCAAGGGCGGGTTGCGGGTCAGCCAGTTCAATATCGAGAAAGTGCTGGATGTTTTTCTGCCCGACAGCTTCCCATCCAATGTGGAAGACCTGAAAATTCCCATGACCATTACGGCGGTGGATTTTCATGGCGCGCGGGAGATTCATATAAGCGATGGTGATTTACGCTCGGCCATAGCTGCGTCCTGCGCCATTCCACCCGTTTTTGCGCCGGTGCGCCGCAATGGCCGCATTCTGGTCGATGGCGGGCTGTTCAATCCGGTGCCGTTCGACCTCCTTTTCGACAAGGCGGATATCGTCATCGGCATCGATGTGGTGGGAGGCCCGGTCGGCCCCGACGATCATATGCCCACCACGTTTGAGGCGGTGATCGGCACCAGCCAGCTTACCATGTGCTCGATCATTGAAAACAAGTTCCGCTATCGCCCGCCGCATATTTTCGTCAGGCCCAATGTGGAGCGGATCGGGCTGCTTGATTTCCTGAAATTCGAGCAGGTCATAAGCCAGAGCGCAGCGGTGCGGGACGAGTTGAAACGCGCGATCGAACAGGCGCTCGATGGCAAGGTCGCCCCGAT----------CCTGCCGGAAAAATTGCCTGATCTTTGATAAGGAAGCGGGTTACTCCGCGGCAACGGGTGCGGCGGCCGTTTCCTGCGGGGATGGCGCGCGCTGCCCATCGTCCG---ATTTGTCGATGCGCTGGCCCTCGCGCGTGGGCTTGACCAGCGGTTCGGGCGTAACTGGCTTGTTGAAAAGCAGGTGGCGCCCCGCCATGATCCCCTCTGATGCCTGCACATGCAGCCGGTCTTCGTCGCGCTGGCGCACATCTTCGCGGATCGCATAGGCATTGGCTTCGGAAAGGCCCAGCCCCTCCAGCGTGCGCTGCCCGAACAGAAGGCCGGATTCAAAGGTTTCACGCAGCTCGTATTCCACACCCTGCGCGCGCAGTTGCAGCGTATGTTCGCGGTCATAGGAGCGCACGAACAGGCGCACGTCGGGATATTCCGACTGGATCAGATTGACGATGTGGTTGGTCGTCGATTTCTTGTGCGTGCAAATGGCAACGATCTTGGCCTTGCGGATGCCTGCCGCTTCTAGCACATCCTTGCGGGTGCCATCGCCAAAATAGATGCGGAAACCGAACTTGCCGGCCGCGCGGACACGGTTGGAGGAACTGTCGATCACAGTCACATCAATGCCGCCGGCAAGGAGAATCTGTGCCGCGATCTGCCCGTAACGCGAGAAGCCGATCATGAGGACATCCGAGCCCGCGCCGTCGAAATTTTCCTCGATTATATCGTCGGCCTTGTCCTTGATGAGAAGCCTTGAACCGATGGCGACGGAAAGCGGCGTCAGCGCCATGGAAACGGTGACTGCTGCGACCAGTTCGGAACCGAGTGCGCTGGAGATGATTGCCGCAGCAGAGGCGGCGGAAAAAAGAACGAAAGCGAATTCACCGCCCTGCGGCAGCAGGAAGGCAATGCGCACCGCATCATTGTGACTGGAGCGGAAGATGCGGCAGAGAAGGTAGATGATGACAATCTTCGTCGCCATGAAAATGGGGACGGCGGCAAGGATCACGGCCCAATATTCCAGGATAACGGAGAGGTTGAGCGAAAGCCCGACTGCAACGAAGAACAGGCCGAGGAAAATTCCGCGGAACGGTTCGATGTCGGCTTCCAGCTCATGCCGGTAGGAGGATTCGGCGAGCAGCACACCTGCAATGAATGCGCCCATGGCCATGGAAAGGCCCGCATATTGCAGGAGGCTTGCCGATCCCAGCACCACGAACAGGGCGGCTGTGATCATCACTTCGCGCGCACCCGTATTGGCGATGATGCGGAACATGGGATTGATGAGATAGCGCCCGGCAATAACCAGTGCGGCAATCGAGGCAATGGCCGTGGCAAGATGAAAGCCAGCACTTGCCTGCGAGGGTTCATTCGGCGAAAGGGCGGGAATGATTGCCAGAATGGGCACGATGGCCAGGTCCTGGAACAGCAGGATGGCGAAGGCGCGCTGCCCGTGCTTCTGGTTGGTTTCGGCACGGTCTTCCAGAACCTGCATGGCAAAGGCGGTCGAGGAAAGGGCAAGGCCGAAGCCGATGATAATGGCGGCTTCCGTATCCAGCCCGGCAAGATAGACGCCAAGCGCGGCCAGCGCCGCGCCGCACAGGAGTACCTGTGCGGTCCCCAGACCGAAGATCGAATGGCGCAGCGACCACAGGCGTGAAGGGTTCAGTTCAAGCCCGATGATGAAGAGCAGGAAAACCACACCCAATTCGGAAAAATGCAGGAATTCCTCGCCATCCGCAATGAGGCGCGCGACCGGGCCGATGGTGATGCCCGCAGCAAGATAGCCAAGCACGGTGCCAAGCCCCAGTCGTTTGAACAGGGGCGCGGCGATGATAGCACCTCCCAGAATTATCAGGCTCTGTAGGTAAAGGCTCCCGCCATTTGCGACCATACTGTGCTCTTGGTATTTGAAG-ATTGTAGATGAGGTTGCCTTGAAGACCCCCGATTTCGGCAATATAGAAACAAGATATGGCTGCAATCAGCCCGATGTCGAACAATTTGACGATTTTTTTTGGCAGGTCCCGATTG-GGGATAGTCGTGGATCAGGGCTTGCAGCCAGGCGGCAGTGAGCCTGCAACGTTTGGATTGTATAATGATTTCAGATAATTCGGCAGATAAACTCGTAGAACGCGCTGCCGAACTGGTGGCTGCTGCAAAGCGCGCTGGTGCGGACGAGGTTGACGCGGTTGTGATGCGCGCGCGTTCTGTCAGCGTGTCTGTCAGGCTTGGCAAGGTTGAGGGAACCGAATCGTCAGAGAGCGACGATTTCGCGCTGCGCGTATTTGTCGGGCGTCGCATTGCCAGCGTTTCGGCCAATGCGGGCGCCGACCCGCACCGCCTTGCCGAACGTGCGGTGGCCATGGCGCGGGTGGCGCCGGAAGATCCTTATGAACGATTGGCCGATCCGTCGCTTCTGGTAAAATCGCCGCGCGATCTCGACCTGTTCGATGCGACCGAGATCGATACCGCGCGCCTGACCGAAGACGCGCTTGCAATGGAGGCGGCGGCTCTTGCTGTTTCAGGCGTAACCAATTCCGGTGGTGCGGGTGCATCACGGAGTCTTGGCGGGATGGTTCTTGTCACCTCCACCGGCTTTTCCGGCCATTATGCGGCCACGCGATTCGGGCGTTCGGTTTCGGCCATTGCGGGCGAAGGGACCGGCATGGAGCGCGATTACGATTTCAGTTCGCGCCTGCATTTTGCCGATCTCGACGCGCCGGAAGCTATCGGGCGCAGCGCCGGGGAGCGCGCCGTGCGCAGGCTGGGCGCCCGGCAGGCAAAGACCGGCCCGGTGACCGTGGTGTATGATCCGCGTTTGGCGCGCGGCATTGCCGGGCATCTGGCAAGCGCCATCAATGGCGCATCGGTTGCCCGCAAGACGAGCTTTCTGCGCAACAGTCTGGGCAAGCCGGTTTTGAAACAGGGCATCAACGTCACCGACAATCCGCTGCGTGTGCGCGGCCCGTCTTCACGTCCTTTCGATGGCGAGGGCATTGAAGGCCAGCCGCTTACGATGGTTGAAGACGGTGTGTTGCAGCATTGGCTGCTGTCCGGCTCAAGTGCGCGTGAGCTTGGCCTTCAGGGCAACGGGCGCGGCGTGCGCTCCGGTTCGGGCGTCACGCCAGCCTCCACCAATTTTGCCATCGAACCCGGTACCCAATCACCGGAAGAACTGATCCGCGCCGTTGGCACGGGCTTCTATGTAACGGAAGTGTTCGGGCAGGGCGTGGACATAATTAGCGGCCAATATAGCCGCGGCGCATCCGGTTTCTGGATCGAGAATGGCGAGCTTGCTTACCCGGTGAGCGAAGTCACCATCGCGTCGAACCTGAAGGACATGTTCCTCAATATGACGCCTGCGTCCGACATCGACCGCAATTTTGGCATGGCTGCGCCGACCCTCGTGATCGAAGGCATGACCCTTGCCGGAAACTGACAAATATAGCGATATCGGCACGGAACTTGATTTGCTGCGAGAGGCGGCGCGCGAGGCCGGGCGCATCGCCATGCATTATTTCGGGCGCTCGCCGGAGGTCTGGCTGAAGGATGGCGTTTCGCCGGTCAGCGAGGCCGATCTGGCTGTGGACCGCTTTCTCAAAGAAACGCTTCTTGCAGCGCGGCCCGATTACGACTGGATTTCGGAAGAAACCGTCGATGAGCGGGCGGCGGCTGAACGGTCACGCGCTTTTGTTGTCGATCCCATCGATGGCACGCGCGCCTATATTGGCGGGCAGGATCAATGGTGCGTGAGCATTGCGATCATTGAGAATGGATCGCCAGTT-GCAGGCGTTCTGGAATGCCCGGTGCGCGAGGAATTGCTGGAGGCGGGCAAGGGGCTCGGCGCCCGGCAGAACGGATGCCGGATTCATACG----AAAGTGCCTCTTGCGGGGGAGGAAATTACCATTGCTTTCGCGCGCAACCAGATCAATGCCCTGCCGGAGCAATGGCGCGGCCCTGTGCGGGTTCATCCTTACGTGCCGTCGCTGGCCTATCGCATTGCGATGGTGGCGCGCGGCGACATTGCGGGAACCTTCATTCGGCCAAATTCGCATGATTGGGATCTGGCTGCGGCGGATCTCATTCTCAGTGAGTCGGGTGGGGCAATCCTCACAAGCAAGGCTCTACCGCTCGTTTATGGCGGGCCGACGAGGAGCCACGGCGCTCTTGTTGCAGCCAGCGGAAACTTGCTACGGGAAATGTTGAGTGTTGTGGCAGACCAGCCATTGAGCTAAATCATGCCGCGAAAGAAAATTATTCAGGGATTCATCTCATGAGCGACGCAGGCGACAATAAGCAGCTTCTTCATCTGGTGTTCGGGGGCGAGTTGAAAAAGCTTGACTCTCTCGAATTCCGCGACCTTCAAAACCTCGATATCGTCGGTATCTACCCCGATTATGAGAGCGCAAAGACGGCCTGGAAGTCCAAGGCCCAGCAGACCGTTGATAACGCCCATATGCGCTATTTCATCGTGCATCTGCACCGGCTCCTCGACCCGAACAACATGACGCTGAAGGCGGAATAGGCGCCTTTATCCGTTGCCGGCGAATATCGCATGAAACATGAAGATGGCGTGACGGAGCGGGGTATGCAGAAGAAGAAGGGCGGCCTGGCGAAGCGTCTGTGGCGGCGTATTCGCGGGCCTCTGGCGCGCTCTGCGGCGGTAAAGTCCATTCTTGTCTGGCTGATCGCTTCCTATCTCAAGCTTGTCCATGCAACCAATCCGCGCCTGAAGGATTCGGCCAGTTCGGAGGACATCGTTCACGATTTCGCTCCGTTCATCGTCACCTTCTGGCACGGCCAGCACCTGATGGGGCCGTTTCTGCGGCCAAAGGGGCTGGAGCTGGTTGCCATGTTTTCCCGCAGCGCGGATGCCGAGCTCAATGCCCGTGTGGCGGAGAAGCTGGGGCTTCTCACCGTGCGCGGTTCCGGCGGGCGCGGAACACGCGCAAACCCGGAAAAAGGCGGGGCGCGTGCGCTTCTGACCTTGAAAAATGCATTGAGAAAAGGGCAATCTACGTCAATGATCGCTGACATTGCCCATGGTAAGGCCCGTGAGGCTGGCGAGGGGATCATTTTGCTGGCAAAATTATCCGGCCGGCCGATCATTCCGCTTGCATATGCCTTTTCGCGGAACCATGTTCTGGAAAAGACGTGGGACAAGACGACAATTCCGCTCCCGTTCGGGAGATCCACCATCGTGCGTGGCGATCCCGTATGGGTGGATGCCGATGCGGATGACGTGCAACTGGAAGAAAAGCGTGTGGAACTGACACGTCAGCTCAACAGGGCGACGGACAGGGCCTATGCAGCATTGGAGAAAGCGAAATGAGCGAACGATGGGCGCGCAGCATATTGTCAGCCTACCGTTTTCTCGGCTCAGCCGCTTATCCTTTCGTGGGAAGCTACATCGCCTACCGTGCCTCGCGCGGCAAGGAAGACCGCTCCCGCCGTGGCGAACGCTATGGCAAGAGCGCGATTGCCCGCCCGCAGGGGCCGGTTATCTGGGCGCACGCGGCAAGCGTGGGCGAAACGATTGCGCTTGTGCCGCTGGTCGAGCGTATTGTCGCGACGGGCATCCATGTCGTGATGACGACGGGAACCGTCACCTCTGCCAAGGTGGTGGCAGATCAATTAGGTTCGCGGGTCATTCATCAATATGCACCGCTCGACCTGCAACCGGCAGTCGATCATTTTCTCGATCACTGGAAGCCGGATCTCGTGATCGGCTGCGAATCCGAAGTCTGGCCCGCCACGGTGCTGTCGCTCGGCAGCCGCCATATTCCGCATGTGCTGGTGAACGGGCGCATGTCCGACCGCTCCTTCGCTGCCTGGCAGAAGCGCCCAGCACTGGCCGAAGCCCTGTTTGAAAATTTCGCGCATGTGGTGGCCCAGTCTGAGCTGGACGGTGAACGTTTCCGTGCTCTTGGCGCGCGCCCCGTCAGCGTGTCCGGCAATCTCAAGGTCGATACGCCGCCGCCGCCTTCTGATCCGCAAGCCCTGTCGCTGATGCAGCGCCAGGTTGCAGGCCGGCGCACATGGGCGGCCATCTCCACCCATGACGGGGAGGAGGAAATTGCCGCCGAAGTGCATCAGATGCTGAAGATGCGCTATCCGCGCCTTATCACCATCATTGTTCCGCGCCACCCGGACCGCGCACCGGCCATTGAAGCGATGCTTGCCGCCAAGGGATTGAAGGTTGCCAGAAGAAGCACGGGCCAGCCGATCGAAGCGGATACGGATGTGCTTCTGGGCGATACGATCGGCGAAATGGGGCTTTATCTGCAATTGACCGAGATTGCCTTCATCGGCAATTCGCTGACCAAGGAAGGCGGACACAACCCGCTGGAACCGGCCATGATGGGTACGGCCGTTCTGACGGGGCGCAATGTGCAGAATTTCCGCGAATCCTTCCAGCGCCTCATCAAGAATGGTGGCGCACGCATCGTAAAAGACCGCAACATGCTGGCAGGCGCGATCAATTTCCTGTTCAACAACCCGCAACATCTGCGCGCTATGATCAATGCCGGCGTGACCACGGTGCGCGACATGCGTGGTGCACTGGATCGCACGCTTGCCGCACTTGAACCATTCATCCAGCCGCTGGTCTTGCAGGCGCAATTGCCGGGCAACCGGAACGAGCCTGCGT-TCAGTCTGGACGAGCACTGACCATGGCAAGCGAGGCGCCGCCTTTCTGGTGGGACGAACCTGATTGGCGCGCCCTTGCGCTGGCGCCAGCCGCCTGGATTTACGGAAGGGTTTCCGGTCGCCGCCTCATCAGGGCCGTGCCGCCCAGGGTTTCCCTGCCCGTTCTGTGCGTTGGCAATTTTACGGTTGGCGGCGCGGGCAAGACGCCCACGGCCATCGCTTTTGCCAGAGGGGCGATTGCGCGGGGCATGAAACCCGGCATCGTTTCGCGTGGCTATGGTGGCAATTATAGCGGGCTGCATCTGGTCGATCCCGGCCATGACGGCGCGCGGCATGTGGGCGACGAACCTCTGCTTCTGGCGCGTCATGCTGCGGTGGCGCTCTCGCCGGACCGGGTAAAAGCAGCCGAATATCTCAAATCGCTGGGCTGCGATTTCATCATTATGGATGACGGTTTCCAGAGCGCGCGGCTTCATGCCGATTTTTCGCTTCTGGTGGTGGATGCTTCGCGAGGCATAGGCAATGGCCGGGTGATACCGGCGGGGCCGCTGCGCGCACCCCTGACGGACCAGATGCGCAAAACCGACGCGCTGCTATGCATCGGCAAGGGAAATGGGGCTGATTTCGTGATCCGGCAGGCCGCGCGGGCTGGAAGGCCGATCTATCACGCTCAGTTGCGGCCCTCGTCGTCAGCCACGGTGGCGGGCAGGCGCTGGCTTGCCTTTGCGGGCATCGGCAACCCGGACAAGTTTTACGAGAGCGTTCGCCAGGCGGGCGGTGAAGTGGTGGAAACGCATTCCTTTGCCGATCACTACAGCTTTGAGCCTGACGATATTCGTGGCCTGGTGGATATGGCGCGGCGGCAGGGGCTTGGCCTCATCACCACGGCAAAAGATCATGTCCGCCTTGCAACAATGCCCGGCGTTCCGCCGGAGTTCCTGTCGAAACTCGCGGTTCTCGATGTCGATCTGGAATTTGATCGCACCGATGCGCTTGACCATATTCTTGATACGGTTGTCGAGCGGTTCAAAAGCCGCCTGCATGGGTGAGAAGGCTGAAAGATCAGGCCTTTTTGCGGCTGCGCAGTTCCGGGTTCATCTCAAGTTCGCGCTCGAAGGAGATGAGGCCGCTCGCATAGGGTTCCTGCCGCGCGACGCTCCAATATTTCAGCTCGTCGAGCGGGATGGGGGCGCCCGTCACGGCGCAGCTAACGAACGAACCGTGCTTGACGATTTCATAGTCGCCATCGAGATAACGCAGGACAGCTTCCGAGGAGCGGGGCGATTCAAATCTGTTCATGTGCCTAAAACCCTTTGTAGCAAACTTTAGCAGAGCAGGCCGCCTTGCGTCCAGACCATGTCTCGCAAAACCGGTTCCCACGTTTGGCAGACATGCATTAGCGTCTGCCGAAGAGCCGCTCGATATCGGTGAGTTTCAGCTCGATATAGGTCGGGCGTCCATGGTTGCAGGTGCCGGAACCGGGTGTTGCCTCCATGTCGCGCAGGAGGGCGTTCATTTCTTCCGGTTTCAGCCGTCGGCCTGAACGAACCGAACCATGGCAGGCCATGGTGGCCGCCACATGATGCAGCATGGCCTTGAGTCCGTCTGCCGTGTCGTGTTCCGCAATCTCATCGGCAAGATCGCGGATAAGCTGCTGCACGTTCATTTCGCCGAGCATGGCCGGTGTTTCGCGCACGGCGATTGCTCCGGGGCCGAACTGCTCCACCCCCAACCCGAACCTGGCCAATGTTTCGGCATGGCCTGCCAGCCGCTGTGCATCTTCTTCCGGCAGATCGACGATTTCGGGAATCAGCAACATTTGCCCGGCGATGGGCCGTGCATGAAGCGCATTTTTCAAGGCTTCATAGACAAGGCGTTCATGCGCTGCGTGCTGGTCCACAATGACCAGACTGTCCTCCGTCTGGGCGACGATATAGTTTTCATGAATTTGCGCGCGTGCCGCACCCAGCGGCTTTTGCATAAGTTCAACGGGGGCTTCCGCCACGC-TTGCCCGTGCATCTGCTGCCGGCACGGCAACGTCACCCAGGACAGCCTGTCCGTTTTCCCGGAGTGCCGGGGCAGCTTGCAGGTCCAGCGGGCGGTGGGCGGGATGCGCGGTCTGTGGCGACCATTCGCTGCGGGGTGCAGGCGGCGCGGTGCGCCAGCTTGCCGGTGAATAGCTATTTGCC------GGTCGCGGGGCAGAT--TGCTGCGCGC----CAAAACCTTCAGCGCGAAAGGCCTGAAGCATTGCTTCCGCGCCGCTGGTGGCGGGGCGAATGCCGGATTGTGCCAGCGCCTGCTTGATCGCACCGACGATCAGCCCGCGCACGAGGCCCGGATCGCGAAAGCGCACATCGGCCTTTGCCGGGTGAACGTTTACATCCACCAAAGCCGGATCGAGTGTCAGGAACAGGACGGCGACCGGGTGCCGGTCCCGTGCGATCACATCCGAATAAGCGCCGCGCAGGGCGCCGAAAATCTGTTTGTCGCGTACGGGCCGCCCGTTCACATAGGCGAACTGGTGCAGGGCATTGCCGCGATTAAAGGAGGGGATGCCCACGAAACCTGCGAGCCTTACGCCATCGCGTTCGGCATCAATGGCAAGCGCGTTTTCACCGAATTCCCGGCCCAGCACCTGCCCGATACGCTCCAGCGTCGCCTCTGCGCCAGTGCCGGTGGCGGGCATTTCAAAGGGGGTGCGGTCGGTTCCGGCGAGGGAAAAACGGATATGCGGAAAGGCGATGCCAATGCGCTTTACCACGTCGGTTATGGCCGTGGCCTCAGCCCGATCCGTCTTCATGAATTTCAGGCGCGCGGGCGTGGCGTAAAAGAGGTCGCGCACTTCCACGATCGTGCCGCGATTGAGCGCCGTCGGGCGCGGTCCATCGAGATGCCCGCCGGTAACGCACACTTCAAAGCCGCTATCGGCATCCTGCGGGCGGGACTTGAGCGTCAGCTTCGACACCGAGCCGATGGAGGGCAGGGCCTCGCCGCGAAAACCGAGCGCTCGAATATCATGCACATCGTCGGTCAGCTTGGATGTGCAATGGCGCGAAACGGCGAGAGCAAGCTCATCAGCGGGAATGCCGGAGCCATTATCGGTGACGCGCAGCAGCGTCTTCCCGCCGCCTGCGGTTACGACCTCGATGCGGGTTGCGCCTGCGTCGATGGCGTTTTCCACAAGCTCCTTGATGACGCTTGCAGGGCGTTCGATAACCTCGCCCGCCGCGATCTGGTTGATGATGGTTTCGCTCAAGTGCCGGATTGTCATGCGGCGACTATAGAAGGATTCGCCAGCACACAGAACCGGTCATTGAAGTTGTCCTTGGCTTTGGCCGGGGCTTTTTTTGTAGCGGTCTTTTTCGCGGTTGTCTTCTTTTCAGAACTTGCCGCCGACTTGCGGGCGGGGGCCTTTCTGCCCTTTGACGAACCGGCTTTTTCAGTAATCAGCGCCAGCGCCTCTTCCAGCGTCACCGATGCCGGATCCTTGCCCTTGGGCAGTGTCGCATTGACCTTTCCCCAGTTTACATAAGGCCCGTAGCGCCCGTCGCGAACGGTGATAGCGCCGCCATCGGGATGATCGCCGAGGGTGGCGAGCGCGGCCGGTGTGGACCGTCCCCGACCGCCGCCCTTCGATTGCTTGTCGGCAAGCACGGAAACTGCACGGTTGAGGCCGACCGAGAAGACTTCCTCGACATTTTCCAGATTGGCGAATGTGCCGTCATGGCTGACATAGGGCCCGTAGCGCCCGATGCCCGCCGAAATCATCTTGCCGGTTTCCGGGTGCAGGCCGATATCGCGCGGCAGCGACAGGAGTGCTATCGCCTTTTCATGATCCACCGTGTCGAGCGTCCAGCCCTTGGGGAGGCTGGTGCGCTTGGCTTCCTTGCCTTCGCCGCGCTGGATATAGGGGCCGAAGCGCCCGGTGCGTGCGGTGATTTGCTCGCCGGTGAACGGATCCTTGCCGAGCGGCTTCGGCTCGTCGGAAGCCGCCGTCTCGCCATTGGCCTCGCCACCAAGCTGGCGGGTATATTTGCATTCGGGATAGTTGGAGCAGCCGACAAAAGCGCCATAGCGGCCAAGCTTCAGCGACAGCGTGCCGGTGCCGCAGGTGGGGCAGGAGCGTGGGTCTCTGCCATCCTCGCGCGCAGGAAAGACCAGCGGAGCCAGTTCCTCATTCAGCGCATCCAGAACATTGGTGACGCGCAGTTCCTTGATGTCCTCGACGGAGCCGGAGAATGCACGCCAGAAATCGCGCAGAATCTCTTTCCACGACAATTTGCCATCGGAAATAAGATCAAGCTTTTCCTCCAGGTCTGCCGTGAAATCATATTCCACATAGCGCTCGAAGAAGCTTTCAAGAAACGCCGTCACAAGGCGCCCCTTGGCTTCGGGAATCAGCTTGCGCTTGTCGATGATGATATATTCGCGGTCGCGCAGCGTGGCGAGTGTTGCGGCATAGGTGGAAGGACGGCCAATGCCCAACTCTTCCATCTTCTTGATAAGGGTTGCTTCCGAATAGCGCGGCGGCGGTTCGGTCGAATGCTGGGTCGCATCGATCTTTTCGCGGGCAAGCGCCTCGCCGGAGCGAATTTCCGGCAGCTTTGCACTCTCTTCGTCGTCGTCCTCCTCCTCGCGATGATCCATATAGGCGGCAAGGAAGCCGTCGAATTTCGTCACCGAGCCATTGGCGCGCAGCATGGCGGCGCGTGAACCGTTGGTGGCCTCGATATCGACCGTGGTGCGCTCGATATCGGCGGCCTGCATCTGGCTTGCAATGGCGCGCTTCCAGATCAGTTCGTAAAGGCGGGCCTGATCCTCATCGAGAAAGCGGCGCACATCCTTTGGATGACGCGAAAAATCAGTGGGGCGGATTGCTTCGTGCGCTTCCTGCGCATTCTTGGCCTTGCTCGAATAATACCGCGGCTTTTCGGGCACATATTTCGCGCCGAAACTCTTGGCGATAGCGTCTCGGGCGGCATTGATCGCTTCGGGAGCAATCTGCACACCATCGGTACGCATATAGGTTATGAGACCGGCTGTTTCGCCGCCAATGTCCACGCCTTCATAAAGGCGCTGCGCCACCTGCATGGTGCGCGAAGCAGAAAAGCCCAATTGCCCCGACGCGGCCTGCTGCAAGGTGGAGGTGGTGAATGGCGGGCCCGGATTGCGCTTGGTAGGCTTTGCCTCGACGGAAACAGCCTTGAAGTTCGCGCTTTCCAGCATGGTGCGGATGGCACCGGCCTGTTCGCCGTTCTTGATATCGAGCTTTCCAAGCTTCTTGCCATCAAGCGCGGTGAGGCGGGCAGTGAAACTGTCATTGCGCGGTGTCTTGAGAAGGGCTGCGATATTCCAGTATTCCTCGCGGACAAAGCGTTCGATTTCCGCTTCGCGGTCGCAGACCAGACGCAGCGCTACCGATTGCACGCGACCGGCCGAGCGGGCGCCGGGAAGCTTGCGCCAGAGCACCGGCGAAAGGGTGAAGCCGACCAGATAATCGAGTGCACGGCGGGCGAGATAGGCGTCCACCAGCGGCTCATCAATATCGCGTGGATGGGCAATTGCATCCAGAACGGCCTTTTTGGTGATGGCGTTGAAGGCCACGCGCTTCACCGTTTTGCCGTTGAGCGCCTTTTTCTGCCGCAGCACTTCCAGCACATGCCAGGAAATGGCTTCCCCTTCGCGATCAGGGTCGGTTGCGAGAATGAGGCCGTCGCTGTCCTTCAGTGCCTTTACAATATCCGCCAGGCGCTTGGCGGAATTGCTGTCCACTTCCCAGGACATTGCAAAATCTTCGTCCGGGCGCACCGAGCCATCCTTGGCTGGCAGGTCCCGCACATGGCCAAAGGAGGCCAGAACCTTATAGTCCGAGCCCAGATATTTGTTGATGGTTTTGGCCTTGGCAGGCGATTCGACGACGACGACGTTCATGTAAAGCAGCCTAAATTCGCGTCCCACGGAGGCCCTAAACCTCCTTGCCGCATGAAATAAGTTGCCTTCCACATGAACAGCGGGCAGCGATTGGTCAAGAGTGTGCGCATAAAATTCACGAAATACAACCTATGGTTGCTTCTCTTAACGAGGAAACCTCCAATAGTAT---------TAAATTGGGGGTTGCCTGTCGGATTTGCGCCGATGGGGGTCGATTTTAAACTGATACGACAATTT-----AAAATCGGGGGTTAGGCAAGAATGCAACGGAGA--GCTACGCGCCGTGAAATGTTTATTTATATTGAACAACTGATTGATGAATTGGCCAAGCTGGCAAAACAGGCACAAAATCCGATGCTGGTTTATTTATTGGAAATGGCGCAGGAGGAGGCGCGAGACTCCATAGAGCAGATTACTGCCCAGGATTGAACCGGATTTTCACGCCTGGGTGAATTCATCGCAGGGAACGATAGCCACTCGATTGCCGGGATAACGCAATAGGCGCCCGGCAAGATCGAGTTCCAGCAAAATGAGCTGGATCGCGTCGGTTTCGATGCCGGTATGCCGTACAAGCGTATCGACATCGACCGGCACTGGCCCCAGCGCATCGATGACCAGATCGCGCTCCCTGTCAGTCGTGATGGCCTGCAACTGTTCCGGTTCCTCATCGATCTGGGTCAGAAGGTCGGGCTGTTCCGGTTCGTCGCCAGCCGGATCAGCG---GGGCGTATGAGCGGCAACAGCGTTTCGATCACATCCTCCACGCCGGTAACGAGCGTCGCGCCCTGTTTCAAAAGCAGGTTCGTGCCGCGGGCACGCGGATCAAGCGGAGAGCCCGGCACGGCAAAAACCGTCCGGCCCATTTCACCTGCCATGCGCGCGCTGATGAGCGAGCCGGAGCGTTCTGCCGCCTCCACCACGATGAGACCGAGCGAGAGCCCGGCGATGATGCGGTTGCGGCGTGGAAAATCACGCGAGCGTGGTTCGGCGCCCATAGGCATTTCCGTGATAAGGGCGCCGCCATTTTCAGGAATGGCGCGATAAAGCGGCAGGTTTTCAGGCGGGTAGGGGCGGTCTAGTCCGCCCGCCAGCACAGCGGCCGTTCCGGTGGACAGGCTTGCCTTGTGGGCAGCCGCGTCGATGCCGCGCGCGAGGCCGGAAACAACGCAAAAGCCTTCGCTGCCAAGATCGTGCGCCAGCTTTTCGGTAAAGCGCGCGCCGACCACAGACGCATTGCGCGAGCCGACGATGGCAACAGGCGGTTTGCGAAACACGCCCGGATCGCCCTTGATGATGACCAGTGGGGGCGGCGCTTCGCAATTTTTGAGTTGCGGCGGATATTCTGGCTCGCCCATGCCGATGAGGCGCGCGCCCATGCGCTCAATGGCTTCCAGTTCGCGCTCGGCTTCATCCACGGAGATGATGCGAATCGGTCTTGCGCTGCCGCCGCGTATATTGAGATCGGGCAGCATTTCCAATGCATTGGAGGCCGAGCCGCAAAAGAGGATCAGGTCGCGAAAGGTGACGGCACCGATATTATCGGTGCGGATAAGACGTAACCAGTTGAGCCGTTGACGGTCGGAGAGGCGAATTCCGGTCTTCGGATTCGCGCCCTGTTTCATCCCTTGGCTCCGATCTTGCTTTCGGTGCCGTTCAGCAGCCGGCTGATATTGGCACGGTGCTTGATGAAGACGATCACGGTCATGATCGCGAAAAGGGCGGCAAGTGCCTGGTTTCCGCGCGAATAAAGCGCAATCGGCACAATGAGGCTGGCGACGAGTGCGGAAGGCGAGGAATAGCGGGTGAGAAGTGCGGTCACGATCCATGCGGCGGCAAAGACCAGCGCGCCCGCCCATGCAAGGCCGATCAAAACACCGAGATAGGTGGCGACACCCTTGCCGCCCTTGAAACCGATCCAGACCGGAAAGAGATGCCCGATAAATGCGCCGAAACCGGCGGCGATGGCTGCATTCTGGCCGAAATGTGCGGCGATCAGCGCGGCGGCCGTACCCTTCAGCGCATCGAGAATGAGCGTTGCGGCGGCAAGCTTTTTGTTGCCGGTGCGCAGAACATTGGTTGCGCCGATATTACCCGAACCGATTGCGCGCACATCGCCCAGACCCGCAAGCCGTGTCAGGATGAGCCCAAAGGGGATCGAGCCGAGAACATAACCGAAGATAAGTGCTCCGATTAGCATGGCATTGAAGAAACCCGGTTCGGCCATTGCAATTCCCTCTGTTTTTTGATTGCGCATAACCCGGAAACCATGTCCGATTTTTCAGGGTTATGCGGTGTTTTTCAAGCCGAATAAACGGTCTTGCCCGCTACAATCGTGCGAACCACGCGCCCCTGGAACCGCGCACTTTCAAAGCAGCTATTCTTGGAGCGCGAATGCAGGTCTTCCTCCCGCACGACCCATGGTTCTTCCAGATCGACAATGGCGATATCCGCGCTTGCACCCGGTTTCAGCGTACCGGCATTCAGGCCGAATATTTTTGCTGGCGCCGTGGAAAGCACCTCGACCAGCCGCAGAAGCGGAATATTGTCATTATGATAGAGACGAAGTGCCGCCGCGAGCAGCGTTTCCAGACCGATTGCGCCTGCTTCGGCATCTGAAAAGGGCAGGCGCTTGGTATCCACATCCTGCGGGTCATGTGCCGAAACCACGATGTCGATGGTGCCGTTTTTCACGGCTTCCACCATGGCGAGCCGGTCTTCCTCGCCGCGCAGCGGCGGCGACAGGCGGAAGAAGGTGCGGAACTCGCCGATATCGTTCTCGTTGAGCGACAGATGGTTGATCGACACGCCCGCCGTGACGTTCGTGCCCAGATCCTTGGCGCGGCGCATGGCGTCCGCCGACATGGCGCAGGAAAGCTGCGCGGCGTGGTAGCGGCTTCGGGTGAGGGCCGCAAGACGCAGATCACGCTCCAGCGGAATCACTTCCGCTTCCCGCGGCGTGCCGGAAAGGCCAAGCCAGCTTGCAAACAGGCCTTCATTCATCACGCCGTTTGCGCCGAGAAAAGGATCGCGTGTTTCGCAGGCGATGACGGCGTTGAAATCGCGCGCATAGGTGAGGGCGCGGCGCATGATCTGCGTATTGGCGATAGTATTGCGGCCTTCGGTGAAGGCAACCGCACCGGCTGCCCGCAGCAGGCCGAATTCGGTCATTTCCTCGCCGTGCAGGCCCTTGGTGATGGCGGCGGCGGGATGGACATTGACGATGGCCGTGTCGCGCGCTGTGCGCTTGACGAATTCCACCAGCGCCACATCGTCGATCACCGGATCGGTGTCCGGCATCATGATGATGGAGGTGACGCCGCCTGCCGCAGCCGCCCGGCTTGCCGAAGCGATTGTTTCGCGGTGTTCAGCCCCCGGTTCACCGATGAAGACCCGCGAATCCACGAGACCCGGCATCACAGCCTTGCCATCCAGATCGACAATTTCAGCACCTTCCGGCGCGCCCTGATTACGGGCCTCGCTGCCAGCGGCGACGATTTTGCCGTTTTCGATCAGAAGGCTGCCGGTTTCATCAAGGCCGCGTGATGGATCGACGATCCGGGCGTTTTCAAACAGGATCGCGCTCATGCCGGTTCTCCGTTGCCTGGGTTGCGCCGCGGATCGAGCAGAGCCTCCATCACGGCCATGCGCACGGCAACGCCCATTTCCACCTGTTGCTGGATGACGCTTTGCGGCCCGTCCGCAACGTCGGAGGCAATCTCGACGCCCCGGTTCATCGGCCCCGGATGCATCACAAGTGCATCAGGTTTGGCGAATTTGAGTTTTTCCCGGTCCAGGCCATAGAAATGGAAATATTCCCGCACGGAAGGCACGAAGGAACCCGCCATGCGCTCGCGCTGGAGGCGCAGCATCATGACGACATCAGCGTCTTTCAGCCCCTCCTCCATGGAGTTGAAAACTTCCACGCTCATATCGGCCATGCCGGCGGGCAGGAGTGTTGAAGGCGCAACCACCCGCACCCGCGCGCCGAGCGCGTTGAGCAGGAGAATGTTGGAGCGCGCCACGCGCGAATGCAGAACGTCACCGCAGATGGCGACGATCAGATTTTCGATCTGGCCCTTGGCGCGGCGGATTGTCAGCGCATCGAGAAGCGCCTGTGTGGGGTGTTCATGCGCGCCGTCGCCCGCATTGACCACCGAGCAACCCACTTTCTGCGCGAGAAGGGCGGCAGCACCGGCGGAAGCATGGCGGATGACGAGAATATCCGGCTGCATAGCGTTCAGCGTCATCGCCGTATCGATGAGCGTTTCGCCTTTCTTGACCGATGAATTGCCGACGGACATATTCATCACATCCGCGCCCAGCCGTTTTCCGGCCAGCTCGAACGAAGATTGCGTCCGTGTCGATGCTTCAAAGAACAGGTTGATTTGCGTGCGACCGCGCAGCACGGACTTTTTCTTCTCCGGCTGCCGGGAGACAGCGATTTCCTGATCGGCAAGATCGAGAAGGCAGAGAATGTCCAGGGGCGATAGCCCCTTGATGCCAAGCAGGTGGCGGTGAGGGAAAAGCGGAGAGACCGTTTGATTTGTCATGGCAAGTCATCCGTATAGGACCATGAGGCAGGTCCCGCAACCGTCCTTATAATGGCTTCAGGCGATTCACAAAGAAAAACCTGCGCCCTATGAACGACAAATTGAAAGGAGGATGGGAAAATTTTAGCAAATGCAGTGCAAGAGACTTAATGTAAGTTGAATCAAGCCAAACGGAACGAACCCTTGAAAACGCACGAAGTCACCAACCAGACGCCGCCGATCACCGGCACGAACGCTTATCTGGGCGACCCGCTTCTCATGCAGATTGCGGCGCGTTTTCCAAAAGAGCTTCATACAGAACTGGAGCAGGCGGGCCGTTTCGTACTTTCGGCCGAGGCGCAGGATTTGGCTCGTCTTGCCAACACCGAATTGCCGAAGCTGCGTACGCATGACCGGCAGGGCCGCCGCATCGACCTTGTCGAATATCACCCGGCCTATCACGCGCTGATGCGCCGCTCCGTGGCGCAGGGGCTGCATTCGTCCATATGGGAAGACAATCCGCTGGAGAGTGGCCGCCGTCATCAGGCGCGTGCCGCCCGTTTTTATCTCACTGCGCAGCTTGAGGCCGGGCACCTTTGCCCGCTCACCATGACGAGCGCCTCTCTGGCCGCACTCATGGCCTCGCCGGAGGTTTACAAGCAATGGTCTCCGGCAGTCCTGTCGCGCAAATATGATTTTTCGCAAAAGCCTGCCTTCCGCAAACAGGGTGTTACGCTTGGCATGGGCATGACGGAAAAACAGGGCGGCACCGATGTTCGCGCCAACGCCACCCGTGCCGAACCTGCCATTGGCGGGGCATGGCGGC-------TTACGGGCCATAAATGGTTCATGTCGGCGCCGATGTCAGATGCTTTTCTGACACTGGCGCAAACGAAGGAGGGGCTTTCCTGTTTCCTTCTGCCGCGACTGGGCGAAAAGGGCGAGAGCAATGGCTTTTTCTTCCAGCGCCTGAAAGATAAGCTCGGCAACAGATCCAATGCTTCCTCGGAAGTGGAATTTGACGGGGCTTTGGGCCAGATGATCGGCAGTCCGGGCGAGGGCGTGAAGACGATCATGGATATGGTGACGTTGACGCGGCTTGATTGCGCGGTAGCTTCTGCCGGACTTATGCGCTCAGGGCTGGCTGAGGCCGTTCACCACAGCCGCCACCGCCATGTGTTCGGCAAGCCTTTGGTCGAGCAGCCGCTGATGCAGCGCGTTCTGGCCGATATGGCGCTGGACGTGGCGGGCGCCACGGCGCTTTCCATGCGTCTTGCCCGCGCCTTCGACATGGCGGCAAGCGACCGGGCGGAAGCCGCTTTTGCGCGCTCCATGACGCCGGTGGTGAAATATTGGGTCTGCAAGATTGCGCCTGCGCTCCTTTATGAAGCGATGGAGTGCCTTGGCGGCAACGGCTATATCGAAGATGGCAATCTGGCGCGGGCCTATCGTGAAGCGCCGGTCAATGCGATATGGGAAGGTTCCGGCAATGTGATGGCGCTGGACGTGGCACGGGTGCTCTCGCGTGCGCCGGCACTTTTCGATGGCGTGCTGGACTGGATCAGCGGACAATTGGGCCCGCGCGGGCAGGGCACGATCGACGTGCTGCGCGCCGCCCTTCAACTGACCGAGACGGATCAGGGTGTGGCACGTCTTTTGACCGAGCAGCTTGCCTTCGCAGCCGCAGCCGCTGAACTGCGCCAGCTTGGCGCGGACGATATTGCTGATGCCTTTATCGAAACCCGCCTCGGCGGCCTGTGGCGCACCACCTACGGGATGCTGGATGCGCGCCACAATGCGATGCGTATCATCGACCAGCTCTATCCGGCGTCGTAATCGTT---------CCTGCGCATCATATGCAGCCGGTCGAGCGCGCCTTGCAGGATGAAGGCGGCAGCAGCGGAATCGATACGGTCGGCCCGCTTGCCGCGCGAGACGTCCATGCCGATCAGCGCCCGCTCTGCTGCAACTGTTGAAAGCCGCTCATCCCAGAATACGAAGGGCAGGTCGGTCAGCGGTTGCATGGTGCGCACGAAGGCGCGCGTGGCCTGAACGCGCGGCCCGGCCGTGCCGTCCATGTTCATGGGCAGGCCGATCATGATGACGCCAACCTTGTCGGTTTCCAGCGCCTTCAATAGCACCTGAGCGTCGATGGTAAACTTGACTCGCTTGATGACCGGGCGCGGATGGGCGAAGGAAAGGCCAAGATCAGAAACGGCAAGGCCGATGGTCTTTGTTCCAAGATCAAGCCCGGCAACCGTCTGTCCGGGCTTCAGCAGTGCCGGAATTTCTTCTATTTCAGCGGTTGCCATTGGTCCTCATCAGATTTTTCAACTGCCTGCATATTGCTTTCAACTTTATCGGCGTCATATCTGTTCACACACCAGAAATCGAGACCGAAGGAAATA------------TACATGAAAATCACCTGGCTTGGACACGCCGCTTTCCGTGTTGAAACCGCTAAGGCAGTCATTCTCATTGACCCCTTCCTGAACGGCAATCCCGGCGCCAAAGGTATCGACTTCAAGGAAGCCACCAGGGGTGTCACGCATATTGCGCTCACCCACGGCCATGGTGACCATGTGGGCGACACGGTAGCCATTGCCAGGGAGCATGGCGCAACCGTAATCGCCAATGCCGATCTTGCCTCATGGCTTGGCAGTCAGGGCGTGGAAAAGCTTGACCCCGGCAATACGGGCGGCACGCTGGCGCATGAAGGTTTTACAATTACCTTCGTCAATGCACTTCATTCTTCCGCCATGCTGACGGAAAACGGCGTTTCGCAGGCGCTTGGAAACCCGAATGGCCTTGTGTTCCACTTCGAGGATTCGCCGACGCTCTATCATATGGGCGACACGGATATTTTCTCCGACATGGCGCTCATCAACGAGCTTCACCAGCCCGAAATCGGCATTGTGCCCATTGGCGACCGTTTCACCATGGGCGGTGCGGTGGCGGCTCTCGCCTGCCAGCGTTATTTCAATTTCAATTCTGTCCTGCCTTGCCATTATGCTTCATTCCCGATCATCGACCGGACGGCGGACAAGTTTATTGCGGGAATGGCGGATCATCCGGCAACCAAAGTGCTGGCCGATCCGGCGGGAACCGTTCACAGCTTCCAAGCTTAAATT---------------GTTGCGCTTGAAGAAGCGCGCCGTTATAGCCGGTACAGGAATTTTCAGGGGCGGCGGATAGCCGCCCTCACAAGCATTTGCGGAGAACAGGATGTCCGTTGATATTTCTACCGTCAAGCGCGTCGCGCATCTGGCGCGCATCGCCGTCAGCGAAGACGATGCAGAACGCATGACCGGAGAGCTGAATGCAATTCTGGGCTTTGTCGAGCAATTGAATGAAGTCGATGTCGAGGGCATTGAACCGATGACGTCTGTGACGCCGATGAAGATGCGTATGCGTGAAGACAAGGTGACAGACGGTGGCATTGCCGCCGCCGTGGTGGCCAATGCGCCGGTGACGGAAGACAATTTCTTCGTGGTTCCGAAGGTCGTGGAGTA
	Brucella_abortus_A13334_NNNN	AGTAAGCGTGGTTGCTCTCATCCTCGATCATGCTCTTGTCCACCTTGCCCCAAAGGACCTTATAGACCCATGCGGTATAGGCGACGATGATCGGAATGAAGACGACCGTTACCACCAGCATGATGAACAGCGTCTGATGGCTGGACGATGAATCCCAGACCGTCAGGCTCGATTGCGGATCGATGGAAGACGGCAGGATGAACGGAAACATCGACACGCCGACAGACGAGATGATGCCGAAGATCGAGAGTTTTCCGAAGAGGAGCGGAGCAAGTTCACGACCGCCGCGTAGCGTTGCGAGAACCGCGAGCGCACCGAGAATGCCAAGCGCAGGCGCGATCAGCAGGATCGGATAATTCGCATAGTTCGCAAACCAGGCGCCGTGATCCAGTTCCACGGTCTTTTGCAGCGGGTTGGAAGGCCCGTCCATCACCACCGCACTGGTTATGCGATACCCCGACACCCAAAGCCAGCTTATGGCACCGGCGACGATGTAGAGAATGACGGTCAACAGCGCCGCAACGCTGCCATAGGCCCGCGCCCGCGCCTGTATCACGCCATCTGTCTTCAAAACGAGCCATGCCGCGCCATGCATGGTGAGCATGGTGACGGACAGGATGCCGCACAGAAGCGCAAACGGATTGAGCAGGCCGAAGAATGAGCCTTCGTAGAAGATCTGGAGATCGCCGTTGAGCCGGAAGGGAACCCCCTGAAGCACATTTCCAACCGCCACGCCGAAGATCAGCGCCGGCACGAAGCCGCCGATGAACAGCGCCCAGTCCCAACTGTTGCGCCAGGTTTCTCCATCACGCTTGGAGCGGAACTTGAAGCCGACCGGGCGCAGGATGAGCGCGAACAGGATGACGAACATCGCCAGATAGAACCCGGAGAAGGACACCGCATAAAGCGGCGGCCAGGCGGCGAAGATCGCACCGCCGCCAAGGATCAACCAGACCTGATTGCCTTCCCAGACGGGGCCGATTGTATTGATGACGACGCGACGCTCCACATCGGTTCTGGCAACGAAAGGCAGAAACGTGCCGACGCCGAGGTCGAAACCATCCATGGCGGCAAAGCCGATCAGCAGCACGCCGAGCAGCACCCACCAGATGATCCGCAGGGTTTGATAGTCCAACAAATCGCTGAGTATCATGGTTCTTACTCCGCAGGTGCAATGCTGGCCGGGGCTAGCATGGCTTCCGGTTTGCTGTCGGGTTCAGGCCCGGCCTTGATGGCGCGCAGCATCAGGCCCATTTCGATGATGAAAAGGACCGTGTAGATGACCACGAAACCGACGATGGTGAGCAGAACCGTCGAAGCGCCGAGGTTTGATACGGCAACCGCCGTTGGCAATATGCCTTCGATGCTCCAGGGTTGGCGCCCGAATTCGGCGACGACCCAGCCCATTTCAGCCGCGATCCAGGGCAACGGTATGGCAAATACCGCCACTTTCAGAAGGAACGGATAACGGTCCAATGCCCGGCGGGCAGAAAGAACGAAGAACGTTCCCGTCAGCAGGATCAGGAAGAAGCCGATGCCGACCATGATGCGGAACGCCCAGAAGAGCGGCAGAACGCCGGGAACCGTGTCGTTTGCTGCCTTGACGATCTGTTCGTCCGTCGCATTGCGTGGGTCGTCCACATAACGTTTCAGGAGAAGCGCATAGCCCATCCACTGGCTGTTATCGGCAAAAGCGTCCCTCACTTCCTGCGAAACGGCATTGGTGCCACCCGCCGCGCGAATTTTTTGCAGGGCATCATAGGCAACAATGCCGTTGCGGATATGTTTTTCCGCATTCTGCACAAGCTGGTCGATGCCTTCGATGGGCGTCGTCAGCGAGCGTGTTCCAATGAGGCCCATGACCCAAGGAATACGCACGGCGAAATGCGTTTCGCGCGCTTCCTGATCGGGGAAGCCAAACAGGGTGAACGATGCCGGAGCCGGCTCGGTTTCCCACATGGCTTCAATGGCCGCGATCTTCATCTTCTGGTGCTCGTTGGTGAGATAGCCGCTTTCATCGCCAAGGACGACAACCGAAAGCGATGCCGCAAGCCCGAAGGAAGCCGCAACCGTAAGCGAGCGCTTGGCAAGTTCGACCGAGCGGCCCCGCAGGAGATACCAGGCCGAGATACCCAGCACGAAGATTGATGCCGTGGCATAACCTGCCGAAACCGTGTGGACGAATTTTGCCTGTGCGACAGGGTTCGTCAGCACCGCGAAAAAATCGGTGATCTCCATGCGCATGGTTTCGGGATTGAAGGCAGAGCCAACCGGATTTTGCATCCAGCCATTTGCAATCAGGATCCAGAGAGCGGAAAAATTGGAACCTGCGGCGACCGCATAGGTTGCAACCAGGTGGCCGACCTTGGAAAGACGGTCCCAGCCAAAAAAGAACAAACCGACAAATGTGGCTTCGAGGAAGAAGGCCATCATGCCTTCAATCGCAAGCGGTGCGCCGAAAATATCGCCGACATAATGGCTGTAATAGCTCCAGTTCATACCAAACTGAAATTCCATCACGATGCCTGTGGCGACACCCATAACAAAATTAATACCAAACAGCGTACCCCAGAATTTCGTCATCTGCCGCCAGATAAGGCGGCCAGTCATGACGTAAACGGTTTCCATGATGGCCAGCAACACGGAAAGACCCAAAGTCAGAGGCACGAAGAGGAAGTGATAAAGTGCCGTGATTGCAAATTGCAATCGCGACAGGGAGACAATATCGAGTTCCATCTCACTAAAGCCGGTCAACCCGGCCCTCCTGATGTTGTGAGCTGTGCTTGTGCAAAGCCCTTTTTTGAAACAGATGGTTTTC---AAA-TTTCCATCCATTCCAGTCCTGTAATCAAGCGAGCCGCTGA---AGACC--------------CGCCTGCATGACTCACCTCATGGTTTTGAGGATGTCGTCGAAAAGCGGTTCGCCTTTCCTTACCGATAGAATTAGAGCACCTTGATTTAAAACAATGATGCGATTGCAGATTTTCGTCTCTCGACCGATATGTGCGGCAATAAGAAGCGTCCGCCCGGCCGCTTTTTCAGAAAGGCGCGCCAGCACATCTTCCGCCGTTGCGTGATCCAGACCTTCGGTCGGCTCGTCGAGTTCCCATAGCGGCGCATCGGTCAGAAACAGACGGGCCAGCGCCAGACGCCGCGCCTGCCCGCCAGAAAGGCCCATGCCGCCCTCGCCCAGTGCAGTGTCGAGACCGGCAGGCGCATTCCGCATGAATCCGCCAAGGCCCGCCGCCTGTAGCGCATCGATTAGCTCCGCGTCCGTCGCATCCGGCTTTGCCAGCAGAAGGTTGTTGCGCAGGCTGTCCTGAAAAAGCTCGGTCCTTTGCGTGAGAAGCCTTGTGGGCAGCGCCGCAACAGAACCGCTTTCCGCAGCTATCTCCCCCGCAAGCAGGTTGAAAAGCGTGGATTTTCCAGCACCGCTCGTGCCGACGACCGCGACCCGCTCGCCTTCAGCAATATCGAGATTGAAGCCTTTCAGTGCTGTCGCCG-CGGCGCCTTCATGGCGCACCGACACGTTTTCAAGCACGACAGCCTGTCCCGGCACAGG-----CAGCGGCAGGCAAGCCGCTTTCGCCGGTTCTTCAAGCTGCGGCCCGACCCGGCGCGCCGCAAGCACGGTGCGGCCGAGTTCCATCGCGCCACGCCGCAAAGCTGCAAAAGGCTCCATGGCACCGAGGATAATGAGAATGCCGAGCACGGCTACCGGTGCTTCGATCATGCCCGCCCCGACAAGCAGGCCGACACCGGCCAGCCCTCCGGCGAGAATGGCTGCATGGGCTATGCCTAATCCCGCACCTGTCGCGATCTCGATCCGGTTCAGCGCCTTGTCGGCGCTGCCCATATAAGCGTCGGCACGCACAAGTGCCGCCTGCTGCGCCTCCATGCGGCCTGCCATCAGCAGTTCGGTCTGGCCTGCGACCAGATCAATGGCGCGCGCGCGCAATGCTTCTGTTCCCTTGGCGCGCCGGCGCATGGCGGGTTCCGAGCGCATTGCGGCGATAACAGGCAGACCAAGGCCGATTACAAGCAAGGTGAGCGCAACAAGAAGGCCGAAAAGCGGATGCATGAAGCCGAGCGCCACGCCCGCGAAAAGCGCGGTTGCAAGTGCGGCACCAATGGGCACCAGAACACGCAGATAAAGCGAATCCAGCGCATCGATATCGGCGGTGAGCCGGAAGAGAAGCCGCGCCGGGCGTTTCAAAAGTGCATGCGCTGCGGAAGGCTGCGCCCAGCTACGGAAGAGTTTTTCGCGCAGTGCCGCCAGTACGGCAAGCGTCGCATCATGCGTGACAAGGCGTTCCAGATAGCGCGCGCCAGTGCGCAGGATAGCGAGAAGGCGAATACCGGCCGCTGGCGCAAATACGTCGAAGGCAACCGCCGTCGCCGCACTGAGGCCCGCAATGGCGGTGGCCGTGATGAACCATCCGGACAGGCCGAGCAAGGCGATGCCTGCAAGCACGGTGATGGTCGCCGCCGCGATACCCGCATAAAGTGCCACAGCCCTTGAACGGAAAAACAGCCGCAGGACCGGGCGAAGTGAATGCAAACCCTTCATTCCGCAGCCCTCCGTTGGATGACAGCCGCATCGTCGCCGCGATGATCCAGCCGCACGATGCGATGCATCCTGCGCGCCAGCGTTTCATCATGCGTCGCGACGATCAGGGTCTTGCCCTGAGCGAGCCGCACCAGATTTTCCGCAATTTTTTCCGCCGTTTCATGATCGAGATGTGCGGTTGGTTCATCGGCAAGAATAATATCGGCCTCAGGATCGACGGCGATCCGCGCCAGTGCGAGCCGCAAGGCTTCGCCGCCAGACATGCCTGCGCCATTTTCGCCAATCAACCTATTGCCCGCTACGCCTGCCACATGGCTCAAGGCGGTATCATCGATGATCCCGGCAATGGCTGCCCTGTCCGCATATCGACCGAGCGTGATATTGTGGCGGGCAGAGCCTGCAAAAATATGCGGCTTCTGGCCGACCCAGCTCATTCTCTTGCGAAGAGCAACAGCCGTGCGCGGCTCCAGAAGCGTGTCGCCAATGGTGATTTCGCCCGCCTGCGGCGCGGCAAGCCCCGCAATCAGCGCCAGCAACGTGGATTTGCCATAACCGCTTGGCGCCAGCAGCGCGATATGCTCACCAGCAGCAATATCGAGACTGAACCCCTCCAGCACGACGGGGCCGCCGGAATAGCGAAAACCGACATCGCGTAAGGTGACGGAGGGTGCGCATCGCGCCACTTCCGCCG----ATCCTCCCTCGCCAACCACTGGCATGGTGTGATGCGTCAGGCTTTCCAGCGCGTCGATAGCCGCTTCGCCTGCGGCACGGTCATGCCAGACTGCGGAAAGATCGCGCAGCGGCTCAAAAAAGGCAGGCGCAAGAAGAAGAATAAACAGCCCCTCACCAAGCGTCAGCTTGTGGCCCCAGGCGCCGAATTGCAGCGTGCCGAGCAGATGGAAACCGATATAGATCGCCACCATTGCCACGCCAAGCGCCGCAAAAAGCTCCAGCACAGCCGAGGAAAGAAAGGCGATCCGCAGCACCGCCATGGTTTTTGCACGCAGGGTTTCAGCGTTTTCGCGCAGGCGTTTTGCCGTCATGTCAACGGCGTGGAAGGTGCGGATCGTGGTGAGCCCGCGCAGCCGGTCGAGCAGAAAGCCATTCATGCCGCCAAGCGCCACAAGCTGTTTTTCGCTTGCAGCCTTCGCGCGCCAGCCAATCAGCGCCATGAAAACCGGGATCAGCGGCGCGGCGACCAGCAGGATGAGCGCCGCCACCCATGAAAACCAGAGAACAGCCGCCAGAATGATAAGCGGCACCAGCATGACGCGGTAGCGCACGGGAACGAAGCGCGACAGATAAGGCACCACCATTTCAGCCTGTTCGGCAAGGATGCTTGCGGCCTCACCGGAAGAGGGGCGCGATACATCAAGCGGGGAGCGCCGGGCAAGTGCCGCAAAGGCCTTTTCACGAAGGCTTGTAAGTTGTAAGCGGGCGGCATCGAAAGCCTGCGTGCCACC-GCGCGCATCCAGAACGCTGCGAAGGCAGCCAATCACAAACAGAGCGGCGGCGCAGTAATAAATGGAGCTGTCAAAGCCGGTATCGGCGAGCCGCCCCGCTGCATAAGCCAGAAGGGCCGCCTGCGGCAGCCAAAGCACTGCCGCGAGCGTTTGAAACATTGCCCCCCGTTTGAGCAGGGACGGCAT----------TGC--GCGGCGCTGGCGTTTTCCGTCACCTGCCGTTCTGCCGTCTTCTGCCTTCAGGTCTTCCGTTCGGGGGGCAACGGATGTCACTCTCGCTTAGGCTCCTTCTTGGCCGATGTTCTTCCGCGTCCGAGCGCCACGATCCTGTCTGTGGTCTCAAGAAAGCGGGTAACTTTGGCGCCGAGCGCCAGAAGGCTGGTGAGCCGGTCGGTGTCGAGTTTCTTGACGTCGTCATACCAGTTGGTCAGCCGTTCGATCAGGCTGTACATGTCTTTCATGCGGTCCTGGGCATAACGATCACTGTCATCCTGCGGCTGCTCCATCAGCACTTCCCGCAGCACACTCAGGGTCGGGTCGATCTCGCGCTTCTTACGCTCTTCGGCAAGCGTGCGCAAAATCTGCCACACGTCGTCCGGCGTTGTGAAGAAATCGCGGCGGTCACCTGGAATGTGCTTCAGAAGCACGAGGTTCCAGCCCTGCAACTCGCGGATACCCATGGAAACGTTGGATCGTGAAACGCCGAGCGCCTCGACGATCTCATCCGCGCAAAGCGGCTCTGGCGACAGATAGAGCAGCGCATAAATCTGCCCCACCGTACGGTTGATGCCCCAACGGCTGCCCATCTCCCCGAAGTGGAGAACGAACGACTGAACGATTGGCGACAGTTCCAAAA-TCTCTCTCCCGTAAATTCTGAATTTTCAGAAATTACTGAAATCCAGATAATCCAATTGAACCAAACCTTCAATCCGCATGCCCGATGC---AGGCCGCATCAGGACAATTGGCCGCAG-CCCGCGCACTCCTCCAAATGGC----------ACGGGCCACCCCTTCCGATCCCTTGGGAAAGCGAACAGGCGGGCACAAGGACTTGGCAAATGGTGAATATGCTTTCTGAACAGCGCGATAGCCTGCCTGGAGACACACTCCAGAACCGCTATCGGCACATTCAGGGACAAGCAGGCAGCCCTTCCCC-CCGGAAGGCCGCAATTTCCCCATTTCACACCGCGCAGGCACCCTGATTCCGGCCTCCTGCGCACCCTCGGCCTTTCATGCTCACCGACCCTGAAACGACTCGGAAGATGAAGGCAACTCCTTGCTGTCCCGGGTCCGGTCGCGATGAAGCACGGCGCGGCTGAGCAGCATGAGCGTTACCGGCGTTGTGACAACCACAAAGACGGTAATCAACACTTCATGCAGAATCGGCTTCGATTGCAAGATGGAGAAAAATATTATCGACGCGAGCAGGATGCCCCCTGCCCCAAACGAAGAGCCGATCGTGGGCGCATGGACACGTTCATAGAACGTCTTGAAACGCACGAGCCCGATGCAGCCGACGAGCGTGAGAAAGGCTCCCGCCACCAGAAGAAACGAAACAAGGATCGCGGCCCAGAGCGGAAAATCGGCAGCCTCTATCATTCGATCACCTCGCCGCGCATCAGGAATTTGGACAGCGCCACCGTGGCAACGAAACCCAGAAGGGCGATGATGAGCGCGGCCTCGAAATAGATGATGCTGCCCGTGCGGATGCCGAAAGTGAGCAGAAGCAGGAGCGCGTCGAGATAAAGCGCATCGGTCGCCAGAATACGATCCTGCG----CGCGCGGACCAACCAGCAGGCGATAGACCGCGCAGCCCATGGCTGCAACGAGCATGACCTGAGCGGCAAGCAGCGCCCAGAAGATGAGAACTGCGCTCATGCCGATTTCTCCCCTTCAACGATATCCACCGCACCGAAAATCTCGATCAGCGGCCGTTCGTAGCGCTCCTTGATAAGATGTCGCCAGGTTTCGGCATCTTCAAGGTCGAGAACGTGGATGGTAAGTATCCCGCGCGCGGCATTATAGTCCACCCATGCCGTGCCGGGGCTGGCTGTAATCATGCAAGCAAGAACGGCAAGCGCGGTGCGATTTTGCAGCTCAAGCGGTATCACCACAAAACCCGGATGGCGCTGGCGCCCCGGCGACAGGATGAGCCGTACGACCGCGATATTCGAGCGCAGGACATCAATGCTGGCGGCATATAACAGCCAGATCATCATGCGCGGCGAACGTATATGGTTTTTCTGCGGCTCCAGCGCCATCATGACCCGGCAGGCACCAAACGCGATCACCAGACCAAGGATGAACTGCGCGCGGGTAAAACTATTGAGCAGCAGCCAGAACAGGACGAGCGAAACGAAGAGCAGCGGATAGGGAAGGATTTTCTTCATTGCGCGCCCGCCGTTTCTGCGCCAGTGCGCGGCGCCCTGAGGACACTGTTGATATAATCATCCGGATTATGCAGCGAGCGGGCTGTTTCATCCATATAGCGCATAGTGGGACCGGCCGCGATAGTGAGGGCGAGGCACACACCCAACAGACCGGCAATCGGCACCACTTCACGCACCAGCACACGCGGCACATTGCCCTCCAGCGAAGCCCAGAAAGTGCGGATGCCGGTTCGCGTCATGGCTATCAGCGCCGAAAGGCCGGAAAGCAGGATAAGTGAAACCAGCACCCAGCTTGCCGCGCTGACCGGCGCGGTGAGCTGGGGGGCAGAGCCATCTCCATTGAACACCGCCGTCAGAATGAGGAACTTGGCGAGGAAGCCGGAGAATGGCGGCAGGCCGATCAGCAGGATAGCGCAAATGCAGAAACATGTGCCGAGAATGGCGAGCGTGGCAGGCAGAACCGTGCCGACTTCCTCCTCGTCTTCTTCCTCCTCGTCATCGCCATAGGCCTCCATGGTAACGGCAAGAACGTTTGCGGCTGCATCCTGCCCGCGCTCGACCAGCTCGATCAGCAGGAAAAAGGCAGCAATGGCGAGCGTAGAACTGACCATATAGAAAAGTGCGGCACCCGTCATTGCCGTATTGCCGCTGCCGATGGCGGCAAGCAGTGTGCCGGACGACACCAGAATGCTGTAGCTGGCAAGCCTGCCCATTGCCTGCGAGGCGACGACACCGATAAGGCCGAAGGCCAGCGTGATCATGCCGCCGAAATAAAGCCAGTCATTGCCGAACCCGTAGGATGAACCGGCGCTGATGCCGAACATCAATGGCGACAGGCGCAAAAGCACATAGATGCCGACCTTGCTCATGATCGCAAACACCGCTGCAACAGGTGCGGCGGCAGCGGTATAGGCCGGTGCAAGCCAGAAATTGAGCGGCCACATGCCCGCCTTGATGAGAAATGCGACACCCAGCACTGCGGCGCCAGCTTCCAGCAACATGCGGTCTTGCGCCGCCACATGCGAAATGCGCTGTGCCAGATCTGCCATATTGAGTGTGCCGGTGACGCCATAGATCAGGCTGACACCGATCAGAAACAGCGATGAAGCAACGAGATTGACCGCGATATAATGCATCCCGGCCTTGACGCGCGCCGGGCCCGAACCATGCAGCGCAAGACCGTAGGATGCTGCCAGCATCACCTCGAAGAAAACGAACAGATTGAACAGATCGCCGGTGAGAAAAGCCCCGTTGAGCCCCATCAGGAGAAGCTGGAAAATCGTATGGAAATGCGGGCTCGCCTTGTGCCAAGAAGCAAAGGAAAAGCTGAGTGCGGCCAGACCGAGCAGGCTGGCCAGCACGAGCATGAGTGCCGCCAGCCGATCCAGCACCAGCACGATGCCGAACGGTGCCGGCCAGTTGCCGATCAGATAGACAATGGCTTCGGGAGCCTTTTCGCTTGCCATGCCGACAAGTGTGATGGCAAGCGCAATCAGGCAGACCATGGATACGAAGCTGATTGCCATTTTCAGCCTGCGCCGGCGCTCATCGAACAACAGCAGCACCGCCGCCGTGACGAGCGGCAAAACGATGGGAGCAACGACGAGGTGTGTTTTCCAGTCCATCGTCAATTCTCCTTGCCGTCAACATGGTCGGTTCGGGTCAACCCGCGCGAGGCAAGCAGCACGACAAGGAAAAGCGCCGTCATGGCGAAACCGATGACGATGGCGGTCAGCACCAGTGCCTGCGGCACGGGATCGGTGTATTGCGCGGCCTGCACATCCAGCCCGGATTCCAGAACCGGCGGTGCATCGGTGCGCAGCCGCCCTATCGAAAAGATGAAAAGATTGACCGCATAGGAAACGAGCGACAGGCCAATGGCAACCTGAAAGGTGCGGGGACGCAGGATGAGCCAAACGCCGGAAGCCATCAGCACGCCGATTGCAAGAGCGAGAACAAGTTCCATCAGTTCTCCTCCTTCGCTGCCGCCAGTTTTTCGACACGATGCTTGCGGATCGACTGGTGCGCCAATGCGATCAGCACCAGCACGGTCGCGCCCACGACCAGAAGAAAGACGCCAAAATCAAACAGAAGCGCACTTGCTATCGGCATTTTCCCGATATGCGGAATTTCGGCATAGCGGAAGAAGGATGTCAGGAACGGATAGCCGAAAAACCACGCGCCCATGCCCGTTGCGGCAGCAAATAGCAGACCAAGCCCGATCCAGCGCAAGGGCAGGATGCGCAATCTGTCTTCCACCCATCTTGTGCCAGAAGCCAGATATTGAAGAAGAAATGCAATGGCAAGCGTGATGCCGGCAGCAAAACCGCCGCCTGGAAAATCATGCCCGCGCAGGAAAAGATGCACGGCAAGAACGATAATGACGGGGAAGAGCCAGTGCATGATGACAGATGGCACCGCCAGATAATCTGCAAGCGTCTCGCCCGCCTTGCGGCCCGGCATTGCCTCGTCATAGGCGTCCTGGATTTTCTGCTGGTCGGTCGAACCGGTACTCTCAGGCGCAGGGCGGAAACGGCGCAGGAGCGCAAAGACCGTGAGGCTGACAATGCCAAGCACAGCAATTTCCCCGAACGTATCGAAAGCGCGAAAGTCAACCAGAATAACATTGACGACATTCATGCCACCGCCACCCGAATAGGCGTTTTCGAGGAAATAATCGCCAATACTGCTGGGCGACGGGCGCGTCATCATCGCATAAGCGATGACGGCTACACCCGCCCCGCTGACAACGGCCAGGGCAAGGTCGCGGTAGCGGCGCAGACGCGGACCGAAATTGACAGAAGCTGCGGCGTCTGGGTCTTCCCAACGTTTTGGCAGCCAGCGCAGGCCAAGCAGCAACAGAACCGTGGTGACGATCTCGACCAGCAATTGCGTTACCGCAAGATCCGGCGCGGAAAGCCAGACGAAGGTGATGCAGGTGATGAGCCCCGCCCCGCCGAGCAGGATGAGCGCTACAAGCCGGTGGAACTTTGCCTGATAGGCAGCCCCGACGGCACATGCGCCGCCCAAAATCCACAAGCCCGCGAAAATGGGATCAACGGGTTGCACGCCAAGCATGCCCGTGGGGATGCCCGCTTCGAGAATGGGCCATGCGGCTGCCACCACGGCAAAGGCCACGACAATGCGAAGTTGCGGCCGCAAACGGCGTGTGGAGAGAAAGGTTTCGGCCTTGCGCGCCCAGTTCCATGATAGCGTGACCAGCACACGCTCGAAAATACGCTGCCCTTGCAAATGCCGGAAGAAGGGCGGGCCGTCCTCGCTCGTCGCCAGATAGTTTTTCAACAGCCAGTGCAGCAATATGCCACCGACCATCGCGACGATACTCATCATCAAGGGCAGGTTGAAACCATGCCAGACGGCAAGGCTGTACACCGGTGTTGCCTGCCCCAGAACGGATATGACCGCTGAATGCAGGAACGGGCCGATGGAAAGCCCCGGCACAATGCCGATCAGAAGGCAGAGCAGCACCAGAAGCTCGATCGGACGCCGCATCCAGTGCGGCGGCTCATGCGGCTCCTTTGGCAGATCGTGCGGCGGGGGGCCGAAGAAGGTTGAATAGATAAAGCGTACCGAATAGGCGACCGTGAAAATACCGGCGATTGTCGCCACATAAGGCGTAATCGTATCCAGCCACGAAACCAAGTGGGTTTCGACGGATTCGGCAAAGAACATTTCCTTGGAAAGGAACCCGTTGAGCAGCGGCACACCTGCCATGGCGGCACTCGCCACCATGGCGAGCGTGGCTGTATAGGGCATAGGCTTCAGCAAGCCGCTCAGCCTGCGCATATCGCGCGTGCCGGTTTCATGGTCGATAATGCCGGCCGCCATGAAAAGCGACGCCTTGAAGATTGCATGATTGACCATGTGGAAGATTGCAGCCACCGCCGCAAGCGGGCTTCCAAGGCTCAAAAGAACTGTGATGAGGCCAAGATTGCTGATGGTCGAATAGGCAAGTAGCCCTTTCAAATCCTGCTGGAACACCGCAAAAAAACTGGCGATCAGCAGGCTGATAAGCCCGGCCCCCCCTAAAATCCAGAACCATTCTTCCGTACCGGCCAGCACCGGCCACAAGCGCGCCAGCAGGAAAACACCCGCTTTCACCATTGTTGCCGAATGCAGATAGGCCGATACCGGCGTTGGCGCCGCCATGGCGTTTGGAAGCCAGAAATGGAACGGAAACTGTGCGCTTTTCGTGAAGGCGGCGAGCGCAATCAGGACCAGAATAACCGTGTAGAGCGGATGGGCGCGGACGAGATCGCCCGCGGCAAGCACCCTGTCCAGATCATAGCTTCCAACCACATGACCAAGCAGCAGAACACCTGCCAGCAGGCAAAAGCCGCCAATGCCGGTGACGGTAAGCACCATGCGCGCACCATCGCGGGCGCTGGCATTATGGTACCAATAGCCAATCAGGAGGAAAGAGAAAACGCTCGTCAATTCCCAAAAGACGGCAAGCAAGACGATATTGCCCGACAGTACAATGCCGAGCATCGACCCCATAAAACCCAGAAGGAAAGAGAAGAAGCGCGGGACCGGATCTTCCGGCGACATATAGTAACGCGCATAAATAACCACCAGCAGGCCGATGCCGGTAATAAGCATGGCAAAAAGCCATGCAAAACCATCCATGCGCAAGGTGACGTTGAGGCCATAGGCGGGGAGCCATTCCAACGTACCATGCAGAATCTTGCCGCCCGAAACGATGGGATAAATACTGGCAGTGGCCACGAAAGCCACAAGCGCGATTGCTGCTGTGAACCATGCCGAGCCACTTCTGTCAGCCCGCCTGAAAAGACCCGTGATCGCGCTGCCAAGAAATGGAAGAAGGACAAGCAGGAAAAGTATTCTGCCGTCCATCGTCATGCGCCACTGGCCTCCAATCCATTACCGATGTTGATCCGAAGCAAGCACCGCTCGATGATACAGCAACAGGAGCGTGCCGGATAGTTGTCGAGAGGAATCATATGTTTCAATGTTTTTATTATGACGGGAATAAGAACATTATGGCAATAGCTTTCAATGGCTTATCGTGATTATTTAACGGATTTTATC-TATATTTTACGAGAAATTCTATAATTCGCCATCATGACCGTTCGGCACTGTGCCAATAC--GATT------CATATTGGCGTGCAATTCTTGCAGAGGAGCGGATCGATAATCTGGGCGCGGAAATGAG-TTTTCCGCTTCGCAGGATTCGGTTTCCGGCGGCGTCCGTATGCTGGCCGAAAATCGTGATGCCGCGACCGATCTCGTGGCGCTTGCCGTCAACGAGCCGCGCTTCGATCAGGAAGCCATCGACCGCATTCGCCAGTAGATTGTTGCAGGCATTGAGGCCGCACAGCGCAATCCGTCTACGATTGCGTCGCGCAAGTTTGCCGAAGTGCTTTACGGCAACCACCCTTATGCGCGTGACGATGAGGGAACCGTGAAATCCCTGCAATCGATCAGCCGCGATGATCTTGCGAATTTCCATCGCAAGAATTTCGCCCGCGACAAGCTGACCGTTGGCGTTGTGGGTGCCATCAACGCCAAGGATCTGGGCGTCATGCTCGACAGGATTTTTGGCGACCTGCCCGCCTCGGCGGAACTGGTTCCGGTGCCGGATGCGAAGCTTGCGCTTGGCACCACCACCAGCCTGAATTTCGATATGCCGCAGACGTCGATCAGCTTCGTCTACCCGGCCATTCCGCGCAAAGACCCTGAGTTTTTTGCCGCCTATCTGATGAACCATATTCTGGGCGGCGGTTTCACCTCGCGTCTTTATAACGAAGTGCGTGAAAAGCGCGGCCTTGCCTATTCGGTGTCCTCGTCCATGGTCATGCACGACCATGTTTCCGAACTGATGATTTCCACCGCCACCCGGCCTGACAAGGCCCAGGACTCATTGAAAATCATTCGTGAGCAGGTTGCCGCCATGGCCAATGACGGCCCGACCGAGGAAGAGCTTGCCGCAGCCAAGAGCTTTCTCAAAGGCTCCTATGCGGTGAACAATCTCGATTCGTCGGGAGCTATTGCCAATACGCTGGTGAGTTTGCAGGAAGCCGGGCTTCCAAGCGATTATATCGACAAGCGTTCCGAACTCATCGATGCTGTCACGCTGGATCAGGTCAAGGCCATTGCCTGGAAACTGCTTCAGGCCGAGCCTGCGATCCTGATCTATGGACCGGCGCAAAGTTAAAAGGTGTCCCG-TGGATAAGGCCCTGTCGTCATCGCCCCGTTTCGCCGTTGCCTTTGGCGGCGGCGGCGCGCGTGGCATTGCCCATATTCATGTCGTCGATGTGCTGAACGAATTGGGCATCCAGCCCGTTGCCATTGCCGGATCGTCCATCGGTTCCATTATCGGTTCGAGCATGGCGAATGGCATGTCCGGCAAGGACATATATGACTATATGGCGTCTATCTTCACCAATCGTTCGGAAGTCGTCAGGCGCATGTGGCAGACCCGCCCGGCCCATTGGGCGGAGTTGTTCAAGGGCGGGTTGCGGGTCAGCCAGTTCAATATCGAGAAAGTGCTGGATGTTTTTCTGCCCGACAGCTTCCCATCCAATGTGGAAGACCTGAAAATTCCCATGACCATTACGGCGGTGGATTTTCATGGCGCGCGGGAGATTCATATAAGCGATGGTGATTTACGCTCGGCCATAGCTGCGTCCTGCGCCATTCCACCCGTTTTTGCGCCGGTGCGCCGCAATGGCCGCATTCTGGTCGATGGCGGGCTGTTCAATCCGGTGCCGTTCGACCTCCTTTTCGACAAGGCGGATATCGTCATCGGCATCGATGTGGTGGGAGGCCCGGTCGGCCCCGACGATCATATGCCCACCACGTTTGAGGCGGTGATCGGCACCAGCCAGCTTACCATGTGCTCGATCATTGAAAACAAGTTCCGCTATCGCCCGCCGCATATTTTCGTCAGGCCCAATGTGGAGCGGATCGGGCTGCTTGATTTCCTGAAATTCGAGCAGGTCATAAGCCAGAGCGCAGCGGTGCGGGACGAGTTGAAACGCGCGATCGAACAGGCGCTCGATGGCAAGGTCGCCCCGAT----------CCTGCCGGAAAAATTGCCTGATCTTTGATAAGGAAGCGGGTTACTCCGCGGCAACGGGTGCGGCGGCCGTTTCCTGCGGGGATGGCGCGCGCTGCCCATCGTCCG---ATTTGTCGATGCGCTGGCCCTCGCGCGTGGGCTTGACCAGCGGTTCGGGCGTAACTGGCTTGTTGAAAAGCAGGTGGCGCCCCGCCATGATCCCCTCTGATGCCTGCACATGCAGCCGGTCTTCGTCGCGCTGGCGCACATCTTCGCGGATCGCATAGGCATTGGCTTCGGAAAGGCCCAGCCCCTCCAGCGTGCGCTGCCCGAACAGAAGGCCGGATTCAAAGGTTTCACGCAGCTCGTATTCCACACCCTGCGCGCGCAGTTGCAGCGTATGTTCGCGGTCATAGGAGCGCACGAACAGGCGCACGTCGGGATATTCCGACTGGATCAGATTGACGATGTGGTTGGTCGTCGATTTCTTGTGCGTGCAAATGGCAACGATCTTGGCCTTGCGGATGCCTGCCGCTTCTAGCACATCCTTGCGGGTGCCATCGCCAAAATAGATGCGGAAACCGAACTTGCCGGCCGCGCGGACACGGTTGGAGGAACTGTCGATCACAGTCACATCAATGCCGCCGGCAAGGAGAATCTGTGCCGCGATCTGCCCGTAACGCGAGAAGCCGATCATGAGGACATCCGAGCCCGCGCCGTCGAAATTTTCCTCGATTATATCGTCGGCCTTGTCCTTGATGAGAAGCCTTGAACCGATGGCGACGGAAAGCGGCGTCAGCGCCATGGAAACGGTGACTGCTGCGACCAGTTCGGAACCGAGTGCGCTGGAGATGATTGCCGCAGCAGAGGCGGCGGAAAAAAGAACGAAAGCGAATTCACCGCCCTGCGGCAGCAGGAAGGCAATGCGCACCGCATCATTGTGACTGGAGCGGAAGATGCGGCAGAGAAGGTAGATGATGACAATCTTCGTCGCCATGAAAATGGGGACGGCGGCAAGGATCACGGCCCAATATTCCAGGATAACGGAGAGGTTGAGCGAAAGCCCGACTGCAACGAAGAACAGGCCGAGGAAAATTCCGCGGAACGGTTCGATGTCGGCTTCCAGCTCATGCCGGTAGGAGGATTCGGCGAGCAGCACACCTGCAATGAATGCGCCCATGGCCATGGAAAGGCCCGCATATTGCAGGAGGCTTGCCGATCCCAGCACCACGAACAGGGCGGCTGTGATCATCACTTCGCGCGCACCCGTATTGGCGATGATGCGGAACATGGGATTGATGAGATAGCGCCCGGCAATAACCAGTGCGGCAATCGAGGCAATGGCCGTGGCAAGATGAAAGCCAGCACTTGCCTGCGAGGGTTCATTCGGCGAAAGGGCGGGAATGATTGCCAGAATGGGCACGATGGCCAGGTCCTGGAACAGCAGGATGGCGAAGGCGCGCTGCCCGTGCTTCTGGTTGGTTTCGGCACGGTCTTCCAGAACCTGCATGGCAAAGGCGGTCGAGGAAAGGGCAAGGCCGAAGCCGATGATAATGGCGGCTTCCGTATCCAGCCCGGCAAGATAGACGCCAAGCGCGGCCAGCGCCGCGCCGCACAGGAGTACCTGTGCGGTCCCCAGACCGAAGATCGAATGGCGCAGCGACCACAGGCGTGAAGGGTTCAGTTCAAGCCCGATGATGAAGAGCAGGAAAACCACACCCAATTCGGAAAAATGCAGGAATTCCTCGCCATCCGCAATGAGGCGCGCGACCGGGCCGATGGTGATGCCCGCAGCAAGATAGCCAAGCACGGTGCCAAGCCCCAGTCGTTTGAACAGGGGCGCGGCGATGATAGCACCTCCCAGAATTATCAGGCTCTGTAGGTAAAGGCTCCCGCCATTTGCGACCATACTGTGCTCTTGGTATTTGAAG-ATTGTAGATGAGGTTGCCTTGAAGACCCCCGATTTCGGCAATATAGAAACAAGATATGGCTGCAATCAGCCCGATGTCGAACAATTTGACGATTTTTTTTGGCAGGTCCCGATTG-GGGATAGTCGTGGATCAGGGCTTGCAGCCAGGCGGCAGTGAGCCTGCAACGTTTGGATTGTATAATGATTTCAGATAATTCGGCAGATAAACTCGTAGAACGCGCTGCCGAACTGGTGGCTGCTGCAAAGCGCGCTGGTGCGGACGAGGTTGACGCGGTTGTGATGCGCGCGCGTTCTGTCAGCGTGTCTGTCAGGCTTGGCAAGGTTGAGGGAACCGAATCGTCAGAGAGCGACGATTTCGCGCTGCGCGTATTTGTCGGGCGTCGCATTGCCAGCGTTTCGGCCAATGCGGGCGCCGACCCGCACCGCCTTGCCGAACGTGCGGTGGCCATGGCGCGGGTGGCGCCGGAAGATCCTTATGAACGATTGGCCGATCCGTCGCTTCTGGTAAAATCGCCGCGCGATCTCGACCTGTTCGATGCGACCGAGATCGATACCGCGCGCCTGACCGAAGACGCGCTTGCAATGGAGGCGGCGGCTCTTGCTGTTTCAGGCGTAACCAATTCCGGTGGTGCGGGTGCATCACGGAGTCTTGGCGGGATGGTTCTTGTCACCTCCACCGGCTTTTCCGGCCATTATGCGGCCACGCGATTCGGGCGTTCGGTTTCGGCCATTGCGGGCGAAGGGACCGGCATGGAGCGCGATTACGATTTCAGTTCGCGCCTGCATTTTGCCGATCTCGACGCGCCGGAAGCTATCGGGCGCAGCGCCGGGGAGCGCGCCGTGCGCAGGCTGGGCGCCCGGCAGGCAAAGACCGGCCCGGTGACCGTGGTGTATGATCCGCGTTTGGCGCGCGGCATTGCCGGGCATCTGGCAAGCGCCATCAATGGCGCATCGGTTGCCCGCAAGACGAGCTTTCTGCGCAACAGTCTGGGCAAGCCGGTTTTGAAACAGGGCATCAACGTCACCGACAATCCGCTGCGTGTGCGCGGCCCGTCTTCACGTCCTTTCGATGGCGAGGGCATTGAAGGCCAGCCGCTTACGATGGTTGAAGACGGTGTGTTGCAGCATTGGCTGCTGTCCGGCTCAAGTGCGCGTGAGCTTGGCCTTCAGGGCAACGGGCGCGGCGTGCGCTCCGGTTCGGGCGTCACGCCAGCCTCCACCAATTTTGCCATCGAACCCGGTACCCAATCACCGGAAGAACTGATCCGCGCCGTTGGCACGGGCTTCTATGTAACGGAAGTGTTCGGGCAGGGCGTGGACATGATTAGCGGCCAATATAGCCGCGGCGCATCCGGTTTCTGGATCGAGAATGGCGAGCTTGCTTACCCGGTGAGCGAAGTCACCATCGCGTCGAACCTGAAGGACATGTTCCTCAATATGACGCCTGCGTCCGACATCGACCGCAATTTTGGCATGGCTGCGCCGACCCTCGTGATCGAAGGCATGACCCTTGCCGGAAACTGACAAATATAGCGATATCGGCACGGAACTTGATTTGCTGCGAGAGGCGGCGCGCGAGGCCGGGCGCATCGCCATGCATTATTTCGGGCGCTCGCCGGAGGTCTGGCTGAAGGATGGCGTTTCGCCGGTCAGCGAGGCCGATCTGGCTGTGGACCGCTTTCTCAAAGAAACGCTTCTTGCAGCGCGGCCCGATTACGACTGGATTTCGGAAGAAACCGTCGATGAGCGGGCGGCGGCTGAACGGTCACGCGCTTTTGTTGTCGATCCCATCGATGGCACGCGCGCCTATATTGGCGGGCAGGATCAATGGTGCGTGAGCATTGCGATCATTGAGAATGGATCGCCAGTT-GCAGGCGTTCTGGAATGCCCGGTGCGCGAGGAATTGCTGGAGGCGGGCAAGGGGCTCGGCGCCCGGCAGAACGGATGCCGGATTCATACG----AAAGTGCCTCTTGCGGGGGAGGAAATTACCATTGCTTTCGCGCGCAACCAGATCAATGCCCTGCCGGAGCAATGGCGCGGCCCTGTGCGGGTTCATCCTTACGTGCCGTCGCTGGCCTATCGCATTGCGATGGTGGCGCGCGGCGACATTGCGGGAACCTTCATTCGGCCAAATTCGCATGATTGGGATCTGGCTGCGGCGGATCTCATTCTCAGTGAGTCGGGTGGGGCAATCCTCACAAGCAAGGCTCTACCGCTCGTTTATGGCGGGCCGACGAGGAGCCACGGCGCTCTTGTTGCAGCCAGCGGAAACTTGCTACGGGAAATGTTGAGTGTTGTGGCAGACCAGCCATTGAGCTAAATCATGCCGCGAAAGAAAATTATTCAGGGATTCATCTCATGAGCGACGCAGGCGACAATAAGCAGCTTCTTCATCTGGTGTTCGGGGGCGAGTTGAAAAAGCTTGACTCTCTCGAATTCCGCGACCTTCAAAACCTCGATATCGTCGGTATCTACCCCGATTATGAGAGCGCAAAGACGGCCTGGAAGTCCAAGGCCCAGCAGACCGTTGATAACGCCCATATGCGCTATTTCATCGTGCATCTGCACCGGCTCCTCGACCCGAACAACATGACGCTGAAGGCGGAATAGGCGCCTTTATCCGTTGCCGGCGAATATCGCATGAAACATGAAGATGGCGTGACGGAGCGGGGTATGCAGAAGAAGAAGGGCGGCCTGGCGAAGCGTCTGTGGCGGCGTATTCGCGGGCCTCTGGCGCGCTCTGCGGCGGTAAAGTCCATTCTTGTCTGGCTGATCGCTTCCTATCTCAAGCTTGTCCATGCAACCAATCCGCGCCTGAAGGATTCGGCCAGTTCGGAGGACATCGTTCACGATTTCGCTCCGTTCATCGTCACCTTCTGGCACGGCCAGCACCTGATGGGGCCGTTTCTGCGGCCAAAGGGGCTGGAGCTGGTTGCCATGTTTTCCCGCAGCGCGGATGCCGAGCTCAATGCCCGTGTGGCGGAGAAGCTGGGGCTTCTCACCGTGCGCGGTTCCGGCGGGCGCGGAACACGCGCAAACCCGGAAAAAGGCGGGGCGCGTGCGCTTCTGACCTTGAAAAATGCATTGAGAAAAGGGCAATCTACGTCAATGATCGCTGACATTGCCCATGGTAAGGCCCGTGAGGCTGGCGAGGGGATCATTTTGCTGGCAAAATTATCCGGCCGGCCGATCATTCCGCTTGCATATGCCTTTTCGCGGAACCATGTTCTGGAAAAGACGTGGGACAAGACGACAATTCCGCTCCCGTTCGGGAGATCCACCATCGTGCGTGGCGATCCCGTATGGGTGGATGCCGATGCGGATGACGTGCAACTGGAAGAAAAGCGTGTGGAACTGACACGTCAGCTCAACAGGGCGACGGACAGGGCCTATGCAGCATTGGAGAAAGCGAAATGAGCGAACGATGGGCGCGCAGCATATTGTCAGCCTACCGTTTTCTCGGCTCAGCCGCTTATCCTTTCGTGGGAAGCTACATCGCCTACCGTGCCTCGCGCGGCAAGGAAGACCGCTCCCGCCGTGGCGAACGCTATGGCAAGAGCGCGATTGCCCGCCCGCAGGGGCCGGTTATCTGGGCGCACGCGGCAAGCGTGGGCGAAACGATTGCGCTTGTGCCGCTGGTCGAGCGTATTGTCGCGACGGGCATCCATGTCGTGATGACGACGGGAACCGTCACCTCTGCCAAGGTGGTGGCAGATCAATTAGGTTCGCGGGTCATTCATCAATATGCACCGCTCGACCTGCAACCGGCAGTCGATCATTTTCTCGATCACTGGAAGCCGGATCTCGTGATCGGCTGCGAATCCGAAGTCTGGCCCGCCACGGTGCTGTCGCTCGGCAGCCGCCATATTCCGCATGTGCTGGTGAACGGGCGCATGTCCGACCGCTCCTTCGCTGCCTGGCAGAAGCGCCCAGCACTGGCCGAAGCCCTGTTTGAAAATTTCGCGCATGTGGTGGCCCAGTCTGAGCTGGACGGTGAACGTTTCCGTGCTCTTGGCGCGCGCCCCGTCAGCGTGTCCGGCAATCTCAAGGTCGATACGCCGCCGCCGCCTTCTGATCCGCAAGCCCTGTCGCTGATGCAGCGCCAGGTTGCAGGCCGGCGCACATGGGCGGCCATCTCCACCCATGACGGGGAGGAGGAAATTGCCGCCGAAGTGCATCAGATGCTGAAGATGCGCTATCCGCGCCTTATCACCATCATTGTTCCGCGCCACCCGGACCGCGCACCGGCCATTGAAGCGATGCTTGCCGCCAAGGGATTGAAGGTTGCCAGAAGAAGCACGGGCCAGCCGATCGAAGCGGATACGGATGTGCTTCTGGGCGATACGATCGGCGAAATGGGGCTTTATCTGCAATTGACCGAGATTGCCTTCATCGGCAATTCGCTGACCAAGGAAGGCGGACACAACCCGCTGGAACCGGCCATGATGGGTACGGCCGTTCTGACGGGGCGCAATGTGCAGAATTTCCGCGAATCCTTCCAGCGCCTCATCAAGAATGGTGGCGCACGCATCGTAAAAGACCGCAACATGCTGGCAGGCGCGATCAATTTCCTGTTCAACAACCCGCAACATCTGCGCGCTATGATCAATGCCGGCGTGACCACGGTGCGCGACATGCGTGGTGCACTGGATCGCACGCTTGCCGCACTTGAACCATTCATCCAGCCGCTGGTCTTGCAGGCGCAATTGCCGGGCAACCGGAACGAGCCTGCGT-TCAGTCTGGACGAGCACTGACCATGGCAAGCGAGGCGCCGCCTTTCTGGTGGGACGAACCTGATTGGCGCGCCCTTGCGCTGGCGCCAGCCGCCTGGATTTACGGAAGGGTTTCCGGTCGCCGCCTCATCAGGGCCGTGCCGCCCAGGGTTTCCCTGCCCGTTCTGTGCGTTGGCAATTTTACGGTTGGCGGCGCGGGCAAGACGCCCACGGCCATCGCTTTTGCCAGAGGGGCGATTGCGCGGGGCATGAAACCCGGCATCGTTTCGCGTGGCTATGGTGGCAATTATAGCGGGCTGCATCTGGTCGATCCCGGCCATGACGGCGCGCGGCATGTGGGCGACGAACCTCTGCTTCTGGCGCGTCATGCTGCGGTGGCGCTCTCGCCGGACCGGGTAAAAGCAGCCGAATATCTCAAATCGCTGGGCTGCGATTTCATCATTATGGATGACGGTTTCCAGAGCGCGCGGCTTCATGCCGATTTTTCGCTTCTGGTGGTGGATGCTTCGCGAGGCATAGGCAATGGCCGGGTGATACCGGCGGGGCCGCTGCGCGCACCCCTGACGGACCAGATGCGCAAAACCGACGCGCTGCTATGCATCGGCAAGGGAAATGGGGCTGATTTCGTGATCCGGCAGGCCGCGCGGGCTGGAAGGCCGATCTATCACGCTCAGTTGCGGCCCTCGTCGTCAGCCACGGTGGCGGGCAGGCGCTGGCTTGCCTTTGCGGGCATCGGCAACCCGGACAAGTTTTACGAGAGCGTTCGCCAGGCGGGCGGTGAAGTGGTGGAAACGCATTCCTTTGCCGATCACTACAGCTTTGAGCCTGACGATATTCGTGGCCTGGTGGATATGGCGCGGCGGCAGGGGCTTGGCCTCATCACCACGGCAAAAGATCATGTCCGCCTTGCAACAATGCCCGGCGTTCCGCCGGAGTTCCTGTCGAAACTCGCGGTTCTCGATGTCGATCTGGAATTTGATCGCACCGATGCGCTTGACCATATTCTTGATACGGTTGTCGAGCGGTTCAAAAGCCGCCTGCATGGGTGAGAAGGCTGAAAGATCAGGCCTTTTTGCGGCTGCGCAGTTCCGGGTTCATCTCAAGTTCGCGCTCGAAGGAGATGAGGCCGCTCGCATAGGGTTCCTGCCGCGCGACGCTCCAATATTTCAGCTCGTCGAGCGGGATGGGGGCGCCCGTCACGGCGCAGCTAACGAACGAACCGTGCTTGACGATTTCATAGTCGCCATCGAGATAACGCAGGACAGCTTCCGAGGAGCGGGGCGATTCAAATCTGTTCATGTGCCTAAAACCCTTTGTAGCAAACTTTAGCAGAGCAGGCCGCCTTGCGTCCAGACCATGTCTCGCAAAACCGGTTCCCACGTTTGGCAGACATGCATTAGCGTCTGCCGAAGAGCCGCTCGATATCGGTGAGTTTCAGCTCGATATAGGTCGGGCGTCCATGGTTGCAGGTGCCGGAACCGGGTGTTGCCTCCATGTCGCGCAGGAGGGCGTTCATTTCTTCCGGTTTCAGCCGTCGGCCTGAACGAACCGAACCATGGCAGGCCATGGTGGCCGCCACATGATGCAGCATGGCCTTGAGTCCGTCTGCCGTGTCGTGTTCCGCAATCTCATCGGCAAGATCGCGGATAAGCTGCTGCACGTTCATTTCGCCGAGCATGGCCGGTGTTTCGCGCACGGCGATTGCTCCGGGGCCGAACTGCTCCACCCCCAACCCGAACCTGGCCAATGTTTCGGCATGGCCTGCCAGCCGCTGTGCATCTTCTTCCGGCAGATCGACGATTTCGGGAATCAGCAACATTTGCCCGGCGATGGGCCGTGCATGAAGCGCATTTTTCAAGGCTTCATAGACAAGGCGTTCATGCGCTGCGTGCTGGTCCACAATGACCAGACTGTCCTCCGTCTGGGCGACGATATAGTTTTCATGAATTTGCGCGCGTGCCGCACCCAGCGGCTTTTGCATAAGTTCAACGGGGGCTTCCGCCACGC-TTGCCCGTGCATCTGCTGCCGGCACGGCAACGTCACCCAGGACAGCCTGTCCGTTTTCCCGGAGTGCCGGGGCAGCTTGCAGGTCCAGCGGGCGGTGGGCGGGATGCGCGGTCTGTGGCGACCATTCGCTGCGGGGTGCAGGCGGCGCGGTGCGCCAGCTTGCCGGTGAATAGCTATTTGCC------GGTCGCGGGGCAGAT--TGCTGCGCGC----CAAAACCTTCAGCGCGAAAGGCCTGAAGCATTGCTTCCGCGCCGCTGGTGGCGGGGCGAATGCCGGATTGTGCCAGCGCCTGCTTGATCGCACCGACGATCAGCCCGCGCACGAGGCCCGGATCGCGAAAGCGCACATCGGCCTTTGCCGGGTGAACGTTTACATCCACCAAAGCCGGATCGAGTGTCAGGAACAGGACGGCGACCGGGTGCCGGTCCCGTGCGATCACATCCGAATAAGCGCCGCGCAGGGCGCCGAAAATCTGTTTGTCGCGTACGGGCCGCCCGTTCACATAGGCGAACTGGTGCAGGGCATTGCCGCGATTAAAGGAGGGGATGCCCACGAAACCTGCGAGCCTTACGCCATCGCGTTCGGCATCAATGGCAAGCGCGTTTTCACCGAATTCCCGGCCCAGCACCTGCCCGATACGCTCCAGCGTCGCCTCTGCGCCAGTGCCGGTGGCGGGCATTTCAAAGGGGGTGCGGTCGGTTCCGGCGAGGGAAAAACGGATATGCGGAAAGGCGATGCCAATGCGCTTTACCACGTCGGTTATGGCCGTGGCCTCAGCCCGATCCGTCTTCATGAATTTCAGGCGCGCGGGCGTGGCGTAAAAGAGGTCGCGCACTTCCACGATCGTGCCGCGATTGAGCGCCGTCGGGCGCGGTCCATCGAGATGCCCGCCGGTAACGCACACTTCAAAGCCGCTATCGGCATCCTGCGGGCGGGACTTGAGCGTCAGCTTCGACACCGAGCCGATGGAGGGCAGGGCCTCGCCGCGAAAACCGAGCGCTCGAATATCATGCACATCGTCGGTCAGCTTGGATGTGCAATGGCGCGAAACGGCGAGAGCAAGCTCATCAGCGGGAATGCCGGAGCCATTATCGGTGACGCGCAGCAGCGTCTTCCCGCCGCCTGCGGTTACGACCTCGATGCGGGTTGCGCCTGCGTCGATGGCGTTTTCCACAAGCTCCTTGATGACGCTTGCAGGGCGTTCGATAACCTCGCCCGCCGCGATCTGGTTGATGATGGTTTCGCTCAAGTGCCGGATTGTCATGCGGCGACTATAGAAGGATTCGCCAGCACACAGAACCGGTCATTGAAGTTGTCCTTGGCTTTGGCCGGGGCTTTTTTTGTAGCGGTCTTTTTCGCGGTTGTCTTCTTTTCAGAACTTGCCGCCGACTTGCGGGCGGGGGCCTTTCTGCCCTTTGACGAACCGGCTTTTTCAGTAATCAGCGCCAGCGCCTCTTCCAGCGTCACCGATGCCGGATCCTTGCCCTTGGGCAGTGTCGCATTGACCTTTCCCCAGTTTACATAAGGCCCGTAGCGCCCGTCGCGAACGGTGATAGCGCCGCCATCGGGATGATCGCCGAGGGTGGCGAGCGCGGCCGGTGTGGACCGTCCCCGACCGCCGCCCTTCGATTGCTTGTCGGCAAGCACGGAAACTGCACGGTTGAGGCCGACCGAGAAGACTTCCTCGACATTTTCCAGATTGGCGAATGTGCCGTCATGGCTGACATAGGGCCCGTAGCGCCCGATGCCCGCCGAAATCATCTTGCCGGTTTCCGGGTGCAGGCCGATATCGCGCGGCAGCGACAGGAGTGCTATCGCCTTTTCATGATCCACCGTGTCGAGCGTCCAGCCCTTGGGGAGGCTGGCGCGCTTGGCTTCCTTGCCTTCGCCGCGCTGGATATAGGGGCCGAAGCGCCCGGTGCGTGCGGTGATTTGCTCGCCGGTGAACGGATCCTTGCCGAGCGGCTTCGGCTCGTCGGAAGCCGCCGTCTCGCCATTGGCCTCGCCACCAAGCTGGCGGGTATATTTGCATTCGGGATAGTTGGAGCAGCCGACAAAAGCGCCATAGCGGCCAAGCTTCAGCGACAGCGTGCCGGTGCCGCAGGTGGGGCAGGAGCGTGGGTCTCTGCCATCCTCGCGCGCAGGAAAGACCAGCGGAGCCAGTTCCTCATTCAGCGCATCCAGAACATTGGTGACGCGCAGTTCCTTGATGTCCTCGACGGAGCCGGAGAATGCACGCCAGAAATCGCGCAGAATCTCTTTCCACGACAATTTGCCATCGGAAATAAGATCAAGCTTTTCCTCCAGGTCTGCCGTGAAATCATATTCCACATAGCGCTCGAAGAAGCTTTCAAGAAACGCCGTCACAAGGCGCCCCTTGGCTTCGGGAATCAGCTTGCGCTTGTCGATGATGATATATTCGCGGTCGCGCAGCGTGGCGAGTGTTGCGGCATAGGTGGAAGGACGGCCAATGCCCAACTCTTCCATCTTCTTGATAAGGGTTGCTTCCGAATAGCGCGGCGGCGGTTCGGTCGAATGCTGGGTCGCATCGATCTTTTCGCGGGCAAGCGCCTCGCCGGAGCGAATTTCCGGCAGCTTTGCACTCTCTTCGTCGTCGTCCTCCTCCTCGCGATGATCCATATAGGCGGCAAGGAAGCCGTCGAATTTCGTCACCGAGCCATTGGCGCGCAGCATGGCGGCGCGTGAACCGTTGGTGGCCTCGATATCGACCGTGGTGCGCTCGATATCGGCGGCCTGCATCTGGCTTGCAATGGCGCGCTTCCAGATCAGTTCGTAAAGGCGGGCCTGATCCTCATCGAGAAAGCGGCGCACATCCTTTGGATGACGCGAAAAATCAGTGGGGCGGATTGCTTCGTGCGCTTCCTGCGCATTCTTGGCCTTGCTCGAATAATACCGCGGCTTTTCGGGCACATATTTCGCGCCGAAACTCTTGGCGATAGCGTCTCGGGCGGCATTGATCGCTTCGGGAGCAATCTGCACACCATCGGTACGCATATAGGTTATGAGACCGGCTGTTTCGCCGCCAATGTCCACGCCTTCATAAAGGCGCTGCGCCACCTGCATGGTGCGCGAAGCAGAAAAGCCCAATTGCCCCGACGCGGCCTGCTGCAAGGTGGAGGTGGTGAATGGCGGGCCCGGATTGCGCTTGGTAGGCTTTGCCTCGACGGAAACAGCCTTGAAGTTCGCGCTTTCCAGCATGGTGCGGATGGCACCGGCCTGTTCGCCGTTCTTGATATCGAGCTTTCCAAGCTTCTTGCCATCAAGCGCGGTGAGGCGGGCAGTGAAACTGTCATTGCGCGGTGTCTTGAGAAGGGCTGCGATATTCCAGTATTCCTCGCGGACAAAGCGTTCGATTTCCGCTTCGCGGTCGCAGACCAGACGCAGCGCTACCGATTGCACGCGACCGGCCGAGCGGGCGCCGGGAAGCTTGCGCCAGAGCACCGGCGAAAGGGTGAAGCCGACCAGATAATCGAGTGCACGGCGGGCGAGATAGGCGTCCACCAGCGGCTCATCAATATCGCGTGGATGGGCAATTGCATCCAGAACGGCCTTTTTGGTGATGGCGTTGAAGGCCACGCGCTTCACCGTTTTGCCGTTGAGCGCCTTTTTCTGCCGCAGCACTTCCAGCACATGCCAGGAAATGGCTTCCCCTTCGCGATCAGGGTCGGTTGCGAGAATGAGGCCGTCGCTGTCCTTCAGTGCCTTTACAATATCCGCCAGGCGCTTGGCGGAATTGCTGTCCACTTCCCAGGACATTGCAAAATCTTCGTCCGGGCGCACCGAGCCATCCTTGGCTGGCAGGTCCCGCACATGGCCAAAGGAGGCCAGAACCTTATAGTCCGAGCCCAGATATTTGTTGATGGTTTTGGCCTTGGCAGGCGATTCGACGACGACGACGTTCATGTAAAGCAGCCTAAATTCGCGTCCCACGGAGGCCCTAAACCTCCTTGCCGCATGAAATAAGTTGCCTTCCACATGAACAGCGGGCAGCGATTGGTCAAGAGTGTGCGCATAAAATTCACGAAATACAACCTATGGTTGCTTCTCTTAACGAGGAAACCTCCAATAGTAT---------TAAATTGGGGGTTGCCTGTCGGATTTGCGCCGATGGGGGTCGATTTTAAACTGATACGACAATTT-----AAAATCGGGGGTTAGGCAAGAATGCAACGGAGA--GCTACGCGCCGTGAAATGTTTATTTATATTGAACAACTGATTGATGAATTGGCCAAGCTGGCAAAACAGGCACAAAATCCGATGCTGGTTTATTTATTGGAAATGGCGCAGGAGGAGGCGCGAGACTCCATAGAGCAGATTACTGCCCAGGATTGAACCGGATTTTCACGCCTGGGTGAATTCATCGCAGGGAACGATAGCCACTCGATTGCCGGGATAACGCAATAGGCGCCCGGCAAGATCGAGTTCCAGCAAAATGAGCTGGATCGCGTCGGTTTCGATGCCGGTATGCCGTACAAGCGTATCGACATCGACCGGCACTGGCCCCAGCGCATCGATGACCAGATCGCGCTCCCTGTCAGTCGTGATGGCCTGCAACTGTTCCGGTTCCTCATCGATCTGGGTCAGAAGGTCGGGCTGTTCCGGTTCGTCGCCAGCCGGATCAGCG---GGGCGTATGAGCGGCAACAGCGTTTCGATCACATCCTCCACGCCGGTAACGAGCGTCGCGCCCTGTTTCAAAAGCAGGTTCGTGCCGCGGGCACGCGGATCAAGCGGAGAGCCCGGCACGGCAAAAACCGTCCGGCCCATTTCACCTGCCATGCGCGCGCTGATGAGCGAGCCGGAGCGTTCTGCCGCCTCCACCACGATGAGACCGAGCGAGAGCCCGGCGATGATGCGGTTGCGGCGTGGAAAATCACGCGAGCGTGGTTCGGCGCCCATAGGCATTTCCGTGATAAGGGCGCCGCCATTTTCAGGAATGGCGCGATAAAGCGGCAGGTTTTCAGGCGGGTAGGGGCGGTCTAGTCCGCCCGCCAGCACAGCGGCCGTTCCGGTGGACAGGCTTGCCTTGTGGGCAGCCGCGTCGATGCCGCGCGCGAGGCCGGAAACAACGCAAAAGCCTTCGCTGCCAAGATCGTGCGCCAGCTTTTCGGTAAAGCGCGCGCCGACCACAGACGCATTGCGCGAGCCGACGATGGCAACAGGCGGTTTGCGAAACACGCCCGGATCGCCCTTGATGATGACCAGTGGGGGCGGCGCTTCGCAATTTTTGAGTTGCGGCGGATATTCTGGCTCGCCCATGCCGATGAGGCGCGCGCCCATGCGCTCAATGGCTTCCAGTTCGCGCTCGGCTTCATCCACGGAGATGATGCGAATCGGTCTTGCGCTGCCGCCGCGTATATTGAGATCGGGCAGCATTTCCAATGCATTGGAGGCCGAGCCGCAAAAGAGGATCAGGTCGCGAAAGGTGACGGCACCGATATTATCGGTGCGGATAAGACGTAACCAGTTGAGCCGTTGACGGTCGGAGAGGCGAATTCCGGTCTTCGGATTCGCGCCCTGTTTCATCCCTTGGCTCCGATCTTGCTTTCGGTGCCGTTCAGCAGCCGGCTGATATTGGCACGGTGCTTGATGAAGACGATCACGGTCATGATCGCGAAAAGGGCGGCAAGTGCCTGGTTTCCGCGCGAATAAAGCGCAATCGGCACAATGAGGCTGGCGACGAGTGCGGAAGGCGAGGAATAGCGGGTGAGAAGTGCGGTCACGATCCATGCGGCGGCAAAGACCAGCGCGCCCGCCCATGCAAGGCCGATCAAAACACCGAGATAGGTGGCGACACCCTTGCCGCCCTTGAAACCGATCCAGACCGGAAAGAGATGCCCGATAAATGCGCCGAAACCGGCGGCGATGGCTGCATTCTGGCCGAAATGTGCGGCGATCAGCGCGGCGGCCGTACCCTTCAGCGCATCGAGAATGAGCGTTGCGGCGGCAAGCTTTTTGTTGCCGGTGCGCAGAACATTGGTTGCGCCGATATTACCCGAACCGATTGCGCGCACATCGCCCAGACCCGCAAGCCGTGTCAGGATGAGCCCAAAGGGGATCGAGCCGAGAACATAACCGAAGATAAGTGCTCCGATTAGCATGGCATTGAAGAAACCCGGTTCGGCCATTGCAATTCCCTCTGTTTTTTGATTGCGCATAACCCGGAAACCATGTCCGATTTTTCAGGGTTATGCGGTGTTTTTCAAGCCGAATAAACGGTCTTGCCCGCTACAATCGTGCGAACCACGCGCCCCTGGAACCGCGCACTTTCAAAGCAGCTATTCTTGGAGCGCGAATGCAGGTCTTCCTCCCGCACGACCCATGGTTCTTCCAGATCGACAATGGCGATATCCGCGCTTGCACCCGGTTTCAGCGTACCGGCATTCAGGCCGAATATTTTTGCTGGCGCCGTGGAAAGCACCTCGACCAGCCGCAGAAGCGGAATATTGTCATTATGATAGAGACGAAGTGCCGCCGCGAGCAGCGTTTCCAGACCGATTGCGCCTGCTTCGGCATCTGAAAAGGGCAGGCGCTTGGTATCCACATCCTGCGGGTCATGTGCCGAAACCACGATGTCGATGGTGCCGTTTTTCACGGCTTCCACCATGGCGAGCCGGTCTTCCTCGCCGCGCAGCGGCGGCGACAGGCGGAAGAAGGTGCGGAACTCGCCGATATCGTTCTCGTTGAGCGACAGATGGTTGATCGACACGCCCGCCGTGACGTTCGTGCCCAGATCCTTGGCGCGGCGCATGGCGTCCGCCGACATGGCGCAGGAAAGCTGCGCGGCGTGGTAGCGGCTTCGGGTGAGGGCCGCAAGACGCAGATCACGCTCCAGCGGAATCACTTCCGCTTCCCGCGGCGTGCCGGAAAGGCCAAGCCAGCTTGCAAACAGGCCTTCATTCATCACGCCGTTTGCGCCGAGAAAAGGATCGCGTGTTTCGCAGGCGATGACGGCGTTGAAATCGCGCGCATAGGTGAGGGCGCGGCGCATGATCTGCGTATTGGCGATAGTATTGCGGCCTTCGGTGAAGGCAACCGCACCGGCTGCCCGCAGCAGGCCGAATTCGGTCATTTCCTCGCCGTGCAGGCCCTTGGTGATGGCGGCGGCGGGATGGACATTGACGATGGCCGTGTCGCGCGCTGTGCGCTTGACGAATTCCACCAGCGCCACATCGTCGATCACCGGATCGGTGTCCGGCATCATGATGATGGAGGTGACGCCGCCTGCCGCAGCCGCCCGGCTTGCCGAAGCGATTGTTTCGCGGTGTTCAGCCCCCGGTTCACCGATGAAGACCCGCGAATCCACGAGACCCGGCATCACAGCCTTGCCATCCAGATCGACAATTTCAGCACCTTCCGGCGCGCCCTGATTACGGGCCTCGCTGCCAGCGGCGACGATTTTGCCGTTTTCGATCAGAAGGCTGCCGGTTTCATCAAGGCCGCGTGATGGATCGACGATCCGGGCGTTTTCAAACAGGATCGCGCTCATGCCGGTTCTCCGTTGCCTGGGTTGCGCCGCGGATCGAGCAGAGCCTCCATCACGGCCATGCGCACGGCAACGCCCATTTCCACCTGTTGCTGGATGACGCTTTGCGGCCCGTCCGCAACGTCGGAGGCAATCTCGACGCCCCGGTTCATCGGCCCCGGATGCATCACAAGTGCATCAGGTTTGGCGAATTTGAGTTTTTCCCGGTCCAGGCCATAGAAATGGAAATATTCCCGCACGGAAGGCACGAAGGAACCCGCCATGCGCTCGCGCTGGAGGCGCAGCATCATGACGACATCAGCGTCTTTCAGCCCCTCCTCCATGGAGTTGAAAACTTCCACGCTCATATCGGCCATGCCGGCGGGCAGGAGTGTTGAAGGCGCAACCACCCGCACCCGCGCGCCGAGCGCGTTGAGCAGGAGAATGTTGGAGCGCGCCACGCGCGAATGCAGAACGTCACCGCAGATGGCGACGATCAGATTTTCGATCTGGCCCTTGGCGCGGCGGATTGTCAGCGCATCGAGAAGCGCCTGTGTGGGGTGTTCATGCGCGCCGTCGCCCGCATTGACCACCGAGCAACCCACTTTCTGCGCGAGAAGGGCGGCAGCACCGGCGGAAGCATGGCGGATGACGAGAATATCCGGCTGCATAGCGTTCAGCGTCATCGCCGTATCGATGAGCGTTTCGCCTTTCTTGACCGATGAATTGCCGACGGACATATTCATCACATCCGCGCCCAGCCGTTTTCCGGCCAGCTCGAACGAAGATTGCGTCCGTGTCGATGCTTCAAAGAACAGGTTGATTTGCGTGCGACCGCGCAGCACGGACTTTTTCTTCTCCGGCTGCCGGGAGACAGCGATTTCCTGATCGGCAAGATCGAGAAGGCAGAGAATGTCCAGGGGCGATAGCCCCTTGATGCCAAGCAGGTGGCGGTGAGGGAAAAGCGGAGAGACCGTTTGATTTGTCATGGCAAGTCATCCGTATAGGACCATGAGGCAGGTCCCGCAACCGTCCTTATAATGGCTTCAGGCGATTCACAAAGAAAAACCTGCGCCCTATGAACGACAAATTGAAAGGAGGATGGGAAAATTTTAGCAAATGCAGTGCAAGAGACTTAATGTAAGTTGAATCAAGCCAAACGGAACGAACCCTTGAAAACGCACGAAGTCACCAACCAGACGCCGCCGATCACCGGCACGAACGCTTATCTGGGCGACCCGCTTCTCATGCAGATTGCGGCGCGTTTTCCAAAAGAGCTTCATACAGAACTGGAGCAGGCGGGCCGTTTCGTACTTTCGGCCGAGGCGCAGGATTTGGCTCGTCTTGCCAACACCGAATTGCCGAAGCTGCGTACGCATGACCGGCAGGGCCGCCGCATCGACCTTGTCGAATATCACCCGGCCTATCACGCGCTGATGCGCCGCTCCGTGGCGCAGGGGCTGCATTCGTCCATATGGGAAGACAATCCGCTGGAGAGTGGCCGCCGTCATCAGGCGCGTGCCGCCCGTTTTTATCTCACTGCGCAGCTTGAGGCCGGGCACCTTTGCCCGCTCACCATGACGAGCGCCTCTCTGGCCGCACTCATGGCCTCGCCGGAGGTTTACAAGCAATGGTCTCCGGCAGTCCTGTCGCGCAAATATGATTTTTCGCAAAAGCCTGCCTTCCGCAAACAGGGTGTTACGCTTGGCATGGGCATGACGGAAAAACAGGGCGGCACCGATGTTCGCGCCAACGCCACCCGTGCCGAACCTGCCATTGGCGGGGCATGGCGGC-------TTACGGGCCATAAATGGTTCATGTCGGCGCCGATGTCAGATGCTTTTCTGACACTGGCGCAAACGAAGGAGGGGCTTTCCTGTTTCCTTCTGCCGCGACTGGGCGAAAAGGGCGAGAGCAATGGCTTTTTCTTCCAGCGCCTGAAAGATAAGCTCGGCAACAGATCCAATGCTTCCTCGGAAGTGGAATTTGACGGGGCTTTGGGCCAGATGATCGGCAGTCCGGGCGAGGGCGTGAAGACGATCATGGATATGGTGACGTTGACGCGGCTTGATTGCGCGGTAGCTTCTGCCGGACTTATGCGCTCAGGGCTGGCTGAGGCCGTTCACCACAGCCGCCACCGCCATGTGTTCGGCAAGCCTTTGGTCGAGCAGCCGCTGATGCAGCGCGTTCTGGCCGATATGGCGCTGGACGTGGCGGGCGCCACGGCGCTTTCCATGCGTCTTGCCCGCGCCTTCGACATGGCGGCAAGCGACCGGGCGGAAGCCGCTTTTGCGCGCTCCATGACGCCGGTGGTGAAATATTGGGTCTGCAAGATTGCGCCTGCGCTCCTTTATGAAGCGATGGAGTGCCTTGGCGGCAACGGCTATATCGAAGATGGCAATCTGGCGCGGGCCTATCGTGAAGCGCCGGTCAATGCGATATGGGAAGGTTCCGGCAATGTGATGGCGCTGGACGTGGCACGGGTGCTCTCGCGTGCGCCGGCACTTTTCGATGGCGTGCTGGACTGGATCAGCGGACAATTGGGCCCGCGCGGGCAGGGCACGATCGACGTGCTGCGCGCCGCCCTTCAACTGACCGAGACGGATCAGGGTGTGGCACGTCTTTTGACCGAGCAGCTTGCCTTCGCAGCCGCAGCCGCTGAACTGCGCCAGCTTGGCGCGGACGATATTGCTGATGCCTTTATCGAAACCCGCCTCGGCGGCCTGTGGCGCACCACCTACGGGATGCTGGATGCGCGCCACAATGCGATGCGTATCATCGACCAGCTCTATCCGGCGTCGTAATCGTT---------CCTGCGCATCATATGCAGCCGGTCGAGCGCGCCTTGCAGGATGAAGGCGGCAGCAGCGGAATCGATACGGTCGGCCCGCTTGCCGCGCGAGACGTCCATGCCGATCAGCGCCCGCTCTGCTGCAACTGTTGAAAGCCGCTCATCCCAGAATACGAAGGGCAGGTCGGTCAGCGGTTGCATGGTGCGCACGAAGGCGCGCGTGGCCTGAACGCGCGGCCCGGCCGTGCCGTCCATGTTCATGGGCAGGCCGATCATGATGACGCCAACCTTGTCGGTTTCCAGCGCCTTCAATAGCACCTGAGCGTCGATGGTAAACTTGACTCGCTTGATGACCGGGCGCGGATGGGCGAAGGAAAGGCCAAGATCAGAAACGGCAAGGCCGATGGTCTTTGTTCCAAGATCAAGCCCGGCAACCGTCTGTCCGGGCTTCAGCAGTGCCGGAATTTCTTCTATTTCAGCGGTTGCCATTGGTCCTCATCAGATTTTTCAACTGCCTGCATATTGCTTTCAACTTTATCGGCGTCATATCTGTTCACACACCAGAAATCGAGACCGAAGGAAATA------------TACATGAAAATCACCTGGCTTGGACACGCCGCTTTCCGTGTTGAAACCGCTAAGGCAGTCATTCTCATTGACCCCTTCCTGAACGGCAATCCCGGCGCCAAAGGTATCGACTTCAAGGAAGCCACCAGGGGTGTCACGCATATTGCGCTCACCCACGGCCATGGTGACCATGTGGGCGACACGGTAGCCATTGCCAGGGAGCATGGCGCAACCGTAATCGCCAATGCCGATCTTGCCTCATGGCTTGGCAGTCAGGGCGTGGAAAAGCTTGACCCCGGCAATACGGGCGGCACGCTGGCGCATGAAGGTTTTACAATTACCTTCGTCAATGCACTTCATTCTTCCGCCATGCTGACGGAAAACGGCGTTTCGCAGGCGCTTGGAAACCCGAATGGCCTTGTGTTCCACTTCGAGGATTCGCCGACGCTCTATCATATGGGCGACACGGATATTTTCTCCGACATGGCGCTCATCAACGAGCTTCACCAGCCCGAAATCGGCATTGTGCCCATTGGCGACCGTTTCACCATGGGCGGTGCGGTGGCGGCTCTCGCCTGCCAGCGTTATTTCAATTTCAATTCTGTCCTGCCTTGCCATTATGCTTCATTCCCGATCATCGACCGGACGGCGGACAAGTTTATTGCGGGAATGGCGGATCATCCGGCAACCAAAGTGCTGGCCGATCCGGCGGGAACCGTTCACAGCTTCCAAGCTTAAATT---------------GTTGCGCTTGAAGAAGCGCGCCGTTATAGCCGGTACAGGAATTTTCAGGGGCGGCGGATAGCCGCCCTCACAAGCATTTGCGGAGAACAGGATGTCCGTTGATATTTCTACCGTCAAGCGCGTCGCGCATCTGGCGCGCATCGCCGTCAGCGAAGACGATGCAGAACGCATGACCGGAGAGCTGAATGCAATTCTGGGCTTTGTCGAGCAATTGAATGAAGTCGATGTCGAGGGCATTGAACCGATGACGTCTGTGACGCCGATGAAGATGCGTATGCGTGAAGACAAGGTGACAGACGGTGGCATTGCCGCCGCCGTGGTGGCCAATGCGCCGGTGACGGAAGACAATTTCTTCGTGGTTCCGAAGGTCGTGGAGTA
	Brucella_abortus_S19_1923	AGTAAGCGTGGTTGCTCTCATCCTCGATCATGCTCTTGTCCACCTTGCCCCAAAGGACCTTATAGACCCATGCGGTATAGGCGACGATGATCGGAATGAAGACGACCGTTACCACCAGCATGATGAACAGCGTCTGATGGCTGGACGATGAATCCCAGACCGTCAGGCTCGATTGCGGATCGATGGAAGACGGCAGGATGAACGGAAACATCGACACGCCGACAGACGAGATGATGCCGAAGATCGAGAGTTTTCCGAAGAGGAGCGGAGCAAGTTCACGACCGCCGCGTAGCGTTGCGAGAACCGCGAGCGCACCGAGAATGCCAAGCGCAGGCGCGATCAGCAGGATCGGATAATTCGCATAGTTCGCAAACCAGGCGCCGTGATCCAGTTCCACGGTCTTTTGCAGCGGGTTGGAAGGCCCGTCCATCACCACCGCACTGGTTATGCGATACCCCGACACCCAAAGCCAGCTTATGGCACCGGCGACGATGTAGAGAATGACGGTCAACAGCGCCGCAACGCTGCCATAGGCCCGCGCCCGCGCCTGTATCACGCCATCTGTCTTCAAAACGAGCCATGCCGCGCCATGCATGGTGAGCATGGTGACGGACAGGATGCCGCACAGAAGCGCAAACGGATTGAGCAGGCCGAAGAATGAGCCTTCGTAGAAGATCTGGAGATCGCCGTTGAGCCGGAAGGGAACCCCCTGAAGCACATTTCCAACCGCCACGCCGAAGATCAGCGCCGGCACGAAGCCGCCGATGAACAGCGCCCAGTCCCAACTGTTGCGCCAGGTTTCTCCATCACGCTTGGAGCGGAACTTGAAGCCGACCGGGCGCAGGATGAGCGCGAACAGGATGACGAACATCGCCAGATAGAACCCGGAGAAGGACACCGCATAAAGCGGCGGCCAGGCGGCGAAGATCGCACCGCCGCCAAGGATCAACCAGACCTGATTGCCTTCCCAGACGGGGCCGATTGTATTGATGACGACGCGACGCTCCACATCGGTTCTGGCAACGAAAGGCAGAAACGTGCCGACGCCGAGGTCGAAACCATCCATGGCGGCAAAGCCGATCAGCAGCACGCCGAGCAGCACCCACCAGATGATCCGCAGGGTTTGATAGTCCAACAAATCGCTGAGTATCATGGTTCTTACTCCGCAGGTGCAATGCTGGCCGGGGCTAGCATGGCTTCCGGTTTGCTGTCGGGTTCAGGCCCGGCCTTGATGGCGCGCAGCATCAGGCCCATTTCGATGATGAAAAGGACCGTGTAGATGACCACGAAACCGACGATGGTGAGCAGAACCGTCGAAGCGCCGAGGTTTGATACGGCAACCGCCGTTGGCAATATGCCTTCGATGCTCCAGGGTTGGCGCCCGAATTCGGCGACGACCCAGCCCATTTCAGCCGCGATCCAGGGCAACGGTATGGCAAATACCGCCACTTTCAGAAGGAACGGATAACGGTCCAATGCCCGGCGGGCAGAAAGAACGAAGAACGTTCCCGTCAGCAGGATCAGGAAGAAGCCGATGCCGACCATGATGCGGAACGCCCAGAAGAGCGGCAGAACGCCGGGAACCGTGTCGTTTGCTGCCTTGACGATCTGTTCGTCCGTCGCATTGCGTGGGTCGTCCACATAACGTTTCAGGAGAAGCGCATAGCCCATCCACTGGCTGTTATCGGCAAAAGCGTCCCTCACTTCCTGCGAAACGGCATTGGTGCCACCCGCCGCGCGAATTTTTTGCAGGGCATCATAGGCAACAATGCCGTTGCGGATATGTTTTTCCGCATTCTGCACAAGCTGGTCGATGCCTTCGATGGGCGTCGTCAGCGAGCGTGTTCCAATGAGGCCCATGACCCAAGGAATACGCACGGCGAAATGCGTTTCGCGCGCTTCCTGATCGGGGAAGCCAAACAGGGTGAACGATGCCGGAGCCGGCTCGGTTTCCCACATGGCTTCAATGGCCGCGATCTTCATCTTCTGGTGCTCGTTGGTGAGATAGCCGCTTTCATCGCCAAGGACGACAACCGAAAGCGATGCCGCAAGCCCGAAGGAAGCCGCAACCGTAAGCGAGCGCTTGGCAAGTTCGACCGAGCGGCCCCGCAGGAGATACCAGGCCGAGATACCCAGCACGAAGATTGATGCCGTGGCATAACCTGCCGAAACCGTGTGGACGAATTTTGCCTGTGCGACAGGGTTCGTCAGCACCGCGAAAAAATCGGTGATCTCCATGCGCATGGTTTCGGGATTGAAGGCAGAGCCAACCGGATTTTGCATCCAGCCATTTGCAATCAGGATCCAGAGAGCGGAAAAATTGGAACCTGCGGCGACCGCATAGGTTGCAACCAGGTGGCCGACCTTGGAAAGACGGTCCCAGCCAAAAAAGAACAAACCGACAAATGTGGCTTCGAGGAAGAAGGCCATCATGCCTTCAATCGCAAGCGGTGCGCCGAAAATATCGCCGACATAATGGCTGTAATAGCTCCAGTTCATACCAAACTGAAATTCCATCACGATGCCTGTGGCGACACCCATAACAAAATTAATACCAAACAGCGTACCCCAGAATTTCGTCATCTGCCGCCAGATAAGGCGGCCAGTCATGACGTAAACGGTTTCCATGATGGCCAGCAACACGGAAAGACCCAAAGTCAGAGGCACGAAGAGGAAGTGATAAAGTGCCGTGATTGCAAATTGCAATCGCGACAGGGAGACAATATCGAGTTCCATCTCACTAAAGCCGGTCAACCCGGCCCTCCTGATGTTGTGAGCTGTGCTTGTGCAAAGCCCTTTTTTGAAACAGATGGTTTTC---AAA-TTTCCATCCATTCCAGTCCTGTAATCAAGCGAGCCGCTGA---AGACC--------------CGCCTGCATGACTCACCTCATGGTTTTGAGGATGTCGTCGAAAAGCGGTTCGCCTTTCCTTACCGATAGAATTAGAGCACCTTGATTTAAAACAATGATGCGATTGCAGATTTTCGTCTCTCGACCGATATGTGCGGCAATAAGAAGCGTCCGCCCGGCCGCTTTTTCAGAAAGGCGCGCCAGCACATCTTCCGCCGTTGCGTGATCCAGACCTTCGGTCGGCTCGTCGAGTTCCCATAGCGGCGCATCGGTCAGAAACAGACGGGCCAGCGCCAGACGCCGCGCCTGCCCGCCAGAAAGGCCCATGCCGCCCTCGCCCAGTGCAGTGTCGAGACCGGCAGGCGCATTCCGCATGAATCCGCCAAGGCCCGCCGCCTGTAGCGCATCGATTAGCTCCGCGTCCGTCGCATCCGGCTTTGCCAGCAGAAGGTTGTTGCGCAGGCTGTCCTGAAAAAGCTCGGTCCTTTGCGTGAGAAGCCTTGTGGGCAGCGCCGCAACAGAACCGCTTTCCGCAGCTATCTCCCCCGCAAGCAGGTTGAAAAGCGTGGATTTTCCAGCACCGCTCGTGCCGACGACCGCGACCCGCTCGCCTTCAGCAATATCGAGATTGAAGCCTTTCAGTGCTGTCGCCG-CGGCGCCTTCATGGCGCACCGACACGTTTTCAAGCACGACAGCCTGTCCCGGCACAGG-----CAGCGGCAGGCAAGCCGCTTTCGCCGGTTCTTCAAGCTGCGGCCCGACCCGGCGCGCCGCAAGCACGGTGCGGCCGAGTTCCATCGCGCCACGCCGCAAAGCTGCAAAAGGCTCCATGGCACCGAGGATAATGAGAATGCCGAGCACGGCTACCGGTGCTTCGATCATGCCCGCCCCGACAAGCAGGCCGACACCGGCCAGCCCTCCGGCGAGAATGGCTGCATGGGCTATGCCTAATCCCGCACCTGTCGCGATCTCGATCCGGTTCAGCGCCTTGTCGGCGCTGCCCATATAAGCGTCGGCACGCACAAGTGCCGCCTGCTGCGCCTCCATGCGGCCTGCCATCAGCAGTTCGGTCTGGCCTGCGACCAGATCAATGGCGCGCGCGCGCAATGCTTCTGTTCCCTTGGCGCGCCGGCGCATGGCGGGTTCCGAGCGCATTGCGGCGATAACAGGCAGACCAAGGCCGATTACAAGCAAGGTGAGCGCAACAAGAAGGCCGAAAAGCGGATGCATGAAGCCGAGCGCCACGCCCGCGAAAAGCGCGGTTGCAAGTGCGGCACCAATGGGCACCAGAACACGCAGATAAAGCGAATCCAGCGCATCGATATCGGCGGTGAGCCGGAAGAGAAGCCGCGCCGGGCGTTTCAAAAGTGCATGCGCTGCGGAAGGCTGCGCCCAGCTACGGAAGAGTTTTTCGCGCAGTGCCGCCAGTACGGCAAGCGTCGCATCATGCGTGACAAGGCGTTCCAGATAGCGCGCGCCAGTGCGCAGGATAGCGAGAAGGCGAATACCGGCCGCTGGCGCAAATACGTCGAAGGCAACCGCCGTCGCCGCACTGAGGCCCGCAATGGCGGTGGCCGTGATGAACCATCCGGACAGGCCGAGCAAGGCGATGCCTGCAAGCACGGTGATGGTCGCCGCCGCGATACCCGCATAAAGTGCCACAGCCCTTGAACGGAAAAACAGCCGCAGGACCGGGCGAAGTGAATGCAAACCCTTCATTCCGCAGCCCTCCGTTGGATGACAGCCGCATCGTCGCCGCGATGATCCAGCCGCACGATGCGATGCATCCTGCGCGCCAGCGTTTCATCATGCGTCGCGACGATCAGGGTCTTGCCCTGAGCGAGCCGCACCAGATTTTCCGCAATTTTTTCCGCCGTTTCATGATCGAGATGTGCGGTTGGTTCATCGGCAAGAATAATATCGGCCTCAGGATCGACGGCGATCCGCGCCAGTGCGAGCCGCAAGGCTTCGCCGCCAGACATGCCTGCGCCATTTTCGCCAATCAACCTATTGCCCGCTACGCCTGCCACATGGCTCAAGGCGGTATCATCGATGATCCCGGCAATGGCTGCCCTGTCCGCATATCGACCGAGCGTGATATTGTGGCGGGCAGAGCCTGCAAAAATATGCGGCTTCTGGCCGACCCAGCTCATTCTCTTGCGAAGAGCAACAGCCGTGCGCGGCTCCAGAAGCGTGTCGCCAATGGTGATTTCGCCCGCCTGCGGCGCGGCAAGCCCCGCAATCAGCGCCAGCAACGTGGATTTGCCATAACCGCTTGGCGCCAGCAGCGCGATATGCTCACCAGCAGCAATATCGAGACTGAACCCCTCCAGCACGACGGGGCCGCCGGAATAGCGAAAACCGACATCGCGTAAGGTGACGGAGGGTGCGCATCGCGCCACTTCCGCCG----ATCCTCCCTCGCCAACCACTGGCATGGTGTGATGCGTCAGGCTTTCCAGCGCGTCGATAGCCGCTTCGCCTGCGGCACGGTCATGCCAGACTGCGGAAAGATCGCGCAGCGGCTCAAAAAAGGCAGGCGCAAGAAGAAGAATAAACAGCCCCTCACCAAGCGTCAGCTTGTGGCCCCAGGCGCCGAATTGCAGCGTGCCGAGCAGATGGAAACCGATATAGATCGCCACCATTGCCACGCCAAGCGCCGCAAAAAGCTCCAGCACAGCCGAGGAAAGAAAGGCGATCCGCAGCACCGCCATGGTTTTTGCACGCAGGGTTTCAGCGTTTTCGCGCAGGCGTTTTGCCGTCATGTCAACGGCGTGGAAGGTGCGGATCGTGGTGAGCCCGCGCAGCCGGTCGAGCAGAAAGCCATTCATGCCGCCAAGCGCCACAAGCTGTTTTTCGCTTGCAGCCTTCGCGCGCCAGCCAATCAGCGCCATGAAAACCGGGATCAGCGGCGCGGCGACCAGCAGGATGAGCGCCGCCACCCATGAAAACCAGAGAACAGCCGCCAGAATGATAAGCGGCACCAGCATGACGCGGTAGCGCACGGGAACGAAGCGCGACAGATAAGGCACCACCATTTCAGCCTGTTCGGCAAGGATGCTTGCGGCCTCACCGGAAGAGGGGCGCGATACATCAAGCGGGGAGCGCCGGGCAAGTGCCGCAAAGGCCTTTTCACGAAGGCTTGTAAGTTGTAAGCGGGCGGCATCGAAAGCCTGCGTGCCACC-GCGCGCATCCAGAACGCTGCGAAGGCAGCCAATCACAAACAGAGCGGCGGCGCAGTAATAAATGGAGCTGTCAAAGCCGGTATCGGCGAGCCGCCCCGCTGCATAAGCCAGAAGGGCCGCCTGCGGCAGCCAAAGCACTGCCGCGAGCGTTTGAAACATTGCCCCCCGTTTGAGCAGGGACGGCAT----------TGC--GCGGCGCTGGCGTTTTCCGTCACCTGCCGTTCTGCCGTCTTCTGCCTTCAGGTCTTCCGTTCGGGGGGCAACGGATGTCACTCTCGCTTAGGCTCCTTCTTGGCCGATGTTCTTCCGCGTCCGAGCGCCACGATCCTGTCTGTGGTCTCAAGAAAGCGGGTAACTTTGGCGCCGAGCGCCAGAAGGCTGGTGAGCCGGTCGGTGTCGAGTTTCTTGACGTCGTCATACCAGTTGGTCAGCCGTTCGATCAGGCTGTACATGTCTTTCATGCGGTCCTGGGCATAACGATCACTGTCATCCTGCGGCTGCTCCATCAGCACTTCCCGCAGCACACTCAGGGTCGGGTCGATCTCGCGCTTCTTACGCTCTTCGGCAAGCGTGCGCAAAATCTGCCACACGTCGTCCGGCGTTGTGAAGAAATCGCGGCGGTCACCTGGAATGTGCTTCAGAAGCACGAGGTTCCAGCCCTGCAACTCGCGGATACCCATGGAAACGTTGGATCGTGAAACGCCGAGCGCCTCGACGATCTCATCCGCGCAAAGCGGCTCTGGCGACAGATAGAGCAGCGCATAAATCTGCCCCACCGTACGGTTGATGCCCCAACGGCTGCCCATCTCCCCGAAGTGGAGAACGAACGACTGAACGATTGGCGACAGTTCCAAAA-TCTCTCTCCCGTAAATTCTGAATTTTCAGAAATTACTGAAATCCAGATAATCCAATTGAACCAAACCTTCAATCCGCATGCCCGATGC---AGGCCGCATCAGGACAATTGGCCGCAG-CCCGCGCACTCCTCCAAATGGC----------ACGGGCCACCCCTTCCGATCCCTTGGGAAAGCGAACAGGCGGGCACAAGGACTTGGCAAATGGTGAATATGCTTTCTGAACAGCGCGATAGCCTGCCTGGAGACACACTCCAGAACCGCTATCGGCACATTCAGGGACAAGCAGGCAGCCCTTCCCC-CCGGAAGGCCGCAATTTCCCCATTTCACACCGCGCAGGCACCCTGATTCCGGCCTCCTGCGCACCCTCGGCCTTTCATGCTCACCGACCCTGAAACGACTCGGAAGATGAAGGCAACTCCTTGCTGTCCCGGGTCCGGTCGCGATGAAGCACGGCGCGGCTGAGCAGCATGAGCGTTACCGGCGTTGTGACAACCACAAAGACGGTAATCAACACTTCATGCAGAATCGGCTTCGATTGCAAGATGGAGAAAAATATTATCGACGCGAGCAGGATGCCCCCTGCCCCAAACGAAGAGCCGATCGTGGGCGCATGGACACGTTCATAGAACGTCTTGAAACGCACGAGCCCGATGCAGCCGACGAGCGTGAGAAAGGCTCCCGCCACCAGAAGAAACGAAACAAGGATCGCGGCCCAGAGCGGAAAATCGGCAGCCTCTATCATTCGATCACCTCGCCGCGCATCAGGAATTTGGACAGCGCCACCGTGGCAACGAAACCCAGAAGGGCGATGATGAGCGCGGCCTCGAAATAGATGATGCTGCCCGTGCGGATGCCGAAAGTGAGCAGAAGCAGGAGCGCGTCGAGATAAAGCGCATCGGTCGCCAGAATACGATCCTGCG----CGCGCGGACCAACCAGCAGGCGATAGACCGCGCAGCCCATGGCTGCAACGAGCATGACCTGAGCGGCAAGCAGCGCCCAGAAGATGAGAACTGCGCTCATGCCGATTTCTCCCCTTCAACGATATCCACCGCACCGAAAATCTCGATCAGCGGCCGTTCGTAGCGCTCCTTGATAAGATGTCGCCAGGTTTCGGCATCTTCAAGGTCGAGAACGTGGATGGTAAGTATCCCGCGCGCGGCATTATAGTCCACCCATGCCGTGCCGGGGCTGGCTGTAATCATGCAAGCAAGAACGGCAAGCGCGGTGCGATTTTGCAGCTCAAGCGGTATCACCACAAAACCCGGATGGCGCTGGCGCCCCGGCGACAGGATGAGCCGTACGACCGCGATATTCGAGCGCAGGACATCAATGCTGGCGGCATATAACAGCCAGATCATCATGCGCGGCGAACGTATATGGTTTTTCTGCGGCTCCAGCGCCATCATGACCCGGCAGGCACCAAACGCGATCACCAGACCAAGGATGAACTGCGCGCGGGTAAAACTATTGAGCAGCAGCCAGAACAGGACGAGCGAAACGAAGAGCAGCGGATAGGGAAGGATTTTCTTCATTGCGCGCCCGCCGTTTCTGCGCCAGTGCGCGGCGCCCTGAGGACACTGTTGATATAATCATCCGGATTATGCAGCGAGCGGGCTGTTTCATCCATATAGCGCATAGTGGGACCGGCCGCGATAGTGAGGGCGAGGCACACACCCAACAGACCGGCAATCGGCACCACTTCACGCACCAGCACACGCGGCACATTGCCCTCCAGCGAAGCCCAGAAAGTGCGGATGCCGGTTCGCGTCATGGCTATCAGCGCCGAAAGGCCGGAAAGCAGGATAAGTGAAACCAGCACCCAGCTTGCCGCGCTGACCGGCGCGGTGAGCTGGGGGGCAGAGCCATCTCCATTGAACACCGCCGTCAGAATGAGGAACTTGGCGAGGAAGCCGGAGAATGGCGGCAGGCCGATCAGCAGGATAGCGCAAATGCAGAAACATGTGCCGAGAATGGCGAGCGTGGCAGGCAGAACCGTGCCGACTTCCTCCTCGTCTTCTTCCTCCTCGTCATCGCCATAGGCCTCCATGGTAACGGCAAGAACGTTTGCGGCTGCATCCTGCCCGCGCTCGACCAGCTCGATCAGCAGGAAAAAGGCAGCAATGGCGAGCGTAGAACTGACCATATAGAAAAGTGCGGCACCCGTCATTGCCGTATTGCCGCTGCCGATGGCGGCAAGCAGTGTGCCGGACGACACCAGAATGCTGTAGCTGGCAAGCCTGCCCATTGCCTGCGAGGCGACGACACCGATAAGGCCGAAGGCCAGCGTGATCATGCCGCCGAAATAAAGCCAGTCATTGCCGAACCCGTAGGATGAACCGGCGCTGATGCCGAACATCAATGGCGACAGGCGCAAAAGCACATAGATGCCGACCTTGCTCATGATCGCAAACACCGCTGCAACAGGTGCGGCGGCAGCGGTATAGGCCGGTGCAAGCCAGAAATTGAGCGGCCACATGCCCGCCTTGATGAGAAATGCGACACCCAGCACTGCGGCGCCAGCTTCCAGCAACATGCGGTCTTGCGCCGCCACATGCGAAATGCGCTGTGCCAGATCTGCCATATTGAGTGTGCCGGTGACGCCATAGATCAGGCTGACACCGATCAGAAACAGCGATGAAGCAACGAGATTGACCGCGATATAATGCATCCCGGCCTTGACGCGCGCCGGGCCCGAACCATGCAGCGCAAGACCGTAGGATGCTGCCAGCATCACCTCGAAGAAAACGAACAGATTGAACAGATCGCCGGTGAGAAAAGCCCCGTTGAGCCCCATCAGGAGAAGCTGGAAAATCGTATGGAAATGCGGGCTCGCCTTGTGCCAAGAAGCAAAGGAAAAGCTGAGTGCGGCCAGACCGAGCAGGCTGGCCAGCACGAGCATGAGTGCCGCCAGCCGATCCAGCACCAGCACGATGCCGAACGGTGCCGGCCAGTTGCCGATCAGATAGACAATGGCTTCGGGAGCCTTTTCGCTTGCCATGCCGACAAGTGTGATGGCAAGCGCAATCAGGCAGACCATGGATACGAAGCTGATTGCCATTTTCAGCCTGCGCCGGCGCTCATCGAACAACAGCAGCACCGCCGCCGTGACGAGCGGCAAAACGATGGGAGCAACGACGAGGTGTGTTTTCCAGTCCATCGTCAATTCTCCTTGCCGTCAACATGGTCGGTTCGGGTCAACCCGCGCGAGGCAAGCAGCACGACAAGGAAAAGCGCCGTCATGGCGAAACCGATGACGATGGCGGTCAGCACCAGTGCCTGCGGCACGGGATCGGTGTATTGCGCGGCCTGCACATCCAGCCCGGATTCCAGAACCGGCGGTGCATCGGTGCGCAGCCGCCCTATCGAAAAGATGAAAAGATTGACCGCATAGGAAACGAGCGACAGGCCAATGGCAACCTGAAAGGTGCGGGGACGCAGGATGAGCCAAACGCCGGAAGCCATCAGCACGCCGATTGCAAGAGCGAGAACAAGTTCCATCAGTTCTCCTCCTTCGCTGCCGCCAGTTTTTCGACACGATGCTTGCGGATCGACTGGTGCGCCAATGCGATCAGCACCAGCACGGTCGCGCCCACGACCAGAAGAAAGACGCCAAAATCAAACAGAAGCGCACTTGCTATCGGCATTTTCCCGATATGCGGAATTTCGGCATAGCGGAAGAAGGATGTCAGGAACGGATAGCCGAAAAACCACGCGCCCATGCCCGTTGCGGCAGCAAATAGCAGACCAAGCCCGATCCAGCGCAAGGGCAGGATGCGCAATCTGTCTTCCACCCATCTTGTGCCAGAAGCCAGATATTGAAGAAGAAATGCAATGGCAAGCGTGATGCCGGCAGCAAAACCGCCGCCTGGAAAATCATGCCCGCGCAGGAAAAGATGCACGGCAAGAACGATAATGACGGGGAAGAGCCAGTGCATGATGACAGATGGCACCGCCAGATAATCTGCAAGCGTCTCGCCCGCCTTGCGGCCCGGCATTGCCTCGTCATAGGCGTCCTGGATTTTCTGCTGGTCGGTCGAACCGGTACTCTCAGGCGCAGGGCGGAAACGGCGCAGGAGCGCAAAGACCGTGAGGCTGACAATGCCAAGCACAGCAATTTCCCCGAACGTATCGAAAGCGCGAAAGTCAACCAGAATAACATTGACGACATTCATGCCACCGCCACCCGAATAGGCGTTTTCGAGGAAATAATCGCCAATACTGCTGGGCGACGGGCGCGTCATCATCGCATAAGCGATGACGGCTACACCCGCCCCGCTGACAACGGCCAGGGCAAGGTCGCGGTAGCGGCGCAGACGCGGACCGAAATTGACAGAAGCTGCGGCGTCTGGGTCTTCCCAACGTTTTGGCAGCCAGCGCAGGCCAAGCAGCAACAGAACCGTGGTGACGATCTCGACCAGCAATTGCGTTACCGCAAGATCCGGCGCGGAAAGCCAGACGAAGGTGATGCAGGTGATGAGCCCCGCCCCGCCGAGCAGGATGAGCGCTACAAGCCGGTGGAACTTTGCCTGATAGGCAGCCCCGACGGCACATGCGCCGCCCAAAATCCACAAGCCCGCGAAAATGGGATCAACGGGTTGCACGCCAAGCATGCCCGTGGGGATGCCCGCTTCGAGAATGGGCCATGCGGCTGCCACCACGGCAAAGGCCACGACAATGCGAAGTTGCGGCCGCAAACGGCGTGTGGAGAGAAAGGTTTCGGCCTTGCGCGCCCAGTTCCATGATAGCGTGACCAGCACACGCTCGAAAATACGCTGCCCTTGCAAATGCCGGAAGAAGGGCGGGCCGTCCTCGCTCGTCGCCAGATAGTTTTTCAACAGCCAGTGCAGCAATATGCCACCGACCATCGCGACGATACTCATCATCAAGGGCAGGTTGAAACCATGCCAGACGGCAAGGCTGTACACCGGTGTTGCCTGCCCCAGAACGGATATGACCGCTGAATGCAGGAACGGGCCGATGGAAAGCCCCGGCACAATGCCGATCAGAAGGCAGAGCAGCACCAGAAGCTCGATCGGACGCCGCATCCAGTGCGGCGGCTCATGCGGCTCCTTTGGCAGATCGTGCGGCGGGGGGCCGAAGAAGGTTGAATAGATAAAGCGTACCGAATAGGCGACCGTGAAAATACCGGCGATTGTCGCCACATAAGGCGTAATCGTATCCAGCCACGAAACCAAGTGGGTTTCGACGGATTCGGCAAAGAACATTTCCTTGGAAAGGAACCCGTTGAGCAGCGGCACACCTGCCATGGCGGCACTCGCCACCATGGCGAGCGTGGCTGTATAGGGCATAGGCTTCAGCAAGCCGCTCAGCCTGCGCATATCGCGCGTGCCGGTTTCATGGTCGATAATGCCGGCCGCCATGAAAAGCGACGCCTTGAAGATTGCATGATTGACCATGTGGAAGATTGCAGCCACCGCCGCAAGCGGGCTTCCAAGGCTCAAAAGAACTGTGATGAGGCCAAGATTGCTGATGGTCGAATAGGCAAGTAGCCCTTTCAAATCCTGCTGGAACACCGCAAAAAAACTGGCGATCAGCAGGCTGATAAGCCCGGCCCCCCCTAAAATCCAGAACCATTCTTCCGTACCGGCCAGCACCGGCCACAAGCGCGCCAGCAGGAAAACACCCGCTTTCACCATTGTTGCCGAATGCAGATAGGCCGATACCGGCGTTGGCGCCGCCATGGCGTTTGGAAGCCAGAAATGGAACGGAAACTGTGCGCTTTTCGTGAAGGCGGCGAGCGCAATCAGGACCAGAATAACCGTGTAGAGCGGATGGGCGCGGACGAGATCGCCCGCGGCAAGCACCCTGTCCAGATCATAGCTTCCAACCACATGACCAAGCAGCAGAACACCTGCCAGCAGGCAAAAGCCGCCAATGCCGGTGACGGTAAGCACCATGCGCGCACCATCGCGGGCGCTGGCATTATGGTACCAATAGCCAATCAGGAGGAAAGAGAAAACGCTCGTCAATTCCCAAAAGACGGCAAGCAAGACGATATTGCCCGACAGTACAATGCCGAGCATCGACCCCATAAAACCCAGAAGGAAAGAGAAGAAGCGCGGGACCGGATCTTCCGGCGACATATAGTAACGCGCATAAATAACCACCAGCAGGCCGATGCCGGTAATAAGCATGGCAAAAAGCCATGCAAAACCATCCATGCGCAAGGTGACGTTGAGGCCATAGGCGGGGAGCCATTCCAACGTACCATGCAGAATCTTGCCGCCCGAAACGATGGGATAAATACTGGCAGTGGCCACGAAAGCCACAAGCGCGATTGCTGCTGTGAACCATGCCGAGCCACTTCTGTCAGCCCGCCTGAAAAGACCCGTGATCGCGCTGCCAAGAAATGGAAGAAGGACAAGCAGGAAAAGTATTCTGCCGTCCATCGTCATGCGCCACTGGCCTCCAATCCATTACCGATGTTGATCCGAAGCAAGCACCGCTCGATGATACAGCAACAGGAGCGTGCCGGATAGTTGTCGAGAGGAATCATATGTTTCAATGTTTTTATTATGACGGGAATAAGAACATTATGGCAATAGCTTTCAATGGCTTATCGTGATTATTTAACGGATTTTATC-TATATTTTACGAGAAATTCTATAATTCGCCATCATGACCGTTCGGCACTGTGCCAATAC--GATT------CATATTGGCGTGCAATTCTTGCAGAGGAGCGGATCGATAATCTGGGCGCGGAAATGAG-TTTTCCGCTTCGCAGGATTCGGTTTCCGGCGGCGTCCGTATGCTGGCCGAAAATCGTGATGCCGCGACCGATCTCGTGGCGCTTGCCGTCAACGAGCCGCGCTTCGATCAGGAAGCCATCGACCGCATTCGCCAGTAGATTGTTGCAGGCATTGAGGCCGCACAGCGCAATCCGTCTACGATTGCGTCGCGCAAGTTTGCCGAAGTGCTTTACGGCAACCACCCTTATGCGCGTGACGATGAGGGAACCGTGAAATCCCTGCAATCGATCAGCCGCGATGATCTTGCGAATTTCCATCGCAAGAATTTCGCCCGCGACAAGCTGACCGTTGGCGTTGTGGGTGCCATCAACGCCAAGGATCTGGGCGTCATGCTCGACAGGATTTTTGGCGACCTGCCCGCCTCGGCGGAACTGGTTCCGGTGCCGGATGCGAAGCTTGCGCTTGGCACCACCACCAGCCTGAATTTCGATATGCCGCAGACGTCGATCAGCTTCGTCTACCCGGCCATTCCGCGCAAAGACCCTGAGTTTTTTGCCGCCTATCTGATGAACCATATTCTGGGCGGCGGTTTCACCTCGCGTCTTTATAACGAAGTGCGTGAAAAGCGCGGCCTTGCCTATTCGGTGTCCTCGTCCATGGTCATGCACGACCATGTTTCCGAACTGATGATTTCCACCGCCACCCGGCCTGACAAGGCCCAGGACTCATTGAAAATCATTCGTGAGCAGGTTGCCGCCATGGCCAATGACGGCCCGACCGAGGAAGAGCTTGCCGCAGCCAAGAGCTTTCTCAAAGGCTCCTATGCGGTGAACAATCTCGATTCGTCGGGAGCTATTGCCAATACGCTGGTGAGTTTGCAGGAAGCCGGGCTTCCAAGCGATTATATCGACAAGCGTTCCGAACTCATCGATGCTGTCACGCTGGATCAGGTCAAGGCCATTGCCTGGAAACTGCTTCAGGCCGAGCCTGCGATCCTGATCTATGGACCGGCGCAAAGTTAAAAGGTGTCCCG-TGGATAAGGCCCTGTCGTCATCGCCCCGTTTCGCCGTTGCCTTTGGCGGCGGCGGCGCGCGTGGCATTGCCCATATTCATGTCGTCGATGTGCTGAACGAATTGGGCATCCAGCCCGTTGCCATTGCCGGATCGTCCATCGGTTCCATTATCGGTTCGAGCATGGCGAATGGCATGTCCGGCAAGGACATATATGACTATATGGCGTCTATCTTCACCAATCGTTCGGAAGTCGTCAGGCGCATGTGGCAGACCCGCCCGGCCCATTGGGCGGAGTTGTTCAAGGGCGGGTTGCGGGTCAGCCAGTTCAATATCGAGAAAGTGCTGGATGTTTTTCTGCCCGACAGCTTCCCATCCAATGTGGAAGACCTGAAAATTCCCATGACCATTACGGCGGTGGATTTTCATGGCGCGCGGGAGATTCATATAAGCGATGGTGATTTACGCTCGGCCATAGCTGCGTCCTGCGCCATTCCACCCGTTTTTGCGCCGGTGCGCCGCAATGGCCGCATTCTGGTCGATGGCGGGCTGTTCAATCCGGTGCCGTTCGACCTCCTTTTCGACAAGGCGGATATCGTCATCGGCATCGATGTGGTGGGAGGCCCGGTCGGCCCCGACGATCATATGCCCACCACGTTTGAGGCGGTGATCGGCACCAGCCAGCTTACCATGTGCTCGATCATTGAAAACAAGTTCCGCTATCGCCCGCCGCATATTTTCGTCAGGCCCAATGTGGAGCGGATCGGGCTGCTTGATTTCCTGAAATTCGAGCAGGTCATAAGCCAGAGCGCAGCGGTGCGGGACGAGTTGAAACGCGCGATCGAACAGGCGCTCGATGGCAAGGTCGCCCCGAT----------CCTGCCGGAAAAATTGCCTGATCTTTGATAAGGAAGCGGGTTACTCCGCGGCAACGGGTGCGGCGGCCGTTTCCTGCGGGGATGGCGCGCGCTGCCCATCGTCCG---ATTTGTCGATGCGCTGGCCCTCGCGCGTGGGCTTGACCAGCGGTTCGGGCGTAACTGGCTTGTTGAAAAGCAGGTGGCGCCCCGCCATGATCCCCTCTGATGCCTGCACATGCAGCCGGTCTTCGTCGCGCTGGCGCACATCTTCGCGGATCGCATAGGCATTGGCTTCGGAAAGGCCCAGCCCCTCCAGCGTGCGCTGCCCGAACAGAAGGCCGGATTCAAAGGTTTCACGCAGCTCGTATTCCACACCCTGCGCGCGCAGTTGCAGCGTATGTTCGCGGTCATAGGAGCGCACGAACAGGCGCACGTCGGGATATTCCGACTGGATCAGATTGACGATGTGGTTGGTCGTCGATTTCTTGTGCGTGCAAATGGCAACGATCTTGGCCTTGCGGATGCCTGCCGCTTCTAGCACATCCTTGCGGGTGCCATCGCCAAAATAGATGCGGAAACCGAACTTGCCGGCCGCGCGGACACGGTTGGAGGAACTGTCGATCACAGTCACATCAATGCCGCCGGCAAGGAGAATCTGTGCCGCGATCTGCCCGTAACGCGAGAAGCCGATCATGAGGACATCCGAGCCCGCGCCGTCGAAATTTTCCTCGATTATATCGTCGGCCTTGTCCTTGATGAGAAGCCTTGAACCGATGGCGACGGAAAGCGGCGTCAGCGCCATGGAAACGGTGACTGCTGCGACCAGTTCGGAACCGAGTGCGCTGGAGATGATTGCCGCAGCAGAGGCGGCGGAAAAAAGAACGAAAGCGAATTCACCGCCCTGCGGCAGCAGGAAGGCAATGCGCACCGCATCATTGTGACTGGAGCGGAAGATGCGGCAGAGAAGGTAGATGATGACAATCTTCGTCGCCATGAAAATGGGGACGGCGGCAAGGATCACGGCCCAATATTCCAGGATAACGGAGAGGTTGAGCGAAAGCCCGACTGCAACGAAGAACAGGCCGAGGAAAATTCCGCGGAACGGTTCGATGTCGGCTTCCAGCTCATGCCGGTAGGAGGATTCGGCGAGCAGCACACCTGCAATGAATGCGCCCATGGCCATGGAAAGGCCCGCATATTGCAGGAGGCTTGCCGATCCCAGCACCACGAACAGGGCGGCTGTGATCATCACTTCGCGCGCACCCGTATTGGCGATGATGCGGAACATGGGATTGATGAGATAGCGCCCGGCAATAACCAGTGCGGCAATCGAGGCAATGGCCGTGGCAAGATGAAAGCCAGCACTTGCCTGCGAGGGTTCATTCGGCGAAAGGGCGGGAATGATTGCCAGAATGGGCACGATGGCCAGGTCCTGGAACAGCAGGATGGCGAAGGCGCGCTGCCCGTGCTTCTGGTTGGTTTCGGCACGGTCTTCCAGAACCTGCATGGCAAAGGCGGTCGAGGAAAGGGCAAGGCCGAAGCCGATGATAATGGCGGCTTCCGTATCCAGCCCGGCAAGATAGACGCCAAGCGCGGCCAGCGCCGCGCCGCACAGGAGTACCTGTGCGGTCCCCAGACCGAAGATCGAATGGCGCAGCGACCACAGGCGTGAAGGGTTCAGTTCAAGCCCGATGATGAAGAGCAGGAAAACCACACCCAATTCGGAAAAATGCAGGAATTCCTCGCCATCCGCAATGAGGCGCGCGACCGGGCCGATGGTGATGCCCGCAGCAAGATAGCCAAGCACGGTGCCAAGCCCCAGTCGTTTGAACAGGGGCGCGGCGATGATAGCACCTCCCAGAATTATCAGGCTCTGTAGGTAAAGGCTCCCGCCATTTGCGACCATACTGTGCTCTTGGTATTTGAAG-ATTGTAGATGAGGTTGCCTTGAAGACCCCCGATTTCGGCAATATAGAAACAAGATATGGCTGCAATCAGCCCGATGTCGAACAATTTGACGATTTTTTTTGGCAGGTCCCGATTG-GGGATAGTCGTGGATCAGGGCTTGCAGCCAGGCGGCAGTGAGCCTGCAACGTTTGGATTGTATAATGATTTCAGATAATTCGGCAGATAAACTCGTAGAACGCGCTGCCGAACTGGTGGCTGCTGCAAAGCGCGCTGGTGCGGACGAGGTTGACGCGGTTGTGATGCGCGCGCGTTCTGTCAGCGTGTCTGTCAGGCTTGGCAAGGTTGAGGGAACCGAATCGTCAGAGAGCGACGATTTCGCGCTGCGCGTATTTGTCGGGCGTCGCATTGCCAGCGTTTCGGCCAATGCGGGCGCCGACCCGCACCGCCTTGCCGAACGTGCGGTGGCCATGGCGCGGGTGGCGCCGGAAGATCCTTATGAACGATTGGCCGATCCGTCGCTTCTGGTAAAATCGCCGCGCGATCTCGACCTGTTCGATGCGACCGAGATCGATACCGCGCGCCTGACCGAAGACGCGCTTGCAATGGAGGCGGCGGCTCTTGCTGTTTCAGGCGTAACCAATTCCGGTGGTGCGGGTGCATCACGGAGTCTTGGCGGGATGGTTCTTGTCACCTCCACCGGCTTTTCCGGCCATTATGCGGCCACGCGATTCGGGCGTTCGGTTTCGGCCATTGCGGGCGAAGGGACCGGCATGGAGCGCGATTACGATTTCAGTTCGCGCCTGCATTTTGCCGATCTCGACGCGCCGGAAGCTATCGGGCGCAGCGCCGGGGAGCGCGCCGTGCGCAGGCTGGGCGCCCGGCAGGCAAAGACCGGCCCGGTGACCGTGGTGTATGATCCGCGTTTGGCGCGCGGCATTGCCGGGCATCTGGCAAGCGCCATCAATGGCGCATCGGTTGCCCGCAAGACGAGCTTTCTGCGCAACAGTCTGGGCAAGCCGGTTTTGAAACAGGGCATCAACGTCACCGACAATCCGCTGCGTGTGCGCGGCCCGTCTTCACGTCCTTTCGATGGCGAGGGCATTGAAGGCCAGCCGCTTACGATGGTTGAAGACGGTGTGTTGCAGCATTGGCTGCTGTCCGGCTCAAGTGCGCGTGAGCTTGGCCTTCAGGGCAACGGGCGCGGCGTGCGCTCCGGTTCGGGCGTCACGCCAGCCTCCACCAATTTTGCCATCGAACCCGGTACCCAATCACCGGAAGAACTGATCCGCGCCGTTGGCACGGGCTTCTATGTAACGGAAGTGTTCGGGCAGGGCGTGGACATGATTAGCGGCCAATATAGCCGCGGCGCATCCGGTTTCTGGATCGAGAATGGCGAGCTTGCTTACCCGGTGAGCGAAGTCACCATCGCGTCGAACCTGAAGGACATGTTCCTCAATATGACGCCTGCGTCCGACATCGACCGCAATTTTGGCATGGCTGCGCCGACCCTCGTGATCGAAGGCATGACCCTTGCCGGAAACTGACAAATATAGCGATATCGGCACGGAACTTGATTTGCTGCGAGAGGCGGCGCGCGAGGCCGGGCGCATCGCCATGCATTATTTCGGGCGCTCGCCGGAGGTCTGGCTGAAGGATGGCGTTTCGCCGGTCAGCGAGGCCGATCTGGCTGTGGACCGCTTTCTCAAAGAAACGCTTCTTGCAGCGCGGCCCGATTACGACTGGATTTCGGAAGAAACCGTCGATGAGCGGGCGGCGGCTGAACGGTCACGCGCTTTTGTTGTCGATCCCATCGATGGCACGCGCGCCTATATTGGCGGGCAGGATCAATGGTGCGTGAGCATTGCGATCATTGAGAATGGATCGCCAGTT-GCAGGCGTTCTGGAATGCCCGGTGCGCGAGGAATTGCTGGAGGCGGGCAAGGGGCTCGGCGCCCGGCAGAACGGATGCCGGATTCATACG----AAAGTGCCTCTTGCGGGGGAGGAAATTACCATTGCTTTCGCGCGCAACCAGATCAATGCCCTGCCGGAGCAATGGCGCGGCCCTGTGCGGGTTCATCCTTACGTGCCGTCGCTGGCCTATCGCATTGCGATGGTGGCGCGCGGCGACATTGCGGGAACCTTCATTCGGCCAAATTCGCATGATTGGGATCTGGCTGCGGCGGATCTCATTCTCAGTGAGTCGGGTGGGGCAATCCTCACAAGCAAGGCTCTACCGCTCGTTTATGGCGGGCCGACGAGGAGCCACGGCGCTCTTGTTGCAGCCAGCGGAAACTTGCTACGGGAAATGTTGAGTGTTGTGGCAGACCAGCCATTGAGCTAAATCATGCCGCGAAAGAAAATTATTCAGGGATTCATCTCATGAGCGACGCAGGCGACAATAAGCAGCTTCTTCATCTGGTGTTCGGGGGCGAGTTGAAAAAGCTTGACTCTCTCGAATTCCGCGACCTTCAAAACCTCGATATCGTCGGTATCTACCCCGATTATGAGAGCGCAAAGACGGCCTGGAAGTCCAAGGCCCAGCAGACCGTTGATAACGCCCATATGCGCTATTTCATCGTGCATCTGCACCGGCTCCTCGACCCGAACAACATGACGCTGAAGGCGGAATAGGCGCCTTTATCCGTTGCCGGCGAATATCGCATGAAACATGAAGATGGCGTGACGGAGCGGGGTATGCAGAAGAAGAAGGGCGGCCTGGCGAAGCGTCTGTGGCGGCGTATTCGCGGGCCTCTGGCGCGCTCTGCGGCGGTAAAGTCCATTCTTGTCTGGCTGATCGCTTCCTATCTCAAGCTTGTCCATGCAACCAATCCGCGCCTGAAGGATTCGGCCAGTTCGGAGGACATCGTTCACGATTTCGCTCCGTTCATCGTCACCTTCTGGCACGGCCAGCACCTGATGGGGCCGTTTCTGCGGCCAAAGGGGCTGGAGCTGGTTGCCATGTTTTCCCGCAGCGCGGATGCCGAGCTCAATGCCCGTGTGGCGGAGAAGCTGGGGCTTCTCACCGTGCGCGGTTCCGGCGGGCGCGGAACACGCGCAAACCCGGAAAAAGGCGGGGCGCGTGCGCTTCTGACCTTGAAAAATGCATTGAGAAAAGGGCAATCTACGTCAATGATCGCTGACATTGCCCATGGTAAGGCCCGTGAGGCTGGCGAGGGGATCATTTTGCTGGCAAAATTATCCGGCCGGCCGATCATTCCGCTTGCATATGCCTTTTCGCGGAACCATGTTCTGGAAAAGACGTGGGACAAGACGACAATTCCGCTCCCGTTCGGGAGATCCACCATCGTGCGTGGCGATCCCGTATGGGTGGATGCCGATGCGGATGACGTGCAACTGGAAGAAAAGCGTGTGGAACTGACACGTCAGCTCAACAGGGCGACGGACAGGGCCTATGCAGCATTGGAGAAAGCGAAATGAGCGAACGATGGGCGCGCAGCATATTGTCAGCCTACCGTTTTCTCGGCTCAGCCGCTTATCCTTTCGTGGGAAGCTACATCGCCTACCGTGCCTCGCGCGGCAAGGAAGACCGCTCCCGCCGTGGCGAACGCTATGGCAAGAGCGCGATTGCCCGCCCGCAGGGGCCGGTTATCTGGGCGCACGCGGCAAGCGTGGGCGAAACGATTGCGCTTGTGCCGCTGGTCGAGCGTATTGTCGCGACGGGCATCCATGTCGTGATGACGACGGGAACCGTCACCTCTGCCAAGGTGGTGGCAGATCAATTAGGTTCGCGGGTCATTCATCAATATGCACCGCTCGACCTGCAACCGGCAGTCGATCATTTTCTCGATCACTGGAAGCCGGATCTCGTGATCGGCTGCGAATCCGAAGTCTGGCCCGCCACGGTGCTGTCGCTCGGCAGCCGCCATATTCCGCATGTGCTGGTGAACGGGCGCATGTCCGACCGCTCCTTCGCTGCCTGGCAGAAGCGCCCAGCACTGGCCGAAGCCCTGTTTGAAAATTTCGCGCATGTGGTGGCCCAGTCTGAGCTGGACGGTGAACGTTTCCGTGCTCTTGGCGCGCGCCCCGTCAGCGTGTCCGGCAATCTCAAGGTCGATACGCCGCCGCCGCCTTCTGATCCGCAAGCCCTGTCGCTGATGCAGCGCCAGGTTGCAGGCCGGCGCACATGGGCGGCCATCTCCACCCATGACGGGGAGGAGGAAATTGCCGCCGAAGTGCATCAGATGCTGAAGATGCGCTATCCGCGCCTTATCACCATCATTGTTCCGCGCCACCCGGACCGCGCACCGGCCATTGAAGCGATGCTTGCCGCCAAGGGATTGAAGGTTGCCAGAAGAAGCACGGGCCAGCCGATCGAAGCGGATACGGATGTGCTTCTGGGCGATACGATCGGCGAAATGGGGCTTTATCTGCAATTGACCGAGATTGCCTTCATCGGCAATTCGCTGACCAAGGAAGGCGGACACAACCCGCTGGAACCGGCCATGATGGGTACGGCCGTTCTGACGGGGCGCAATGTGCAGAATTTCCGCGAATCCTTCCAGCGCCTCATCAAGAATGGTGGCGCACGCATCGTAAAAGACCGCAACATGCTGGCAGGCGCGATCAATTTCCTGTTCAACAACCCGCAACATCTGCGCGCTATGATCAATGCCGGCGTGACCACGGTGCGCGACATGCGTGGTGCACTGGATCGCACGCTTGCCGCACTTGAACCATTCATCCAGCCGCTGGTCTTGCAGGCGCAATTGCCGGGCAACCGGAACGAGCCTGCGT-TCAGTCTGGACGAGCACTGACCATGGCAAGCGAGGCGCCGCCTTTCTGGTGGGACGAACCTGATTGGCGCGCCCTTGCGCTGGCGCCAGCCGCCTGGATTTACGGAAGGGTTTCCGGTCGCCGCCTCATCAGGGCCGTGCCGCCCAGGGTTTCCCTGCCCGTTCTGTGCGTTGGCAATTTTACGGTTGGCGGCGCGGGCAAGACGCCCACGGCCATCGCTTTTGCCAGAGGGGCGATTGCGCGGGGCATGAAACCCGGCATCGTTTCGCGTGGCTATGGTGGCAATTATAGCGGGCTGCATCTGGTCGATCCCGGCCATGACGGCGCGCGGCATGTGGGCGACGAACCTCTGCTTCTGGCGCGTCATGCTGCGGTGGCGCTCTCGCCGGACCGGGTAAAAGCAGCCGAATATCTCAAATCGCTGGGCTGCGATTTCATCATTATGGATGACGGTTTCCAGAGCGCGCGGCTTCATGCCGATTTTTCGCTTCTGGTGGTGGATGCTTCGCGAGGCATAGGCAATGGCCGGGTGATACCGGCGGGGCCGCTGCGCGCACCCCTGACGGACCAGATGCGCAAAACCGACGCGCTGCTATGCATCGGCAAGGGAAATGGGGCTGATTTCGTGATCCGGCAGGCCGCGCGGGCTGGAAGGCCGATCTATCACGCTCAGTTGCGGCCCTCGTCGTCAGCCACGGTGGCGGGCAGGCGCTGGCTTGCCTTTGCGGGCATCGGCAACCCGGACAAGTTTTACGAGAGCGTTCGCCAGGCGGGCGGTGAAGTGGTGGAAACGCATTCCTTTGCCGATCACTACAGCTTTGAGCCTGACGATATTCGTGGCCTGGTGGATATGGCGCGGCGGCAGGGGCTTGGCCTCATCACCACGGCAAAAGATCATGTCCGCCTTGCAACAATGCCCGGCGTTCCGCCGGAGTTCCTGTCGAAACTCGCGGTTCTCGATGTCGATCTGGAATTTGATCGCACCGATGCGCTTGACCATATTCTTGATACGGTTGTCGAGCGGTTCAAAAGCCGCCTGCATGGGTGAGAAGGCTGAAAGATCAGGCCTTTTTGCGGCTGCGCAGTTCCGGGTTCATCTCAAGTTCGCGCTCGAAGGAGATGAGGCCGCTCGCATAGGGTTCCTGCCGCGCGACGCTCCAATATTTCAGCTCGTCGAGCGGGATGGGGGCGCCCGTCACGGCGCAGCTAACGAACGAACCGTGCTTGACGATTTCATAGTCGCCATCGAGATAACGCAGGACAGCTTCCGAGGAGCGGGGCGATTCAAATCTGTTCATGTGCCTAAAACCCTTTGTAGCAAACTTTAGCAGAGCAGGCCGCCTTGCGTCCAGACCATGTCTCGCAAAACCGGTTCCCACGTTTGGCAGACATGCATTAGCGTCTGCCGAAGAGCCGCTCGATATCGGTGAGTTTCAGCTCGATATAGGTCGGGCGTCCATGGTTGCAGGTGCCGGAACCGGGTGTTGCCTCCATGTCGCGCAGGAGGGCGTTCATTTCTTCCGGTTTCAGCCGTCGGCCTGAACGAACCGAACCATGGCAGGCCATGGTGGCCGCCACATGATGCAGCATGGCCTTGAGTCCGTCTGCCGTGTCGTGTTCCGCAATCTCATCGGCAAGATCGCGGATAAGCTGCTGCACGTTCATTTCGCCGAGCATGGCCGGTGTTTCGCGCACGGCGATTGCTCCGGGGCCGAACTGCTCCACCCCCAACCCGAACCTGGCCAATGTTTCGGCATGGCCTGCCAGCCGCTGTGCATCTTCTTCCGGCAGATCGACGATTTCGGGAATCAGCAACATTTGCCCGGCGATGGGCCGTGCATGAAGCGCATTTTTCAAGGCTTCATAGACAAGGCGTTCATGCGCTGCGTGCTGGTCCACAATGACCAGACTGTCCTCCGTCTGGGCGACGATATAGTTTTCATGAATTTGCGCGCGTGCCGCACCCAGCGGCTTTTGCATAAGTTCAACGGGGGCTTCCGCCACGC-TTGCCCGTGCATCTGCTGCCGGCACGGCAACGTCACCCAGGACAGCCTGTCCGTTTTCCCGGAGTGCCGGGGCAGCTTGCAGGTCCAGCGGGCGGTGGGCGGGATGCGCGGTCTGTGGCGACCATTCGCTGCGGGGTGCAGGCGGCGCGGTGCGCCAGCTTGCCGGTGAATAGCTATTTGCC------GGTCGCGGGGCAGAT--TGCTGCGCGC----CAAAACCTTCAGCGCGAAAGGCCTGAAGCATTGCTTCCGCGCCGCTGGTGGCGGGGCGAATGCCGGATTGTGCCAGCGCCTGCTTGATCGCACCGACGATCAGCCCGCGCACGAGGCCCGGATCGCGAAAGCGCACATCGGCCTTTGCCGGGTGAACGTTTACATCCACCAAAGCCGGATCGAGTGTCAGGAACAGGACGGCGACCGGGTGCCGGTCCCGTGCGATCACATCCGAATAAGCGCCGCGCAGGGCGCCGAAAATCTGTTTGTCGCGTACGGGCCGCCCGTTCACATAGGCGAACTGGTGCAGGGCATTGCCGCGATTAAAGGAGGGGATGCCCACGAAACCTGCGAGCCTTACGCCATCGCGTTCGGCATCAATGGCAAGCGCGTTTTCACCGAATTCCCGGCCCAGCACCTGCCCGATACGCTCCAGCGTCGCCTCTGCGCCAGTGCCGGTGGCGGGCATTTCAAAGGGGGTGCGGTCGGTTCCGGCGAGGGAAAAACGGATATGCGGAAAGGCGATGCCAATGCGCTTTACCACGTCGGTTATGGCCGTGGCCTCAGCCCGATCCGTCTTCATGAATTTCAGGCGCGCGGGCGTGGCGTAAAAGAGGTCGCGCACTTCCACGATCGTGCCGCGATTGAGCGCCGTCGGGCGCGGTCCATCGAGATGCCCGCCGGTAACGCACACTTCAAAGCCGCTATCGGCATCCTGCGGGCGGGACTTGAGCGTCAGCTTCGACACCGAGCCGATGGAGGGCAGGGCCTCGCCGCGAAAACCGAGCGCTCGAATATCATGCACATCGTCGGTCAGCTTGGATGTGCAATGGCGCGAAACGGCGAGAGCAAGCTCATCAGCGGGAATGCCGGAGCCATTATCGGTGACGCGCAGCAGCGTCTTCCCGCCGCCTGCGGTTACGACCTCGATGCGGGTTGCGCCTGCGTCGATGGCGTTTTCCACAAGCTCCTTGATGACGCTTGCAGGGCGTTCGATAACCTCGCCCGCCGCGATCTGGTTGATGATGGTTTCGCTCAAGTGCCGGATTGTCATGCGGCGACTATAGAAGGATTCGCCAGCACACAGAACCGGTCATTGAAGTTGTCCTTGGCTTTGGCCGGGGCTTTTTTTGTAGCGGTCTTTTTCGCGGTTGTCTTCTTTTCAGAACTTGCCGCCGACTTGCGGGCGGGGGCCTTTCTGCCCTTTGACGAACCGGCTTTTTCAGTAATCAGCGCCAGCGCCTCTTCCAGCGTCACCGATGCCGGATCCTTGCCCTTGGGCAGTGTCGCATTGACCTTTCCCCAGTTTACATAAGGCCCGTAGCGCCCGTCGCGAACGGTGATAGCGCCGCCATCGGGATGATCGCCGAGGGTGGCGAGCGCGGCCGGTGTGGACCGTCCCCGACCGCCGCCCTTCGATTGCTTGTCGGCAAGCACGGAAACTGCACGGTTGAGGCCGACCGAGAAGACTTCCTCGACATTTTCCAGATTGGCGAATGTGCCGTCATGGCTGACATAGGGCCCGTAGCGCCCGATGCCCGCCGAAATCATCTTGCCGGTTTCCGGGTGCAGGCCGATATCGCGCGGCAGCGACAGGAGTGCTATCGCCTTTTCATGATCCACCGTGTCGAGCGTCCAGCCCTTGGGGAGGCTGGCGCGCTTGGCTTCCTTGCCTTCGCCGCGCTGGATATAGGGGCCGAAGCGCCCGGTGCGTGCGGTGATTTGCTCGCCGGTGAACGGATCCTTGCCGAGCGGCTTCGGCTCGTCGGAAGCCGCCGTCTCGCCATTGGCCTCGCCACCAAGCTGGCGGGTATATTTGCATTCGGGATAGTTGGAGCAGCCGACAAAAGCGCCATAGCGGCCAAGCTTCAGCGACAGCGTGCCGGTGCCGCAGGTGGGGCAGGAGCGTGGGTCTCTGCCATCCTCGCGCGCAGGAAAGACCAGCGGAGCCAGTTCCTCATTCAGCGCATCCAGAACATTGGTGACGCGCAGTTCCTTGATGTCCTCGACGGAGCCGGAGAATGCACGCCAGAAATCGCGCAGAATCTCTTTCCACGACAATTTGCCATCGGAAATAAGATCAAGCTTTTCCTCCAGGTCTGCCGTGAAATCATATTCCACATAGCGCTCGAAGAAGCTTTCAAGAAACGCCGTCACAAGGCGCCCCTTGGCTTCGGGAATCAGCTTGCGCTTGTCGATGATGATATATTCGCGGTCGCGCAGCGTGGCGAGTGTTGCGGCATAGGTGGAAGGACGGCCAATGCCCAACTCTTCCATCTTCTTGATAAGGGTTGCTTCCGAATAGCGCGGCGGCGGTTCGGTCGAATGCTGGGTCGCATCGATCTTTTCGCGGGCAAGCGCCTCGCCGGAGCGAATTTCCGGCAGCTTTGCACTCTCTTCGTCGTCGTCCTCCTCCTCGCGATGATCCATATAGGCGGCAAGGAAGCCGTCGAATTTCGTCACCGAGCCATTGGCGCGCAGCATGGCGGCGCGTGAACCGTTGGTGGCCTCGATATCGACCGTGGTGCGCTCGATATCGGCGGCCTGCATCTGGCTTGCAATGGCGCGCTTCCAGATCAGTTCGTAAAGGCGGGCCTGATCCTCATCGAGAAAGCGGCGCACATCCTTTGGATGACGCGAAAAATCAGTGGGGCGGATTGCTTCGTGCGCTTCCTGCGCATTCTTGGCCTTGCTCGAATAATACCGCGGCTTTTCGGGCACATATTTCGCGCCGAAACTCTTGGCGATAGCGTCTCGGGCGGCATTGATCGCTTCGGGAGCAATCTGCACACCATCGGTACGCATATAGGTTATGAGACCGGCTGTTTCGCCGCCAATGTCCACGCCTTCATAAAGGCGCTGCGCCACCTGCATGGTGCGCGAAGCAGAAAAGCCCAATTGCCCCGACGCGGCCTGCTGCAAGGTGGAGGTGGTGAATGGCGGGCCCGGATTGCGCTTGGTAGGCTTTGCCTCGACGGAAACAGCCTTGAAGTTCGCGCTTTCCAGCATGGTGCGGATGGCACCGGCCTGTTCGCCGTTCTTGATATCGAGCTTTCCAAGCTTCTTGCCATCAAGCGCGGTGAGGCGGGCAGTGAAACTGTCATTGCGCGGTGTCTTGAGAAGGGCTGCGATATTCCAGTATTCCTCGCGGACAAAGCGTTCGATTTCCGCTTCGCGGTCGCAGACCAGACGCAGCGCTACCGATTGCACGCGACCGGCCGAGCGGGCGCCGGGAAGCTTGCGCCAGAGCACCGGCGAAAGGGTGAAGCCGACCAGATAATCGAGTGCACGGCGGGCGAGATAGGCGTCCACCAGCGGCTCATCAATATCGCGTGGATGGGCAATTGCATCCAGAACGGCCTTTTTGGTGATGGCGTTGAAGGCCACGCGCTTCACCGTTTTGCCGTTGAGCGCCTTTTTCTGCCGCAGCACTTCCAGCACATGCCAGGAAATGGCTTCCCCTTCGCGATCAGGGTCGGTTGCGAGAATGAGGCCGTCGCTGTCCTTCAGTGCCTTTACAATATCCGCCAGGCGCTTGGCGGAATTGCTGTCCACTTCCCAGGACATTGCAAAATCTTCGTCCGGGCGCACCGAGCCATCCTTGGCTGGCAGGTCCCGCACATGGCCAAAGGAGGCCAGAACCTTATAGTCCGAGCCCAGATATTTGTTGATGGTTTTGGCCTTGGCAGGCGATTCGACGACGACGACGTTCATGTAAAGCAGCCTAAATTCGCGTCCCACGGAGGCCCTAAACCTCCTTGCCGCATGAAATAAGTTGCCTTCCACATGAACAGCGGGCAGCGATTGGTCAAGAGTGTGCGCATAAAATTCACGAAATACAACCTATGGTTGCTTCTCTTAACGAGGAAACCTCCAATAGTAT---------TAAATTGGGGGTTGCCTGTCGGATTTGCGCCGATGGGGGTCGATTTTAAACTGATACGACAATTT-----AAAATCGGGGGTTAGGCAAGAATGCAACGGAGA--GCTACGCGCCGTGAAATGTTTATTTATATTGAACAACTGATTGATGAATTGGCCAAGCTGGCAAAACAGGCACAAAATCCGATGCTGGTTTATTTATTGGAAATGGCGCAGGAGGAGGCGCGAGACTCCATAGAGCAGATTACTGCCCAGGATTGAACCGGATTTTCACGCCTGGGTGAATTCATCGCAGGGAACGATAGCCACTCGATTGCCGGGATAACGCAATAGGCGCCCGGCAAGATCGAGTTCCAGCAAAATGAGCTGGATCGCGTCGGTTTCGATGCCGGTATGCCGTACAAGCGTATCGACATCGACCGGCACTGGCCCCAGCGCATCGATGACCAGATCGCGCTCCCTGTCAGTCGTGATGGCCTGCAACTGTTCCGGTTCCTCATCGATCTGGGTCAGAAGGTCGGGCTGTTCCGGTTCGTCGCCAGCCGGATCAGCG---GGGCGTATGAGCGGCAACAGCGTTTCGATCACATCCTCCACGCCGGTAACGAGCGTCGCGCCCTGTTTCAAAAGCAGGTTCGTGCCGCGGGCACGCGGATCAAGCGGAGAGCCCGGCACGGCAAAAACCGTCCGGCCCATTTCACCTGCCATGCGCGCGCTGATGAGCGAGCCGGAGCGTTCTGCCGCCTCCACCACGATGAGACCGAGCGAGAGCCCGGCGATGATGCGGTTGCGGCGTGGAAAATCACGCGAGCGTGGTTCGGCGCCCATAGGCATTTCCGTGATAAGGGCGCCGCCATTTTCAGGAATGGCGCGATAAAGCGGCAGGTTTTCAGGCGGGTAGGGGCGGTCTAGTCCGCCCGCCAGCACAGCGGCCGTTCCGGTGGACAGGCTTGCCTTGTGGGCAGCCGCGTCGATGCCGCGCGCGAGGCCGGAAACAACGCAAAAGCCTTCGCTGCCAAGATCGTGCGCCAGCTTTTCGGTAAAGCGCGCGCCGACCACAGACGCATTGCGCGAGCCGACGATGGCAACAGGCGGTTTGCGAAACACGCCCGGATCGCCCTTGATGATGACCAGTGGGGGCGGCGCTTCGCAATTTTTGAGTTGCGGCGGATATTCTGGCTCGCCCATGCCGATGAGGCGCGCGCCCATGCGCTCAATGGCTTCCAGTTCGCGCTCGGCTTCATCCACGGAGATGATGCGAATCGGTCTTGCGCTGCCGCCGCGTATATTGAGATCGGGCAGCATTTCCAATGCATTGGAGGCCGAGCCGCAAAAGAGGATCAGGTCGCGAAAGGTGACGGCACCGATATTATCGGTGCGGATAAGACGTAACCAGTTGAGCCGTTGACGGTCGGAGAGGCGAATTCCGGTCTTCGGATTCGCGCCCTGTTTCATCCCTTGGCTCCGATCTTGCTTTCGGTGCCGTTCAGCAGCCGGCTGATATTGGCACGGTGCTTGATGAAGACGATCACGGTCATGATCGCGAAAAGGGCGGCAAGTGCCTGGTTTCCGCGCGAATAAAGCGCAATCGGCACAATGAGGCTGGCGACGAGTGCGGAAGGCGAGGAATAGCGGGTGAGAAGTGCGGTCACGATCCATGCGGCGGCAAAGACCAGCGCGCCCGCCCATGCAAGGCCGATCAAAACACCGAGATAGGTGGCGACACCCTTGCCGCCCTTGAAACCGATCCAGACCGGAAAGAGATGCCCGATAAATGCGCCGAAACCGGCGGCGATGGCTGCATTCTGGCCGAAATGTGCGGCGATCAGCGCGGCGGCCGTACCCTTCAGCGCATCGAGAATGAGCGTTGCGGCGGCAAGCTTTTTGTTGCCGGTGCGCAGAACATTGGTTGCGCCGATATTACCCGAACCGATTGCGCGCACATCGCCCAGACCCGCAAGCCGTGTCAGGATGAGCCCAAAGGGGATCGAGCCGAGAACATAACCGAAGATAAGTGCTCCGATTAGCATGGCATTGAAGAAACCCGGTTCGGCCATTGCAATTCCCTCTGTTTTTTGATTGCGCATAACCCGGAAACCATGTCCGATTTTTCAGGGTTATGCGGTGTTTTTCAAGCCGAATAAACGGTCTTGCCCGCTACAATCGTGCGAACCACGCGCCCCTGGAACCGCGCACTTTCAAAGCAGCTATTCTTGGAGCGCGAATGCAGGTCTTCCTCCCGCACGACCCATGGTTCTTCCAGATCGACAATGGCGATATCCGCGCTTGCACCCGGTTTCAGCGTACCGGCATTCAGGCCGAATATTTTTGCTGGCGCCGTGGAAAGCACCTCGACCAGCCGCAGAAGCGGAATATTGTCATTATGATAGAGACGAAGTGCCGCCGCGAGCAGCGTTTCCAGACCGATTGCGCCTGCTTCGGCATCTGAAAAGGGCAGGCGCTTGGTATCCACATCCTGCGGGTCATGTGCCGAAACCACGATGTCGATGGTGCCGTTTTTCACGGCTTCCACCATGGCGAGCCGGTCTTCCTCGCCGCGCAGCGGCGGCGACAGGCGGAAGAAGGTGCGGAACTCGCCGATATCGTTCTCGTTGAGCGACAGATGGTTGATCGACACGCCCGCCGTGACGTTCGTGCCCAGATCCTTGGCGCGGCGCATGGCGTCCGCCGACATGGCGCAGGAAAGCTGCGCGGCGTGGTAGCGGCTTCGGGTGAGGGCCGCAAGACGCAGATCACGCTCCAGCGGAATCACTTCCGCTTCCCGCGGCGTGCCGGAAAGGCCAAGCCAGCTTGCAAACAGGCCTTCATTCATCACGCCGTTTGCGCCGAGAAAAGGATCGCGTGTTTCGCAGGCGATGACGGCGTTGAAATCGCGCGCATAGGTGAGGGCGCGGCGCATGATCTGCGTATTGGCGATAGTATTGCGGCCTTCGGTGAAGGCAACCGCACCGGCTGCCCGCAGCAGGCCGAATTCGGTCATTTCCTCGCCGTGCAGGCCCTTGGTGATGGCGGCGGCGGGATGGACATTGACGATGGCCGTGTCGCGCGCTGTGCGCTTGACGAATTCCACCAGCGCCACATCGTCGATCACCGGATCGGTGTCCGGCATCATGATGATGGAGGTGACGCCGCCTGCCGCAGCCGCCCGGCTTGCCGAAGCGATTGTTTCGCGGTGTTCAGCCCCCGGTTCACCGATGAAGACCCGCGAATCCACGAGACCCGGCATCACAGCCTTGCCATCCAGATCGACAATTTCAGCACCTTCCGGCGCGCCCTGATTACGGGCCTCGCTGCCAGCGGCGACGATTTTGCCGTTTTCGATCAGAAGGCTGCCGGTTTCATCAAGGCCGCGTGATGGATCGACGATCCGGGCGTTTTCAAACAGGATCGCGCTCATGCCGGTTCTCCGTTGCCTGGGTTGCGCCGCGGATCGAGCAGAGCCTCCATCACGGCCATGCGCACGGCAACGCCCATTTCCACCTGTTGCTGGATGACGCTTTGCGGCCCGTCCGCAACGTCGGAGGCAATCTCGACGCCCCGGTTCATCGGCCCCGGATGCATCACAAGTGCATCAGGTTTGGCGAATTTGAGTTTTTCCCGGTCCAGGCCATAGAAATGGAAATATTCCCGCACGGAAGGCACGAAGGAACCCGCCATGCGCTCGCGCTGGAGGCGCAGCATCATGACGACATCAGCGTCTTTCAGCCCCTCCTCCATGGAGTTGAAAACTTCCACGCTCATATCGGCCATGCCGGCGGGCAGGAGTGTTGAAGGCGCAACCACCCGCACCCGCGCGCCGAGCGCGTTGAGCAGGAGAATGTTGGAGCGCGCCACGCGCGAATGCAGAACGTCACCGCAGATGGCGACGATCAGATTTTCGATCTGGCCCTTGGCGCGGCGGATTGTCAGCGCATCGAGAAGCGCCTGTGTGGGGTGTTCATGCGCGCCGTCGCCCGCATTGACCACCGAGCAACCCACTTTCTGCGCGAGAAGGGCGGCAGCACCGGCGGAAGCATGGCGGATGACGAGAATATCCGGCTGCATAGCGTTCAGCGTCATCGCCGTATCGATGAGCGTTTCGCCTTTCTTGACCGATGAATTGCCGACGGACATATTCATCACATCCGCGCCCAGCCGTTTTCCGGCCAGCTCGAACGAAGATTGCGTCCGTGTCGATGCTTCAAAGAACAGGTTGATTTGCGTGCGACCGCGCAGCACGGACTTTTTCTTCTCCGGCTGCCGGGAGACAGCGATTTCCTGATCGGCAAGATCGAGAAGGCAGAGAATGTCCAGGGGCGATAGCCCCTTGATGCCAAGCAGGTGGCGGTGAGGGAAAAGCGGAGAGACCGTTTGATTTGTCATGGCAAGTCATCCGTATAGGACCATGAGGCAGGTCCCGCAACCGTCCTTATAATGGCTTCAGGCGATTCACAAAGAAAAACCTGCGCCCTATGAACGACAAATTGAAAGGAGGATGGGAAAATTTTAGCAAATGCAGTGCAAGAGACTTAATGTAAGTTGAATCAAGCCAAACGGAACGAACCCTTGAAAACGCACGAAGTCACCAACCAGACGCCGCCGATCACCGGCACGAACGCTTATCTGGGCGACCCGCTTCTCATGCAGATTGCGGCGCGTTTTCCAAAAGAGCTTCATACAGAACTGGAGCAGGCGGGCCGTTTCGTACTTTCGGCCGAGGCGCAGGATTTGGCTCGTCTTGCCAACACCGAATTGCCGAAGCTGCGTACGCATGACCGGCAGGGCCGCCGCATCGACCTTGTCGAATATCACCCGGCCTATCACGCGCTGATGCGCCGCTCCGTGGCGCAGGGGCTGCATTCGTCCATATGGGAAGACAATCCGCTGGAGAGTGGCCGCCGTCATCAGGCGCGTGCCGCCCGTTTTTATCTCACTGCGCAGCTTGAGGCCGGGCACCTTTGCCCGCTCACCATGACGAGCGCCTCTCTGGCCGCACTCATGGCCTCGCCGGAGGTTTACAAGCAATGGTCTCCGGCAGTCCTGTCGCGCAAATATGATTTTTCGCAAAAGCCTGCCTTCCGCAAACAGGGTGTTACGCTTGGCATGGGCATGACGGAAAAACAGGGCGGCACCGATGTTCGCGCCAACGCCACCCGTGCCGAACCTGCCATTGGCGGGGCATGGCGGC-------TTACGGGCCATAAATGGTTCATGTCGGCGCCGATGTCAGATGCTTTTCTGACACTGGCGCAAACGAAGGAGGGGCTTTCCTGTTTCCTTCTGCCGCGACTGGGCGAAAAGGGCGAGAGCAATGGCTTTTTCTTCCAGCGCCTGAAAGATAAGCTCGGCAACAGATCCAATGCTTCCTCGGAAGTGGAATTTGACGGGGCTTTGGGCCAGATGATCGGCAGTCCGGGCGAGGGCGTGAAGACGATCATGGATATGGTGACGTTGACGCGGCTTGATTGCGCGGTAGCTTCTGCCGGACTTATGCGCTCAGGGCTGGCTGAGGCCGTTCACCACAGCCGCCACCGCCATGTGTTCGGCAAGCCTTTGGTCGAGCAGCCGCTGATGCAGCGCGTTCTGGCCGATATGGCGCTGGACGTGGCGGGCGCCACGGCGCTTTCCATGCGTCTTGCCCGCGCCTTCGACATGGCGGCAAGCGACCGGGCGGAAGCCGCTTTTGCGCGCTCCATGACGCCGGTGGTGAAATATTGGGTCTGCAAGATTGCGCCTGCGCTCCTTTATGAAGCGATGGAGTGCCTTGGCGGCAACGGCTATATCGAAGATGGCAATCTGGCGCGGGCCTATCGTGAAGCGCCGGTCAATGCGATATGGGAAGGTTCCGGCAATGTGATGGCGCTGGACGTGGCACGGGTGCTCTCGCGTGCGCCGGCACTTTTCGATGGCGTGCTGGACTGGATCAGCGGACAATTGGGCCCGCGCGGGCAGGGCACGATCGACGTGCTGCGCGCCGCCCTTCAACTGACCGAGACGGATCAGGGTGTGGCACGTCTTTTGACCGAGCAGCTTGCCTTCGCAGCCGCAGCCGCTGAACTGCGCCAGCTTGGCGCGGACGATATTGCTGATGCCTTTATCGAAACCCGCCTCGGCGGCCTGTGGCGCACCACCTACGGGATGCTGGATGCGCGCCACAATGCGATGCGTATCATCGACCAGCTCTATCCGGCGTCGTAATCGTT---------CCTGCGCATCATATGCAGCCGGTCGAGCGCGCCTTGCAGGATGAAGGCGGCAGCAGCGGAATCGATACGGTCGGCCCGCTTGCCGCGCGAGACGTCCATGCCGATCAGCGCCCGCTCTGCTGCAACTGTTGAAAGCCGCTCATCCCAGAATACGAAGGGCAGGTCGGTCAGCGGTTGCATGGTGCGCACGAAGGCGCGCGTGGCCTGAACGCGCGGCCCGGCCGTGCCGTCCATGTTCATGGGCAGGCCGATCATGATGACGCCAACCTTGTCGGTTTCCAGCGCCTTCAATAGCACCTGAGCGTCGATGGTAAACTTGACTCGCTTGATGACCGGGCGCGGATGGGCGAAGGAAAGGCCAAGATCAGAAACGGCAAGGCCGATGGTCTTTGTTCCAAGATCAAGCCCGGCAACCGTCTGTCCGGGCTTCAGCAGTGCCGGAATTTCTTCTATTTCAGCGGTTGCCATTGGTCCTCATCAGATTTTTCAACTGCCTGCATATTGCTTTCAACTTTATCGGCGTCATATCTGTTCACACACCAGAAATCGAGACCGAAGGAAATA------------TACATGAAAATCACCTGGCTTGGACACGCCGCTTTCCGTGTTGAAACCGCTAAGGCAGTCATTCTCATTGACCCCTTCCTGAACGGCAATCCCGGCGCCAAAGGTATCGACTTCAAGGAAGCCACCAGGGGTGTCACGCATATTGCGCTCACCCACGGCCATGGTGACCATGTGGGCGACACGGTAGCCATTGCCAGGGAGCATGGCGCAACCGTAATCGCCAATGCCGATCTTGCCTCATGGCTTGGCAGTCAGGGCGTGGAAAAGCTTGACCCCGGCAATACGGGCGGCACGCTGGCGCATGAAGGTTTTACAATTACCTTCGTCAATGCACTTCATTCTTCCGCCATGCTGACGGAAAACGGCGTTTCGCAGGCGCTTGGAAACCCGAATGGCCTTGTGTTCCACTTCGAGGATTCGCCGACGCTCTATCATATGGGCGACACGGATATTTTCTCCGACATGGCGCTCATCAACGAGCTTCACCAGCCCGAAATCGGCATTGTGCCCATTGGCGACCGTTTCACCATGGGCGGTGCGGTGGCGGCTCTCGCCTGCCAGCGTTATTTCAATTTCAATTCTGTCCTGCCTTGCCATTATGCTTCATTCCCGATCATCGACCGGACGGCGGACAAGTTTATTGCGGGAATGGCGGATCATCCGGCAACCAAAGTGCTGGCCGATCCGGCGGGAACCGTTCACAGCTTCCAAGCTTAAATT---------------GTTGCGCTTGAAGAAGCGCGCCGTTATAGCCGGTACAGGAATTTTCAGGGGCGGCGGATAGCCGCCCTCACAAGCATTTGCGGAGAACAGGATGTCCGTTGATATTTCTACCGTCAAGCGCGTCGCGCATCTGGCGCGCATCGCCGTCAGCGAAGACGATGCAGAACGCATGACCGGAGAGCTGAATGCAATTCTGGGCTTTGTCGAGCAATTGAATGAAGTCGATGTCGAGGGCATTGAACCGATGACGTCTGTGACGCCGATGAAGATGCGTATGCGTGAAGACAAGGTGACAGACGGTGGCATTGCCGCCGCCGTGGTGGCCAATGCGCCGGTGACGGAAGACAATTTCTTCGTGGTTCCGAAGGTCGTGGAGTA
[truncated: 1,015,157 more chars]
