# Supplementary material for: Concordance and discordance of sequence survey methods for molecular epidemiology
Source: PeerJ. 2015 Feb 17;3:e761. doi: 10.7717/peerj.761 (PMC4338773; doi:10.7717/peerj.761)
Supplement: File S2 [file peerj-03-761-s005.zip › Supplemental File 2 2/datasets/yp_gr.nex]

#NEXUS

begin taxa;
dimensions ntax=46;
taxlabels
Yersinia_pestis_1866_NNNN
Yersinia_pestis_1901b_1983
Yersinia_pestis_2055_1998
Yersinia_pestis_2106_2001
Yersinia_pestis_2772_1984
Yersinia_pestis_2965_1995
Yersinia_pestis_3357_1999
Yersinia_pestis_4139_1995
Yersinia_pestis_4412_1991
Yersinia_pestis_4954_1987
Yersinia_pestis_8607116_NNNN
Yersinia_pestis_A1122_1939
Yersinia_pestis_Angola_NNNN
Yersinia_pestis_Antiqua_1965
Yersinia_pestis_AS_200900596_2009
Yersinia_pestis_AS_200901509_2009
Yersinia_pestis_AS_2509_2004
Yersinia_pestis_B42003004_2003
Yersinia_pestis_CA88_4125_1988
Yersinia_pestis_CO92_1992
Yersinia_pestis_D106004_2006
Yersinia_pestis_D182038_1982
Yersinia_pestis_E1979001_1979
Yersinia_pestis_F1991016_1991
Yersinia_pestis_FV1_2001
Yersinia_pestis_Harbin35_1940
Yersinia_pestis_India195_NNNN
Yersinia_pestis_IP275_1995
Yersinia_pestis_Java_D88_NNNN
Yersinia_pestis_K1973002_1973
Yersinia_pestis_KIM_10_1968
Yersinia_pestis_Kimberly_D17_NNNN
Yersinia_pestis_KIM_D27_1_1968
Yersinia_pestis_KIM_D27_2_1968
Yersinia_pestis_KUMA_D11_NNNN
Yersinia_pestis_MG05_1020_2005
Yersinia_pestis_Microtus_91001_1970
Yersinia_pestis_Nepal516_1967
Yersinia_pestis_Pestoides_A_1960
Yersinia_pestis_Pestoides_F_NNNN
Yersinia_pestis_PEXU2_1966
Yersinia_pestis_TS_D5_NNNN
Yersinia_pestis_UG05_045_2005
Yersinia_pestis_V_6486_NNNN
Yersinia_pestis_Z176003_1976
Yersinia_pseudotuberculosis_IP31758_1966
;
end;

begin characters;
dimensions nchar=281149;
format interleave datatype=DNA gap=-;
matrix
Yersinia_pestis_1866_NNNN                CGCGCAGGCAGATAACAGTTTTGCCAAACTCTCTGGTGCCAACGCGGATT
Yersinia_pestis_1901b_1983               CGCGCAGGCAGATAACAGTTTTGCCAAACTCTCTGGTGCCAACGCGGATT
Yersinia_pestis_2055_1998                CGCGCAGGCAGATAACAGTTTTGCCAAACTCTCTGGTGCCAACGCGGATT
Yersinia_pestis_2106_2001                CGCGCAGGCAGATAACAGTTTTGCCAAACTCTCTGGTGCCAACGCGGATT
Yersinia_pestis_2772_1984                CGCGCAGGCAGATAACAGTTTTGCCAAACTCTCTGGTGCCAACGCGGATT
Yersinia_pestis_2965_1995                CGCGCAGGCAGATAACAGTTTTGCCAAACTCTCTGGTGCCAACGCGGATT
Yersinia_pestis_3357_1999                CGCGCAGGCAGATAACAGTTTTGCCAAACTCTCTGGTGCCAACGCGGATT
Yersinia_pestis_4139_1995                CGCGCAGGCAGATAACAGTTTTGCCAAACTCTCTGGTGCCAACGCGGATT
Yersinia_pestis_4412_1991                CGCGCAGGCAGATAACAGTTTTGCCAAACTCTCTGGTGCCAACGCGGATT
Yersinia_pestis_4954_1987                CGCGCAGGCAGATAACAGTTTTGCCAAACTCTCTGGTGCCAACGCGGATT
Yersinia_pestis_8607116_NNNN             CGCGCAGGCAGATAACAGTTTTGCCAAACTCTCTGGTGCCAACGCGGATT
Yersinia_pestis_A1122_1939               CGCGCAGGCAGATAACAGTTTTGCCAAACTCTCTGGTGCCAACGCGGATT
Yersinia_pestis_Angola_NNNN              CGCGCAGGCAGATAACAGTTTTGCCAAACTCTCTGGTGCCAACGCGGATT
Yersinia_pestis_Antiqua_1965             CGCGCAGGCAGATAACAGTTTTGCCAAACTCTCTGGTGCCAACGCGGATT
Yersinia_pestis_AS_200900596_2009        CGCGCAGGCAGATAACAGTTTTGCCAAACTCTCTGGTGCCAACGCGGATT
Yersinia_pestis_AS_200901509_2009        CGCGCAGGCAGATAACAGTTTTGCCAAACTCTCTGGTGCCAACGCGGATT
Yersinia_pestis_AS_2509_2004             CGCGCAGGCAGATAACAGTTTTGCCAAACTCTCTGGTGCCAACGCGGATT
Yersinia_pestis_B42003004_2003           CGCGCAGGCAGATAACAGTTTTGCCAAACTCTCTGGTGCCAACGCGGATT
Yersinia_pestis_CA88_4125_1988           CGCGCAGGCAGATAACAGTTTTGCCAAACTCTCTGGTGCCAACGCGGATT
Yersinia_pestis_CO92_1992                CGCGCAGGCAGATAACAGTTTTGCCAAACTCTCTGGTGCCAACGCGGATT
Yersinia_pestis_D106004_2006             CGCGCAGGCAGATAACAGTTTTGCCAAACTCTCTGGTGCCAACGCGGATT
Yersinia_pestis_D182038_1982             CGCGCAGGCAGATAACAGTTTTGCCAAACTCTCTGGTGCCAACGCGGATT
Yersinia_pestis_E1979001_1979            CGCGCAGGCAGATAACAGTTTTGCCAAACTCTCTGGTGCCAACGCGGATT
Yersinia_pestis_F1991016_1991            CGCGCAGGCAGATAACAGTTTTGCCAAACTCTCTGGTGCCAACGCGGATT
Yersinia_pestis_FV1_2001                 CGCGCAGGCAGATAACAGTTTTGCCAAACTCTCTGGTGCCAACGCGGATT
Yersinia_pestis_Harbin35_1940            CGCGCAGGCAGATAACAGTTTTGCCAAACTCTCTGGTGCCAACGCGGATT
Yersinia_pestis_India195_NNNN            CGCGCAGGCAGATAACAGTTTTGCCAAACTCTCTGGTGCCAACGCGGATT
Yersinia_pestis_IP275_1995               CGCGCAGGCAGATAACAGTTTTGCCAAACTCTCTGGTGCCAACGCGGATT
Yersinia_pestis_Java_D88_NNNN            CGCGCAGGCAGATAACAGTTTTGCCAAACTCTCTGGTGCCAACGCGGATT
Yersinia_pestis_K1973002_1973            CGCGCAGGCAGATAACAGTTTTGCCAAACTCTCTGGTGCCAACGCGGATT
Yersinia_pestis_KIM_10_1968              CGCGCAGGCAGATAACAGTTTTGCCAAACTCTCTGGTGCCAACGCGGATT
Yersinia_pestis_Kimberly_D17_NNNN        CGCGCAGGCAGATAACAGTTTTGCCAAACTCTCTGGTGCCAACGCGGATT
Yersinia_pestis_KIM_D27_1_1968           CGCGCAGGCAGATAACAGTTTTGCCAAACTCTCTGGTGCCAACGCGGATT
Yersinia_pestis_KIM_D27_2_1968           CGCGCAGGCAGATAACAGTTTTGCCAAACTCTCTGGTGCCAACGCGGATT
Yersinia_pestis_KUMA_D11_NNNN            CGCGCAGGCAGATAACAGTTTTGCCAAACTCTCTGGTGCCAACGCGGATT
Yersinia_pestis_MG05_1020_2005           CGCGCAGGCAGATAACAGTTTTGCCAAACTCTCTGGTGCCAACGCGGATT
Yersinia_pestis_Microtus_91001_1970      CGCGCAGGCAGATAACAGTTTTGCCAAACTCTCTGGTGCCAACGCGGATT
Yersinia_pestis_Nepal516_1967            CGCGCAGGCAGATAACAGTTTTGCCAAACTCTCTGGTGCCAACGCGGATT
Yersinia_pestis_Pestoides_A_1960         CGCGCAGGCAGATAACAGTTTTGCCAAACTCTCTGGTGCCAACGCGGATT
Yersinia_pestis_Pestoides_F_NNNN         CGCGCAGGCAGATAACAGTTTTGCCAAACTCTCTGGTGCCAACGCGGATT
Yersinia_pestis_PEXU2_1966               CGCGCAGGCAGATAACAGTTTTGCCAAACTCTCTGGTGCCAACGCGGATT
Yersinia_pestis_TS_D5_NNNN               CGCGCAGGCAGATAACAGTTTTGCCAAACTCTCTGGTGCCAACGCGGATT
Yersinia_pestis_UG05_045_2005            CGCGCAGGCAGATAACAGTTTTGCCAAACTCTCTGGTGCCAACGCGGATT
Yersinia_pestis_V_6486_NNNN              CGCGCAGGCAGATAACAGTTTTGCCAAACTCTCTGGTGCCAACGCGGATT
Yersinia_pestis_Z176003_1976             CGCGCAGGCAGATAACAGTTTTGCCAAACTCTCTGGTGCCAACGCGGATT
Yersinia_pseudotuberculosis_IP31758_1966 CGCGCAGGCAGATAACAGTTTTGCCAAACTCTCTGGTGCCAACGTGGATT

Yersinia_pestis_1866_NNNN                GGCGCAAATTTGATAGCGGTTCCAGCGTTGTCAGGGCGCTAGCTTCTGGT
Yersinia_pestis_1901b_1983               GGCGCAAATTTGATAGCGGTTCCAGCGTTGTCAGGGCGCTAGCTTCTGGT
Yersinia_pestis_2055_1998                GGCGCAAATTTGATAGCGGTTCCAGCGTTGTCAGGGCGCTAGCTTCTGGT
Yersinia_pestis_2106_2001                GGCGCAAATTTGATAGCGGTTCCAGCGTTGTCAGGGCGCTAGCTTCTGGT
Yersinia_pestis_2772_1984                GGCGCAAATTTGATAGCGGTTCCAGCGTTGTCAGGGCGCTAGCTTCTGGT
Yersinia_pestis_2965_1995                GGCGCAAATTTGATAGCGGTTCCAGCGTTGTCAGGGCGCTAGCTTCTGGT
Yersinia_pestis_3357_1999                GGCGCAAATTTGATAGCGGTTCCAGCGTTGTCAGGGCGCTAGCTTCTGGT
Yersinia_pestis_4139_1995                GGCGCAAATTTGATAGCGGTTCCAGCGTTGTCAGGGCGCTAGCTTCTGGT
Yersinia_pestis_4412_1991                GGCGCAAATTTGATAGCGGTTCCAGCGTTGTCAGGGCGCTAGCTTCTGGT
Yersinia_pestis_4954_1987                GGCGCAAATTTGATAGCGGTTCCAGCGTTGTCAGGGCGCTAGCTTCTGGT
Yersinia_pestis_8607116_NNNN             GGCGCAAATTTGATAGCGGTTCCAGCGTTGTCAGGGCGCTAGCTTCTGGT
Yersinia_pestis_A1122_1939               GGCGCAAATTTGATAGCGGTTCCAGCGTTGTCAGGGCGCTAGCTTCTGGT
Yersinia_pestis_Angola_NNNN              GGCGCAAATTTGATAGCGGTTCCAGCGTTGTCAGGGCGCTAGCTTCTGGT
Yersinia_pestis_Antiqua_1965             GGCGCAAATTTGATAGCGGTTCCAGCGTTGTCAGGGCGCTAGCTTCTGGT
Yersinia_pestis_AS_200900596_2009        GGCGCAAATTTGATAGCGGTTCCAGCGTTGTCAGGGCGCTAGCTTCTGGT
Yersinia_pestis_AS_200901509_2009        GGCGCAAATTTGATAGCGGTTCCAGCGTTGTCAGGGCGCTAGCTTCTGGT
Yersinia_pestis_AS_2509_2004             GGCGCAAATTTGATAGCGGTTCCAGCGTTGTCAGGGCGCTAGCTTCTGGT
Yersinia_pestis_B42003004_2003           GGCGCAAATTTGATAGCGGTTCCAGCGTTGTCAGGGCGCTAGCTTCTGGT
Yersinia_pestis_CA88_4125_1988           GGCGCAAATTTGATAGCGGTTCCAGCGTTGTCAGGGCGCTAGCTTCTGGT
Yersinia_pestis_CO92_1992                GGCGCAAATTTGATAGCGGTTCCAGCGTTGTCAGGGCGCTAGCTTCTGGT
Yersinia_pestis_D106004_2006             GGCGCAAATTTGATAGCGGTTCCAGCGTTGTCAGGGCGCTAGCTTCTGGT
Yersinia_pestis_D182038_1982             GGCGCAAATTTGATAGCGGTTCCAGCGTTGTCAGGGCGCTAGCTTCTGGT
Yersinia_pestis_E1979001_1979            GGCGCAAATTTGATAGCGGTTCCAGCGTTGTCAGGGCGCTAGCTTCTGGT
Yersinia_pestis_F1991016_1991            GGCGCAAATTTGATAGCGGTTCCAGCGTTGTCAGGGCGCTAGCTTCTGGT
Yersinia_pestis_FV1_2001                 GGCGCAAATTTGATAGCGGTTCCAGCGTTGTCAGGGCGCTAGCTTCTGGT
Yersinia_pestis_Harbin35_1940            GGCGCAAATTTGATAGCGGTTCCAGCGTTGTCAGGGCGCTAGCTTCTGGT
Yersinia_pestis_India195_NNNN            GGCGCAAATTTGATAGCGGTTCCAGCGTTGTCAGGGCGCTAGCTTCTGGT
Yersinia_pestis_IP275_1995               GGCGCAAATTTGATAGCGGTTCCAGCGTTGTCAGGGCGCTAGCTTCTGGT
Yersinia_pestis_Java_D88_NNNN            GGCGCAAATTTGATAGCGGTTCCAGCGTTGTCAGGGCGCTAGCTTCTGGT
Yersinia_pestis_K1973002_1973            GGCGCAAATTTGATAGCGGTTCCAGCGTTGTCAGGGCGCTAGCTTCTGGT
Yersinia_pestis_KIM_10_1968              GGCGCAAATTTGATAGCGGTTCCAGCGTTGTCAGGGCGCTAGCTTCTGGT
Yersinia_pestis_Kimberly_D17_NNNN        GGCGCAAATTTGATAGCGGTTCCAGCGTTGTCAGGGCGCTAGCTTCTGGT
Yersinia_pestis_KIM_D27_1_1968           GGCGCAAATTTGATAGCGGTTCCAGCGTTGTCAGGGCGCTAGCTTCTGGT
Yersinia_pestis_KIM_D27_2_1968           GGCGCAAATTTGATAGCGGTTCCAGCGTTGTCAGGGCGCTAGCTTCTGGT
Yersinia_pestis_KUMA_D11_NNNN            GGCGCAAATTTGATAGCGGTTCCAGCGTTGTCAGGGCGCTAGCTTCTGGT
Yersinia_pestis_MG05_1020_2005           GGCGCAAATTTGATAGCGGTTCCAGCGTTGTCAGGGCGCTAGCTTCTGGT
Yersinia_pestis_Microtus_91001_1970      GGCGCAAATTTGATAGCGGTTCCAGCGTTGTCAGGGCGCTAGCTTCTGGT
Yersinia_pestis_Nepal516_1967            GGCGCAAATTTGATAGCGGTTCCAGCGTTGTCAGGGCGCTAGCTTCTGGT
Yersinia_pestis_Pestoides_A_1960         GGCGCAAATTTGATAGCGGTTCCAGCGTTGTCAGGGCGCTAGCTTCTGGT
Yersinia_pestis_Pestoides_F_NNNN         GGCGCAAATTTGATAGCGGTTCCAGCGTTGTCAGGGCGCTAGCTTCTGGT
Yersinia_pestis_PEXU2_1966               GGCGCAAATTTGATAGCGGTTCCAGCGTTGTCAGGGCGCTAGCTTCTGGT
Yersinia_pestis_TS_D5_NNNN               GGCGCAAATTTGATAGCGGTTCCAGCGTTGTCAGGGCGCTAGCTTCTGGT
Yersinia_pestis_UG05_045_2005            GGCGCAAATTTGATAGCGGTTCCAGCGTTGTCAGGGCGCTAGCTTCTGGT
Yersinia_pestis_V_6486_NNNN              GGCGCAAATTTGATAGCGGTTCCAGCGTTGTCAGGGCGCTAGCTTCTGGT
Yersinia_pestis_Z176003_1976             GGCGCAAATTTGATAGCGGTTCCAGCGTTGTCAGGGCGCTAGCTTCTGGT
Yersinia_pseudotuberculosis_IP31758_1966 GGCGCAAATTTGATAGCGGTTCCAGCGTTGTCAGGGCGCTAGCTTCTGGT

Yersinia_pestis_1866_NNNN                GATGTGCAGATTGGTAATATTGGCTCCAGCCCACTGGCTGTCGCTGCCAG
Yersinia_pestis_1901b_1983               GATGTGCAGATTGGTAATATTGGCTCCAGCCCACTGGCTGTCGCTGCCAG
Yersinia_pestis_2055_1998                GATGTGCAGATTGGTAATATTGGCTCCAGCCCACTGGCTGTCGCTGCCAG
Yersinia_pestis_2106_2001                GATGTGCAGATTGGTAATATTGGCTCCAGCCCACTGGCTGTCGCTGCCAG
Yersinia_pestis_2772_1984                GATGTGCAGATTGGTAATATTGGCTCCAGCCCACTGGCTGTCGCTGCCAG
Yersinia_pestis_2965_1995                GATGTGCAGATTGGTAATATTGGCTCCAGCCCACTGGCTGTCGCTGCCAG
Yersinia_pestis_3357_1999                GATGTGCAGATTGGTAATATTGGCTCCAGCCCACTGGCTGTCGCTGCCAG
Yersinia_pestis_4139_1995                GATGTGCAGATTGGTAATATTGGCTCCAGCCCACTGGCTGTCGCTGCCAG
Yersinia_pestis_4412_1991                GATGTGCAGATTGGTAATATTGGCTCCAGCCCACTGGCTGTCGCTGCCAG
Yersinia_pestis_4954_1987                GATGTGCAGATTGGTAATATTGGCTCCAGCCCACTGGCTGTCGCTGCCAG
Yersinia_pestis_8607116_NNNN             GATGTGCAGATTGGTAATATTGGCTCCAGCCCACTGGCTGTCGCTGCCAG
Yersinia_pestis_A1122_1939               GATGTGCAGATTGGTAATATTGGCTCCAGCCCACTGGCTGTCGCTGCCAG
Yersinia_pestis_Angola_NNNN              GATGTGCAGATTGGTAATATTGGCTCCAGCCCACTGGCTGTCGCTGCCAG
Yersinia_pestis_Antiqua_1965             GATGTGCAGATTGGTAATATTGGCTCCAGCCCACTGGCTGTCGCTGCCAG
Yersinia_pestis_AS_200900596_2009        GATGTGCAGATTGGTAATATTGGCTCCAGCCCACTGGCTGTCGCTGCCAG
Yersinia_pestis_AS_200901509_2009        GATGTGCAGATTGGTAATATTGGCTCCAGCCCACTGGCTGTCGCTGCCAG
Yersinia_pestis_AS_2509_2004             GATGTGCAGATTGGTAATATTGGCTCCAGCCCACTGGCTGTCGCTGCCAG
Yersinia_pestis_B42003004_2003           GATGTGCAGATTGGTAATATTGGCTCCAGCCCACTGGCTGTCGCTGCCAG
Yersinia_pestis_CA88_4125_1988           GATGTGCAGATTGGTAATATTGGCTCCAGCCCACTGGCTGTCGCTGCCAG
Yersinia_pestis_CO92_1992                GATGTGCAGATTGGTAATATTGGCTCCAGCCCACTGGCTGTCGCTGCCAG
Yersinia_pestis_D106004_2006             GATGTGCAGATTGGTAATATTGGCTCCAGCCCACTGGCTGTCGCTGCCAG
Yersinia_pestis_D182038_1982             GATGTGCAGATTGGTAATATTGGCTCCAGCCCACTGGCTGTCGCTGCCAG
Yersinia_pestis_E1979001_1979            GATGTGCAGATTGGTAATATTGGCTCCAGCCCACTGGCTGTCGCTGCCAG
Yersinia_pestis_F1991016_1991            GATGTGCAGATTGGTAATATTGGCTCCAGCCCACTGGCTGTCGCTGCCAG
Yersinia_pestis_FV1_2001                 GATGTGCAGATTGGTAATATTGGCTCCAGCCCACTGGCTGTCGCTGCCAG
Yersinia_pestis_Harbin35_1940            GATGTGCAGATTGGTAATATTGGCTCCAGCCCACTGGCTGTCGCTGCCAG
Yersinia_pestis_India195_NNNN            GATGTGCAGATTGGTAATATTGGCTCCAGCCCACTGGCTGTCGCTGCCAG
Yersinia_pestis_IP275_1995               GATGTGCAGATTGGTAATATTGGCTCCAGCCCACTGGCTGTCGCTGCCAG
Yersinia_pestis_Java_D88_NNNN            GATGTGCAGATTGGTAATATTGGCTCCAGCCCACTGGCTGTCGCTGCCAG
Yersinia_pestis_K1973002_1973            GATGTGCAGATTGGTAATATTGGCTCCAGCCCACTGGCTGTCGCTGCCAG
Yersinia_pestis_KIM_10_1968              GATGTGCAGATTGGTAATATTGGCTCCAGCCCACTGGCTGTCGCTGCCAG
Yersinia_pestis_Kimberly_D17_NNNN        GATGTGCAGATTGGTAATATTGGCTCCAGCCCACTGGCTGTCGCTGCCAG
Yersinia_pestis_KIM_D27_1_1968           GATGTGCAGATTGGTAATATTGGCTCCAGCCCACTGGCTGTCGCTGCCAG
Yersinia_pestis_KIM_D27_2_1968           GATGTGCAGATTGGTAATATTGGCTCCAGCCCACTGGCTGTCGCTGCCAG
Yersinia_pestis_KUMA_D11_NNNN            GATGTGCAGATTGGTAATATTGGCTCCAGCCCACTGGCTGTCGCTGCCAG
Yersinia_pestis_MG05_1020_2005           GATGTGCAGATTGGTAATATTGGCTCCAGCCCACTGGCTGTCGCTGCCAG
Yersinia_pestis_Microtus_91001_1970      GATGTGCAGATTGGTAATATTGGCTCCAGCCCACTGGCTGTCGCTGCCAG
Yersinia_pestis_Nepal516_1967            GATGTGCAGATTGGTAATATTGGCTCCAGCCCACTGGCTGTCGCTGCCAG
Yersinia_pestis_Pestoides_A_1960         GATGTGCAGATTGGTAATATTGGCTCCAGCCCACTGGCTGTCGCTGCCAG
Yersinia_pestis_Pestoides_F_NNNN         GATGTGCAGATTGGTAATATTGGCTCCAGCCCACTGGCTGTCGCTGCCAG
Yersinia_pestis_PEXU2_1966               GATGTGCAGATTGGTAATATTGGCTCCAGCCCACTGGCTGTCGCTGCCAG
Yersinia_pestis_TS_D5_NNNN               GATGTGCAGATTGGTAATATTGGCTCCAGCCCACTGGCTGTCGCTGCCAG
Yersinia_pestis_UG05_045_2005            GATGTGCAGATTGGTAATATTGGCTCCAGCCCACTGGCTGTCGCTGCCAG
Yersinia_pestis_V_6486_NNNN              GATGTGCAGATTGGTAATATTGGCTCCAGCCCACTGGCTGTCGCTGCCAG
Yersinia_pestis_Z176003_1976             GATGTGCAGATTGGTAATATTGGCTCCAGCCCACTGGCTGTCGCTGCCAG
Yersinia_pseudotuberculosis_IP31758_1966 GATGTGCAGATTGGTAATATTGGCTCCAGCCCACTCGCTGTCGCTGCCAG

Yersinia_pestis_1866_NNNN                TCAAAATGTACCGATTGAAGTTTTCCTTCTGGCCTCACAACTGGGTAGCT
Yersinia_pestis_1901b_1983               TCAAAATGTACCGATTGAAGTTTTCCTTCTGGCCTCACAACTGGGTAGCT
Yersinia_pestis_2055_1998                TCAAAATGTACCGATTGAAGTTTTCCTTCTGGCCTCACAACTGGGTAGCT
Yersinia_pestis_2106_2001                TCAAAATGTACCGATTGAAGTTTTCCTTCTGGCCTCACAACTGGGTAGCT
Yersinia_pestis_2772_1984                TCAAAATGTACCGATTGAAGTTTTCCTTCTGGCCTCACAACTGGGTAGCT
Yersinia_pestis_2965_1995                TCAAAATGTACCGATTGAAGTTTTCCTTCTGGCCTCACAACTGGGTAGCT
Yersinia_pestis_3357_1999                TCAAAATGTACCGATTGAAGTTTTCCTTCTGGCCTCACAACTGGGTAGCT
Yersinia_pestis_4139_1995                TCAAAATGTACCGATTGAAGTTTTCCTTCTGGCCTCACAACTGGGTAGCT
Yersinia_pestis_4412_1991                TCAAAATGTACCGATTGAAGTTTTCCTTCTGGCCTCACAACTGGGTAGCT
Yersinia_pestis_4954_1987                TCAAAATGTACCGATTGAAGTTTTCCTTCTGGCCTCACAACTGGGTAGCT
Yersinia_pestis_8607116_NNNN             TCAAAATGTACCGATTGAAGTTTTCCTTCTGGCCTCACAACTGGGTAGCT
Yersinia_pestis_A1122_1939               TCAAAATGTACCGATTGAAGTTTTCCTTCTGGCCTCACAACTGGGTAGCT
Yersinia_pestis_Angola_NNNN              TCAAAATGTACCGATTGAAGTTTTCCTTCTGGCCTCACAACTGGGTAGCT
Yersinia_pestis_Antiqua_1965             TCAAAATGTACCGATTGAAGTTTTCCTTCTGGCCTCACAACTGGGTAGCT
Yersinia_pestis_AS_200900596_2009        TCAAAATGTACCGATTGAAGTTTTCCTTCTGGCCTCACAACTGGGTAGCT
Yersinia_pestis_AS_200901509_2009        TCAAAATGTACCGATTGAAGTTTTCCTTCTGGCCTCACAACTGGGTAGCT
Yersinia_pestis_AS_2509_2004             TCAAAATGTACCGATTGAAGTTTTCCTTCTGGCCTCACAACTGGGTAGCT
Yersinia_pestis_B42003004_2003           TCAAAATGTACCGATTGAAGTTTTCCTTCTGGCCTCACAACTGGGTAGCT
Yersinia_pestis_CA88_4125_1988           TCAAAATGTACCGATTGAAGTTTTCCTTCTGGCCTCACAACTGGGTAGCT
Yersinia_pestis_CO92_1992                TCAAAATGTACCGATTGAAGTTTTCCTTCTGGCCTCACAACTGGGTAGCT
Yersinia_pestis_D106004_2006             TCAAAATGTACCGATTGAAGTTTTCCTTCTGGCCTCACAACTGGGTAGCT
Yersinia_pestis_D182038_1982             TCAAAATGTACCGATTGAAGTTTTCCTTCTGGCCTCACAACTGGGTAGCT
Yersinia_pestis_E1979001_1979            TCAAAATGTACCGATTGAAGTTTTCCTTCTGGCCTCACAACTGGGTAGCT
Yersinia_pestis_F1991016_1991            TCAAAATGTACCGATTGAAGTTTTCCTTCTGGCCTCACAACTGGGTAGCT
Yersinia_pestis_FV1_2001                 TCAAAATGTACCGATTGAAGTTTTCCTTCTGGCCTCACAACTGGGTAGCT
Yersinia_pestis_Harbin35_1940            TCAAAATGTACCGATTGAAGTTTTCCTTCTGGCCTCACAACTGGGTAGCT
Yersinia_pestis_India195_NNNN            TCAAAATGTACCGATTGAAGTTTTCCTTCTGGCCTCACAACTGGGTAGCT
Yersinia_pestis_IP275_1995               TCAAAATGTACCGATTGAAGTTTTCCTTCTGGCCTCACAACTGGGTAGCT
Yersinia_pestis_Java_D88_NNNN            TCAAAATGTACCGATTGAAGTTTTCCTTCTGGCCTCACAACTGGGTAGCT
Yersinia_pestis_K1973002_1973            TCAAAATGTACCGATTGAAGTTTTCCTTCTGGCCTCACAACTGGGTAGCT
Yersinia_pestis_KIM_10_1968              TCAAAATGTACCGATTGAAGTTTTCCTTCTGGCCTCACAACTGGGTAGCT
Yersinia_pestis_Kimberly_D17_NNNN        TCAAAATGTACCGATTGAAGTTTTCCTTCTGGCCTCACAACTGGGTAGCT
Yersinia_pestis_KIM_D27_1_1968           TCAAAATGTACCGATTGAAGTTTTCCTTCTGGCCTCACAACTGGGTAGCT
Yersinia_pestis_KIM_D27_2_1968           TCAAAATGTACCGATTGAAGTTTTCCTTCTGGCCTCACAACTGGGTAGCT
Yersinia_pestis_KUMA_D11_NNNN            TCAAAATGTACCGATTGAAGTTTTCCTTCTGGCCTCACAACTGGGTAGCT
Yersinia_pestis_MG05_1020_2005           TCAAAATGTACCGATTGAAGTTTTCCTTCTGGCCTCACAACTGGGTAGCT
Yersinia_pestis_Microtus_91001_1970      TCAAAATGTACCGATTGAAGTTTTCCTTCTGGCCTCACAACTGGGTAGCT
Yersinia_pestis_Nepal516_1967            TCAAAATGTACCGATTGAAGTTTTCCTTCTGGCCTCACAACTGGGTAGCT
Yersinia_pestis_Pestoides_A_1960         TCAAAATGTACCGATTGAAGTTTTCCTTCTGGCCTCACAACTGGGTAGCT
Yersinia_pestis_Pestoides_F_NNNN         TCAAAATGTACCGATTGAAGTTTTCCTTCTGGCCTCACAACTGGGTAGCT
Yersinia_pestis_PEXU2_1966               TCAAAATGTACCGATTGAAGTTTTCCTTCTGGCCTCACAACTGGGTAGCT
Yersinia_pestis_TS_D5_NNNN               TCAAAATGTACCGATTGAAGTTTTCCTTCTGGCCTCACAACTGGGTAGCT
Yersinia_pestis_UG05_045_2005            TCAAAATGTACCGATTGAAGTTTTCCTTCTGGCCTCACAACTGGGTAGCT
Yersinia_pestis_V_6486_NNNN              TCAAAATGTACCGATTGAAGTTTTCCTTCTGGCCTCACAACTGGGTAGCT
Yersinia_pestis_Z176003_1976             TCAAAATGTACCGATTGAAGTTTTCCTTCTGGCCTCACAACTGGGTAGCT
Yersinia_pseudotuberculosis_IP31758_1966 TCAAAATGTACCGATTGAAGTTTTCCTTCTGGCCTCACAACTGGGTAGCT

Yersinia_pestis_1866_NNNN                CTGAAGCATTGGTGGTGAAAAAAGAGATCAAAACGCCACAGGATTTGATT
Yersinia_pestis_1901b_1983               CTGAAGCATTGGTGGTGAAAAAAGAGATCAAAACGCCACAGGATTTGATT
Yersinia_pestis_2055_1998                CTGAAGCATTGGTGGTGAAAAAAGAGATCAAAACGCCACAGGATTTGATT
Yersinia_pestis_2106_2001                CTGAAGCATTGGTGGTGAAAAAAGAGATCAAAACGCCACAGGATTTGATT
Yersinia_pestis_2772_1984                CTGAAGCATTGGTGGTGAAAAAAGAGATCAAAACGCCACAGGATTTGATT
Yersinia_pestis_2965_1995                CTGAAGCATTGGTGGTGAAAAAAGAGATCAAAACGCCACAGGATTTGATT
Yersinia_pestis_3357_1999                CTGAAGCATTGGTGGTGAAAAAAGAGATCAAAACGCCACAGGATTTGATT
Yersinia_pestis_4139_1995                CTGAAGCATTGGTGGTGAAAAAAGAGATCAAAACGCCACAGGATTTGATT
Yersinia_pestis_4412_1991                CTGAAGCATTGGTGGTGAAAAAAGAGATCAAAACGCCACAGGATTTGATT
Yersinia_pestis_4954_1987                CTGAAGCATTGGTGGTGAAAAAAGAGATCAAAACGCCACAGGATTTGATT
Yersinia_pestis_8607116_NNNN             CTGAAGCATTGGTGGTGAAAAAAGAGATCAAAACGCCACAGGATTTGATT
Yersinia_pestis_A1122_1939               CTGAAGCATTGGTGGTGAAAAAAGAGATCAAAACGCCACAGGATTTGATT
Yersinia_pestis_Angola_NNNN              CTGAAGCATTGGTGGTGAAAAAAGAGATCAAAACGCCACAGGATTTGATT
Yersinia_pestis_Antiqua_1965             CTGAAGCATTGGTGGTGAAAAAAGAGATCAAAACGCCACAGGATTTGATT
Yersinia_pestis_AS_200900596_2009        CTGAAGCATTGGTGGTGAAAAAAGAGATCAAAACGCCACAGGATTTGATT
Yersinia_pestis_AS_200901509_2009        CTGAAGCATTGGTGGTGAAAAAAGAGATCAAAACGCCACAGGATTTGATT
Yersinia_pestis_AS_2509_2004             CTGAAGCATTGGTGGTGAAAAAAGAGATCAAAACGCCACAGGATTTGATT
Yersinia_pestis_B42003004_2003           CTGAAGCATTGGTGGTGAAAAAAGAGATCAAAACGCCACAGGATTTGATT
Yersinia_pestis_CA88_4125_1988           CTGAAGCATTGGTGGTGAAAAAAGAGATCAAAACGCCACAGGATTTGATT
Yersinia_pestis_CO92_1992                CTGAAGCATTGGTGGTGAAAAAAGAGATCAAAACGCCACAGGATTTGATT
Yersinia_pestis_D106004_2006             CTGAAGCATTGGTGGTGAAAAAAGAGATCAAAACGCCACAGGATTTGATT
Yersinia_pestis_D182038_1982             CTGAAGCATTGGTGGTGAAAAAAGAGATCAAAACGCCACAGGATTTGATT
Yersinia_pestis_E1979001_1979            CTGAAGCATTGGTGGTGAAAAAAGAGATCAAAACGCCACAGGATTTGATT
Yersinia_pestis_F1991016_1991            CTGAAGCATTGGTGGTGAAAAAAGAGATCAAAACGCCACAGGATTTGATT
Yersinia_pestis_FV1_2001                 CTGAAGCATTGGTGGTGAAAAAAGAGATCAAAACGCCACAGGATTTGATT
Yersinia_pestis_Harbin35_1940            CTGAAGCATTGGTGGTGAAAAAAGAGATCAAAACGCCACAGGATTTGATT
Yersinia_pestis_India195_NNNN            CTGAAGCATTGGTGGTGAAAAAAGAGATCAAAACGCCACAGGATTTGATT
Yersinia_pestis_IP275_1995               CTGAAGCATTGGTGGTGAAAAAAGAGATCAAAACGCCACAGGATTTGATT
Yersinia_pestis_Java_D88_NNNN            CTGAAGCATTGGTGGTGAAAAAAGAGATCAAAACGCCACAGGATTTGATT
Yersinia_pestis_K1973002_1973            CTGAAGCATTGGTGGTGAAAAAAGAGATCAAAACGCCACAGGATTTGATT
Yersinia_pestis_KIM_10_1968              CTGAAGCATTGGTGGTGAAAAAAGAGATCAAAACGCCACAGGATTTGATT
Yersinia_pestis_Kimberly_D17_NNNN        CTGAAGCATTGGTGGTGAAAAAAGAGATCAAAACGCCACAGGATTTGATT
Yersinia_pestis_KIM_D27_1_1968           CTGAAGCATTGGTGGTGAAAAAAGAGATCAAAACGCCACAGGATTTGATT
Yersinia_pestis_KIM_D27_2_1968           CTGAAGCATTGGTGGTGAAAAAAGAGATCAAAACGCCACAGGATTTGATT
Yersinia_pestis_KUMA_D11_NNNN            CTGAAGCATTGGTGGTGAAAAAAGAGATCAAAACGCCACAGGATTTGATT
Yersinia_pestis_MG05_1020_2005           CTGAAGCATTGGTGGTGAAAAAAGAGATCAAAACGCCACAGGATTTGATT
Yersinia_pestis_Microtus_91001_1970      CTGAAGCATTGGTGGTGAAAAAAGAGATCAAAACGCCACAGGATTTGATT
Yersinia_pestis_Nepal516_1967            CTGAAGCATTGGTGGTGAAAAAAGAGATCAAAACGCCACAGGATTTGATT
Yersinia_pestis_Pestoides_A_1960         CTGAAGCATTGGTGGTGAAAAAAGAGATCAAAACGCCACAGGATTTGATT
Yersinia_pestis_Pestoides_F_NNNN         CTGAAGCATTGGTGGTGAAAAAAGAGATCAAAACGCCACAGGATTTGATT
Yersinia_pestis_PEXU2_1966               CTGAAGCATTGGTGGTGAAAAAAGAGATCAAAACGCCACAGGATTTGATT
Yersinia_pestis_TS_D5_NNNN               CTGAAGCATTGGTGGTGAAAAAAGAGATCAAAACGCCACAGGATTTGATT
Yersinia_pestis_UG05_045_2005            CTGAAGCATTGGTGGTGAAAAAAGAGATCAAAACGCCACAGGATTTGATT
Yersinia_pestis_V_6486_NNNN              CTGAAGCATTGGTGGTGAAAAAAGAGATCAAAACGCCACAGGATTTGATT
Yersinia_pestis_Z176003_1976             CTGAAGCATTGGTGGTGAAAAAAGAGATCAAAACGCCACAGGATTTGATT
Yersinia_pseudotuberculosis_IP31758_1966 CTGAAGCCTTGGTGGTGAAAAAAGAGATCAAAACGCCACAGGATTTGATT

Yersinia_pestis_1866_NNNN                GGTAAACGTATTGCTGTGCCGTTTATTTCTACCGCCCATTACAGCTTGCT
Yersinia_pestis_1901b_1983               GGTAAACGTATTGCTGTGCCGTTTATTTCTACCGCCCATTACAGCTTGCT
Yersinia_pestis_2055_1998                GGTAAACGTATTGCTGTGCCGTTTATTTCTACCGCCCATTACAGCTTGCT
Yersinia_pestis_2106_2001                GGTAAACGTATTGCTGTGCCGTTTATTTCTACCGCCCATTACAGCTTGCT
Yersinia_pestis_2772_1984                GGTAAACGTATTGCTGTGCCGTTTATTTCTACCGCCCATTACAGCTTGCT
Yersinia_pestis_2965_1995                GGTAAACGTATTGCTGTGCCGTTTATTTCTACCGCCCATTACAGCTTGCT
Yersinia_pestis_3357_1999                GGTAAACGTATTGCTGTGCCGTTTATTTCTACCGCCCATTACAGCTTGCT
Yersinia_pestis_4139_1995                GGTAAACGTATTGCTGTGCCGTTTATTTCTACCGCCCATTACAGCTTGCT
Yersinia_pestis_4412_1991                GGTAAACGTATTGCTGTGCCGTTTATTTCTACCGCCCATTACAGCTTGCT
Yersinia_pestis_4954_1987                GGTAAACGTATTGCTGTGCCGTTTATTTCTACCGCCCATTACAGCTTGCT
Yersinia_pestis_8607116_NNNN             GGTAAACGTATTGCTGTGCCGTTTATTTCTACCGCCCATTACAGCTTGCT
Yersinia_pestis_A1122_1939               GGTAAACGTATTGCTGTGCCGTTTATTTCTACCGCCCATTACAGCTTGCT
Yersinia_pestis_Angola_NNNN              GGTAAACGTATTGCTGTGCCGTTTATTTCTACCGCCCATTACAGCTTGCT
Yersinia_pestis_Antiqua_1965             GGTAAACGTATTGCTGTGCCGTTTATTTCTACCGCCCATTACAGCTTGCT
Yersinia_pestis_AS_200900596_2009        GGTAAACGTATTGCTGTGCCGTTTATTTCTACCGCCCATTACAGCTTGCT
Yersinia_pestis_AS_200901509_2009        GGTAAACGTATTGCTGTGCCGTTTATTTCTACCGCCCATTACAGCTTGCT
Yersinia_pestis_AS_2509_2004             GGTAAACGTATTGCTGTGCCGTTTATTTCTACCGCCCATTACAGCTTGCT
Yersinia_pestis_B42003004_2003           GGTAAACGTATTGCTGTGCCGTTTATTTCTACCGCCCATTACAGCTTGCT
Yersinia_pestis_CA88_4125_1988           GGTAAACGTATTGCTGTGCCGTTTATTTCTACCGCCCATTACAGCTTGCT
Yersinia_pestis_CO92_1992                GGTAAACGTATTGCTGTGCCGTTTATTTCTACCGCCCATTACAGCTTGCT
Yersinia_pestis_D106004_2006             GGTAAACGTATTGCTGTGCCGTTTATTTCTACCGCCCATTACAGCTTGCT
Yersinia_pestis_D182038_1982             GGTAAACGTATTGCTGTGCCGTTTATTTCTACCGCCCATTACAGCTTGCT
Yersinia_pestis_E1979001_1979            GGTAAACGTATTGCTGTGCCGTTTATTTCTACCGCCCATTACAGCTTGCT
Yersinia_pestis_F1991016_1991            GGTAAACGTATTGCTGTGCCGTTTATTTCTACCGCCCATTACAGCTTGCT
Yersinia_pestis_FV1_2001                 GGTAAACGTATTGCTGTGCCGTTTATTTCTACCGCCCATTACAGCTTGCT
Yersinia_pestis_Harbin35_1940            GGTAAACGTATTGCTGTGCCGTTTATTTCTACCGCCCATTACAGCTTGCT
Yersinia_pestis_India195_NNNN            GGTAAACGTATTGCTGTGCCGTTTATTTCTACCGCCCATTACAGCTTGCT
Yersinia_pestis_IP275_1995               GGTAAACGTATTGCTGTGCCGTTTATTTCTACCGCCCATTACAGCTTGCT
Yersinia_pestis_Java_D88_NNNN            GGTAAACGTATTGCTGTGCCGTTTATTTCTACCGCCCATTACAGCTTGCT
Yersinia_pestis_K1973002_1973            GGTAAACGTATTGCTGTGCCGTTTATTTCTACCGCCCATTACAGCTTGCT
Yersinia_pestis_KIM_10_1968              GGTAAACGTATTGCTGTGCCGTTTATTTCTACCGCCCATTACAGCTTGCT
Yersinia_pestis_Kimberly_D17_NNNN        GGTAAACGTATTGCTGTGCCGTTTATTTCTACCGCCCATTACAGCTTGCT
Yersinia_pestis_KIM_D27_1_1968           GGTAAACGTATTGCTGTGCCGTTTATTTCTACCGCCCATTACAGCTTGCT
Yersinia_pestis_KIM_D27_2_1968           GGTAAACGTATTGCTGTGCCGTTTATTTCTACCGCCCATTACAGCTTGCT
Yersinia_pestis_KUMA_D11_NNNN            GGTAAACGTATTGCTGTGCCGTTTATTTCTACCGCCCATTACAGCTTGCT
Yersinia_pestis_MG05_1020_2005           GGTAAACGTATTGCTGTGCCGTTTATTTCTACCGCCCATTACAGCTTGCT
Yersinia_pestis_Microtus_91001_1970      GGTAAACGTATTGCTGTGCCGTTTATTTCTACCGCCCATTACAGCTTGCT
Yersinia_pestis_Nepal516_1967            GGTAAACGTATTGCTGTGCCGTTTATTTCTACCGCCCATTACAGCTTGCT
Yersinia_pestis_Pestoides_A_1960         GGTAAACGTATTGCTGTGCCGTTTATTTCTACCGCCCATTACAGCTTGCT
Yersinia_pestis_Pestoides_F_NNNN         GGTAAACGTATTGCTGTGCCGTTTATTTCTACCGCCCATTACAGCTTGCT
Yersinia_pestis_PEXU2_1966               GGTAAACGTATTGCTGTGCCGTTTATTTCTACCGCCCATTACAGCTTGCT
Yersinia_pestis_TS_D5_NNNN               GGTAAACGTATTGCTGTGCCGTTTATTTCTACCGCCCATTACAGCTTGCT
Yersinia_pestis_UG05_045_2005            GGTAAACGTATTGCTGTGCCGTTTATTTCTACCGCCCATTACAGCTTGCT
Yersinia_pestis_V_6486_NNNN              GGTAAACGTATTGCTGTGCCGTTTATTTCTACCGCCCATTACAGCTTGCT
Yersinia_pestis_Z176003_1976             GGTAAACGTATTGCTGTGCCGTTTATTTCTACCGCCCATTACAGCTTGCT
Yersinia_pseudotuberculosis_IP31758_1966 GGTAAACGTATTGCTGTGCCGTTTATTTCTACCGCCCATTACAGCTTGCT

Yersinia_pestis_1866_NNNN                GGCGGCGTTGAAGCATTGGGGGATTAAACCGGGCCAAGTCACCATCCTCA
Yersinia_pestis_1901b_1983               GGCGGCGTTGAAGCATTGGGGGATTAAACCGGGCCAAGTCACCATCCTCA
Yersinia_pestis_2055_1998                GGCGGCGTTGAAGCATTGGGGGATTAAACCGGGCCAAGTCACCATCCTCA
Yersinia_pestis_2106_2001                GGCGGCGTTGAAGCATTGGGGGATTAAACCGGGCCAAGTCACCATCCTCA
Yersinia_pestis_2772_1984                GGCGGCGTTGAAGCATTGGGGGATTAAACCGGGCCAAGTCACCATCCTCA
Yersinia_pestis_2965_1995                GGCGGCGTTGAAGCATTGGGGGATTAAACCGGGCCAAGTCACCATCCTCA
Yersinia_pestis_3357_1999                GGCGGCGTTGAAGCATTGGGGGATTAAACCGGGCCAAGTCACCATCCTCA
Yersinia_pestis_4139_1995                GGCGGCGTTGAAGCATTGGGGGATTAAACCGGGCCAAGTCACCATCCTCA
Yersinia_pestis_4412_1991                GGCGGCGTTGAAGCATTGGGGGATTAAACCGGGCCAAGTCACCATCCTCA
Yersinia_pestis_4954_1987                GGCGGCGTTGAAGCATTGGGGGATTAAACCGGGCCAAGTCACCATCCTCA
Yersinia_pestis_8607116_NNNN             GGCGGCGTTGAAGCATTGGGGGATTAAACCGGGCCAAGTCACCATCCTCA
Yersinia_pestis_A1122_1939               GGCGGCGTTGAAGCATTGGGGGATTAAACCGGGCCAAGTCACCATCCTCA
Yersinia_pestis_Angola_NNNN              GGCGGCGTTGAAGCATTGGGGGATTAAACCGGGCCAAGTCACCATCCTCA
Yersinia_pestis_Antiqua_1965             GGCGGCGTTGAAGCATTGGGGGATTAAACCGGGCCAAGTCACCATCCTCA
Yersinia_pestis_AS_200900596_2009        GGCGGCGTTGAAGCATTGGGGGATTAAACCGGGCCAAGTCACCATCCTCA
Yersinia_pestis_AS_200901509_2009        GGCGGCGTTGAAGCATTGGGGGATTAAACCGGGCCAAGTCACCATCCTCA
Yersinia_pestis_AS_2509_2004             GGCGGCGTTGAAGCATTGGGGGATTAAACCGGGCCAAGTCACCATCCTCA
Yersinia_pestis_B42003004_2003           GGCGGCGTTGAAGCATTGGGGGATTAAACCGGGCCAAGTCACCATCCTCA
Yersinia_pestis_CA88_4125_1988           GGCGGCGTTGAAGCATTGGGGGATTAAACCGGGCCAAGTCACCATCCTCA
Yersinia_pestis_CO92_1992                GGCGGCGTTGAAGCATTGGGGGATTAAACCGGGCCAAGTCACCATCCTCA
Yersinia_pestis_D106004_2006             GGCGGCGTTGAAGCATTGGGGGATTAAACCGGGCCAAGTCACCATCCTCA
Yersinia_pestis_D182038_1982             GGCGGCGTTGAAGCATTGGGGGATTAAACCGGGCCAAGTCACCATCCTCA
Yersinia_pestis_E1979001_1979            GGCGGCGTTGAAGCATTGGGGGATTAAACCGGGCCAAGTCACCATCCTCA
Yersinia_pestis_F1991016_1991            GGCGGCGTTGAAGCATTGGGGGATTAAACCGGGCCAAGTCACCATCCTCA
Yersinia_pestis_FV1_2001                 GGCGGCGTTGAAGCATTGGGGGATTAAACCGGGCCAAGTCACCATCCTCA
Yersinia_pestis_Harbin35_1940            GGCGGCGTTGAAGCATTGGGGGATTAAACCGGGCCAAGTCACCATCCTCA
Yersinia_pestis_India195_NNNN            GGCGGCGTTGAAGCATTGGGGGATTAAACCGGGCCAAGTCACCATCCTCA
Yersinia_pestis_IP275_1995               GGCGGCGTTGAAGCATTGGGGGATTAAACCGGGCCAAGTCACCATCCTCA
Yersinia_pestis_Java_D88_NNNN            GGCGGCGTTGAAGCATTGGGGGATTAAACCGGGCCAAGTCACCATCCTCA
Yersinia_pestis_K1973002_1973            GGCGGCGTTGAAGCATTGGGGGATTAAACCGGGCCAAGTCACCATCCTCA
Yersinia_pestis_KIM_10_1968              GGCGGCGTTGAAGCATTGGGGGATTAAACCGGGCCAAGTCACCATCCTCA
Yersinia_pestis_Kimberly_D17_NNNN        GGCGGCGTTGAAGCATTGGGGGATTAAACCGGGCCAAGTCACCATCCTCA
Yersinia_pestis_KIM_D27_1_1968           GGCGGCGTTGAAGCATTGGGGGATTAAACCGGGCCAAGTCACCATCCTCA
Yersinia_pestis_KIM_D27_2_1968           GGCGGCGTTGAAGCATTGGGGGATTAAACCGGGCCAAGTCACCATCCTCA
Yersinia_pestis_KUMA_D11_NNNN            GGCGGCGTTGAAGCATTGGGGGATTAAACCGGGCCAAGTCACCATCCTCA
Yersinia_pestis_MG05_1020_2005           GGCGGCGTTGAAGCATTGGGGGATTAAACCGGGCCAAGTCACCATCCTCA
Yersinia_pestis_Microtus_91001_1970      GGCGGCGTTGAAGCATTGGGGGATTAAACCGGGCCAAGTCACCATCCTCA
Yersinia_pestis_Nepal516_1967            GGCGGCGTTGAAGCATTGGGGGATTAAACCGGGCCAAGTCACCATCCTCA
Yersinia_pestis_Pestoides_A_1960         GGCGGCGTTGAAGCATTGGGGGATTAAACCGGGCCAAGTCACCATCCTCA
Yersinia_pestis_Pestoides_F_NNNN         GGCGGCGTTGAAGCATTGGGGGATTAAACCGGGCCAAGTCACCATCCTCA
Yersinia_pestis_PEXU2_1966               GGCGGCGTTGAAGCATTGGGGGATTAAACCGGGCCAAGTCACCATCCTCA
Yersinia_pestis_TS_D5_NNNN               GGCGGCGTTGAAGCATTGGGGGATTAAACCGGGCCAAGTCACCATCCTCA
Yersinia_pestis_UG05_045_2005            GGCGGCGTTGAAGCATTGGGGGATTAAACCGGGCCAAGTCACCATCCTCA
Yersinia_pestis_V_6486_NNNN              GGCGGCGTTGAAGCATTGGGGGATTAAACCGGGCCAAGTCACCATCCTCA
Yersinia_pestis_Z176003_1976             GGCGGCGTTGAAGCATTGGGGGATTAAACCGGGCCAAGTCACCATCCTCA
Yersinia_pseudotuberculosis_IP31758_1966 GGCGGCGTTGAAGCATTGGGGGATTAAACCGGGCCAAGTCACCATCCTCA

Yersinia_pestis_1866_NNNN                ACTTACAACCCCCGGCTATCGCCGCCGCCTGGCAGCGTGGTGATATTGAC
Yersinia_pestis_1901b_1983               ACTTACAACCCCCGGCTATCGCCGCCGCCTGGCAGCGTGGTGATATTGAC
Yersinia_pestis_2055_1998                ACTTACAACCCCCGGCTATCGCCGCCGCCTGGCAGCGTGGTGATATTGAC
Yersinia_pestis_2106_2001                ACTTACAACCCCCGGCTATCGCCGCCGCCTGGCAGCGTGGTGATATTGAC
Yersinia_pestis_2772_1984                ACTTACAACCCCCGGCTATCGCCGCCGCCTGGCAGCGTGGTGATATTGAC
Yersinia_pestis_2965_1995                ACTTACAACCCCCGGCTATCGCCGCCGCCTGGCAGCGTGGTGATATTGAC
Yersinia_pestis_3357_1999                ACTTACAACCCCCGGCTATCGCCGCCGCCTGGCAGCGTGGTGATATTGAC
Yersinia_pestis_4139_1995                ACTTACAACCCCCGGCTATCGCCGCCGCCTGGCAGCGTGGTGATATTGAC
Yersinia_pestis_4412_1991                ACTTACAACCCCCGGCTATCGCCGCCGCCTGGCAGCGTGGTGATATTGAC
Yersinia_pestis_4954_1987                ACTTACAACCCCCGGCTATCGCCGCCGCCTGGCAGCGTGGTGATATTGAC
Yersinia_pestis_8607116_NNNN             ACTTACAACCCCCGGCTATCGCCGCCGCCTGGCAGCGTGGTGATATTGAC
Yersinia_pestis_A1122_1939               ACTTACAACCCCCGGCTATCGCCGCCGCCTGGCAGCGTGGTGATATTGAC
Yersinia_pestis_Angola_NNNN              ACTTACAACCCCCGGCTATCGCCG---CCTGGCAGCGTGGTGATATTGAC
Yersinia_pestis_Antiqua_1965             ACTTACAACCCCCGGCTATCGCCG---CCTGGCAGCGTGGTGATATTGAC
Yersinia_pestis_AS_200900596_2009        ACTTACAACCCCCGGCTATCGCCGCCGCCTGGCAGCGTGGTGATATTGAC
Yersinia_pestis_AS_200901509_2009        ACTTACAACCCCCGGCTATCGCCGCCGCCTGGCAGCGTGGTGATATTGAC
Yersinia_pestis_AS_2509_2004             ACTTACAACCCCCGGCTATCGCCGCCGCCTGGCAGCGTGGTGATATTGAC
Yersinia_pestis_B42003004_2003           ACTTACAACCCCCGGCTATCGCCGCCGCCTGGCAGCGTGGTGATATTGAC
Yersinia_pestis_CA88_4125_1988           ACTTACAACCCCCGGCTATCGCCGCCGCCTGGCAGCGTGGTGATATTGAC
Yersinia_pestis_CO92_1992                ACTTACAACCCCCGGCTATCGCCGCCGCCTGGCAGCGTGGTGATATTGAC
Yersinia_pestis_D106004_2006             ACTTACAACCCCCGGCTATCGCCGCCGCCTGGCAGCGTGGTGATATTGAC
Yersinia_pestis_D182038_1982             ACTTACAACCCCCGGCTATCGCCGCCGCCTGGCAGCGTGGTGATATTGAC
Yersinia_pestis_E1979001_1979            ACTTACAACCCCCGGCTATCGCCGCCGCCTGGCAGCGTGGTGATATTGAC
Yersinia_pestis_F1991016_1991            ACTTACAACCCCCGGCTATCGCCGCCGCCTGGCAGCGTGGTGATATTGAC
Yersinia_pestis_FV1_2001                 ACTTACAACCCCCGGCTATCGCCGCCGCCTGGCAGCGTGGTGATATTGAC
Yersinia_pestis_Harbin35_1940            ACTTACAACCCCCGGCTATCGCCGCCGCCTGGCAGCGTGGTGATATTGAC
Yersinia_pestis_India195_NNNN            ACTTACAACCCCCGGCTATCGCCGCCGCCTGGCAGCGTGGTGATATTGAC
Yersinia_pestis_IP275_1995               ACTTACAACCCCCGGCTATCGCCGCCGCCTGGCAGCGTGGTGATATTGAC
Yersinia_pestis_Java_D88_NNNN            ACTTACAACCCCCGGCTATCGCCGCCGCCTGGCAGCGTGGTGATATTGAC
Yersinia_pestis_K1973002_1973            ACTTACAACCCCCGGCTATCGCCGCCGCCTGGCAGCGTGGTGATATTGAC
Yersinia_pestis_KIM_10_1968              ACTTACAACCCCCGGCTATCGCCGCCGCCTGGCAGCGTGGTGATATTGAC
Yersinia_pestis_Kimberly_D17_NNNN        ACTTACAACCCCCGGCTATCGCCGCCGCCTGGCAGCGTGGTGATATTGAC
Yersinia_pestis_KIM_D27_1_1968           ACTTACAACCCCCGGCTATCGCCGCCGCCTGGCAGCGTGGTGATATTGAC
Yersinia_pestis_KIM_D27_2_1968           ACTTACAACCCCCGGCTATCGCCGCCGCCTGGCAGCGTGGTGATATTGAC
Yersinia_pestis_KUMA_D11_NNNN            ACTTACAACCCCCGGCTATCGCCGCCGCCTGGCAGCGTGGTGATATTGAC
Yersinia_pestis_MG05_1020_2005           ACTTACAACCCCCGGCTATCGCCGCCGCCTGGCAGCGTGGTGATATTGAC
Yersinia_pestis_Microtus_91001_1970      ACTTACAACCCCCGGCTATCGCCG---CCTGGCAGCGTGGTGATATTGAC
Yersinia_pestis_Nepal516_1967            ACTTACAACCCCCGGCTATCGCCGCCGCCTGGCAGCGTGGTGATATTGAC
Yersinia_pestis_Pestoides_A_1960         ACTTACAACCCCCGGCTATCGCCGCCGCCTGGCAGCGTGGTGATATTGAC
Yersinia_pestis_Pestoides_F_NNNN         ACTTACAACCCCCGGCTATCGCCGCCGCCTGGCAGCGTGGTGATATTGAC
Yersinia_pestis_PEXU2_1966               ACTTACAACCCCCGGCTATCGCCGCCGCCTGGCAGCGTGGTGATATTGAC
Yersinia_pestis_TS_D5_NNNN               ACTTACAACCCCCGGCTATCGCCGCCGCCTGGCAGCGTGGTGATATTGAC
Yersinia_pestis_UG05_045_2005            ACTTACAACCCCCGGCTATCGCCG---CCTGGCAGCGTGGTGATATTGAC
Yersinia_pestis_V_6486_NNNN              ACTTACAACCCCCGGCTATCGCCGCCGCCTGGCAGCGTGGTGATATTGAC
Yersinia_pestis_Z176003_1976             ACTTACAACCCCCGGCTATCGCCGCCGCCTGGCAGCGTGGTGATATTGAC
Yersinia_pseudotuberculosis_IP31758_1966 ACTTACAACCCCCGGCTATCGCCGCCGCCTGGCAGCGTGGTGATATTGAC

Yersinia_pestis_1866_NNNN                GGCGCTTATGTTTGGGCACCTGCCGTGAGTGAATTAGCCAAAACCGGTAC
Yersinia_pestis_1901b_1983               GGCGCTTATGTTTGGGCACCTGCCGTGAGTGAATTAGCCAAAACCGGTAC
Yersinia_pestis_2055_1998                GGCGCTTATGTTTGGGCACCTGCCGTGAGTGAATTAGCCAAAACCGGTAC
Yersinia_pestis_2106_2001                GGCGCTTATGTTTGGGCACCTGCCGTGAGTGAATTAGCCAAAACCGGTAC
Yersinia_pestis_2772_1984                GGCGCTTATGTTTGGGCACCTGCCGTGAGTGAATTAGCCAAAACCGGTAC
Yersinia_pestis_2965_1995                GGCGCTTATGTTTGGGCACCTGCCGTGAGTGAATTAGCCAAAACCGGTAC
Yersinia_pestis_3357_1999                GGCGCTTATGTTTGGGCACCTGCCGTGAGTGAATTAGCCAAAACCGGTAC
Yersinia_pestis_4139_1995                GGCGCTTATGTTTGGGCACCTGCCGTGAGTGAATTAGCCAAAACCGGTAC
Yersinia_pestis_4412_1991                GGCGCTTATGTTTGGGCACCTGCCGTGAGTGAATTAGCCAAAACCGGTAC
Yersinia_pestis_4954_1987                GGCGCTTATGTTTGGGCACCTGCCGTGAGTGAATTAGCCAAAACCGGTAC
Yersinia_pestis_8607116_NNNN             GGCGCTTATGTTTGGGCACCTGCCGTGAGTGAATTAGCCAAAACCGGTAC
Yersinia_pestis_A1122_1939               GGCGCTTATGTTTGGGCACCTGCCGTGAGTGAATTAGCCAAAACCGGTAC
Yersinia_pestis_Angola_NNNN              GGCGCTTATGTTTGGGCACCTGCCGTGAGTGAATTAGCCAAAACCGGTAC
Yersinia_pestis_Antiqua_1965             GGCGCTTATGTTTGGGCACCTGCCGTGAGTGAATTAGCCAAAACCGGTAC
Yersinia_pestis_AS_200900596_2009        GGCGCTTATGTTTGGGCACCTGCCGTGAGTGAATTAGCCAAAACCGGTAC
Yersinia_pestis_AS_200901509_2009        GGCGCTTATGTTTGGGCACCTGCCGTGAGTGAATTAGCCAAAACCGGTAC
Yersinia_pestis_AS_2509_2004             GGCGCTTATGTTTGGGCACCTGCCGTGAGTGAATTAGCCAAAACCGGTAC
Yersinia_pestis_B42003004_2003           GGCGCTTATGTTTGGGCACCTGCCGTGAGTGAATTAGCCAAAACCGGTAC
Yersinia_pestis_CA88_4125_1988           GGCGCTTATGTTTGGGCACCTGCCGTGAGTGAATTAGCCAAAACCGGTAC
Yersinia_pestis_CO92_1992                GGCGCTTATGTTTGGGCACCTGCCGTGAGTGAATTAGCCAAAACCGGTAC
Yersinia_pestis_D106004_2006             GGCGCTTATGTTTGGGCACCTGCCGTGAGTGAATTAGCCAAAACCGGTAC
Yersinia_pestis_D182038_1982             GGCGCTTATGTTTGGGCACCTGCCGTGAGTGAATTAGCCAAAACCGGTAC
Yersinia_pestis_E1979001_1979            GGCGCTTATGTTTGGGCACCTGCCGTGAGTGAATTAGCCAAAACCGGTAC
Yersinia_pestis_F1991016_1991            GGCGCTTATGTTTGGGCACCTGCCGTGAGTGAATTAGCCAAAACCGGTAC
Yersinia_pestis_FV1_2001                 GGCGCTTATGTTTGGGCACCTGCCGTGAGTGAATTAGCCAAAACCGGTAC
Yersinia_pestis_Harbin35_1940            GGCGCTTATGTTTGGGCACCTGCCGTGAGTGAATTAGCCAAAACCGGTAC
Yersinia_pestis_India195_NNNN            GGCGCTTATGTTTGGGCACCTGCCGTGAGTGAATTAGCCAAAACCGGTAC
Yersinia_pestis_IP275_1995               GGCGCTTATGTTTGGGCACCTGCCGTGAGTGAATTAGCCAAAACCGGTAC
Yersinia_pestis_Java_D88_NNNN            GGCGCTTATGTTTGGGCACCTGCCGTGAGTGAATTAGCCAAAACCGGTAC
Yersinia_pestis_K1973002_1973            GGCGCTTATGTTTGGGCACCTGCCGTGAGTGAATTAGCCAAAACCGGTAC
Yersinia_pestis_KIM_10_1968              GGCGCTTATGTTTGGGCACCTGCCGTGAGTGAATTAGCCAAAACCGGTAC
Yersinia_pestis_Kimberly_D17_NNNN        GGCGCTTATGTTTGGGCACCTGCCGTGAGTGAATTAGCCAAAACCGGTAC
Yersinia_pestis_KIM_D27_1_1968           GGCGCTTATGTTTGGGCACCTGCCGTGAGTGAATTAGCCAAAACCGGTAC
Yersinia_pestis_KIM_D27_2_1968           GGCGCTTATGTTTGGGCACCTGCCGTGAGTGAATTAGCCAAAACCGGTAC
Yersinia_pestis_KUMA_D11_NNNN            GGCGCTTATGTTTGGGCACCTGCCGTGAGTGAATTAGCCAAAACCGGTAC
Yersinia_pestis_MG05_1020_2005           GGCGCTTATGTTTGGGCACCTGCCGTGAGTGAATTAGCCAAAACCGGTAC
Yersinia_pestis_Microtus_91001_1970      GGCGCTTATGTTTGGGCACCTGCCGTGAGTGAATTAGCCAAAACCGGTAC
Yersinia_pestis_Nepal516_1967            GGCGCTTATGTTTGGGCACCTGCCGTGAGTGAATTAGCCAAAACCGGTAC
Yersinia_pestis_Pestoides_A_1960         GGCGCTTATGTTTGGGCACCTGCCGTGAGTGAATTAGCCAAAACCGGTAC
Yersinia_pestis_Pestoides_F_NNNN         GGCGCTTATGTTTGGGCACCTGCCGTGAGTGAATTAGCCAAAACCGGTAC
Yersinia_pestis_PEXU2_1966               GGCGCTTATGTTTGGGCACCTGCCGTGAGTGAATTAGCCAAAACCGGTAC
Yersinia_pestis_TS_D5_NNNN               GGCGCTTATGTTTGGGCACCTGCCGTGAGTGAATTAGCCAAAACCGGTAC
Yersinia_pestis_UG05_045_2005            GGCGCTTATGTTTGGGCACCTGCCGTGAGTGAATTAGCCAAAACCGGTAC
Yersinia_pestis_V_6486_NNNN              GGCGCTTATGTTTGGGCACCTGCCGTGAGTGAATTAGCCAAAACCGGTAC
Yersinia_pestis_Z176003_1976             GGCGCTTATGTTTGGGCACCTGCCGTGAGTGAATTAGCCAAAACCGGTAC
Yersinia_pseudotuberculosis_IP31758_1966 GGCGCTTATGTTTGGGCACCTGCCGTGAGTGAATTAGCCAAAACCGGTAC

Yersinia_pestis_1866_NNNN                GGTACTAACCGATTCAGCCCAAGTGGGCCAGTGGGGGGCACCAACATTGG
Yersinia_pestis_1901b_1983               GGTACTAACCGATTCAGCCCAAGTGGGCCAGTGGGGGGCACCAACATTGG
Yersinia_pestis_2055_1998                GGTACTAACCGATTCAGCCCAAGTGGGCCAGTGGGGGGCACCAACATTGG
Yersinia_pestis_2106_2001                GGTACTAACCGATTCAGCCCAAGTGGGCCAGTGGGGGGCACCAACATTGG
Yersinia_pestis_2772_1984                GGTACTAACCGATTCAGCCCAAGTGGGCCAGTGGGGGGCACCAACATTGG
Yersinia_pestis_2965_1995                GGTACTAACCGATTCAGCCCAAGTGGGCCAGTGGGGGGCACCAACATTGG
Yersinia_pestis_3357_1999                GGTACTAACCGATTCAGCCCAAGTGGGCCAGTGGGGGGCACCAACATTGG
Yersinia_pestis_4139_1995                GGTACTAACCGATTCAGCCCAAGTGGGCCAGTGGGGGGCACCAACATTGG
Yersinia_pestis_4412_1991                GGTACTAACCGATTCAGCCCAAGTGGGCCAGTGGGGGGCACCAACATTGG
Yersinia_pestis_4954_1987                GGTACTAACCGATTCAGCCCAAGTGGGCCAGTGGGGGGCACCAACATTGG
Yersinia_pestis_8607116_NNNN             GGTACTAACCGATTCAGCCCAAGTGGGCCAGTGGGGGGCACCAACATTGG
Yersinia_pestis_A1122_1939               GGTACTAACCGATTCAGCCCAAGTGGGCCAGTGGGGGGCACCAACATTGG
Yersinia_pestis_Angola_NNNN              GGTACTAACCGATTCAGCCCAAGTGGGCCAGTGGGGGGCACCAACATTGG
Yersinia_pestis_Antiqua_1965             GGTACTAACCGATTCAGCCCAAGTGGGCCAGTGGGGGGCACCAACATTGG
Yersinia_pestis_AS_200900596_2009        GGTACTAACCGATTCAGCCCAAGTGGGCCAGTGGGGGGCACCAACATTGG
Yersinia_pestis_AS_200901509_2009        GGTACTAACCGATTCAGCCCAAGTGGGCCAGTGGGGGGCACCAACATTGG
Yersinia_pestis_AS_2509_2004             GGTACTAACCGATTCAGCCCAAGTGGGCCAGTGGGGGGCACCAACATTGG
Yersinia_pestis_B42003004_2003           GGTACTAACCGATTCAGCCCAAGTGGGCCAGTGGGGGGCACCAACATTGG
Yersinia_pestis_CA88_4125_1988           GGTACTAACCGATTCAGCCCAAGTGGGCCAGTGGGGGGCACCAACATTGG
Yersinia_pestis_CO92_1992                GGTACTAACCGATTCAGCCCAAGTGGGCCAGTGGGGGGCACCAACATTGG
Yersinia_pestis_D106004_2006             GGTACTAACCGATTCAGCCCAAGTGGGCCAGTGGGGGGCACCAACATTGG
Yersinia_pestis_D182038_1982             GGTACTAACCGATTCAGCCCAAGTGGGCCAGTGGGGGGCACCAACATTGG
Yersinia_pestis_E1979001_1979            GGTACTAACCGATTCAGCCCAAGTGGGCCAGTGGGGGGCACCAACATTGG
Yersinia_pestis_F1991016_1991            GGTACTAACCGATTCAGCCCAAGTGGGCCAGTGGGGGGCACCAACATTGG
Yersinia_pestis_FV1_2001                 GGTACTAACCGATTCAGCCCAAGTGGGCCAGTGGGGGGCACCAACATTGG
Yersinia_pestis_Harbin35_1940            GGTACTAACCGATTCAGCCCAAGTGGGCCAGTGGGGGGCACCAACATTGG
Yersinia_pestis_India195_NNNN            GGTACTAACCGATTCAGCCCAAGTGGGCCAGTGGGGGGCACCAACATTGG
Yersinia_pestis_IP275_1995               GGTACTAACCGATTCAGCCCAAGTGGGCCAGTGGGGGGCACCAACATTGG
Yersinia_pestis_Java_D88_NNNN            GGTACTAACCGATTCAGCCCAAGTGGGCCAGTGGGGGGCACCAACATTGG
Yersinia_pestis_K1973002_1973            GGTACTAACCGATTCAGCCCAAGTGGGCCAGTGGGGGGCACCAACATTGG
Yersinia_pestis_KIM_10_1968              GGTACTAACCGATTCAGCCCAAGTGGGCCAGTGGGGGGCACCAACATTGG
Yersinia_pestis_Kimberly_D17_NNNN        GGTACTAACCGATTCAGCCCAAGTGGGCCAGTGGGGGGCACCAACATTGG
Yersinia_pestis_KIM_D27_1_1968           GGTACTAACCGATTCAGCCCAAGTGGGCCAGTGGGGGGCACCAACATTGG
Yersinia_pestis_KIM_D27_2_1968           GGTACTAACCGATTCAGCCCAAGTGGGCCAGTGGGGGGCACCAACATTGG
Yersinia_pestis_KUMA_D11_NNNN            GGTACTAACCGATTCAGCCCAAGTGGGCCAGTGGGGGGCACCAACATTGG
Yersinia_pestis_MG05_1020_2005           GGTACTAACCGATTCAGCCCAAGTGGGCCAGTGGGGGGCACCAACATTGG
Yersinia_pestis_Microtus_91001_1970      GGTACTAACCGATTCAGCCCAAGTGGGCCAGTGGGGGGCACCAACATTGG
Yersinia_pestis_Nepal516_1967            GGTACTAACCGATTCAGCCCAAGTGGGCCAGTGGGGGGCACCAACATTGG
Yersinia_pestis_Pestoides_A_1960         GGTACTAACCGATTCAGCCCAAGTGGGCCAGTGGGGGGCACCAACATTGG
Yersinia_pestis_Pestoides_F_NNNN         GGTACTAACCGATTCAGCCCAAGTGGGCCAGTGGGGGGCACCAACATTGG
Yersinia_pestis_PEXU2_1966               GGTACTAACCGATTCAGCCCAAGTGGGCCAGTGGGGGGCACCAACATTGG
Yersinia_pestis_TS_D5_NNNN               GGTACTAACCGATTCAGCCCAAGTGGGCCAGTGGGGGGCACCAACATTGG
Yersinia_pestis_UG05_045_2005            GGTACTAACCGATTCAGCCCAAGTGGGCCAGTGGGGGGCACCAACATTGG
Yersinia_pestis_V_6486_NNNN              GGTACTAACCGATTCAGCCCAAGTGGGCCAGTGGGGGGCACCAACATTGG
Yersinia_pestis_Z176003_1976             GGTACTAACCGATTCAGCCCAAGTGGGCCAGTGGGGGGCACCAACATTGG
Yersinia_pseudotuberculosis_IP31758_1966 GGTACTCACCGATTCAGCCCAAGTGGGCCAGTGGGGGGCACCAACATTGG

Yersinia_pestis_1866_NNNN                ATGTATGGGTAGTGCGCAAAGACTTTGCCAAAGCCCATCCTGAAGTTGTT
Yersinia_pestis_1901b_1983               ATGTATGGGTAGTGCGCAAAGACTTTGCCAAAGCCCATCCTGAAGTTGTT
Yersinia_pestis_2055_1998                ATGTATGGGTAGTGCGCAAAGACTTTGCCAAAGCCCATCCTGAAGTTGTT
Yersinia_pestis_2106_2001                ATGTATGGGTAGTGCGCAAAGACTTTGCCAAAGCCCATCCTGAAGTTGTT
Yersinia_pestis_2772_1984                ATGTATGGGTAGTGCGCAAAGACTTTGCCAAAGCCCATCCTGAAGTTGTT
Yersinia_pestis_2965_1995                ATGTATGGGTAGTGCGCAAAGACTTTGCCAAAGCCCATCCTGAAGTTGTT
Yersinia_pestis_3357_1999                ATGTATGGGTAGTGCGCAAAGACTTTGCCAAAGCCCATCCTGAAGTTGTT
Yersinia_pestis_4139_1995                ATGTATGGGTAGTGCGCAAAGACTTTGCCAAAGCCCATCCTGAAGTTGTT
Yersinia_pestis_4412_1991                ATGTATGGGTAGTGCGCAAAGACTTTGCCAAAGCCCATCCTGAAGTTGTT
Yersinia_pestis_4954_1987                ATGTATGGGTAGTGCGCAAAGACTTTGCCAAAGCCCATCCTGAAGTTGTT
Yersinia_pestis_8607116_NNNN             ATGTATGGGTAGTGCGCAAAGACTTTGCCAAAGCCCATCCTGAAGTTGTT
Yersinia_pestis_A1122_1939               ATGTATGGGTAGTGCGCAAAGACTTTGCCAAAGCCCATCCTGAAGTTGTT
Yersinia_pestis_Angola_NNNN              ATGTATGGGTAGTGCGCAAAGACTTTGCCAAAGCCCATCCTGAAGTTGTT
Yersinia_pestis_Antiqua_1965             ATGTATGGGTAGTGCGCAAAGACTTTGCCAAAGCCCATCCTGAAGTTGTT
Yersinia_pestis_AS_200900596_2009        ATGTATGGGTAGTGCGCAAAGACTTTGCCAAAGCCCATCCTGAAGTTGTT
Yersinia_pestis_AS_200901509_2009        ATGTATGGGTAGTGCGCAAAGACTTTGCCAAAGCCCATCCTGAAGTTGTT
Yersinia_pestis_AS_2509_2004             ATGTATGGGTAGTGCGCAAAGACTTTGCCAAAGCCCATCCTGAAGTTGTT
Yersinia_pestis_B42003004_2003           ATGTATGGGTAGTGCGCAAAGACTTTGCCAAAGCCCATCCTGAAGTTGTT
Yersinia_pestis_CA88_4125_1988           ATGTATGGGTAGTGCGCAAAGACTTTGCCAAAGCCCATCCTGAAGTTGTT
Yersinia_pestis_CO92_1992                ATGTATGGGTAGTGCGCAAAGACTTTGCCAAAGCCCATCCTGAAGTTGTT
Yersinia_pestis_D106004_2006             ATGTATGGGTAGTGCGCAAAGACTTTGCCAAAGCCCATCCTGAAGTTGTT
Yersinia_pestis_D182038_1982             ATGTATGGGTAGTGCGCAAAGACTTTGCCAAAGCCCATCCTGAAGTTGTT
Yersinia_pestis_E1979001_1979            ATGTATGGGTAGTGCGCAAAGACTTTGCCAAAGCCCATCCTGAAGTTGTT
Yersinia_pestis_F1991016_1991            ATGTATGGGTAGTGCGCAAAGACTTTGCCAAAGCCCATCCTGAAGTTGTT
Yersinia_pestis_FV1_2001                 ATGTATGGGTAGTGCGCAAAGACTTTGCCAAAGCCCATCCTGAAGTTGTT
Yersinia_pestis_Harbin35_1940            ATGTATGGGTAGTGCGCAAAGACTTTGCCAAAGCCCATCCTGAAGTTGTT
Yersinia_pestis_India195_NNNN            ATGTATGGGTAGTGCGCAAAGACTTTGCCAAAGCCCATCCTGAAGTTGTT
Yersinia_pestis_IP275_1995               ATGTATGGGTAGTGCGCAAAGACTTTGCCAAAGCCCATCCTGAAGTTGTT
Yersinia_pestis_Java_D88_NNNN            ATGTATGGGTAGTGCGCAAAGACTTTGCCAAAGCCCATCCTGAAGTTGTT
Yersinia_pestis_K1973002_1973            ATGTATGGGTAGTGCGCAAAGACTTTGCCAAAGCCCATCCTGAAGTTGTT
Yersinia_pestis_KIM_10_1968              ATGTATGGGTAGTGCGCAAAGACTTTGCCAAAGCCCATCCTGAAGTTGTT
Yersinia_pestis_Kimberly_D17_NNNN        ATGTATGGGTAGTGCGCAAAGACTTTGCCAAAGCCCATCCTGAAGTTGTT
Yersinia_pestis_KIM_D27_1_1968           ATGTATGGGTAGTGCGCAAAGACTTTGCCAAAGCCCATCCTGAAGTTGTT
Yersinia_pestis_KIM_D27_2_1968           ATGTATGGGTAGTGCGCAAAGACTTTGCCAAAGCCCATCCTGAAGTTGTT
Yersinia_pestis_KUMA_D11_NNNN            ATGTATGGGTAGTGCGCAAAGACTTTGCCAAAGCCCATCCTGAAGTTGTT
Yersinia_pestis_MG05_1020_2005           ATGTATGGGTAGTGCGCAAAGACTTTGCCAAAGCCCATCCTGAAGTTGTT
Yersinia_pestis_Microtus_91001_1970      ATGTATGGGTAGTGCGCAAAGACTTTGCCAAAGCCCATCCTGAAGTTGTT
Yersinia_pestis_Nepal516_1967            ATGTATGGGTAGTGCGCAAAGACTTTGCCAAAGCCCATCCTGAAGTTGTT
Yersinia_pestis_Pestoides_A_1960         ATGTATGGGTAGTGCGCAAAGACTTTGCCAAAGCCCATCCTGAAGTTGTT
Yersinia_pestis_Pestoides_F_NNNN         ATGTATGGGTAGTGCGCAAAGACTTTGCCAAAGCCCATCCTGAAGTTGTT
Yersinia_pestis_PEXU2_1966               ATGTATGGGTAGTGCGCAAAGACTTTGCCAAAGCCCATCCTGAAGTTGTT
Yersinia_pestis_TS_D5_NNNN               ATGTATGGGTAGTGCGCAAAGACTTTGCCAAAGCCCATCCTGAAGTTGTT
Yersinia_pestis_UG05_045_2005            ATGTATGGGTAGTGCGCAAAGACTTTGCCAAAGCCCATCCTGAAGTTGTT
Yersinia_pestis_V_6486_NNNN              ATGTATGGGTAGTGCGCAAAGACTTTGCCAAAGCCCATCCTGAAGTTGTT
Yersinia_pestis_Z176003_1976             ATGTATGGGTAGTGCGCAAAGACTTTGCCAAAGCCCATCCTGAAGTTGTT
Yersinia_pseudotuberculosis_IP31758_1966 ATGTATGGGTAGTGCGCAAAGACTTTGCCAAAGCCCATCCTGAAGTTGTT

Yersinia_pestis_1866_NNNN                ACCGCCTTTGCCCGCAGTGCATTGGCAGCACAAGCCGCTTATCTGAACAA
Yersinia_pestis_1901b_1983               ACCGCCTTTGCCCGCAGTGCATTGGCAGCACAAGCCGCTTATCTGAACAA
Yersinia_pestis_2055_1998                ACCGCCTTTGCCCGCAGTGCATTGGCAGCACAAGCCGCTTATCTGAACAA
Yersinia_pestis_2106_2001                ACCGCCTTTGCCCGCAGTGCATTGGCAGCACAAGCCGCTTATCTGAACAA
Yersinia_pestis_2772_1984                ACCGCCTTTGCCCGCAGTGCATTGGCAGCACAAGCCGCTTATCTGAACAA
Yersinia_pestis_2965_1995                ACCGCCTTTGCCCGCAGTGCATTGGCAGCACAAGCCGCTTATCTGAACAA
Yersinia_pestis_3357_1999                ACCGCCTTTGCCCGCAGTGCATTGGCAGCACAAGCCGCTTATCTGAACAA
Yersinia_pestis_4139_1995                ACCGCCTTTGCCCGCAGTGCATTGGCAGCACAAGCCGCTTATCTGAACAA
Yersinia_pestis_4412_1991                ACCGCCTTTGCCCGCAGTGCATTGGCAGCACAAGCCGCTTATCTGAACAA
Yersinia_pestis_4954_1987                ACCGCCTTTGCCCGCAGTGCATTGGCAGCACAAGCCGCTTATCTGAACAA
Yersinia_pestis_8607116_NNNN             ACCGCCTTTGCCCGCAGTGCATTGGCAGCACAAGCCGCTTATCTGAACAA
Yersinia_pestis_A1122_1939               ACCGCCTTTGCCCGCAGTGCATTGGCAGCACAAGCCGCTTATCTGAACAA
Yersinia_pestis_Angola_NNNN              ACCGCCTTTGCCCGCAGTGCATTGGCAGCACAAGCCGCTTATCTGAACAA
Yersinia_pestis_Antiqua_1965             ACCGCCTTTGCCCGCAGTGCATTGGCAGCACAAGCCGCTTATCTGAACAA
Yersinia_pestis_AS_200900596_2009        ACCGCCTTTGCCCGCAGTGCATTGGCAGCACAAGCCGCTTATCTGAACAA
Yersinia_pestis_AS_200901509_2009        ACCGCCTTTGCCCGCAGTGCATTGGCAGCACAAGCCGCTTATCTGAACAA
Yersinia_pestis_AS_2509_2004             ACCGCCTTTGCCCGCAGTGCATTGGCAGCACAAGCCGCTTATCTGAACAA
Yersinia_pestis_B42003004_2003           ACCGCCTTTGCCCGCAGTGCATTGGCAGCACAAGCCGCTTATCTGAACAA
Yersinia_pestis_CA88_4125_1988           ACCGCCTTTGCCCGCAGTGCATTGGCAGCACAAGCCGCTTATCTGAACAA
Yersinia_pestis_CO92_1992                ACCGCCTTTGCCCGCAGTGCATTGGCAGCACAAGCCGCTTATCTGAACAA
Yersinia_pestis_D106004_2006             ACCGCCTTTGCCCGCAGTGCATTGGCAGCACAAGCCGCTTATCTGAACAA
Yersinia_pestis_D182038_1982             ACCGCCTTTGCCCGCAGTGCATTGGCAGCACAAGCCGCTTATCTGAACAA
Yersinia_pestis_E1979001_1979            ACCGCCTTTGCCCGCAGTGCATTGGCAGCACAAGCCGCTTATCTGAACAA
Yersinia_pestis_F1991016_1991            ACCGCCTTTGCCCGCAGTGCATTGGCAGCACAAGCCGCTTATCTGAACAA
Yersinia_pestis_FV1_2001                 ACCGCCTTTGCCCGCAGTGCATTGGCAGCACAAGCCGCTTATCTGAACAA
Yersinia_pestis_Harbin35_1940            ACCGCCTTTGCCCGCAGTGCATTGGCAGCACAAGCCGCTTATCTGAACAA
Yersinia_pestis_India195_NNNN            ACCGCCTTTGCCCGCAGTGCATTGGCAGCACAAGCCGCTTATCTGAACAA
Yersinia_pestis_IP275_1995               ACCGCCTTTGCCCGCAGTGCATTGGCAGCACAAGCCGCTTATCTGAACAA
Yersinia_pestis_Java_D88_NNNN            ACCGCCTTTGCCCGCAGTGCATTGGCAGCACAAGCCGCTTATCTGAACAA
Yersinia_pestis_K1973002_1973            ACCGCCTTTGCCCGCAGTGCATTGGCAGCACAAGCCGCTTATCTGAACAA
Yersinia_pestis_KIM_10_1968              ACCGCCTTTGCCCGCAGTGCATTGGCAGCACAAGCCGCTTATCTGAACAA
Yersinia_pestis_Kimberly_D17_NNNN        ACCGCCTTTGCCCGCAGTGCATTGGCAGCACAAGCCGCTTATCTGAACAA
Yersinia_pestis_KIM_D27_1_1968           ACCGCCTTTGCCCGCAGTGCATTGGCAGCACAAGCCGCTTATCTGAACAA
Yersinia_pestis_KIM_D27_2_1968           ACCGCCTTTGCCCGCAGTGCATTGGCAGCACAAGCCGCTTATCTGAACAA
Yersinia_pestis_KUMA_D11_NNNN            ACCGCCTTTGCCCGCAGTGCATTGGCAGCACAAGCCGCTTATCTGAACAA
Yersinia_pestis_MG05_1020_2005           ACCGCCTTTGCCCGCAGTGCATTGGCAGCACAAGCCGCTTATCTGAACAA
Yersinia_pestis_Microtus_91001_1970      ACCGCCTTTGCCCGCAGTGCATTGGCAGCACAAGCCGCTTATCTGAACAA
Yersinia_pestis_Nepal516_1967            ACCGCCTTTGCCCGCAGTGCATTGGCAGCACAAGCCGCTTATCTGAACAA
Yersinia_pestis_Pestoides_A_1960         ACCGCCTTTGCCCGCAGTGCATTGGCAGCACAAGCCGCTTATCTGAACAA
Yersinia_pestis_Pestoides_F_NNNN         ACCGCCTTTGCCCGCAGTGCATTGGCAGCACAAGCCGCTTATCTGAACAA
Yersinia_pestis_PEXU2_1966               ACCGCCTTTGCCCGCAGTGCATTGGCAGCACAAGCCGCTTATCTGAACAA
Yersinia_pestis_TS_D5_NNNN               ACCGCCTTTGCCCGCAGTGCATTGGCAGCACAAGCCGCTTATCTGAACAA
Yersinia_pestis_UG05_045_2005            ACCGCCTTTGCCCGCAGTGCATTGGCAGCACAAGCCGCTTATCTGAACAA
Yersinia_pestis_V_6486_NNNN              ACCGCCTTTGCCCGCAGTGCATTGGCAGCACAAGCCGCTTATCTGAACAA
Yersinia_pestis_Z176003_1976             ACCGCCTTTGCCCGCAGTGCATTGGCAGCACAAGCCGCTTATCTGAACAA
Yersinia_pseudotuberculosis_IP31758_1966 ACCGCCTTTGCCCGCAGTGCATTGGCAGCACAAGCCGCTTATCTGAACAA

Yersinia_pestis_1866_NNNN                CCCTGAACAGTGGTTGCAAAATCAAGCGCATTTAGCCCCACTCTCTCGCT
Yersinia_pestis_1901b_1983               CCCTGAACAGTGGTTGCAAAATCAAGCGCATTTAGCCCCACTCTCTCGCT
Yersinia_pestis_2055_1998                CCCTGAACAGTGGTTGCAAAATCAAGCGCATTTAGCCCCACTCTCTCGCT
Yersinia_pestis_2106_2001                CCCTGAACAGTGGTTGCAAAATCAAGCGCATTTAGCCCCACTCTCTCGCT
Yersinia_pestis_2772_1984                CCCTGAACAGTGGTTGCAAAATCAAGCGCATTTAGCCCCACTCTCTCGCT
Yersinia_pestis_2965_1995                CCCTGAACAGTGGTTGCAAAATCAAGCGCATTTAGCCCCACTCTCTCGCT
Yersinia_pestis_3357_1999                CCCTGAACAGTGGTTGCAAAATCAAGCGCATTTAGCCCCACTCTCTCGCT
Yersinia_pestis_4139_1995                CCCTGAACAGTGGTTGCAAAATCAAGCGCATTTAGCCCCACTCTCTCGCT
Yersinia_pestis_4412_1991                CCCTGAACAGTGGTTGCAAAATCAAGCGCATTTAGCCCCACTCTCTCGCT
Yersinia_pestis_4954_1987                CCCTGAACAGTGGTTGCAAAATCAAGCGCATTTAGCCCCACTCTCTCGCT
Yersinia_pestis_8607116_NNNN             CCCTGAACAGTGGTTGCAAAATCAAGCGCATTTAGCCCCACTCTCTCGCT
Yersinia_pestis_A1122_1939               CCCTGAACAGTGGTTGCAAAATCAAGCGCATTTAGCCCCACTCTCTCGCT
Yersinia_pestis_Angola_NNNN              CCCTGAACAGTGGTTGCAAAATCAAGCGCATTTAGCCCCACTCTCTCGCT
Yersinia_pestis_Antiqua_1965             CCCTGAACAGTGGTTGCAAAATCAAGCGCATTTAGCCCCACTCTCTCGCT
Yersinia_pestis_AS_200900596_2009        CCCTGAACAGTGGTTGCAAAATCAAGCGCATTTAGCCCCACTCTCTCGCT
Yersinia_pestis_AS_200901509_2009        CCCTGAACAGTGGTTGCAAAATCAAGCGCATTTAGCCCCACTCTCTCGCT
Yersinia_pestis_AS_2509_2004             CCCTGAACAGTGGTTGCAAAATCAAGCGCATTTAGCCCCACTCTCTCGCT
Yersinia_pestis_B42003004_2003           CCCTGAACAGTGGTTGCAAAATCAAGCGCATTTAGCCCCACTCTCTCGCT
Yersinia_pestis_CA88_4125_1988           CCCTGAACAGTGGTTGCAAAATCAAGCGCATTTAGCCCCACTCTCTCGCT
Yersinia_pestis_CO92_1992                CCCTGAACAGTGGTTGCAAAATCAAGCGCATTTAGCCCCACTCTCTCGCT
Yersinia_pestis_D106004_2006             CCCTGAACAGTGGTTGCAAAATCAAGCGCATTTAGCCCCACTCTCTCGCT
Yersinia_pestis_D182038_1982             CCCTGAACAGTGGTTGCAAAATCAAGCGCATTTAGCCCCACTCTCTCGCT
Yersinia_pestis_E1979001_1979            CCCTGAACAGTGGTTGCAAAATCAAGCGCATTTAGCCCCACTCTCTCGCT
Yersinia_pestis_F1991016_1991            CCCTGAACAGTGGTTGCAAAATCAAGCGCATTTAGCCCCACTCTCTCGCT
Yersinia_pestis_FV1_2001                 CCCTGAACAGTGGTTGCAAAATCAAGCGCATTTAGCCCCACTCTCTCGCT
Yersinia_pestis_Harbin35_1940            CCCTGAACAGTGGTTGCAAAATCAAGCGCATTTAGCCCCACTCTCTCGCT
Yersinia_pestis_India195_NNNN            CCCTGAACAGTGGTTGCAAAATCAAGCGCATTTAGCCCCACTCTCTCGCT
Yersinia_pestis_IP275_1995               CCCTGAACAGTGGTTGCAAAATCAAGCGCATTTAGCCCCACTCTCTCGCT
Yersinia_pestis_Java_D88_NNNN            CCCTGAACAGTGGTTGCAAAATCAAGCGCATTTAGCCCCACTCTCTCGCT
Yersinia_pestis_K1973002_1973            CCCTGAACAGTGGTTGCAAAATCAAGCGCATTTAGCCCCACTCTCTCGCT
Yersinia_pestis_KIM_10_1968              CCCTGAACAGTGGTTGCAAAATCAAGCGCATTTAGCCCCACTCTCTCGCT
Yersinia_pestis_Kimberly_D17_NNNN        CCCTGAACAGTGGTTGCAAAATCAAGCGCATTTAGCCCCACTCTCTCGCT
Yersinia_pestis_KIM_D27_1_1968           CCCTGAACAGTGGTTGCAAAATCAAGCGCATTTAGCCCCACTCTCTCGCT
Yersinia_pestis_KIM_D27_2_1968           CCCTGAACAGTGGTTGCAAAATCAAGCGCATTTAGCCCCACTCTCTCGCT
Yersinia_pestis_KUMA_D11_NNNN            CCCTGAACAGTGGTTGCAAAATCAAGCGCATTTAGCCCCACTCTCTCGCT
Yersinia_pestis_MG05_1020_2005           CCCTGAACAGTGGTTGCAAAATCAAGCGCATTTAGCCCCACTCTCTCGCT
Yersinia_pestis_Microtus_91001_1970      CCCTGAACAGTGGTTGCAAAATCAAGCGCATTTAGCCCCACTCTCTCGCT
Yersinia_pestis_Nepal516_1967            CCCTGAACAGTGGTTGCAAAATCAAGCGCATTTAGCCCCACTCTCTCGCT
Yersinia_pestis_Pestoides_A_1960         CCCTGAACAGTGGTTGCAAAATCAAGCGCATTTAGCCCCACTCTCTCGCT
Yersinia_pestis_Pestoides_F_NNNN         CCCTGAACAGTGGTTGCAAAATCAAGCGCATTTAGCCCCACTCTCTCGCT
Yersinia_pestis_PEXU2_1966               CCCTGAACAGTGGTTGCAAAATCAAGCGCATTTAGCCCCACTCTCTCGCT
Yersinia_pestis_TS_D5_NNNN               CCCTGAACAGTGGTTGCAAAATCAAGCGCATTTAGCCCCACTCTCTCGCT
Yersinia_pestis_UG05_045_2005            CCCTGAACAGTGGTTGCAAAATCAAGCGCATTTAGCCCCACTCTCTCGCT
Yersinia_pestis_V_6486_NNNN              CCCTGAACAGTGGTTGCAAAATCAAGCGCATTTAGCCCCACTCTCTCGCT
Yersinia_pestis_Z176003_1976             CCCTGAACAGTGGTTGCAAAATCAAGCGCATTTAGCCCCACTCTCTCGCT
Yersinia_pseudotuberculosis_IP31758_1966 CCCTGAACAGTGGTTGCAAAATCAAGCGCATTTAGCCCCACTCTCTCGCT

Yersinia_pestis_1866_NNNN                TGAGTGGTGTGCCCACCGAGCAAGTTCCAGCGCTGGTAAAAGGTAATACT
Yersinia_pestis_1901b_1983               TGAGTGGTGTGCCCACCGAGCAAGTTCCAGCGCTGGTAAAAGGTAATACT
Yersinia_pestis_2055_1998                TGAGTGGTGTGCCCACCGAGCAAGTTCCAGCGCTGGTAAAAGGTAATACT
Yersinia_pestis_2106_2001                TGAGTGGTGTGCCCACCGAGCAAGTTCCAGCGCTGGTAAAAGGTAATACT
Yersinia_pestis_2772_1984                TGAGTGGTGTGCCCACCGAGCAAGTTCCAGCGCTGGTAAAAGGTAATACT
Yersinia_pestis_2965_1995                TGAGTGGTGTGCCCACCGAGCAAGTTCCAGCGCTGGTAAAAGGTAATACT
Yersinia_pestis_3357_1999                TGAGTGGTGTGCCCACCGAGCAAGTTCCAGCGCTGGTAAAAGGTAATACT
Yersinia_pestis_4139_1995                TGAGTGGTGTGCCCACCGAGCAAGTTCCAGCGCTGGTAAAAGGTAATACT
Yersinia_pestis_4412_1991                TGAGTGGTGTGCCCACCGAGCAAGTTCCAGCGCTGGTAAAAGGTAATACT
Yersinia_pestis_4954_1987                TGAGTGGTGTGCCCACCGAGCAAGTTCCAGCGCTGGTAAAAGGTAATACT
Yersinia_pestis_8607116_NNNN             TGAGTGGTGTGCCCACCGAGCAAGTTCCAGCGCTGGTAAAAGGTAATACT
Yersinia_pestis_A1122_1939               TGAGTGGTGTGCCCACCGAGCAAGTTCCAGCGCTGGTAAAAGGTAATACT
Yersinia_pestis_Angola_NNNN              TGAGTGGTGTGCCCACCGAGCAAGTTCCAGCGCTGGTAAAAGGTAATACT
Yersinia_pestis_Antiqua_1965             TGAGTGGTGTGCCCACCGAGCAAGTTCCAGCGCTGGTAAAAGGTAATACT
Yersinia_pestis_AS_200900596_2009        TGAGTGGTGTGCCCACCGAGCAAGTTCCAGCGCTGGTAAAAGGTAATACT
Yersinia_pestis_AS_200901509_2009        TGAGTGGTGTGCCCACCGAGCAAGTTCCAGCGCTGGTAAAAGGTAATACT
Yersinia_pestis_AS_2509_2004             TGAGTGGTGTGCCCACCGAGCAAGTTCCAGCGCTGGTAAAAGGTAATACT
Yersinia_pestis_B42003004_2003           TGAGTGGTGTGCCCACCGAGCAAGTTCCAGCGCTGGTAAAAGGTAATACT
Yersinia_pestis_CA88_4125_1988           TGAGTGGTGTGCCCACCGAGCAAGTTCCAGCGCTGGTAAAAGGTAATACT
Yersinia_pestis_CO92_1992                TGAGTGGTGTGCCCACCGAGCAAGTTCCAGCGCTGGTAAAAGGTAATACT
Yersinia_pestis_D106004_2006             TGAGTGGTGTGCCCACCGAGCAAGTTCCAGCGCTGGTAAAAGGTAATACT
Yersinia_pestis_D182038_1982             TGAGTGGTGTGCCCACCGAGCAAGTTCCAGCGCTGGTAAAAGGTAATACT
Yersinia_pestis_E1979001_1979            TGAGTGGTGTGCCCACCGAGCAAGTTCCAGCGCTGGTAAAAGGTAATACT
Yersinia_pestis_F1991016_1991            TGAGTGGTGTGCCCACCGAGCAAGTTCCAGCGCTGGTAAAAGGTAATACT
Yersinia_pestis_FV1_2001                 TGAGTGGTGTGCCCACCGAGCAAGTTCCAGCGCTGGTAAAAGGTAATACT
Yersinia_pestis_Harbin35_1940            TGAGTGGTGTGCCCACCGAGCAAGTTCCAGCGCTGGTAAAAGGTAATACT
Yersinia_pestis_India195_NNNN            TGAGTGGTGTGCCCACCGAGCAAGTTCCAGCGCTGGTAAAAGGTAATACT
Yersinia_pestis_IP275_1995               TGAGTGGTGTGCCCACCGAGCAAGTTCCAGCGCTGGTAAAAGGTAATACT
Yersinia_pestis_Java_D88_NNNN            TGAGTGGTGTGCCCACCGAGCAAGTTCCAGCGCTGGTAAAAGGTAATACT
Yersinia_pestis_K1973002_1973            TGAGTGGTGTGCCCACCGAGCAAGTTCCAGCGCTGGTAAAAGGTAATACT
Yersinia_pestis_KIM_10_1968              TGAGTGGTGTGCCCACCGAGCAAGTTCCAGCGCTGGTAAAAGGTAATACT
Yersinia_pestis_Kimberly_D17_NNNN        TGAGTGGTGTGCCCACCGAGCAAGTTCCAGCGCTGGTAAAAGGTAATACT
Yersinia_pestis_KIM_D27_1_1968           TGAGTGGTGTGCCCACCGAGCAAGTTCCAGCGCTGGTAAAAGGTAATACT
Yersinia_pestis_KIM_D27_2_1968           TGAGTGGTGTGCCCACCGAGCAAGTTCCAGCGCTGGTAAAAGGTAATACT
Yersinia_pestis_KUMA_D11_NNNN            TGAGTGGTGTGCCCACCGAGCAAGTTCCAGCGCTGGTAAAAGGTAATACT
Yersinia_pestis_MG05_1020_2005           TGAGTGGTGTGCCCACCGAGCAAGTTCCAGCGCTGGTAAAAGGTAATACT
Yersinia_pestis_Microtus_91001_1970      TGAGTGGTGTGCCCACCGAGCAAGTTCCAGCGCTGGTAAAAGGTAATACT
Yersinia_pestis_Nepal516_1967            TGAGTGGTGTGCCCACCGAGCAAGTTCCAGCGCTGGTAAAAGGTAATACT
Yersinia_pestis_Pestoides_A_1960         TGAGTGGTGTGCCCACCGAGCAAGTTCCAGCGCTGGTAAAAGGTAATACT
Yersinia_pestis_Pestoides_F_NNNN         TGAGTGGTGTGCCCACCGAGCAAGTTCCAGCGCTGGTAAAAGGTAATACT
Yersinia_pestis_PEXU2_1966               TGAGTGGTGTGCCCACCGAGCAAGTTCCAGCGCTGGTAAAAGGTAATACT
Yersinia_pestis_TS_D5_NNNN               TGAGTGGTGTGCCCACCGAGCAAGTTCCAGCGCTGGTAAAAGGTAATACT
Yersinia_pestis_UG05_045_2005            TGAGTGGTGTGCCCACCGAGCAAGTTCCAGCGCTGGTAAAAGGTAATACT
Yersinia_pestis_V_6486_NNNN              TGAGTGGTGTGCCCACCGAGCAAGTTCCAGCGCTGGTAAAAGGTAATACT
Yersinia_pestis_Z176003_1976             TGAGTGGTGTGCCCACCGAGCAAGTTCCAGCGCTGGTAAAAGGTAATACT
Yersinia_pseudotuberculosis_IP31758_1966 TGAGTGGTGTGCCCACCGAGCAAGTTCCAGCGCTGGTAAAAGGCAATACT

Yersinia_pestis_1866_NNNN                TACTTGCCAGTGGCTGAACAGATAACGCAATTAGGTCAGCCGGTGGATCA
Yersinia_pestis_1901b_1983               TACTTGCCAGTGGCTGAACAGATAACGCAATTAGGTCAGCCGGTGGATCA
Yersinia_pestis_2055_1998                TACTTGCCAGTGGCTGAACAGATAACGCAATTAGGTCAGCCGGTGGATCA
Yersinia_pestis_2106_2001                TACTTGCCAGTGGCTGAACAGATAACGCAATTAGGTCAGCCGGTGGATCA
Yersinia_pestis_2772_1984                TACTTGCCAGTGGCTGAACAGATAACGCAATTAGGTCAGCCGGTGGATCA
Yersinia_pestis_2965_1995                TACTTGCCAGTGGCTGAACAGATAACGCAATTAGGTCAGCCGGTGGATCA
Yersinia_pestis_3357_1999                TACTTGCCAGTGGCTGAACAGATAACGCAATTAGGTCAGCCGGTGGATCA
Yersinia_pestis_4139_1995                TACTTGCCAGTGGCTGAACAGATAACGCAATTAGGTCAGCCGGTGGATCA
Yersinia_pestis_4412_1991                TACTTGCCAGTGGCTGAACAGATAACGCAATTAGGTCAGCCGGTGGATCA
Yersinia_pestis_4954_1987                TACTTGCCAGTGGCTGAACAGATAACGCAATTAGGTCAGCCGGTGGATCA
Yersinia_pestis_8607116_NNNN             TACTTGCCAGTGGCTGAACAGATAACGCAATTAGGTCAGCCGGTGGATCA
Yersinia_pestis_A1122_1939               TACTTGCCAGTGGCTGAACAGATAACGCAATTAGGTCAGCCGGTGGATCA
Yersinia_pestis_Angola_NNNN              TACTTGCCAGTGGCTGAACAGATAACGCAATTAGGTCAGCCGGTGGATCA
Yersinia_pestis_Antiqua_1965             TACTTGCCAGTGGCTGAACAGATAACGCAATTAGGTCAGCCGGTGGATCA
Yersinia_pestis_AS_200900596_2009        TACTTGCCAGTGGCTGAACAGATAACGCAATTAGGTCAGCCGGTGGATCA
Yersinia_pestis_AS_200901509_2009        TACTTGCCAGTGGCTGAACAGATAACGCAATTAGGTCAGCCGGTGGATCA
Yersinia_pestis_AS_2509_2004             TACTTGCCAGTGGCTGAACAGATAACGCAATTAGGTCAGCCGGTGGATCA
Yersinia_pestis_B42003004_2003           TACTTGCCAGTGGCTGAACAGATAACGCAATTAGGTCAGCCGGTGGATCA
Yersinia_pestis_CA88_4125_1988           TACTTGCCAGTGGCTGAACAGATAACGCAATTAGGTCAGCCGGTGGATCA
Yersinia_pestis_CO92_1992                TACTTGCCAGTGGCTGAACAGATAACGCAATTAGGTCAGCCGGTGGATCA
Yersinia_pestis_D106004_2006             TACTTGCCAGTGGCTGAACAGATAACGCAATTAGGTCAGCCGGTGGATCA
Yersinia_pestis_D182038_1982             TACTTGCCAGTGGCTGAACAGATAACGCAATTAGGTCAGCCGGTGGATCA
Yersinia_pestis_E1979001_1979            TACTTGCCAGTGGCTGAACAGATAACGCAATTAGGTCAGCCGGTGGATCA
Yersinia_pestis_F1991016_1991            TACTTGCCAGTGGCTGAACAGATAACGCAATTAGGTCAGCCGGTGGATCA
Yersinia_pestis_FV1_2001                 TACTTGCCAGTGGCTGAACAGATAACGCAATTAGGTCAGCCGGTGGATCA
Yersinia_pestis_Harbin35_1940            TACTTGCCAGTGGCTGAACAGATAACGCAATTAGGTCAGCCGGTGGATCA
Yersinia_pestis_India195_NNNN            TACTTGCCAGTGGCTGAACAGATAACGCAATTAGGTCAGCCGGTGGATCA
Yersinia_pestis_IP275_1995               TACTTGCCAGTGGCTGAACAGATAACGCAATTAGGTCAGCCGGTGGATCA
Yersinia_pestis_Java_D88_NNNN            TACTTGCCAGTGGCTGAACAGATAACGCAATTAGGTCAGCCGGTGGATCA
Yersinia_pestis_K1973002_1973            TACTTGCCAGTGGCTGAACAGATAACGCAATTAGGTCAGCCGGTGGATCA
Yersinia_pestis_KIM_10_1968              TACTTGCCAGTGGCTGAACAGATAACGCAATTAGGTCAGCCGGTGGATCA
Yersinia_pestis_Kimberly_D17_NNNN        TACTTGCCAGTGGCTGAACAGATAACGCAATTAGGTCAGCCGGTGGATCA
Yersinia_pestis_KIM_D27_1_1968           TACTTGCCAGTGGCTGAACAGATAACGCAATTAGGTCAGCCGGTGGATCA
Yersinia_pestis_KIM_D27_2_1968           TACTTGCCAGTGGCTGAACAGATAACGCAATTAGGTCAGCCGGTGGATCA
Yersinia_pestis_KUMA_D11_NNNN            TACTTGCCAGTGGCTGAACAGATAACGCAATTAGGTCAGCCGGTGGATCA
Yersinia_pestis_MG05_1020_2005           TACTTGCCAGTGGCTGAACAGATAACGCAATTAGGTCAGCCGGTGGATCA
Yersinia_pestis_Microtus_91001_1970      TACTTGCCAGTGGCTGAACAGATAACGCAATTAGGTCAGCCGGTGGATCA
Yersinia_pestis_Nepal516_1967            TACTTGCCAGTGGCTGAACAGATAACGCAATTAGGTCAGCCGGTGGATCA
Yersinia_pestis_Pestoides_A_1960         TACTTGCCAGTGGCTGAACAGATAACGCAATTAGGTCAGCCGGTGGATCA
Yersinia_pestis_Pestoides_F_NNNN         TACTTGCCAGTGGCTGAACAGATAACGCAATTAGGTCAGCCGGTGGATCA
Yersinia_pestis_PEXU2_1966               TACTTGCCAGTGGCTGAACAGATAACGCAATTAGGTCAGCCGGTGGATCA
Yersinia_pestis_TS_D5_NNNN               TACTTGCCAGTGGCTGAACAGATAACGCAATTAGGTCAGCCGGTGGATCA
Yersinia_pestis_UG05_045_2005            TACTTGCCAGTGGCTGAACAGATAACGCAATTAGGTCAGCCGGTGGATCA
Yersinia_pestis_V_6486_NNNN              TACTTGCCAGTGGCTGAACAGATAACGCAATTAGGTCAGCCGGTGGATCA
Yersinia_pestis_Z176003_1976             TACTTGCCAGTGGCTGAACAGATAACGCAATTAGGTCAGCCGGTGGATCA
Yersinia_pseudotuberculosis_IP31758_1966 TACTTGCCAGTGGCTGAACAGATAACGCAATTAGGTCAGCCGGTGGATCA

Yersinia_pestis_1866_NNNN                AGCTATCCGCGATACTGCAGAGTTCCTTAAACAGCAAGGCAAGATCCCTC
Yersinia_pestis_1901b_1983               AGCTATCCGCGATACTGCAGAGTTCCTTAAACAGCAAGGCAAGATCCCTC
Yersinia_pestis_2055_1998                AGCTATCCGCGATACTGCAGAGTTCCTTAAACAGCAAGGCAAGATCCCTC
Yersinia_pestis_2106_2001                AGCTATCCGCGATACTGCAGAGTTCCTTAAACAGCAAGGCAAGATCCCTC
Yersinia_pestis_2772_1984                AGCTATCCGCGATACTGCAGAGTTCCTTAAACAGCAAGGCAAGATCCCTC
Yersinia_pestis_2965_1995                AGCTATCCGCGATACTGCAGAGTTCCTTAAACAGCAAGGCAAGATCCCTC
Yersinia_pestis_3357_1999                AGCTATCCGCGATACTGCAGAGTTCCTTAAACAGCAAGGCAAGATCCCTC
Yersinia_pestis_4139_1995                AGCTATCCGCGATACTGCAGAGTTCCTTAAACAGCAAGGCAAGATCCCTC
Yersinia_pestis_4412_1991                AGCTATCCGCGATACTGCAGAGTTCCTTAAACAGCAAGGCAAGATCCCTC
Yersinia_pestis_4954_1987                AGCTATCCGCGATACTGCAGAGTTCCTTAAACAGCAAGGCAAGATCCCTC
Yersinia_pestis_8607116_NNNN             AGCTATCCGCGATACTGCAGAGTTCCTTAAACAGCAAGGCAAGATCCCTC
Yersinia_pestis_A1122_1939               AGCTATCCGCGATACTGCAGAGTTCCTTAAACAGCAAGGCAAGATCCCTC
Yersinia_pestis_Angola_NNNN              AGCTATCCGCGATACTGCAGAGTTCCTTAAACAGCAAGGCAAGATCCCTC
Yersinia_pestis_Antiqua_1965             AGCTATCCGCGATACTGCAGAGTTCCTTAAACAGCAAGGCAAGATCCCTC
Yersinia_pestis_AS_200900596_2009        AGCTATCCGCGATACTGCAGAGTTCCTTAAACAGCAAGGCAAGATCCCTC
Yersinia_pestis_AS_200901509_2009        AGCTATCCGCGATACTGCAGAGTTCCTTAAACAGCAAGGCAAGATCCCTC
Yersinia_pestis_AS_2509_2004             AGCTATCCGCGATACTGCAGAGTTCCTTAAACAGCAAGGCAAGATCCCTC
Yersinia_pestis_B42003004_2003           AGCTATCCGCGATACTGCAGAGTTCCTTAAACAGCAAGGCAAGATCCCTC
Yersinia_pestis_CA88_4125_1988           AGCTATCCGCGATACTGCAGAGTTCCTTAAACAGCAAGGCAAGATCCCTC
Yersinia_pestis_CO92_1992                AGCTATCCGCGATACTGCAGAGTTCCTTAAACAGCAAGGCAAGATCCCTC
Yersinia_pestis_D106004_2006             AGCTATCCGCGATACTGCAGAGTTCCTTAAACAGCAAGGCAAGATCCCTC
Yersinia_pestis_D182038_1982             AGCTATCCGCGATACTGCAGAGTTCCTTAAACAGCAAGGCAAGATCCCTC
Yersinia_pestis_E1979001_1979            AGCTATCCGCGATACTGCAGAGTTCCTTAAACAGCAAGGCAAGATCCCTC
Yersinia_pestis_F1991016_1991            AGCTATCCGCGATACTGCAGAGTTCCTTAAACAGCAAGGCAAGATCCCTC
Yersinia_pestis_FV1_2001                 AGCTATCCGCGATACTGCAGAGTTCCTTAAACAGCAAGGCAAGATCCCTC
Yersinia_pestis_Harbin35_1940            AGCTATCCGCGATACTGCAGAGTTCCTTAAACAGCAAGGCAAGATCCCTC
Yersinia_pestis_India195_NNNN            AGCTATCCGCGATACTGCAGAGTTCCTTAAACAGCAAGGCAAGATCCCTC
Yersinia_pestis_IP275_1995               AGCTATCCGCGATACTGCAGAGTTCCTTAAACAGCAAGGCAAGATCCCTC
Yersinia_pestis_Java_D88_NNNN            AGCTATCCGCGATACTGCAGAGTTCCTTAAACAGCAAGGCAAGATCCCTC
Yersinia_pestis_K1973002_1973            AGCTATCCGCGATACTGCAGAGTTCCTTAAACAGCAAGGCAAGATCCCTC
Yersinia_pestis_KIM_10_1968              AGCTATCCGCGATACTGCAGAGTTCCTTAAACAGCAAGGCAAGATCCCTC
Yersinia_pestis_Kimberly_D17_NNNN        AGCTATCCGCGATACTGCAGAGTTCCTTAAACAGCAAGGCAAGATCCCTC
Yersinia_pestis_KIM_D27_1_1968           AGCTATCCGCGATACTGCAGAGTTCCTTAAACAGCAAGGCAAGATCCCTC
Yersinia_pestis_KIM_D27_2_1968           AGCTATCCGCGATACTGCAGAGTTCCTTAAACAGCAAGGCAAGATCCCTC
Yersinia_pestis_KUMA_D11_NNNN            AGCTATCCGCGATACTGCAGAGTTCCTTAAACAGCAAGGCAAGATCCCTC
Yersinia_pestis_MG05_1020_2005           AGCTATCCGCGATACTGCAGAGTTCCTTAAACAGCAAGGCAAGATCCCTC
Yersinia_pestis_Microtus_91001_1970      AGCTATCCGCGATACTGCAGAGTTCCTTAAACAGCAAGGCAAGATCCCTC
Yersinia_pestis_Nepal516_1967            AGCTATCCGCGATACTGCAGAGTTCCTTAAACAGCAAGGCAAGATCCCTC
Yersinia_pestis_Pestoides_A_1960         AGCTATCCGCGATACTGCAGAGTTCCTTAAACAGCAAGGCAAGATCCCTC
Yersinia_pestis_Pestoides_F_NNNN         AGCTATCCGCGATACTGCAGAGTTCCTTAAACAGCAAGGCAAGATCCCTC
Yersinia_pestis_PEXU2_1966               AGCTATCCGCGATACTGCAGAGTTCCTTAAACAGCAAGGCAAGATCCCTC
Yersinia_pestis_TS_D5_NNNN               AGCTATCCGCGATACTGCAGAGTTCCTTAAACAGCAAGGCAAGATCCCTC
Yersinia_pestis_UG05_045_2005            AGCTATCCGCGATACTGCAGAGTTCCTTAAACAGCAAGGCAAGATCCCTC
Yersinia_pestis_V_6486_NNNN              AGCTATCCGCGATACTGCAGAGTTCCTTAAACAGCAAGGCAAGATCCCTC
Yersinia_pestis_Z176003_1976             AGCTATCCGCGATACTGCAGAGTTCCTTAAACAGCAAGGCAAGATCCCTC
Yersinia_pseudotuberculosis_IP31758_1966 GGCTATCCGCGATACTGCAGAGTTCCTTAAGCAGCAAGGCAAGATCCCTC

Yersinia_pestis_1866_NNNN                AAGTTGCCAGTGACTACCGTGATTTTGTCACTGACCGTTTTGTAAAAGAA
Yersinia_pestis_1901b_1983               AAGTTGCCAGTGACTACCGTGATTTTGTCACTGACCGTTTTGTAAAAGAA
Yersinia_pestis_2055_1998                AAGTTGCCAGTGACTACCGTGATTTTGTCACTGACCGTTTTGTAAAAGAA
Yersinia_pestis_2106_2001                AAGTTGCCAGTGACTACCGTGATTTTGTCACTGACCGTTTTGTAAAAGAA
Yersinia_pestis_2772_1984                AAGTTGCCAGTGACTACCGTGATTTTGTCACTGACCGTTTTGTAAAAGAA
Yersinia_pestis_2965_1995                AAGTTGCCAGTGACTACCGTGATTTTGTCACTGACCGTTTTGTAAAAGAA
Yersinia_pestis_3357_1999                AAGTTGCCAGTGACTACCGTGATTTTGTCACTGACCGTTTTGTAAAAGAA
Yersinia_pestis_4139_1995                AAGTTGCCAGTGACTACCGTGATTTTGTCACTGACCGTTTTGTAAAAGAA
Yersinia_pestis_4412_1991                AAGTTGCCAGTGACTACCGTGATTTTGTCACTGACCGTTTTGTAAAAGAA
Yersinia_pestis_4954_1987                AAGTTGCCAGTGACTACCGTGATTTTGTCACTGACCGTTTTGTAAAAGAA
Yersinia_pestis_8607116_NNNN             AAGTTGCCAGTGACTACCGTGATTTTGTCACTGACCGTTTTGTAAAAGAA
Yersinia_pestis_A1122_1939               AAGTTGCCAGTGACTACCGTGATTTTGTCACTGACCGTTTTGTAAAAGAA
Yersinia_pestis_Angola_NNNN              AAGTTGCCAGTGACTACCGTGATTTTGTCACTGACCGTTTTGTAAAAGAA
Yersinia_pestis_Antiqua_1965             AAGTTGCCAGTGACTACCGTGATTTTGTCACTGACCGTTTTGTAAAAGAA
Yersinia_pestis_AS_200900596_2009        AAGTTGCCAGTGACTACCGTGATTTTGTCACTGACCGTTTTGTAAAAGAA
Yersinia_pestis_AS_200901509_2009        AAGTTGCCAGTGACTACCGTGATTTTGTCACTGACCGTTTTGTAAAAGAA
Yersinia_pestis_AS_2509_2004             AAGTTGCCAGTGACTACCGTGATTTTGTCACTGACCGTTTTGTAAAAGAA
Yersinia_pestis_B42003004_2003           AAGTTGCCAGTGACTACCGTGATTTTGTCACTGACCGTTTTGTAAAAGAA
Yersinia_pestis_CA88_4125_1988           AAGTTGCCAGTGACTACCGTGATTTTGTCACTGACCGTTTTGTAAAAGAA
Yersinia_pestis_CO92_1992                AAGTTGCCAGTGACTACCGTGATTTTGTCACTGACCGTTTTGTAAAAGAA
Yersinia_pestis_D106004_2006             AAGTTGCCAGTGACTACCGTGATTTTGTCACTGACCGTTTTGTAAAAGAA
Yersinia_pestis_D182038_1982             AAGTTGCCAGTGACTACCGTGATTTTGTCACTGACCGTTTTGTAAAAGAA
Yersinia_pestis_E1979001_1979            AAGTTGCCAGTGACTACCGTGATTTTGTCACTGACCGTTTTGTAAAAGAA
Yersinia_pestis_F1991016_1991            AAGTTGCCAGTGACTACCGTGATTTTGTCACTGACCGTTTTGTAAAAGAA
Yersinia_pestis_FV1_2001                 AAGTTGCCAGTGACTACCGTGATTTTGTCACTGACCGTTTTGTAAAAGAA
Yersinia_pestis_Harbin35_1940            AAGTTGCCAGTGACTACCGTGATTTTGTCACTGACCGTTTTGTAAAAGAA
Yersinia_pestis_India195_NNNN            AAGTTGCCAGTGACTACCGTGATTTTGTCACTGACCGTTTTGTAAAAGAA
Yersinia_pestis_IP275_1995               AAGTTGCCAGTGACTACCGTGATTTTGTCACTGACCGTTTTGTAAAAGAA
Yersinia_pestis_Java_D88_NNNN            AAGTTGCCAGTGACTACCGTGATTTTGTCACTGACCGTTTTGTAAAAGAA
Yersinia_pestis_K1973002_1973            AAGTTGCCAGTGACTACCGTGATTTTGTCACTGACCGTTTTGTAAAAGAA
Yersinia_pestis_KIM_10_1968              AAGTTGCCAGTGACTACCGTGATTTTGTCACTGACCGTTTTGTAAAAGAA
Yersinia_pestis_Kimberly_D17_NNNN        AAGTTGCCAGTGACTACCGTGATTTTGTCACTGACCGTTTTGTAAAAGAA
Yersinia_pestis_KIM_D27_1_1968           AAGTTGCCAGTGACTACCGTGATTTTGTCACTGACCGTTTTGTAAAAGAA
Yersinia_pestis_KIM_D27_2_1968           AAGTTGCCAGTGACTACCGTGATTTTGTCACTGACCGTTTTGTAAAAGAA
Yersinia_pestis_KUMA_D11_NNNN            AAGTTGCCAGTGACTACCGTGATTTTGTCACTGACCGTTTTGTAAAAGAA
Yersinia_pestis_MG05_1020_2005           AAGTTGCCAGTGACTACCGTGATTTTGTCACTGACCGTTTTGTAAAAGAA
Yersinia_pestis_Microtus_91001_1970      AAGTTGCCAGTGACTACCGTGATTTTGTCACTGACCGTTTTGTAAAAGAA
Yersinia_pestis_Nepal516_1967            AAGTTGCCAGTGACTACCGTGATTTTGTCACTGACCGTTTTGTAAAAGAA
Yersinia_pestis_Pestoides_A_1960         AAGTTGCCAGTGACTACCGTGATTTTGTCACTGACCGTTTTGTAAAAGAA
Yersinia_pestis_Pestoides_F_NNNN         AAGTTGCCAGTGACTACCGTGATTTTGTCACTGACCGTTTTGTAAAAGAA
Yersinia_pestis_PEXU2_1966               AAGTTGCCAGTGACTACCGTGATTTTGTCACTGACCGTTTTGTAAAAGAA
Yersinia_pestis_TS_D5_NNNN               AAGTTGCCAGTGACTACCGTGATTTTGTCACTGACCGTTTTGTAAAAGAA
Yersinia_pestis_UG05_045_2005            AAGTTGCCAGTGACTACCGTGATTTTGTCACTGACCGTTTTGTAAAAGAA
Yersinia_pestis_V_6486_NNNN              AAGTTGCCAGTGACTACCGTGATTTTGTCACTGACCGTTTTGTAAAAGAA
Yersinia_pestis_Z176003_1976             AAGTTGCCAGTGACTACCGTGATTTTGTCACTGACCGTTTTGTAAAAGAA
Yersinia_pseudotuberculosis_IP31758_1966 AAGTTGCCAGTGACTACCGTGATTTTGTCACTGACCGTTTTGTAAAAGAA

Yersinia_pestis_1866_NNNN                ATCCAGGCGACACCGCAATCCCAGGCGACACCGCAATCCTAGGAGCCATC
Yersinia_pestis_1901b_1983               ATCCAGGCGACACCGCAATCCCAGGCGACACCGCAATCCTAGGAGCCATC
Yersinia_pestis_2055_1998                ATCCAGGCGACACCGCAATCCCAGGCGACACCGCAATCCTAGGAGCCATC
Yersinia_pestis_2106_2001                ATCCAGGCGACACCGCAATCCCAGGCGACACCGCAATCCTAGGAGCCATC
Yersinia_pestis_2772_1984                ATCCAGGCGACACCGCAATCCCAGGCGACACCGCAATCCTAGGAGCCATC
Yersinia_pestis_2965_1995                ATCCAGGCGACACCGCAATCCCAGGCGACACCGCAATCCTAGGAGCCATC
Yersinia_pestis_3357_1999                ATCCAGGCGACACCGCAATCCCAGGCGACACCGCAATCCTAGGAGCCATC
Yersinia_pestis_4139_1995                ATCCAGGCGACACCGCAATCCCAGGCGACACCGCAATCCTAGGAGCCATC
Yersinia_pestis_4412_1991                ATCCAGGCGACACCGCAATCCCAGGCGACACCGCAATCCTAGGAGCCATC
Yersinia_pestis_4954_1987                ATCCAGGCGACACCGCAATCCCAGGCGACACCGCAATCCTAGGAGCCATC
Yersinia_pestis_8607116_NNNN             ATCCAGGCGACACCGCAATCCCAGGCGACACCGCAATCCTAGGAGCCATC
Yersinia_pestis_A1122_1939               ATCCAGGCGACACCGCAATCCCAGGCGACACCGCAATCCTAGGAGCCATC
Yersinia_pestis_Angola_NNNN              AT------------------CCAGGCGACACCGCAATCCTAGGAGCCATC
Yersinia_pestis_Antiqua_1965             AT------------------CCAGGCGACACCGCAATCCTAGGAGCCATC
Yersinia_pestis_AS_200900596_2009        ATCCAGGCGACACCGCAATCCCAGGCGACACCGCAATCCTAGGAGCCATC
Yersinia_pestis_AS_200901509_2009        ATCCAGGCGACACCGCAATCCCAGGCGACACCGCAATCCTAGGAGCCATC
Yersinia_pestis_AS_2509_2004             ATCCAGGCGACACCGCAATCCCAGGCGACACCGCAATCCTAGGAGCCATC
Yersinia_pestis_B42003004_2003           ATCCAGGCGACACCGCAATCCCAGGCGACACCGCAATCCTAGGAGCCATC
Yersinia_pestis_CA88_4125_1988           ATCCAGGCGACACCGCAATCCCAGGCGACACCGCAATCCTAGGAGCCATC
Yersinia_pestis_CO92_1992                ATCCAGGCGACACCGCAATCCCAGGCGACACCGCAATCCTAGGAGCCATC
Yersinia_pestis_D106004_2006             ATCCAGGCGACACCGCAATCCCAGGCGACACCGCAATCCTAGGAGCCATC
Yersinia_pestis_D182038_1982             ATCCAGGCGACACCGCAATCCCAGGCGACACCGCAATCCTAGGAGCCATC
Yersinia_pestis_E1979001_1979            ATCCAGGCGACACCGCAATCCCAGGCGACACCGCAATCCTAGGAGCCATC
Yersinia_pestis_F1991016_1991            ATCCAGGCGACACCGCAATCCCAGGCGACACCGCAATCCTAGGAGCCATC
Yersinia_pestis_FV1_2001                 ATCCAGGCGACACCGCAATCCCAGGCGACACCGCAATCCTAGGAGCCATC
Yersinia_pestis_Harbin35_1940            ATCCAGGCGACACCGCAATCCCAGGCGACACCGCAATCCTAGGAGCCATC
Yersinia_pestis_India195_NNNN            ATCCAGGCGACACCGCAATCCCAGGCGACACCGCAATCCTAGGAGCCATC
Yersinia_pestis_IP275_1995               ATCCAGGCGACACCGCAATCCCAGGCGACACCGCAATCCTAGGAGCCATC
Yersinia_pestis_Java_D88_NNNN            ATCCAGGCGACACCGCAATCCCAGGCGACACCGCAATCCTAGGAGCCATC
Yersinia_pestis_K1973002_1973            ATCCAGGCGACACCGCAATCCCAGGCGACACCGCAATCCTAGGAGCCATC
Yersinia_pestis_KIM_10_1968              ATCCAGGCGACACCGCAATCCCAGGCGACACCGCAATCCTAGGAGCCATC
Yersinia_pestis_Kimberly_D17_NNNN        ATCCAGGCGACACCGCAATCCCAGGCGACACCGCAATCCTAGGAGCCATC
Yersinia_pestis_KIM_D27_1_1968           ATCCAGGCGACACCGCAATCCCAGGCGACACCGCAATCCTAGGAGCCATC
Yersinia_pestis_KIM_D27_2_1968           ATCCAGGCGACACCGCAATCCCAGGCGACACCGCAATCCTAGGAGCCATC
Yersinia_pestis_KUMA_D11_NNNN            ATCCAGGCGACACCGCAATCCCAGGCGACACCGCAATCCTAGGAGCCATC
Yersinia_pestis_MG05_1020_2005           ATCCAGGCGACACCGCAATCCCAGGCGACACCGCAATCCTAGGAGCCATC
Yersinia_pestis_Microtus_91001_1970      ATCCAGGCGACACCGCAATCCCAGGCGACACCGCAATCCTAGGAGCCATC
Yersinia_pestis_Nepal516_1967            ATCCAGGCGACACCGCAATCCCAGGCGACACCGCAATCCTAGGAGCCATC
Yersinia_pestis_Pestoides_A_1960         ATCCAGGCGACACCGCAATCCCAGGCGACACCGCAATCCTAGGAGCCATC
Yersinia_pestis_Pestoides_F_NNNN         ATCCAGGCGACACCGCAATCCCAGGCGACACCGCAATCCTAGGAGCCATC
Yersinia_pestis_PEXU2_1966               ATCCAGGCGACACCGCAATCCCAGGCGACACCGCAATCCTAGGAGCCATC
Yersinia_pestis_TS_D5_NNNN               ATCCAGGCGACACCGCAATCCCAGGCGACACCGCAATCCTAGGAGCCATC
Yersinia_pestis_UG05_045_2005            AT------------------CCAGGCGACACCGCAATCCTAGGAGCCATC
Yersinia_pestis_V_6486_NNNN              ATCCAGGCGACACCGCAATCCCAGGCGACACCGCAATCCTAGGAGCCATC
Yersinia_pestis_Z176003_1976             ATCCAGGCGACACCGCAATCCCAGGCGACACCGCAATCCTAGGAGCCATC
Yersinia_pseudotuberculosis_IP31758_1966 AT------------------CCAGGCGACACCGCAATCCTAGGAGCCATC

Yersinia_pestis_1866_NNNN                ATGTTGAACGTGAGTGGCCTGTGGGCCGAATATCAAGGAAAACCGGCCTT
Yersinia_pestis_1901b_1983               ATGTTGAACGTGAGTGGCCTGTGGGCCGAATATCAAGGAAAACCGGCCTT
Yersinia_pestis_2055_1998                ATGTTGAACGTGAGTGGCCTGTGGGCCGAATATCAAGGAAAACCGGCCTT
Yersinia_pestis_2106_2001                ATGTTGAACGTGAGTGGCCTGTGGGCCGAATATCAAGGAAAACCGGCCTT
Yersinia_pestis_2772_1984                ATGTTGAACGTGAGTGGCCTGTGGGCCGAATATCAAGGAAAACCGGCCTT
Yersinia_pestis_2965_1995                ATGTTGAACGTGAGTGGCCTGTGGGCCGAATATCAAGGAAAACCGGCCTT
Yersinia_pestis_3357_1999                ATGTTGAACGTGAGTGGCCTGTGGGCCGAATATCAAGGAAAACCGGCCTT
Yersinia_pestis_4139_1995                ATGTTGAACGTGAGTGGCCTGTGGGCCGAATATCAAGGAAAACCGGCCTT
Yersinia_pestis_4412_1991                ATGTTGAACGTGAGTGGCCTGTGGGCCGAATATCAAGGAAAACCGGCCTT
Yersinia_pestis_4954_1987                ATGTTGAACGTGAGTGGCCTGTGGGCCGAATATCAAGGAAAACCGGCCTT
Yersinia_pestis_8607116_NNNN             ATGTTGAACGTGAGTGGCCTGTGGGCCGAATATCAAGGAAAACCGGCCTT
Yersinia_pestis_A1122_1939               ATGTTGAACGTGAGTGGCCTGTGGGCCGAATATCAAGGAAAACCGGCCTT
Yersinia_pestis_Angola_NNNN              ATGTTGAACGTGAGTGGCCTGTGGGCCGAATATCAAGGAAAACCGGCCTT
Yersinia_pestis_Antiqua_1965             ATGTTGAACGTGAGTGGCCTGTGGGCCGAATATCAAGGAAAACCGGCCTT
Yersinia_pestis_AS_200900596_2009        ATGTTGAACGTGAGTGGCCTGTGGGCCGAATATCAAGGAAAACCGGCCTT
Yersinia_pestis_AS_200901509_2009        ATGTTGAACGTGAGTGGCCTGTGGGCCGAATATCAAGGAAAACCGGCCTT
Yersinia_pestis_AS_2509_2004             ATGTTGAACGTGAGTGGCCTGTGGGCCGAATATCAAGGAAAACCGGCCTT
Yersinia_pestis_B42003004_2003           ATGTTGAACGTGAGTGGCCTGTGGGCCGAATATCAAGGAAAACCGGCCTT
Yersinia_pestis_CA88_4125_1988           ATGTTGAACGTGAGTGGCCTGTGGGCCGAATATCAAGGAAAACCGGCCTT
Yersinia_pestis_CO92_1992                ATGTTGAACGTGAGTGGCCTGTGGGCCGAATATCAAGGAAAACCGGCCTT
Yersinia_pestis_D106004_2006             ATGTTGAACGTGAGTGGCCTGTGGGCCGAATATCAAGGAAAACCGGCCTT
Yersinia_pestis_D182038_1982             ATGTTGAACGTGAGTGGCCTGTGGGCCGAATATCAAGGAAAACCGGCCTT
Yersinia_pestis_E1979001_1979            ATGTTGAACGTGAGTGGCCTGTGGGCCGAATATCAAGGAAAACCGGCCTT
Yersinia_pestis_F1991016_1991            ATGTTGAACGTGAGTGGCCTGTGGGCCGAATATCAAGGAAAACCGGCCTT
Yersinia_pestis_FV1_2001                 ATGTTGAACGTGAGTGGCCTGTGGGCCGAATATCAAGGAAAACCGGCCTT
Yersinia_pestis_Harbin35_1940            ATGTTGAACGTGAGTGGCCTGTGGGCCGAATATCAAGGAAAACCGGCCTT
Yersinia_pestis_India195_NNNN            ATGTTGAACGTGAGTGGCCTGTGGGCCGAATATCAAGGAAAACCGGCCTT
Yersinia_pestis_IP275_1995               ATGTTGAACGTGAGTGGCCTGTGGGCCGAATATCAAGGAAAACCGGCCTT
Yersinia_pestis_Java_D88_NNNN            ATGTTGAACGTGAGTGGCCTGTGGGCCGAATATCAAGGAAAACCGGCCTT
Yersinia_pestis_K1973002_1973            ATGTTGAACGTGAGTGGCCTGTGGGCCGAATATCAAGGAAAACCGGCCTT
Yersinia_pestis_KIM_10_1968              ATGTTGAACGTGAGTGGCCTGTGGGCCGAATATCAAGGAAAACCGGCCTT
Yersinia_pestis_Kimberly_D17_NNNN        ATGTTGAACGTGAGTGGCCTGTGGGCCGAATATCAAGGAAAACCGGCCTT
Yersinia_pestis_KIM_D27_1_1968           ATGTTGAACGTGAGTGGCCTGTGGGCCGAATATCAAGGAAAACCGGCCTT
Yersinia_pestis_KIM_D27_2_1968           ATGTTGAACGTGAGTGGCCTGTGGGCCGAATATCAAGGAAAACCGGCCTT
Yersinia_pestis_KUMA_D11_NNNN            ATGTTGAACGTGAGTGGCCTGTGGGCCGAATATCAAGGAAAACCGGCCTT
Yersinia_pestis_MG05_1020_2005           ATGTTGAACGTGAGTGGCCTGTGGGCCGAATATCAAGGAAAACCGGCCTT
Yersinia_pestis_Microtus_91001_1970      ATGTTGAACGTGAGTGGCCTGTGGGCCGAATATCAAGGAAAACCGGCCTT
Yersinia_pestis_Nepal516_1967            ATGTTGAACGTGAGTGGCCTGTGGGCCGAATATCAAGGAAAACCGGCCTT
Yersinia_pestis_Pestoides_A_1960         ATGTTGAACGTGAGTGGCCTGTGGGCCGAATATCAAGGAAAACCGGCCTT
Yersinia_pestis_Pestoides_F_NNNN         ATGTTGAACGTGAGTGGCCTGTGGGCCGAATATCAAGGAAAACCGGCCTT
Yersinia_pestis_PEXU2_1966               ATGTTGAACGTGAGTGGCCTGTGGGCCGAATATCAAGGAAAACCGGCCTT
Yersinia_pestis_TS_D5_NNNN               ATGTTGAACGTGAGTGGCCTGTGGGCCGAATATCAAGGAAAACCGGCCTT
Yersinia_pestis_UG05_045_2005            ATGTTGAACGTGAGTGGCCTGTGGGCCGAATATCAAGGAAAACCGGCCTT
Yersinia_pestis_V_6486_NNNN              ATGTTGAACGTGAGTGGCCTGTGGGCCGAATATCAAGGAAAACCGGCCTT
Yersinia_pestis_Z176003_1976             ATGTTGAACGTGAGTGGCCTGTGGGCCGAATATCAAGGAAAACCGGCCTT
Yersinia_pseudotuberculosis_IP31758_1966 ATGTTGAACGTGAGTGGCCTGTGGGCCGAATATCAAGGAAAACCGGCCTT

Yersinia_pestis_1866_NNNN                ACAGGATGTGTCATTGCAGATAGCATCCGGCCAGTTGGTTGTGGTCTTGG
Yersinia_pestis_1901b_1983               ACAGGATGTGTCATTGCAGATAGCATCCGGCCAGTTGGTTGTGGTCTTGG
Yersinia_pestis_2055_1998                ACAGGATGTGTCATTGCAGATAGCATCCGGCCAGTTGGTTGTGGTCTTGG
Yersinia_pestis_2106_2001                ACAGGATGTGTCATTGCAGATAGCATCCGGCCAGTTGGTTGTGGTCTTGG
Yersinia_pestis_2772_1984                ACAGGATGTGTCATTGCAGATAGCATCCGGCCAGTTGGTTGTGGTCTTGG
Yersinia_pestis_2965_1995                ACAGGATGTGTCATTGCAGATAGCATCCGGCCAGTTGGTTGTGGTCTTGG
Yersinia_pestis_3357_1999                ACAGGATGTGTCATTGCAGATAGCATCCGGCCAGTTGGTTGTGGTCTTGG
Yersinia_pestis_4139_1995                ACAGGATGTGTCATTGCAGATAGCATCCGGCCAGTTGGTTGTGGTCTTGG
Yersinia_pestis_4412_1991                ACAGGATGTGTCATTGCAGATAGCATCCGGCCAGTTGGTTGTGGTCTTGG
Yersinia_pestis_4954_1987                ACAGGATGTGTCATTGCAGATAGCATCCGGCCAGTTGGTTGTGGTCTTGG
Yersinia_pestis_8607116_NNNN             ACAGGATGTGTCATTGCAGATAGCATCCGGCCAGTTGGTTGTGGTCTTGG
Yersinia_pestis_A1122_1939               ACAGGATGTGTCATTGCAGATAGCATCCGGCCAGTTGGTTGTGGTCTTGG
Yersinia_pestis_Angola_NNNN              ACAGGATGTGTCATTGCAGATAGCATCCGGCCAGTTGGTTGTGGTCTTGG
Yersinia_pestis_Antiqua_1965             ACAGGATGTGTCATTGCAGATAGCATCCGGCCAGTTGGTTGTGGTCTTGG
Yersinia_pestis_AS_200900596_2009        ACAGGATGTGTCATTGCAGATAGCATCCGGCCAGTTGGTTGTGGTCTTGG
Yersinia_pestis_AS_200901509_2009        ACAGGATGTGTCATTGCAGATAGCATCCGGCCAGTTGGTTGTGGTCTTGG
Yersinia_pestis_AS_2509_2004             ACAGGATGTGTCATTGCAGATAGCATCCGGCCAGTTGGTTGTGGTCTTGG
Yersinia_pestis_B42003004_2003           ACAGGATGTGTCATTGCAGATAGCATCCGGCCAGTTGGTTGTGGTCTTGG
Yersinia_pestis_CA88_4125_1988           ACAGGATGTGTCATTGCAGATAGCATCCGGCCAGTTGGTTGTGGTCTTGG
Yersinia_pestis_CO92_1992                ACAGGATGTGTCATTGCAGATAGCATCCGGCCAGTTGGTTGTGGTCTTGG
Yersinia_pestis_D106004_2006             ACAGGATGTGTCATTGCAGATAGCATCCGGCCAGTTGGTTGTGGTCTTGG
Yersinia_pestis_D182038_1982             ACAGGATGTGTCATTGCAGATAGCATCCGGCCAGTTGGTTGTGGTCTTGG
Yersinia_pestis_E1979001_1979            ACAGGATGTGTCATTGCAGATAGCATCCGGCCAGTTGGTTGTGGTCTTGG
Yersinia_pestis_F1991016_1991            ACAGGATGTGTCATTGCAGATAGCATCCGGCCAGTTGGTTGTGGTCTTGG
Yersinia_pestis_FV1_2001                 ACAGGATGTGTCATTGCAGATAGCATCCGGCCAGTTGGTTGTGGTCTTGG
Yersinia_pestis_Harbin35_1940            ACAGGATGTGTCATTGCAGATAGCATCCGGCCAGTTGGTTGTGGTCTTGG
Yersinia_pestis_India195_NNNN            ACAGGATGTGTCATTGCAGATAGCATCCGGCCAGTTGGTTGTGGTCTTGG
Yersinia_pestis_IP275_1995               ACAGGATGTGTCATTGCAGATAGCATCCGGCCAGTTGGTTGTGGTCTTGG
Yersinia_pestis_Java_D88_NNNN            ACAGGATGTGTCATTGCAGATAGCATCCGGCCAGTTGGTTGTGGTCTTGG
Yersinia_pestis_K1973002_1973            ACAGGATGTGTCATTGCAGATAGCATCCGGCCAGTTGGTTGTGGTCTTGG
Yersinia_pestis_KIM_10_1968              ACAGGATGTGTCATTGCAGATAGCATCCGGCCAGTTGGTTGTGGTCTTGG
Yersinia_pestis_Kimberly_D17_NNNN        ACAGGATGTGTCATTGCAGATAGCATCCGGCCAGTTGGTTGTGGTCTTGG
Yersinia_pestis_KIM_D27_1_1968           ACAGGATGTGTCATTGCAGATAGCATCCGGCCAGTTGGTTGTGGTCTTGG
Yersinia_pestis_KIM_D27_2_1968           ACAGGATGTGTCATTGCAGATAGCATCCGGCCAGTTGGTTGTGGTCTTGG
Yersinia_pestis_KUMA_D11_NNNN            ACAGGATGTGTCATTGCAGATAGCATCCGGCCAGTTGGTTGTGGTCTTGG
Yersinia_pestis_MG05_1020_2005           ACAGGATGTGTCATTGCAGATAGCATCCGGCCAGTTGGTTGTGGTCTTGG
Yersinia_pestis_Microtus_91001_1970      ACAGGATGTGTCATTGCAGATAGCATCCGGCCAGTTGGTTGTGGTCTTGG
Yersinia_pestis_Nepal516_1967            ACAGGATGTGTCATTGCAGATAGCATCCGGCCAGTTGGTTGTGGTCTTGG
Yersinia_pestis_Pestoides_A_1960         ACAGGATGTGTCATTGCAGATAGCATCCGGCCAGTTGGTTGTGGTCTTGG
Yersinia_pestis_Pestoides_F_NNNN         ACAGGATGTGTCATTGCAGATAGCATCCGGCCAGTTGGTTGTGGTCTTGG
Yersinia_pestis_PEXU2_1966               ACAGGATGTGTCATTGCAGATAGCATCCGGCCAGTTGGTTGTGGTCTTGG
Yersinia_pestis_TS_D5_NNNN               ACAGGATGTGTCATTGCAGATAGCATCCGGCCAGTTGGTTGTGGTCTTGG
Yersinia_pestis_UG05_045_2005            ACAGGATGTGTCATTGCAGATAGCATCCGGCCAGTTGGTTGTGGTCTTGG
Yersinia_pestis_V_6486_NNNN              ACAGGATGTGTCATTGCAGATAGCATCCGGCCAGTTGGTTGTGGTCTTGG
Yersinia_pestis_Z176003_1976             ACAGGATGTGTCATTGCAGATAGCATCCGGCCAGTTGGTTGTGGTCTTGG
Yersinia_pseudotuberculosis_IP31758_1966 ACAGGATGTGTCATTGCAGATAGCATCCGGCCAGTTGGTTGTGGTCTTGG

Yersinia_pestis_1866_NNNN                GGCCATCAGGCTGCGGTAAAACCACGTTGTTGAATTTGATTGCTGGTTTT
Yersinia_pestis_1901b_1983               GGCCATCAGGCTGCGGTAAAACCACGTTGTTGAATTTGATTGCTGGTTTT
Yersinia_pestis_2055_1998                GGCCATCAGGCTGCGGTAAAACCACGTTGTTGAATTTGATTGCTGGTTTT
Yersinia_pestis_2106_2001                GGCCATCAGGCTGCGGTAAAACCACGTTGTTGAATTTGATTGCTGGTTTT
Yersinia_pestis_2772_1984                GGCCATCAGGCTGCGGTAAAACCACGTTGTTGAATTTGATTGCTGGTTTT
Yersinia_pestis_2965_1995                GGCCATCAGGCTGCGGTAAAACCACGTTGTTGAATTTGATTGCTGGTTTT
Yersinia_pestis_3357_1999                GGCCATCAGGCTGCGGTAAAACCACGTTGTTGAATTTGATTGCTGGTTTT
Yersinia_pestis_4139_1995                GGCCATCAGGCTGCGGTAAAACCACGTTGTTGAATTTGATTGCTGGTTTT
Yersinia_pestis_4412_1991                GGCCATCAGGCTGCGGTAAAACCACGTTGTTGAATTTGATTGCTGGTTTT
Yersinia_pestis_4954_1987                GGCCATCAGGCTGCGGTAAAACCACGTTGTTGAATTTGATTGCTGGTTTT
Yersinia_pestis_8607116_NNNN             GGCCATCAGGCTGCGGTAAAACCACGTTGTTGAATTTGATTGCTGGTTTT
Yersinia_pestis_A1122_1939               GGCCATCAGGCTGCGGTAAAACCACGTTGTTGAATTTGATTGCTGGTTTT
Yersinia_pestis_Angola_NNNN              GGCCATCAGGCTGCGGTAAAACCACGTTGTTGAATTTGATTGCTGGTTTT
Yersinia_pestis_Antiqua_1965             GGCCATCAGGCTGCGGTAAAACCACGTTGTTGAATTTGATTGCTGGTTTT
Yersinia_pestis_AS_200900596_2009        GGCCATCAGGCTGCGGTAAAACCACGTTGTTGAATTTGATTGCTGGTTTT
Yersinia_pestis_AS_200901509_2009        GGCCATCAGGCTGCGGTAAAACCACGTTGTTGAATTTGATTGCTGGTTTT
Yersinia_pestis_AS_2509_2004             GGCCATCAGGCTGCGGTAAAACCACGTTGTTGAATTTGATTGCTGGTTTT
Yersinia_pestis_B42003004_2003           GGCCATCAGGCTGCGGTAAAACCACGTTGTTGAATTTGATTGCTGGTTTT
Yersinia_pestis_CA88_4125_1988           GGCCATCAGGCTGCGGTAAAACCACGTTGTTGAATTTGATTGCTGGTTTT
Yersinia_pestis_CO92_1992                GGCCATCAGGCTGCGGTAAAACCACGTTGTTGAATTTGATTGCTGGTTTT
Yersinia_pestis_D106004_2006             GGCCATCAGGCTGCGGTAAAACCACGTTGTTGAATTTGATTGCTGGTTTT
Yersinia_pestis_D182038_1982             GGCCATCAGGCTGCGGTAAAACCACGTTGTTGAATTTGATTGCTGGTTTT
Yersinia_pestis_E1979001_1979            GGCCATCAGGCTGCGGTAAAACCACGTTGTTGAATTTGATTGCTGGTTTT
Yersinia_pestis_F1991016_1991            GGCCATCAGGCTGCGGTAAAACCACGTTGTTGAATTTGATTGCTGGTTTT
Yersinia_pestis_FV1_2001                 GGCCATCAGGCTGCGGTAAAACCACGTTGTTGAATTTGATTGCTGGTTTT
Yersinia_pestis_Harbin35_1940            GGCCATCAGGCTGCGGTAAAACCACGTTGTTGAATTTGATTGCTGGTTTT
Yersinia_pestis_India195_NNNN            GGCCATCAGGCTGCGGTAAAACCACGTTGTTGAATTTGATTGCTGGTTTT
Yersinia_pestis_IP275_1995               GGCCATCAGGCTGCGGTAAAACCACGTTGTTGAATTTGATTGCTGGTTTT
Yersinia_pestis_Java_D88_NNNN            GGCCATCAGGCTGCGGTAAAACCACGTTGTTGAATTTGATTGCTGGTTTT
Yersinia_pestis_K1973002_1973            GGCCATCAGGCTGCGGTAAAACCACGTTGTTGAATTTGATTGCTGGTTTT
Yersinia_pestis_KIM_10_1968              GGCCATCAGGCTGCGGTAAAACCACGTTGTTGAATTTGATTGCTGGTTTT
Yersinia_pestis_Kimberly_D17_NNNN        GGCCATCAGGCTGCGGTAAAACCACGTTGTTGAATTTGATTGCTGGTTTT
Yersinia_pestis_KIM_D27_1_1968           GGCCATCAGGCTGCGGTAAAACCACGTTGTTGAATTTGATTGCTGGTTTT
Yersinia_pestis_KIM_D27_2_1968           GGCCATCAGGCTGCGGTAAAACCACGTTGTTGAATTTGATTGCTGGTTTT
Yersinia_pestis_KUMA_D11_NNNN            GGCCATCAGGCTGCGGTAAAACCACGTTGTTGAATTTGATTGCTGGTTTT
Yersinia_pestis_MG05_1020_2005           GGCCATCAGGCTGCGGTAAAACCACGTTGTTGAATTTGATTGCTGGTTTT
Yersinia_pestis_Microtus_91001_1970      GGCCATCAGGCTGCGGTAAAACCACGTTGTTGAATTTGATTGCTGGTTTT
Yersinia_pestis_Nepal516_1967            GGCCATCAGGCTGCGGTAAAACCACGTTGTTGAATTTGATTGCTGGTTTT
Yersinia_pestis_Pestoides_A_1960         GGCCATCAGGCTGCGGTAAAACCACGTTGTTGAATTTGATTGCTGGTTTT
Yersinia_pestis_Pestoides_F_NNNN         GGCCATCAGGCTGCGGTAAAACCACGTTGTTGAATTTGATTGCTGGTTTT
Yersinia_pestis_PEXU2_1966               GGCCATCAGGCTGCGGTAAAACCACGTTGTTGAATTTGATTGCTGGTTTT
Yersinia_pestis_TS_D5_NNNN               GGCCATCAGGCTGCGGTAAAACCACGTTGTTGAATTTGATTGCTGGTTTT
Yersinia_pestis_UG05_045_2005            GGCCATCAGGCTGCGGTAAAACCACGTTGTTGAATTTGATTGCTGGTTTT
Yersinia_pestis_V_6486_NNNN              GGCCATCAGGCTGCGGTAAAACCACGTTGTTGAATTTGATTGCTGGTTTT
Yersinia_pestis_Z176003_1976             GGCCATCAGGCTGCGGTAAAACCACGTTGTTGAATTTGATTGCTGGTTTT
Yersinia_pseudotuberculosis_IP31758_1966 GGCCATCAGGCTGCGGTAAAACCACGTTGTTGAATTTGATTGCTGGTTTT

Yersinia_pestis_1866_NNNN                ATGACCCCTTCAGCGGGCGTTATCACGTTGGATAATATCCCGGTCAGTGG
Yersinia_pestis_1901b_1983               ATGACCCCTTCAGCGGGCGTTATCACGTTGGATAATATCCCGGTCAGTGG
Yersinia_pestis_2055_1998                ATGACCCCTTCAGCGGGCGTTATCACGTTGGATAATATCCCGGTCAGTGG
Yersinia_pestis_2106_2001                ATGACCCCTTCAGCGGGCGTTATCACGTTGGATAATATCCCGGTCAGTGG
Yersinia_pestis_2772_1984                ATGACCCCTTCAGCGGGCGTTATCACGTTGGATAATATCCCGGTCAGTGG
Yersinia_pestis_2965_1995                ATGACCCCTTCAGCGGGCGTTATCACGTTGGATAATATCCCGGTCAGTGG
Yersinia_pestis_3357_1999                ATGACCCCTTCAGCGGGCGTTATCACGTTGGATAATATCCCGGTCAGTGG
Yersinia_pestis_4139_1995                ATGACCCCTTCAGCGGGCGTTATCACGTTGGATAATATCCCGGTCAGTGG
Yersinia_pestis_4412_1991                ATGACCCCTTCAGCGGGCGTTATCACGTTGGATAATATCCCGGTCAGTGG
Yersinia_pestis_4954_1987                ATGACCCCTTCAGCGGGCGTTATCACGTTGGATAATATCCCGGTCAGTGG
Yersinia_pestis_8607116_NNNN             ATGACCCCTTCAGCGGGCGTTATCACGTTGGATAATATCCCGGTCAGTGG
Yersinia_pestis_A1122_1939               ATGACCCCTTCAGCGGGCGTTATCACGTTGGATAATATCCCGGTCAGTGG
Yersinia_pestis_Angola_NNNN              ATGACCCCTTCAGCGGGCGTTATCACGTTGGATAATATCCCGGTCAGTGG
Yersinia_pestis_Antiqua_1965             ATGACCCCTTCAGCGGGCGTTATCACGTTGGATAATATCCCGGTCAGTGG
Yersinia_pestis_AS_200900596_2009        ATGACCCCTTCAGCGGGCGTTATCACGTTGGATAATATCCCGGTCAGTGG
Yersinia_pestis_AS_200901509_2009        ATGACCCCTTCAGCGGGCGTTATCACGTTGGATAATATCCCGGTCAGTGG
Yersinia_pestis_AS_2509_2004             ATGACCCCTTCAGCGGGCGTTATCACGTTGGATAATATCCCGGTCAGTGG
Yersinia_pestis_B42003004_2003           ATGACCCCTTCAGCGGGCGTTATCACGTTGGATAATATCCCGGTCAGTGG
Yersinia_pestis_CA88_4125_1988           ATGACCCCTTCAGCGGGCGTTATCACGTTGGATAATATCCCGGTCAGTGG
Yersinia_pestis_CO92_1992                ATGACCCCTTCAGCGGGCGTTATCACGTTGGATAATATCCCGGTCAGTGG
Yersinia_pestis_D106004_2006             ATGACCCCTTCAGCGGGCGTTATCACGTTGGATAATATCCCGGTCAGTGG
Yersinia_pestis_D182038_1982             ATGACCCCTTCAGCGGGCGTTATCACGTTGGATAATATCCCGGTCAGTGG
Yersinia_pestis_E1979001_1979            ATGACCCCTTCAGCGGGCGTTATCACGTTGGATAATATCCCGGTCAGTGG
Yersinia_pestis_F1991016_1991            ATGACCCCTTCAGCGGGCGTTATCACGTTGGATAATATCCCGGTCAGTGG
Yersinia_pestis_FV1_2001                 ATGACCCCTTCAGCGGGCGTTATCACGTTGGATAATATCCCGGTCAGTGG
Yersinia_pestis_Harbin35_1940            ATGACCCCTTCAGCGGGCGTTATCACGTTGGATAATATCCCGGTCAGTGG
Yersinia_pestis_India195_NNNN            ATGACCCCTTCAGCGGGCGTTATCACGTTGGATAATATCCCGGTCAGTGG
Yersinia_pestis_IP275_1995               ATGACCCCTTCAGCGGGCGTTATCACGTTGGATAATATCCCGGTCAGTGG
Yersinia_pestis_Java_D88_NNNN            ATGACCCCTTCAGCGGGCGTTATCACGTTGGATAATATCCCGGTCAGTGG
Yersinia_pestis_K1973002_1973            ATGACCCCTTCAGCGGGCGTTATCACGTTGGATAATATCCCGGTCAGTGG
Yersinia_pestis_KIM_10_1968              ATGACCCCTTCAGCGGGCGTTATCACGTTGGATAATATCCCGGTCAGTGG
Yersinia_pestis_Kimberly_D17_NNNN        ATGACCCCTTCAGCGGGCGTTATCACGTTGGATAATATCCCGGTCAGTGG
Yersinia_pestis_KIM_D27_1_1968           ATGACCCCTTCAGCGGGCGTTATCACGTTGGATAATATCCCGGTCAGTGG
Yersinia_pestis_KIM_D27_2_1968           ATGACCCCTTCAGCGGGCGTTATCACGTTGGATAATATCCCGGTCAGTGG
Yersinia_pestis_KUMA_D11_NNNN            ATGACCCCTTCAGCGGGCGTTATCACGTTGGATAATATCCCGGTCAGTGG
Yersinia_pestis_MG05_1020_2005           ATGACCCCTTCAGCGGGCGTTATCACGTTGGATAATATCCCGGTCAGTGG
Yersinia_pestis_Microtus_91001_1970      ATGACCCCTTCAGCGGGCGTTATCACGTTGGATAATATCCCGGTCAGTGG
Yersinia_pestis_Nepal516_1967            ATGACCCCTTCAGCGGGCGTTATCACGTTGGATAATATCCCGGTCAGTGG
Yersinia_pestis_Pestoides_A_1960         ATGACCCCTTCAGCGGGCGTTATCACGTTGGATAATATCCCGGTCAGTGG
Yersinia_pestis_Pestoides_F_NNNN         ATGACCCCTTCAGCGGGCGTTATCACGTTGGATAATATCCCGGTCAGTGG
Yersinia_pestis_PEXU2_1966               ATGACCCCTTCAGCGGGCGTTATCACGTTGGATAATATCCCGGTCAGTGG
Yersinia_pestis_TS_D5_NNNN               ATGACCCCTTCAGCGGGCGTTATCACGTTGGATAATATCCCGGTCAGTGG
Yersinia_pestis_UG05_045_2005            ATGACCCCTTCAGCGGGCGTTATCACGTTGGATAATATCCCGGTCAGTGG
Yersinia_pestis_V_6486_NNNN              ATGACCCCTTCAGCGGGCGTTATCACGTTGGATAATATCCCGGTCAGTGG
Yersinia_pestis_Z176003_1976             ATGACCCCTTCAGCGGGCGTTATCACGTTGGATAATATCCCGGTCAGTGG
Yersinia_pseudotuberculosis_IP31758_1966 ATGACCCCTTCAGCGGGCGTTATCACGTTGGATAATATCCCGGTCAGTGG

Yersinia_pestis_1866_NNNN                CCCGAGTGCCGAGCGAGGCGTGGTGTTCCAGAATGAGGGGCTCCTGCCGT
Yersinia_pestis_1901b_1983               CCCGAGTGCCGAGCGAGGCGTGGTGTTCCAGAATGAGGGGCTCCTGCCGT
Yersinia_pestis_2055_1998                CCCGAGTGCCGAGCGAGGCGTGGTGTTCCAGAATGAGGGGCTCCTGCCGT
Yersinia_pestis_2106_2001                CCCGAGTGCCGAGCGAGGCGTGGTGTTCCAGAATGAGGGGCTCCTGCCGT
Yersinia_pestis_2772_1984                CCCGAGTGCCGAGCGAGGCGTGGTGTTCCAGAATGAGGGGCTCCTGCCGT
Yersinia_pestis_2965_1995                CCCGAGTGCCGAGCGAGGCGTGGTGTTCCAGAATGAGGGGCTCCTGCCGT
Yersinia_pestis_3357_1999                CCCGAGTGCCGAGCGAGGCGTGGTGTTCCAGAATGAGGGGCTCCTGCCGT
Yersinia_pestis_4139_1995                CCCGAGTGCCGAGCGAGGCGTGGTGTTCCAGAATGAGGGGCTCCTGCCGT
Yersinia_pestis_4412_1991                CCCGAGTGCCGAGCGAGGCGTGGTGTTCCAGAATGAGGGGCTCCTGCCGT
Yersinia_pestis_4954_1987                CCCGAGTGCCGAGCGAGGCGTGGTGTTCCAGAATGAGGGGCTCCTGCCGT
Yersinia_pestis_8607116_NNNN             CCCGAGTGCCGAGCGAGGCGTGGTGTTCCAGAATGAGGGGCTCCTGCCGT
Yersinia_pestis_A1122_1939               CCCGAGTGCCGAGCGAGGCGTGGTGTTCCAGAATGAGGGGCTCCTGCCGT
Yersinia_pestis_Angola_NNNN              CCCGAGTGCCGAGCGAGGCGTGGTGTTCCAGAATGAGGGGCTCCTGCCGT
Yersinia_pestis_Antiqua_1965             CCCGAGTGCCGAGCGAGGCGTGGTGTTCCAGAATGAGGGGCTCCTGCCGT
Yersinia_pestis_AS_200900596_2009        CCCGAGTGCCGAGCGAGGCGTGGTGTTCCAGAATGAGGGGCTCCTGCCGT
Yersinia_pestis_AS_200901509_2009        CCCGAGTGCCGAGCGAGGCGTGGTGTTCCAGAATGAGGGGCTCCTGCCGT
Yersinia_pestis_AS_2509_2004             CCCGAGTGCCGAGCGAGGCGTGGTGTTCCAGAATGAGGGGCTCCTGCCGT
Yersinia_pestis_B42003004_2003           CCCGAGTGCCGAGCGAGGCGTGGTGTTCCAGAATGAGGGGCTCCTGCCGT
Yersinia_pestis_CA88_4125_1988           CCCGAGTGCCGAGCGAGGCGTGGTGTTCCAGAATGAGGGGCTCCTGCCGT
Yersinia_pestis_CO92_1992                CCCGAGTGCCGAGCGAGGCGTGGTGTTCCAGAATGAGGGGCTCCTGCCGT
Yersinia_pestis_D106004_2006             CCCGAGTGCCGAGCGAGGCGTGGTGTTCCAGAATGAGGGGCTCCTGCCGT
Yersinia_pestis_D182038_1982             CCCGAGTGCCGAGCGAGGCGTGGTGTTCCAGAATGAGGGGCTCCTGCCGT
Yersinia_pestis_E1979001_1979            CCCGAGTGCCGAGCGAGGCGTGGTGTTCCAGAATGAGGGGCTCCTGCCGT
Yersinia_pestis_F1991016_1991            CCCGAGTGCCGAGCGAGGCGTGGTGTTCCAGAATGAGGGGCTCCTGCCGT
Yersinia_pestis_FV1_2001                 CCCGAGTGCCGAGCGAGGCGTGGTGTTCCAGAATGAGGGGCTCCTGCCGT
Yersinia_pestis_Harbin35_1940            CCCGAGTGCCGAGCGAGGCGTGGTGTTCCAGAATGAGGGGCTCCTGCCGT
Yersinia_pestis_India195_NNNN            CCCGAGTGCCGAGCGAGGCGTGGTGTTCCAGAATGAGGGGCTCCTGCCGT
Yersinia_pestis_IP275_1995               CCCGAGTGCCGAGCGAGGCGTGGTGTTCCAGAATGAGGGGCTCCTGCCGT
Yersinia_pestis_Java_D88_NNNN            CCCGAGTGCCGAGCGAGGCGTGGTGTTCCAGAATGAGGGGCTCCTGCCGT
Yersinia_pestis_K1973002_1973            CCCGAGTGCCGAGCGAGGCGTGGTGTTCCAGAATGAGGGGCTCCTGCCGT
Yersinia_pestis_KIM_10_1968              CCCGAGTGCCGAGCGAGGCGTGGTGTTCCAGAATGAGGGGCTCCTGCCGT
Yersinia_pestis_Kimberly_D17_NNNN        CCCGAGTGCCGAGCGAGGCGTGGTGTTCCAGAATGAGGGGCTCCTGCCGT
Yersinia_pestis_KIM_D27_1_1968           CCCGAGTGCCGAGCGAGGCGTGGTGTTCCAGAATGAGGGGCTCCTGCCGT
Yersinia_pestis_KIM_D27_2_1968           CCCGAGTGCCGAGCGAGGCGTGGTGTTCCAGAATGAGGGGCTCCTGCCGT
Yersinia_pestis_KUMA_D11_NNNN            CCCGAGTGCCGAGCGAGGCGTGGTGTTCCAGAATGAGGGGCTCCTGCCGT
Yersinia_pestis_MG05_1020_2005           CCCGAGTGCCGAGCGAGGCGTGGTGTTCCAGAATGAGGGGCTCCTGCCGT
Yersinia_pestis_Microtus_91001_1970      CCCGAGTGCCGAGCGAGGCGTGGTGTTCCAGAATGAGGGGCTCCTGCCGT
Yersinia_pestis_Nepal516_1967            CCCGAGTGCCGAGCGAGGCGTGGTGTTCCAGAATGAGGGGCTCCTGCCGT
Yersinia_pestis_Pestoides_A_1960         CCCGAGTGCCGAGCGAGGCGTGGTGTTCCAGAATGAGGGGCTCCTGCCGT
Yersinia_pestis_Pestoides_F_NNNN         CCCGAGTGCCGAGCGAGGCGTGGTGTTCCAGAATGAGGGGCTCCTGCCGT
Yersinia_pestis_PEXU2_1966               CCCGAGTGCCGAGCGAGGCGTGGTGTTCCAGAATGAGGGGCTCCTGCCGT
Yersinia_pestis_TS_D5_NNNN               CCCGAGTGCCGAGCGAGGCGTGGTGTTCCAGAATGAGGGGCTCCTGCCGT
Yersinia_pestis_UG05_045_2005            CCCGAGTGCCGAGCGAGGCGTGGTGTTCCAGAATGAGGGGCTCCTGCCGT
Yersinia_pestis_V_6486_NNNN              CCCGAGTGCCGAGCGAGGCGTGGTGTTCCAGAATGAGGGGCTCCTGCCGT
Yersinia_pestis_Z176003_1976             CCCGAGTGCCGAGCGAGGCGTGGTGTTCCAGAATGAGGGGCTCCTGCCGT
Yersinia_pseudotuberculosis_IP31758_1966 CCCGAGTGCCGAGCGAGGCGTGGTGTTCCAGAATGAGGGGCTCCTGCCGT

Yersinia_pestis_1866_NNNN                GGCGTGATGTGGTCAGTAATGTGGAGTTTGGCCTACAACTGGCGGGGATG
Yersinia_pestis_1901b_1983               GGCGTGATGTGGTCAGTAATGTGGAGTTTGGCCTACAACTGGCGGGGATG
Yersinia_pestis_2055_1998                GGCGTGATGTGGTCAGTAATGTGGAGTTTGGCCTACAACTGGCGGGGATG
Yersinia_pestis_2106_2001                GGCGTGATGTGGTCAGTAATGTGGAGTTTGGCCTACAACTGGCGGGGATG
Yersinia_pestis_2772_1984                GGCGTGATGTGGTCAGTAATGTGGAGTTTGGCCTACAACTGGCGGGGATG
Yersinia_pestis_2965_1995                GGCGTGATGTGGTCAGTAATGTGGAGTTTGGCCTACAACTGGCGGGGATG
Yersinia_pestis_3357_1999                GGCGTGATGTGGTCAGTAATGTGGAGTTTGGCCTACAACTGGCGGGGATG
Yersinia_pestis_4139_1995                GGCGTGATGTGGTCAGTAATGTGGAGTTTGGCCTACAACTGGCGGGGATG
Yersinia_pestis_4412_1991                GGCGTGATGTGGTCAGTAATGTGGAGTTTGGCCTACAACTGGCGGGGATG
Yersinia_pestis_4954_1987                GGCGTGATGTGGTCAGTAATGTGGAGTTTGGCCTACAACTGGCGGGGATG
Yersinia_pestis_8607116_NNNN             GGCGTGATGTGGTCAGTAATGTGGAGTTTGGCCTACAACTGGCGGGGATG
Yersinia_pestis_A1122_1939               GGCGTGATGTGGTCAGTAATGTGGAGTTTGGCCTACAACTGGCGGGGATG
Yersinia_pestis_Angola_NNNN              GGCGTGATGTGGTCAGTAATGTGGAGTTTGGCCTACAACTGGCGGGGATG
Yersinia_pestis_Antiqua_1965             GGCGTGATGTGGTCAGTAATGTGGAGTTTGGCCTACAACTGGCGGGGATG
Yersinia_pestis_AS_200900596_2009        GGCGTGATGTGGTCAGTAATGTGGAGTTTGGCCTACAACTGGCGGGGATG
Yersinia_pestis_AS_200901509_2009        GGCGTGATGTGGTCAGTAATGTGGAGTTTGGCCTACAACTGGCGGGGATG
Yersinia_pestis_AS_2509_2004             GGCGTGATGTGGTCAGTAATGTGGAGTTTGGCCTACAACTGGCGGGGATG
Yersinia_pestis_B42003004_2003           GGCGTGATGTGGTCAGTAATGTGGAGTTTGGCCTACAACTGGCGGGGATG
Yersinia_pestis_CA88_4125_1988           GGCGTGATGTGGTCAGTAATGTGGAGTTTGGCCTACAACTGGCGGGGATG
Yersinia_pestis_CO92_1992                GGCGTGATGTGGTCAGTAATGTGGAGTTTGGCCTACAACTGGCGGGGATG
Yersinia_pestis_D106004_2006             GGCGTGATGTGGTCAGTAATGTGGAGTTTGGCCTACAACTGGCGGGGATG
Yersinia_pestis_D182038_1982             GGCGTGATGTGGTCAGTAATGTGGAGTTTGGCCTACAACTGGCGGGGATG
Yersinia_pestis_E1979001_1979            GGCGTGATGTGGTCAGTAATGTGGAGTTTGGCCTACAACTGGCGGGGATG
Yersinia_pestis_F1991016_1991            GGCGTGATGTGGTCAGTAATGTGGAGTTTGGCCTACAACTGGCGGGGATG
Yersinia_pestis_FV1_2001                 GGCGTGATGTGGTCAGTAATGTGGAGTTTGGCCTACAACTGGCGGGGATG
Yersinia_pestis_Harbin35_1940            GGCGTGATGTGGTCAGTAATGTGGAGTTTGGCCTACAACTGGCGGGGATG
Yersinia_pestis_India195_NNNN            GGCGTGATGTGGTCAGTAATGTGGAGTTTGGCCTACAACTGGCGGGGATG
Yersinia_pestis_IP275_1995               GGCGTGATGTGGTCAGTAATGTGGAGTTTGGCCTACAACTGGCGGGGATG
Yersinia_pestis_Java_D88_NNNN            GGCGTGATGTGGTCAGTAATGTGGAGTTTGGCCTACAACTGGCGGGGATG
Yersinia_pestis_K1973002_1973            GGCGTGATGTGGTCAGTAATGTGGAGTTTGGCCTACAACTGGCGGGGATG
Yersinia_pestis_KIM_10_1968              GGCGTGATGTGGTCAGTAATGTGGAGTTTGGCCTACAACTGGCGGGGATG
Yersinia_pestis_Kimberly_D17_NNNN        GGCGTGATGTGGTCAGTAATGTGGAGTTTGGCCTACAACTGGCGGGGATG
Yersinia_pestis_KIM_D27_1_1968           GGCGTGATGTGGTCAGTAATGTGGAGTTTGGCCTACAACTGGCGGGGATG
Yersinia_pestis_KIM_D27_2_1968           GGCGTGATGTGGTCAGTAATGTGGAGTTTGGCCTACAACTGGCGGGGATG
Yersinia_pestis_KUMA_D11_NNNN            GGCGTGATGTGGTCAGTAATGTGGAGTTTGGCCTACAACTGGCGGGGATG
Yersinia_pestis_MG05_1020_2005           GGCGTGATGTGGTCAGTAATGTGGAGTTTGGCCTACAACTGGCGGGGATG
Yersinia_pestis_Microtus_91001_1970      GGCGTGATGTGGTCAGTAATGTGGAGTTTGGCCTACAACTGGCGGGGATG
Yersinia_pestis_Nepal516_1967            GGCGTGATGTGGTCAGTAATGTGGAGTTTGGCCTACAACTGGCGGGGATG
Yersinia_pestis_Pestoides_A_1960         GGCGTGATGTGGTCAGTAATGTGGAGTTTGGCCTACAACTGGCGGGGATG
Yersinia_pestis_Pestoides_F_NNNN         GGCGTGATGTGGTCAGTAATGTGGAGTTTGGCCTACAACTGGCGGGGATG
Yersinia_pestis_PEXU2_1966               GGCGTGATGTGGTCAGTAATGTGGAGTTTGGCCTACAACTGGCGGGGATG
Yersinia_pestis_TS_D5_NNNN               GGCGTGATGTGGTCAGTAATGTGGAGTTTGGCCTACAACTGGCGGGGATG
Yersinia_pestis_UG05_045_2005            GGCGTGATGTGGTCAGTAATGTGGAGTTTGGCCTACAACTGGCGGGGATG
Yersinia_pestis_V_6486_NNNN              GGCGTGATGTGGTCAGTAATGTGGAGTTTGGCCTACAACTGGCGGGGATG
Yersinia_pestis_Z176003_1976             GGCGTGATGTGGTCAGTAATGTGGAGTTTGGCCTACAACTGGCGGGGATG
Yersinia_pseudotuberculosis_IP31758_1966 GGCGTGATGTGGTCAGTAATGTGGAGTTTGGCCTACAACTGGCGGGGATG

Yersinia_pestis_1866_NNNN                AGTAAAGAACAGCGGCGGGTAACCGCCCTGAAAATGCTAAACCGGGTGGG
Yersinia_pestis_1901b_1983               AGTAAAGAACAGCGGCGGGTAACCGCCCTGAAAATGCTAAACCGGGTGGG
Yersinia_pestis_2055_1998                AGTAAAGAACAGCGGCGGGTAACCGCCCTGAAAATGCTAAACCGGGTGGG
Yersinia_pestis_2106_2001                AGTAAAGAACAGCGGCGGGTAACCGCCCTGAAAATGCTAAACCGGGTGGG
Yersinia_pestis_2772_1984                AGTAAAGAACAGCGGCGGGTAACCGCCCTGAAAATGCTAAACCGGGTGGG
Yersinia_pestis_2965_1995                AGTAAAGAACAGCGGCGGGTAACCGCCCTGAAAATGCTAAACCGGGTGGG
Yersinia_pestis_3357_1999                AGTAAAGAACAGCGGCGGGTAACCGCCCTGAAAATGCTAAACCGGGTGGG
Yersinia_pestis_4139_1995                AGTAAAGAACAGCGGCGGGTAACCGCCCTGAAAATGCTAAACCGGGTGGG
Yersinia_pestis_4412_1991                AGTAAAGAACAGCGGCGGGTAACCGCCCTGAAAATGCTAAACCGGGTGGG
Yersinia_pestis_4954_1987                AGTAAAGAACAGCGGCGGGTAACCGCCCTGAAAATGCTAAACCGGGTGGG
Yersinia_pestis_8607116_NNNN             AGTAAAGAACAGCGGCGGGTAACCGCCCTGAAAATGCTAAACCGGGTGGG
Yersinia_pestis_A1122_1939               AGTAAAGAACAGCGGCGGGTAACCGCCCTGAAAATGCTAAACCGGGTGGG
Yersinia_pestis_Angola_NNNN              AGTAAAGAACAGCGGCGGGTAACCGCCCTGAAAATGCTAAACCGGGTGGG
Yersinia_pestis_Antiqua_1965             AGTAAAGAACAGCGGCGGGTAACCGCCCTGAAAATGCTAAACCGGGTGGG
Yersinia_pestis_AS_200900596_2009        AGTAAAGAACAGCGGCGGGTAACCGCCCTGAAAATGCTAAACCGGGTGGG
Yersinia_pestis_AS_200901509_2009        AGTAAAGAACAGCGGCGGGTAACCGCCCTGAAAATGCTAAACCGGGTGGG
Yersinia_pestis_AS_2509_2004             AGTAAAGAACAGCGGCGGGTAACCGCCCTGAAAATGCTAAACCGGGTGGG
Yersinia_pestis_B42003004_2003           AGTAAAGAACAGCGGCGGGTAACCGCCCTGAAAATGCTAAACCGGGTGGG
Yersinia_pestis_CA88_4125_1988           AGTAAAGAACAGCGGCGGGTAACCGCCCTGAAAATGCTAAACCGGGTGGG
Yersinia_pestis_CO92_1992                AGTAAAGAACAGCGGCGGGTAACCGCCCTGAAAATGCTAAACCGGGTGGG
Yersinia_pestis_D106004_2006             AGTAAAGAACAGCGGCGGGTAACCGCCCTGAAAATGCTAAACCGGGTGGG
Yersinia_pestis_D182038_1982             AGTAAAGAACAGCGGCGGGTAACCGCCCTGAAAATGCTAAACCGGGTGGG
Yersinia_pestis_E1979001_1979            AGTAAAGAACAGCGGCGGGTAACCGCCCTGAAAATGCTAAACCGGGTGGG
Yersinia_pestis_F1991016_1991            AGTAAAGAACAGCGGCGGGTAACCGCCCTGAAAATGCTAAACCGGGTGGG
Yersinia_pestis_FV1_2001                 AGTAAAGAACAGCGGCGGGTAACCGCCCTGAAAATGCTAAACCGGGTGGG
Yersinia_pestis_Harbin35_1940            AGTAAAGAACAGCGGCGGGTAACCGCCCTGAAAATGCTAAACCGGGTGGG
Yersinia_pestis_India195_NNNN            AGTAAAGAACAGCGGCGGGTAACCGCCCTGAAAATGCTAAACCGGGTGGG
Yersinia_pestis_IP275_1995               AGTAAAGAACAGCGGCGGGTAACCGCCCTGAAAATGCTAAACCGGGTGGG
Yersinia_pestis_Java_D88_NNNN            AGTAAAGAACAGCGGCGGGTAACCGCCCTGAAAATGCTAAACCGGGTGGG
Yersinia_pestis_K1973002_1973            AGTAAAGAACAGCGGCGGGTAACCGCCCTGAAAATGCTAAACCGGGTGGG
Yersinia_pestis_KIM_10_1968              AGTAAAGAACAGCGGCGGGTAACCGCCCTGAAAATGCTAAACCGGGTGGG
Yersinia_pestis_Kimberly_D17_NNNN        AGTAAAGAACAGCGGCGGGTAACCGCCCTGAAAATGCTAAACCGGGTGGG
Yersinia_pestis_KIM_D27_1_1968           AGTAAAGAACAGCGGCGGGTAACCGCCCTGAAAATGCTAAACCGGGTGGG
Yersinia_pestis_KIM_D27_2_1968           AGTAAAGAACAGCGGCGGGTAACCGCCCTGAAAATGCTAAACCGGGTGGG
Yersinia_pestis_KUMA_D11_NNNN            AGTAAAGAACAGCGGCGGGTAACCGCCCTGAAAATGCTAAACCGGGTGGG
Yersinia_pestis_MG05_1020_2005           AGTAAAGAACAGCGGCGGGTAACCGCCCTGAAAATGCTAAACCGGGTGGG
Yersinia_pestis_Microtus_91001_1970      AGTAAAGAACAGCGGCGGGTAACCGCCCTGAAAATGCTAAACCGGGTGGG
Yersinia_pestis_Nepal516_1967            AGTAAAGAACAGCGGCGGGTAACCGCCCTGAAAATGCTAAACCGGGTGGG
Yersinia_pestis_Pestoides_A_1960         AGTAAAGAACAGCGGCGGGTAACCGCCCTGAAAATGCTAAACCGGGTGGG
Yersinia_pestis_Pestoides_F_NNNN         AGTAAAGAACAGCGGCGGGTAACCGCCCTGAAAATGCTAAACCGGGTGGG
Yersinia_pestis_PEXU2_1966               AGTAAAGAACAGCGGCGGGTAACCGCCCTGAAAATGCTAAACCGGGTGGG
Yersinia_pestis_TS_D5_NNNN               AGTAAAGAACAGCGGCGGGTAACCGCCCTGAAAATGCTAAACCGGGTGGG
Yersinia_pestis_UG05_045_2005            AGTAAAGAACAGCGGCGGGTAACCGCCCTGAAAATGCTAAACCGGGTGGG
Yersinia_pestis_V_6486_NNNN              AGTAAAGAACAGCGGCGGGTAACCGCCCTGAAAATGCTAAACCGGGTGGG
Yersinia_pestis_Z176003_1976             AGTAAAGAACAGCGGCGGGTAACCGCCCTGAAAATGCTAAACCGGGTGGG
Yersinia_pseudotuberculosis_IP31758_1966 AGTAAAGAACAGCGGCGGGTAACCGCCCTGAAAATGCTAAACCGGGTGGG

Yersinia_pestis_1866_NNNN                ATTGGCGGGATTTGAACATCACTTCATCTGGCAGCTCTCAGGGGGGATGC
Yersinia_pestis_1901b_1983               ATTGGCGGGATTTGAACATCACTTCATCTGGCAGCTCTCAGGGGGGATGC
Yersinia_pestis_2055_1998                ATTGGCGGGATTTGAACATCACTTCATCTGGCAGCTCTCAGGGGGGATGC
Yersinia_pestis_2106_2001                ATTGGCGGGATTTGAACATCACTTCATCTGGCAGCTCTCAGGGGGGATGC
Yersinia_pestis_2772_1984                ATTGGCGGGATTTGAACATCACTTCATCTGGCAGCTCTCAGGGGGGATGC
Yersinia_pestis_2965_1995                ATTGGCGGGATTTGAACATCACTTCATCTGGCAGCTCTCAGGGGGGATGC
Yersinia_pestis_3357_1999                ATTGGCGGGATTTGAACATCACTTCATCTGGCAGCTCTCAGGGGGGATGC
Yersinia_pestis_4139_1995                ATTGGCGGGATTTGAACATCACTTCATCTGGCAGCTCTCAGGGGGGATGC
Yersinia_pestis_4412_1991                ATTGGCGGGATTTGAACATCACTTCATCTGGCAGCTCTCAGGGGGGATGC
Yersinia_pestis_4954_1987                ATTGGCGGGATTTGAACATCACTTCATCTGGCAGCTCTCAGGGGGGATGC
Yersinia_pestis_8607116_NNNN             ATTGGCGGGATTTGAACATCACTTCATCTGGCAGCTCTCAGGGGGGATGC
Yersinia_pestis_A1122_1939               ATTGGCGGGATTTGAACATCACTTCATCTGGCAGCTCTCAGGGGGGATGC
Yersinia_pestis_Angola_NNNN              ATTGGCGGGATTTGAACATCACTTCATCTGGCAGCTCTCAGGGGGGATGC
Yersinia_pestis_Antiqua_1965             ATTGGCGGGATTTGAACATCACTTCATCTGGCAGCTCTCAGGGGGGATGC
Yersinia_pestis_AS_200900596_2009        ATTGGCGGGATTTGAACATCACTTCATCTGGCAGCTCTCAGGGGGGATGC
Yersinia_pestis_AS_200901509_2009        ATTGGCGGGATTTGAACATCACTTCATCTGGCAGCTCTCAGGGGGGATGC
Yersinia_pestis_AS_2509_2004             ATTGGCGGGATTTGAACATCACTTCATCTGGCAGCTCTCAGGGGGGATGC
Yersinia_pestis_B42003004_2003           ATTGGCGGGATTTGAACATCACTTCATCTGGCAGCTCTCAGGGGGGATGC
Yersinia_pestis_CA88_4125_1988           ATTGGCGGGATTTGAACATCACTTCATCTGGCAGCTCTCAGGGGGGATGC
Yersinia_pestis_CO92_1992                ATTGGCGGGATTTGAACATCACTTCATCTGGCAGCTCTCAGGGGGGATGC
Yersinia_pestis_D106004_2006             ATTGGCGGGATTTGAACATCACTTCATCTGGCAGCTCTCAGGGGGGATGC
Yersinia_pestis_D182038_1982             ATTGGCGGGATTTGAACATCACTTCATCTGGCAGCTCTCAGGGGGGATGC
Yersinia_pestis_E1979001_1979            ATTGGCGGGATTTGAACATCACTTCATCTGGCAGCTCTCAGGGGGGATGC
Yersinia_pestis_F1991016_1991            ATTGGCGGGATTTGAACATCACTTCATCTGGCAGCTCTCAGGGGGGATGC
Yersinia_pestis_FV1_2001                 ATTGGCGGGATTTGAACATCACTTCATCTGGCAGCTCTCAGGGGGGATGC
Yersinia_pestis_Harbin35_1940            ATTGGCGGGATTTGAACATCACTTCATCTGGCAGCTCTCAGGGGGGATGC
Yersinia_pestis_India195_NNNN            ATTGGCGGGATTTGAACATCACTTCATCTGGCAGCTCTCAGGGGGGATGC
Yersinia_pestis_IP275_1995               ATTGGCGGGATTTGAACATCACTTCATCTGGCAGCTCTCAGGGGGGATGC
Yersinia_pestis_Java_D88_NNNN            ATTGGCGGGATTTGAACATCACTTCATCTGGCAGCTCTCAGGGGGGATGC
Yersinia_pestis_K1973002_1973            ATTGGCGGGATTTGAACATCACTTCATCTGGCAGCTCTCAGGGGGGATGC
Yersinia_pestis_KIM_10_1968              ATTGGCGGGATTTGAACATCACTTCATCTGGCAGCTCTCAGGGGGGATGC
Yersinia_pestis_Kimberly_D17_NNNN        ATTGGCGGGATTTGAACATCACTTCATCTGGCAGCTCTCAGGGGGGATGC
Yersinia_pestis_KIM_D27_1_1968           ATTGGCGGGATTTGAACATCACTTCATCTGGCAGCTCTCAGGGGGGATGC
Yersinia_pestis_KIM_D27_2_1968           ATTGGCGGGATTTGAACATCACTTCATCTGGCAGCTCTCAGGGGGGATGC
Yersinia_pestis_KUMA_D11_NNNN            ATTGGCGGGATTTGAACATCACTTCATCTGGCAGCTCTCAGGGGGGATGC
Yersinia_pestis_MG05_1020_2005           ATTGGCGGGATTTGAACATCACTTCATCTGGCAGCTCTCAGGGGGGATGC
Yersinia_pestis_Microtus_91001_1970      ATTGGCGGGATTTGAACATCACTTCATCTGGCAGCTCTCAGGGGGGATGC
Yersinia_pestis_Nepal516_1967            ATTGGCGGGATTTGAACATCACTTCATCTGGCAGCTCTCAGGGGGGATGC
Yersinia_pestis_Pestoides_A_1960         ATTGGCGGGATTTGAACATCACTTCATCTGGCAGCTCTCAGGGGGGATGC
Yersinia_pestis_Pestoides_F_NNNN         ATTGGCGGGATTTGAACATCACTTCATCTGGCAGCTCTCAGGGGGGATGC
Yersinia_pestis_PEXU2_1966               ATTGGCGGGATTTGAACATCACTTCATCTGGCAGCTCTCAGGGGGGATGC
Yersinia_pestis_TS_D5_NNNN               ATTGGCGGGATTTGAACATCACTTCATCTGGCAGCTCTCAGGGGGGATGC
Yersinia_pestis_UG05_045_2005            ATTGGCGGGATTTGAACATCACTTCATCTGGCAGCTCTCAGGGGGGATGC
Yersinia_pestis_V_6486_NNNN              ATTGGCGGGATTTGAACATCACTTCATCTGGCAGCTCTCAGGGGGGATGC
Yersinia_pestis_Z176003_1976             ATTGGCGGGATTTGAACATCACTTCATCTGGCAGCTCTCAGGGGGGATGC
Yersinia_pseudotuberculosis_IP31758_1966 ATTGGCGGGATTTGAACATCACTTCATCTGGCAGCTCTCAGGGGGGATGC

Yersinia_pestis_1866_NNNN                GCCAGCGGGTGGGGATTGCCCGTGCGCTGGCTGTCGATCCGCGTTTATTG
Yersinia_pestis_1901b_1983               GCCAGCGGGTGGGGATTGCCCGTGCGCTGGCTGTCGATCCGCGTTTATTG
Yersinia_pestis_2055_1998                GCCAGCGGGTGGGGATTGCCCGTGCGCTGGCTGTCGATCCGCGTTTATTG
Yersinia_pestis_2106_2001                GCCAGCGGGTGGGGATTGCCCGTGCGCTGGCTGTCGATCCGCGTTTATTG
Yersinia_pestis_2772_1984                GCCAGCGGGTGGGGATTGCCCGTGCGCTGGCTGTCGATCCGCGTTTATTG
Yersinia_pestis_2965_1995                GCCAGCGGGTGGGGATTGCCCGTGCGCTGGCTGTCGATCCGCGTTTATTG
Yersinia_pestis_3357_1999                GCCAGCGGGTGGGGATTGCCCGTGCGCTGGCTGTCGATCCGCGTTTATTG
Yersinia_pestis_4139_1995                GCCAGCGGGTGGGGATTGCCCGTGCGCTGGCTGTCGATCCGCGTTTATTG
Yersinia_pestis_4412_1991                GCCAGCGGGTGGGGATTGCCCGTGCGCTGGCTGTCGATCCGCGTTTATTG
Yersinia_pestis_4954_1987                GCCAGCGGGTGGGGATTGCCCGTGCGCTGGCTGTCGATCCGCGTTTATTG
Yersinia_pestis_8607116_NNNN             GCCAGCGGGTGGGGATTGCCCGTGCGCTGGCTGTCGATCCGCGTTTATTG
Yersinia_pestis_A1122_1939               GCCAGCGGGTGGGGATTGCCCGTGCGCTGGCTGTCGATCCGCGTTTATTG
Yersinia_pestis_Angola_NNNN              GCCAGCGGGTGGGGATTGCCCGTGCGCTGGCTGTCGATCCGCGTTTATTG
Yersinia_pestis_Antiqua_1965             GCCAGCGGGTGGGGATTGCCCGTGCGCTGGCTGTCGATCCGCGTTTATTG
Yersinia_pestis_AS_200900596_2009        GCCAGCGGGTGGGGATTGCCCGTGCGCTGGCTGTCGATCCGCGTTTATTG
Yersinia_pestis_AS_200901509_2009        GCCAGCGGGTGGGGATTGCCCGTGCGCTGGCTGTCGATCCGCGTTTATTG
Yersinia_pestis_AS_2509_2004             GCCAGCGGGTGGGGATTGCCCGTGCGCTGGCTGTCGATCCGCGTTTATTG
Yersinia_pestis_B42003004_2003           GCCAGCGGGTGGGGATTGCCCGTGCGCTGGCTGTCGATCCGCGTTTATTG
Yersinia_pestis_CA88_4125_1988           GCCAGCGGGTGGGGATTGCCCGTGCGCTGGCTGTCGATCCGCGTTTATTG
Yersinia_pestis_CO92_1992                GCCAGCGGGTGGGGATTGCCCGTGCGCTGGCTGTCGATCCGCGTTTATTG
Yersinia_pestis_D106004_2006             GCCAGCGGGTGGGGATTGCCCGTGCGCTGGCTGTCGATCCGCGTTTATTG
Yersinia_pestis_D182038_1982             GCCAGCGGGTGGGGATTGCCCGTGCGCTGGCTGTCGATCCGCGTTTATTG
Yersinia_pestis_E1979001_1979            GCCAGCGGGTGGGGATTGCCCGTGCGCTGGCTGTCGATCCGCGTTTATTG
Yersinia_pestis_F1991016_1991            GCCAGCGGGTGGGGATTGCCCGTGCGCTGGCTGTCGATCCGCGTTTATTG
Yersinia_pestis_FV1_2001                 GCCAGCGGGTGGGGATTGCCCGTGCGCTGGCTGTCGATCCGCGTTTATTG
Yersinia_pestis_Harbin35_1940            GCCAGCGGGTGGGGATTGCCCGTGCGCTGGCTGTCGATCCGCGTTTATTG
Yersinia_pestis_India195_NNNN            GCCAGCGGGTGGGGATTGCCCGTGCGCTGGCTGTCGATCCGCGTTTATTG
Yersinia_pestis_IP275_1995               GCCAGCGGGTGGGGATTGCCCGTGCGCTGGCTGTCGATCCGCGTTTATTG
Yersinia_pestis_Java_D88_NNNN            GCCAGCGGGTGGGGATTGCCCGTGCGCTGGCTGTCGATCCGCGTTTATTG
Yersinia_pestis_K1973002_1973            GCCAGCGGGTGGGGATTGCCCGTGCGCTGGCTGTCGATCCGCGTTTATTG
Yersinia_pestis_KIM_10_1968              GCCAGCGGGTGGGGATTGCCCGTGCGCTGGCTGTCGATCCGCGTTTATTG
Yersinia_pestis_Kimberly_D17_NNNN        GCCAGCGGGTGGGGATTGCCCGTGCGCTGGCTGTCGATCCGCGTTTATTG
Yersinia_pestis_KIM_D27_1_1968           GCCAGCGGGTGGGGATTGCCCGTGCGCTGGCTGTCGATCCGCGTTTATTG
Yersinia_pestis_KIM_D27_2_1968           GCCAGCGGGTGGGGATTGCCCGTGCGCTGGCTGTCGATCCGCGTTTATTG
Yersinia_pestis_KUMA_D11_NNNN            GCCAGCGGGTGGGGATTGCCCGTGCGCTGGCTGTCGATCCGCGTTTATTG
Yersinia_pestis_MG05_1020_2005           GCCAGCGGGTGGGGATTGCCCGTGCGCTGGCTGTCGATCCGCGTTTATTG
Yersinia_pestis_Microtus_91001_1970      GCCAGCGGGTGGGGATTGCCCGTGCGCTGGCTGTCGATCCGCGTTTATTG
Yersinia_pestis_Nepal516_1967            GCCAGCGGGTGGGGATTGCCCGTGCGCTGGCTGTCGATCCGCGTTTATTG
Yersinia_pestis_Pestoides_A_1960         GCCAGCGGGTGGGGATTGCCCGTGCGCTGGCTGTCGATCCGCGTTTATTG
Yersinia_pestis_Pestoides_F_NNNN         GCCAGCGGGTGGGGATTGCCCGTGCGCTGGCTGTCGATCCGCGTTTATTG
Yersinia_pestis_PEXU2_1966               GCCAGCGGGTGGGGATTGCCCGTGCGCTGGCTGTCGATCCGCGTTTATTG
Yersinia_pestis_TS_D5_NNNN               GCCAGCGGGTGGGGATTGCCCGTGCGCTGGCTGTCGATCCGCGTTTATTG
Yersinia_pestis_UG05_045_2005            GCCAGCGGGTGGGGATTGCCCGTGCGCTGGCTGTCGATCCGCGTTTATTG
Yersinia_pestis_V_6486_NNNN              GCCAGCGGGTGGGGATTGCCCGTGCGCTGGCTGTCGATCCGCGTTTATTG
Yersinia_pestis_Z176003_1976             GCCAGCGGGTGGGGATTGCCCGTGCGCTGGCTGTCGATCCGCGTTTATTG
Yersinia_pseudotuberculosis_IP31758_1966 GCCAGCGGGTGGGGATTGCCCGTGCGCTGGCTGTCGATCCGCGTTTATTG

Yersinia_pestis_1866_NNNN                CTACTGGATGAACCTTTTGGTGCGTTGGATGCTTTTACCCGTGAGCAGAT
Yersinia_pestis_1901b_1983               CTACTGGATGAACCTTTTGGTGCGTTGGATGCTTTTACCCGTGAGCAGAT
Yersinia_pestis_2055_1998                CTACTGGATGAACCTTTTGGTGCGTTGGATGCTTTTACCCGTGAGCAGAT
Yersinia_pestis_2106_2001                CTACTGGATGAACCTTTTGGTGCGTTGGATGCTTTTACCCGTGAGCAGAT
Yersinia_pestis_2772_1984                CTACTGGATGAACCTTTTGGTGCGTTGGATGCTTTTACCCGTGAGCAGAT
Yersinia_pestis_2965_1995                CTACTGGATGAACCTTTTGGTGCGTTGGATGCTTTTACCCGTGAGCAGAT
Yersinia_pestis_3357_1999                CTACTGGATGAACCTTTTGGTGCGTTGGATGCTTTTACCCGTGAGCAGAT
Yersinia_pestis_4139_1995                CTACTGGATGAACCTTTTGGTGCGTTGGATGCTTTTACCCGTGAGCAGAT
Yersinia_pestis_4412_1991                CTACTGGATGAACCTTTTGGTGCGTTGGATGCTTTTACCCGTGAGCAGAT
Yersinia_pestis_4954_1987                CTACTGGATGAACCTTTTGGTGCGTTGGATGCTTTTACCCGTGAGCAGAT
Yersinia_pestis_8607116_NNNN             CTACTGGATGAACCTTTTGGTGCGTTGGATGCTTTTACCCGTGAGCAGAT
Yersinia_pestis_A1122_1939               CTACTGGATGAACCTTTTGGTGCGTTGGATGCTTTTACCCGTGAGCAGAT
Yersinia_pestis_Angola_NNNN              CTACTGGATGAACCTTTTGGTGCGTTGGATGCTTTTACCCGTGAGCAGAT
Yersinia_pestis_Antiqua_1965             CTACTGGATGAACCTTTTGGTGCGTTGGATGCTTTTACCCGTGAGCAGAT
Yersinia_pestis_AS_200900596_2009        CTACTGGATGAACCTTTTGGTGCGTTGGATGCTTTTACCCGTGAGCAGAT
Yersinia_pestis_AS_200901509_2009        CTACTGGATGAACCTTTTGGTGCGTTGGATGCTTTTACCCGTGAGCAGAT
Yersinia_pestis_AS_2509_2004             CTACTGGATGAACCTTTTGGTGCGTTGGATGCTTTTACCCGTGAGCAGAT
Yersinia_pestis_B42003004_2003           CTACTGGATGAACCTTTTGGTGCGTTGGATGCTTTTACCCGTGAGCAGAT
Yersinia_pestis_CA88_4125_1988           CTACTGGATGAACCTTTTGGTGCGTTGGATGCTTTTACCCGTGAGCAGAT
Yersinia_pestis_CO92_1992                CTACTGGATGAACCTTTTGGTGCGTTGGATGCTTTTACCCGTGAGCAGAT
Yersinia_pestis_D106004_2006             CTACTGGATGAACCTTTTGGTGCGTTGGATGCTTTTACCCGTGAGCAGAT
Yersinia_pestis_D182038_1982             CTACTGGATGAACCTTTTGGTGCGTTGGATGCTTTTACCCGTGAGCAGAT
Yersinia_pestis_E1979001_1979            CTACTGGATGAACCTTTTGGTGCGTTGGATGCTTTTACCCGTGAGCAGAT
Yersinia_pestis_F1991016_1991            CTACTGGATGAACCTTTTGGTGCGTTGGATGCTTTTACCCGTGAGCAGAT
Yersinia_pestis_FV1_2001                 CTACTGGATGAACCTTTTGGTGCGTTGGATGCTTTTACCCGTGAGCAGAT
Yersinia_pestis_Harbin35_1940            CTACTGGATGAACCTTTTGGTGCGTTGGATGCTTTTACCCGTGAGCAGAT
Yersinia_pestis_India195_NNNN            CTACTGGATGAACCTTTTGGTGCGTTGGATGCTTTTACCCGTGAGCAGAT
Yersinia_pestis_IP275_1995               CTACTGGATGAACCTTTTGGTGCGTTGGATGCTTTTACCCGTGAGCAGAT
Yersinia_pestis_Java_D88_NNNN            CTACTGGATGAACCTTTTGGTGCGTTGGATGCTTTTACCCGTGAGCAGAT
Yersinia_pestis_K1973002_1973            CTACTGGATGAACCTTTTGGTGCGTTGGATGCTTTTACCCGTGAGCAGAT
Yersinia_pestis_KIM_10_1968              CTACTGGATGAACCTTTTGGTGCGTTGGATGCTTTTACCCGTGAGCAGAT
Yersinia_pestis_Kimberly_D17_NNNN        CTACTGGATGAACCTTTTGGTGCGTTGGATGCTTTTACCCGTGAGCAGAT
Yersinia_pestis_KIM_D27_1_1968           CTACTGGATGAACCTTTTGGTGCGTTGGATGCTTTTACCCGTGAGCAGAT
Yersinia_pestis_KIM_D27_2_1968           CTACTGGATGAACCTTTTGGTGCGTTGGATGCTTTTACCCGTGAGCAGAT
Yersinia_pestis_KUMA_D11_NNNN            CTACTGGATGAACCTTTTGGTGCGTTGGATGCTTTTACCCGTGAGCAGAT
Yersinia_pestis_MG05_1020_2005           CTACTGGATGAACCTTTTGGTGCGTTGGATGCTTTTACCCGTGAGCAGAT
Yersinia_pestis_Microtus_91001_1970      CTACTGGATGAACCTTTTGGTGCGTTGGATGCTTTTACCCGTGAGCAGAT
Yersinia_pestis_Nepal516_1967            CTACTGGATGAACCTTTTGGTGCGTTGGATGCTTTTACCCGTGAGCAGAT
Yersinia_pestis_Pestoides_A_1960         CTACTGGATGAACCTTTTGGTGCGTTGGATGCTTTTACCCGTGAGCAGAT
Yersinia_pestis_Pestoides_F_NNNN         CTACTGGATGAACCTTTTGGTGCGTTGGATGCTTTTACCCGTGAGCAGAT
Yersinia_pestis_PEXU2_1966               CTACTGGATGAACCTTTTGGTGCGTTGGATGCTTTTACCCGTGAGCAGAT
Yersinia_pestis_TS_D5_NNNN               CTACTGGATGAACCTTTTGGTGCGTTGGATGCTTTTACCCGTGAGCAGAT
Yersinia_pestis_UG05_045_2005            CTACTGGATGAACCTTTTGGTGCGTTGGATGCTTTTACCCGTGAGCAGAT
Yersinia_pestis_V_6486_NNNN              CTACTGGATGAACCTTTTGGTGCGTTGGATGCTTTTACCCGTGAGCAGAT
Yersinia_pestis_Z176003_1976             CTACTGGATGAACCTTTTGGTGCGTTGGATGCTTTTACCCGTGAGCAGAT
Yersinia_pseudotuberculosis_IP31758_1966 CTACTGGATGAACCTTTTGGTGCGTTGGATGCTTTTACCCGTGAGCAGAT

Yersinia_pestis_1866_NNNN                GCAAGAACTGTTGTTGACCATCTGGCGTGATACCGGCAAGCAAATTTTAC
Yersinia_pestis_1901b_1983               GCAAGAACTGTTGTTGACCATCTGGCGTGATACCGGCAAGCAAATTTTAC
Yersinia_pestis_2055_1998                GCAAGAACTGTTGTTGACCATCTGGCGTGATACCGGCAAGCAAATTTTAC
Yersinia_pestis_2106_2001                GCAAGAACTGTTGTTGACCATCTGGCGTGATACCGGCAAGCAAATTTTAC
Yersinia_pestis_2772_1984                GCAAGAACTGTTGTTGACCATCTGGCGTGATACCGGCAAGCAAATTTTAC
Yersinia_pestis_2965_1995                GCAAGAACTGTTGTTGACCATCTGGCGTGATACCGGCAAGCAAATTTTAC
Yersinia_pestis_3357_1999                GCAAGAACTGTTGTTGACCATCTGGCGTGATACCGGCAAGCAAATTTTAC
Yersinia_pestis_4139_1995                GCAAGAACTGTTGTTGACCATCTGGCGTGATACCGGCAAGCAAATTTTAC
Yersinia_pestis_4412_1991                GCAAGAACTGTTGTTGACCATCTGGCGTGATACCGGCAAGCAAATTTTAC
Yersinia_pestis_4954_1987                GCAAGAACTGTTGTTGACCATCTGGCGTGATACCGGCAAGCAAATTTTAC
Yersinia_pestis_8607116_NNNN             GCAAGAACTGTTGTTGACCATCTGGCGTGATACCGGCAAGCAAATTTTAC
Yersinia_pestis_A1122_1939               GCAAGAACTGTTGTTGACCATCTGGCGTGATACCGGCAAGCAAATTTTAC
Yersinia_pestis_Angola_NNNN              GCAAGAACTGTTGTTGACCATCTGGCGTGATACCGGCAAGCAAATTTTAC
Yersinia_pestis_Antiqua_1965             GCAAGAACTGTTGTTGACCATCTGGCGTGATACCGGCAAGCAAATTTTAC
Yersinia_pestis_AS_200900596_2009        GCAAGAACTGTTGTTGACCATCTGGCGTGATACCGGCAAGCAAATTTTAC
Yersinia_pestis_AS_200901509_2009        GCAAGAACTGTTGTTGACCATCTGGCGTGATACCGGCAAGCAAATTTTAC
Yersinia_pestis_AS_2509_2004             GCAAGAACTGTTGTTGACCATCTGGCGTGATACCGGCAAGCAAATTTTAC
Yersinia_pestis_B42003004_2003           GCAAGAACTGTTGTTGACCATCTGGCGTGATACCGGCAAGCAAATTTTAC
Yersinia_pestis_CA88_4125_1988           GCAAGAACTGTTGTTGACCATCTGGCGTGATACCGGCAAGCAAATTTTAC
Yersinia_pestis_CO92_1992                GCAAGAACTGTTGTTGACCATCTGGCGTGATACCGGCAAGCAAATTTTAC
Yersinia_pestis_D106004_2006             GCAAGAACTGTTGTTGACCATCTGGCGTGATACCGGCAAGCAAATTTTAC
Yersinia_pestis_D182038_1982             GCAAGAACTGTTGTTGACCATCTGGCGTGATACCGGCAAGCAAATTTTAC
Yersinia_pestis_E1979001_1979            GCAAGAACTGTTGTTGACCATCTGGCGTGATACCGGCAAGCAAATTTTAC
Yersinia_pestis_F1991016_1991            GCAAGAACTGTTGTTGACCATCTGGCGTGATACCGGCAAGCAAATTTTAC
Yersinia_pestis_FV1_2001                 GCAAGAACTGTTGTTGACCATCTGGCGTGATACCGGCAAGCAAATTTTAC
Yersinia_pestis_Harbin35_1940            GCAAGAACTGTTGTTGACCATCTGGCGTGATACCGGCAAGCAAATTTTAC
Yersinia_pestis_India195_NNNN            GCAAGAACTGTTGTTGACCATCTGGCGTGATACCGGCAAGCAAATTTTAC
Yersinia_pestis_IP275_1995               GCAAGAACTGTTGTTGACCATCTGGCGTGATACCGGCAAGCAAATTTTAC
Yersinia_pestis_Java_D88_NNNN            GCAAGAACTGTTGTTGACCATCTGGCGTGATACCGGCAAGCAAATTTTAC
Yersinia_pestis_K1973002_1973            GCAAGAACTGTTGTTGACCATCTGGCGTGATACCGGCAAGCAAATTTTAC
Yersinia_pestis_KIM_10_1968              GCAAGAACTGTTGTTGACCATCTGGCGTGATACCGGCAAGCAAATTTTAC
Yersinia_pestis_Kimberly_D17_NNNN        GCAAGAACTGTTGTTGACCATCTGGCGTGATACCGGCAAGCAAATTTTAC
Yersinia_pestis_KIM_D27_1_1968           GCAAGAACTGTTGTTGACCATCTGGCGTGATACCGGCAAGCAAATTTTAC
Yersinia_pestis_KIM_D27_2_1968           GCAAGAACTGTTGTTGACCATCTGGCGTGATACCGGCAAGCAAATTTTAC
Yersinia_pestis_KUMA_D11_NNNN            GCAAGAACTGTTGTTGACCATCTGGCGTGATACCGGCAAGCAAATTTTAC
Yersinia_pestis_MG05_1020_2005           GCAAGAACTGTTGTTGACCATCTGGCGTGATACCGGCAAGCAAATTTTAC
Yersinia_pestis_Microtus_91001_1970      GCAAGAACTGTTGTTGACCATCTGGCGTGATACCGGCAAGCAAATTTTAC
Yersinia_pestis_Nepal516_1967            GCAAGAACTGTTGTTGACCATCTGGCGTGATACCGGCAAGCAAATTTTAC
Yersinia_pestis_Pestoides_A_1960         GCAAGAACTGTTGTTGACCATCTGGCGTGATACCGGCAAGCAAATTTTAC
Yersinia_pestis_Pestoides_F_NNNN         GCAAGAACTGTTGTTGACCATCTGGCGTGATACCGGCAAGCAAATTTTAC
Yersinia_pestis_PEXU2_1966               GCAAGAACTGTTGTTGACCATCTGGCGTGATACCGGCAAGCAAATTTTAC
Yersinia_pestis_TS_D5_NNNN               GCAAGAACTGTTGTTGACCATCTGGCGTGATACCGGCAAGCAAATTTTAC
Yersinia_pestis_UG05_045_2005            GCAAGAACTGTTGTTGACCATCTGGCGTGATACCGGCAAGCAAATTTTAC
Yersinia_pestis_V_6486_NNNN              GCAAGAACTGTTGTTGACCATCTGGCGTGATACCGGCAAGCAAATTTTAC
Yersinia_pestis_Z176003_1976             GCAAGAACTGTTGTTGACCATCTGGCGTGATACCGGCAAGCAAATTTTAC
Yersinia_pseudotuberculosis_IP31758_1966 GCAAGAACTGTTGTTGACCATCTGGCGTGATACCGGCAAGCAAATTTTAC

Yersinia_pestis_1866_NNNN                TGATTACCCACGATATCGAAGAAGCGGTTTTCCTGGCCAGTGAGCTATTG
Yersinia_pestis_1901b_1983               TGATTACCCACGATATCGAAGAAGCGGTTTTCCTGGCCAGTGAGCTATTG
Yersinia_pestis_2055_1998                TGATTACCCACGATATCGAAGAAGCGGTTTTCCTGGCCAGTGAGCTATTG
Yersinia_pestis_2106_2001                TGATTACCCACGATATCGAAGAAGCGGTTTTCCTGGCCAGTGAGCTATTG
Yersinia_pestis_2772_1984                TGATTACCCACGATATCGAAGAAGCGGTTTTCCTGGCCAGTGAGCTATTG
Yersinia_pestis_2965_1995                TGATTACCCACGATATCGAAGAAGCGGTTTTCCTGGCCAGTGAGCTATTG
Yersinia_pestis_3357_1999                TGATTACCCACGATATCGAAGAAGCGGTTTTCCTGGCCAGTGAGCTATTG
Yersinia_pestis_4139_1995                TGATTACCCACGATATCGAAGAAGCGGTTTTCCTGGCCAGTGAGCTATTG
Yersinia_pestis_4412_1991                TGATTACCCACGATATCGAAGAAGCGGTTTTCCTGGCCAGTGAGCTATTG
Yersinia_pestis_4954_1987                TGATTACCCACGATATCGAAGAAGCGGTTTTCCTGGCCAGTGAGCTATTG
Yersinia_pestis_8607116_NNNN             TGATTACCCACGATATCGAAGAAGCGGTTTTCCTGGCCAGTGAGCTATTG
Yersinia_pestis_A1122_1939               TGATTACCCACGATATCGAAGAAGCGGTTTTCCTGGCCAGTGAGCTATTG
Yersinia_pestis_Angola_NNNN              TGATTACCCACGATATCGAAGAAGCGGTTTTCCTGGCCAGTGAGCTATTG
Yersinia_pestis_Antiqua_1965             TGATTACCCACGATATCGAAGAAGCGGTTTTCCTGGCCAGTGAGCTATTG
Yersinia_pestis_AS_200900596_2009        TGATTACCCACGATATCGAAGAAGCGGTTTTCCTGGCCAGTGAGCTATTG
Yersinia_pestis_AS_200901509_2009        TGATTACCCACGATATCGAAGAAGCGGTTTTCCTGGCCAGTGAGCTATTG
Yersinia_pestis_AS_2509_2004             TGATTACCCACGATATCGAAGAAGCGGTTTTCCTGGCCAGTGAGCTATTG
Yersinia_pestis_B42003004_2003           TGATTACCCACGATATCGAAGAAGCGGTTTTCCTGGCCAGTGAGCTATTG
Yersinia_pestis_CA88_4125_1988           TGATTACCCACGATATCGAAGAAGCGGTTTTCCTGGCCAGTGAGCTATTG
Yersinia_pestis_CO92_1992                TGATTACCCACGATATCGAAGAAGCGGTTTTCCTGGCCAGTGAGCTATTG
Yersinia_pestis_D106004_2006             TGATTACCCACGATATCGAAGAAGCGGTTTTCCTGGCCAGTGAGCTATTG
Yersinia_pestis_D182038_1982             TGATTACCCACGATATCGAAGAAGCGGTTTTCCTGGCCAGTGAGCTATTG
Yersinia_pestis_E1979001_1979            TGATTACCCACGATATCGAAGAAGCGGTTTTCCTGGCCAGTGAGCTATTG
Yersinia_pestis_F1991016_1991            TGATTACCCACGATATCGAAGAAGCGGTTTTCCTGGCCAGTGAGCTATTG
Yersinia_pestis_FV1_2001                 TGATTACCCACGATATCGAAGAAGCGGTTTTCCTGGCCAGTGAGCTATTG
Yersinia_pestis_Harbin35_1940            TGATTACCCACGATATCGAAGAAGCGGTTTTCCTGGCCAGTGAGCTATTG
Yersinia_pestis_India195_NNNN            TGATTACCCACGATATCGAAGAAGCGGTTTTCCTGGCCAGTGAGCTATTG
Yersinia_pestis_IP275_1995               TGATTACCCACGATATCGAAGAAGCGGTTTTCCTGGCCAGTGAGCTATTG
Yersinia_pestis_Java_D88_NNNN            TGATTACCCACGATATCGAAGAAGCGGTTTTCCTGGCCAGTGAGCTATTG
Yersinia_pestis_K1973002_1973            TGATTACCCACGATATCGAAGAAGCGGTTTTCCTGGCCAGTGAGCTATTG
Yersinia_pestis_KIM_10_1968              TGATTACCCACGATATCGAAGAAGCGGTTTTCCTGGCCAGTGAGCTATTG
Yersinia_pestis_Kimberly_D17_NNNN        TGATTACCCACGATATCGAAGAAGCGGTTTTCCTGGCCAGTGAGCTATTG
Yersinia_pestis_KIM_D27_1_1968           TGATTACCCACGATATCGAAGAAGCGGTTTTCCTGGCCAGTGAGCTATTG
Yersinia_pestis_KIM_D27_2_1968           TGATTACCCACGATATCGAAGAAGCGGTTTTCCTGGCCAGTGAGCTATTG
Yersinia_pestis_KUMA_D11_NNNN            TGATTACCCACGATATCGAAGAAGCGGTTTTCCTGGCCAGTGAGCTATTG
Yersinia_pestis_MG05_1020_2005           TGATTACCCACGATATCGAAGAAGCGGTTTTCCTGGCCAGTGAGCTATTG
Yersinia_pestis_Microtus_91001_1970      TGATTACCCACGATATCGAAGAAGCGGTTTTCCTGGCCAGTGAGCTATTG
Yersinia_pestis_Nepal516_1967            TGATTACCCACGATATCGAAGAAGCGGTTTTCCTGGCCAGTGAGCTATTG
Yersinia_pestis_Pestoides_A_1960         TGATTACCCACGATATCGAAGAAGCGGTTTTCCTGGCCAGTGAGCTATTG
Yersinia_pestis_Pestoides_F_NNNN         TGATTACCCACGATATCGAAGAAGCGGTTTTCCTGGCCAGTGAGCTATTG
Yersinia_pestis_PEXU2_1966               TGATTACCCACGATATCGAAGAAGCGGTTTTCCTGGCCAGTGAGCTATTG
Yersinia_pestis_TS_D5_NNNN               TGATTACCCACGATATCGAAGAAGCGGTTTTCCTGGCCAGTGAGCTATTG
Yersinia_pestis_UG05_045_2005            TGATTACCCACGATATCGAAGAAGCGGTTTTCCTGGCCAGTGAGCTATTG
Yersinia_pestis_V_6486_NNNN              TGATTACCCACGATATCGAAGAAGCGGTTTTCCTGGCCAGTGAGCTATTG
Yersinia_pestis_Z176003_1976             TGATTACCCACGATATCGAAGAAGCGGTTTTCCTGGCCAGTGAGCTATTG
Yersinia_pseudotuberculosis_IP31758_1966 TGATTACCCACGATATCGAAGAAGCGGTTTTCCTGGCCAGTGAGCTATTG

Yersinia_pestis_1866_NNNN                CTGCTATCGCCAGGGCCAGGGCAGGTGGTTGAACGGTTGTCTCTGAATTT
Yersinia_pestis_1901b_1983               CTGCTATCGCCAGGGCCAGGGCAGGTGGTTGAACGGTTGTCTCTGAATTT
Yersinia_pestis_2055_1998                CTGCTATCGCCAGGGCCAGGGCAGGTGGTTGAACGGTTGTCTCTGAATTT
Yersinia_pestis_2106_2001                CTGCTATCGCCAGGGCCAGGGCAGGTGGTTGAACGGTTGTCTCTGAATTT
Yersinia_pestis_2772_1984                CTGCTATCGCCAGGGCCAGGGCAGGTGGTTGAACGGTTGTCTCTGAATTT
Yersinia_pestis_2965_1995                CTGCTATCGCCAGGGCCAGGGCAGGTGGTTGAACGGTTGTCTCTGAATTT
Yersinia_pestis_3357_1999                CTGCTATCGCCAGGGCCAGGGCAGGTGGTTGAACGGTTGTCTCTGAATTT
Yersinia_pestis_4139_1995                CTGCTATCGCCAGGGCCAGGGCAGGTGGTTGAACGGTTGTCTCTGAATTT
Yersinia_pestis_4412_1991                CTGCTATCGCCAGGGCCAGGGCAGGTGGTTGAACGGTTGTCTCTGAATTT
Yersinia_pestis_4954_1987                CTGCTATCGCCAGGGCCAGGGCAGGTGGTTGAACGGTTGTCTCTGAATTT
Yersinia_pestis_8607116_NNNN             CTGCTATCGCCAGGGCCAGGGCAGGTGGTTGAACGGTTGTCTCTGAATTT
Yersinia_pestis_A1122_1939               CTGCTATCGCCAGGGCCAGGGCAGGTGGTTGAACGGTTGTCTCTGAATTT
Yersinia_pestis_Angola_NNNN              CTGCTATCGCCAGGGCCAGGGCAGGTGGTTGAACGGTTGTCTCTGAATTT
Yersinia_pestis_Antiqua_1965             CTGCTATCGCCAGGGCCAGGGCAGGTGGTTGAACGGTTGTCTCTGAATTT
Yersinia_pestis_AS_200900596_2009        CTGCTATCGCCAGGGCCAGGGCAGGTGGTTGAACGGTTGTCTCTGAATTT
Yersinia_pestis_AS_200901509_2009        CTGCTATCGCCAGGGCCAGGGCAGGTGGTTGAACGGTTGTCTCTGAATTT
Yersinia_pestis_AS_2509_2004             CTGCTATCGCCAGGGCCAGGGCAGGTGGTTGAACGGTTGTCTCTGAATTT
Yersinia_pestis_B42003004_2003           CTGCTATCGCCAGGGCCAGGGCAGGTGGTTGAACGGTTGTCTCTGAATTT
Yersinia_pestis_CA88_4125_1988           CTGCTATCGCCAGGGCCAGGGCAGGTGGTTGAACGGTTGTCTCTGAATTT
Yersinia_pestis_CO92_1992                CTGCTATCGCCAGGGCCAGGGCAGGTGGTTGAACGGTTGTCTCTGAATTT
Yersinia_pestis_D106004_2006             CTGCTATCGCCAGGGCCAGGGCAGGTGGTTGAACGGTTGTCTCTGAATTT
Yersinia_pestis_D182038_1982             CTGCTATCGCCAGGGCCAGGGCAGGTGGTTGAACGGTTGTCTCTGAATTT
Yersinia_pestis_E1979001_1979            CTGCTATCGCCAGGGCCAGGGCAGGTGGTTGAACGGTTGTCTCTGAATTT
Yersinia_pestis_F1991016_1991            CTGCTATCGCCAGGGCCAGGGCAGGTGGTTGAACGGTTGTCTCTGAATTT
Yersinia_pestis_FV1_2001                 CTGCTATCGCCAGGGCCAGGGCAGGTGGTTGAACGGTTGTCTCTGAATTT
Yersinia_pestis_Harbin35_1940            CTGCTATCGCCAGGGCCAGGGCAGGTGGTTGAACGGTTGTCTCTGAATTT
Yersinia_pestis_India195_NNNN            CTGCTATCGCCAGGGCCAGGGCAGGTGGTTGAACGGTTGTCTCTGAATTT
Yersinia_pestis_IP275_1995               CTGCTATCGCCAGGGCCAGGGCAGGTGGTTGAACGGTTGTCTCTGAATTT
Yersinia_pestis_Java_D88_NNNN            CTGCTATCGCCAGGGCCAGGGCAGGTGGTTGAACGGTTGTCTCTGAATTT
Yersinia_pestis_K1973002_1973            CTGCTATCGCCAGGGCCAGGGCAGGTGGTTGAACGGTTGTCTCTGAATTT
Yersinia_pestis_KIM_10_1968              CTGCTATCGCCAGGGCCAGGGCAGGTGGTTGAACGGTTGTCTCTGAATTT
Yersinia_pestis_Kimberly_D17_NNNN        CTGCTATCGCCAGGGCCAGGGCAGGTGGTTGAACGGTTGTCTCTGAATTT
Yersinia_pestis_KIM_D27_1_1968           CTGCTATCGCCAGGGCCAGGGCAGGTGGTTGAACGGTTGTCTCTGAATTT
Yersinia_pestis_KIM_D27_2_1968           CTGCTATCGCCAGGGCCAGGGCAGGTGGTTGAACGGTTGTCTCTGAATTT
Yersinia_pestis_KUMA_D11_NNNN            CTGCTATCGCCAGGGCCAGGGCAGGTGGTTGAACGGTTGTCTCTGAATTT
Yersinia_pestis_MG05_1020_2005           CTGCTATCGCCAGGGCCAGGGCAGGTGGTTGAACGGTTGTCTCTGAATTT
Yersinia_pestis_Microtus_91001_1970      CTGCTATCGCCAGGGCCAGGGCAGGTGGTTGAACGGTTGTCTCTGAATTT
Yersinia_pestis_Nepal516_1967            CTGCTATCGCCAGGGCCAGGGCAGGTGGTTGAACGGTTGTCTCTGAATTT
Yersinia_pestis_Pestoides_A_1960         CTGCTATCGCCAGGGCCAGGGCAGGTGGTTGAACGGTTGTCTCTGAATTT
Yersinia_pestis_Pestoides_F_NNNN         CTGCTATCGCCAGGGCCAGGGCAGGTGGTTGAACGGTTGTCTCTGAATTT
Yersinia_pestis_PEXU2_1966               CTGCTATCGCCAGGGCCAGGGCAGGTGGTTGAACGGTTGTCTCTGAATTT
Yersinia_pestis_TS_D5_NNNN               CTGCTATCGCCAGGGCCAGGGCAGGTGGTTGAACGGTTGTCTCTGAATTT
Yersinia_pestis_UG05_045_2005            CTGCTATCGCCAGGGCCAGGGCAGGTGGTTGAACGGTTGTCTCTGAATTT
Yersinia_pestis_V_6486_NNNN              CTGCTATCGCCAGGGCCAGGGCAGGTGGTTGAACGGTTGTCTCTGAATTT
Yersinia_pestis_Z176003_1976             CTGCTATCGCCAGGGCCAGGGCAGGTGGTTGAACGGTTGTCTCTGAATTT
Yersinia_pseudotuberculosis_IP31758_1966 CTGCTATCGCCAGGGCCAGGGCAGGTGGTTGAACGGTTGTCTCTGAATTT

Yersinia_pestis_1866_NNNN                TGGTCAACGCTATGCCGAGGGTGAACCTTGCCGTGCTATTAAGTCGGATC
Yersinia_pestis_1901b_1983               TGGTCAACGCTATGCCGAGGGTGAACCTTGCCGTGCTATTAAGTCGGATC
Yersinia_pestis_2055_1998                TGGTCAACGCTATGCCGAGGGTGAACCTTGCCGTGCTATTAAGTCGGATC
Yersinia_pestis_2106_2001                TGGTCAACGCTATGCCGAGGGTGAACCTTGCCGTGCTATTAAGTCGGATC
Yersinia_pestis_2772_1984                TGGTCAACGCTATGCCGAGGGTGAACCTTGCCGTGCTATTAAGTCGGATC
Yersinia_pestis_2965_1995                TGGTCAACGCTATGCCGAGGGTGAACCTTGCCGTGCTATTAAGTCGGATC
Yersinia_pestis_3357_1999                TGGTCAACGCTATGCCGAGGGTGAACCTTGCCGTGCTATTAAGTCGGATC
Yersinia_pestis_4139_1995                TGGTCAACGCTATGCCGAGGGTGAACCTTGCCGTGCTATTAAGTCGGATC
Yersinia_pestis_4412_1991                TGGTCAACGCTATGCCGAGGGTGAACCTTGCCGTGCTATTAAGTCGGATC
Yersinia_pestis_4954_1987                TGGTCAACGCTATGCCGAGGGTGAACCTTGCCGTGCTATTAAGTCGGATC
Yersinia_pestis_8607116_NNNN             TGGTCAACGCTATGCCGAGGGTGAACCTTGCCGTGCTATTAAGTCGGATC
Yersinia_pestis_A1122_1939               TGGTCAACGCTATGCCGAGGGTGAACCTTGCCGTGCTATTAAGTCGGATC
Yersinia_pestis_Angola_NNNN              TGGTCAACGCTATGCCGAGGGTGAACCTTGCCGTGCTATTAAGTCGGATC
Yersinia_pestis_Antiqua_1965             TGGTCAACGCTATGCCGAGGGTGAACCTTGCCGTGCTATTAAGTCGGATC
Yersinia_pestis_AS_200900596_2009        TGGTCAACGCTATGCCGAGGGTGAACCTTGCCGTGCTATTAAGTCGGATC
Yersinia_pestis_AS_200901509_2009        TGGTCAACGCTATGCCGAGGGTGAACCTTGCCGTGCTATTAAGTCGGATC
Yersinia_pestis_AS_2509_2004             TGGTCAACGCTATGCCGAGGGTGAACCTTGCCGTGCTATTAAGTCGGATC
Yersinia_pestis_B42003004_2003           TGGTCAACGCTATGCCGAGGGTGAACCTTGCCGTGCTATTAAGTCGGATC
Yersinia_pestis_CA88_4125_1988           TGGTCAACGCTATGCCGAGGGTGAACCTTGCCGTGCTATTAAGTCGGATC
Yersinia_pestis_CO92_1992                TGGTCAACGCTATGCCGAGGGTGAACCTTGCCGTGCTATTAAGTCGGATC
Yersinia_pestis_D106004_2006             TGGTCAACGCTATGCCGAGGGTGAACCTTGCCGTGCTATTAAGTCGGATC
Yersinia_pestis_D182038_1982             TGGTCAACGCTATGCCGAGGGTGAACCTTGCCGTGCTATTAAGTCGGATC
Yersinia_pestis_E1979001_1979            TGGTCAACGCTATGCCGAGGGTGAACCTTGCCGTGCTATTAAGTCGGATC
Yersinia_pestis_F1991016_1991            TGGTCAACGCTATGCCGAGGGTGAACCTTGCCGTGCTATTAAGTCGGATC
Yersinia_pestis_FV1_2001                 TGGTCAACGCTATGCCGAGGGTGAACCTTGCCGTGCTATTAAGTCGGATC
Yersinia_pestis_Harbin35_1940            TGGTCAACGCTATGCCGAGGGTGAACCTTGCCGTGCTATTAAGTCGGATC
Yersinia_pestis_India195_NNNN            TGGTCAACGCTATGCCGAGGGTGAACCTTGCCGTGCTATTAAGTCGGATC
Yersinia_pestis_IP275_1995               TGGTCAACGCTATGCCGAGGGTGAACCTTGCCGTGCTATTAAGTCGGATC
Yersinia_pestis_Java_D88_NNNN            TGGTCAACGCTATGCCGAGGGTGAACCTTGCCGTGCTATTAAGTCGGATC
Yersinia_pestis_K1973002_1973            TGGTCAACGCTATGCCGAGGGTGAACCTTGCCGTGCTATTAAGTCGGATC
Yersinia_pestis_KIM_10_1968              TGGTCAACGCTATGCCGAGGGTGAACCTTGCCGTGCTATTAAGTCGGATC
Yersinia_pestis_Kimberly_D17_NNNN        TGGTCAACGCTATGCCGAGGGTGAACCTTGCCGTGCTATTAAGTCGGATC
Yersinia_pestis_KIM_D27_1_1968           TGGTCAACGCTATGCCGAGGGTGAACCTTGCCGTGCTATTAAGTCGGATC
Yersinia_pestis_KIM_D27_2_1968           TGGTCAACGCTATGCCGAGGGTGAACCTTGCCGTGCTATTAAGTCGGATC
Yersinia_pestis_KUMA_D11_NNNN            TGGTCAACGCTATGCCGAGGGTGAACCTTGCCGTGCTATTAAGTCGGATC
Yersinia_pestis_MG05_1020_2005           TGGTCAACGCTATGCCGAGGGTGAACCTTGCCGTGCTATTAAGTCGGATC
Yersinia_pestis_Microtus_91001_1970      TGGTCAACGCTATGCCGAGGGTGAACCTTGCCGTGCTATTAAGTCGGATC
Yersinia_pestis_Nepal516_1967            TGGTCAACGCTATGCCGAGGGTGAACCTTGCCGTGCTATTAAGTCGGATC
Yersinia_pestis_Pestoides_A_1960         TGGTCAACGCTATGCCGAGGGTGAACCTTGCCGTGCTATTAAGTCGGATC
Yersinia_pestis_Pestoides_F_NNNN         TGGTCAACGCTATGCCGAGGGTGAACCTTGCCGTGCTATTAAGTCGGATC
Yersinia_pestis_PEXU2_1966               TGGTCAACGCTATGCCGAGGGTGAACCTTGCCGTGCTATTAAGTCGGATC
Yersinia_pestis_TS_D5_NNNN               TGGTCAACGCTATGCCGAGGGTGAACCTTGCCGTGCTATTAAGTCGGATC
Yersinia_pestis_UG05_045_2005            TGGTCAACGCTATGCCGAGGGTGAACCTTGCCGTGCTATTAAGTCGGATC
Yersinia_pestis_V_6486_NNNN              TGGTCAACGCTATGCCGAGGGTGAACCTTGCCGTGCTATTAAGTCGGATC
Yersinia_pestis_Z176003_1976             TGGTCAACGCTATGCCGAGGGTGAACCTTGCCGTGCTATTAAGTCGGATC
Yersinia_pseudotuberculosis_IP31758_1966 TGGTCAACGCTATGCCGAGGGTGAACCTTGCCGTGCTATTAAGTCGGATC

Yersinia_pestis_1866_NNNN                CTGAATTTATCGCCCGCCGTGAAGACGTGTTGGGTAAAGTCTTCCAACAG
Yersinia_pestis_1901b_1983               CTGAATTTATCGCCCGCCGTGAAGACGTGTTGGGTAAAGTCTTCCAACAG
Yersinia_pestis_2055_1998                CTGAATTTATCGCCCGCCGTGAAGACGTGTTGGGTAAAGTCTTCCAACAG
Yersinia_pestis_2106_2001                CTGAATTTATCGCCCGCCGTGAAGACGTGTTGGGTAAAGTCTTCCAACAG
Yersinia_pestis_2772_1984                CTGAATTTATCGCCCGCCGTGAAGACGTGTTGGGTAAAGTCTTCCAACAG
Yersinia_pestis_2965_1995                CTGAATTTATCGCCCGCCGTGAAGACGTGTTGGGTAAAGTCTTCCAACAG
Yersinia_pestis_3357_1999                CTGAATTTATCGCCCGCCGTGAAGACGTGTTGGGTAAAGTCTTCCAACAG
Yersinia_pestis_4139_1995                CTGAATTTATCGCCCGCCGTGAAGACGTGTTGGGTAAAGTCTTCCAACAG
Yersinia_pestis_4412_1991                CTGAATTTATCGCCCGCCGTGAAGACGTGTTGGGTAAAGTCTTCCAACAG
Yersinia_pestis_4954_1987                CTGAATTTATCGCCCGCCGTGAAGACGTGTTGGGTAAAGTCTTCCAACAG
Yersinia_pestis_8607116_NNNN             CTGAATTTATCGCCCGCCGTGAAGACGTGTTGGGTAAAGTCTTCCAACAG
Yersinia_pestis_A1122_1939               CTGAATTTATCGCCCGCCGTGAAGACGTGTTGGGTAAAGTCTTCCAACAG
Yersinia_pestis_Angola_NNNN              CTGAATTTATCGCCCGCCGTGAAGACGTGTTGGGTAAAGTCTTCCAACAG
Yersinia_pestis_Antiqua_1965             CTGAATTTATCGCCCGCCGTGAAGACGTGTTGGGTAAAGTCTTCCAACAG
Yersinia_pestis_AS_200900596_2009        CTGAATTTATCGCCCGCCGTGAAGACGTGTTGGGTAAAGTCTTCCAACAG
Yersinia_pestis_AS_200901509_2009        CTGAATTTATCGCCCGCCGTGAAGACGTGTTGGGTAAAGTCTTCCAACAG
Yersinia_pestis_AS_2509_2004             CTGAATTTATCGCCCGCCGTGAAGACGTGTTGGGTAAAGTCTTCCAACAG
Yersinia_pestis_B42003004_2003           CTGAATTTATCGCCCGCCGTGAAGACGTGTTGGGTAAAGTCTTCCAACAG
Yersinia_pestis_CA88_4125_1988           CTGAATTTATCGCCCGCCGTGAAGACGTGTTGGGTAAAGTCTTCCAACAG
Yersinia_pestis_CO92_1992                CTGAATTTATCGCCCGCCGTGAAGACGTGTTGGGTAAAGTCTTCCAACAG
Yersinia_pestis_D106004_2006             CTGAATTTATCGCCCGCCGTGAAGACGTGTTGGGTAAAGTCTTCCAACAG
Yersinia_pestis_D182038_1982             CTGAATTTATCGCCCGCCGTGAAGACGTGTTGGGTAAAGTCTTCCAACAG
Yersinia_pestis_E1979001_1979            CTGAATTTATCGCCCGCCGTGAAGACGTGTTGGGTAAAGTCTTCCAACAG
Yersinia_pestis_F1991016_1991            CTGAATTTATCGCCCGCCGTGAAGACGTGTTGGGTAAAGTCTTCCAACAG
Yersinia_pestis_FV1_2001                 CTGAATTTATCGCCCGCCGTGAAGACGTGTTGGGTAAAGTCTTCCAACAG
Yersinia_pestis_Harbin35_1940            CTGAATTTATCGCCCGCCGTGAAGACGTGTTGGGTAAAGTCTTCCAACAG
Yersinia_pestis_India195_NNNN            CTGAATTTATCGCCCGCCGTGAAGACGTGTTGGGTAAAGTCTTCCAACAG
Yersinia_pestis_IP275_1995               CTGAATTTATCGCCCGCCGTGAAGACGTGTTGGGTAAAGTCTTCCAACAG
Yersinia_pestis_Java_D88_NNNN            CTGAATTTATCGCCCGCCGTGAAGACGTGTTGGGTAAAGTCTTCCAACAG
Yersinia_pestis_K1973002_1973            CTGAATTTATCGCCCGCCGTGAAGACGTGTTGGGTAAAGTCTTCCAACAG
Yersinia_pestis_KIM_10_1968              CTGAATTTATCGCCCGCCGTGAAGACGTGTTGGGTAAAGTCTTCCAACAG
Yersinia_pestis_Kimberly_D17_NNNN        CTGAATTTATCGCCCGCCGTGAAGACGTGTTGGGTAAAGTCTTCCAACAG
Yersinia_pestis_KIM_D27_1_1968           CTGAATTTATCGCCCGCCGTGAAGACGTGTTGGGTAAAGTCTTCCAACAG
Yersinia_pestis_KIM_D27_2_1968           CTGAATTTATCGCCCGCCGTGAAGACGTGTTGGGTAAAGTCTTCCAACAG
Yersinia_pestis_KUMA_D11_NNNN            CTGAATTTATCGCCCGCCGTGAAGACGTGTTGGGTAAAGTCTTCCAACAG
Yersinia_pestis_MG05_1020_2005           CTGAATTTATCGCCCGCCGTGAAGACGTGTTGGGTAAAGTCTTCCAACAG
Yersinia_pestis_Microtus_91001_1970      CTGAATTTATCGCCCGCCGTGAAGACGTGTTGGGTAAAGTCTTCCAACAG
Yersinia_pestis_Nepal516_1967            CTGAATTTATCGCCCGCCGTGAAGACGTGTTGGGTAAAGTCTTCCAACAG
Yersinia_pestis_Pestoides_A_1960         CTGAATTTATCGCCCGCCGTGAAGACGTGTTGGGTAAAGTCTTCCAACAG
Yersinia_pestis_Pestoides_F_NNNN         CTGAATTTATCGCCCGCCGTGAAGACGTGTTGGGTAAAGTCTTCCAACAG
Yersinia_pestis_PEXU2_1966               CTGAATTTATCGCCCGCCGTGAAGACGTGTTGGGTAAAGTCTTCCAACAG
Yersinia_pestis_TS_D5_NNNN               CTGAATTTATCGCCCGCCGTGAAGACGTGTTGGGTAAAGTCTTCCAACAG
Yersinia_pestis_UG05_045_2005            CTGAATTTATCGCCCGCCGTGAAGACGTGTTGGGTAAAGTCTTCCAACAG
Yersinia_pestis_V_6486_NNNN              CTGAATTTATCGCCCGCCGTGAAGACGTGTTGGGTAAAGTCTTCCAACAG
Yersinia_pestis_Z176003_1976             CTGAATTTATCGCCCGCCGTGAAGACGTGTTGGGTAAAGTCTTCCAACAG
Yersinia_pseudotuberculosis_IP31758_1966 CTGAATTTATCGCCCGCCGTGAAGACGTGTTGGGTAAAGTCTTCCAACAG

Yersinia_pestis_1866_NNNN                CGGGAGGTGTTGATATGAGCCTGCACAGTACGTTACGTAATCAGGCGATT
Yersinia_pestis_1901b_1983               CGGGAGGTGTTGATATGAGCCTGCACAGTACGTTACGTAATCAGGCGATT
Yersinia_pestis_2055_1998                CGGGAGGTGTTGATATGAGCCTGCACAGTACGTTACGTAATCAGGCGATT
Yersinia_pestis_2106_2001                CGGGAGGTGTTGATATGAGCCTGCACAGTACGTTACGTAATCAGGCGATT
Yersinia_pestis_2772_1984                CGGGAGGTGTTGATATGAGCCTGCACAGTACGTTACGTAATCAGGCGATT
Yersinia_pestis_2965_1995                CGGGAGGTGTTGATATGAGCCTGCACAGTACGTTACGTAATCAGGCGATT
Yersinia_pestis_3357_1999                CGGGAGGTGTTGATATGAGCCTGCACAGTACGTTACGTAATCAGGCGATT
Yersinia_pestis_4139_1995                CGGGAGGTGTTGATATGAGCCTGCACAGTACGTTACGTAATCAGGCGATT
Yersinia_pestis_4412_1991                CGGGAGGTGTTGATATGAGCCTGCACAGTACGTTACGTAATCAGGCGATT
Yersinia_pestis_4954_1987                CGGGAGGTGTTGATATGAGCCTGCACAGTACGTTACGTAATCAGGCGATT
Yersinia_pestis_8607116_NNNN             CGGGAGGTGTTGATATGAGCCTGCACAGTACGTTACGTAATCAGGCGATT
Yersinia_pestis_A1122_1939               CGGGAGGTGTTGATATGAGCCTGCACAGTACGTTACGTAATCAGGCGATT
Yersinia_pestis_Angola_NNNN              CGGGAGGTGTTGATATGAGCCTGCACAGTACGTTACGTAATCAGGCGATT
Yersinia_pestis_Antiqua_1965             CGGGAGGTGTTGATATGAGCCTGCACAGTACGTTACGTAATCAGGCGATT
Yersinia_pestis_AS_200900596_2009        CGGGAGGTGTTGATATGAGCCTGCACAGTACGTTACGTAATCAGGCGATT
Yersinia_pestis_AS_200901509_2009        CGGGAGGTGTTGATATGAGCCTGCACAGTACGTTACGTAATCAGGCGATT
Yersinia_pestis_AS_2509_2004             CGGGAGGTGTTGATATGAGCCTGCACAGTACGTTACGTAATCAGGCGATT
Yersinia_pestis_B42003004_2003           CGGGAGGTGTTGATATGAGCCTGCACAGTACGTTACGTAATCAGGCGATT
Yersinia_pestis_CA88_4125_1988           CGGGAGGTGTTGATATGAGCCTGCACAGTACGTTACGTAATCAGGCGATT
Yersinia_pestis_CO92_1992                CGGGAGGTGTTGATATGAGCCTGCACAGTACGTTACGTAATCAGGCGATT
Yersinia_pestis_D106004_2006             CGGGAGGTGTTGATATGAGCCTGCACAGTACGTTACGTAATCAGGCGATT
Yersinia_pestis_D182038_1982             CGGGAGGTGTTGATATGAGCCTGCACAGTACGTTACGTAATCAGGCGATT
Yersinia_pestis_E1979001_1979            CGGGAGGTGTTGATATGAGCCTGCACAGTACGTTACGTAATCAGGCGATT
Yersinia_pestis_F1991016_1991            CGGGAGGTGTTGATATGAGCCTGCACAGTACGTTACGTAATCAGGCGATT
Yersinia_pestis_FV1_2001                 CGGGAGGTGTTGATATGAGCCTGCACAGTACGTTACGTAATCAGGCGATT
Yersinia_pestis_Harbin35_1940            CGGGAGGTGTTGATATGAGCCTGCACAGTACGTTACGTAATCAGGCGATT
Yersinia_pestis_India195_NNNN            CGGGAGGTGTTGATATGAGCCTGCACAGTACGTTACGTAATCAGGCGATT
Yersinia_pestis_IP275_1995               CGGGAGGTGTTGATATGAGCCTGCACAGTACGTTACGTAATCAGGCGATT
Yersinia_pestis_Java_D88_NNNN            CGGGAGGTGTTGATATGAGCCTGCACAGTACGTTACGTAATCAGGCGATT
Yersinia_pestis_K1973002_1973            CGGGAGGTGTTGATATGAGCCTGCACAGTACGTTACGTAATCAGGCGATT
Yersinia_pestis_KIM_10_1968              CGGGAGGTGTTGATATGAGCCTGCACAGTACGTTACGTAATCAGGCGATT
Yersinia_pestis_Kimberly_D17_NNNN        CGGGAGGTGTTGATATGAGCCTGCACAGTACGTTACGTAATCAGGCGATT
Yersinia_pestis_KIM_D27_1_1968           CGGGAGGTGTTGATATGAGCCTGCACAGTACGTTACGTAATCAGGCGATT
Yersinia_pestis_KIM_D27_2_1968           CGGGAGGTGTTGATATGAGCCTGCACAGTACGTTACGTAATCAGGCGATT
Yersinia_pestis_KUMA_D11_NNNN            CGGGAGGTGTTGATATGAGCCTGCACAGTACGTTACGTAATCAGGCGATT
Yersinia_pestis_MG05_1020_2005           CGGGAGGTGTTGATATGAGCCTGCACAGTACGTTACGTAATCAGGCGATT
Yersinia_pestis_Microtus_91001_1970      CGGGAGGTGTTGATATGAGCCTGCACAGTACGTTACGTAATCAGGCGATT
Yersinia_pestis_Nepal516_1967            CGGGAGGTGTTGATATGAGCCTGCACAGTACGTTACGTAATCAGGCGATT
Yersinia_pestis_Pestoides_A_1960         CGGGAGGTGTTGATATGAGCCTGCACAGTACGTTACGTAATCAGGCGATT
Yersinia_pestis_Pestoides_F_NNNN         CGGGAGGTGTTGATATGAGCCTGCACAGTACGTTACGTAATCAGGCGATT
Yersinia_pestis_PEXU2_1966               CGGGAGGTGTTGATATGAGCCTGCACAGTACGTTACGTAATCAGGCGATT
Yersinia_pestis_TS_D5_NNNN               CGGGAGGTGTTGATATGAGCCTGCACAGTACGTTACGTAATCAGGCGATT
Yersinia_pestis_UG05_045_2005            CGGGAGGTGTTGATATGAGCCTGCACAGTACGTTACGTAATCAGGCGATT
Yersinia_pestis_V_6486_NNNN              CGGGAGGTGTTGATATGAGCCTGCACAGTACGTTACGTAATCAGGCGATT
Yersinia_pestis_Z176003_1976             CGGGAGGTGTTGATATGAGCCTGCACAGTACGTTACGTAATCAGGCGATT
Yersinia_pseudotuberculosis_IP31758_1966 CGGGAGGTGTTGATATGAGCCTGCACAGTACGTTACGTAATCAGGCGATT

Yersinia_pestis_1866_NNNN                AATCTGCCCGCTGCAGATGCACCGAAAAAAACGCCCCGCCGTTTACCTGC
Yersinia_pestis_1901b_1983               AATCTGCCCGCTGCAGATGCACCGAAAAAAACGCCCCGCCGTTTACCTGC
Yersinia_pestis_2055_1998                AATCTGCCCGCTGCAGATGCACCGAAAAAAACGCCCCGCCGTTTACCTGC
Yersinia_pestis_2106_2001                AATCTGCCCGCTGCAGATGCACCGAAAAAAACGCCCCGCCGTTTACCTGC
Yersinia_pestis_2772_1984                AATCTGCCCGCTGCAGATGCACCGAAAAAAACGCCCCGCCGTTTACCTGC
Yersinia_pestis_2965_1995                AATCTGCCCGCTGCAGATGCACCGAAAAAAACGCCCCGCCGTTTACCTGC
Yersinia_pestis_3357_1999                AATCTGCCCGCTGCAGATGCACCGAAAAAAACGCCCCGCCGTTTACCTGC
Yersinia_pestis_4139_1995                AATCTGCCCGCTGCAGATGCACCGAAAAAAACGCCCCGCCGTTTACCTGC
Yersinia_pestis_4412_1991                AATCTGCCCGCTGCAGATGCACCGAAAAAAACGCCCCGCCGTTTACCTGC
Yersinia_pestis_4954_1987                AATCTGCCCGCTGCAGATGCACCGAAAAAAACGCCCCGCCGTTTACCTGC
Yersinia_pestis_8607116_NNNN             AATCTGCCCGCTGCAGATGCACCGAAAAAAACGCCCCGCCGTTTACCTGC
Yersinia_pestis_A1122_1939               AATCTGCCCGCTGCAGATGCACCGAAAAAAACGCCCCGCCGTTTACCTGC
Yersinia_pestis_Angola_NNNN              AATCTGCCCGCTGCAGATGCACCGAAAAAAACGCCCCGCCGTTTACCTGC
Yersinia_pestis_Antiqua_1965             AATCTGCCCGCTGCAGATGCACCGAAAAAAACGCCCCGCCGTTTACCTGC
Yersinia_pestis_AS_200900596_2009        AATCTGCCCGCTGCAGATGCACCGAAAAAAACGCCCCGCCGTTTACCTGC
Yersinia_pestis_AS_200901509_2009        AATCTGCCCGCTGCAGATGCACCGAAAAAAACGCCCCGCCGTTTACCTGC
Yersinia_pestis_AS_2509_2004             AATCTGCCCGCTGCAGATGCACCGAAAAAAACGCCCCGCCGTTTACCTGC
Yersinia_pestis_B42003004_2003           AATCTGCCCGCTGCAGATGCACCGAAAAAAACGCCCCGCCGTTTACCTGC
Yersinia_pestis_CA88_4125_1988           AATCTGCCCGCTGCAGATGCACCGAAAAAAACGCCCCGCCGTTTACCTGC
Yersinia_pestis_CO92_1992                AATCTGCCCGCTGCAGATGCACCGAAAAAAACGCCCCGCCGTTTACCTGC
Yersinia_pestis_D106004_2006             AATCTGCCCGCTGCAGATGCACCGAAAAAAACGCCCCGCCGTTTACCTGC
Yersinia_pestis_D182038_1982             AATCTGCCCGCTGCAGATGCACCGAAAAAAACGCCCCGCCGTTTACCTGC
Yersinia_pestis_E1979001_1979            AATCTGCCCGCTGCAGATGCACCGAAAAAAACGCCCCGCCGTTTACCTGC
Yersinia_pestis_F1991016_1991            AATCTGCCCGCTGCAGATGCACCGAAAAAAACGCCCCGCCGTTTACCTGC
Yersinia_pestis_FV1_2001                 AATCTGCCCGCTGCAGATGCACCGAAAAAAACGCCCCGCCGTTTACCTGC
Yersinia_pestis_Harbin35_1940            AATCTGCCCGCTGCAGATGCACCGAAAAAAACGCCCCGCCGTTTACCTGC
Yersinia_pestis_India195_NNNN            AATCTGCCCGCTGCAGATGCACCGAAAAAAACGCCCCGCCGTTTACCTGC
Yersinia_pestis_IP275_1995               AATCTGCCCGCTGCAGATGCACCGAAAAAAACGCCCCGCCGTTTACCTGC
Yersinia_pestis_Java_D88_NNNN            AATCTGCCCGCTGCAGATGCACCGAAAAAAACGCCCCGCCGTTTACCTGC
Yersinia_pestis_K1973002_1973            AATCTGCCCGCTGCAGATGCACCGAAAAAAACGCCCCGCCGTTTACCTGC
Yersinia_pestis_KIM_10_1968              AATCTGCCCGCTGCAGATGCACCGAAAAAAACGCCCCGCCGTTTACCTGC
Yersinia_pestis_Kimberly_D17_NNNN        AATCTGCCCGCTGCAGATGCACCGAAAAAAACGCCCCGCCGTTTACCTGC
Yersinia_pestis_KIM_D27_1_1968           AATCTGCCCGCTGCAGATGCACCGAAAAAAACGCCCCGCCGTTTACCTGC
Yersinia_pestis_KIM_D27_2_1968           AATCTGCCCGCTGCAGATGCACCGAAAAAAACGCCCCGCCGTTTACCTGC
Yersinia_pestis_KUMA_D11_NNNN            AATCTGCCCGCTGCAGATGCACCGAAAAAAACGCCCCGCCGTTTACCTGC
Yersinia_pestis_MG05_1020_2005           AATCTGCCCGCTGCAGATGCACCGAAAAAAACGCCCCGCCGTTTACCTGC
Yersinia_pestis_Microtus_91001_1970      AATCTGCCCGCTGCAGATGCACCGAAAAAAACGCCCCGCCGTTTACCTGC
Yersinia_pestis_Nepal516_1967            AATCTGCCCGCTGCAGATGCACCGAAAAAAACGCCCCGCCGTTTACCTGC
Yersinia_pestis_Pestoides_A_1960         AATCTGCCCGCTGCAGATGCACCGAAAAAAACGCCCCGCCGTTTACCTGC
Yersinia_pestis_Pestoides_F_NNNN         AATCTGCCCGCTGCAGATGCACCGAAAAAAACGCCCCGCCGTTTACCTGC
Yersinia_pestis_PEXU2_1966               AATCTGCCCGCTGCAGATGCACCGAAAAAAACGCCCCGCCGTTTACCTGC
Yersinia_pestis_TS_D5_NNNN               AATCTGCCCGCTGCAGATGCACCGAAAAAAACGCCCCGCCGTTTACCTGC
Yersinia_pestis_UG05_045_2005            AATCTGCCCGCTGCAGATGCACCGAAAAAAACGCCCCGCCGTTTACCTGC
Yersinia_pestis_V_6486_NNNN              AATCTGCCCGCTGCAGATGCACCGAAAAAAACGCCCCGCCGTTTACCTGC
Yersinia_pestis_Z176003_1976             AATCTGCCCGCTGCAGATGCACCGAAAAAAACGCCCCGCCGTTTACCTGC
Yersinia_pseudotuberculosis_IP31758_1966 AATCTGCCCGCTGCAGATGCACCGAAAAAAACGCCCCGCCGTTTACCTGC

Yersinia_pestis_1866_NNNN                CAATCAGACGCTGTGGATCAGTATCGCCACGTTGGCTTCGGTGGTGGCTT
Yersinia_pestis_1901b_1983               CAATCAGACGCTGTGGATCAGTATCGCCACGTTGGCTTCGGTGGTGGCTT
Yersinia_pestis_2055_1998                CAATCAGACGCTGTGGATCAGTATCGCCACGTTGGCTTCGGTGGTGGCTT
Yersinia_pestis_2106_2001                CAATCAGACGCTGTGGATCAGTATCGCCACGTTGGCTTCGGTGGTGGCTT
Yersinia_pestis_2772_1984                CAATCAGACGCTGTGGATCAGTATCGCCACGTTGGCTTCGGTGGTGGCTT
Yersinia_pestis_2965_1995                CAATCAGACGCTGTGGATCAGTATCGCCACGTTGGCTTCGGTGGTGGCTT
Yersinia_pestis_3357_1999                CAATCAGACGCTGTGGATCAGTATCGCCACGTTGGCTTCGGTGGTGGCTT
Yersinia_pestis_4139_1995                CAATCAGACGCTGTGGATCAGTATCGCCACGTTGGCTTCGGTGGTGGCTT
Yersinia_pestis_4412_1991                CAATCAGACGCTGTGGATCAGTATCGCCACGTTGGCTTCGGTGGTGGCTT
Yersinia_pestis_4954_1987                CAATCAGACGCTGTGGATCAGTATCGCCACGTTGGCTTCGGTGGTGGCTT
Yersinia_pestis_8607116_NNNN             CAATCAGACGCTGTGGATCAGTATCGCCACGTTGGCTTCGGTGGTGGCTT
Yersinia_pestis_A1122_1939               CAATCAGACGCTGTGGATCAGTATCGCCACGTTGGCTTCGGTGGTGGCTT
Yersinia_pestis_Angola_NNNN              CAATCAGACGCTGTGGATCAGTATCGCCACGTTGGCTTCGGTGGTGGCTT
Yersinia_pestis_Antiqua_1965             CAATCAGACGCTGTGGATCAGTATCGCCACGTTGGCTTCGGTGGTGGCTT
Yersinia_pestis_AS_200900596_2009        CAATCAGACGCTGTGGATCAGTATCGCCACGTTGGCTTCGGTGGTGGCTT
Yersinia_pestis_AS_200901509_2009        CAATCAGACGCTGTGGATCAGTATCGCCACGTTGGCTTCGGTGGTGGCTT
Yersinia_pestis_AS_2509_2004             CAATCAGACGCTGTGGATCAGTATCGCCACGTTGGCTTCGGTGGTGGCTT
Yersinia_pestis_B42003004_2003           CAATCAGACGCTGTGGATCAGTATCGCCACGTTGGCTTCGGTGGTGGCTT
Yersinia_pestis_CA88_4125_1988           CAATCAGACGCTGTGGATCAGTATCGCCACGTTGGCTTCGGTGGTGGCTT
Yersinia_pestis_CO92_1992                CAATCAGACGCTGTGGATCAGTATCGCCACGTTGGCTTCGGTGGTGGCTT
Yersinia_pestis_D106004_2006             CAATCAGACGCTGTGGATCAGTATCGCCACGTTGGCTTCGGTGGTGGCTT
Yersinia_pestis_D182038_1982             CAATCAGACGCTGTGGATCAGTATCGCCACGTTGGCTTCGGTGGTGGCTT
Yersinia_pestis_E1979001_1979            CAATCAGACGCTGTGGATCAGTATCGCCACGTTGGCTTCGGTGGTGGCTT
Yersinia_pestis_F1991016_1991            CAATCAGACGCTGTGGATCAGTATCGCCACGTTGGCTTCGGTGGTGGCTT
Yersinia_pestis_FV1_2001                 CAATCAGACGCTGTGGATCAGTATCGCCACGTTGGCTTCGGTGGTGGCTT
Yersinia_pestis_Harbin35_1940            CAATCAGACGCTGTGGATCAGTATCGCCACGTTGGCTTCGGTGGTGGCTT
Yersinia_pestis_India195_NNNN            CAATCAGACGCTGTGGATCAGTATCGCCACGTTGGCTTCGGTGGTGGCTT
Yersinia_pestis_IP275_1995               CAATCAGACGCTGTGGATCAGTATCGCCACGTTGGCTTCGGTGGTGGCTT
Yersinia_pestis_Java_D88_NNNN            CAATCAGACGCTGTGGATCAGTATCGCCACGTTGGCTTCGGTGGTGGCTT
Yersinia_pestis_K1973002_1973            CAATCAGACGCTGTGGATCAGTATCGCCACGTTGGCTTCGGTGGTGGCTT
Yersinia_pestis_KIM_10_1968              CAATCAGACGCTGTGGATCAGTATCGCCACGTTGGCTTCGGTGGTGGCTT
Yersinia_pestis_Kimberly_D17_NNNN        CAATCAGACGCTGTGGATCAGTATCGCCACGTTGGCTTCGGTGGTGGCTT
Yersinia_pestis_KIM_D27_1_1968           CAATCAGACGCTGTGGATCAGTATCGCCACGTTGGCTTCGGTGGTGGCTT
Yersinia_pestis_KIM_D27_2_1968           CAATCAGACGCTGTGGATCAGTATCGCCACGTTGGCTTCGGTGGTGGCTT
Yersinia_pestis_KUMA_D11_NNNN            CAATCAGACGCTGTGGATCAGTATCGCCACGTTGGCTTCGGTGGTGGCTT
Yersinia_pestis_MG05_1020_2005           CAATCAGACGCTGTGGATCAGTATCGCCACGTTGGCTTCGGTGGTGGCTT
Yersinia_pestis_Microtus_91001_1970      CAATCAGACGCTGTGGATCAGTATCGCCACGTTGGCTTCGGTGGTGGCTT
Yersinia_pestis_Nepal516_1967            CAATCAGACGCTGTGGATCAGTATCGCCACGTTGGCTTCGGTGGTGGCTT
Yersinia_pestis_Pestoides_A_1960         CAATCAGACGCTGTGGATCAGTATCGCCACGTTGGCTTCGGTGGTGGCTT
Yersinia_pestis_Pestoides_F_NNNN         CAATCAGACGCTGTGGATCAGTATCGCCACGTTGGCTTCGGTGGTGGCTT
Yersinia_pestis_PEXU2_1966               CAATCAGACGCTGTGGATCAGTATCGCCACGTTGGCTTCGGTGGTGGCTT
Yersinia_pestis_TS_D5_NNNN               CAATCAGACGCTGTGGATCAGTATCGCCACGTTGGCTTCGGTGGTGGCTT
Yersinia_pestis_UG05_045_2005            CAATCAGACGCTGTGGATCAGTATCGCCACGTTGGCTTCGGTGGTGGCTT
Yersinia_pestis_V_6486_NNNN              CAATCAGACGCTGTGGATCAGTATCGCCACGTTGGCTTCGGTGGTGGCTT
Yersinia_pestis_Z176003_1976             CAATCAGACGCTGTGGATCAGTATCGCCACGTTGGCTTCGGTGGTGGCTT
Yersinia_pseudotuberculosis_IP31758_1966 CAATCAGACGCTGTGGATCAGTATCGCCACGTTGGCTTCGGTGGTGGCTT

Yersinia_pestis_1866_NNNN                TATGGTGGGCAGTCACGGCGTTACAGCTTATCGGCCCGTTATTTTTACCT
Yersinia_pestis_1901b_1983               TATGGTGGGCAGTCACGGCGTTACAGCTTATCGGCCCGTTATTTTTACCT
Yersinia_pestis_2055_1998                TATGGTGGGCAGTCACGGCGTTACAGCTTATCGGCCCGTTATTTTTACCT
Yersinia_pestis_2106_2001                TATGGTGGGCAGTCACGGCGTTACAGCTTATCGGCCCGTTATTTTTACCT
Yersinia_pestis_2772_1984                TATGGTGGGCAGTCACGGCGTTACAGCTTATCGGCCCGTTATTTTTACCT
Yersinia_pestis_2965_1995                TATGGTGGGCAGTCACGGCGTTACAGCTTATCGGCCCGTTATTTTTACCT
Yersinia_pestis_3357_1999                TATGGTGGGCAGTCACGGCGTTACAGCTTATCGGCCCGTTATTTTTACCT
Yersinia_pestis_4139_1995                TATGGTGGGCAGTCACGGCGTTACAGCTTATCGGCCCGTTATTTTTACCT
Yersinia_pestis_4412_1991                TATGGTGGGCAGTCACGGCGTTACAGCTTATCGGCCCGTTATTTTTACCT
Yersinia_pestis_4954_1987                TATGGTGGGCAGTCACGGCGTTACAGCTTATCGGCCCGTTATTTTTACCT
Yersinia_pestis_8607116_NNNN             TATGGTGGGCAGTCACGGCGTTACAGCTTATCGGCCCGTTATTTTTACCT
Yersinia_pestis_A1122_1939               TATGGTGGGCAGTCACGGCGTTACAGCTTATCGGCCCGTTATTTTTACCT
Yersinia_pestis_Angola_NNNN              TATGGTGGGCAGTCACGGCGTTACAGCTTATCGGCCCGTTATTTTTACCT
Yersinia_pestis_Antiqua_1965             TATGGTGGGCAGTCACGGCGTTACAGCTTATCGGCCCGTTATTTTTACCT
Yersinia_pestis_AS_200900596_2009        TATGGTGGGCAGTCACGGCGTTACAGCTTATCGGCCCGTTATTTTTACCT
Yersinia_pestis_AS_200901509_2009        TATGGTGGGCAGTCACGGCGTTACAGCTTATCGGCCCGTTATTTTTACCT
Yersinia_pestis_AS_2509_2004             TATGGTGGGCAGTCACGGCGTTACAGCTTATCGGCCCGTTATTTTTACCT
Yersinia_pestis_B42003004_2003           TATGGTGGGCAGTCACGGCGTTACAGCTTATCGGCCCGTTATTTTTACCT
Yersinia_pestis_CA88_4125_1988           TATGGTGGGCAGTCACGGCGTTACAGCTTATCGGCCCGTTATTTTTACCT
Yersinia_pestis_CO92_1992                TATGGTGGGCAGTCACGGCGTTACAGCTTATCGGCCCGTTATTTTTACCT
Yersinia_pestis_D106004_2006             TATGGTGGGCAGTCACGGCGTTACAGCTTATCGGCCCGTTATTTTTACCT
Yersinia_pestis_D182038_1982             TATGGTGGGCAGTCACGGCGTTACAGCTTATCGGCCCGTTATTTTTACCT
Yersinia_pestis_E1979001_1979            TATGGTGGGCAGTCACGGCGTTACAGCTTATCGGCCCGTTATTTTTACCT
Yersinia_pestis_F1991016_1991            TATGGTGGGCAGTCACGGCGTTACAGCTTATCGGCCCGTTATTTTTACCT
Yersinia_pestis_FV1_2001                 TATGGTGGGCAGTCACGGCGTTACAGCTTATCGGCCCGTTATTTTTACCT
Yersinia_pestis_Harbin35_1940            TATGGTGGGCAGTCACGGCGTTACAGCTTATCGGCCCGTTATTTTTACCT
Yersinia_pestis_India195_NNNN            TATGGTGGGCAGTCACGGCGTTACAGCTTATCGGCCCGTTATTTTTACCT
Yersinia_pestis_IP275_1995               TATGGTGGGCAGTCACGGCGTTACAGCTTATCGGCCCGTTATTTTTACCT
Yersinia_pestis_Java_D88_NNNN            TATGGTGGGCAGTCACGGCGTTACAGCTTATCGGCCCGTTATTTTTACCT
Yersinia_pestis_K1973002_1973            TATGGTGGGCAGTCACGGCGTTACAGCTTATCGGCCCGTTATTTTTACCT
Yersinia_pestis_KIM_10_1968              TATGGTGGGCAGTCACGGCGTTACAGCTTATCGGCCCGTTATTTTTACCT
Yersinia_pestis_Kimberly_D17_NNNN        TATGGTGGGCAGTCACGGCGTTACAGCTTATCGGCCCGTTATTTTTACCT
Yersinia_pestis_KIM_D27_1_1968           TATGGTGGGCAGTCACGGCGTTACAGCTTATCGGCCCGTTATTTTTACCT
Yersinia_pestis_KIM_D27_2_1968           TATGGTGGGCAGTCACGGCGTTACAGCTTATCGGCCCGTTATTTTTACCT
Yersinia_pestis_KUMA_D11_NNNN            TATGGTGGGCAGTCACGGCGTTACAGCTTATCGGCCCGTTATTTTTACCT
Yersinia_pestis_MG05_1020_2005           TATGGTGGGCAGTCACGGCGTTACAGCTTATCGGCCCGTTATTTTTACCT
Yersinia_pestis_Microtus_91001_1970      TATGGTGGGCAGTCACGGCGTTACAGCTTATCGGCCCGTTATTTTTACCT
Yersinia_pestis_Nepal516_1967            TATGGTGGGCAGTCACGGCGTTACAGCTTATCGGCCCGTTATTTTTACCT
Yersinia_pestis_Pestoides_A_1960         TATGGTGGGCAGTCACGGCGTTACAGCTTATCGGCCCGTTATTTTTACCT
Yersinia_pestis_Pestoides_F_NNNN         TATGGTGGGCAGTCACGGCGTTACAGCTTATCGGCCCGTTATTTTTACCT
Yersinia_pestis_PEXU2_1966               TATGGTGGGCAGTCACGGCGTTACAGCTTATCGGCCCGTTATTTTTACCT
Yersinia_pestis_TS_D5_NNNN               TATGGTGGGCAGTCACGGCGTTACAGCTTATCGGCCCGTTATTTTTACCT
Yersinia_pestis_UG05_045_2005            TATGGTGGGCAGTCACGGCGTTACAGCTTATCGGCCCGTTATTTTTACCT
Yersinia_pestis_V_6486_NNNN              TATGGTGGGCAGTCACGGCGTTACAGCTTATCGGCCCGTTATTTTTACCT
Yersinia_pestis_Z176003_1976             TATGGTGGGCAGTCACGGCGTTACAGCTTATCGGCCCGTTATTTTTACCT
Yersinia_pseudotuberculosis_IP31758_1966 TATGGTGGGCAGTCACGGCGTTACAGCTTATCGGCCCGTTATTTTTACCT

Yersinia_pestis_1866_NNNN                GCTCCACAGCAGGTCTTGCATCAGCTATGGACCATTGCCAGCCCGCAAGG
Yersinia_pestis_1901b_1983               GCTCCACAGCAGGTCTTGCATCAGCTATGGACCATTGCCAGCCCGCAAGG
Yersinia_pestis_2055_1998                GCTCCACAGCAGGTCTTGCATCAGCTATGGACCATTGCCAGCCCGCAAGG
Yersinia_pestis_2106_2001                GCTCCACAGCAGGTCTTGCATCAGCTATGGACCATTGCCAGCCCGCAAGG
Yersinia_pestis_2772_1984                GCTCCACAGCAGGTCTTGCATCAGCTATGGACCATTGCCAGCCCGCAAGG
Yersinia_pestis_2965_1995                GCTCCACAGCAGGTCTTGCATCAGCTATGGACCATTGCCAGCCCGCAAGG
Yersinia_pestis_3357_1999                GCTCCACAGCAGGTCTTGCATCAGCTATGGACCATTGCCAGCCCGCAAGG
Yersinia_pestis_4139_1995                GCTCCACAGCAGGTCTTGCATCAGCTATGGACCATTGCCAGCCCGCAAGG
Yersinia_pestis_4412_1991                GCTCCACAGCAGGTCTTGCATCAGCTATGGACCATTGCCAGCCCGCAAGG
Yersinia_pestis_4954_1987                GCTCCACAGCAGGTCTTGCATCAGCTATGGACCATTGCCAGCCCGCAAGG
Yersinia_pestis_8607116_NNNN             GCTCCACAGCAGGTCTTGCATCAGCTATGGACCATTGCCAGCCCGCAAGG
Yersinia_pestis_A1122_1939               GCTCCACAGCAGGTCTTGCATCAGCTATGGACCATTGCCAGCCCGCAAGG
Yersinia_pestis_Angola_NNNN              GCTCCACAGCAGGTCTTGCATCAGCTATGGACCATTGCCAGCCCGCAAGG
Yersinia_pestis_Antiqua_1965             GCTCCACAGCAGGTCTTGCATCAGCTATGGACCATTGCCAGCCCGCAAGG
Yersinia_pestis_AS_200900596_2009        GCTCCACAGCAGGTCTTGCATCAGCTATGGACCATTGCCAGCCCGCAAGG
Yersinia_pestis_AS_200901509_2009        GCTCCACAGCAGGTCTTGCATCAGCTATGGACCATTGCCAGCCCGCAAGG
Yersinia_pestis_AS_2509_2004             GCTCCACAGCAGGTCTTGCATCAGCTATGGACCATTGCCAGCCCGCAAGG
Yersinia_pestis_B42003004_2003           GCTCCACAGCAGGTCTTGCATCAGCTATGGACCATTGCCAGCCCGCAAGG
Yersinia_pestis_CA88_4125_1988           GCTCCACAGCAGGTCTTGCATCAGCTATGGACCATTGCCAGCCCGCAAGG
Yersinia_pestis_CO92_1992                GCTCCACAGCAGGTCTTGCATCAGCTATGGACCATTGCCAGCCCGCAAGG
Yersinia_pestis_D106004_2006             GCTCCACAGCAGGTCTTGCATCAGCTATGGACCATTGCCAGCCCGCAAGG
Yersinia_pestis_D182038_1982             GCTCCACAGCAGGTCTTGCATCAGCTATGGACCATTGCCAGCCCGCAAGG
Yersinia_pestis_E1979001_1979            GCTCCACAGCAGGTCTTGCATCAGCTATGGACCATTGCCAGCCCGCAAGG
Yersinia_pestis_F1991016_1991            GCTCCACAGCAGGTCTTGCATCAGCTATGGACCATTGCCAGCCCGCAAGG
Yersinia_pestis_FV1_2001                 GCTCCACAGCAGGTCTTGCATCAGCTATGGACCATTGCCAGCCCGCAAGG
Yersinia_pestis_Harbin35_1940            GCTCCACAGCAGGTCTTGCATCAGCTATGGACCATTGCCAGCCCGCAAGG
Yersinia_pestis_India195_NNNN            GCTCCACAGCAGGTCTTGCATCAGCTATGGACCATTGCCAGCCCGCAAGG
Yersinia_pestis_IP275_1995               GCTCCACAGCAGGTCTTGCATCAGCTATGGACCATTGCCAGCCCGCAAGG
Yersinia_pestis_Java_D88_NNNN            GCTCCACAGCAGGTCTTGCATCAGCTATGGACCATTGCCAGCCCGCAAGG
Yersinia_pestis_K1973002_1973            GCTCCACAGCAGGTCTTGCATCAGCTATGGACCATTGCCAGCCCGCAAGG
Yersinia_pestis_KIM_10_1968              GCTCCACAGCAGGTCTTGCATCAGCTATGGACCATTGCCAGCCCGCAAGG
Yersinia_pestis_Kimberly_D17_NNNN        GCTCCACAGCAGGTCTTGCATCAGCTATGGACCATTGCCAGCCCGCAAGG
Yersinia_pestis_KIM_D27_1_1968           GCTCCACAGCAGGTCTTGCATCAGCTATGGACCATTGCCAGCCCGCAAGG
Yersinia_pestis_KIM_D27_2_1968           GCTCCACAGCAGGTCTTGCATCAGCTATGGACCATTGCCAGCCCGCAAGG
Yersinia_pestis_KUMA_D11_NNNN            GCTCCACAGCAGGTCTTGCATCAGCTATGGACCATTGCCAGCCCGCAAGG
Yersinia_pestis_MG05_1020_2005           GCTCCACAGCAGGTCTTGCATCAGCTATGGACCATTGCCAGCCCGCAAGG
Yersinia_pestis_Microtus_91001_1970      GCTCCACAGCAGGTCTTGCATCAGCTATGGACCATTGCCAGCCCGCAAGG
Yersinia_pestis_Nepal516_1967            GCTCCACAGCAGGTCTTGCATCAGCTATGGACCATTGCCAGCCCGCAAGG
Yersinia_pestis_Pestoides_A_1960         GCTCCACAGCAGGTCTTGCATCAGCTATGGACCATTGCCAGCCCGCAAGG
Yersinia_pestis_Pestoides_F_NNNN         GCTCCACAGCAGGTCTTGCATCAGCTATGGACCATTGCCAGCCCGCAAGG
Yersinia_pestis_PEXU2_1966               GCTCCACAGCAGGTCTTGCATCAGCTATGGACCATTGCCAGCCCGCAAGG
Yersinia_pestis_TS_D5_NNNN               GCTCCACAGCAGGTCTTGCATCAGCTATGGACCATTGCCAGCCCGCAAGG
Yersinia_pestis_UG05_045_2005            GCTCCACAGCAGGTCTTGCATCAGCTATGGACCATTGCCAGCCCGCAAGG
Yersinia_pestis_V_6486_NNNN              GCTCCACAGCAGGTCTTGCATCAGCTATGGACCATTGCCAGCCCGCAAGG
Yersinia_pestis_Z176003_1976             GCTCCACAGCAGGTCTTGCATCAGCTATGGACCATTGCCAGCCCGCAAGG
Yersinia_pseudotuberculosis_IP31758_1966 GCTCCACAGCAGGTCTTGCATCAGCTATGGACCATTGCCAGCCCGCAAGG

Yersinia_pestis_1866_NNNN                GTTTATGGATGCCACGCTATGGCAGCATCTGGCTGCTAGCCTTG-GGCGA
Yersinia_pestis_1901b_1983               GTTTATGGATGCCACGCTATGGCAGCATCTGGCTGCTAGCCTTG-GGCGA
Yersinia_pestis_2055_1998                GTTTATGGATGCCACGCTATGGCAGCATCTGGCTGCTAGCCTTG-GGCGA
Yersinia_pestis_2106_2001                GTTTATGGATGCCACGCTATGGCAGCATCTGGCTGCTAGCCTTG-GGCGA
Yersinia_pestis_2772_1984                GTTTATGGATGCCACGCTATGGCAGCATCTGGCTGCTAGCCTTG-GGCGA
Yersinia_pestis_2965_1995                GTTTATGGATGCCACGCTATGGCAGCATCTGGCTGCTAGCCTTG-GGCGA
Yersinia_pestis_3357_1999                GTTTATGGATGCCACGCTATGGCAGCATCTGGCTGCTAGCCTTG-GGCGA
Yersinia_pestis_4139_1995                GTTTATGGATGCCACGCTATGGCAGCATCTGGCTGCTAGCCTTG-GGCGA
Yersinia_pestis_4412_1991                GTTTATGGATGCCACGCTATGGCAGCATCTGGCTGCTAGCCTTG-GGCGA
Yersinia_pestis_4954_1987                GTTTATGGATGCCACGCTATGGCAGCATCTGGCTGCTAGCCTTG-GGCGA
Yersinia_pestis_8607116_NNNN             GTTTATGGATGCCACGCTATGGCAGCATCTGGCTGCTAGCCTTG-GGCGA
Yersinia_pestis_A1122_1939               GTTTATGGATGCCACGCTATGGCAGCATCTGGCTGCTAGCCTTG-GGCGA
Yersinia_pestis_Angola_NNNN              GTTTATGGATGCCACGCTATGGCAGCATCTGGCTGCTAGCCTTG-GGCGA
Yersinia_pestis_Antiqua_1965             GTTTATGGATGCCACGCTATGGCAGCATCTGGCTGCTAGCCTTG-GGCGA
Yersinia_pestis_AS_200900596_2009        GTTTATGGATGCCACGCTATGGCAGCATCTGGCTGCTAGCCTTG-GGCGA
Yersinia_pestis_AS_200901509_2009        GTTTATGGATGCCACGCTATGGCAGCATCTGGCTGCTAGCCTTG-GGCGA
Yersinia_pestis_AS_2509_2004             GTTTATGGATGCCACGCTATGGCAGCATCTGGCTGCTAGCCTTG-GGCGA
Yersinia_pestis_B42003004_2003           GTTTATGGATGCCACGCTATGGCAGCATCTGGCTGCTAGCCTTG-GGCGA
Yersinia_pestis_CA88_4125_1988           GTTTATGGATGCCACGCTATGGCAGCATCTGGCTGCTAGCCTTG-GGCGA
Yersinia_pestis_CO92_1992                GTTTATGGATGCCACGCTATGGCAGCATCTGGCTGCTAGCCTTG-GGCGA
Yersinia_pestis_D106004_2006             GTTTATGGATGCCACGCTATGGCAGCATCTGGCTGCTAGCCTTG-GGCGA
Yersinia_pestis_D182038_1982             GTTTATGGATGCCACGCTATGGCAGCATCTGGCTGCTAGCCTTGAGGCGA
Yersinia_pestis_E1979001_1979            GTTTATGGATGCCACGCTATGGCAGCATCTGGCTGCTAGCCTTG-GGCGA
Yersinia_pestis_F1991016_1991            GTTTATGGATGCCACGCTATGGCAGCATCTGGCTGCTAGCCTTG-GGCGA
Yersinia_pestis_FV1_2001                 GTTTATGGATGCCACGCTATGGCAGCATCTGGCTGCTAGCCTTG-GGCGA
Yersinia_pestis_Harbin35_1940            GTTTATGGATGCCACGCTATGGCAGCATCTGGCTGCTAGCCTTG-GGCGA
Yersinia_pestis_India195_NNNN            GTTTATGGATGCCACGCTATGGCAGCATCTGGCTGCTAGCCTTG-GGCGA
Yersinia_pestis_IP275_1995               GTTTATGGATGCCACGCTATGGCAGCATCTGGCTGCTAGCCTTG-GGCGA
Yersinia_pestis_Java_D88_NNNN            GTTTATGGATGCCACGCTATGGCAGCATCTGGCTGCTAGCCTTG-GGCGA
Yersinia_pestis_K1973002_1973            GTTTATGGATGCCACGCTATGGCAGCATCTGGCTGCTAGCCTTG-GGCGA
Yersinia_pestis_KIM_10_1968              GTTTATGGATGCCACGCTATGGCAGCATCTGGCTGCTAGCCTTG-GGCGA
Yersinia_pestis_Kimberly_D17_NNNN        GTTTATGGATGCCACGCTATGGCAGCATCTGGCTGCTAGCCTTG-GGCGA
Yersinia_pestis_KIM_D27_1_1968           GTTTATGGATGCCACGCTATGGCAGCATCTGGCTGCTAGCCTTG-GGCGA
Yersinia_pestis_KIM_D27_2_1968           GTTTATGGATGCCACGCTATGGCAGCATCTGGCTGCTAGCCTTG-GGCGA
Yersinia_pestis_KUMA_D11_NNNN            GTTTATGGATGCCACGCTATGGCAGCATCTGGCTGCTAGCCTTG-GGCGA
Yersinia_pestis_MG05_1020_2005           GTTTATGGATGCCACGCTATGGCAGCATCTGGCTGCTAGCCTTG-GGCGA
Yersinia_pestis_Microtus_91001_1970      GTTTATGGATGCCACGCTATGGCAGCATCTGGCTGCTAGCCTTG-GGCGA
Yersinia_pestis_Nepal516_1967            GTTTATGGATGCCACGCTATGGCAGCATCTGGCTGCTAGCCTTG-GGCGA
Yersinia_pestis_Pestoides_A_1960         GTTTATGGATGCCACGCTATGGCAGCATCTGGCTGCTAGCCTTG-GGCGA
Yersinia_pestis_Pestoides_F_NNNN         GTTTATGGATGCCACGCTATGGCAGCATCTGGCTGCTAGCCTTG-GGCGA
Yersinia_pestis_PEXU2_1966               GTTTATGGATGCCACGCTATGGCAGCATCTGGCTGCTAGCCTTG-GGCGA
Yersinia_pestis_TS_D5_NNNN               GTTTATGGATGCCACGCTATGGCAGCATCTGGCTGCTAGCCTTG-GGCGA
Yersinia_pestis_UG05_045_2005            GTTTATGGATGCCACGCTATGGCAGCATCTGGCTGCTAGCCTTG-GGCGA
Yersinia_pestis_V_6486_NNNN              GTTTATGGATGCCACGCTATGGCAGCATCTGGCTGCTAGCCTTG-GGCGA
Yersinia_pestis_Z176003_1976             GTTTATGGATGCCACGCTATGGCAGCATCTGGCTGCTAGCCTTG-GGCGA
Yersinia_pseudotuberculosis_IP31758_1966 GTTTATGGATGCCACGCTATGGCAGCATCTGGCTGCTAGCCTTG-GGCGA

Yersinia_pestis_1866_NNNN                ATTTTCGTTGCGTTGTTGGCGGCAGTGGTACTGGGGGTCCCTACCGGGAT
Yersinia_pestis_1901b_1983               ATTTTCGTTGCGTTGTTGGCGGCAGTGGTACTGGGGGTCCCTACCGGGAT
Yersinia_pestis_2055_1998                ATTTTCGTTGCGTTGTTGGCGGCAGTGGTACTGGGGGTCCCTACCGGGAT
Yersinia_pestis_2106_2001                ATTTTCGTTGCGTTGTTGGCGGCAGTGGTACTGGGGGTCCCTACCGGGAT
Yersinia_pestis_2772_1984                ATTTTCGTTGCGTTGTTGGCGGCAGTGGTACTGGGGGTCCCTACCGGGAT
Yersinia_pestis_2965_1995                ATTTTCGTTGCGTTGTTGGCGGCAGTGGTACTGGGGGTCCCTACCGGGAT
Yersinia_pestis_3357_1999                ATTTTCGTTGCGTTGTTGGCGGCAGTGGTACTGGGGGTCCCTACCGGGAT
Yersinia_pestis_4139_1995                ATTTTCGTTGCGTTGTTGGCGGCAGTGGTACTGGGGGTCCCTACCGGGAT
Yersinia_pestis_4412_1991                ATTTTCGTTGCGTTGTTGGCGGCAGTGGTACTGGGGGTCCCTACCGGGAT
Yersinia_pestis_4954_1987                ATTTTCGTTGCGTTGTTGGCGGCAGTGGTACTGGGGGTCCCTACCGGGAT
Yersinia_pestis_8607116_NNNN             ATTTTCGTTGCGTTGTTGGCGGCAGTGGTACTGGGGGTCCCTACCGGGAT
Yersinia_pestis_A1122_1939               ATTTTCGTTGCGTTGTTGGCGGCAGTGGTACTGGGGGTCCCTACCGGGAT
Yersinia_pestis_Angola_NNNN              ATTTTCGTTGCGTTGTTGGCGGCAGTGGTACTGGGGGTCCCTACCGGGAT
Yersinia_pestis_Antiqua_1965             ATTTTCGTTGCGTTGTTGGCGGCAGTGGTACTGGGGGTCCCTACCGGGAT
Yersinia_pestis_AS_200900596_2009        ATTTTCGTTGCGTTGTTGGCGGCAGTGGTACTGGGGGTCCCTACCGGGAT
Yersinia_pestis_AS_200901509_2009        ATTTTCGTTGCGTTGTTGGCGGCAGTGGTACTGGGGGTCCCTACCGGGAT
Yersinia_pestis_AS_2509_2004             ATTTTCGTTGCGTTGTTGGCGGCAGTGGTACTGGGGGTCCCTACCGGGAT
Yersinia_pestis_B42003004_2003           ATTTTCGTTGCGTTGTTGGCGGCAGTGGTACTGGGGGTCCCTACCGGGAT
Yersinia_pestis_CA88_4125_1988           ATTTTCGTTGCGTTGTTGGCGGCAGTGGTACTGGGGGTCCCTACCGGGAT
Yersinia_pestis_CO92_1992                ATTTTCGTTGCGTTGTTGGCGGCAGTGGTACTGGGGGTCCCTACCGGGAT
Yersinia_pestis_D106004_2006             ATTTTCGTTGCGTTGTTGGCGGCAGTGGTACTGGGGGTCCCTACCGGGAT
Yersinia_pestis_D182038_1982             ATTTTCGTTGCGTTGTTGGCGGCAGTGGTACTGGGGGTCCCTACCGGGAT
Yersinia_pestis_E1979001_1979            ATTTTCGTTGCGTTGTTGGCGGCAGTGGTACTGGGGGTCCCTACCGGGAT
Yersinia_pestis_F1991016_1991            ATTTTCGTTGCGTTGTTGGCGGCAGTGGTACTGGGGGTCCCTACCGGGAT
Yersinia_pestis_FV1_2001                 ATTTTCGTTGCGTTGTTGGCGGCAGTGGTACTGGGGGTCCCTACCGGGAT
Yersinia_pestis_Harbin35_1940            ATTTTCGTTGCGTTGTTGGCGGCAGTGGTACTGGGGGTCCCTACCGGGAT
Yersinia_pestis_India195_NNNN            ATTTTCGTTGCGTTGTTGGCGGCAGTGGTACTGGGGGTCCCTACCGGGAT
Yersinia_pestis_IP275_1995               ATTTTCGTTGCGTTGTTGGCGGCAGTGGTACTGGGGGTCCCTACCGGGAT
Yersinia_pestis_Java_D88_NNNN            ATTTTCGTTGCGTTGTTGGCGGCAGTGGTACTGGGGGTCCCTACCGGGAT
Yersinia_pestis_K1973002_1973            ATTTTCGTTGCGTTGTTGGCGGCAGTGGTACTGGGGGTCCCTACCGGGAT
Yersinia_pestis_KIM_10_1968              ATTTTCGTTGCGTTGTTGGCGGCAGTGGTACTGGGGGTCCCTACCGGGAT
Yersinia_pestis_Kimberly_D17_NNNN        ATTTTCGTTGCGTTGTTGGCGGCAGTGGTACTGGGGGTCCCTACCGGGAT
Yersinia_pestis_KIM_D27_1_1968           ATTTTCGTTGCGTTGTTGGCGGCAGTGGTACTGGGGGTCCCTACCGGGAT
Yersinia_pestis_KIM_D27_2_1968           ATTTTCGTTGCGTTGTTGGCGGCAGTGGTACTGGGGGTCCCTACCGGGAT
Yersinia_pestis_KUMA_D11_NNNN            ATTTTCGTTGCGTTGTTGGCGGCAGTGGTACTGGGGGTCCCTACCGGGAT
Yersinia_pestis_MG05_1020_2005           ATTTTCGTTGCGTTGTTGGCGGCAGTGGTACTGGGGGTCCCTACCGGGAT
Yersinia_pestis_Microtus_91001_1970      ATTTTCGTTGCGTTGTTGGCGGCAGTGGTACTGGGGGTCCCTACCGGGAT
Yersinia_pestis_Nepal516_1967            ATTTTCGTTGCGTTGTTGGCGGCAGTGGTACTGGGGGTCCCTACCGGGAT
Yersinia_pestis_Pestoides_A_1960         ATTTTCGTTGCGTTGTTGGCGGCAGTGGTACTGGGGGTCCCTACCGGGAT
Yersinia_pestis_Pestoides_F_NNNN         ATTTTCGTTGCGTTGTTGGCGGCAGTGGTACTGGGGGTCCCTACCGGGAT
Yersinia_pestis_PEXU2_1966               ATTTTCGTTGCGTTGTTGGCGGCAGTGGTACTGGGGGTCCCTACCGGGAT
Yersinia_pestis_TS_D5_NNNN               ATTTTCGTTGCGTTGTTGGCGGCAGTGGTACTGGGGGTCCCTACCGGGAT
Yersinia_pestis_UG05_045_2005            ATTTTCGTTGCGTTGTTGGCGGCAGTGGTACTGGGGGTCCCTACCGGGAT
Yersinia_pestis_V_6486_NNNN              ATTTTCGTTGCGTTGTTGGCGGCAGTGGTACTGGGGGTCCCTACCGGGAT
Yersinia_pestis_Z176003_1976             ATTTTCGTTGCGTTGTTGGCGGCAGTGGTACTGGGGGTCCCTACCGGGAT
Yersinia_pseudotuberculosis_IP31758_1966 ATTTTCGTTGCGTTGTTGGCGGCAGTGGTACTGGGGGTCCCTACCGGGAT

Yersinia_pestis_1866_NNNN                CGCCATGGGGCTGAACAGTAACGTTCGTGGTGTGTTGGATCCGTTAATTG
Yersinia_pestis_1901b_1983               CGCCATGGGGCTGAACAGTAACGTTCGTGGTGTGTTGGATCCGTTAATTG
Yersinia_pestis_2055_1998                CGCCATGGGGCTGAACAGTAACGTTCGTGGTGTGTTGGATCCGTTAATTG
Yersinia_pestis_2106_2001                CGCCATGGGGCTGAACAGTAACGTTCGTGGTGTGTTGGATCCGTTAATTG
Yersinia_pestis_2772_1984                CGCCATGGGGCTGAACAGTAACGTTCGTGGTGTGTTGGATCCGTTAATTG
Yersinia_pestis_2965_1995                CGCCATGGGGCTGAACAGTAACGTTCGTGGTGTGTTGGATCCGTTAATTG
Yersinia_pestis_3357_1999                CGCCATGGGGCTGAACAGTAACGTTCGTGGTGTGTTGGATCCGTTAATTG
Yersinia_pestis_4139_1995                CGCCATGGGGCTGAACAGTAACGTTCGTGGTGTGTTGGATCCGTTAATTG
Yersinia_pestis_4412_1991                CGCCATGGGGCTGAACAGTAACGTTCGTGGTGTGTTGGATCCGTTAATTG
Yersinia_pestis_4954_1987                CGCCATGGGGCTGAACAGTAACGTTCGTGGTGTGTTGGATCCGTTAATTG
Yersinia_pestis_8607116_NNNN             CGCCATGGGGCTGAACAGTAACGTTCGTGGTGTGTTGGATCCGTTAATTG
Yersinia_pestis_A1122_1939               CGCCATGGGGCTGAACAGTAACGTTCGTGGTGTGTTGGATCCGTTAATTG
Yersinia_pestis_Angola_NNNN              CGCCATGGGGCTGAACAGTAACGTTCGTGGTGTGTTGGATCCGTTAATTG
Yersinia_pestis_Antiqua_1965             CGCCATGGGGCTGAACAGTAACGTTCGTGGTGTGTTGGATCCGTTAATTG
Yersinia_pestis_AS_200900596_2009        CGCCATGGGGCTGAACAGTAACGTTCGTGGTGTGTTGGATCCGTTAATTG
Yersinia_pestis_AS_200901509_2009        CGCCATGGGGCTGAACAGTAACGTTCGTGGTGTGTTGGATCCGTTAATTG
Yersinia_pestis_AS_2509_2004             CGCCATGGGGCTGAACAGTAACGTTCGTGGTGTGTTGGATCCGTTAATTG
Yersinia_pestis_B42003004_2003           CGCCATGGGGCTGAACAGTAACGTTCGTGGTGTGTTGGATCCGTTAATTG
Yersinia_pestis_CA88_4125_1988           CGCCATGGGGCTGAACAGTAACGTTCGTGGTGTGTTGGATCCGTTAATTG
Yersinia_pestis_CO92_1992                CGCCATGGGGCTGAACAGTAACGTTCGTGGTGTGTTGGATCCGTTAATTG
Yersinia_pestis_D106004_2006             CGCCATGGGGCTGAACAGTAACGTTCGTGGTGTGTTGGATCCGTTAATTG
Yersinia_pestis_D182038_1982             CGCCATGGGGCTGAACAGTAACGTTCGTGGTGTGTTGGATCCGTTAATTG
Yersinia_pestis_E1979001_1979            CGCCATGGGGCTGAACAGTAACGTTCGTGGTGTGTTGGATCCGTTAATTG
Yersinia_pestis_F1991016_1991            CGCCATGGGGCTGAACAGTAACGTTCGTGGTGTGTTGGATCCGTTAATTG
Yersinia_pestis_FV1_2001                 CGCCATGGGGCTGAACAGTAACGTTCGTGGTGTGTTGGATCCGTTAATTG
Yersinia_pestis_Harbin35_1940            CGCCATGGGGCTGAACAGTAACGTTCGTGGTGTGTTGGATCCGTTAATTG
Yersinia_pestis_India195_NNNN            CGCCATGGGGCTGAACAGTAACGTTCGTGGTGTGTTGGATCCGTTAATTG
Yersinia_pestis_IP275_1995               CGCCATGGGGCTGAACAGTAACGTTCGTGGTGTGTTGGATCCGTTAATTG
Yersinia_pestis_Java_D88_NNNN            CGCCATGGGGCTGAACAGTAACGTTCGTGGTGTGTTGGATCCGTTAATTG
Yersinia_pestis_K1973002_1973            CGCCATGGGGCTGAACAGTAACGTTCGTGGTGTGTTGGATCCGTTAATTG
Yersinia_pestis_KIM_10_1968              CGCCATGGGGCTGAACAGTAACGTTCGTGGTGTGTTGGATCCGTTAATTG
Yersinia_pestis_Kimberly_D17_NNNN        CGCCATGGGGCTGAACAGTAACGTTCGTGGTGTGTTGGATCCGTTAATTG
Yersinia_pestis_KIM_D27_1_1968           CGCCATGGGGCTGAACAGTAACGTTCGTGGTGTGTTGGATCCGTTAATTG
Yersinia_pestis_KIM_D27_2_1968           CGCCATGGGGCTGAACAGTAACGTTCGTGGTGTGTTGGATCCGTTAATTG
Yersinia_pestis_KUMA_D11_NNNN            CGCCATGGGGCTGAACAGTAACGTTCGTGGTGTGTTGGATCCGTTAATTG
Yersinia_pestis_MG05_1020_2005           CGCCATGGGGCTGAACAGTAACGTTCGTGGTGTGTTGGATCCGTTAATTG
Yersinia_pestis_Microtus_91001_1970      CGCCATGGGGCTGAACAGTAACGTTCGTGGTGTGTTGGATCCGTTAATTG
Yersinia_pestis_Nepal516_1967            CGCCATGGGGCTGAACAGTAACGTTCGTGGTGTGTTGGATCCGTTAATTG
Yersinia_pestis_Pestoides_A_1960         CGCCATGGGGCTGAACAGTAACGTTCGTGGTGTGTTGGATCCGTTAATTG
Yersinia_pestis_Pestoides_F_NNNN         CGCCATGGGGCTGAACAGTAACGTTCGTGGTGTGTTGGATCCGTTAATTG
Yersinia_pestis_PEXU2_1966               CGCCATGGGGCTGAACAGTAACGTTCGTGGTGTGTTGGATCCGTTAATTG
Yersinia_pestis_TS_D5_NNNN               CGCCATGGGGCTGAACAGTAACGTTCGTGGTGTGTTGGATCCGTTAATTG
Yersinia_pestis_UG05_045_2005            CGCCATGGGGCTGAACAGTAACGTTCGTGGTGTGTTGGATCCGTTAATTG
Yersinia_pestis_V_6486_NNNN              CGCCATGGGGCTGAACAGTAACGTTCGTGGTGTGTTGGATCCGTTAATTG
Yersinia_pestis_Z176003_1976             CGCCATGGGGCTGAACAGTAACGTTCGTGGTGTGTTGGATCCGTTAATTG
Yersinia_pseudotuberculosis_IP31758_1966 CGCCATGGGGCTGAACAGTAACGTTCGTGGTGTGTTGGATCCGTTAATTG

Yersinia_pestis_1866_NNNN                AGATTTATCGTCCGGTACCGCCGTTGGCTTATCTACCGCTGATGGTTATC
Yersinia_pestis_1901b_1983               AGATTTATCGTCCGGTACCGCCGTTGGCTTATCTACCGCTGATGGTTATC
Yersinia_pestis_2055_1998                AGATTTATCGTCCGGTACCGCCGTTGGCTTATCTACCGCTGATGGTTATC
Yersinia_pestis_2106_2001                AGATTTATCGTCCGGTACCGCCGTTGGCTTATCTACCGCTGATGGTTATC
Yersinia_pestis_2772_1984                AGATTTATCGTCCGGTACCGCCGTTGGCTTATCTACCGCTGATGGTTATC
Yersinia_pestis_2965_1995                AGATTTATCGTCCGGTACCGCCGTTGGCTTATCTACCGCTGATGGTTATC
Yersinia_pestis_3357_1999                AGATTTATCGTCCGGTACCGCCGTTGGCTTATCTACCGCTGATGGTTATC
Yersinia_pestis_4139_1995                AGATTTATCGTCCGGTACCGCCGTTGGCTTATCTACCGCTGATGGTTATC
Yersinia_pestis_4412_1991                AGATTTATCGTCCGGTACCGCCGTTGGCTTATCTACCGCTGATGGTTATC
Yersinia_pestis_4954_1987                AGATTTATCGTCCGGTACCGCCGTTGGCTTATCTACCGCTGATGGTTATC
Yersinia_pestis_8607116_NNNN             AGATTTATCGTCCGGTACCGCCGTTGGCTTATCTACCGCTGATGGTTATC
Yersinia_pestis_A1122_1939               AGATTTATCGTCCGGTACCGCCGTTGGCTTATCTACCGCTGATGGTTATC
Yersinia_pestis_Angola_NNNN              AGATTTATCGTCCGGTACCGCCGTTGGCTTATCTACCGCTGATGGTTATC
Yersinia_pestis_Antiqua_1965             AGATTTATCGTCCGGTACCGCCGTTGGCTTATCTACCGCTGATGGTTATC
Yersinia_pestis_AS_200900596_2009        AGATTTATCGTCCGGTACCGCCGTTGGCTTATCTACCGCTGATGGTTATC
Yersinia_pestis_AS_200901509_2009        AGATTTATCGTCCGGTACCGCCGTTGGCTTATCTACCGCTGATGGTTATC
Yersinia_pestis_AS_2509_2004             AGATTTATCGTCCGGTACCGCCGTTGGCTTATCTACCGCTGATGGTTATC
Yersinia_pestis_B42003004_2003           AGATTTATCGTCCGGTACCGCCGTTGGCTTATCTACCGCTGATGGTTATC
Yersinia_pestis_CA88_4125_1988           AGATTTATCGTCCGGTACCGCCGTTGGCTTATCTACCGCTGATGGTTATC
Yersinia_pestis_CO92_1992                AGATTTATCGTCCGGTACCGCCGTTGGCTTATCTACCGCTGATGGTTATC
Yersinia_pestis_D106004_2006             AGATTTATCGTCCGGTACCGCCGTTGGCTTATCTACCGCTGATGGTTATC
Yersinia_pestis_D182038_1982             AGATTTATCGTCCGGTACCGCCGTTGGCTTATCTACCGCTGATGGTTATC
Yersinia_pestis_E1979001_1979            AGATTTATCGTCCGGTACCGCCGTTGGCTTATCTACCGCTGATGGTTATC
Yersinia_pestis_F1991016_1991            AGATTTATCGTCCGGTACCGCCGTTGGCTTATCTACCGCTGATGGTTATC
Yersinia_pestis_FV1_2001                 AGATTTATCGTCCGGTACCGCCGTTGGCTTATCTACCGCTGATGGTTATC
Yersinia_pestis_Harbin35_1940            AGATTTATCGTCCGGTACCGCCGTTGGCTTATCTACCGCTGATGGTTATC
Yersinia_pestis_India195_NNNN            AGATTTATCGTCCGGTACCGCCGTTGGCTTATCTACCGCTGATGGTTATC
Yersinia_pestis_IP275_1995               AGATTTATCGTCCGGTACCGCCGTTGGCTTATCTACCGCTGATGGTTATC
Yersinia_pestis_Java_D88_NNNN            AGATTTATCGTCCGGTACCGCCGTTGGCTTATCTACCGCTGATGGTTATC
Yersinia_pestis_K1973002_1973            AGATTTATCGTCCGGTACCGCCGTTGGCTTATCTACCGCTGATGGTTATC
Yersinia_pestis_KIM_10_1968              AGATTTATCGTCCGGTACCGCCGTTGGCTTATCTACCGCTGATGGTTATC
Yersinia_pestis_Kimberly_D17_NNNN        AGATTTATCGTCCGGTACCGCCGTTGGCTTATCTACCGCTGATGGTTATC
Yersinia_pestis_KIM_D27_1_1968           AGATTTATCGTCCGGTACCGCCGTTGGCTTATCTACCGCTGATGGTTATC
Yersinia_pestis_KIM_D27_2_1968           AGATTTATCGTCCGGTACCGCCGTTGGCTTATCTACCGCTGATGGTTATC
Yersinia_pestis_KUMA_D11_NNNN            AGATTTATCGTCCGGTACCGCCGTTGGCTTATCTACCGCTGATGGTTATC
Yersinia_pestis_MG05_1020_2005           AGATTTATCGTCCGGTACCGCCGTTGGCTTATCTACCGCTGATGGTTATC
Yersinia_pestis_Microtus_91001_1970      AGATTTATCGTCCGGTACCGCCGTTGGCTTATCTACCGCTGATGGTTATC
Yersinia_pestis_Nepal516_1967            AGATTTATCGTCCGGTACCGCCGTTGGCTTATCTACCGCTGATGGTTATC
Yersinia_pestis_Pestoides_A_1960         AGATTTATCGTCCGGTACCGCCGTTGGCTTATCTACCGCTGATGGTTATC
Yersinia_pestis_Pestoides_F_NNNN         AGATTTATCGTCCGGTACCGCCGTTGGCTTATCTACCGCTGATGGTTATC
Yersinia_pestis_PEXU2_1966               AGATTTATCGTCCGGTACCGCCGTTGGCTTATCTACCGCTGATGGTTATC
Yersinia_pestis_TS_D5_NNNN               AGATTTATCGTCCGGTACCGCCGTTGGCTTATCTACCGCTGATGGTTATC
Yersinia_pestis_UG05_045_2005            AGATTTATCGTCCGGTACCGCCGTTGGCTTATCTACCGCTGATGGTTATC
Yersinia_pestis_V_6486_NNNN              AGATTTATCGTCCGGTACCGCCGTTGGCTTATCTACCGCTGATGGTTATC
Yersinia_pestis_Z176003_1976             AGATTTATCGTCCGGTACCGCCGTTGGCTTATCTACCGCTGATGGTTATC
Yersinia_pseudotuberculosis_IP31758_1966 AGATTTATCGTCCGGTACCGCCGTTGGCTTATCTACCGCTGATGGTTATC

Yersinia_pestis_1866_NNNN                TGGTTCGGTATTGGCGAAACCTCAAAAATCCTACTGATTTATTTGGCGAT
Yersinia_pestis_1901b_1983               TGGTTCGGTATTGGCGAAACCTCAAAAATCCTACTGATTTATTTGGCGAT
Yersinia_pestis_2055_1998                TGGTTCGGTATTGGCGAAACCTCAAAAATCCTACTGATTTATTTGGCGAT
Yersinia_pestis_2106_2001                TGGTTCGGTATTGGCGAAACCTCAAAAATCCTACTGATTTATTTGGCGAT
Yersinia_pestis_2772_1984                TGGTTCGGTATTGGCGAAACCTCAAAAATCCTACTGATTTATTTGGCGAT
Yersinia_pestis_2965_1995                TGGTTCGGTATTGGCGAAACCTCAAAAATCCTACTGATTTATTTGGCGAT
Yersinia_pestis_3357_1999                TGGTTCGGTATTGGCGAAACCTCAAAAATCCTACTGATTTATTTGGCGAT
Yersinia_pestis_4139_1995                TGGTTCGGTATTGGCGAAACCTCAAAAATCCTACTGATTTATTTGGCGAT
Yersinia_pestis_4412_1991                TGGTTCGGTATTGGCGAAACCTCAAAAATCCTACTGATTTATTTGGCGAT
Yersinia_pestis_4954_1987                TGGTTCGGTATTGGCGAAACCTCAAAAATCCTACTGATTTATTTGGCGAT
Yersinia_pestis_8607116_NNNN             TGGTTCGGTATTGGCGAAACCTCAAAAATCCTACTGATTTATTTGGCGAT
Yersinia_pestis_A1122_1939               TGGTTCGGTATTGGCGAAACCTCAAAAATCCTACTGATTTATTTGGCGAT
Yersinia_pestis_Angola_NNNN              TGGTTCGGTATTGGCGAAACCTCAAAAATCCTACTGATTTATTTGGCGAT
Yersinia_pestis_Antiqua_1965             TGGTTCGGTATTGGCGAAACCTCAAAAATCCTACTGATTTATTTGGCGAT
Yersinia_pestis_AS_200900596_2009        TGGTTCGGTATTGGCGAAACCTCAAAAATCCTACTGATTTATTTGGCGAT
Yersinia_pestis_AS_200901509_2009        TGGTTCGGTATTGGCGAAACCTCAAAAATCCTACTGATTTATTTGGCGAT
Yersinia_pestis_AS_2509_2004             TGGTTCGGTATTGGCGAAACCTCAAAAATCCTACTGATTTATTTGGCGAT
Yersinia_pestis_B42003004_2003           TGGTTCGGTATTGGCGAAACCTCAAAAATCCTACTGATTTATTTGGCGAT
Yersinia_pestis_CA88_4125_1988           TGGTTCGGTATTGGCGAAACCTCAAAAATCCTACTGATTTATTTGGCGAT
Yersinia_pestis_CO92_1992                TGGTTCGGTATTGGCGAAACCTCAAAAATCCTACTGATTTATTTGGCGAT
Yersinia_pestis_D106004_2006             TGGTTCGGTATTGGCGAAACCTCAAAAATCCTACTGATTTATTTGGCGAT
Yersinia_pestis_D182038_1982             TGGTTCGGTATTGGCGAAACCTCAAAAATCCTACTGATTTATTTGGCGAT
Yersinia_pestis_E1979001_1979            TGGTTCGGTATTGGCGAAACCTCAAAAATCCTACTGATTTATTTGGCGAT
Yersinia_pestis_F1991016_1991            TGGTTCGGTATTGGCGAAACCTCAAAAATCCTACTGATTTATTTGGCGAT
Yersinia_pestis_FV1_2001                 TGGTTCGGTATTGGCGAAACCTCAAAAATCCTACTGATTTATTTGGCGAT
Yersinia_pestis_Harbin35_1940            TGGTTCGGTATTGGCGAAACCTCAAAAATCCTACTGATTTATTTGGCGAT
Yersinia_pestis_India195_NNNN            TGGTTCGGTATTGGCGAAACCTCAAAAATCCTACTGATTTATTTGGCGAT
Yersinia_pestis_IP275_1995               TGGTTCGGTATTGGCGAAACCTCAAAAATCCTACTGATTTATTTGGCGAT
Yersinia_pestis_Java_D88_NNNN            TGGTTCGGTATTGGCGAAACCTCAAAAATCCTACTGATTTATTTGGCGAT
Yersinia_pestis_K1973002_1973            TGGTTCGGTATTGGCGAAACCTCAAAAATCCTACTGATTTATTTGGCGAT
Yersinia_pestis_KIM_10_1968              TGGTTCGGTATTGGCGAAACCTCAAAAATCCTACTGATTTATTTGGCGAT
Yersinia_pestis_Kimberly_D17_NNNN        TGGTTCGGTATTGGCGAAACCTCAAAAATCCTACTGATTTATTTGGCGAT
Yersinia_pestis_KIM_D27_1_1968           TGGTTCGGTATTGGCGAAACCTCAAAAATCCTACTGATTTATTTGGCGAT
Yersinia_pestis_KIM_D27_2_1968           TGGTTCGGTATTGGCGAAACCTCAAAAATCCTACTGATTTATTTGGCGAT
Yersinia_pestis_KUMA_D11_NNNN            TGGTTCGGTATTGGCGAAACCTCAAAAATCCTACTGATTTATTTGGCGAT
Yersinia_pestis_MG05_1020_2005           TGGTTCGGTATTGGCGAAACCTCAAAAATCCTACTGATTTATTTGGCGAT
Yersinia_pestis_Microtus_91001_1970      TGGTTCGGTATTGGCGAAACCTCAAAAATCCTACTGATTTATTTGGCGAT
Yersinia_pestis_Nepal516_1967            TGGTTCGGTATTGGCGAAACCTCAAAAATCCTACTGATTTATTTGGCGAT
Yersinia_pestis_Pestoides_A_1960         TGGTTCGGTATTGGCGAAACCTCAAAAATCCTACTGATTTATTTGGCGAT
Yersinia_pestis_Pestoides_F_NNNN         TGGTTCGGTATTGGCGAAACCTCAAAAATCCTACTGATTTATTTGGCGAT
Yersinia_pestis_PEXU2_1966               TGGTTCGGTATTGGCGAAACCTCAAAAATCCTACTGATTTATTTGGCGAT
Yersinia_pestis_TS_D5_NNNN               TGGTTCGGTATTGGCGAAACCTCAAAAATCCTACTGATTTATTTGGCGAT
Yersinia_pestis_UG05_045_2005            TGGTTCGGTATTGGCGAAACCTCAAAAATCCTACTGATTTATTTGGCGAT
Yersinia_pestis_V_6486_NNNN              TGGTTCGGTATTGGCGAAACCTCAAAAATCCTACTGATTTATTTGGCGAT
Yersinia_pestis_Z176003_1976             TGGTTCGGTATTGGCGAAACCTCAAAAATCCTACTGATTTATTTGGCGAT
Yersinia_pseudotuberculosis_IP31758_1966 TGGTTCGGTATTGGCGAAACCTCAAAAATCCTACTGATTTATTTGGCGAT

Yersinia_pestis_1866_NNNN                ATTTGCGCCAGTGACGTTGGCGGCGGTTGCGGGTGTGCGCAGCGTGGCAC
Yersinia_pestis_1901b_1983               ATTTGCGCCAGTGACGTTGGCGGCGGTTGCGGGTGTGCGCAGCGTGGCAC
Yersinia_pestis_2055_1998                ATTTGCGCCAGTGACGTTGGCGGCGGTTGCGGGTGTGCGCAGCGTGGCAC
Yersinia_pestis_2106_2001                ATTTGCGCCAGTGACGTTGGCGGCGGTTGCGGGTGTGCGCAGCGTGGCAC
Yersinia_pestis_2772_1984                ATTTGCGCCAGTGACGTTGGCGGCGGTTGCGGGTGTGCGCAGCGTGGCAC
Yersinia_pestis_2965_1995                ATTTGCGCCAGTGACGTTGGCGGCGGTTGCGGGTGTGCGCAGCGTGGCAC
Yersinia_pestis_3357_1999                ATTTGCGCCAGTGACGTTGGCGGCGGTTGCGGGTGTGCGCAGCGTGGCAC
Yersinia_pestis_4139_1995                ATTTGCGCCAGTGACGTTGGCGGCGGTTGCGGGTGTGCGCAGCGTGGCAC
Yersinia_pestis_4412_1991                ATTTGCGCCAGTGACGTTGGCGGCGGTTGCGGGTGTGCGCAGCGTGGCAC
Yersinia_pestis_4954_1987                ATTTGCGCCAGTGACGTTGGCGGCGGTTGCGGGTGTGCGCAGCGTGGCAC
Yersinia_pestis_8607116_NNNN             ATTTGCGCCAGTGACGTTGGCGGCGGTTGCGGGTGTGCGCAGCGTGGCAC
Yersinia_pestis_A1122_1939               ATTTGCGCCAGTGACGTTGGCGGCGGTTGCGGGTGTGCGCAGCGTGGCAC
Yersinia_pestis_Angola_NNNN              ATTTGCGCCAGTGACGTTGGCGGCGGTTGCGGGTGTGCGCAGCGTGGCAC
Yersinia_pestis_Antiqua_1965             ATTTGCGCCAGTGACGTTGGCGGCGGTTGCGGGTGTGCGCAGCGTGGCAC
Yersinia_pestis_AS_200900596_2009        ATTTGCGCCAGTGACGTTGGCGGCGGTTGCGGGTGTGCGCAGCGTGGCAC
Yersinia_pestis_AS_200901509_2009        ATTTGCGCCAGTGACGTTGGCGGCGGTTGCGGGTGTGCGCAGCGTGGCAC
Yersinia_pestis_AS_2509_2004             ATTTGCGCCAGTGACGTTGGCGGCGGTTGCGGGTGTGCGCAGCGTGGCAC
Yersinia_pestis_B42003004_2003           ATTTGCGCCAGTGACGTTGGCGGCGGTTGCGGGTGTGCGCAGCGTGGCAC
Yersinia_pestis_CA88_4125_1988           ATTTGCGCCAGTGACGTTGGCGGCGGTTGCGGGTGTGCGCAGCGTGGCAC
Yersinia_pestis_CO92_1992                ATTTGCGCCAGTGACGTTGGCGGCGGTTGCGGGTGTGCGCAGCGTGGCAC
Yersinia_pestis_D106004_2006             ATTTGCGCCAGTGACGTTGGCGGCGGTTGCGGGTGTGCGCAGCGTGGCAC
Yersinia_pestis_D182038_1982             ATTTGCGCCAGTGACGTTGGCGGCGGTTGCGGGTGTGCGCAGCGTGGCAC
Yersinia_pestis_E1979001_1979            ATTTGCGCCAGTGACGTTGGCGGCGGTTGCGGGTGTGCGCAGCGTGGCAC
Yersinia_pestis_F1991016_1991            ATTTGCGCCAGTGACGTTGGCGGCGGTTGCGGGTGTGCGCAGCGTGGCAC
Yersinia_pestis_FV1_2001                 ATTTGCGCCAGTGACGTTGGCGGCGGTTGCGGGTGTGCGCAGCGTGGCAC
Yersinia_pestis_Harbin35_1940            ATTTGCGCCAGTGACGTTGGCGGCGGTTGCGGGTGTGCGCAGCGTGGCAC
Yersinia_pestis_India195_NNNN            ATTTGCGCCAGTGACGTTGGCGGCGGTTGCGGGTGTGCGCAGCGTGGCAC
Yersinia_pestis_IP275_1995               ATTTGCGCCAGTGACGTTGGCGGCGGTTGCGGGTGTGCGCAGCGTGGCAC
Yersinia_pestis_Java_D88_NNNN            ATTTGCGCCAGTGACGTTGGCGGCGGTTGCGGGTGTGCGCAGCGTGGCAC
Yersinia_pestis_K1973002_1973            ATTTGCGCCAGTGACGTTGGCGGCGGTTGCGGGTGTGCGCAGCGTGGCAC
Yersinia_pestis_KIM_10_1968              ATTTGCGCCAGTGACGTTGGCGGCGGTTGCGGGTGTGCGCAGCGTGGCAC
Yersinia_pestis_Kimberly_D17_NNNN        ATTTGCGCCAGTGACGTTGGCGGCGGTTGCGGGTGTGCGCAGCGTGGCAC
Yersinia_pestis_KIM_D27_1_1968           ATTTGCGCCAGTGACGTTGGCGGCGGTTGCGGGTGTGCGCAGCGTGGCAC
Yersinia_pestis_KIM_D27_2_1968           ATTTGCGCCAGTGACGTTGGCGGCGGTTGCGGGTGTGCGCAGCGTGGCAC
Yersinia_pestis_KUMA_D11_NNNN            ATTTGCGCCAGTGACGTTGGCGGCGGTTGCGGGTGTGCGCAGCGTGGCAC
Yersinia_pestis_MG05_1020_2005           ATTTGCGCCAGTGACGTTGGCGGCGGTTGCGGGTGTGCGCAGCGTGGCAC
Yersinia_pestis_Microtus_91001_1970      ATTTGCGCCAGTGACGTTGGCGGCGGTTGCGGGTGTGCGCAGCGTGGCAC
Yersinia_pestis_Nepal516_1967            ATTTGCGCCAGTGACGTTGGCGGCGGTTGCGGGTGTGCGCAGCGTGGCAC
Yersinia_pestis_Pestoides_A_1960         ATTTGCGCCAGTGACGTTGGCGGCGGTTGCGGGTGTGCGCAGCGTGGCAC
Yersinia_pestis_Pestoides_F_NNNN         ATTTGCGCCAGTGACGTTGGCGGCGGTTGCGGGTGTGCGCAGCGTGGCAC
Yersinia_pestis_PEXU2_1966               ATTTGCGCCAGTGACGTTGGCGGCGGTTGCGGGTGTGCGCAGCGTGGCAC
Yersinia_pestis_TS_D5_NNNN               ATTTGCGCCAGTGACGTTGGCGGCGGTTGCGGGTGTGCGCAGCGTGGCAC
Yersinia_pestis_UG05_045_2005            ATTTGCGCCAGTGACGTTGGCGGCGGTTGCGGGTGTGCGCAGCGTGGCAC
Yersinia_pestis_V_6486_NNNN              ATTTGCGCCAGTGACGTTGGCGGCGGTTGCGGGTGTGCGCAGCGTGGCAC
Yersinia_pestis_Z176003_1976             ATTTGCGCCAGTGACGTTGGCGGCGGTTGCGGGTGTGCGCAGCGTGGCAC
Yersinia_pseudotuberculosis_IP31758_1966 ATTTGCGCCAGTGACGTTGGCGGCGGTTGCGGGTGTGCGCAGCGTGGCAC

Yersinia_pestis_1866_NNNN                ACGTTCGAGTGAGGGCCGCCCGTGCATTAGGTGCCAGCCGTTGGCAGGTT
Yersinia_pestis_1901b_1983               ACGTTCGAGTGAGGGCCGCCCGTGCATTAGGTGCCAGCCGTTGGCAGGTT
Yersinia_pestis_2055_1998                ACGTTCGAGTGAGGGCCGCCCGTGCATTAGGTGCCAGCCGTTGGCAGGTT
Yersinia_pestis_2106_2001                ACGTTCGAGTGAGGGCCGCCCGTGCATTAGGTGCCAGCCGTTGGCAGGTT
Yersinia_pestis_2772_1984                ACGTTCGAGTGAGGGCCGCCCGTGCATTAGGTGCCAGCCGTTGGCAGGTT
Yersinia_pestis_2965_1995                ACGTTCGAGTGAGGGCCGCCCGTGCATTAGGTGCCAGCCGTTGGCAGGTT
Yersinia_pestis_3357_1999                ACGTTCGAGTGAGGGCCGCCCGTGCATTAGGTGCCAGCCGTTGGCAGGTT
Yersinia_pestis_4139_1995                ACGTTCGAGTGAGGGCCGCCCGTGCATTAGGTGCCAGCCGTTGGCAGGTT
Yersinia_pestis_4412_1991                ACGTTCGAGTGAGGGCCGCCCGTGCATTAGGTGCCAGCCGTTGGCAGGTT
Yersinia_pestis_4954_1987                ACGTTCGAGTGAGGGCCGCCCGTGCATTAGGTGCCAGCCGTTGGCAGGTT
Yersinia_pestis_8607116_NNNN             ACGTTCGAGTGAGGGCCGCCCGTGCATTAGGTGCCAGCCGTTGGCAGGTT
Yersinia_pestis_A1122_1939               ACGTTCGAGTGAGGGCCGCCCGTGCATTAGGTGCCAGCCGTTGGCAGGTT
Yersinia_pestis_Angola_NNNN              ACGTTCGAGTGAGGGCCGCCCGTGCATTAGGTGCCAGCCGTTGGCAGGTT
Yersinia_pestis_Antiqua_1965             ACGTTCGAGTGAGGGCCGCCCGTGCATTAGGTGCCAGCCGTTGGCAGGTT
Yersinia_pestis_AS_200900596_2009        ACGTTCGAGTGAGGGCCGCCCGTGCATTAGGTGCCAGCCGTTGGCAGGTT
Yersinia_pestis_AS_200901509_2009        ACGTTCGAGTGAGGGCCGCCCGTGCATTAGGTGCCAGCCGTTGGCAGGTT
Yersinia_pestis_AS_2509_2004             ACGTTCGAGTGAGGGCCGCCCGTGCATTAGGTGCCAGCCGTTGGCAGGTT
Yersinia_pestis_B42003004_2003           ACGTTCGAGTGAGGGCCGCCCGTGCATTAGGTGCCAGCCGTTGGCAGGTT
Yersinia_pestis_CA88_4125_1988           ACGTTCGAGTGAGGGCCGCCCGTGCATTAGGTGCCAGCCGTTGGCAGGTT
Yersinia_pestis_CO92_1992                ACGTTCGAGTGAGGGCCGCCCGTGCATTAGGTGCCAGCCGTTGGCAGGTT
Yersinia_pestis_D106004_2006             ACGTTCGAGTGAGGGCCGCCCGTGCATTAGGTGCCAGCCGTTGGCAGGTT
Yersinia_pestis_D182038_1982             ACGTTCGAGTGAGGGCCGCCCGTGCATTAGGTGCCAGCCGTTGGCAGGTT
Yersinia_pestis_E1979001_1979            ACGTTCGAGTGAGGGCCGCCCGTGCATTAGGTGCCAGCCGTTGGCAGGTT
Yersinia_pestis_F1991016_1991            ACGTTCGAGTGAGGGCCGCCCGTGCATTAGGTGCCAGCCGTTGGCAGGTT
Yersinia_pestis_FV1_2001                 ACGTTCGAGTGAGGGCCGCCCGTGCATTAGGTGCCAGCCGTTGGCAGGTT
Yersinia_pestis_Harbin35_1940            ACGTTCGAGTGAGGGCCGCCCGTGCATTAGGTGCCAGCCGTTGGCAGGTT
Yersinia_pestis_India195_NNNN            ACGTTCGAGTGAGGGCCGCCCGTGCATTAGGTGCCAGCCGTTGGCAGGTT
Yersinia_pestis_IP275_1995               ACGTTCGAGTGAGGGCCGCCCGTGCATTAGGTGCCAGCCGTTGGCAGGTT
Yersinia_pestis_Java_D88_NNNN            ACGTTCGAGTGAGGGCCGCCCGTGCATTAGGTGCCAGCCGTTGGCAGGTT
Yersinia_pestis_K1973002_1973            ACGTTCGAGTGAGGGCCGCCCGTGCATTAGGTGCCAGCCGTTGGCAGGTT
Yersinia_pestis_KIM_10_1968              ACGTTCGAGTGAGGGCCGCCCGTGCATTAGGTGCCAGCCGTTGGCAGGTT
Yersinia_pestis_Kimberly_D17_NNNN        ACGTTCGAGTGAGGGCCGCCCGTGCATTAGGTGCCAGCCGTTGGCAGGTT
Yersinia_pestis_KIM_D27_1_1968           ACGTTCGAGTGAGGGCCGCCCGTGCATTAGGTGCCAGCCGTTGGCAGGTT
Yersinia_pestis_KIM_D27_2_1968           ACGTTCGAGTGAGGGCCGCCCGTGCATTAGGTGCCAGCCGTTGGCAGGTT
Yersinia_pestis_KUMA_D11_NNNN            ACGTTCGAGTGAGGGCCGCCCGTGCATTAGGTGCCAGCCGTTGGCAGGTT
Yersinia_pestis_MG05_1020_2005           ACGTTCGAGTGAGGGCCGCCCGTGCATTAGGTGCCAGCCGTTGGCAGGTT
Yersinia_pestis_Microtus_91001_1970      ACGTTCGAGTGAGGGCCGCCCGTGCATTAGGTGCCAGCCGTTGGCAGGTT
Yersinia_pestis_Nepal516_1967            ACGTTCGAGTGAGGGCCGCCCGTGCATTAGGTGCCAGCCGTTGGCAGGTT
Yersinia_pestis_Pestoides_A_1960         ACGTTCGAGTGAGGGCCGCCCGTGCATTAGGTGCCAGCCGTTGGCAGGTT
Yersinia_pestis_Pestoides_F_NNNN         ACGTTCGAGTGAGGGCCGCCCGTGCATTAGGTGCCAGCCGTTGGCAGGTT
Yersinia_pestis_PEXU2_1966               ACGTTCGAGTGAGGGCCGCCCGTGCATTAGGTGCCAGCCGTTGGCAGGTT
Yersinia_pestis_TS_D5_NNNN               ACGTTCGAGTGAGGGCCGCCCGTGCATTAGGTGCCAGCCGTTGGCAGGTT
Yersinia_pestis_UG05_045_2005            ACGTTCGAGTGAGGGCCGCCCGTGCATTAGGTGCCAGCCGTTGGCAGGTT
Yersinia_pestis_V_6486_NNNN              ACGTTCGAGTGAGGGCCGCCCGTGCATTAGGTGCCAGCCGTTGGCAGGTT
Yersinia_pestis_Z176003_1976             ACGTTCGAGTGAGGGCCGCCCGTGCATTAGGTGCCAGCCGTTGGCAGGTT
Yersinia_pseudotuberculosis_IP31758_1966 ACGTTCGAGTGAGGGCCGCCCGTGCATTAGGTGCCAGCCGTTGGCAGGTT

Yersinia_pestis_1866_NNNN                TTATGGTTTGTGGTGTTGCCCAGCGCCTTGCCGGAGATTTTAACCGGTAT
Yersinia_pestis_1901b_1983               TTATGGTTTGTGGTGTTGCCCAGCGCCTTGCCGGAGATTTTAACCGGTAT
Yersinia_pestis_2055_1998                TTATGGTTTGTGGTGTTGCCCAGCGCCTTGCCGGAGATTTTAACCGGTAT
Yersinia_pestis_2106_2001                TTATGGTTTGTGGTGTTGCCCAGCGCCTTGCCGGAGATTTTAACCGGTAT
Yersinia_pestis_2772_1984                TTATGGTTTGTGGTGTTGCCCAGCGCCTTGCCGGAGATTTTAACCGGTAT
Yersinia_pestis_2965_1995                TTATGGTTTGTGGTGTTGCCCAGCGCCTTGCCGGAGATTTTAACCGGTAT
Yersinia_pestis_3357_1999                TTATGGTTTGTGGTGTTGCCCAGCGCCTTGCCGGAGATTTTAACCGGTAT
Yersinia_pestis_4139_1995                TTATGGTTTGTGGTGTTGCCCAGCGCCTTGCCGGAGATTTTAACCGGTAT
Yersinia_pestis_4412_1991                TTATGGTTTGTGGTGTTGCCCAGCGCCTTGCCGGAGATTTTAACCGGTAT
Yersinia_pestis_4954_1987                TTATGGTTTGTGGTGTTGCCCAGCGCCTTGCCGGAGATTTTAACCGGTAT
Yersinia_pestis_8607116_NNNN             TTATGGTTTGTGGTGTTGCCCAGCGCCTTGCCGGAGATTTTAACCGGTAT
Yersinia_pestis_A1122_1939               TTATGGTTTGTGGTGTTGCCCAGCGCCTTGCCGGAGATTTTAACCGGTAT
Yersinia_pestis_Angola_NNNN              TTATGGTTTGTGGTGTTGCCCAGCGCCTTGCCGGAGATTTTAACCGGTAT
Yersinia_pestis_Antiqua_1965             TTATGGTTTGTGGTGTTGCCCAGCGCCTTGCCGGAGATTTTAACCGGTAT
Yersinia_pestis_AS_200900596_2009        TTATGGTTTGTGGTGTTGCCCAGCGCCTTGCCGGAGATTTTAACCGGTAT
Yersinia_pestis_AS_200901509_2009        TTATGGTTTGTGGTGTTGCCCAGCGCCTTGCCGGAGATTTTAACCGGTAT
Yersinia_pestis_AS_2509_2004             TTATGGTTTGTGGTGTTGCCCAGCGCCTTGCCGGAGATTTTAACCGGTAT
Yersinia_pestis_B42003004_2003           TTATGGTTTGTGGTGTTGCCCAGCGCCTTGCCGGAGATTTTAACCGGTAT
Yersinia_pestis_CA88_4125_1988           TTATGGTTTGTGGTGTTGCCCAGCGCCTTGCCGGAGATTTTAACCGGTAT
Yersinia_pestis_CO92_1992                TTATGGTTTGTGGTGTTGCCCAGCGCCTTGCCGGAGATTTTAACCGGTAT
Yersinia_pestis_D106004_2006             TTATGGTTTGTGGTGTTGCCCAGCGCCTTGCCGGAGATTTTAACCGGTAT
Yersinia_pestis_D182038_1982             TTATGGTTTGTGGTGTTGCCCAGCGCCTTGCCGGAGATTTTAACCGGTAT
Yersinia_pestis_E1979001_1979            TTATGGTTTGTGGTGTTGCCCAGCGCCTTGCCGGAGATTTTAACCGGTAT
Yersinia_pestis_F1991016_1991            TTATGGTTTGTGGTGTTGCCCAGCGCCTTGCCGGAGATTTTAACCGGTAT
Yersinia_pestis_FV1_2001                 TTATGGTTTGTGGTGTTGCCCAGCGCCTTGCCGGAGATTTTAACCGGTAT
Yersinia_pestis_Harbin35_1940            TTATGGTTTGTGGTGTTGCCCAGCGCCTTGCCGGAGATTTTAACCGGTAT
Yersinia_pestis_India195_NNNN            TTATGGTTTGTGGTGTTGCCCAGCGCCTTGCCGGAGATTTTAACCGGTAT
Yersinia_pestis_IP275_1995               TTATGGTTTGTGGTGTTGCCCAGCGCCTTGCCGGAGATTTTAACCGGTAT
Yersinia_pestis_Java_D88_NNNN            TTATGGTTTGTGGTGTTGCCCAGCGCCTTGCCGGAGATTTTAACCGGTAT
Yersinia_pestis_K1973002_1973            TTATGGTTTGTGGTGTTGCCCAGCGCCTTGCCGGAGATTTTAACCGGTAT
Yersinia_pestis_KIM_10_1968              TTATGGTTTGTGGTGTTGCCCAGCGCCTTGCCGGAGATTTTAACCGGTAT
Yersinia_pestis_Kimberly_D17_NNNN        TTATGGTTTGTGGTGTTGCCCAGCGCCTTGCCGGAGATTTTAACCGGTAT
Yersinia_pestis_KIM_D27_1_1968           TTATGGTTTGTGGTGTTGCCCAGCGCCTTGCCGGAGATTTTAACCGGTAT
Yersinia_pestis_KIM_D27_2_1968           TTATGGTTTGTGGTGTTGCCCAGCGCCTTGCCGGAGATTTTAACCGGTAT
Yersinia_pestis_KUMA_D11_NNNN            TTATGGTTTGTGGTGTTGCCCAGCGCCTTGCCGGAGATTTTAACCGGTAT
Yersinia_pestis_MG05_1020_2005           TTATGGTTTGTGGTGTTGCCCAGCGCCTTGCCGGAGATTTTAACCGGTAT
Yersinia_pestis_Microtus_91001_1970      TTATGGTTTGTGGTGTTGCCCAGCGCCTTGCCGGAGATTTTAACCGGTAT
Yersinia_pestis_Nepal516_1967            TTATGGTTTGTGGTGTTGCCCAGCGCCTTGCCGGAGATTTTAACCGGTAT
Yersinia_pestis_Pestoides_A_1960         TTATGGTTTGTGGTGTTGCCCAGCGCCTTGCCGGAGATTTTAACCGGTAT
Yersinia_pestis_Pestoides_F_NNNN         TTATGGTTTGTGGTGTTGCCCAGCGCCTTGCCGGAGATTTTAACCGGTAT
Yersinia_pestis_PEXU2_1966               TTATGGTTTGTGGTGTTGCCCAGCGCCTTGCCGGAGATTTTAACCGGTAT
Yersinia_pestis_TS_D5_NNNN               TTATGGTTTGTGGTGTTGCCCAGCGCCTTGCCGGAGATTTTAACCGGTAT
Yersinia_pestis_UG05_045_2005            TTATGGTTTGTGGTGTTGCCCAGCGCCTTGCCGGAGATTTTAACCGGTAT
Yersinia_pestis_V_6486_NNNN              TTATGGTTTGTGGTGTTGCCCAGCGCCTTGCCGGAGATTTTAACCGGTAT
Yersinia_pestis_Z176003_1976             TTATGGTTTGTGGTGTTGCCCAGCGCCTTGCCGGAGATTTTAACCGGTAT
Yersinia_pseudotuberculosis_IP31758_1966 TTATGGTTTGTGGTGTTGCCCAGCGCCTTGCCGGAGATTTTAACCGGTAT

Yersinia_pestis_1866_NNNN                CCGCATCGGCCTGGGGGTTGGGTGGTCCACGTTGGTGGCCGCTGAGCTGA
Yersinia_pestis_1901b_1983               CCGCATCGGCCTGGGGGTTGGGTGGTCCACGTTGGTGGCCGCTGAGCTGA
Yersinia_pestis_2055_1998                CCGCATCGGCCTGGGGGTTGGGTGGTCCACGTTGGTGGCCGCTGAGCTGA
Yersinia_pestis_2106_2001                CCGCATCGGCCTGGGGGTTGGGTGGTCCACGTTGGTGGCCGCTGAGCTGA
Yersinia_pestis_2772_1984                CCGCATCGGCCTGGGGGTTGGGTGGTCCACGTTGGTGGCCGCTGAGCTGA
Yersinia_pestis_2965_1995                CCGCATCGGCCTGGGGGTTGGGTGGTCCACGTTGGTGGCCGCTGAGCTGA
Yersinia_pestis_3357_1999                CCGCATCGGCCTGGGGGTTGGGTGGTCCACGTTGGTGGCCGCTGAGCTGA
Yersinia_pestis_4139_1995                CCGCATCGGCCTGGGGGTTGGGTGGTCCACGTTGGTGGCCGCTGAGCTGA
Yersinia_pestis_4412_1991                CCGCATCGGCCTGGGGGTTGGGTGGTCCACGTTGGTGGCCGCTGAGCTGA
Yersinia_pestis_4954_1987                CCGCATCGGCCTGGGGGTTGGGTGGTCCACGTTGGTGGCCGCTGAGCTGA
Yersinia_pestis_8607116_NNNN             CCGCATCGGCCTGGGGGTTGGGTGGTCCACGTTGGTGGCCGCTGAGCTGA
Yersinia_pestis_A1122_1939               CCGCATCGGCCTGGGGGTTGGGTGGTCCACGTTGGTGGCCGCTGAGCTGA
Yersinia_pestis_Angola_NNNN              CCGCATCGGCCTGGGGGTTGGGTGGTCCACGTTGGTGGCCGCTGAGCTGA
Yersinia_pestis_Antiqua_1965             CCGCATCGGCCTGGGGGTTGGGTGGTCCACGTTGGTGGCCGCTGAGCTGA
Yersinia_pestis_AS_200900596_2009        CCGCATCGGCCTGGGGGTTGGGTGGTCCACGTTGGTGGCCGCTGAGCTGA
Yersinia_pestis_AS_200901509_2009        CCGCATCGGCCTGGGGGTTGGGTGGTCCACGTTGGTGGCCGCTGAGCTGA
Yersinia_pestis_AS_2509_2004             CCGCATCGGCCTGGGGGTTGGGTGGTCCACGTTGGTGGCCGCTGAGCTGA
Yersinia_pestis_B42003004_2003           CCGCATCGGCCTGGGGGTTGGGTGGTCCACGTTGGTGGCCGCTGAGCTGA
Yersinia_pestis_CA88_4125_1988           CCGCATCGGCCTGGGGGTTGGGTGGTCCACGTTGGTGGCCGCTGAGCTGA
Yersinia_pestis_CO92_1992                CCGCATCGGCCTGGGGGTTGGGTGGTCCACGTTGGTGGCCGCTGAGCTGA
Yersinia_pestis_D106004_2006             CCGCATCGGCCTGGGGGTTGGGTGGTCCACGTTGGTGGCCGCTGAGCTGA
Yersinia_pestis_D182038_1982             CCGCATCGGCCTGGGGGTTGGGTGGTCCACGTTGGTGGCCGCTGAGCTGA
Yersinia_pestis_E1979001_1979            CCGCATCGGCCTGGGGGTTGGGTGGTCCACGTTGGTGGCCGCTGAGCTGA
Yersinia_pestis_F1991016_1991            CCGCATCGGCCTGGGGGTTGGGTGGTCCACGTTGGTGGCCGCTGAGCTGA
Yersinia_pestis_FV1_2001                 CCGCATCGGCCTGGGGGTTGGGTGGTCCACGTTGGTGGCCGCTGAGCTGA
Yersinia_pestis_Harbin35_1940            CCGCATCGGCCTGGGGGTTGGGTGGTCCACGTTGGTGGCCGCTGAGCTGA
Yersinia_pestis_India195_NNNN            CCGCATCGGCCTGGGGGTTGGGTGGTCCACGTTGGTGGCCGCTGAGCTGA
Yersinia_pestis_IP275_1995               CCGCATCGGCCTGGGGGTTGGGTGGTCCACGTTGGTGGCCGCTGAGCTGA
Yersinia_pestis_Java_D88_NNNN            CCGCATCGGCCTGGGGGTTGGGTGGTCCACGTTGGTGGCCGCTGAGCTGA
Yersinia_pestis_K1973002_1973            CCGCATCGGCCTGGGGGTTGGGTGGTCCACGTTGGTGGCCGCTGAGCTGA
Yersinia_pestis_KIM_10_1968              CCGCATCGGCCTGGGGGTTGGGTGGTCCACGTTGGTGGCCGCTGAGCTGA
Yersinia_pestis_Kimberly_D17_NNNN        CCGCATCGGCCTGGGGGTTGGGTGGTCCACGTTGGTGGCCGCTGAGCTGA
Yersinia_pestis_KIM_D27_1_1968           CCGCATCGGCCTGGGGGTTGGGTGGTCCACGTTGGTGGCCGCTGAGCTGA
Yersinia_pestis_KIM_D27_2_1968           CCGCATCGGCCTGGGGGTTGGGTGGTCCACGTTGGTGGCCGCTGAGCTGA
Yersinia_pestis_KUMA_D11_NNNN            CCGCATCGGCCTGGGGGTTGGGTGGTCCACGTTGGTGGCCGCTGAGCTGA
Yersinia_pestis_MG05_1020_2005           CCGCATCGGCCTGGGGGTTGGGTGGTCCACGTTGGTGGCCGCTGAGCTGA
Yersinia_pestis_Microtus_91001_1970      CCGCATCGGCCTGGGGGTTGGGTGGTCCACGTTGGTGGCCGCTGAGCTGA
Yersinia_pestis_Nepal516_1967            CCGCATCGGCCTGGGGGTTGGGTGGTCCACGTTGGTGGCCGCTGAGCTGA
Yersinia_pestis_Pestoides_A_1960         CCGCATCGGCCTGGGGGTTGGGTGGTCCACGTTGGTGGCCGCTGAGCTGA
Yersinia_pestis_Pestoides_F_NNNN         CCGCATCGGCCTGGGGGTTGGGTGGTCCACGTTGGTGGCCGCTGAGCTGA
Yersinia_pestis_PEXU2_1966               CCGCATCGGCCTGGGGGTTGGGTGGTCCACGTTGGTGGCCGCTGAGCTGA
Yersinia_pestis_TS_D5_NNNN               CCGCATCGGCCTGGGGGTTGGGTGGTCCACGTTGGTGGCCGCTGAGCTGA
Yersinia_pestis_UG05_045_2005            CCGCATCGGCCTGGGGGTTGGGTGGTCCACGTTGGTGGCCGCTGAGCTGA
Yersinia_pestis_V_6486_NNNN              CCGCATCGGCCTGGGGGTTGGGTGGTCCACGTTGGTGGCCGCTGAGCTGA
Yersinia_pestis_Z176003_1976             CCGCATCGGCCTGGGGGTTGGGTGGTCCACGTTGGTGGCCGCTGAGCTGA
Yersinia_pseudotuberculosis_IP31758_1966 CCGCATCGGCCTGGGGGTTGGGTGGTCCACTTTGGTGGCCGCTGAGCTGA

Yersinia_pestis_1866_NNNN                TTGCCGCGACACGGGGATTGGGCTTTATGGTGCAATCCGCCGGTGAGTTT
Yersinia_pestis_1901b_1983               TTGCCGCGACACGGGGATTGGGCTTTATGGTGCAATCCGCCGGTGAGTTT
Yersinia_pestis_2055_1998                TTGCCGCGACACGGGGATTGGGCTTTATGGTGCAATCCGCCGGTGAGTTT
Yersinia_pestis_2106_2001                TTGCCGCGACACGGGGATTGGGCTTTATGGTGCAATCCGCCGGTGAGTTT
Yersinia_pestis_2772_1984                TTGCCGCGACACGGGGATTGGGCTTTATGGTGCAATCCGCCGGTGAGTTT
Yersinia_pestis_2965_1995                TTGCCGCGACACGGGGATTGGGCTTTATGGTGCAATCCGCCGGTGAGTTT
Yersinia_pestis_3357_1999                TTGCCGCGACACGGGGATTGGGCTTTATGGTGCAATCCGCCGGTGAGTTT
Yersinia_pestis_4139_1995                TTGCCGCGACACGGGGATTGGGCTTTATGGTGCAATCCGCCGGTGAGTTT
Yersinia_pestis_4412_1991                TTGCCGCGACACGGGGATTGGGCTTTATGGTGCAATCCGCCGGTGAGTTT
Yersinia_pestis_4954_1987                TTGCCGCGACACGGGGATTGGGCTTTATGGTGCAATCCGCCGGTGAGTTT
Yersinia_pestis_8607116_NNNN             TTGCCGCGACACGGGGATTGGGCTTTATGGTGCAATCCGCCGGTGAGTTT
Yersinia_pestis_A1122_1939               TTGCCGCGACACGGGGATTGGGCTTTATGGTGCAATCCGCCGGTGAGTTT
Yersinia_pestis_Angola_NNNN              TTGCCGCGACACGGGGATTGGGCTTTATGGTGCAATCCGCCGGTGAGTTT
Yersinia_pestis_Antiqua_1965             TTGCCGCGACACGGGGATTGGGCTTTATGGTGCAATCCGCCGGTGAGTTT
Yersinia_pestis_AS_200900596_2009        TTGCCGCGACACGGGGATTGGGCTTTATGGTGCAATCCGCCGGTGAGTTT
Yersinia_pestis_AS_200901509_2009        TTGCCGCGACACGGGGATTGGGCTTTATGGTGCAATCCGCCGGTGAGTTT
Yersinia_pestis_AS_2509_2004             TTGCCGCGACACGGGGATTGGGCTTTATGGTGCAATCCGCCGGTGAGTTT
Yersinia_pestis_B42003004_2003           TTGCCGCGACACGGGGATTGGGCTTTATGGTGCAATCCGCCGGTGAGTTT
Yersinia_pestis_CA88_4125_1988           TTGCCGCGACACGGGGATTGGGCTTTATGGTGCAATCCGCCGGTGAGTTT
Yersinia_pestis_CO92_1992                TTGCCGCGACACGGGGATTGGGCTTTATGGTGCAATCCGCCGGTGAGTTT
Yersinia_pestis_D106004_2006             TTGCCGCGACACGGGGATTGGGCTTTATGGTGCAATCCGCCGGTGAGTTT
Yersinia_pestis_D182038_1982             TTGCCGCGACACGGGGATTGGGCTTTATGGTGCAATCCGCCGGTGAGTTT
Yersinia_pestis_E1979001_1979            TTGCCGCGACACGGGGATTGGGCTTTATGGTGCAATCCGCCGGTGAGTTT
Yersinia_pestis_F1991016_1991            TTGCCGCGACACGGGGATTGGGCTTTATGGTGCAATCCGCCGGTGAGTTT
Yersinia_pestis_FV1_2001                 TTGCCGCGACACGGGGATTGGGCTTTATGGTGCAATCCGCCGGTGAGTTT
Yersinia_pestis_Harbin35_1940            TTGCCGCGACACGGGGATTGGGCTTTATGGTGCAATCCGCCGGTGAGTTT
Yersinia_pestis_India195_NNNN            TTGCCGCGACACGGGGATTGGGCTTTATGGTGCAATCCGCCGGTGAGTTT
Yersinia_pestis_IP275_1995               TTGCCGCGACACGGGGATTGGGCTTTATGGTGCAATCCGCCGGTGAGTTT
Yersinia_pestis_Java_D88_NNNN            TTGCCGCGACACGGGGATTGGGCTTTATGGTGCAATCCGCCGGTGAGTTT
Yersinia_pestis_K1973002_1973            TTGCCGCGACACGGGGATTGGGCTTTATGGTGCAATCCGCCGGTGAGTTT
Yersinia_pestis_KIM_10_1968              TTGCCGCGACACGGGGATTGGGCTTTATGGTGCAATCCGCCGGTGAGTTT
Yersinia_pestis_Kimberly_D17_NNNN        TTGCCGCGACACGGGGATTGGGCTTTATGGTGCAATCCGCCGGTGAGTTT
Yersinia_pestis_KIM_D27_1_1968           TTGCCGCGACACGGGGATTGGGCTTTATGGTGCAATCCGCCGGTGAGTTT
Yersinia_pestis_KIM_D27_2_1968           TTGCCGCGACACGGGGATTGGGCTTTATGGTGCAATCCGCCGGTGAGTTT
Yersinia_pestis_KUMA_D11_NNNN            TTGCCGCGACACGGGGATTGGGCTTTATGGTGCAATCCGCCGGTGAGTTT
Yersinia_pestis_MG05_1020_2005           TTGCCGCGACACGGGGATTGGGCTTTATGGTGCAATCCGCCGGTGAGTTT
Yersinia_pestis_Microtus_91001_1970      TTGCCGCGACACGGGGATTGGGCTTTATGGTGCAATCCGCCGGTGAGTTT
Yersinia_pestis_Nepal516_1967            TTGCCGCGACACGGGGATTGGGCTTTATGGTGCAATCCGCCGGTGAGTTT
Yersinia_pestis_Pestoides_A_1960         TTGCCGCGACACGGGGATTGGGCTTTATGGTGCAATCCGCCGGTGAGTTT
Yersinia_pestis_Pestoides_F_NNNN         TTGCCGCGACACGGGGATTGGGCTTTATGGTGCAATCCGCCGGTGAGTTT
Yersinia_pestis_PEXU2_1966               TTGCCGCGACACGGGGATTGGGCTTTATGGTGCAATCCGCCGGTGAGTTT
Yersinia_pestis_TS_D5_NNNN               TTGCCGCGACACGGGGATTGGGCTTTATGGTGCAATCCGCCGGTGAGTTT
Yersinia_pestis_UG05_045_2005            TTGCCGCGACACGGGGATTGGGCTTTATGGTGCAATCCGCCGGTGAGTTT
Yersinia_pestis_V_6486_NNNN              TTGCCGCGACACGGGGATTGGGCTTTATGGTGCAATCCGCCGGTGAGTTT
Yersinia_pestis_Z176003_1976             TTGCCGCGACACGGGGATTGGGCTTTATGGTGCAATCCGCCGGTGAGTTT
Yersinia_pseudotuberculosis_IP31758_1966 TTGCCGCGACACGGGGATTGGGCTTTATGGTGCAATCCGCCGGTGAGTTT

Yersinia_pestis_1866_NNNN                TTGGCAACAGATGTGGTCATTGCCGGTATCAGTGTGATTGCCATTATTGC
Yersinia_pestis_1901b_1983               TTGGCAACAGATGTGGTCATTGCCGGTATCAGTGTGATTGCCATTATTGC
Yersinia_pestis_2055_1998                TTGGCAACAGATGTGGTCATTGCCGGTATCAGTGTGATTGCCATTATTGC
Yersinia_pestis_2106_2001                TTGGCAACAGATGTGGTCATTGCCGGTATCAGTGTGATTGCCATTATTGC
Yersinia_pestis_2772_1984                TTGGCAACAGATGTGGTCATTGCCGGTATCAGTGTGATTGCCATTATTGC
Yersinia_pestis_2965_1995                TTGGCAACAGATGTGGTCATTGCCGGTATCAGTGTGATTGCCATTATTGC
Yersinia_pestis_3357_1999                TTGGCAACAGATGTGGTCATTGCCGGTATCAGTGTGATTGCCATTATTGC
Yersinia_pestis_4139_1995                TTGGCAACAGATGTGGTCATTGCCGGTATCAGTGTGATTGCCATTATTGC
Yersinia_pestis_4412_1991                TTGGCAACAGATGTGGTCATTGCCGGTATCAGTGTGATTGCCATTATTGC
Yersinia_pestis_4954_1987                TTGGCAACAGATGTGGTCATTGCCGGTATCAGTGTGATTGCCATTATTGC
Yersinia_pestis_8607116_NNNN             TTGGCAACAGATGTGGTCATTGCCGGTATCAGTGTGATTGCCATTATTGC
Yersinia_pestis_A1122_1939               TTGGCAACAGATGTGGTCATTGCCGGTATCAGTGTGATTGCCATTATTGC
Yersinia_pestis_Angola_NNNN              TTGGCAACAGATGTGGTCATTGCCGGTATCAGTGTGATTGCCATTATTGC
Yersinia_pestis_Antiqua_1965             TTGGCAACAGATGTGGTCATTGCCGGTATCAGTGTGATTGCCATTATTGC
Yersinia_pestis_AS_200900596_2009        TTGGCAACAGATGTGGTCATTGCCGGTATCAGTGTGATTGCCATTATTGC
Yersinia_pestis_AS_200901509_2009        TTGGCAACAGATGTGGTCATTGCCGGTATCAGTGTGATTGCCATTATTGC
Yersinia_pestis_AS_2509_2004             TTGGCAACAGATGTGGTCATTGCCGGTATCAGTGTGATTGCCATTATTGC
Yersinia_pestis_B42003004_2003           TTGGCAACAGATGTGGTCATTGCCGGTATCAGTGTGATTGCCATTATTGC
Yersinia_pestis_CA88_4125_1988           TTGGCAACAGATGTGGTCATTGCCGGTATCAGTGTGATTGCCATTATTGC
Yersinia_pestis_CO92_1992                TTGGCAACAGATGTGGTCATTGCCGGTATCAGTGTGATTGCCATTATTGC
Yersinia_pestis_D106004_2006             TTGGCAACAGATGTGGTCATTGCCGGTATCAGTGTGATTGCCATTATTGC
Yersinia_pestis_D182038_1982             TTGGCAACAGATGTGGTCATTGCCGGTATCAGTGTGATTGCCATTATTGC
Yersinia_pestis_E1979001_1979            TTGGCAACAGATGTGGTCATTGCCGGTATCAGTGTGATTGCCATTATTGC
Yersinia_pestis_F1991016_1991            TTGGCAACAGATGTGGTCATTGCCGGTATCAGTGTGATTGCCATTATTGC
Yersinia_pestis_FV1_2001                 TTGGCAACAGATGTGGTCATTGCCGGTATCAGTGTGATTGCCATTATTGC
Yersinia_pestis_Harbin35_1940            TTGGCAACAGATGTGGTCATTGCCGGTATCAGTGTGATTGCCATTATTGC
Yersinia_pestis_India195_NNNN            TTGGCAACAGATGTGGTCATTGCCGGTATCAGTGTGATTGCCATTATTGC
Yersinia_pestis_IP275_1995               TTGGCAACAGATGTGGTCATTGCCGGTATCAGTGTGATTGCCATTATTGC
Yersinia_pestis_Java_D88_NNNN            TTGGCAACAGATGTGGTCATTGCCGGTATCAGTGTGATTGCCATTATTGC
Yersinia_pestis_K1973002_1973            TTGGCAACAGATGTGGTCATTGCCGGTATCAGTGTGATTGCCATTATTGC
Yersinia_pestis_KIM_10_1968              TTGGCAACAGATGTGGTCATTGCCGGTATCAGTGTGATTGCCATTATTGC
Yersinia_pestis_Kimberly_D17_NNNN        TTGGCAACAGATGTGGTCATTGCCGGTATCAGTGTGATTGCCATTATTGC
Yersinia_pestis_KIM_D27_1_1968           TTGGCAACAGATGTGGTCATTGCCGGTATCAGTGTGATTGCCATTATTGC
Yersinia_pestis_KIM_D27_2_1968           TTGGCAACAGATGTGGTCATTGCCGGTATCAGTGTGATTGCCATTATTGC
Yersinia_pestis_KUMA_D11_NNNN            TTGGCAACAGATGTGGTCATTGCCGGTATCAGTGTGATTGCCATTATTGC
Yersinia_pestis_MG05_1020_2005           TTGGCAACAGATGTGGTCATTGCCGGTATCAGTGTGATTGCCATTATTGC
Yersinia_pestis_Microtus_91001_1970      TTGGCAACAGATGTGGTCATTGCCGGTATCAGTGTGATTGCCATTATTGC
Yersinia_pestis_Nepal516_1967            TTGGCAACAGATGTGGTCATTGCCGGTATCAGTGTGATTGCCATTATTGC
Yersinia_pestis_Pestoides_A_1960         TTGGCAACAGATGTGGTCATTGCCGGTATCAGTGTGATTGCCATTATTGC
Yersinia_pestis_Pestoides_F_NNNN         TTGGCAACAGATGTGGTCATTGCCGGTATCAGTGTGATTGCCATTATTGC
Yersinia_pestis_PEXU2_1966               TTGGCAACAGATGTGGTCATTGCCGGTATCAGTGTGATTGCCATTATTGC
Yersinia_pestis_TS_D5_NNNN               TTGGCAACAGATGTGGTCATTGCCGGTATCAGTGTGATTGCCATTATTGC
Yersinia_pestis_UG05_045_2005            TTGGCAACAGATGTGGTCATTGCCGGTATCAGTGTGATTGCCATTATTGC
Yersinia_pestis_V_6486_NNNN              TTGGCAACAGATGTGGTCATTGCCGGTATCAGTGTGATTGCCATTATTGC
Yersinia_pestis_Z176003_1976             TTGGCAACAGATGTGGTCATTGCCGGTATCAGTGTGATTGCCATTATTGC
Yersinia_pseudotuberculosis_IP31758_1966 TTGGCAACAGATGTGGTCATTGCCGGTATCAGTGTGATTGCCATTATTGC

Yersinia_pestis_1866_NNNN                TTTTGGGATGGAGTTAAGTTTACGGGCGATTCAACGCCGGTTAACGCCTT
Yersinia_pestis_1901b_1983               TTTTGGGATGGAGTTAAGTTTACGGGCGATTCAACGCCGGTTAACGCCTT
Yersinia_pestis_2055_1998                TTTTGGGATGGAGTTAAGTTTACGGGCGATTCAACGCCGGTTAACGCCTT
Yersinia_pestis_2106_2001                TTTTGGGATGGAGTTAAGTTTACGGGCGATTCAACGCCGGTTAACGCCTT
Yersinia_pestis_2772_1984                TTTTGGGATGGAGTTAAGTTTACGGGCGATTCAACGCCGGTTAACGCCTT
Yersinia_pestis_2965_1995                TTTTGGGATGGAGTTAAGTTTACGGGCGATTCAACGCCGGTTAACGCCTT
Yersinia_pestis_3357_1999                TTTTGGGATGGAGTTAAGTTTACGGGCGATTCAACGCCGGTTAACGCCTT
Yersinia_pestis_4139_1995                TTTTGGGATGGAGTTAAGTTTACGGGCGATTCAACGCCGGTTAACGCCTT
Yersinia_pestis_4412_1991                TTTTGGGATGGAGTTAAGTTTACGGGCGATTCAACGCCGGTTAACGCCTT
Yersinia_pestis_4954_1987                TTTTGGGATGGAGTTAAGTTTACGGGCGATTCAACGCCGGTTAACGCCTT
Yersinia_pestis_8607116_NNNN             TTTTGGGATGGAGTTAAGTTTACGGGCGATTCAACGCCGGTTAACGCCTT
Yersinia_pestis_A1122_1939               TTTTGGGATGGAGTTAAGTTTACGGGCGATTCAACGCCGGTTAACGCCTT
Yersinia_pestis_Angola_NNNN              TTTTGGGATGGAGTTAAGTTTACGGGCGATTCAACGCCGGTTAACGCCTT
Yersinia_pestis_Antiqua_1965             TTTTGGGATGGAGTTAAGTTTACGGGCGATTCAACGCCGGTTAACGCCTT
Yersinia_pestis_AS_200900596_2009        TTTTGGGATGGAGTTAAGTTTACGGGCGATTCAACGCCGGTTAACGCCTT
Yersinia_pestis_AS_200901509_2009        TTTTGGGATGGAGTTAAGTTTACGGGCGATTCAACGCCGGTTAACGCCTT
Yersinia_pestis_AS_2509_2004             TTTTGGGATGGAGTTAAGTTTACGGGCGATTCAACGCCGGTTAACGCCTT
Yersinia_pestis_B42003004_2003           TTTTGGGATGGAGTTAAGTTTACGGGCGATTCAACGCCGGTTAACGCCTT
Yersinia_pestis_CA88_4125_1988           TTTTGGGATGGAGTTAAGTTTACGGGCGATTCAACGCCGGTTAACGCCTT
Yersinia_pestis_CO92_1992                TTTTGGGATGGAGTTAAGTTTACGGGCGATTCAACGCCGGTTAACGCCTT
Yersinia_pestis_D106004_2006             TTTTGGGATGGAGTTAAGTTTACGGGCGATTCAACGCCGGTTAACGCCTT
Yersinia_pestis_D182038_1982             TTTTGGGATGGAGTTAAGTTTACGGGCGATTCAACGCCGGTTAACGCCTT
Yersinia_pestis_E1979001_1979            TTTTGGGATGGAGTTAAGTTTACGGGCGATTCAACGCCGGTTAACGCCTT
Yersinia_pestis_F1991016_1991            TTTTGGGATGGAGTTAAGTTTACGGGCGATTCAACGCCGGTTAACGCCTT
Yersinia_pestis_FV1_2001                 TTTTGGGATGGAGTTAAGTTTACGGGCGATTCAACGCCGGTTAACGCCTT
Yersinia_pestis_Harbin35_1940            TTTTGGGATGGAGTTAAGTTTACGGGCGATTCAACGCCGGTTAACGCCTT
Yersinia_pestis_India195_NNNN            TTTTGGGATGGAGTTAAGTTTACGGGCGATTCAACGCCGGTTAACGCCTT
Yersinia_pestis_IP275_1995               TTTTGGGATGGAGTTAAGTTTACGGGCGATTCAACGCCGGTTAACGCCTT
Yersinia_pestis_Java_D88_NNNN            TTTTGGGATGGAGTTAAGTTTACGGGCGATTCAACGCCGGTTAACGCCTT
Yersinia_pestis_K1973002_1973            TTTTGGGATGGAGTTAAGTTTACGGGCGATTCAACGCCGGTTAACGCCTT
Yersinia_pestis_KIM_10_1968              TTTTGGGATGGAGTTAAGTTTACGGGCGATTCAACGCCGGTTAACGCCTT
Yersinia_pestis_Kimberly_D17_NNNN        TTTTGGGATGGAGTTAAGTTTACGGGCGATTCAACGCCGGTTAACGCCTT
Yersinia_pestis_KIM_D27_1_1968           TTTTGGGATGGAGTTAAGTTTACGGGCGATTCAACGCCGGTTAACGCCTT
Yersinia_pestis_KIM_D27_2_1968           TTTTGGGATGGAGTTAAGTTTACGGGCGATTCAACGCCGGTTAACGCCTT
Yersinia_pestis_KUMA_D11_NNNN            TTTTGGGATGGAGTTAAGTTTACGGGCGATTCAACGCCGGTTAACGCCTT
Yersinia_pestis_MG05_1020_2005           TTTTGGGATGGAGTTAAGTTTACGGGCGATTCAACGCCGGTTAACGCCTT
Yersinia_pestis_Microtus_91001_1970      TTTTGGGATGGAGTTAAGTTTACGGGCGATTCAACGCCGGTTAACGCCTT
Yersinia_pestis_Nepal516_1967            TTTTGGGATGGAGTTAAGTTTACGGGCGATTCAACGCCGGTTAACGCCTT
Yersinia_pestis_Pestoides_A_1960         TTTTGGGATGGAGTTAAGTTTACGGGCGATTCAACGCCGGTTAACGCCTT
Yersinia_pestis_Pestoides_F_NNNN         TTTTGGGATGGAGTTAAGTTTACGGGCGATTCAACGCCGGTTAACGCCTT
Yersinia_pestis_PEXU2_1966               TTTTGGGATGGAGTTAAGTTTACGGGCGATTCAACGCCGGTTAACGCCTT
Yersinia_pestis_TS_D5_NNNN               TTTTGGGATGGAGTTAAGTTTACGGGCGATTCAACGCCGGTTAACGCCTT
Yersinia_pestis_UG05_045_2005            TTTTGGGATGGAGTTAAGTTTACGGGCGATTCAACGCCGGTTAACGCCTT
Yersinia_pestis_V_6486_NNNN              TTTTGGGATGGAGTTAAGTTTACGGGCGATTCAACGCCGGTTAACGCCTT
Yersinia_pestis_Z176003_1976             TTTTGGGATGGAGTTAAGTTTACGGGCGATTCAACGCCGGTTAACGCCTT
Yersinia_pseudotuberculosis_IP31758_1966 TTTTGGGATGGAGTTAAGTTTACGGGCGATTCAACGCCGGTTAACGCCTT

Yersinia_pestis_1866_NNNN                GGTATGGAGAACAACAATGAATGAACGTCTGATTGTGACGCCTTTGGGGC
Yersinia_pestis_1901b_1983               GGTATGGAGAACAACAATGAATGAACGTCTGATTGTGACGCCTTTGGGGC
Yersinia_pestis_2055_1998                GGTATGGAGAACAACAATGAATGAACGTCTGATTGTGACGCCTTTGGGGC
Yersinia_pestis_2106_2001                GGTATGGAGAACAACAATGAATGAACGTCTGATTGTGACGCCTTTGGGGC
Yersinia_pestis_2772_1984                GGTATGGAGAACAACAATGAATGAACGTCTGATTGTGACGCCTTTGGGGC
Yersinia_pestis_2965_1995                GGTATGGAGAACAACAATGAATGAACGTCTGATTGTGACGCCTTTGGGGC
Yersinia_pestis_3357_1999                GGTATGGAGAACAACAATGAATGAACGTCTGATTGTGACGCCTTTGGGGC
Yersinia_pestis_4139_1995                GGTATGGAGAACAACAATGAATGAACGTCTGATTGTGACGCCTTTGGGGC
Yersinia_pestis_4412_1991                GGTATGGAGAACAACAATGAATGAACGTCTGATTGTGACGCCTTTGGGGC
Yersinia_pestis_4954_1987                GGTATGGAGAACAACAATGAATGAACGTCTGATTGTGACGCCTTTGGGGC
Yersinia_pestis_8607116_NNNN             GGTATGGAGAACAACAATGAATGAACGTCTGATTGTGACGCCTTTGGGGC
Yersinia_pestis_A1122_1939               GGTATGGAGAACAACAATGAATGAACGTCTGATTGTGACGCCTTTGGGGC
Yersinia_pestis_Angola_NNNN              GGTATGGAGAACAACAATGAATGAACGTCTGATTGTGACGCCTTTGGGGC
Yersinia_pestis_Antiqua_1965             GGTATGGAGAACAACAATGAATGAACGTCTGATTGTGACGCCTTTGGGGC
Yersinia_pestis_AS_200900596_2009        GGTATGGAGAACAACAATGAATGAACGTCTGATTGTGACGCCTTTGGGGC
Yersinia_pestis_AS_200901509_2009        GGTATGGAGAACAACAATGAATGAACGTCTGATTGTGACGCCTTTGGGGC
Yersinia_pestis_AS_2509_2004             GGTATGGAGAACAACAATGAATGAACGTCTGATTGTGACGCCTTTGGGGC
Yersinia_pestis_B42003004_2003           GGTATGGAGAACAACAATGAATGAACGTCTGATTGTGACGCCTTTGGGGC
Yersinia_pestis_CA88_4125_1988           GGTATGGAGAACAACAATGAATGAACGTCTGATTGTGACGCCTTTGGGGC
Yersinia_pestis_CO92_1992                GGTATGGAGAACAACAATGAATGAACGTCTGATTGTGACGCCTTTGGGGC
Yersinia_pestis_D106004_2006             GGTATGGAGAACAACAATGAATGAACGTCTGATTGTGACGCCTTTGGGGC
Yersinia_pestis_D182038_1982             GGTATGGAGAACAACAATGAATGAACGTCTGATTGTGACGCCTTTGGGGC
Yersinia_pestis_E1979001_1979            GGTATGGAGAACAACAATGAATGAACGTCTGATTGTGACGCCTTTGGGGC
Yersinia_pestis_F1991016_1991            GGTATGGAGAACAACAATGAATGAACGTCTGATTGTGACGCCTTTGGGGC
Yersinia_pestis_FV1_2001                 GGTATGGAGAACAACAATGAATGAACGTCTGATTGTGACGCCTTTGGGGC
Yersinia_pestis_Harbin35_1940            GGTATGGAGAACAACAATGAATGAACGTCTGATTGTGACGCCTTTGGGGC
Yersinia_pestis_India195_NNNN            GGTATGGAGAACAACAATGAATGAACGTCTGATTGTGACGCCTTTGGGGC
Yersinia_pestis_IP275_1995               GGTATGGAGAACAACAATGAATGAACGTCTGATTGTGACGCCTTTGGGGC
Yersinia_pestis_Java_D88_NNNN            GGTATGGAGAACAACAATGAATGAACGTCTGATTGTGACGCCTTTGGGGC
Yersinia_pestis_K1973002_1973            GGTATGGAGAACAACAATGAATGAACGTCTGATTGTGACGCCTTTGGGGC
Yersinia_pestis_KIM_10_1968              GGTATGGAGAACAACAATGAATGAACGTCTGATTGTGACGCCTTTGGGGC
Yersinia_pestis_Kimberly_D17_NNNN        GGTATGGAGAACAACAATGAATGAACGTCTGATTGTGACGCCTTTGGGGC
Yersinia_pestis_KIM_D27_1_1968           GGTATGGAGAACAACAATGAATGAACGTCTGATTGTGACGCCTTTGGGGC
Yersinia_pestis_KIM_D27_2_1968           GGTATGGAGAACAACAATGAATGAACGTCTGATTGTGACGCCTTTGGGGC
Yersinia_pestis_KUMA_D11_NNNN            GGTATGGAGAACAACAATGAATGAACGTCTGATTGTGACGCCTTTGGGGC
Yersinia_pestis_MG05_1020_2005           GGTATGGAGAACAACAATGAATGAACGTCTGATTGTGACGCCTTTGGGGC
Yersinia_pestis_Microtus_91001_1970      GGTATGGAGAACAACAATGAATGAACGTCTGATTGTGACGCCTTTGGGGC
Yersinia_pestis_Nepal516_1967            GGTATGGAGAACAACAATGAATGAACGTCTGATTGTGACGCCTTTGGGGC
Yersinia_pestis_Pestoides_A_1960         GGTATGGAGAACAACAATGAATGAACGTCTGATTGTGACGCCTTTGGGGC
Yersinia_pestis_Pestoides_F_NNNN         GGTATGGAGAACAACAATGAATGAACGTCTGATTGTGACGCCTTTGGGGC
Yersinia_pestis_PEXU2_1966               GGTATGGAGAACAACAATGAATGAACGTCTGATTGTGACGCCTTTGGGGC
Yersinia_pestis_TS_D5_NNNN               GGTATGGAGAACAACAATGAATGAACGTCTGATTGTGACGCCTTTGGGGC
Yersinia_pestis_UG05_045_2005            GGTATGGAGAACAACAATGAATGAACGTCTGATTGTGACGCCTTTGGGGC
Yersinia_pestis_V_6486_NNNN              GGTATGGAGAACAACAATGAATGAACGTCTGATTGTGACGCCTTTGGGGC
Yersinia_pestis_Z176003_1976             GGTATGGAGAACAACAATGAATGAACGTCTGATTGTGACGCCTTTGGGGC
Yersinia_pseudotuberculosis_IP31758_1966 GGTATGGAGAACAACAATGAATGAACGTCTGATTGTGACGCCTTTGGGGC

Yersinia_pestis_1866_NNNN                CGCATATTGGTGCGCTGGTTGAAAATATTAATATTGCGCACCCGTTGGGA
Yersinia_pestis_1901b_1983               CGCATATTGGTGCGCTGGTTGAAAATATTAATATTGCGCACCCGTTGGGA
Yersinia_pestis_2055_1998                CGCATATTGGTGCGCTGGTTGAAAATATTAATATTGCGCACCCGTTGGGA
Yersinia_pestis_2106_2001                CGCATATTGGTGCGCTGGTTGAAAATATTAATATTGCGCACCCGTTGGGA
Yersinia_pestis_2772_1984                CGCATATTGGTGCGCTGGTTGAAAATATTAATATTGCGCACCCGTTGGGA
Yersinia_pestis_2965_1995                CGCATATTGGTGCGCTGGTTGAAAATATTAATATTGCGCACCCGTTGGGA
Yersinia_pestis_3357_1999                CGCATATTGGTGCGCTGGTTGAAAATATTAATATTGCGCACCCGTTGGGA
Yersinia_pestis_4139_1995                CGCATATTGGTGCGCTGGTTGAAAATATTAATATTGCGCACCCGTTGGGA
Yersinia_pestis_4412_1991                CGCATATTGGTGCGCTGGTTGAAAATATTAATATTGCGCACCCGTTGGGA
Yersinia_pestis_4954_1987                CGCATATTGGTGCGCTGGTTGAAAATATTAATATTGCGCACCCGTTGGGA
Yersinia_pestis_8607116_NNNN             CGCATATTGGTGCGCTGGTTGAAAATATTAATATTGCGCACCCGTTGGGA
Yersinia_pestis_A1122_1939               CGCATATTGGTGCGCTGGTTGAAAATATTAATATTGCGCACCCGTTGGGA
Yersinia_pestis_Angola_NNNN              CGCATATTGGTGCGCTGGTTGAAAATATTAATATTGCGCACCCGTTGGGA
Yersinia_pestis_Antiqua_1965             CGCATATTGGTGCGCTGGTTGAAAATATTAATATTGCGCACCCGTTGGGA
Yersinia_pestis_AS_200900596_2009        CGCATATTGGTGCGCTGGTTGAAAATATTAATATTGCGCACCCGTTGGGA
Yersinia_pestis_AS_200901509_2009        CGCATATTGGTGCGCTGGTTGAAAATATTAATATTGCGCACCCGTTGGGA
Yersinia_pestis_AS_2509_2004             CGCATATTGGTGCGCTGGTTGAAAATATTAATATTGCGCACCCGTTGGGA
Yersinia_pestis_B42003004_2003           CGCATATTGGTGCGCTGGTTGAAAATATTAATATTGCGCACCCGTTGGGA
Yersinia_pestis_CA88_4125_1988           CGCATATTGGTGCGCTGGTTGAAAATATTAATATTGCGCACCCGTTGGGA
Yersinia_pestis_CO92_1992                CGCATATTGGTGCGCTGGTTGAAAATATTAATATTGCGCACCCGTTGGGA
Yersinia_pestis_D106004_2006             CGCATATTGGTGCGCTGGTTGAAAATATTAATATTGCGCACCCGTTGGGA
Yersinia_pestis_D182038_1982             CGCATATTGGTGCGCTGGTTGAAAATATTAATATTGCGCACCCGTTGGGA
Yersinia_pestis_E1979001_1979            CGCATATTGGTGCGCTGGTTGAAAATATTAATATTGCGCACCCGTTGGGA
Yersinia_pestis_F1991016_1991            CGCATATTGGTGCGCTGGTTGAAAATATTAATATTGCGCACCCGTTGGGA
Yersinia_pestis_FV1_2001                 CGCATATTGGTGCGCTGGTTGAAAATATTAATATTGCGCACCCGTTGGGA
Yersinia_pestis_Harbin35_1940            CGCATATTGGTGCGCTGGTTGAAAATATTAATATTGCGCACCCGTTGGGA
Yersinia_pestis_India195_NNNN            CGCATATTGGTGCGCTGGTTGAAAATATTAATATTGCGCACCCGTTGGGA
Yersinia_pestis_IP275_1995               CGCATATTGGTGCGCTGGTTGAAAATATTAATATTGCGCACCCGTTGGGA
Yersinia_pestis_Java_D88_NNNN            CGCATATTGGTGCGCTGGTTGAAAATATTAATATTGCGCACCCGTTGGGA
Yersinia_pestis_K1973002_1973            CGCATATTGGTGCGCTGGTTGAAAATATTAATATTGCGCACCCGTTGGGA
Yersinia_pestis_KIM_10_1968              CGCATATTGGTGCGCTGGTTGAAAATATTAATATTGCGCACCCGTTGGGA
Yersinia_pestis_Kimberly_D17_NNNN        CGCATATTGGTGCGCTGGTTGAAAATATTAATATTGCGCACCCGTTGGGA
Yersinia_pestis_KIM_D27_1_1968           CGCATATTGGTGCGCTGGTTGAAAATATTAATATTGCGCACCCGTTGGGA
Yersinia_pestis_KIM_D27_2_1968           CGCATATTGGTGCGCTGGTTGAAAATATTAATATTGCGCACCCGTTGGGA
Yersinia_pestis_KUMA_D11_NNNN            CGCATATTGGTGCGCTGGTTGAAAATATTAATATTGCGCACCCGTTGGGA
Yersinia_pestis_MG05_1020_2005           CGCATATTGGTGCGCTGGTTGAAAATATTAATATTGCGCACCCGTTGGGA
Yersinia_pestis_Microtus_91001_1970      CGCATATTGGTGCGCTGGTTGAAAATATTAATATTGCGCACCCGTTGGGA
Yersinia_pestis_Nepal516_1967            CGCATATTGGTGCGCTGGTTGAAAATATTAATATTGCGCACCCGTTGGGA
Yersinia_pestis_Pestoides_A_1960         CGCATATTGGTGCGCTGGTTGAAAATATTAATATTGCGCACCCGTTGGGA
Yersinia_pestis_Pestoides_F_NNNN         CGCATATTGGTGCGCTGGTTGAAAATATTAATATTGCGCACCCGTTGGGA
Yersinia_pestis_PEXU2_1966               CGCATATTGGTGCGCTGGTTGAAAATATTAATATTGCGCACCCGTTGGGA
Yersinia_pestis_TS_D5_NNNN               CGCATATTGGTGCGCTGGTTGAAAATATTAATATTGCGCACCCGTTGGGA
Yersinia_pestis_UG05_045_2005            CGCATATTGGTGCGCTGGTTGAAAATATTAATATTGCGCACCCGTTGGGA
Yersinia_pestis_V_6486_NNNN              CGCATATTGGTGCGCTGGTTGAAAATATTAATATTGCGCACCCGTTGGGA
Yersinia_pestis_Z176003_1976             CGCATATTGGTGCGCTGGTTGAAAATATTAATATTGCGCACCCGTTGGGA
Yersinia_pseudotuberculosis_IP31758_1966 CGCATATTGGTGCGCTGGTTGAAAATATTAATATTGCGCACCCGTTGGGA

Yersinia_pestis_1866_NNNN                GATAGCCAGTTTGAACAGCTTTATCATGTGTTGCTCAAACATCAGGTACT
Yersinia_pestis_1901b_1983               GATAGCCAGTTTGAACAGCTTTATCATGTGTTGCTCAAACATCAGGTACT
Yersinia_pestis_2055_1998                GATAGCCAGTTTGAACAGCTTTATCATGTGTTGCTCAAACATCAGGTACT
Yersinia_pestis_2106_2001                GATAGCCAGTTTGAACAGCTTTATCATGTGTTGCTCAAACATCAGGTACT
Yersinia_pestis_2772_1984                GATAGCCAGTTTGAACAGCTTTATCATGTGTTGCTCAAACATCAGGTACT
Yersinia_pestis_2965_1995                GATAGCCAGTTTGAACAGCTTTATCATGTGTTGCTCAAACATCAGGTACT
Yersinia_pestis_3357_1999                GATAGCCAGTTTGAACAGCTTTATCATGTGTTGCTCAAACATCAGGTACT
Yersinia_pestis_4139_1995                GATAGCCAGTTTGAACAGCTTTATCATGTGTTGCTCAAACATCAGGTACT
Yersinia_pestis_4412_1991                GATAGCCAGTTTGAACAGCTTTATCATGTGTTGCTCAAACATCAGGTACT
Yersinia_pestis_4954_1987                GATAGCCAGTTTGAACAGCTTTATCATGTGTTGCTCAAACATCAGGTACT
Yersinia_pestis_8607116_NNNN             GATAGCCAGTTTGAACAGCTTTATCATGTGTTGCTCAAACATCAGGTACT
Yersinia_pestis_A1122_1939               GATAGCCAGTTTGAACAGCTTTATCATGTGTTGCTCAAACATCAGGTACT
Yersinia_pestis_Angola_NNNN              GATAGCCAGTTTGAACAGCTTTATCATGTGTTGCTCAAACATCAGGTACT
Yersinia_pestis_Antiqua_1965             GATAGCCAGTTTGAACAGCTTTATCATGTGTTGCTCAAACATCAGGTACT
Yersinia_pestis_AS_200900596_2009        GATAGCCAGTTTGAACAGCTTTATCATGTGTTGCTCAAACATCAGGTACT
Yersinia_pestis_AS_200901509_2009        GATAGCCAGTTTGAACAGCTTTATCATGTGTTGCTCAAACATCAGGTACT
Yersinia_pestis_AS_2509_2004             GATAGCCAGTTTGAACAGCTTTATCATGTGTTGCTCAAACATCAGGTACT
Yersinia_pestis_B42003004_2003           GATAGCCAGTTTGAACAGCTTTATCATGTGTTGCTCAAACATCAGGTACT
Yersinia_pestis_CA88_4125_1988           GATAGCCAGTTTGAACAGCTTTATCATGTGTTGCTCAAACATCAGGTACT
Yersinia_pestis_CO92_1992                GATAGCCAGTTTGAACAGCTTTATCATGTGTTGCTCAAACATCAGGTACT
Yersinia_pestis_D106004_2006             GATAGCCAGTTTGAACAGCTTTATCATGTGTTGCTCAAACATCAGGTACT
Yersinia_pestis_D182038_1982             GATAGCCAGTTTGAACAGCTTTATCATGTGTTGCTCAAACATCAGGTACT
Yersinia_pestis_E1979001_1979            GATAGCCAGTTTGAACAGCTTTATCATGTGTTGCTCAAACATCAGGTACT
Yersinia_pestis_F1991016_1991            GATAGCCAGTTTGAACAGCTTTATCATGTGTTGCTCAAACATCAGGTACT
Yersinia_pestis_FV1_2001                 GATAGCCAGTTTGAACAGCTTTATCATGTGTTGCTCAAACATCAGGTACT
Yersinia_pestis_Harbin35_1940            GATAGCCAGTTTGAACAGCTTTATCATGTGTTGCTCAAACATCAGGTACT
Yersinia_pestis_India195_NNNN            GATAGCCAGTTTGAACAGCTTTATCATGTGTTGCTCAAACATCAGGTACT
Yersinia_pestis_IP275_1995               GATAGCCAGTTTGAACAGCTTTATCATGTGTTGCTCAAACATCAGGTACT
Yersinia_pestis_Java_D88_NNNN            GATAGCCAGTTTGAACAGCTTTATCATGTGTTGCTCAAACATCAGGTACT
Yersinia_pestis_K1973002_1973            GATAGCCAGTTTGAACAGCTTTATCATGTGTTGCTCAAACATCAGGTACT
Yersinia_pestis_KIM_10_1968              GATAGCCAGTTTGAACAGCTTTATCATGTGTTGCTCAAACATCAGGTACT
Yersinia_pestis_Kimberly_D17_NNNN        GATAGCCAGTTTGAACAGCTTTATCATGTGTTGCTCAAACATCAGGTACT
Yersinia_pestis_KIM_D27_1_1968           GATAGCCAGTTTGAACAGCTTTATCATGTGTTGCTCAAACATCAGGTACT
Yersinia_pestis_KIM_D27_2_1968           GATAGCCAGTTTGAACAGCTTTATCATGTGTTGCTCAAACATCAGGTACT
Yersinia_pestis_KUMA_D11_NNNN            GATAGCCAGTTTGAACAGCTTTATCATGTGTTGCTCAAACATCAGGTACT
Yersinia_pestis_MG05_1020_2005           GATAGCCAGTTTGAACAGCTTTATCATGTGTTGCTCAAACATCAGGTACT
Yersinia_pestis_Microtus_91001_1970      GATAGCCAGTTTGAACAGCTTTATCATGTGTTGCTCAAACATCAGGTACT
Yersinia_pestis_Nepal516_1967            GATAGCCAGTTTGAACAGCTTTATCATGTGTTGCTCAAACATCAGGTACT
Yersinia_pestis_Pestoides_A_1960         GATAGCCAGTTTGAACAGCTTTATCATGTGTTGCTCAAACATCAGGTACT
Yersinia_pestis_Pestoides_F_NNNN         GATAGCCAGTTTGAACAGCTTTATCATGTGTTGCTCAAACATCAGGTACT
Yersinia_pestis_PEXU2_1966               GATAGCCAGTTTGAACAGCTTTATCATGTGTTGCTCAAACATCAGGTACT
Yersinia_pestis_TS_D5_NNNN               GATAGCCAGTTTGAACAGCTTTATCATGTGTTGCTCAAACATCAGGTACT
Yersinia_pestis_UG05_045_2005            GATAGCCAGTTTGAACAGCTTTATCATGTGTTGCTCAAACATCAGGTACT
Yersinia_pestis_V_6486_NNNN              GATAGCCAGTTTGAACAGCTTTATCATGTGTTGCTCAAACATCAGGTACT
Yersinia_pestis_Z176003_1976             GATAGCCAGTTTGAACAGCTTTATCATGTGTTGCTCAAACATCAGGTACT
Yersinia_pseudotuberculosis_IP31758_1966 GATAGCCAGTTTGAACAGCTTTATCATGTGTTGCTCAAACATCAGGTACT

Yersinia_pestis_1866_NNNN                GTTTTTCCGTAATCAACCGATCACACCGTTACAGCAGCGAGACCTGGCCG
Yersinia_pestis_1901b_1983               GTTTTTCCGTAATCAACCGATCACACCGTTACAGCAGCGAGACCTGGCCG
Yersinia_pestis_2055_1998                GTTTTTCCGTAATCAACCGATCACACCGTTACAGCAGCGAGACCTGGCCG
Yersinia_pestis_2106_2001                GTTTTTCCGTAATCAACCGATCACACCGTTACAGCAGCGAGACCTGGCCG
Yersinia_pestis_2772_1984                GTTTTTCCGTAATCAACCGATCACACCGTTACAGCAGCGAGACCTGGCCG
Yersinia_pestis_2965_1995                GTTTTTCCGTAATCAACCGATCACACCGTTACAGCAGCGAGACCTGGCCG
Yersinia_pestis_3357_1999                GTTTTTCCGTAATCAACCGATCACACCGTTACAGCAGCGAGACCTGGCCG
Yersinia_pestis_4139_1995                GTTTTTCCGTAATCAACCGATCACACCGTTACAGCAGCGAGACCTGGCCG
Yersinia_pestis_4412_1991                GTTTTTCCGTAATCAACCGATCACACCGTTACAGCAGCGAGACCTGGCCG
Yersinia_pestis_4954_1987                GTTTTTCCGTAATCAACCGATCACACCGTTACAGCAGCGAGACCTGGCCG
Yersinia_pestis_8607116_NNNN             GTTTTTCCGTAATCAACCGATCACACCGTTACAGCAGCGAGACCTGGCCG
Yersinia_pestis_A1122_1939               GTTTTTCCGTAATCAACCGATCACACCGTTACAGCAGCGAGACCTGGCCG
Yersinia_pestis_Angola_NNNN              GTTTTTCCGTAATCAACCGATCACACCGTTACAGCAGCGAGACCTGGCCG
Yersinia_pestis_Antiqua_1965             GTTTTTCCGTAATCAACCGATCACACCGTTACAGCAGCGAGACCTGGCCG
Yersinia_pestis_AS_200900596_2009        GTTTTTCCGTAATCAACCGATCACACCGTTACAGCAGCGAGACCTGGCCG
Yersinia_pestis_AS_200901509_2009        GTTTTTCCGTAATCAACCGATCACACCGTTACAGCAGCGAGACCTGGCCG
Yersinia_pestis_AS_2509_2004             GTTTTTCCGTAATCAACCGATCACACCGTTACAGCAGCGAGACCTGGCCG
Yersinia_pestis_B42003004_2003           GTTTTTCCGTAATCAACCGATCACACCGTTACAGCAGCGAGACCTGGCCG
Yersinia_pestis_CA88_4125_1988           GTTTTTCCGTAATCAACCGATCACACCGTTACAGCAGCGAGACCTGGCCG
Yersinia_pestis_CO92_1992                GTTTTTCCGTAATCAACCGATCACACCGTTACAGCAGCGAGACCTGGCCG
Yersinia_pestis_D106004_2006             GTTTTTCCGTAATCAACCGATCACACCGTTACAGCAGCGAGACCTGGCCG
Yersinia_pestis_D182038_1982             GTTTTTCCGTAATCAACCGATCACACCGTTACAGCAGCGAGACCTGGCCG
Yersinia_pestis_E1979001_1979            GTTTTTCCGTAATCAACCGATCACACCGTTACAGCAGCGAGACCTGGCCG
Yersinia_pestis_F1991016_1991            GTTTTTCCGTAATCAACCGATCACACCGTTACAGCAGCGAGACCTGGCCG
Yersinia_pestis_FV1_2001                 GTTTTTCCGTAATCAACCGATCACACCGTTACAGCAGCGAGACCTGGCCG
Yersinia_pestis_Harbin35_1940            GTTTTTCCGTAATCAACCGATCACACCGTTACAGCAGCGAGACCTGGCCG
Yersinia_pestis_India195_NNNN            GTTTTTCCGTAATCAACCGATCACACCGTTACAGCAGCGAGACCTGGCCG
Yersinia_pestis_IP275_1995               GTTTTTCCGTAATCAACCGATCACACCGTTACAGCAGCGAGACCTGGCCG
Yersinia_pestis_Java_D88_NNNN            GTTTTTCCGTAATCAACCGATCACACCGTTACAGCAGCGAGACCTGGCCG
Yersinia_pestis_K1973002_1973            GTTTTTCCGTAATCAACCGATCACACCGTTACAGCAGCGAGACCTGGCCG
Yersinia_pestis_KIM_10_1968              GTTTTTCCGTAATCAACCGATCACACCGTTACAGCAGCGAGACCTGGCCG
Yersinia_pestis_Kimberly_D17_NNNN        GTTTTTCCGTAATCAACCGATCACACCGTTACAGCAGCGAGACCTGGCCG
Yersinia_pestis_KIM_D27_1_1968           GTTTTTCCGTAATCAACCGATCACACCGTTACAGCAGCGAGACCTGGCCG
Yersinia_pestis_KIM_D27_2_1968           GTTTTTCCGTAATCAACCGATCACACCGTTACAGCAGCGAGACCTGGCCG
Yersinia_pestis_KUMA_D11_NNNN            GTTTTTCCGTAATCAACCGATCACACCGTTACAGCAGCGAGACCTGGCCG
Yersinia_pestis_MG05_1020_2005           GTTTTTCCGTAATCAACCGATCACACCGTTACAGCAGCGAGACCTGGCCG
Yersinia_pestis_Microtus_91001_1970      GTTTTTCCGTAATCAACCGATCACACCGTTACAGCAGCGAGACCTGGCCG
Yersinia_pestis_Nepal516_1967            GTTTTTCCGTAATCAACCGATCACACCGTTACAGCAGCGAGACCTGGCCG
Yersinia_pestis_Pestoides_A_1960         GTTTTTCCGTAATCAACCGATCACACCGTTACAGCAGCGAGACCTGGCCG
Yersinia_pestis_Pestoides_F_NNNN         GTTTTTCCGTAATCAACCGATCACACCGTTACAGCAGCGAGACCTGGCCG
Yersinia_pestis_PEXU2_1966               GTTTTTCCGTAATCAACCGATCACACCGTTACAGCAGCGAGACCTGGCCG
Yersinia_pestis_TS_D5_NNNN               GTTTTTCCGTAATCAACCGATCACACCGTTACAGCAGCGAGACCTGGCCG
Yersinia_pestis_UG05_045_2005            GTTTTTCCGTAATCAACCGATCACACCGTTACAGCAGCGAGACCTGGCCG
Yersinia_pestis_V_6486_NNNN              GTTTTTCCGTAATCAACCGATCACACCGTTACAGCAGCGAGACCTGGCCG
Yersinia_pestis_Z176003_1976             GTTTTTCCGTAATCAACCGATCACACCGTTACAGCAGCGAGACCTGGCCG
Yersinia_pseudotuberculosis_IP31758_1966 GTTTTTCCGTAATCAACCGATCACACCGTTACAGCAGCGAGACCTGGCCG

Yersinia_pestis_1866_NNNN                GGCGCTTTGGTGATTTGCATATTCACCCGGTTTATCCGCATACCCAAGAG
Yersinia_pestis_1901b_1983               GGCGCTTTGGTGATTTGCATATTCACCCGGTTTATCCGCATACCCAAGAG
Yersinia_pestis_2055_1998                GGCGCTTTGGTGATTTGCATATTCACCCGGTTTATCCGCATACCCAAGAG
Yersinia_pestis_2106_2001                GGCGCTTTGGTGATTTGCATATTCACCCGGTTTATCCGCATACCCAAGAG
Yersinia_pestis_2772_1984                GGCGCTTTGGTGATTTGCATATTCACCCGGTTTATCCGCATACCCAAGAG
Yersinia_pestis_2965_1995                GGCGCTTTGGTGATTTGCATATTCACCCGGTTTATCCGCATACCCAAGAG
Yersinia_pestis_3357_1999                GGCGCTTTGGTGATTTGCATATTCACCCGGTTTATCCGCATACCCAAGAG
Yersinia_pestis_4139_1995                GGCGCTTTGGTGATTTGCATATTCACCCGGTTTATCCGCATACCCAAGAG
Yersinia_pestis_4412_1991                GGCGCTTTGGTGATTTGCATATTCACCCGGTTTATCCGCATACCCAAGAG
Yersinia_pestis_4954_1987                GGCGCTTTGGTGATTTGCATATTCACCCGGTTTATCCGCATACCCAAGAG
Yersinia_pestis_8607116_NNNN             GGCGCTTTGGTGATTTGCATATTCACCCGGTTTATCCGCATACCCAAGAG
Yersinia_pestis_A1122_1939               GGCGCTTTGGTGATTTGCATATTCACCCGGTTTATCCGCATACCCAAGAG
Yersinia_pestis_Angola_NNNN              GGCGCTTTGGTGATTTGCATATTCACCCGGTTTATCCGCATACCCAAGAG
Yersinia_pestis_Antiqua_1965             GGCGCTTTGGTGATTTGCATATTCACCCGGTTTATCCGCATACCCAAGAG
Yersinia_pestis_AS_200900596_2009        GGCGCTTTGGTGATTTGCATATTCACCCGGTTTATCCGCATACCCAAGAG
Yersinia_pestis_AS_200901509_2009        GGCGCTTTGGTGATTTGCATATTCACCCGGTTTATCCGCATACCCAAGAG
Yersinia_pestis_AS_2509_2004             GGCGCTTTGGTGATTTGCATATTCACCCGGTTTATCCGCATACCCAAGAG
Yersinia_pestis_B42003004_2003           GGCGCTTTGGTGATTTGCATATTCACCCGGTTTATCCGCATACCCAAGAG
Yersinia_pestis_CA88_4125_1988           GGCGCTTTGGTGATTTGCATATTCACCCGGTTTATCCGCATACCCAAGAG
Yersinia_pestis_CO92_1992                GGCGCTTTGGTGATTTGCATATTCACCCGGTTTATCCGCATACCCAAGAG
Yersinia_pestis_D106004_2006             GGCGCTTTGGTGATTTGCATATTCACCCGGTTTATCCGCATACCCAAGAG
Yersinia_pestis_D182038_1982             GGCGCTTTGGTGATTTGCATATTCACCCGGTTTATCCGCATACCCAAGAG
Yersinia_pestis_E1979001_1979            GGCGCTTTGGTGATTTGCATATTCACCCGGTTTATCCGCATACCCAAGAG
Yersinia_pestis_F1991016_1991            GGCGCTTTGGTGATTTGCATATTCACCCGGTTTATCCGCATACCCAAGAG
Yersinia_pestis_FV1_2001                 GGCGCTTTGGTGATTTGCATATTCACCCGGTTTATCCGCATACCCAAGAG
Yersinia_pestis_Harbin35_1940            GGCGCTTTGGTGATTTGCATATTCACCCGGTTTATCCGCATACCCAAGAG
Yersinia_pestis_India195_NNNN            GGCGCTTTGGTGATTTGCATATTCACCCGGTTTATCCGCATACCCAAGAG
Yersinia_pestis_IP275_1995               GGCGCTTTGGTGATTTGCATATTCACCCGGTTTATCCGCATACCCAAGAG
Yersinia_pestis_Java_D88_NNNN            GGCGCTTTGGTGATTTGCATATTCACCCGGTTTATCCGCATACCCAAGAG
Yersinia_pestis_K1973002_1973            GGCGCTTTGGTGATTTGCATATTCACCCGGTTTATCCGCATACCCAAGAG
Yersinia_pestis_KIM_10_1968              GGCGCTTTGGTGATTTGCATATTCACCCGGTTTATCCGCATACCCAAGAG
Yersinia_pestis_Kimberly_D17_NNNN        GGCGCTTTGGTGATTTGCATATTCACCCGGTTTATCCGCATACCCAAGAG
Yersinia_pestis_KIM_D27_1_1968           GGCGCTTTGGTGATTTGCATATTCACCCGGTTTATCCGCATACCCAAGAG
Yersinia_pestis_KIM_D27_2_1968           GGCGCTTTGGTGATTTGCATATTCACCCGGTTTATCCGCATACCCAAGAG
Yersinia_pestis_KUMA_D11_NNNN            GGCGCTTTGGTGATTTGCATATTCACCCGGTTTATCCGCATACCCAAGAG
Yersinia_pestis_MG05_1020_2005           GGCGCTTTGGTGATTTGCATATTCACCCGGTTTATCCGCATACCCAAGAG
Yersinia_pestis_Microtus_91001_1970      GGCGCTTTGGTGATTTGCATATTCACCCGGTTTATCCGCATACCCAAGAG
Yersinia_pestis_Nepal516_1967            GGCGCTTTGGTGATTTGCATATTCACCCGGTTTATCCGCATACCCAAGAG
Yersinia_pestis_Pestoides_A_1960         GGCGCTTTGGTGATTTGCATATTCACCCGGTTTATCCGCATACCCAAGAG
Yersinia_pestis_Pestoides_F_NNNN         GGCGCTTTGGTGATTTGCATATTCACCCGGTTTATCCGCATACCCAAGAG
Yersinia_pestis_PEXU2_1966               GGCGCTTTGGTGATTTGCATATTCACCCGGTTTATCCGCATACCCAAGAG
Yersinia_pestis_TS_D5_NNNN               GGCGCTTTGGTGATTTGCATATTCACCCGGTTTATCCGCATACCCAAGAG
Yersinia_pestis_UG05_045_2005            GGCGCTTTGGTGATTTGCATATTCACCCGGTTTATCCGCATACCCAAGAG
Yersinia_pestis_V_6486_NNNN              GGCGCTTTGGTGATTTGCATATTCACCCGGTTTATCCGCATACCCAAGAG
Yersinia_pestis_Z176003_1976             GGCGCTTTGGTGATTTGCATATTCACCCGGTTTATCCGCATACCCAAGAG
Yersinia_pseudotuberculosis_IP31758_1966 GGCGCTTTGGTGATTTGCATATTCACCCGGTTTATCCGCATACCCAAGAG

Yersinia_pestis_1866_NNNN                TGTGAAGAAATTATCGTTTTGGATACCGCCGACGATAACCCACCGGATAA
Yersinia_pestis_1901b_1983               TGTGAAGAAATTATCGTTTTGGATACCGCCGACGATAACCCACCGGATAA
Yersinia_pestis_2055_1998                TGTGAAGAAATTATCGTTTTGGATACCGCCGACGATAACCCACCGGATAA
Yersinia_pestis_2106_2001                TGTGAAGAAATTATCGTTTTGGATACCGCCGACGATAACCCACCGGATAA
Yersinia_pestis_2772_1984                TGTGAAGAAATTATCGTTTTGGATACCGCCGACGATAACCCACCGGATAA
Yersinia_pestis_2965_1995                TGTGAAGAAATTATCGTTTTGGATACCGCCGACGATAACCCACCGGATAA
Yersinia_pestis_3357_1999                TGTGAAGAAATTATCGTTTTGGATACCGCCGACGATAACCCACCGGATAA
Yersinia_pestis_4139_1995                TGTGAAGAAATTATCGTTTTGGATACCGCCGACGATAACCCACCGGATAA
Yersinia_pestis_4412_1991                TGTGAAGAAATTATCGTTTTGGATACCGCCGACGATAACCCACCGGATAA
Yersinia_pestis_4954_1987                TGTGAAGAAATTATCGTTTTGGATACCGCCGACGATAACCCACCGGATAA
Yersinia_pestis_8607116_NNNN             TGTGAAGAAATTATCGTTTTGGATACCGCCGACGATAACCCACCGGATAA
Yersinia_pestis_A1122_1939               TGTGAAGAAATTATCGTTTTGGATACCGCCGACGATAACCCACCGGATAA
Yersinia_pestis_Angola_NNNN              TGTGAAGAAATTATCGTTTTGGATACCGCCGACGATAACCCACCGGATAA
Yersinia_pestis_Antiqua_1965             TGTGAAGAAATTATCGTTTTGGATACCGCCGACGATAACCCACCGGATAA
Yersinia_pestis_AS_200900596_2009        TGTGAAGAAATTATCGTTTTGGATACCGCCGACGATAACCCACCGGATAA
Yersinia_pestis_AS_200901509_2009        TGTGAAGAAATTATCGTTTTGGATACCGCCGACGATAACCCACCGGATAA
Yersinia_pestis_AS_2509_2004             TGTGAAGAAATTATCGTTTTGGATACCGCCGACGATAACCCACCGGATAA
Yersinia_pestis_B42003004_2003           TGTGAAGAAATTATCGTTTTGGATACCGCCGACGATAACCCACCGGATAA
Yersinia_pestis_CA88_4125_1988           TGTGAAGAAATTATCGTTTTGGATACCGCCGACGATAACCCACCGGATAA
Yersinia_pestis_CO92_1992                TGTGAAGAAATTATCGTTTTGGATACCGCCGACGATAACCCACCGGATAA
Yersinia_pestis_D106004_2006             TGTGAAGAAATTATCGTTTTGGATACCGCCGACGATAACCCACCGGATAA
Yersinia_pestis_D182038_1982             TGTGAAGAAATTATCGTTTTGGATACCGCCGACGATAACCCACCGGATAA
Yersinia_pestis_E1979001_1979            TGTGAAGAAATTATCGTTTTGGATACCGCCGACGATAACCCACCGGATAA
Yersinia_pestis_F1991016_1991            TGTGAAGAAATTATCGTTTTGGATACCGCCGACGATAACCCACCGGATAA
Yersinia_pestis_FV1_2001                 TGTGAAGAAATTATCGTTTTGGATACCGCCGACGATAACCCACCGGATAA
Yersinia_pestis_Harbin35_1940            TGTGAAGAAATTATCGTTTTGGATACCGCCGACGATAACCCACCGGATAA
Yersinia_pestis_India195_NNNN            TGTGAAGAAATTATCGTTTTGGATACCGCCGACGATAACCCACCGGATAA
Yersinia_pestis_IP275_1995               TGTGAAGAAATTATCGTTTTGGATACCGCCGACGATAACCCACCGGATAA
Yersinia_pestis_Java_D88_NNNN            TGTGAAGAAATTATCGTTTTGGATACCGCCGACGATAACCCACCGGATAA
Yersinia_pestis_K1973002_1973            TGTGAAGAAATTATCGTTTTGGATACCGCCGACGATAACCCACCGGATAA
Yersinia_pestis_KIM_10_1968              TGTGAAGAAATTATCGTTTTGGATACCGCCGACGATAACCCACCGGATAA
Yersinia_pestis_Kimberly_D17_NNNN        TGTGAAGAAATTATCGTTTTGGATACCGCCGACGATAACCCACCGGATAA
Yersinia_pestis_KIM_D27_1_1968           TGTGAAGAAATTATCGTTTTGGATACCGCCGACGATAACCCACCGGATAA
Yersinia_pestis_KIM_D27_2_1968           TGTGAAGAAATTATCGTTTTGGATACCGCCGACGATAACCCACCGGATAA
Yersinia_pestis_KUMA_D11_NNNN            TGTGAAGAAATTATCGTTTTGGATACCGCCGACGATAACCCACCGGATAA
Yersinia_pestis_MG05_1020_2005           TGTGAAGAAATTATCGTTTTGGATACCGCCGACGATAACCCACCGGATAA
Yersinia_pestis_Microtus_91001_1970      TGTGAAGAAATTATCGTTTTGGATACCGCCGACGATAACCCACCGGATAA
Yersinia_pestis_Nepal516_1967            TGTGAAGAAATTATCGTTTTGGATACCGCCGACGATAACCCACCGGATAA
Yersinia_pestis_Pestoides_A_1960         TGTGAAGAAATTATCGTTTTGGATACCGCCGACGATAACCCACCGGATAA
Yersinia_pestis_Pestoides_F_NNNN         TGTGAAGAAATTATCGTTTTGGATACCGCCGACGATAACCCACCGGATAA
Yersinia_pestis_PEXU2_1966               TGTGAAGAAATTATCGTTTTGGATACCGCCGACGATAACCCACCGGATAA
Yersinia_pestis_TS_D5_NNNN               TGTGAAGAAATTATCGTTTTGGATACCGCCGACGATAACCCACCGGATAA
Yersinia_pestis_UG05_045_2005            TGTGAAGAAATTATCGTTTTGGATACCGCCGACGATAACCCACCGGATAA
Yersinia_pestis_V_6486_NNNN              TGTGAAGAAATTATCGTTTTGGATACCGCCGACGATAACCCACCGGATAA
Yersinia_pestis_Z176003_1976             TGTGAAGAAATTATCGTTTTGGATACCGCCGACGATAACCCACCGGATAA
Yersinia_pseudotuberculosis_IP31758_1966 TGTGAAGAAATTATCGTTTTGGATACCGCCGACGATAACCCACCGGATAA

Yersinia_pestis_1866_NNNN                TGACAACTGGCACACTGACGTCACGTTTATCGAAACGCCGCCATTAGGGG
Yersinia_pestis_1901b_1983               TGACAACTGGCACACTGACGTCACGTTTATCGAAACGCCGCCATTAGGGG
Yersinia_pestis_2055_1998                TGACAACTGGCACACTGACGTCACGTTTATCGAAACGCCGCCATTAGGGG
Yersinia_pestis_2106_2001                TGACAACTGGCACACTGACGTCACGTTTATCGAAACGCCGCCATTAGGGG
Yersinia_pestis_2772_1984                TGACAACTGGCACACTGACGTCACGTTTATCGAAACGCCGCCATTAGGGG
Yersinia_pestis_2965_1995                TGACAACTGGCACACTGACGTCACGTTTATCGAAACGCCGCCATTAGGGG
Yersinia_pestis_3357_1999                TGACAACTGGCACACTGACGTCACGTTTATCGAAACGCCGCCATTAGGGG
Yersinia_pestis_4139_1995                TGACAACTGGCACACTGACGTCACGTTTATCGAAACGCCGCCATTAGGGG
Yersinia_pestis_4412_1991                TGACAACTGGCACACTGACGTCACGTTTATCGAAACGCCGCCATTAGGGG
Yersinia_pestis_4954_1987                TGACAACTGGCACACTGACGTCACGTTTATCGAAACGCCGCCATTAGGGG
Yersinia_pestis_8607116_NNNN             TGACAACTGGCACACTGACGTCACGTTTATCGAAACGCCGCCATTAGGGG
Yersinia_pestis_A1122_1939               TGACAACTGGCACACTGACGTCACGTTTATCGAAACGCCGCCATTAGGGG
Yersinia_pestis_Angola_NNNN              TGACAACTGGCACACTGACGTCACGTTTATCGAAACGCCGCCATTAGGGG
Yersinia_pestis_Antiqua_1965             TGACAACTGGCACACTGACGTCACGTTTATCGAAACGCCGCCATTAGGGG
Yersinia_pestis_AS_200900596_2009        TGACAACTGGCACACTGACGTCACGTTTATCGAAACGCCGCCATTAGGGG
Yersinia_pestis_AS_200901509_2009        TGACAACTGGCACACTGACGTCACGTTTATCGAAACGCCGCCATTAGGGG
Yersinia_pestis_AS_2509_2004             TGACAACTGGCACACTGACGTCACGTTTATCGAAACGCCGCCATTAGGGG
Yersinia_pestis_B42003004_2003           TGACAACTGGCACACTGACGTCACGTTTATCGAAACGCCGCCATTAGGGG
Yersinia_pestis_CA88_4125_1988           TGACAACTGGCACACTGACGTCACGTTTATCGAAACGCCGCCATTAGGGG
Yersinia_pestis_CO92_1992                TGACAACTGGCACACTGACGTCACGTTTATCGAAACGCCGCCATTAGGGG
Yersinia_pestis_D106004_2006             TGACAACTGGCACACTGACGTCACGTTTATCGAAACGCCGCCATTAGGGG
Yersinia_pestis_D182038_1982             TGACAACTGGCACACTGACGTCACGTTTATCGAAACGCCGCCATTAGGGG
Yersinia_pestis_E1979001_1979            TGACAACTGGCACACTGACGTCACGTTTATCGAAACGCCGCCATTAGGGG
Yersinia_pestis_F1991016_1991            TGACAACTGGCACACTGACGTCACGTTTATCGAAACGCCGCCATTAGGGG
Yersinia_pestis_FV1_2001                 TGACAACTGGCACACTGACGTCACGTTTATCGAAACGCCGCCATTAGGGG
Yersinia_pestis_Harbin35_1940            TGACAACTGGCACACTGACGTCACGTTTATCGAAACGCCGCCATTAGGGG
Yersinia_pestis_India195_NNNN            TGACAACTGGCACACTGACGTCACGTTTATCGAAACGCCGCCATTAGGGG
Yersinia_pestis_IP275_1995               TGACAACTGGCACACTGACGTCACGTTTATCGAAACGCCGCCATTAGGGG
Yersinia_pestis_Java_D88_NNNN            TGACAACTGGCACACTGACGTCACGTTTATCGAAACGCCGCCATTAGGGG
Yersinia_pestis_K1973002_1973            TGACAACTGGCACACTGACGTCACGTTTATCGAAACGCCGCCATTAGGGG
Yersinia_pestis_KIM_10_1968              TGACAACTGGCACACTGACGTCACGTTTATCGAAACGCCGCCATTAGGGG
Yersinia_pestis_Kimberly_D17_NNNN        TGACAACTGGCACACTGACGTCACGTTTATCGAAACGCCGCCATTAGGGG
Yersinia_pestis_KIM_D27_1_1968           TGACAACTGGCACACTGACGTCACGTTTATCGAAACGCCGCCATTAGGGG
Yersinia_pestis_KIM_D27_2_1968           TGACAACTGGCACACTGACGTCACGTTTATCGAAACGCCGCCATTAGGGG
Yersinia_pestis_KUMA_D11_NNNN            TGACAACTGGCACACTGACGTCACGTTTATCGAAACGCCGCCATTAGGGG
Yersinia_pestis_MG05_1020_2005           TGACAACTGGCACACTGACGTCACGTTTATCGAAACGCCGCCATTAGGGG
Yersinia_pestis_Microtus_91001_1970      TGACAACTGGCACACTGACGTCACGTTTATCGAAACGCCGCCATTAGGGG
Yersinia_pestis_Nepal516_1967            TGACAACTGGCACACTGACGTCACGTTTATCGAAACGCCGCCATTAGGGG
Yersinia_pestis_Pestoides_A_1960         TGACAACTGGCACACTGACGTCACGTTTATCGAAACGCCGCCATTAGGGG
Yersinia_pestis_Pestoides_F_NNNN         TGACAACTGGCACACTGACGTCACGTTTATCGAAACGCCGCCATTAGGGG
Yersinia_pestis_PEXU2_1966               TGACAACTGGCACACTGACGTCACGTTTATCGAAACGCCGCCATTAGGGG
Yersinia_pestis_TS_D5_NNNN               TGACAACTGGCACACTGACGTCACGTTTATCGAAACGCCGCCATTAGGGG
Yersinia_pestis_UG05_045_2005            TGACAACTGGCACACTGACGTCACGTTTATCGAAACGCCGCCATTAGGGG
Yersinia_pestis_V_6486_NNNN              TGACAACTGGCACACTGACGTCACGTTTATCGAAACGCCGCCATTAGGGG
Yersinia_pestis_Z176003_1976             TGACAACTGGCACACTGACGTCACGTTTATCGAAACGCCGCCATTAGGGG
Yersinia_pseudotuberculosis_IP31758_1966 TGACAACTGGCACACTGACGTCACGTTTATCGAAACGCCGCCATTAGGGG

Yersinia_pestis_1866_NNNN                CGATTTTAGCCGCCAAACAACTGCCGACAACCGGTGGTGATACCTTGTGG
Yersinia_pestis_1901b_1983               CGATTTTAGCCGCCAAACAACTGCCGACAACCGGTGGTGATACCTTGTGG
Yersinia_pestis_2055_1998                CGATTTTAGCCGCCAAACAACTGCCGACAACCGGTGGTGATACCTTGTGG
Yersinia_pestis_2106_2001                CGATTTTAGCCGCCAAACAACTGCCGACAACCGGTGGTGATACCTTGTGG
Yersinia_pestis_2772_1984                CGATTTTAGCCGCCAAACAACTGCCGACAACCGGTGGTGATACCTTGTGG
Yersinia_pestis_2965_1995                CGATTTTAGCCGCCAAACAACTGCCGACAACCGGTGGTGATACCTTGTGG
Yersinia_pestis_3357_1999                CGATTTTAGCCGCCAAACAACTGCCGACAACCGGTGGTGATACCTTGTGG
Yersinia_pestis_4139_1995                CGATTTTAGCCGCCAAACAACTGCCGACAACCGGTGGTGATACCTTGTGG
Yersinia_pestis_4412_1991                CGATTTTAGCCGCCAAACAACTGCCGACAACCGGTGGTGATACCTTGTGG
Yersinia_pestis_4954_1987                CGATTTTAGCCGCCAAACAACTGCCGACAACCGGTGGTGATACCTTGTGG
Yersinia_pestis_8607116_NNNN             CGATTTTAGCCGCCAAACAACTGCCGACAACCGGTGGTGATACCTTGTGG
Yersinia_pestis_A1122_1939               CGATTTTAGCCGCCAAACAACTGCCGACAACCGGTGGTGATACCTTGTGG
Yersinia_pestis_Angola_NNNN              CGATTTTAGCCGCCAAACAACTGCCGACAACCGGTGGTGATACCTTGTGG
Yersinia_pestis_Antiqua_1965             CGATTTTAGCCGCCAAACAACTGCCGACAACCGGTGGTGATACCTTGTGG
Yersinia_pestis_AS_200900596_2009        CGATTTTAGCCGCCAAACAACTGCCGACAACCGGTGGTGATACCTTGTGG
Yersinia_pestis_AS_200901509_2009        CGATTTTAGCCGCCAAACAACTGCCGACAACCGGTGGTGATACCTTGTGG
Yersinia_pestis_AS_2509_2004             CGATTTTAGCCGCCAAACAACTGCCGACAACCGGTGGTGATACCTTGTGG
Yersinia_pestis_B42003004_2003           CGATTTTAGCCGCCAAACAACTGCCGACAACCGGTGGTGATACCTTGTGG
Yersinia_pestis_CA88_4125_1988           CGATTTTAGCCGCCAAACAACTGCCGACAACCGGTGGTGATACCTTGTGG
Yersinia_pestis_CO92_1992                CGATTTTAGCCGCCAAACAACTGCCGACAACCGGTGGTGATACCTTGTGG
Yersinia_pestis_D106004_2006             CGATTTTAGCCGCCAAACAACTGCCGACAACCGGTGGTGATACCTTGTGG
Yersinia_pestis_D182038_1982             CGATTTTAGCCGCCAAACAACTGCCGACAACCGGTGGTGATACCTTGTGG
Yersinia_pestis_E1979001_1979            CGATTTTAGCCGCCAAACAACTGCCGACAACCGGTGGTGATACCTTGTGG
Yersinia_pestis_F1991016_1991            CGATTTTAGCCGCCAAACAACTGCCGACAACCGGTGGTGATACCTTGTGG
Yersinia_pestis_FV1_2001                 CGATTTTAGCCGCCAAACAACTGCCGACAACCGGTGGTGATACCTTGTGG
Yersinia_pestis_Harbin35_1940            CGATTTTAGCCGCCAAACAACTGCCGACAACCGGTGGTGATACCTTGTGG
Yersinia_pestis_India195_NNNN            CGATTTTAGCCGCCAAACAACTGCCGACAACCGGTGGTGATACCTTGTGG
Yersinia_pestis_IP275_1995               CGATTTTAGCCGCCAAACAACTGCCGACAACCGGTGGTGATACCTTGTGG
Yersinia_pestis_Java_D88_NNNN            CGATTTTAGCCGCCAAACAACTGCCGACAACCGGTGGTGATACCTTGTGG
Yersinia_pestis_K1973002_1973            CGATTTTAGCCGCCAAACAACTGCCGACAACCGGTGGTGATACCTTGTGG
Yersinia_pestis_KIM_10_1968              CGATTTTAGCCGCCAAACAACTGCCGACAACCGGTGGTGATACCTTGTGG
Yersinia_pestis_Kimberly_D17_NNNN        CGATTTTAGCCGCCAAACAACTGCCGACAACCGGTGGTGATACCTTGTGG
Yersinia_pestis_KIM_D27_1_1968           CGATTTTAGCCGCCAAACAACTGCCGACAACCGGTGGTGATACCTTGTGG
Yersinia_pestis_KIM_D27_2_1968           CGATTTTAGCCGCCAAACAACTGCCGACAACCGGTGGTGATACCTTGTGG
Yersinia_pestis_KUMA_D11_NNNN            CGATTTTAGCCGCCAAACAACTGCCGACAACCGGTGGTGATACCTTGTGG
Yersinia_pestis_MG05_1020_2005           CGATTTTAGCCGCCAAACAACTGCCGACAACCGGTGGTGATACCTTGTGG
Yersinia_pestis_Microtus_91001_1970      CGATTTTAGCCGCCAAACAACTGCCGACAACCGGTGGTGATACCTTGTGG
Yersinia_pestis_Nepal516_1967            CGATTTTAGCCGCCAAACAACTGCCGACAACCGGTGGTGATACCTTGTGG
Yersinia_pestis_Pestoides_A_1960         CGATTTTAGCCGCCAAACAACTGCCGACAACCGGTGGTGATACCTTGTGG
Yersinia_pestis_Pestoides_F_NNNN         CGATTTTAGCCGCCAAACAACTGCCGACAACCGGTGGTGATACCTTGTGG
Yersinia_pestis_PEXU2_1966               CGATTTTAGCCGCCAAACAACTGCCGACAACCGGTGGTGATACCTTGTGG
Yersinia_pestis_TS_D5_NNNN               CGATTTTAGCCGCCAAACAACTGCCGACAACCGGTGGTGATACCTTGTGG
Yersinia_pestis_UG05_045_2005            CGATTTTAGCCGCCAAACAACTGCCGACAACCGGTGGTGATACCTTGTGG
Yersinia_pestis_V_6486_NNNN              CGATTTTAGCCGCCAAACAACTGCCGACAACCGGTGGTGATACCTTGTGG
Yersinia_pestis_Z176003_1976             CGATTTTAGCCGCCAAACAACTGCCGACAACCGGTGGTGATACCTTGTGG
Yersinia_pseudotuberculosis_IP31758_1966 CGATTTTAGCCGCCAAACAGCTGCCGACAACCGGTGGTGATACCTTGTGG

Yersinia_pestis_1866_NNNN                AGTAGCGGAATTGCCGCTTATGACGCGCTTTCGGCCCCGTTTAAACAGCT
Yersinia_pestis_1901b_1983               AGTAGCGGAATTGCCGCTTATGACGCGCTTTCGGCCCCGTTTAAACAGCT
Yersinia_pestis_2055_1998                AGTAGCGGAATTGCCGCTTATGACGCGCTTTCGGCCCCGTTTAAACAGCT
Yersinia_pestis_2106_2001                AGTAGCGGAATTGCCGCTTATGACGCGCTTTCGGCCCCGTTTAAACAGCT
Yersinia_pestis_2772_1984                AGTAGCGGAATTGCCGCTTATGACGCGCTTTCGGCCCCGTTTAAACAGCT
Yersinia_pestis_2965_1995                AGTAGCGGAATTGCCGCTTATGACGCGCTTTCGGCCCCGTTTAAACAGCT
Yersinia_pestis_3357_1999                AGTAGCGGAATTGCCGCTTATGACGCGCTTTCGGCCCCGTTTAAACAGCT
Yersinia_pestis_4139_1995                AGTAGCGGAATTGCCGCTTATGACGCGCTTTCGGCCCCGTTTAAACAGCT
Yersinia_pestis_4412_1991                AGTAGCGGAATTGCCGCTTATGACGCGCTTTCGGCCCCGTTTAAACAGCT
Yersinia_pestis_4954_1987                AGTAGCGGAATTGCCGCTTATGACGCGCTTTCGGCCCCGTTTAAACAGCT
Yersinia_pestis_8607116_NNNN             AGTAGCGGAATTGCCGCTTATGACGCGCTTTCGGCCCCGTTTAAACAGCT
Yersinia_pestis_A1122_1939               AGTAGCGGAATTGCCGCTTATGACGCGCTTTCGGCCCCGTTTAAACAGCT
Yersinia_pestis_Angola_NNNN              AGTAGCGGAATTGCCGCTTATGACGCGCTTTCGGCCCCGTTTAAACAGCT
Yersinia_pestis_Antiqua_1965             AGTAGCGGAATTGCCGCTTATGACGCGCTTTCGGCCCCGTTTAAACAGCT
Yersinia_pestis_AS_200900596_2009        AGTAGCGGAATTGCCGCTTATGACGCGCTTTCGGCCCCGTTTAAACAGCT
Yersinia_pestis_AS_200901509_2009        AGTAGCGGAATTGCCGCTTATGACGCGCTTTCGGCCCCGTTTAAACAGCT
Yersinia_pestis_AS_2509_2004             AGTAGCGGAATTGCCGCTTATGACGCGCTTTCGGCCCCGTTTAAACAGCT
Yersinia_pestis_B42003004_2003           AGTAGCGGAATTGCCGCTTATGACGCGCTTTCGGCCCCGTTTAAACAGCT
Yersinia_pestis_CA88_4125_1988           AGTAGCGGAATTGCCGCTTATGACGCGCTTTCGGCCCCGTTTAAACAGCT
Yersinia_pestis_CO92_1992                AGTAGCGGAATTGCCGCTTATGACGCGCTTTCGGCCCCGTTTAAACAGCT
Yersinia_pestis_D106004_2006             AGTAGCGGAATTGCCGCTTATGACGCGCTTTCGGCCCCGTTTAAACAGCT
Yersinia_pestis_D182038_1982             AGTAGCGGAATTGCCGCTTATGACGCGCTTTCGGCCCCGTTTAAACAGCT
Yersinia_pestis_E1979001_1979            AGTAGCGGAATTGCCGCTTATGACGCGCTTTCGGCCCCGTTTAAACAGCT
Yersinia_pestis_F1991016_1991            AGTAGCGGAATTGCCGCTTATGACGCGCTTTCGGCCCCGTTTAAACAGCT
Yersinia_pestis_FV1_2001                 AGTAGCGGAATTGCCGCTTATGACGCGCTTTCGGCCCCGTTTAAACAGCT
Yersinia_pestis_Harbin35_1940            AGTAGCGGAATTGCCGCTTATGACGCGCTTTCGGCCCCGTTTAAACAGCT
Yersinia_pestis_India195_NNNN            AGTAGCGGAATTGCCGCTTATGACGCGCTTTCGGCCCCGTTTAAACAGCT
Yersinia_pestis_IP275_1995               AGTAGCGGAATTGCCGCTTATGACGCGCTTTCGGCCCCGTTTAAACAGCT
Yersinia_pestis_Java_D88_NNNN            AGTAGCGGAATTGCCGCTTATGACGCGCTTTCGGCCCCGTTTAAACAGCT
Yersinia_pestis_K1973002_1973            AGTAGCGGAATTGCCGCTTATGACGCGCTTTCGGCCCCGTTTAAACAGCT
Yersinia_pestis_KIM_10_1968              AGTAGCGGAATTGCCGCTTATGACGCGCTTTCGGCCCCGTTTAAACAGCT
Yersinia_pestis_Kimberly_D17_NNNN        AGTAGCGGAATTGCCGCTTATGACGCGCTTTCGGCCCCGTTTAAACAGCT
Yersinia_pestis_KIM_D27_1_1968           AGTAGCGGAATTGCCGCTTATGACGCGCTTTCGGCCCCGTTTAAACAGCT
Yersinia_pestis_KIM_D27_2_1968           AGTAGCGGAATTGCCGCTTATGACGCGCTTTCGGCCCCGTTTAAACAGCT
Yersinia_pestis_KUMA_D11_NNNN            AGTAGCGGAATTGCCGCTTATGACGCGCTTTCGGCCCCGTTTAAACAGCT
Yersinia_pestis_MG05_1020_2005           AGTAGCGGAATTGCCGCTTATGACGCGCTTTCGGCCCCGTTTAAACAGCT
Yersinia_pestis_Microtus_91001_1970      AGTAGCGGAATTGCCGCTTATGACGCGCTTTCGGCCCCGTTTAAACAGCT
Yersinia_pestis_Nepal516_1967            AGTAGCGGAATTGCCGCTTATGACGCGCTTTCGGCCCCGTTTAAACAGCT
Yersinia_pestis_Pestoides_A_1960         AGTAGCGGAATTGCCGCTTATGACGCGCTTTCGGCCCCGTTTAAACAGCT
Yersinia_pestis_Pestoides_F_NNNN         AGTAGCGGAATTGCCGCTTATGACGCGCTTTCGGCCCCGTTTAAACAGCT
Yersinia_pestis_PEXU2_1966               AGTAGCGGAATTGCCGCTTATGACGCGCTTTCGGCCCCGTTTAAACAGCT
Yersinia_pestis_TS_D5_NNNN               AGTAGCGGAATTGCCGCTTATGACGCGCTTTCGGCCCCGTTTAAACAGCT
Yersinia_pestis_UG05_045_2005            AGTAGCGGAATTGCCGCTTATGACGCGCTTTCGGCCCCGTTTAAACAGCT
Yersinia_pestis_V_6486_NNNN              AGTAGCGGAATTGCCGCTTATGACGCGCTTTCGGCCCCGTTTAAACAGCT
Yersinia_pestis_Z176003_1976             AGTAGCGGAATTGCCGCTTATGACGCGCTTTCGGCCCCGTTTAAACAGCT
Yersinia_pseudotuberculosis_IP31758_1966 AGTAGCGGAATTGCCGCTTATGACGCGCTTTCGGCCCCGTTTAAACAGCT

Yersinia_pestis_1866_NNNN                ATTGGCCGGGTTACAGGCCGAACACGATTTCACTAAATCTTTCCCTGAAC
Yersinia_pestis_1901b_1983               ATTGGCCGGGTTACAGGCCGAACACGATTTCACTAAATCTTTCCCTGAAC
Yersinia_pestis_2055_1998                ATTGGCCGGGTTACAGGCCGAACACGATTTCACTAAATCTTTCCCTGAAC
Yersinia_pestis_2106_2001                ATTGGCCGGGTTACAGGCCGAACACGATTTCACTAAATCTTTCCCTGAAC
Yersinia_pestis_2772_1984                ATTGGCCGGGTTACAGGCCGAACACGATTTCACTAAATCTTTCCCTGAAC
Yersinia_pestis_2965_1995                ATTGGCCGGGTTACAGGCCGAACACGATTTCACTAAATCTTTCCCTGAAC
Yersinia_pestis_3357_1999                ATTGGCCGGGTTACAGGCCGAACACGATTTCACTAAATCTTTCCCTGAAC
Yersinia_pestis_4139_1995                ATTGGCCGGGTTACAGGCCGAACACGATTTCACTAAATCTTTCCCTGAAC
Yersinia_pestis_4412_1991                ATTGGCCGGGTTACAGGCCGAACACGATTTCACTAAATCTTTCCCTGAAC
Yersinia_pestis_4954_1987                ATTGGCCGGGTTACAGGCCGAACACGATTTCACTAAATCTTTCCCTGAAC
Yersinia_pestis_8607116_NNNN             ATTGGCCGGGTTACAGGCCGAACACGATTTCACTAAATCTTTCCCTGAAC
Yersinia_pestis_A1122_1939               ATTGGCCGGGTTACAGGCCGAACACGATTTCACTAAATCTTTCCCTGAAC
Yersinia_pestis_Angola_NNNN              ATTGGCCGGGTTACAGGCCGAACACGATTTCACTAAATCTTTCCCTGAAC
Yersinia_pestis_Antiqua_1965             ATTGGCCGGGTTACAGGCCGAACACGATTTCACTAAATCTTTCCCTGAAC
Yersinia_pestis_AS_200900596_2009        ATTGGCCGGGTTACAGGCCGAACACGATTTCACTAAATCTTTCCCTGAAC
Yersinia_pestis_AS_200901509_2009        ATTGGCCGGGTTACAGGCCGAACACGATTTCACTAAATCTTTCCCTGAAC
Yersinia_pestis_AS_2509_2004             ATTGGCCGGGTTACAGGCCGAACACGATTTCACTAAATCTTTCCCTGAAC
Yersinia_pestis_B42003004_2003           ATTGGCCGGGTTACAGGCCGAACACGATTTCACTAAATCTTTCCCTGAAC
Yersinia_pestis_CA88_4125_1988           ATTGGCCGGGTTACAGGCCGAACACGATTTCACTAAATCTTTCCCTGAAC
Yersinia_pestis_CO92_1992                ATTGGCCGGGTTACAGGCCGAACACGATTTCACTAAATCTTTCCCTGAAC
Yersinia_pestis_D106004_2006             ATTGGCCGGGTTACAGGCCGAACACGATTTCACTAAATCTTTCCCTGAAC
Yersinia_pestis_D182038_1982             ATTGGCCGGGTTACAGGCCGAACACGATTTCACTAAATCTTTCCCTGAAC
Yersinia_pestis_E1979001_1979            ATTGGCCGGGTTACAGGCCGAACACGATTTCACTAAATCTTTCCCTGAAC
Yersinia_pestis_F1991016_1991            ATTGGCCGGGTTACAGGCCGAACACGATTTCACTAAATCTTTCCCTGAAC
Yersinia_pestis_FV1_2001                 ATTGGCCGGGTTACAGGCCGAACACGATTTCACTAAATCTTTCCCTGAAC
Yersinia_pestis_Harbin35_1940            ATTGGCCGGGTTACAGGCCGAACACGATTTCACTAAATCTTTCCCTGAAC
Yersinia_pestis_India195_NNNN            ATTGGCCGGGTTACAGGCCGAACACGATTTCACTAAATCTTTCCCTGAAC
Yersinia_pestis_IP275_1995               ATTGGCCGGGTTACAGGCCGAACACGATTTCACTAAATCTTTCCCTGAAC
Yersinia_pestis_Java_D88_NNNN            ATTGGCCGGGTTACAGGCCGAACACGATTTCACTAAATCTTTCCCTGAAC
Yersinia_pestis_K1973002_1973            ATTGGCCGGGTTACAGGCCGAACACGATTTCACTAAATCTTTCCCTGAAC
Yersinia_pestis_KIM_10_1968              ATTGGCCGGGTTACAGGCCGAACACGATTTCACTAAATCTTTCCCTGAAC
Yersinia_pestis_Kimberly_D17_NNNN        ATTGGCCGGGTTACAGGCCGAACACGATTTCACTAAATCTTTCCCTGAAC
Yersinia_pestis_KIM_D27_1_1968           ATTGGCCGGGTTACAGGCCGAACACGATTTCACTAAATCTTTCCCTGAAC
Yersinia_pestis_KIM_D27_2_1968           ATTGGCCGGGTTACAGGCCGAACACGATTTCACTAAATCTTTCCCTGAAC
Yersinia_pestis_KUMA_D11_NNNN            ATTGGCCGGGTTACAGGCCGAACACGATTTCACTAAATCTTTCCCTGAAC
Yersinia_pestis_MG05_1020_2005           ATTGGCCGGGTTACAGGCCGAACACGATTTCACTAAATCTTTCCCTGAAC
Yersinia_pestis_Microtus_91001_1970      ATTGGCCGGGTTACAGGCCGAACACGATTTCACTAAATCTTTCCCTGAAC
Yersinia_pestis_Nepal516_1967            ATTGGCCGGGTTACAGGCCGAACACGATTTCACTAAATCTTTCCCTGAAC
Yersinia_pestis_Pestoides_A_1960         ATTGGCCGGGTTACAGGCCGAACACGATTTCACTAAATCTTTCCCTGAAC
Yersinia_pestis_Pestoides_F_NNNN         ATTGGCCGGGTTACAGGCCGAACACGATTTCACTAAATCTTTCCCTGAAC
Yersinia_pestis_PEXU2_1966               ATTGGCCGGGTTACAGGCCGAACACGATTTCACTAAATCTTTCCCTGAAC
Yersinia_pestis_TS_D5_NNNN               ATTGGCCGGGTTACAGGCCGAACACGATTTCACTAAATCTTTCCCTGAAC
Yersinia_pestis_UG05_045_2005            ATTGGCCGGGTTACAGGCCGAACACGATTTCACTAAATCTTTCCCTGAAC
Yersinia_pestis_V_6486_NNNN              ATTGGCCGGGTTACAGGCCGAACACGATTTCACTAAATCTTTCCCTGAAC
Yersinia_pestis_Z176003_1976             ATTGGCCGGGTTACAGGCCGAACACGATTTCACTAAATCTTTCCCTGAAC
Yersinia_pseudotuberculosis_IP31758_1966 ATTGGCCGGGTTACAGGCCGAACACGATTTCACTAAATCTTTCCCTGAGC

Yersinia_pestis_1866_NNNN                ACAAGCACCGCACCACGCCAGAAGAGCATCAACGCTGGTTACAGGGAAAA
Yersinia_pestis_1901b_1983               ACAAGCACCGCACCACGCCAGAAGAGCATCAACGCTGGTTACAGGGAAAA
Yersinia_pestis_2055_1998                ACAAGCACCGCACCACGCCAGAAGAGCATCAACGCTGGTTACAGGGAAAA
Yersinia_pestis_2106_2001                ACAAGCACCGCACCACGCCAGAAGAGCATCAACGCTGGTTACAGGGAAAA
Yersinia_pestis_2772_1984                ACAAGCACCGCACCACGCCAGAAGAGCATCAACGCTGGTTACAGGGAAAA
Yersinia_pestis_2965_1995                ACAAGCACCGCACCACGCCAGAAGAGCATCAACGCTGGTTACAGGGAAAA
Yersinia_pestis_3357_1999                ACAAGCACCGCACCACGCCAGAAGAGCATCAACGCTGGTTACAGGGAAAA
Yersinia_pestis_4139_1995                ACAAGCACCGCACCACGCCAGAAGAGCATCAACGCTGGTTACAGGGAAAA
Yersinia_pestis_4412_1991                ACAAGCACCGCACCACGCCAGAAGAGCATCAACGCTGGTTACAGGGAAAA
Yersinia_pestis_4954_1987                ACAAGCACCGCACCACGCCAGAAGAGCATCAACGCTGGTTACAGGGAAAA
Yersinia_pestis_8607116_NNNN             ACAAGCACCGCACCACGCCAGAAGAGCATCAACGCTGGTTACAGGGAAAA
Yersinia_pestis_A1122_1939               ACAAGCACCGCACCACGCCAGAAGAGCATCAACGCTGGTTACAGGGAAAA
Yersinia_pestis_Angola_NNNN              ACAAGCACCGCACCACGCCAGAAGAGCATCAACGCTGGTTACAGGGAAAA
Yersinia_pestis_Antiqua_1965             ACAAGCACCGCACCACGCCAGAAGAGCATCAACGCTGGTTACAGGGAAAA
Yersinia_pestis_AS_200900596_2009        ACAAGCACCGCACCACGCCAGAAGAGCATCAACGCTGGTTACAGGGAAAA
Yersinia_pestis_AS_200901509_2009        ACAAGCACCGCACCACGCCAGAAGAGCATCAACGCTGGTTACAGGGAAAA
Yersinia_pestis_AS_2509_2004             ACAAGCACCGCACCACGCCAGAAGAGCATCAACGCTGGTTACAGGGAAAA
Yersinia_pestis_B42003004_2003           ACAAGCACCGCACCACGCCAGAAGAGCATCAACGCTGGTTACAGGGAAAA
Yersinia_pestis_CA88_4125_1988           ACAAGCACCGCACCACGCCAGAAGAGCATCAACGCTGGTTACAGGGAAAA
Yersinia_pestis_CO92_1992                ACAAGCACCGCACCACGCCAGAAGAGCATCAACGCTGGTTACAGGGAAAA
Yersinia_pestis_D106004_2006             ACAAGCACCGCACCACGCCAGAAGAGCATCAACGCTGGTTACAGGGAAAA
Yersinia_pestis_D182038_1982             ACAAGCACCGCACCACGCCAGAAGAGCATCAACGCTGGTTACAGGGAAAA
Yersinia_pestis_E1979001_1979            ACAAGCACCGCACCACGCCAGAAGAGCATCAACGCTGGTTACAGGGAAAA
Yersinia_pestis_F1991016_1991            ACAAGCACCGCACCACGCCAGAAGAGCATCAACGCTGGTTACAGGGAAAA
Yersinia_pestis_FV1_2001                 ACAAGCACCGCACCACGCCAGAAGAGCATCAACGCTGGTTACAGGGAAAA
Yersinia_pestis_Harbin35_1940            ACAAGCACCGCACCACGCCAGAAGAGCATCAACGCTGGTTACAGGGAAAA
Yersinia_pestis_India195_NNNN            ACAAGCACCGCACCACGCCAGAAGAGCATCAACGCTGGTTACAGGGAAAA
Yersinia_pestis_IP275_1995               ACAAGCACCGCACCACGCCAGAAGAGCATCAACGCTGGTTACAGGGAAAA
Yersinia_pestis_Java_D88_NNNN            ACAAGCACCGCACCACGCCAGAAGAGCATCAACGCTGGTTACAGGGAAAA
Yersinia_pestis_K1973002_1973            ACAAGCACCGCACCACGCCAGAAGAGCATCAACGCTGGTTACAGGGAAAA
Yersinia_pestis_KIM_10_1968              ACAAGCACCGCACCACGCCAGAAGAGCATCAACGCTGGTTACAGGGAAAA
Yersinia_pestis_Kimberly_D17_NNNN        ACAAGCACCGCACCACGCCAGAAGAGCATCAACGCTGGTTACAGGGAAAA
Yersinia_pestis_KIM_D27_1_1968           ACAAGCACCGCACCACGCCAGAAGAGCATCAACGCTGGTTACAGGGAAAA
Yersinia_pestis_KIM_D27_2_1968           ACAAGCACCGCACCACGCCAGAAGAGCATCAACGCTGGTTACAGGGAAAA
Yersinia_pestis_KUMA_D11_NNNN            ACAAGCACCGCACCACGCCAGAAGAGCATCAACGCTGGTTACAGGGAAAA
Yersinia_pestis_MG05_1020_2005           ACAAGCACCGCACCACGCCAGAAGAGCATCAACGCTGGTTACAGGGAAAA
Yersinia_pestis_Microtus_91001_1970      ACAAGCACCGCACCACGCCAGAAGAGCATCAACGCTGGTTACAGGGAAAA
Yersinia_pestis_Nepal516_1967            ACAAGCACCGCACCACGCCAGAAGAGCATCAACGCTGGTTACAGGGAAAA
Yersinia_pestis_Pestoides_A_1960         ACAAGCACCGCACCACGCCAGAAGAGCATCAACGCTGGTTACAGGGAAAA
Yersinia_pestis_Pestoides_F_NNNN         ACAAGCACCGCACCACGCCAGAAGAGCATCAACGCTGGTTACAGGGAAAA
Yersinia_pestis_PEXU2_1966               ACAAGCACCGCACCACGCCAGAAGAGCATCAACGCTGGTTACAGGGAAAA
Yersinia_pestis_TS_D5_NNNN               ACAAGCACCGCACCACGCCAGAAGAGCATCAACGCTGGTTACAGGGAAAA
Yersinia_pestis_UG05_045_2005            ACAAGCACCGCACCACGCCAGAAGAGCATCAACGCTGGTTACAGGGAAAA
Yersinia_pestis_V_6486_NNNN              ACAAGCACCGCACCACGCCAGAAGAGCATCAACGCTGGTTACAGGGAAAA
Yersinia_pestis_Z176003_1976             ACAAGCACCGCACCACGCCAGAAGAGCATCAACGCTGGTTACAGGGAAAA
Yersinia_pseudotuberculosis_IP31758_1966 ACAAGCACCGCACCACGCCAGAAGAGCATCAACGCTGGTTACAGGGAAAA

Yersinia_pestis_1866_NNNN                GAGAAGAACCCGCCATTACTGCATCCGGTGATACGTACTCATCCGGTGAG
Yersinia_pestis_1901b_1983               GAGAAGAACCCGCCATTACTGCATCCGGTGATACGTACTCATCCGGTGAG
Yersinia_pestis_2055_1998                GAGAAGAACCCGCCATTACTGCATCCGGTGATACGTACTCATCCGGTGAG
Yersinia_pestis_2106_2001                GAGAAGAACCCGCCATTACTGCATCCGGTGATACGTACTCATCCGGTGAG
Yersinia_pestis_2772_1984                GAGAAGAACCCGCCATTACTGCATCCGGTGATACGTACTCATCCGGTGAG
Yersinia_pestis_2965_1995                GAGAAGAACCCGCCATTACTGCATCCGGTGATACGTACTCATCCGGTGAG
Yersinia_pestis_3357_1999                GAGAAGAACCCGCCATTACTGCATCCGGTGATACGTACTCATCCGGTGAG
Yersinia_pestis_4139_1995                GAGAAGAACCCGCCATTACTGCATCCGGTGATACGTACTCATCCGGTGAG
Yersinia_pestis_4412_1991                GAGAAGAACCCGCCATTACTGCATCCGGTGATACGTACTCATCCGGTGAG
Yersinia_pestis_4954_1987                GAGAAGAACCCGCCATTACTGCATCCGGTGATACGTACTCATCCGGTGAG
Yersinia_pestis_8607116_NNNN             GAGAAGAACCCGCCATTACTGCATCCGGTGATACGTACTCATCCGGTGAG
Yersinia_pestis_A1122_1939               GAGAAGAACCCGCCATTACTGCATCCGGTGATACGTACTCATCCGGTGAG
Yersinia_pestis_Angola_NNNN              GAGAAGAACCCGCCATTACTGCATCCGGTGATACGTACTCATCCGGTGAG
Yersinia_pestis_Antiqua_1965             GAGAAGAACCCGCCATTACTGCATCCGGTGATACGTACTCATCCGGTGAG
Yersinia_pestis_AS_200900596_2009        GAGAAGAACCCGCCATTACTGCATCCGGTGATACGTACTCATCCGGTGAG
Yersinia_pestis_AS_200901509_2009        GAGAAGAACCCGCCATTACTGCATCCGGTGATACGTACTCATCCGGTGAG
Yersinia_pestis_AS_2509_2004             GAGAAGAACCCGCCATTACTGCATCCGGTGATACGTACTCATCCGGTGAG
Yersinia_pestis_B42003004_2003           GAGAAGAACCCGCCATTACTGCATCCGGTGATACGTACTCATCCGGTGAG
Yersinia_pestis_CA88_4125_1988           GAGAAGAACCCGCCATTACTGCATCCGGTGATACGTACTCATCCGGTGAG
Yersinia_pestis_CO92_1992                GAGAAGAACCCGCCATTACTGCATCCGGTGATACGTACTCATCCGGTGAG
Yersinia_pestis_D106004_2006             GAGAAGAACCCGCCATTACTGCATCCGGTGATACGTACTCATCCGGTGAG
Yersinia_pestis_D182038_1982             GAGAAGAACCCGCCATTACTGCATCCGGTGATACGTACTCATCCGGTGAG
Yersinia_pestis_E1979001_1979            GAGAAGAACCCGCCATTACTGCATCCGGTGATACGTACTCATCCGGTGAG
Yersinia_pestis_F1991016_1991            GAGAAGAACCCGCCATTACTGCATCCGGTGATACGTACTCATCCGGTGAG
Yersinia_pestis_FV1_2001                 GAGAAGAACCCGCCATTACTGCATCCGGTGATACGTACTCATCCGGTGAG
Yersinia_pestis_Harbin35_1940            GAGAAGAACCCGCCATTACTGCATCCGGTGATACGTACTCATCCGGTGAG
Yersinia_pestis_India195_NNNN            GAGAAGAACCCGCCATTACTGCATCCGGTGATACGTACTCATCCGGTGAG
Yersinia_pestis_IP275_1995               GAGAAGAACCCGCCATTACTGCATCCGGTGATACGTACTCATCCGGTGAG
Yersinia_pestis_Java_D88_NNNN            GAGAAGAACCCGCCATTACTGCATCCGGTGATACGTACTCATCCGGTGAG
Yersinia_pestis_K1973002_1973            GAGAAGAACCCGCCATTACTGCATCCGGTGATACGTACTCATCCGGTGAG
Yersinia_pestis_KIM_10_1968              GAGAAGAACCCGCCATTACTGCATCCGGTGATACGTACTCATCCGGTGAG
Yersinia_pestis_Kimberly_D17_NNNN        GAGAAGAACCCGCCATTACTGCATCCGGTGATACGTACTCATCCGGTGAG
Yersinia_pestis_KIM_D27_1_1968           GAGAAGAACCCGCCATTACTGCATCCGGTGATACGTACTCATCCGGTGAG
Yersinia_pestis_KIM_D27_2_1968           GAGAAGAACCCGCCATTACTGCATCCGGTGATACGTACTCATCCGGTGAG
Yersinia_pestis_KUMA_D11_NNNN            GAGAAGAACCCGCCATTACTGCATCCGGTGATACGTACTCATCCGGTGAG
Yersinia_pestis_MG05_1020_2005           GAGAAGAACCCGCCATTACTGCATCCGGTGATACGTACTCATCCGGTGAG
Yersinia_pestis_Microtus_91001_1970      GAGAAGAACCCGCCATTACTGCATCCGGTGATACGTACTCATCCGGTGAG
Yersinia_pestis_Nepal516_1967            GAGAAGAACCCGCCATTACTGCATCCGGTGATACGTACTCATCCGGTGAG
Yersinia_pestis_Pestoides_A_1960         GAGAAGAACCCGCCATTACTGCATCCGGTGATACGTACTCATCCGGTGAG
Yersinia_pestis_Pestoides_F_NNNN         GAGAAGAACCCGCCATTACTGCATCCGGTGATACGTACTCATCCGGTGAG
Yersinia_pestis_PEXU2_1966               GAGAAGAACCCGCCATTACTGCATCCGGTGATACGTACTCATCCGGTGAG
Yersinia_pestis_TS_D5_NNNN               GAGAAGAACCCGCCATTACTGCATCCGGTGATACGTACTCATCCGGTGAG
Yersinia_pestis_UG05_045_2005            GAGAAGAACCCGCCATTACTGCATCCGGTGATACGTACTCATCCGGTGAG
Yersinia_pestis_V_6486_NNNN              GAGAAGAACCCGCCATTACTGCATCCGGTGATACGTACTCATCCGGTGAG
Yersinia_pestis_Z176003_1976             GAGAAGAACCCGCCATTACTGCATCCGGTGATACGTACTCATCCGGTGAG
Yersinia_pseudotuberculosis_IP31758_1966 GAGAAGAACCCGCCATTACTGCATCCGGTGATACGTACTCATCCGGTGAG

Yersinia_pestis_1866_NNNN                TGGGCGTCAGGCATTATTCGTAAACGAAGGGTTTACGACTCGAATAATCG
Yersinia_pestis_1901b_1983               TGGGCGTCAGGCATTATTCGTAAACGAAGGGTTTACGACTCGAATAATCG
Yersinia_pestis_2055_1998                TGGGCGTCAGGCATTATTCGTAAACGAAGGGTTTACGACTCGAATAATCG
Yersinia_pestis_2106_2001                TGGGCGTCAGGCATTATTCGTAAACGAAGGGTTTACGACTCGAATAATCG
Yersinia_pestis_2772_1984                TGGGCGTCAGGCATTATTCGTAAACGAAGGGTTTACGACTCGAATAATCG
Yersinia_pestis_2965_1995                TGGGCGTCAGGCATTATTCGTAAACGAAGGGTTTACGACTCGAATAATCG
Yersinia_pestis_3357_1999                TGGGCGTCAGGCATTATTCGTAAACGAAGGGTTTACGACTCGAATAATCG
Yersinia_pestis_4139_1995                TGGGCGTCAGGCATTATTCGTAAACGAAGGGTTTACGACTCGAATAATCG
Yersinia_pestis_4412_1991                TGGGCGTCAGGCATTATTCGTAAACGAAGGGTTTACGACTCGAATAATCG
Yersinia_pestis_4954_1987                TGGGCGTCAGGCATTATTCGTAAACGAAGGGTTTACGACTCGAATAATCG
Yersinia_pestis_8607116_NNNN             TGGGCGTCAGGCATTATTCGTAAACGAAGGGTTTACGACTCGAATAATCG
Yersinia_pestis_A1122_1939               TGGGCGTCAGGCATTATTCGTAAACGAAGGGTTTACGACTCGAATAATCG
Yersinia_pestis_Angola_NNNN              TGGGCGTCAGGCATTATTCGTAAACGAAGGGTTTACGACTCGAATAATCG
Yersinia_pestis_Antiqua_1965             TGGGCGTCAGGCATTATTCGTAAACGAAGGGTTTACGACTCGAATAATCG
Yersinia_pestis_AS_200900596_2009        TGGGCGTCAGGCATTATTCGTAAACGAAGGGTTTACGACTCGAATAATCG
Yersinia_pestis_AS_200901509_2009        TGGGCGTCAGGCATTATTCGTAAACGAAGGGTTTACGACTCGAATAATCG
Yersinia_pestis_AS_2509_2004             TGGGCGTCAGGCATTATTCGTAAACGAAGGGTTTACGACTCGAATAATCG
Yersinia_pestis_B42003004_2003           TGGGCGTCAGGCATTATTCGTAAACGAAGGGTTTACGACTCGAATAATCG
Yersinia_pestis_CA88_4125_1988           TGGGCGTCAGGCATTATTCGTAAACGAAGGGTTTACGACTCGAATAATCG
Yersinia_pestis_CO92_1992                TGGGCGTCAGGCATTATTCGTAAACGAAGGGTTTACGACTCGAATAATCG
Yersinia_pestis_D106004_2006             TGGGCGTCAGGCATTATTCGTAAACGAAGGGTTTACGACTCGAATAATCG
Yersinia_pestis_D182038_1982             TGGGCGTCAGGCATTATTCGTAAACGAAGGGTTTACGACTCGAATAATCG
Yersinia_pestis_E1979001_1979            TGGGCGTCAGGCATTATTCGTAAACGAAGGGTTTACGACTCGAATAATCG
Yersinia_pestis_F1991016_1991            TGGGCGTCAGGCATTATTCGTAAACGAAGGGTTTACGACTCGAATAATCG
Yersinia_pestis_FV1_2001                 TGGGCGTCAGGCATTATTCGTAAACGAAGGGTTTACGACTCGAATAATCG
Yersinia_pestis_Harbin35_1940            TGGGCGTCAGGCATTATTCGTAAACGAAGGGTTTACGACTCGAATAATCG
Yersinia_pestis_India195_NNNN            TGGGCGTCAGGCATTATTCGTAAACGAAGGGTTTACGACTCGAATAATCG
Yersinia_pestis_IP275_1995               TGGGCGTCAGGCATTATTCGTAAACGAAGGGTTTACGACTCGAATAATCG
Yersinia_pestis_Java_D88_NNNN            TGGGCGTCAGGCATTATTCGTAAACGAAGGGTTTACGACTCGAATAATCG
Yersinia_pestis_K1973002_1973            TGGGCGTCAGGCATTATTCGTAAACGAAGGGTTTACGACTCGAATAATCG
Yersinia_pestis_KIM_10_1968              TGGGCGTCAGGCATTATTCGTAAACGAAGGGTTTACGACTCGAATAATCG
Yersinia_pestis_Kimberly_D17_NNNN        TGGGCGTCAGGCATTATTCGTAAACGAAGGGTTTACGACTCGAATAATCG
Yersinia_pestis_KIM_D27_1_1968           TGGGCGTCAGGCATTATTCGTAAACGAAGGGTTTACGACTCGAATAATCG
Yersinia_pestis_KIM_D27_2_1968           TGGGCGTCAGGCATTATTCGTAAACGAAGGGTTTACGACTCGAATAATCG
Yersinia_pestis_KUMA_D11_NNNN            TGGGCGTCAGGCATTATTCGTAAACGAAGGGTTTACGACTCGAATAATCG
Yersinia_pestis_MG05_1020_2005           TGGGCGTCAGGCATTATTCGTAAACGAAGGGTTTACGACTCGAATAATCG
Yersinia_pestis_Microtus_91001_1970      TGGGCGTCAGGCATTATTCGTAAACGAAGGGTTTACGACTCGAATAATCG
Yersinia_pestis_Nepal516_1967            TGGGCGTCAGGCATTATTCGTAAACGAAGGGTTTACGACTCGAATAATCG
Yersinia_pestis_Pestoides_A_1960         TGGGCGTCAGGCATTATTCGTAAACGAAGGGTTTACGACTCGAATAATCG
Yersinia_pestis_Pestoides_F_NNNN         TGGGCGTCAGGCATTATTCGTAAACGAAGGGTTTACGACTCGAATAATCG
Yersinia_pestis_PEXU2_1966               TGGGCGTCAGGCATTATTCGTAAACGAAGGGTTTACGACTCGAATAATCG
Yersinia_pestis_TS_D5_NNNN               TGGGCGTCAGGCATTATTCGTAAACGAAGGGTTTACGACTCGAATAATCG
Yersinia_pestis_UG05_045_2005            TGGGCGTCAGGCATTATTCGTAAACGAAGGGTTTACGACTCGAATAATCG
Yersinia_pestis_V_6486_NNNN              TGGGCGTCAGGCATTATTCGTAAACGAAGGGTTTACGACTCGAATAATCG
Yersinia_pestis_Z176003_1976             TGGGCGTCAGGCATTATTCGTAAACGAAGGGTTTACGACTCGAATAATCG
Yersinia_pseudotuberculosis_IP31758_1966 TGGGCGTCAGGCATTATTCGTAAACGAAGGGTTTACGACTCGAATCATCG

Yersinia_pestis_1866_NNNN                GATTGAGTGATAAAGAAAGCGAGGCATTACTGGGTTTTTTATTCGCTCAC
Yersinia_pestis_1901b_1983               GATTGAGTGATAAAGAAAGCGAGGCATTACTGGGTTTTTTATTCGCTCAC
Yersinia_pestis_2055_1998                GATTGAGTGATAAAGAAAGCGAGGCATTACTGGGTTTTTTATTCGCTCAC
Yersinia_pestis_2106_2001                GATTGAGTGATAAAGAAAGCGAGGCATTACTGGGTTTTTTATTCGCTCAC
Yersinia_pestis_2772_1984                GATTGAGTGATAAAGAAAGCGAGGCATTACTGGGTTTTTTATTCGCTCAC
Yersinia_pestis_2965_1995                GATTGAGTGATAAAGAAAGCGAGGCATTACTGGGTTTTTTATTCGCTCAC
Yersinia_pestis_3357_1999                GATTGAGTGATAAAGAAAGCGAGGCATTACTGGGTTTTTTATTCGCTCAC
Yersinia_pestis_4139_1995                GATTGAGTGATAAAGAAAGCGAGGCATTACTGGGTTTTTTATTCGCTCAC
Yersinia_pestis_4412_1991                GATTGAGTGATAAAGAAAGCGAGGCATTACTGGGTTTTTTATTCGCTCAC
Yersinia_pestis_4954_1987                GATTGAGTGATAAAGAAAGCGAGGCATTACTGGGTTTTTTATTCGCTCAC
Yersinia_pestis_8607116_NNNN             GATTGAGTGATAAAGAAAGCGAGGCATTACTGGGTTTTTTATTCGCTCAC
Yersinia_pestis_A1122_1939               GATTGAGTGATAAAGAAAGCGAGGCATTACTGGGTTTTTTATTCGCTCAC
Yersinia_pestis_Angola_NNNN              GATTGAGTGATAAAGAAAGCGAGGCATTACTGGGTTTTTTATTCGCTCAC
Yersinia_pestis_Antiqua_1965             GATTGAGTGATAAAGAAAGCGAGGCATTACTGGGTTTTTTATTCGCTCAC
Yersinia_pestis_AS_200900596_2009        GATTGAGTGATAAAGAAAGCGAGGCATTACTGGGTTTTTTATTCGCTCAC
Yersinia_pestis_AS_200901509_2009        GATTGAGTGATAAAGAAAGCGAGGCATTACTGGGTTTTTTATTCGCTCAC
Yersinia_pestis_AS_2509_2004             GATTGAGTGATAAAGAAAGCGAGGCATTACTGGGTTTTTTATTCGCTCAC
Yersinia_pestis_B42003004_2003           GATTGAGTGATAAAGAAAGCGAGGCATTACTGGGTTTTTTATTCGCTCAC
Yersinia_pestis_CA88_4125_1988           GATTGAGTGATAAAGAAAGCGAGGCATTACTGGGTTTTTTATTCGCTCAC
Yersinia_pestis_CO92_1992                GATTGAGTGATAAAGAAAGCGAGGCATTACTGGGTTTTTTATTCGCTCAC
Yersinia_pestis_D106004_2006             GATTGAGTGATAAAGAAAGCGAGGCATTACTGGGTTTTTTATTCGCTCAC
Yersinia_pestis_D182038_1982             GATTGAGTGATAAAGAAAGCGAGGCATTACTGGGTTTTTTATTCGCTCAC
Yersinia_pestis_E1979001_1979            GATTGAGTGATAAAGAAAGCGAGGCATTACTGGGTTTTTTATTCGCTCAC
Yersinia_pestis_F1991016_1991            GATTGAGTGATAAAGAAAGCGAGGCATTACTGGGTTTTTTATTCGCTCAC
Yersinia_pestis_FV1_2001                 GATTGAGTGATAAAGAAAGCGAGGCATTACTGGGTTTTTTATTCGCTCAC
Yersinia_pestis_Harbin35_1940            GATTGAGTGATAAAGAAAGCGAGGCATTACTGGGTTTTTTATTCGCTCAC
Yersinia_pestis_India195_NNNN            GATTGAGTGATAAAGAAAGCGAGGCATTACTGGGTTTTTTATTCGCTCAC
Yersinia_pestis_IP275_1995               GATTGAGTGATAAAGAAAGCGAGGCATTACTGGGTTTTTTATTCGCTCAC
Yersinia_pestis_Java_D88_NNNN            GATTGAGTGATAAAGAAAGCGAGGCATTACTGGGTTTTTTATTCGCTCAC
Yersinia_pestis_K1973002_1973            GATTGAGTGATAAAGAAAGCGAGGCACTACTGGGTTTTTTATTCGCTCAC
Yersinia_pestis_KIM_10_1968              GATTGAGTGATAAAGAAAGCGAGGCACTACTGGGTTTTTTATTCGCTCAC
Yersinia_pestis_Kimberly_D17_NNNN        GATTGAGTGATAAAGAAAGCGAGGCATTACTGGGTTTTTTATTCGCTCAC
Yersinia_pestis_KIM_D27_1_1968           GATTGAGTGATAAAGAAAGCGAGGCACTACTGGGTTTTTTATTCGCTCAC
Yersinia_pestis_KIM_D27_2_1968           GATTGAGTGATAAAGAAAGCGAGGCACTACTGGGTTTTTTATTCGCTCAC
Yersinia_pestis_KUMA_D11_NNNN            GATTGAGTGATAAAGAAAGCGAGGCATTACTGGGTTTTTTATTCGCTCAC
Yersinia_pestis_MG05_1020_2005           GATTGAGTGATAAAGAAAGCGAGGCATTACTGGGTTTTTTATTCGCTCAC
Yersinia_pestis_Microtus_91001_1970      GATTGAGTGATAAAGAAAGCGAGGCATTACTGGGTTTTTTATTCGCTCAC
Yersinia_pestis_Nepal516_1967            GATTGAGTGATAAAGAAAGCGAGGCATTACTGGGTTTTTTATTCGCTCAC
Yersinia_pestis_Pestoides_A_1960         GATTGAGTGATAAAGAAAGCGAGGCATTACTGGGTTTTTTATTCGCTCAC
Yersinia_pestis_Pestoides_F_NNNN         GATTGAGTGATAAAGAAAGCGAGGCATTACTGGGTTTTTTATTCGCTCAC
Yersinia_pestis_PEXU2_1966               GATTGAGTGATAAAGAAAGCGAGGCATTACTGGGTTTTTTATTCGCTCAC
Yersinia_pestis_TS_D5_NNNN               GATTGAGTGATAAAGAAAGCGAGGCATTACTGGGTTTTTTATTCGCTCAC
Yersinia_pestis_UG05_045_2005            GATTGAGTGATAAAGAAAGCGAGGCATTACTGGGTTTTTTATTCGCTCAC
Yersinia_pestis_V_6486_NNNN              GATTGAGTGATAAAGAAAGCGAGGCATTACTGGGTTTTTTATTCGCTCAC
Yersinia_pestis_Z176003_1976             GATTGAGTGATAAAGAAAGCGAGGCATTACTGGGTTTTTTATTCGCTCAC
Yersinia_pseudotuberculosis_IP31758_1966 GATTGAGTGATAAAGAAAGCGAGGCATTACTGGGTTTTTTATTCGCTCAC

Yersinia_pestis_1866_NNNN                ACCACTAAACCGGAGTTCCAGGTCCGTTGGCGCTGGCAGCAAGATGATGT
Yersinia_pestis_1901b_1983               ACCACTAAACCGGAGTTCCAGGTCCGTTGGCGCTGGCAGCAAGATGATGT
Yersinia_pestis_2055_1998                ACCACTAAACCGGAGTTCCAGGTCCGTTGGCGCTGGCAGCAAGATGATGT
Yersinia_pestis_2106_2001                ACCACTAAACCGGAGTTCCAGGTCCGTTGGCGCTGGCAGCAAGATGATGT
Yersinia_pestis_2772_1984                ACCACTAAACCGGAGTTCCAGGTCCGTTGGCGCTGGCAGCAAGATGATGT
Yersinia_pestis_2965_1995                ACCACTAAACCGGAGTTCCAGGTCCGTTGGCGCTGGCAGCAAGATGATGT
Yersinia_pestis_3357_1999                ACCACTAAACCGGAGTTCCAGGTCCGTTGGCGCTGGCAGCAAGATGATGT
Yersinia_pestis_4139_1995                ACCACTAAACCGGAGTTCCAGGTCCGTTGGCGCTGGCAGCAAGATGATGT
Yersinia_pestis_4412_1991                ACCACTAAACCGGAGTTCCAGGTCCGTTGGCGCTGGCAGCAAGATGATGT
Yersinia_pestis_4954_1987                ACCACTAAACCGGAGTTCCAGGTCCGTTGGCGCTGGCAGCAAGATGATGT
Yersinia_pestis_8607116_NNNN             ACCACTAAACCGGAGTTCCAGGTCCGTTGGCGCTGGCAGCAAGATGATGT
Yersinia_pestis_A1122_1939               ACCACTAAACCGGAGTTCCAGGTCCGTTGGCGCTGGCAGCAAGATGATGT
Yersinia_pestis_Angola_NNNN              ACCACTAAACCGGAGTTCCAGGTCCGTTGGCGCTGGCAGCAAGATGATGT
Yersinia_pestis_Antiqua_1965             ACCACTAAACCGGAGTTCCAGGTCCGTTGGCGCTGGCAGCAAGATGATGT
Yersinia_pestis_AS_200900596_2009        ACCACTAAACCGGAGTTCCAGGTCCGTTGGCGCTGGCAGCAAGATGATGT
Yersinia_pestis_AS_200901509_2009        ACCACTAAACCGGAGTTCCAGGTCCGTTGGCGCTGGCAGCAAGATGATGT
Yersinia_pestis_AS_2509_2004             ACCACTAAACCGGAGTTCCAGGTCCGTTGGCGCTGGCAGCAAGATGATGT
Yersinia_pestis_B42003004_2003           ACCACTAAACCGGAGTTCCAGGTCCGTTGGCGCTGGCAGCAAGATGATGT
Yersinia_pestis_CA88_4125_1988           ACCACTAAACCGGAGTTCCAGGTCCGTTGGCGCTGGCAGCAAGATGATGT
Yersinia_pestis_CO92_1992                ACCACTAAACCGGAGTTCCAGGTCCGTTGGCGCTGGCAGCAAGATGATGT
Yersinia_pestis_D106004_2006             ACCACTAAACCGGAGTTCCAGGTCCGTTGGCGCTGGCAGCAAGATGATGT
Yersinia_pestis_D182038_1982             ACCACTAAACCGGAGTTCCAGGTCCGTTGGCGCTGGCAGCAAGATGATGT
Yersinia_pestis_E1979001_1979            ACCACTAAACCGGAGTTCCAGGTCCGTTGGCGCTGGCAGCAAGATGATGT
Yersinia_pestis_F1991016_1991            ACCACTAAACCGGAGTTCCAGGTCCGTTGGCGCTGGCAGCAAGATGATGT
Yersinia_pestis_FV1_2001                 ACCACTAAACCGGAGTTCCAGGTCCGTTGGCGCTGGCAGCAAGATGATGT
Yersinia_pestis_Harbin35_1940            ACCACTAAACCGGAGTTCCAGGTCCGTTGGCGCTGGCAGCAAGATGATGT
Yersinia_pestis_India195_NNNN            ACCACTAAACCGGAGTTCCAGGTCCGTTGGCGCTGGCAGCAAGATGATGT
Yersinia_pestis_IP275_1995               ACCACTAAACCGGAGTTCCAGGTCCGTTGGCGCTGGCAGCAAGATGATGT
Yersinia_pestis_Java_D88_NNNN            ACCACTAAACCGGAGTTCCAGGTCCGTTGGCGCTGGCAGCAAGATGATGT
Yersinia_pestis_K1973002_1973            ACCACTAAACCGGAGTTCCAGGTCCGTTGGCGCTGGCAGCAAGATGATGT
Yersinia_pestis_KIM_10_1968              ACCACTAAACCGGAGTTCCAGGTCCGTTGGCGCTGGCAGCAAGATGATGT
Yersinia_pestis_Kimberly_D17_NNNN        ACCACTAAACCGGAGTTCCAGGTCCGTTGGCGCTGGCAGCAAGATGATGT
Yersinia_pestis_KIM_D27_1_1968           ACCACTAAACCGGAGTTCCAGGTCCGTTGGCGCTGGCAGCAAGATGATGT
Yersinia_pestis_KIM_D27_2_1968           ACCACTAAACCGGAGTTCCAGGTCCGTTGGCGCTGGCAGCAAGATGATGT
Yersinia_pestis_KUMA_D11_NNNN            ACCACTAAACCGGAGTTCCAGGTCCGTTGGCGCTGGCAGCAAGATGATGT
Yersinia_pestis_MG05_1020_2005           ACCACTAAACCGGAGTTCCAGGTCCGTTGGCGCTGGCAGCAAGATGATGT
Yersinia_pestis_Microtus_91001_1970      ACCACTAAACCGGAGTTCCAGGTCCGTTGGCGCTGGCAGCAAGATGATGT
Yersinia_pestis_Nepal516_1967            ACCACTAAACCGGAGTTCCAGGTCCGTTGGCGCTGGCAGCAAGATGATGT
Yersinia_pestis_Pestoides_A_1960         ACCACTAAACCGGAGTTCCAGGTCCGTTGGCGCTGGCAGCAAGATGATGT
Yersinia_pestis_Pestoides_F_NNNN         ACCACTAAACCGGAGTTCCAGGTCCGTTGGCGCTGGCAGCAAGATGATGT
Yersinia_pestis_PEXU2_1966               ACCACTAAACCGGAGTTCCAGGTCCGTTGGCGCTGGCAGCAAGATGATGT
Yersinia_pestis_TS_D5_NNNN               ACCACTAAACCGGAGTTCCAGGTCCGTTGGCGCTGGCAGCAAGATGATGT
Yersinia_pestis_UG05_045_2005            ACCACTAAACCGGAGTTCCAGGTCCGTTGGCGCTGGCAGCAAGATGATGT
Yersinia_pestis_V_6486_NNNN              ACCACTAAACCGGAGTTCCAGGTCCGTTGGCGCTGGCAGCAAGATGATGT
Yersinia_pestis_Z176003_1976             ACCACTAAACCGGAGTTCCAGGTCCGTTGGCGCTGGCAGCAAGATGATGT
Yersinia_pseudotuberculosis_IP31758_1966 ACCACTAAACCGGAGTTCCAGGTCCGTTGGCGCTGGCAGCAAGATGATGT

Yersinia_pestis_1866_NNNN                CGCTATTTGGGATAACCGTGTGACACAGCATTACGCCAATGCCGACTACC
Yersinia_pestis_1901b_1983               CGCTATTTGGGATAACCGTGTGACACAGCATTACGCCAATGCCGACTACC
Yersinia_pestis_2055_1998                CGCTATTTGGGATAACCGTGTGACACAGCATTACGCCAATGCCGACTACC
Yersinia_pestis_2106_2001                CGCTATTTGGGATAACCGTGTGACACAGCATTACGCCAATGCCGACTACC
Yersinia_pestis_2772_1984                CGCTATTTGGGATAACCGTGTGACACAGCATTACGCCAATGCCGACTACC
Yersinia_pestis_2965_1995                CGCTATTTGGGATAACCGTGTGACACAGCATTACGCCAATGCCGACTACC
Yersinia_pestis_3357_1999                CGCTATTTGGGATAACCGTGTGACACAGCATTACGCCAATGCCGACTACC
Yersinia_pestis_4139_1995                CGCTATTTGGGATAACCGTGTGACACAGCATTACGCCAATGCCGACTACC
Yersinia_pestis_4412_1991                CGCTATTTGGGATAACCGTGTGACACAGCATTACGCCAATGCCGACTACC
Yersinia_pestis_4954_1987                CGCTATTTGGGATAACCGTGTGACACAGCATTACGCCAATGCCGACTACC
Yersinia_pestis_8607116_NNNN             CGCTATTTGGGATAACCGTGTGACACAGCATTACGCCAATGCCGACTACC
Yersinia_pestis_A1122_1939               CGCTATTTGGGATAACCGTGTGACACAGCATTACGCCAATGCCGACTACC
Yersinia_pestis_Angola_NNNN              CGCTATTTGGGATAACCGTGTGACACAGCATTACGCCAATGCCGACTACC
Yersinia_pestis_Antiqua_1965             CGCTATTTGGGATAACCGTGTGACACAGCATTACGCCAATGCCGACTACC
Yersinia_pestis_AS_200900596_2009        CGCTATTTGGGATAACCGTGTGACACAGCATTACGCCAATGCCGACTACC
Yersinia_pestis_AS_200901509_2009        CGCTATTTGGGATAACCGTGTGACACAGCATTACGCCAATGCCGACTACC
Yersinia_pestis_AS_2509_2004             CGCTATTTGGGATAACCGTGTGACACAGCATTACGCCAATGCCGACTACC
Yersinia_pestis_B42003004_2003           CGCTATTTGGGATAACCGTGTGACACAGCATTACGCCAATGCCGACTACC
Yersinia_pestis_CA88_4125_1988           CGCTATTTGGGATAACCGTGTGACACAGCATTACGCCAATGCCGACTACC
Yersinia_pestis_CO92_1992                CGCTATTTGGGATAACCGTGTGACACAGCATTACGCCAATGCCGACTACC
Yersinia_pestis_D106004_2006             CGCTATTTGGGATAACCGTGTGACACAGCATTACGCCAATGCCGACTACC
Yersinia_pestis_D182038_1982             CGCTATTTGGGATAACCGTGTGACACAGCATTACGCCAATGCCGACTACC
Yersinia_pestis_E1979001_1979            CGCTATTTGGGATAACCGTGTGACACAGCATTACGCCAATGCCGACTACC
Yersinia_pestis_F1991016_1991            CGCTATTTGGGATAACCGTGTGACACAGCATTACGCCAATGCCGACTACC
Yersinia_pestis_FV1_2001                 CGCTATTTGGGATAACCGTGTGACACAGCATTACGCCAATGCCGACTACC
Yersinia_pestis_Harbin35_1940            CGCTATTTGGGATAACCGTGTGACACAGCATTACGCCAATGCCGACTACC
Yersinia_pestis_India195_NNNN            CGCTATTTGGGATAACCGTGTGACACAGCATTACGCCAATGCCGACTACC
Yersinia_pestis_IP275_1995               CGCTATTTGGGATAACCGTGTGACACAGCATTACGCCAATGCCGACTACC
Yersinia_pestis_Java_D88_NNNN            CGCTATTTGGGATAACCGTGTGACACAGCATTACGCCAATGCCGACTACC
Yersinia_pestis_K1973002_1973            CGCTATTTGGGATAACCGTGTGACACAGCATTACGCCAATGCCGACTACC
Yersinia_pestis_KIM_10_1968              CGCTATTTGGGATAACCGTGTGACACAGCATTACGCCAATGCCGACTACC
Yersinia_pestis_Kimberly_D17_NNNN        CGCTATTTGGGATAACCGTGTGACACAGCATTACGCCAATGCCGACTACC
Yersinia_pestis_KIM_D27_1_1968           CGCTATTTGGGATAACCGTGTGACACAGCATTACGCCAATGCCGACTACC
Yersinia_pestis_KIM_D27_2_1968           CGCTATTTGGGATAACCGTGTGACACAGCATTACGCCAATGCCGACTACC
Yersinia_pestis_KUMA_D11_NNNN            CGCTATTTGGGATAACCGTGTGACACAGCATTACGCCAATGCCGACTACC
Yersinia_pestis_MG05_1020_2005           CGCTATTTGGGATAACCGTGTGACACAGCATTACGCCAATGCCGACTACC
Yersinia_pestis_Microtus_91001_1970      CGCTATTTGGGATAACCGTGTGACACAGCATTACGCCAATGCCGACTACC
Yersinia_pestis_Nepal516_1967            CGCTATTTGGGATAACCGTGTGACACAGCATTACGCCAATGCCGACTACC
Yersinia_pestis_Pestoides_A_1960         CGCTATTTGGGATAACCGTGTGACACAGCATTACGCCAATGCCGACTACC
Yersinia_pestis_Pestoides_F_NNNN         CGCTATTTGGGATAACCGTGTGACACAGCATTACGCCAATGCCGACTACC
Yersinia_pestis_PEXU2_1966               CGCTATTTGGGATAACCGTGTGACACAGCATTACGCCAATGCCGACTACC
Yersinia_pestis_TS_D5_NNNN               CGCTATTTGGGATAACCGTGTGACACAGCATTACGCCAATGCCGACTACC
Yersinia_pestis_UG05_045_2005            CGCTATTTGGGATAACCGTGTGACACAGCATTACGCCAATGCCGACTACC
Yersinia_pestis_V_6486_NNNN              CGCTATTTGGGATAACCGTGTGACACAGCATTACGCCAATGCCGACTACC
Yersinia_pestis_Z176003_1976             CGCTATTTGGGATAACCGTGTGACACAGCATTACGCCAATGCCGACTACC
Yersinia_pseudotuberculosis_IP31758_1966 CGCTATTTGGGATAACCGTGTGACACAGCATTACGCCAATGCCGACTACC

Yersinia_pestis_1866_NNNN                TACCGCAGCGGCGGGTGATGCATCGGGCGACGATTCTGGGTGATAGGCCG
Yersinia_pestis_1901b_1983               TACCGCAGCGGCGGGTGATGCATCGGGCGACGATTCTGGGTGATAGGCCG
Yersinia_pestis_2055_1998                TACCGCAGCGGCGGGTGATGCATCGGGCGACGATTCTGGGTGATAGGCCG
Yersinia_pestis_2106_2001                TACCGCAGCGGCGGGTGATGCATCGGGCGACGATTCTGGGTGATAGGCCG
Yersinia_pestis_2772_1984                TACCGCAGCGGCGGGTGATGCATCGGGCGACGATTCTGGGTGATAGGCCG
Yersinia_pestis_2965_1995                TACCGCAGCGGCGGGTGATGCATCGGGCGACGATTCTGGGTGATAGGCCG
Yersinia_pestis_3357_1999                TACCGCAGCGGCGGGTGATGCATCGGGCGACGATTCTGGGTGATAGGCCG
Yersinia_pestis_4139_1995                TACCGCAGCGGCGGGTGATGCATCGGGCGACGATTCTGGGTGATAGGCCG
Yersinia_pestis_4412_1991                TACCGCAGCGGCGGGTGATGCATCGGGCGACGATTCTGGGTGATAGGCCG
Yersinia_pestis_4954_1987                TACCGCAGCGGCGGGTGATGCATCGGGCGACGATTCTGGGTGATAGGCCG
Yersinia_pestis_8607116_NNNN             TACCGCAGCGGCGGGTGATGCATCGGGCGACGATTCTGGGTGATAGGCCG
Yersinia_pestis_A1122_1939               TACCGCAGCGGCGGGTGATGCATCGGGCGACGATTCTGGGTGATAGGCCG
Yersinia_pestis_Angola_NNNN              TACCGCAGCGGCGGGTGATGCATCGGGCGACGATTCTGGGTGATAGGCCG
Yersinia_pestis_Antiqua_1965             TACCGCAGCGGCGGGTGATGCATCGGGCGACGATTCTGGGTGATAGGCCG
Yersinia_pestis_AS_200900596_2009        TACCGCAGCGGCGGGTGATGCATCGGGCGACGATTCTGGGTGATAGGCCG
Yersinia_pestis_AS_200901509_2009        TACCGCAGCGGCGGGTGATGCATCGGGCGACGATTCTGGGTGATAGGCCG
Yersinia_pestis_AS_2509_2004             TACCGCAGCGGCGGGTGATGCATCGGGCGACGATTCTGGGTGATAGGCCG
Yersinia_pestis_B42003004_2003           TACCGCAGCGGCGGGTGATGCATCGGGCGACGATTCTGGGTGATAGGCCG
Yersinia_pestis_CA88_4125_1988           TACCGCAGCGGCGGGTGATGCATCGGGCGACGATTCTGGGTGATAGGCCG
Yersinia_pestis_CO92_1992                TACCGCAGCGGCGGGTGATGCATCGGGCGACGATTCTGGGTGATAGGCCG
Yersinia_pestis_D106004_2006             TACCGCAGCGGCGGGTGATGCATCGGGCGACGATTCTGGGTGATAGGCCG
Yersinia_pestis_D182038_1982             TACCGCAGCGGCGGGTGATGCATCGGGCGACGATTCTGGGTGATAGGCCG
Yersinia_pestis_E1979001_1979            TACCGCAGCGGCGGGTGATGCATCGGGCGACGATTCTGGGTGATAGGCCG
Yersinia_pestis_F1991016_1991            TACCGCAGCGGCGGGTGATGCATCGGGCGACGATTCTGGGTGATAGGCCG
Yersinia_pestis_FV1_2001                 TACCGCAGCGGCGGGTGATGCATCGGGCGACGATTCTGGGTGATAGGCCG
Yersinia_pestis_Harbin35_1940            TACCGCAGCGGCGGGTGATGCATCGGGCGACGATTCTGGGTGATAGGCCG
Yersinia_pestis_India195_NNNN            TACCGCAGCGGCGGGTGATGCATCGGGCGACGATTCTGGGTGATAGGCCG
Yersinia_pestis_IP275_1995               TACCGCAGCGGCGGGTGATGCATCGGGCGACGATTCTGGGTGATAGGCCG
Yersinia_pestis_Java_D88_NNNN            TACCGCAGCGGCGGGTGATGCATCGGGCGACGATTCTGGGTGATAGGCCG
Yersinia_pestis_K1973002_1973            TACCGCAGCGGCGGGTGATGCATCGGGCGACGATTCTGGGTGATAGGCCG
Yersinia_pestis_KIM_10_1968              TACCGCAGCGGCGGGTGATGCATCGGGCGACGATTCTGGGTGATAGGCCG
Yersinia_pestis_Kimberly_D17_NNNN        TACCGCAGCGGCGGGTGATGCATCGGGCGACGATTCTGGGTGATAGGCCG
Yersinia_pestis_KIM_D27_1_1968           TACCGCAGCGGCGGGTGATGCATCGGGCGACGATTCTGGGTGATAGGCCG
Yersinia_pestis_KIM_D27_2_1968           TACCGCAGCGGCGGGTGATGCATCGGGCGACGATTCTGGGTGATAGGCCG
Yersinia_pestis_KUMA_D11_NNNN            TACCGCAGCGGCGGGTGATGCATCGGGCGACGATTCTGGGTGATAGGCCG
Yersinia_pestis_MG05_1020_2005           TACCGCAGCGGCGGGTGATGCATCGGGCGACGATTCTGGGTGATAGGCCG
Yersinia_pestis_Microtus_91001_1970      TACCGCAGCGGCGGGTGATGCATCGGGCGACGATTCTGGGTGATAGGCCG
Yersinia_pestis_Nepal516_1967            TACCGCAGCGGCGGGTGATGCATCGGGCGACGATTCTGGGTGATAGGCCG
Yersinia_pestis_Pestoides_A_1960         TACCGCAGCGGCGGGTGATGCATCGGGCGACGATTCTGGGTGATAGGCCG
Yersinia_pestis_Pestoides_F_NNNN         TACCGCAGCGGCGGGTGATGCATCGGGCGACGATTCTGGGTGATAGGCCG
Yersinia_pestis_PEXU2_1966               TACCGCAGCGGCGGGTGATGCATCGGGCGACGATTCTGGGTGATAGGCCG
Yersinia_pestis_TS_D5_NNNN               TACCGCAGCGGCGGGTGATGCATCGGGCGACGATTCTGGGTGATAGGCCG
Yersinia_pestis_UG05_045_2005            TACCGCAGCGGCGGGTGATGCATCGGGCGACGATTCTGGGTGATAGGCCG
Yersinia_pestis_V_6486_NNNN              TACCGCAGCGGCGGGTGATGCATCGGGCGACGATTCTGGGTGATAGGCCG
Yersinia_pestis_Z176003_1976             TACCGCAGCGGCGGGTGATGCATCGGGCGACGATTCTGGGTGATAGGCCG
Yersinia_pseudotuberculosis_IP31758_1966 TACCGCAGCGGCGGGTGATGCATCGGGCGACGATTCTGGGTGATAGGCCG

Yersinia_pestis_1866_NNNN                GTGTTCCGGCCCTGATCTATGGCGTTATTAATCTGTGGTCAACAGTGAAC
Yersinia_pestis_1901b_1983               GTGTTCCGGCCCTGATCTATGGCGTTATTAATCTGTGGTCAACAGTGAAC
Yersinia_pestis_2055_1998                GTGTTCCGGCCCTGATCTATGGCGTTATTAATCTGTGGTCAACAGTGAAC
Yersinia_pestis_2106_2001                GTGTTCCGGCCCTGATCTATGGCGTTATTAATCTGTGGTCAACAGTGAAC
Yersinia_pestis_2772_1984                GTGTTCCGGCCCTGATCTATGGCGTTATTAATCTGTGGTCAACAGTGAAC
Yersinia_pestis_2965_1995                GTGTTCCGGCCCTGATCTATGGCGTTATTAATCTGTGGTCAACAGTGAAC
Yersinia_pestis_3357_1999                GTGTTCCGGCCCTGATCTATGGCGTTATTAATCTGTGGTCAACAGTGAAC
Yersinia_pestis_4139_1995                GTGTTCCGGCCCTGATCTATGGCGTTATTAATCTGTGGTCAACAGTGAAC
Yersinia_pestis_4412_1991                GTGTTCCGGCCCTGATCTATGGCGTTATTAATCTGTGGTCAACAGTGAAC
Yersinia_pestis_4954_1987                GTGTTCCGGCCCTGATCTATGGCGTTATTAATCTGTGGTCAACAGTGAAC
Yersinia_pestis_8607116_NNNN             GTGTTCCGGCCCTGATCTATGGCGTTATTAATCTGTGGTCAACAGTGAAC
Yersinia_pestis_A1122_1939               GTGTTCCGGCCCTGATCTATGGCGTTATTAATCTGTGGTCAACAGTGAAC
Yersinia_pestis_Angola_NNNN              GTGTTCCGGCCCTGATCTATGGCGTTATTAATCTGTGGTCAACAGTGAAC
Yersinia_pestis_Antiqua_1965             GTGTTCCGGCCCTGATCTATGGCGTTATTAATCTGTGGTCAACAGTGAAC
Yersinia_pestis_AS_200900596_2009        GTGTTCCGGCCCTGATCTATGGCGTTATTAATCTGTGGTCAACAGTGAAC
Yersinia_pestis_AS_200901509_2009        GTGTTCCGGCCCTGATCTATGGCGTTATTAATCTGTGGTCAACAGTGAAC
Yersinia_pestis_AS_2509_2004             GTGTTCCGGCCCTGATCTATGGCGTTATTAATCTGTGGTCAACAGTGAAC
Yersinia_pestis_B42003004_2003           GTGTTCCGGCCCTGATCTATGGCGTTATTAATCTGTGGTCAACAGTGAAC
Yersinia_pestis_CA88_4125_1988           GTGTTCCGGCCCTGATCTATGGCGTTATTAATCTGTGGTCAACAGTGAAC
Yersinia_pestis_CO92_1992                GTGTTCCGGCCCTGATCTATGGCGTTATTAATCTGTGGTCAACAGTGAAC
Yersinia_pestis_D106004_2006             GTGTTCCGGCCCTGATCTATGGCGTTATTAATCTGTGGTCAACAGTGAAC
Yersinia_pestis_D182038_1982             GTGTTCCGGCCCTGATCTATGGCGTTATTAATCTGTGGTCAACAGTGAAC
Yersinia_pestis_E1979001_1979            GTGTTCCGGCCCTGATCTATGGCGTTATTAATCTGTGGTCAACAGTGAAC
Yersinia_pestis_F1991016_1991            GTGTTCCGGCCCTGATCTATGGCGTTATTAATCTGTGGTCAACAGTGAAC
Yersinia_pestis_FV1_2001                 GTGTTCCGGCCCTGATCTATGGCGTTATTAATCTGTGGTCAACAGTGAAC
Yersinia_pestis_Harbin35_1940            GTGTTCCGGCCCTGATCTATGGCGTTATTAATCTGTGGTCAACAGTGAAC
Yersinia_pestis_India195_NNNN            GTGTTCCGGCCCTGATCTATGGCGTTATTAATCTGTGGTCAACAGTGAAC
Yersinia_pestis_IP275_1995               GTGTTCCGGCCCTGATCTATGGCGTTATTAATCTGTGGTCAACAGTGAAC
Yersinia_pestis_Java_D88_NNNN            GTGTTCCGGCCCTGATCTATGGCGTTATTAATCTGTGGTCAACAGTGAAC
Yersinia_pestis_K1973002_1973            GTGTTCCGGCCCTGATCTATGGCGTTATTAATCTGTGGTCAACAGTGAAC
Yersinia_pestis_KIM_10_1968              GTGTTCCGGCCCTGATCTATGGCGTTATTAATCTGTGGTCAACAGTGAAC
Yersinia_pestis_Kimberly_D17_NNNN        GTGTTCCGGCCCTGATCTATGGCGTTATTAATCTGTGGTCAACAGTGAAC
Yersinia_pestis_KIM_D27_1_1968           GTGTTCCGGCCCTGATCTATGGCGTTATTAATCTGTGGTCAACAGTGAAC
Yersinia_pestis_KIM_D27_2_1968           GTGTTCCGGCCCTGATCTATGGCGTTATTAATCTGTGGTCAACAGTGAAC
Yersinia_pestis_KUMA_D11_NNNN            GTGTTCCGGCCCTGATCTATGGCGTTATTAATCTGTGGTCAACAGTGAAC
Yersinia_pestis_MG05_1020_2005           GTGTTCCGGCCCTGATCTATGGCGTTATTAATCTGTGGTCAACAGTGAAC
Yersinia_pestis_Microtus_91001_1970      GTGTTCCGGCCCTGATCTATGGCGTTATTAATCTGTGGTCAACAGTGAAC
Yersinia_pestis_Nepal516_1967            GTGTTCCGGCCCTGATCTATGGCGTTATTAATCTGTGGTCAACAGTGAAC
Yersinia_pestis_Pestoides_A_1960         GTGTTCCGGCCCTGATCTATGGCGTTATTAATCTGTGGTCAACAGTGAAC
Yersinia_pestis_Pestoides_F_NNNN         GTGTTCCGGCCCTGATCTATGGCGTTATTAATCTGTGGTCAACAGTGAAC
Yersinia_pestis_PEXU2_1966               GTGTTCCGGCCCTGATCTATGGCGTTATTAATCTGTGGTCAACAGTGAAC
Yersinia_pestis_TS_D5_NNNN               GTGTTCCGGCCCTGATCTATGGCGTTATTAATCTGTGGTCAACAGTGAAC
Yersinia_pestis_UG05_045_2005            GTGTTCCGGCCCTGATCTATGGCGTTATTAATCTGTGGTCAACAGTGAAC
Yersinia_pestis_V_6486_NNNN              GTGTTCCGGCCCTGATCTATGGCGTTATTAATCTGTGGTCAACAGTGAAC
Yersinia_pestis_Z176003_1976             GTGTTCCGGCCCTGATCTATGGCGTTATTAATCTGTGGTCAACAGTGAAC
Yersinia_pseudotuberculosis_IP31758_1966 GTGTTCCGGCCCTGATCTATGGCGTTATTAATCTGTGGTCAACAGTGAAC

Yersinia_pestis_1866_NNNN                GGGCGGCAGACTCGACAGCATCAACATGGATGTCTTCAACTTGTGGCCCG
Yersinia_pestis_1901b_1983               GGGCGGCAGACTCGACAGCATCAACATGGATGTCTTCAACTTGTGGCCCG
Yersinia_pestis_2055_1998                GGGCGGCAGACTCGACAGCATCAACATGGATGTCTTCAACTTGTGGCCCG
Yersinia_pestis_2106_2001                GGGCGGCAGACTCGACAGCATCAACATGGATGTCTTCAACTTGTGGCCCG
Yersinia_pestis_2772_1984                GGGCGGCAGACTCGACAGCATCAACATGGATGTCTTCAACTTGTGGCCCG
Yersinia_pestis_2965_1995                GGGCGGCAGACTCGACAGCATCAACATGGATGTCTTCAACTTGTGGCCCG
Yersinia_pestis_3357_1999                GGGCGGCAGACTCGACAGCATCAACATGGATGTCTTCAACTTGTGGCCCG
Yersinia_pestis_4139_1995                GGGCGGCAGACTCGACAGCATCAACATGGATGTCTTCAACTTGTGGCCCG
Yersinia_pestis_4412_1991                GGGCGGCAGACTCGACAGCATCAACATGGATGTCTTCAACTTGTGGCCCG
Yersinia_pestis_4954_1987                GGGCGGCAGACTCGACAGCATCAACATGGATGTCTTCAACTTGTGGCCCG
Yersinia_pestis_8607116_NNNN             GGGCGGCAGACTCGACAGCATCAACATGGATGTCTTCAACTTGTGGCCCG
Yersinia_pestis_A1122_1939               GGGCGGCAGACTCGACAGCATCAACATGGATGTCTTCAACTTGTGGCCCG
Yersinia_pestis_Angola_NNNN              GGGCGGCAGACTCGACAGCATCAACATGGATGTCTTCAACTTGTGGCCCG
Yersinia_pestis_Antiqua_1965             GGGCGGCAGACTCGACAGCATCAACATGGATGTCTTCAACTTGTGGCCCG
Yersinia_pestis_AS_200900596_2009        GGGCGGCAGACTCGACAGCATCAACATGGATGTCTTCAACTTGTGGCCCG
Yersinia_pestis_AS_200901509_2009        GGGCGGCAGACTCGACAGCATCAACATGGATGTCTTCAACTTGTGGCCCG
Yersinia_pestis_AS_2509_2004             GGGCGGCAGACTCGACAGCATCAACATGGATGTCTTCAACTTGTGGCCCG
Yersinia_pestis_B42003004_2003           GGGCGGCAGACTCGACAGCATCAACATGGATGTCTTCAACTTGTGGCCCG
Yersinia_pestis_CA88_4125_1988           GGGCGGCAGACTCGACAGCATCAACATGGATGTCTTCAACTTGTGGCCCG
Yersinia_pestis_CO92_1992                GGGCGGCAGACTCGACAGCATCAACATGGATGTCTTCAACTTGTGGCCCG
Yersinia_pestis_D106004_2006             GGGCGGCAGACTCGACAGCATCAACATGGATGTCTTCAACTTGTGGCCCG
Yersinia_pestis_D182038_1982             GGGCGGCAGACTCGACAGCATCAACATGGATGTCTTCAACTTGTGGCCCG
Yersinia_pestis_E1979001_1979            GGGCGGCAGACTCGACAGCATCAACATGGATGTCTTCAACTTGTGGCCCG
Yersinia_pestis_F1991016_1991            GGGCGGCAGACTCGACAGCATCAACATGGATGTCTTCAACTTGTGGCCCG
Yersinia_pestis_FV1_2001                 GGGCGGCAGACTCGACAGCATCAACATGGATGTCTTCAACTTGTGGCCCG
Yersinia_pestis_Harbin35_1940            GGGCGGCAGACTCGACAGCATCAACATGGATGTCTTCAACTTGTGGCCCG
Yersinia_pestis_India195_NNNN            GGGCGGCAGACTCGACAGCATCAACATGGATGTCTTCAACTTGTGGCCCG
Yersinia_pestis_IP275_1995               GGGCGGCAGACTCGACAGCATCAACATGGATGTCTTCAACTTGTGGCCCG
Yersinia_pestis_Java_D88_NNNN            GGGCGGCAGACTCGACAGCATCAACATGGATGTCTTCAACTTGTGGCCCG
Yersinia_pestis_K1973002_1973            GGGCGGCAGACTCGACAGCATCAACATGGATGTCTTCAACTTGTGGCCCG
Yersinia_pestis_KIM_10_1968              GGGCGGCAGACTCGACAGCATCAACATGGATGTCTTCAACTTGTGGCCCG
Yersinia_pestis_Kimberly_D17_NNNN        GGGCGGCAGACTCGACAGCATCAACATGGATGTCTTCAACTTGTGGCCCG
Yersinia_pestis_KIM_D27_1_1968           GGGCGGCAGACTCGACAGCATCAACATGGATGTCTTCAACTTGTGGCCCG
Yersinia_pestis_KIM_D27_2_1968           GGGCGGCAGACTCGACAGCATCAACATGGATGTCTTCAACTTGTGGCCCG
Yersinia_pestis_KUMA_D11_NNNN            GGGCGGCAGACTCGACAGCATCAACATGGATGTCTTCAACTTGTGGCCCG
Yersinia_pestis_MG05_1020_2005           GGGCGGCAGACTCGACAGCATCAACATGGATGTCTTCAACTTGTGGCCCG
Yersinia_pestis_Microtus_91001_1970      GGGCGGCAGACTCGACAGCATCAACATGGATGTCTTCAACTTGTGGCCCG
Yersinia_pestis_Nepal516_1967            GGGCGGCAGACTCGACAGCATCAACATGGATGTCTTCAACTTGTGGCCCG
Yersinia_pestis_Pestoides_A_1960         GGGCGGCAGACTCGACAGCATCAACATGGATGTCTTCAACTTGTGGCCCG
Yersinia_pestis_Pestoides_F_NNNN         GGGCGGCAGACTCGACAGCATCAACATGGATGTCTTCAACTTGTGGCCCG
Yersinia_pestis_PEXU2_1966               GGGCGGCAGACTCGACAGCATCAACATGGATGTCTTCAACTTGTGGCCCG
Yersinia_pestis_TS_D5_NNNN               GGGCGGCAGACTCGACAGCATCAACATGGATGTCTTCAACTTGTGGCCCG
Yersinia_pestis_UG05_045_2005            GGGCGGCAGACTCGACAGCATCAACATGGATGTCTTCAACTTGTGGCCCG
Yersinia_pestis_V_6486_NNNN              GGGCGGCAGACTCGACAGCATCAACATGGATGTCTTCAACTTGTGGCCCG
Yersinia_pestis_Z176003_1976             GGGCGGCAGACTCGACAGCATCAACATGGATGTCTTCAACTTGTGGCCCG
Yersinia_pseudotuberculosis_IP31758_1966 GGGCGGCAGACTCGACAGCATCAACATGGATGTCTTCAACTTGTGGCCCG

Yersinia_pestis_1866_NNNN                GCATGGACGAGCACATGGCGAACACCTAGCGGATACCAGCGTAGGTACTT
Yersinia_pestis_1901b_1983               GCATGGACGAGCACATGGCGAACACCTAGCGGATACCAGCGTAGGTACTT
Yersinia_pestis_2055_1998                GCATGGACGAGCACATGGCGAACACCTAGCGGATACCAGCGTAGGTACTT
Yersinia_pestis_2106_2001                GCATGGACGAGCACATGGCGAACACCTAGCGGATACCAGCGTAGGTACTT
Yersinia_pestis_2772_1984                GCATGGACGAGCACATGGCGAACACCTAGCGGATACCAGCGTAGGTACTT
Yersinia_pestis_2965_1995                GCATGGACGAGCACATGGCGAACACCTAGCGGATACCAGCGTAGGTACTT
Yersinia_pestis_3357_1999                GCATGGACGAGCACATGGCGAACACCTAGCGGATACCAGCGTAGGTACTT
Yersinia_pestis_4139_1995                GCATGGACGAGCACATGGCGAACACCTAGCGGATACCAGCGTAGGTACTT
Yersinia_pestis_4412_1991                GCATGGACGAGCACATGGCGAACACCTAGCGGATACCAGCGTAGGTACTT
Yersinia_pestis_4954_1987                GCATGGACGAGCACATGGCGAACACCTAGCGGATACCAGCGTAGGTACTT
Yersinia_pestis_8607116_NNNN             GCATGGACGAGCACATGGCGAACACCTAGCGGATACCAGCGTAGGTACTT
Yersinia_pestis_A1122_1939               GCATGGACGAGCACATGGCGAACACCTAGCGGATACCAGCGTAGGTACTT
Yersinia_pestis_Angola_NNNN              GCATGGACGAGCACATGGCGAACACCTAGCGGATACCAGCGTAGGTACTT
Yersinia_pestis_Antiqua_1965             GCATGGACGAGCACATGGCGAACACCTAGCGGATACCAGCGTAGGTACTT
Yersinia_pestis_AS_200900596_2009        GCATGGACGAGCACATGGCGAACACCTAGCGGATACCAGCGTAGGTACTT
Yersinia_pestis_AS_200901509_2009        GCATGGACGAGCACATGGCGAACACCTAGCGGATACCAGCGTAGGTACTT
Yersinia_pestis_AS_2509_2004             GCATGGACGAGCACATGGCGAACACCTAGCGGATACCAGCGTAGGTACTT
Yersinia_pestis_B42003004_2003           GCATGGACGAGCACATGGCGAACACCTAGCGGATACCAGCGTAGGTACTT
Yersinia_pestis_CA88_4125_1988           GCATGGACGAGCACATGGCGAACACCTAGCGGATACCAGCGTAGGTACTT
Yersinia_pestis_CO92_1992                GCATGGACGAGCACATGGCGAACACCTAGCGGATACCAGCGTAGGTACTT
Yersinia_pestis_D106004_2006             GCATGGACGAGCACATGGCGAACACCTAGCGGATACCAGCGTAGGTACTT
Yersinia_pestis_D182038_1982             GCATGGACGAGCACATGGCGAACACCTAGCGGATACCAGCGTAGGTACTT
Yersinia_pestis_E1979001_1979            GCATGGACGAGCACATGGCGAACACCTAGCGGATACCAGCGTAGGTACTT
Yersinia_pestis_F1991016_1991            GCATGGACGAGCACATGGCGAACACCTAGCGGATACCAGCGTAGGTACTT
Yersinia_pestis_FV1_2001                 GCATGGACGAGCACATGGCGAACACCTAGCGGATACCAGCGTAGGTACTT
Yersinia_pestis_Harbin35_1940            GCATGGACGAGCACATGGCGAACACCTAGCGGATACCAGCGTAGGTACTT
Yersinia_pestis_India195_NNNN            GCATGGACGAGCACATGGCGAACACCTAGCGGATACCAGCGTAGGTACTT
Yersinia_pestis_IP275_1995               GCATGGACGAGCACATGGCGAACACCTAGCGGATACCAGCGTAGGTACTT
Yersinia_pestis_Java_D88_NNNN            GCATGGACGAGCACATGGCGAACACCTAGCGGATACCAGCGTAGGTACTT
Yersinia_pestis_K1973002_1973            GCATGGACGAGCACATGGCGAACACCTAGCGGATACCAGCGTAGGTACTT
Yersinia_pestis_KIM_10_1968              GCATGGACGAGCACATGGCGAACACCTAGCGGATACCAGCGTAGGTACTT
Yersinia_pestis_Kimberly_D17_NNNN        GCATGGACGAGCACATGGCGAACACCTAGCGGATACCAGCGTAGGTACTT
Yersinia_pestis_KIM_D27_1_1968           GCATGGACGAGCACATGGCGAACACCTAGCGGATACCAGCGTAGGTACTT
Yersinia_pestis_KIM_D27_2_1968           GCATGGACGAGCACATGGCGAACACCTAGCGGATACCAGCGTAGGTACTT
Yersinia_pestis_KUMA_D11_NNNN            GCATGGACGAGCACATGGCGAACACCTAGCGGATACCAGCGTAGGTACTT
Yersinia_pestis_MG05_1020_2005           GCATGGACGAGCACATGGCGAACACCTAGCGGATACCAGCGTAGGTACTT
Yersinia_pestis_Microtus_91001_1970      GCATGGACGAGCACATGGCGAACACCTAGCGGATACCAGCGTAGGTACTT
Yersinia_pestis_Nepal516_1967            GCATGGACGAGCACATGGCGAACACCTAGCGGATACCAGCGTAGGTACTT
Yersinia_pestis_Pestoides_A_1960         GCATGGACGAGCACATGGCGAACACCTAGCGGATACCAGCGTAGGTACTT
Yersinia_pestis_Pestoides_F_NNNN         GCATGGACGAGCACATGGCGAACACCTAGCGGATACCAGCGTAGGTACTT
Yersinia_pestis_PEXU2_1966               GCATGGACGAGCACATGGCGAACACCTAGCGGATACCAGCGTAGGTACTT
Yersinia_pestis_TS_D5_NNNN               GCATGGACGAGCACATGGCGAACACCTAGCGGATACCAGCGTAGGTACTT
Yersinia_pestis_UG05_045_2005            GCATGGACGAGCACATGGCGAACACCTAGCGGATACCAGCGTAGGTACTT
Yersinia_pestis_V_6486_NNNN              GCATGGACGAGCACATGGCGAACACCTAGCGGATACCAGCGTAGGTACTT
Yersinia_pestis_Z176003_1976             GCATGGACGAGCACATGGCGAACACCTAGCGGATACCAGCGTAGGTACTT
Yersinia_pseudotuberculosis_IP31758_1966 GCATGGACGACCACATGGCGAACACCTAGCGGATACCAGCGTAGGTACTT

Yersinia_pestis_1866_NNNN                CTCTGGCCGGGATTCAAACAAGGCCACCACGGGTATTTGCAATGCGGAGC
Yersinia_pestis_1901b_1983               CTCTGGCCGGGATTCAAACAAGGCCACCACGGGTATTTGCAATGCGGAGC
Yersinia_pestis_2055_1998                CTCTGGCCGGGATTCAAACAAGGCCACCACGGGTATTTGCAATGCGGAGC
Yersinia_pestis_2106_2001                CTCTGGCCGGGATTCAAACAAGGCCACCACGGGTATTTGCAATGCGGAGC
Yersinia_pestis_2772_1984                CTCTGGCCGGGATTCAAACAAGGCCACCACGGGTATTTGCAATGCGGAGC
Yersinia_pestis_2965_1995                CTCTGGCCGGGATTCAAACAAGGCCACCACGGGTATTTGCAATGCGGAGC
Yersinia_pestis_3357_1999                CTCTGGCCGGGATTCAAACAAGGCCACCACGGGTATTTGCAATGCGGAGC
Yersinia_pestis_4139_1995                CTCTGGCCGGGATTCAAACAAGGCCACCACGGGTATTTGCAATGCGGAGC
Yersinia_pestis_4412_1991                CTCTGGCCGGGATTCAAACAAGGCCACCACGGGTATTTGCAATGCGGAGC
Yersinia_pestis_4954_1987                CTCTGGCCGGGATTCAAACAAGGCCACCACGGGTATTTGCAATGCGGAGC
Yersinia_pestis_8607116_NNNN             CTCTGGCCGGGATTCAAACAAGGCCACCACGGGTATTTGCAATGCGGAGC
Yersinia_pestis_A1122_1939               CTCTGGCCGGGATTCAAACAAGGCCACCACGGGTATTTGCAATGCGGAGC
Yersinia_pestis_Angola_NNNN              CTCTGGCCGGGATTCAAACAAGGCCACCACGGGTATTTGCAATGCGGAGC
Yersinia_pestis_Antiqua_1965             CTCTGGCCGGGATTCAAACAAGGCCACCACGGGTATTTGCAATGCGGAGC
Yersinia_pestis_AS_200900596_2009        CTCTGGCCGGGATTCAAACAAGGCCACCACGGGTATTTGCAATGCGGAGC
Yersinia_pestis_AS_200901509_2009        CTCTGGCCGGGATTCAAACAAGGCCACCACGGGTATTTGCAATGCGGAGC
Yersinia_pestis_AS_2509_2004             CTCTGGCCGGGATTCAAACAAGGCCACCACGGGTATTTGCAATGCGGAGC
Yersinia_pestis_B42003004_2003           CTCTGGCCGGGATTCAAACAAGGCCACCACGGGTATTTGCAATGCGGAGC
Yersinia_pestis_CA88_4125_1988           CTCTGGCCGGGATTCAAACAAGGCCACCACGGGTATTTGCAATGCGGAGC
Yersinia_pestis_CO92_1992                CTCTGGCCGGGATTCAAACAAGGCCACCACGGGTATTTGCAATGCGGAGC
Yersinia_pestis_D106004_2006             CTCTGGCCGGGATTCAAACAAGGCCACCACGGGTATTTGCAATGCGGAGC
Yersinia_pestis_D182038_1982             CTCTGGCCGGGATTCAAACAAGGCCACCACGGGTATTTGCAATGCGGAGC
Yersinia_pestis_E1979001_1979            CTCTGGCCGGGATTCAAACAAGGCCACCACGGGTATTTGCAATGCGGAGC
Yersinia_pestis_F1991016_1991            CTCTGGCCGGGATTCAAACAAGGCCACCACGGGTATTTGCAATGCGGAGC
Yersinia_pestis_FV1_2001                 CTCTGGCCGGGATTCAAACAAGGCCACCACGGGTATTTGCAATGCGGAGC
Yersinia_pestis_Harbin35_1940            CTCTGGCCGGGATTCAAACAAGGCCACCACGGGTATTTGCAATGCGGAGC
Yersinia_pestis_India195_NNNN            CTCTGGCCGGGATTCAAACAAGGCCACCACGGGTATTTGCAATGCGGAGC
Yersinia_pestis_IP275_1995               CTCTGGCCGGGATTCAAACAAGGCCACCACGGGTATTTGCAATGCGGAGC
Yersinia_pestis_Java_D88_NNNN            CTCTGGCCGGGATTCAAACAAGGCCACCACGGGTATTTGCAATGCGGAGC
Yersinia_pestis_K1973002_1973            CTCTGGCCGGGATTCAAACAAGGCCACCACGGGTATTTGCAATGCGGAGC
Yersinia_pestis_KIM_10_1968              CTCTGGCCGGGATTCAAACAAGGCCACCACGGGTATTTGCAATGCGGAGC
Yersinia_pestis_Kimberly_D17_NNNN        CTCTGGCCGGGATTCAAACAAGGCCACCACGGGTATTTGCAATGCGGAGC
Yersinia_pestis_KIM_D27_1_1968           CTCTGGCCGGGATTCAAACAAGGCCACCACGGGTATTTGCAATGCGGAGC
Yersinia_pestis_KIM_D27_2_1968           CTCTGGCCGGGATTCAAACAAGGCCACCACGGGTATTTGCAATGCGGAGC
Yersinia_pestis_KUMA_D11_NNNN            CTCTGGCCGGGATTCAAACAAGGCCACCACGGGTATTTGCAATGCGGAGC
Yersinia_pestis_MG05_1020_2005           CTCTGGCCGGGATTCAAACAAGGCCACCACGGGTATTTGCAATGCGGAGC
Yersinia_pestis_Microtus_91001_1970      CTCTGGCCGGGATTCAAACAAGGCCACCACGGGTATTTGCAATGCGGAGC
Yersinia_pestis_Nepal516_1967            CTCTGGCCGGGATTCAAACAAGGCCACCACGGGTATTTGCAATGCGGAGC
Yersinia_pestis_Pestoides_A_1960         CTCTGGCCGGGATTCAAACAAGGCCACCACGGGTATTTGCAATGCGGAGC
Yersinia_pestis_Pestoides_F_NNNN         CTCTGGCCGGGATTCAAACAAGGCCACCACGGGTATTTGCAATGCGGAGC
Yersinia_pestis_PEXU2_1966               CTCTGGCCGGGATTCAAACAAGGCCACCACGGGTATTTGCAATGCGGAGC
Yersinia_pestis_TS_D5_NNNN               CTCTGGCCGGGATTCAAACAAGGCCACCACGGGTATTTGCAATGCGGAGC
Yersinia_pestis_UG05_045_2005            CTCTGGCCGGGATTCAAACAAGGCCACCACGGGTATTTGCAATGCGGAGC
Yersinia_pestis_V_6486_NNNN              CTCTGGCCGGGATTCAAACAAGGCCACCACGGGTATTTGCAATGCGGAGC
Yersinia_pestis_Z176003_1976             CTCTGGCCGGGATTCAAACAAGGCCACCACGGGTATTTGCAATGCGGAGC
Yersinia_pseudotuberculosis_IP31758_1966 CTCTGGCCGGGATTCAAACAAGGCCACCACGGGTATTTGTAATGCGGAGC

Yersinia_pestis_1866_NNNN                CGATATGTACCGGTGCGCTATCGGCGGAAATCACCAAATCCAACTGGCTC
Yersinia_pestis_1901b_1983               CGATATGTACCGGTGCGCTATCGGCGGAAATCACCAAATCCAACTGGCTC
Yersinia_pestis_2055_1998                CGATATGTACCGGTGCGCTATCGGCGGAAATCACCAAATCCAACTGGCTC
Yersinia_pestis_2106_2001                CGATATGTACCGGTGCGCTATCGGCGGAAATCACCAAATCCAACTGGCTC
Yersinia_pestis_2772_1984                CGATATGTACCGGTGCGCTATCGGCGGAAATCACCAAATCCAACTGGCTC
Yersinia_pestis_2965_1995                CGATATGTACCGGTGCGCTATCGGCGGAAATCACCAAATCCAACTGGCTC
Yersinia_pestis_3357_1999                CGATATGTACCGGTGCGCTATCGGCGGAAATCACCAAATCCAACTGGCTC
Yersinia_pestis_4139_1995                CGATATGTACCGGTGCGCTATCGGCGGAAATCACCAAATCCAACTGGCTC
Yersinia_pestis_4412_1991                CGATATGTACCGGTGCGCTATCGGCGGAAATCACCAAATCCAACTGGCTC
Yersinia_pestis_4954_1987                CGATATGTACCGGTGCGCTATCGGCGGAAATCACCAAATCCAACTGGCTC
Yersinia_pestis_8607116_NNNN             CGATATGTACCGGTGCGCTATCGGCGGAAATCACCAAATCCAACTGGCTC
Yersinia_pestis_A1122_1939               CGATATGTACCGGTGCGCTATCGGCGGAAATCACCAAATCCAACTGGCTC
Yersinia_pestis_Angola_NNNN              CGATATGTACCGGTGCGCTATCGGCGGAAATCACCAAATCCAACTGGCTC
Yersinia_pestis_Antiqua_1965             CGATATGTACCGGTGCGCTATCGGCGGAAATCACCAAATCCAACTGGCTC
Yersinia_pestis_AS_200900596_2009        CGATATGTACCGGTGCGCTATCGGCGGAAATCACCAAATCCAACTGGCTC
Yersinia_pestis_AS_200901509_2009        CGATATGTACCGGTGCGCTATCGGCGGAAATCACCAAATCCAACTGGCTC
Yersinia_pestis_AS_2509_2004             CGATATGTACCGGTGCGCTATCGGCGGAAATCACCAAATCCAACTGGCTC
Yersinia_pestis_B42003004_2003           CGATATGTACCGGTGCGCTATCGGCGGAAATCACCAAATCCAACTGGCTC
Yersinia_pestis_CA88_4125_1988           CGATATGTACCGGTGCGCTATCGGCGGAAATCACCAAATCCAACTGGCTC
Yersinia_pestis_CO92_1992                CGATATGTACCGGTGCGCTATCGGCGGAAATCACCAAATCCAACTGGCTC
Yersinia_pestis_D106004_2006             CGATATGTACCGGTGCGCTATCGGCGGAAATCACCAAATCCAACTGGCTC
Yersinia_pestis_D182038_1982             CGATATGTACCGGTGCGCTATCGGCGGAAATCACCAAATCCAACTGGCTC
Yersinia_pestis_E1979001_1979            CGATATGTACCGGTGCGCTATCGGCGGAAATCACCAAATCCAACTGGCTC
Yersinia_pestis_F1991016_1991            CGATATGTACCGGTGCGCTATCGGCGGAAATCACCAAATCCAACTGGCTC
Yersinia_pestis_FV1_2001                 CGATATGTACCGGTGCGCTATCGGCGGAAATCACCAAATCCAACTGGCTC
Yersinia_pestis_Harbin35_1940            CGATATGTACCGGTGCGCTATCGGCGGAAATCACCAAATCCAACTGGCTC
Yersinia_pestis_India195_NNNN            CGATATGTACCGGTGCGCTATCGGCGGAAATCACCAAATCCAACTGGCTC
Yersinia_pestis_IP275_1995               CGATATGTACCGGTGCGCTATCGGCGGAAATCACCAAATCCAACTGGCTC
Yersinia_pestis_Java_D88_NNNN            CGATATGTACCGGTGCGCTATCGGCGGAAATCACCAAATCCAACTGGCTC
Yersinia_pestis_K1973002_1973            CGATATGTACCGGTGCGCTATCGGCGGAAATCACCAAATCCAACTGGCTC
Yersinia_pestis_KIM_10_1968              CGATATGTACCGGTGCGCTATCGGCGGAAATCACCAAATCCAACTGGCTC
Yersinia_pestis_Kimberly_D17_NNNN        CGATATGTACCGGTGCGCTATCGGCGGAAATCACCAAATCCAACTGGCTC
Yersinia_pestis_KIM_D27_1_1968           CGATATGTACCGGTGCGCTATCGGCGGAAATCACCAAATCCAACTGGCTC
Yersinia_pestis_KIM_D27_2_1968           CGATATGTACCGGTGCGCTATCGGCGGAAATCACCAAATCCAACTGGCTC
Yersinia_pestis_KUMA_D11_NNNN            CGATATGTACCGGTGCGCTATCGGCGGAAATCACCAAATCCAACTGGCTC
Yersinia_pestis_MG05_1020_2005           CGATATGTACCGGTGCGCTATCGGCGGAAATCACCAAATCCAACTGGCTC
Yersinia_pestis_Microtus_91001_1970      CGATATGTACCGGTGCGCTATCGGCGGAAATCACCAAATCCAACTGGCTC
Yersinia_pestis_Nepal516_1967            CGATATGTACCGGTGCGCTATCGGCGGAAATCACCAAATCCAACTGGCTC
Yersinia_pestis_Pestoides_A_1960         CGATATGTACCGGTGCGCTATCGGCGGAAATCACCAAATCCAACTGGCTC
Yersinia_pestis_Pestoides_F_NNNN         CGATATGTACCGGTGCGCTATCGGCGGAAATCACCAAATCCAACTGGCTC
Yersinia_pestis_PEXU2_1966               CGATATGTACCGGTGCGCTATCGGCGGAAATCACCAAATCCAACTGGCTC
Yersinia_pestis_TS_D5_NNNN               CGATATGTACCGGTGCGCTATCGGCGGAAATCACCAAATCCAACTGGCTC
Yersinia_pestis_UG05_045_2005            CGATATGTACCGGTGCGCTATCGGCGGAAATCACCAAATCCAACTGGCTC
Yersinia_pestis_V_6486_NNNN              CGATATGTACCGGTGCGCTATCGGCGGAAATCACCAAATCCAACTGGCTC
Yersinia_pestis_Z176003_1976             CGATATGTACCGGTGCGCTATCGGCGGAAATCACCAAATCCAACTGGCTC
Yersinia_pseudotuberculosis_IP31758_1966 CGATATGTACCGGTGCGCTGTCGGCGGAAATCACCAAATCCAACTGGCTC

Yersinia_pestis_1866_NNNN                ATCGCCGCCATCAGGTCGTCAGTGGATGGCGTTGACAGACAACGGGCGGT
Yersinia_pestis_1901b_1983               ATCGCCGCCATCAGGTCGTCAGTGGATGGCGTTGACAGACAACGGGCGGT
Yersinia_pestis_2055_1998                ATCGCCGCCATCAGGTCGTCAGTGGATGGCGTTGACAGACAACGGGCGGT
Yersinia_pestis_2106_2001                ATCGCCGCCATCAGGTCGTCAGTGGATGGCGTTGACAGACAACGGGCGGT
Yersinia_pestis_2772_1984                ATCGCCGCCATCAGGTCGTCAGTGGATGGCGTTGACAGACAACGGGCGGT
Yersinia_pestis_2965_1995                ATCGCCGCCATCAGGTCGTCAGTGGATGGCGTTGACAGACAACGGGCGGT
Yersinia_pestis_3357_1999                ATCGCCGCCATCAGGTCGTCAGTGGATGGCGTTGACAGACAACGGGCGGT
Yersinia_pestis_4139_1995                ATCGCCGCCATCAGGTCGTCAGTGGATGGCGTTGACAGACAACGGGCGGT
Yersinia_pestis_4412_1991                ATCGCCGCCATCAGGTCGTCAGTGGATGGCGTTGACAGACAACGGGCGGT
Yersinia_pestis_4954_1987                ATCGCCGCCATCAGGTCGTCAGTGGATGGCGTTGACAGACAACGGGCGGT
Yersinia_pestis_8607116_NNNN             ATCGCCGCCATCAGGTCGTCAGTGGATGGCGTTGACAGACAACGGGCGGT
Yersinia_pestis_A1122_1939               ATCGCCGCCATCAGGTCGTCAGTGGATGGCGTTGACAGACAACGGGCGGT
Yersinia_pestis_Angola_NNNN              ATCGCCGCCATCAGGTCGTCAGTGGATGGCGTTGACAGACAACGGGCGGT
Yersinia_pestis_Antiqua_1965             ATCGCCGCCATCAGGTCGTCAGTGGATGGCGTTGACAGACAACGGGCGGT
Yersinia_pestis_AS_200900596_2009        ATCGCCGCCATCAGGTCGTCAGTGGATGGCGTTGACAGACAACGGGCGGT
Yersinia_pestis_AS_200901509_2009        ATCGCCGCCATCAGGTCGTCAGTGGATGGCGTTGACAGACAACGGGCGGT
Yersinia_pestis_AS_2509_2004             ATCGCCGCCATCAGGTCGTCAGTGGATGGCGTTGACAGACAACGGGCGGT
Yersinia_pestis_B42003004_2003           ATCGCCGCCATCAGGTCGTCAGTGGATGGCGTTGACAGACAACGGGCGGT
Yersinia_pestis_CA88_4125_1988           ATCGCCGCCATCAGGTCGTCAGTGGATGGCGTTGACAGACAACGGGCGGT
Yersinia_pestis_CO92_1992                ATCGCCGCCATCAGGTCGTCAGTGGATGGCGTTGACAGACAACGGGCGGT
Yersinia_pestis_D106004_2006             ATCGCCGCCATCAGGTCGTCAGTGGATGGCGTTGACAGACAACGGGCGGT
Yersinia_pestis_D182038_1982             ATCGCCGCCATCAGGTCGTCAGTGGATGGCGTTGACAGACAACGGGCGGT
Yersinia_pestis_E1979001_1979            ATCGCCGCCATCAGGTCGTCAGTGGATGGCGTTGACAGACAACGGGCGGT
Yersinia_pestis_F1991016_1991            ATCGCCGCCATCAGGTCGTCAGTGGATGGCGTTGACAGACAACGGGCGGT
Yersinia_pestis_FV1_2001                 ATCGCCGCCATCAGGTCGTCAGTGGATGGCGTTGACAGACAACGGGCGGT
Yersinia_pestis_Harbin35_1940            ATCGCCGCCATCAGGTCGTCAGTGGATGGCGTTGACAGACAACGGGCGGT
Yersinia_pestis_India195_NNNN            ATCGCCGCCATCAGGTCGTCAGTGGATGGCGTTGACAGACAACGGGCGGT
Yersinia_pestis_IP275_1995               ATCGCCGCCATCAGGTCGTCAGTGGATGGCGTTGACAGACAACGGGCGGT
Yersinia_pestis_Java_D88_NNNN            ATCGCCGCCATCAGGTCGTCAGTGGATGGCGTTGACAGACAACGGGCGGT
Yersinia_pestis_K1973002_1973            ATCGCCGCCATCAGGTCGTCAGTGGATGGCGTTGACAGACAACGGGCGGT
Yersinia_pestis_KIM_10_1968              ATCGCCGCCATCAGGTCGTCAGTGGATGGCGTTGACAGACAACGGGCGGT
Yersinia_pestis_Kimberly_D17_NNNN        ATCGCCGCCATCAGGTCGTCAGTGGATGGCGTTGACAGACAACGGGCGGT
Yersinia_pestis_KIM_D27_1_1968           ATCGCCGCCATCAGGTCGTCAGTGGATGGCGTTGACAGACAACGGGCGGT
Yersinia_pestis_KIM_D27_2_1968           ATCGCCGCCATCAGGTCGTCAGTGGATGGCGTTGACAGACAACGGGCGGT
Yersinia_pestis_KUMA_D11_NNNN            ATCGCCGCCATCAGGTCGTCAGTGGATGGCGTTGACAGACAACGGGCGGT
Yersinia_pestis_MG05_1020_2005           ATCGCCGCCATCAGGTCGTCAGTGGATGGCGTTGACAGACAACGGGCGGT
Yersinia_pestis_Microtus_91001_1970      ATCGCCGCCATCAGGTCGTCAGTGGATGGCGTTGACAGACAACGGGCGGT
Yersinia_pestis_Nepal516_1967            ATCGCCGCCATCAGGTCGTCAGTGGATGGCGTTGACAGACAACGGGCGGT
Yersinia_pestis_Pestoides_A_1960         ATCGCCGCCATCAGGTCGTCAGTGGATGGCGTTGACAGACAACGGGCGGT
Yersinia_pestis_Pestoides_F_NNNN         ATCGCCGCCATCAGGTCGTCAGTGGATGGCGTTGACAGACAACGGGCGGT
Yersinia_pestis_PEXU2_1966               ATCGCCGCCATCAGGTCGTCAGTGGATGGCGTTGACAGACAACGGGCGGT
Yersinia_pestis_TS_D5_NNNN               ATCGCCGCCATCAGGTCGTCAGTGGATGGCGTTGACAGACAACGGGCGGT
Yersinia_pestis_UG05_045_2005            ATCGCCGCCATCAGGTCGTCAGTGGATGGCGTTGACAGACAACGGGCGGT
Yersinia_pestis_V_6486_NNNN              ATCGCCGCCATCAGGTCGTCAGTGGATGGCGTTGACAGACAACGGGCGGT
Yersinia_pestis_Z176003_1976             ATCGCCGCCATCAGGTCGTCAGTGGATGGCGTTGACAGACAACGGGCGGT
Yersinia_pseudotuberculosis_IP31758_1966 ATCGCCGCCATCAGGTCGTCAGTGGATGGCGTTGACAGACAACGGGCGGT

Yersinia_pestis_1866_NNNN                TAGCCCCGCTAATTGCTGCTCGGATGGTTGTTCTGCTGGATCATGAAAAA
Yersinia_pestis_1901b_1983               TAGCCCCGCTAATTGCTGCTCGGATGGTTGTTCTGCTGGATCATGAAAAA
Yersinia_pestis_2055_1998                TAGCCCCGCTAATTGCTGCTCGGATGGTTGTTCTGCTGGATCATGAAAAA
Yersinia_pestis_2106_2001                TAGCCCCGCTAATTGCTGCTCGGATGGTTGTTCTGCTGGATCATGAAAAA
Yersinia_pestis_2772_1984                TAGCCCCGCTAATTGCTGCTCGGATGGTTGTTCTGCTGGATCATGAAAAA
Yersinia_pestis_2965_1995                TAGCCCCGCTAATTGCTGCTCGGATGGTTGTTCTGCTGGATCATGAAAAA
Yersinia_pestis_3357_1999                TAGCCCCGCTAATTGCTGCTCGGATGGTTGTTCTGCTGGATCATGAAAAA
Yersinia_pestis_4139_1995                TAGCCCCGCTAATTGCTGCTCGGATGGTTGTTCTGCTGGATCATGAAAAA
Yersinia_pestis_4412_1991                TAGCCCCGCTAATTGCTGCTCGGATGGTTGTTCTGCTGGATCATGAAAAA
Yersinia_pestis_4954_1987                TAGCCCCGCTAATTGCTGCTCGGATGGTTGTTCTGCTGGATCATGAAAAA
Yersinia_pestis_8607116_NNNN             TAGCCCCGCTAATTGCTGCTCGGATGGTTGTTCTGCTGGATCATGAAAAA
Yersinia_pestis_A1122_1939               TAGCCCCGCTAATTGCTGCTCGGATGGTTGTTCTGCTGGATCATGAAAAA
Yersinia_pestis_Angola_NNNN              TAGCCCCGCTAATTGCTGCTCGGATGGTTGTTCTGCTGGATCATGAAAAA
Yersinia_pestis_Antiqua_1965             TAGCCCCGCTAATTGCTGCTCGGATGGTTGTTCTGCTGGATCATGAAAAA
Yersinia_pestis_AS_200900596_2009        TAGCCCCGCTAATTGCTGCTCGGATGGTTGTTCTGCTGGATCATGAAAAA
Yersinia_pestis_AS_200901509_2009        TAGCCCCGCTAATTGCTGCTCGGATGGTTGTTCTGCTGGATCATGAAAAA
Yersinia_pestis_AS_2509_2004             TAGCCCCGCTAATTGCTGCTCGGATGGTTGTTCTGCTGGATCATGAAAAA
Yersinia_pestis_B42003004_2003           TAGCCCCGCTAATTGCTGCTCGGATGGTTGTTCTGCTGGATCATGAAAAA
Yersinia_pestis_CA88_4125_1988           TAGCCCCGCTAATTGCTGCTCGGATGGTTGTTCTGCTGGATCATGAAAAA
Yersinia_pestis_CO92_1992                TAGCCCCGCTAATTGCTGCTCGGATGGTTGTTCTGCTGGATCATGAAAAA
Yersinia_pestis_D106004_2006             TAGCCCCGCTAATTGCTGCTCGGATGGTTGTTCTGCTGGATCATGAAAAA
Yersinia_pestis_D182038_1982             TAGCCCCGCTAATTGCTGCTCGGATGGTTGTTCTGCTGGATCATGAAAAA
Yersinia_pestis_E1979001_1979            TAGCCCCGCTAATTGCTGCTCGGATGGTTGTTCTGCTGGATCATGAAAAA
Yersinia_pestis_F1991016_1991            TAGCCCCGCTAATTGCTGCTCGGATGGTTGTTCTGCTGGATCATGAAAAA
Yersinia_pestis_FV1_2001                 TAGCCCCGCTAATTGCTGCTCGGATGGTTGTTCTGCTGGATCATGAAAAA
Yersinia_pestis_Harbin35_1940            TAGCCCCGCTAATTGCTGCTCGGATGGTTGTTCTGCTGGATCATGAAAAA
Yersinia_pestis_India195_NNNN            TAGCCCCGCTAATTGCTGCTCGGATGGTTGTTCTGCTGGATCATGAAAAA
Yersinia_pestis_IP275_1995               TAGCCCCGCTAATTGCTGCTCGGATGGTTGTTCTGCTGGATCATGAAAAA
Yersinia_pestis_Java_D88_NNNN            TAGCCCCGCTAATTGCTGCTCGGATGGTTGTTCTGCTGGATCATGAAAAA
Yersinia_pestis_K1973002_1973            TAGCCCCGCTAATTGCTGCTCGGATGGTTGTTCTGCTGGATCATGAAAAA
Yersinia_pestis_KIM_10_1968              TAGCCCCGCTAATTGCTGCTCGGATGGTTGTTCTGCTGGATCATGAAAAA
Yersinia_pestis_Kimberly_D17_NNNN        TAGCCCCGCTAATTGCTGCTCGGATGGTTGTTCTGCTGGATCATGAAAAA
Yersinia_pestis_KIM_D27_1_1968           TAGCCCCGCTAATTGCTGCTCGGATGGTTGTTCTGCTGGATCATGAAAAA
Yersinia_pestis_KIM_D27_2_1968           TAGCCCCGCTAATTGCTGCTCGGATGGTTGTTCTGCTGGATCATGAAAAA
Yersinia_pestis_KUMA_D11_NNNN            TAGCCCCGCTAATTGCTGCTCGGATGGTTGTTCTGCTGGATCATGAAAAA
Yersinia_pestis_MG05_1020_2005           TAGCCCCGCTAATTGCTGCTCGGATGGTTGTTCTGCTGGATCATGAAAAA
Yersinia_pestis_Microtus_91001_1970      TAGCCCCGCTAATTGCTGCTCGGATGGTTGTTCTGCTGGATCATGAAAAA
Yersinia_pestis_Nepal516_1967            TAGCCCCGCTAATTGCTGCTCGGATGGTTGTTCTGCTGGATCATGAAAAA
Yersinia_pestis_Pestoides_A_1960         TAGCCCCGCTAATTGCTGCTCGGATGGTTGTTCTGCTGGATCATGAAAAA
Yersinia_pestis_Pestoides_F_NNNN         TAGCCCCGCTAATTGCTGCTCGGATGGTTGTTCTGCTGGATCATGAAAAA
Yersinia_pestis_PEXU2_1966               TAGCCCCGCTAATTGCTGCTCGGATGGTTGTTCTGCTGGATCATGAAAAA
Yersinia_pestis_TS_D5_NNNN               TAGCCCCGCTAATTGCTGCTCGGATGGTTGTTCTGCTGGATCATGAAAAA
Yersinia_pestis_UG05_045_2005            TAGCCCCGCTAATTGCTGCTCGGATGGTTGTTCTGCTGGATCATGAAAAA
Yersinia_pestis_V_6486_NNNN              TAGCCCCGCTAATTGCTGCTCGGATGGTTGTTCTGCTGGATCATGAAAAA
Yersinia_pestis_Z176003_1976             TAGCCCCGCTAATTGCTGCTCGGATGGTTGTTCTGCTGGATCATGAAAAA
Yersinia_pseudotuberculosis_IP31758_1966 TAGCCCCGCTAATTGCTGCTCGGATGGTTGTTCTGCTGGATCATGAAAAA

Yersinia_pestis_1866_NNNN                TGAGCAATTCAGCCTGTGCATTGAGTTTCAATGCCAATTGACGCCACTTA
Yersinia_pestis_1901b_1983               TGAGCAATTCAGCCTGTGCATTGAGTTTCAATGCCAATTGACGCCACTTA
Yersinia_pestis_2055_1998                TGAGCAATTCAGCCTGTGCATTGAGTTTCAATGCCAATTGACGCCACTTA
Yersinia_pestis_2106_2001                TGAGCAATTCAGCCTGTGCATTGAGTTTCAATGCCAATTGACGCCACTTA
Yersinia_pestis_2772_1984                TGAGCAATTCAGCCTGTGCATTGAGTTTCAATGCCAATTGACGCCACTTA
Yersinia_pestis_2965_1995                TGAGCAATTCAGCCTGTGCATTGAGTTTCAATGCCAATTGACGCCACTTA
Yersinia_pestis_3357_1999                TGAGCAATTCAGCCTGTGCATTGAGTTTCAATGCCAATTGACGCCACTTA
Yersinia_pestis_4139_1995                TGAGCAATTCAGCCTGTGCATTGAGTTTCAATGCCAATTGACGCCACTTA
Yersinia_pestis_4412_1991                TGAGCAATTCAGCCTGTGCATTGAGTTTCAATGCCAATTGACGCCACTTA
Yersinia_pestis_4954_1987                TGAGCAATTCAGCCTGTGCATTGAGTTTCAATGCCAATTGACGCCACTTA
Yersinia_pestis_8607116_NNNN             TGAGCAATTCAGCCTGTGCATTGAGTTTCAATGCCAATTGACGCCACTTA
Yersinia_pestis_A1122_1939               TGAGCAATTCAGCCTGTGCATTGAGTTTCAATGCCAATTGACGCCACTTA
Yersinia_pestis_Angola_NNNN              TGAGCAATTCAGCCTGTGCATTGAGTTTCAATGCCAATTGACGCCACTTA
Yersinia_pestis_Antiqua_1965             TGAGCAATTCAGCCTGTGCATTGAGTTTCAATGCCAATTGACGCCACTTA
Yersinia_pestis_AS_200900596_2009        TGAGCAATTCAGCCTGTGCATTGAGTTTCAATGCCAATTGACGCCACTTA
Yersinia_pestis_AS_200901509_2009        TGAGCAATTCAGCCTGTGCATTGAGTTTCAATGCCAATTGACGCCACTTA
Yersinia_pestis_AS_2509_2004             TGAGCAATTCAGCCTGTGCATTGAGTTTCAATGCCAATTGACGCCACTTA
Yersinia_pestis_B42003004_2003           TGAGCAATTCAGCCTGTGCATTGAGTTTCAATGCCAATTGACGCCACTTA
Yersinia_pestis_CA88_4125_1988           TGAGCAATTCAGCCTGTGCATTGAGTTTCAATGCCAATTGACGCCACTTA
Yersinia_pestis_CO92_1992                TGAGCAATTCAGCCTGTGCATTGAGTTTCAATGCCAATTGACGCCACTTA
Yersinia_pestis_D106004_2006             TGAGCAATTCAGCCTGTGCATTGAGTTTCAATGCCAATTGACGCCACTTA
Yersinia_pestis_D182038_1982             TGAGCAATTCAGCCTGTGCATTGAGTTTCAATGCCAATTGACGCCACTTA
Yersinia_pestis_E1979001_1979            TGAGCAATTCAGCCTGTGCATTGAGTTTCAATGCCAATTGACGCCACTTA
Yersinia_pestis_F1991016_1991            TGAGCAATTCAGCCTGTGCATTGAGTTTCAATGCCAATTGACGCCACTTA
Yersinia_pestis_FV1_2001                 TGAGCAATTCAGCCTGTGCATTGAGTTTCAATGCCAATTGACGCCACTTA
Yersinia_pestis_Harbin35_1940            TGAGCAATTCAGCCTGTGCATTGAGTTTCAATGCCAATTGACGCCACTTA
Yersinia_pestis_India195_NNNN            TGAGCAATTCAGCCTGTGCATTGAGTTTCAATGCCAATTGACGCCACTTA
Yersinia_pestis_IP275_1995               TGAGCAATTCAGCCTGTGCATTGAGTTTCAATGCCAATTGACGCCACTTA
Yersinia_pestis_Java_D88_NNNN            TGAGCAATTCAGCCTGTGCATTGAGTTTCAATGCCAATTGACGCCACTTA
Yersinia_pestis_K1973002_1973            TGAGCAATTCAGCCTGTGCATTGAGTTTCAATGCCAATTGACGCCACTTA
Yersinia_pestis_KIM_10_1968              TGAGCAATTCAGCCTGTGCATTGAGTTTCAATGCCAATTGACGCCACTTA
Yersinia_pestis_Kimberly_D17_NNNN        TGAGCAATTCAGCCTGTGCATTGAGTTTCAATGCCAATTGACGCCACTTA
Yersinia_pestis_KIM_D27_1_1968           TGAGCAATTCAGCCTGTGCATTGAGTTTCAATGCCAATTGACGCCACTTA
Yersinia_pestis_KIM_D27_2_1968           TGAGCAATTCAGCCTGTGCATTGAGTTTCAATGCCAATTGACGCCACTTA
Yersinia_pestis_KUMA_D11_NNNN            TGAGCAATTCAGCCTGTGCATTGAGTTTCAATGCCAATTGACGCCACTTA
Yersinia_pestis_MG05_1020_2005           TGAGCAATTCAGCCTGTGCATTGAGTTTCAATGCCAATTGACGCCACTTA
Yersinia_pestis_Microtus_91001_1970      TGAGCAATTCAGCCTGTGCATTGAGTTTCAATGCCAATTGACGCCACTTA
Yersinia_pestis_Nepal516_1967            TGAGCAATTCAGCCTGTGCATTGAGTTTCAATGCCAATTGACGCCACTTA
Yersinia_pestis_Pestoides_A_1960         TGAGCAATTCAGCCTGTGCATTGAGTTTCAATGCCAATTGACGCCACTTA
Yersinia_pestis_Pestoides_F_NNNN         TGAGCAATTCAGCCTGCGCATTGAGTTTCAATGCCAATTGACGCCACTTA
Yersinia_pestis_PEXU2_1966               TGAGCAATTCAGCCTGTGCATTGAGTTTCAATGCCAATTGACGCCACTTA
Yersinia_pestis_TS_D5_NNNN               TGAGCAATTCAGCCTGTGCATTGAGTTTCAATGCCAATTGACGCCACTTA
Yersinia_pestis_UG05_045_2005            TGAGCAATTCAGCCTGTGCATTGAGTTTCAATGCCAATTGACGCCACTTA
Yersinia_pestis_V_6486_NNNN              TGAGCAATTCAGCCTGTGCATTGAGTTTCAATGCCAATTGACGCCACTTA
Yersinia_pestis_Z176003_1976             TGAGCAATTCAGCCTGTGCATTGAGTTTCAATGCCAATTGACGCCACTTA
Yersinia_pseudotuberculosis_IP31758_1966 TGAGCAATTCAGCCTGTGCATTGAGTTTCAATGCCAATTGACGCCACTTA

Yersinia_pestis_1866_NNNN                TCCCAACTCCAGCGCCGTTGGGCGGATTTATTAGAGATAAATAGCCCGAC
Yersinia_pestis_1901b_1983               TCCCAACTCCAGCGCCGTTGGGCGGATTTATTAGAGATAAATAGCCCGAC
Yersinia_pestis_2055_1998                TCCCAACTCCAGCGCCGTTGGGCGGATTTATTAGAGATAAATAGCCCGAC
Yersinia_pestis_2106_2001                TCCCAACTCCAGCGCCGTTGGGCGGATTTATTAGAGATAAATAGCCCGAC
Yersinia_pestis_2772_1984                TCCCAACTCCAGCGCCGTTGGGCGGATTTATTAGAGATAAATAGCCCGAC
Yersinia_pestis_2965_1995                TCCCAACTCCAGCGCCGTTGGGCGGATTTATTAGAGATAAATAGCCCGAC
Yersinia_pestis_3357_1999                TCCCAACTCCAGCGCCGTTGGGCGGATTTATTAGAGATAAATAGCCCGAC
Yersinia_pestis_4139_1995                TCCCAACTCCAGCGCCGTTGGGCGGATTTATTAGAGATAAATAGCCCGAC
Yersinia_pestis_4412_1991                TCCCAACTCCAGCGCCGTTGGGCGGATTTATTAGAGATAAATAGCCCGAC
Yersinia_pestis_4954_1987                TCCCAACTCCAGCGCCGTTGGGCGGATTTATTAGAGATAAATAGCCCGAC
Yersinia_pestis_8607116_NNNN             TCCCAACTCCAGCGCCGTTGGGCGGATTTATTAGAGATAAATAGCCCGAC
Yersinia_pestis_A1122_1939               TCCCAACTCCAGCGCCGTTGGGCGGATTTATTAGAGATAAATAGCCCGAC
Yersinia_pestis_Angola_NNNN              TCCCAACTCCAGCGCCGTTGGGCGGATTTATTAGAGATAAATAGCCCGAC
Yersinia_pestis_Antiqua_1965             TCCCAACTCCAGCGCCGTTGGGCGGATTTATTAGAGATAAATAGCCCGAC
Yersinia_pestis_AS_200900596_2009        TCCCAACTCCAGCGCCGTTGGGCGGATTTATTAGAGATAAATAGCCCGAC
Yersinia_pestis_AS_200901509_2009        TCCCAACTCCAGCGCCGTTGGGCGGATTTATTAGAGATAAATAGCCCGAC
Yersinia_pestis_AS_2509_2004             TCCCAACTCCAGCGCCGTTGGGCGGATTTATTAGAGATAAATAGCCCGAC
Yersinia_pestis_B42003004_2003           TCCCAACTCCAGCGCCGTTGGGCGGATTTATTAGAGATAAATAGCCCGAC
Yersinia_pestis_CA88_4125_1988           TCCCAACTCCAGCGCCGTTGGGCGGATTTATTAGAGATAAATAGCCCGAC
Yersinia_pestis_CO92_1992                TCCCAACTCCAGCGCCGTTGGGCGGATTTATTAGAGATAAATAGCCCGAC
Yersinia_pestis_D106004_2006             TCCCAACTCCAGCGCCGTTGGGCGGATTTATTAGAGATAAATAGCCCGAC
Yersinia_pestis_D182038_1982             TCCCAACTCCAGCGCCGTTGGGCGGATTTATTAGAGATAAATAGCCCGAC
Yersinia_pestis_E1979001_1979            TCCCAACTCCAGCGCCGTTGGGCGGATTTATTAGAGATAAATAGCCCGAC
Yersinia_pestis_F1991016_1991            TCCCAACTCCAGCGCCGTTGGGCGGATTTATTAGAGATAAATAGCCCGAC
Yersinia_pestis_FV1_2001                 TCCCAACTCCAGCGCCGTTGGGCGGATTTATTAGAGATAAATAGCCCGAC
Yersinia_pestis_Harbin35_1940            TCCCAACTCCAGCGCCGTTGGGCGGATTTATTAGAGATAAATAGCCCGAC
Yersinia_pestis_India195_NNNN            TCCCAACTCCAGCGCCGTTGGGCGGATTTATTAGAGATAAATAGCCCGAC
Yersinia_pestis_IP275_1995               TCCCAACTCCAGCGCCGTTGGGCGGATTTATTAGAGATAAATAGCCCGAC
Yersinia_pestis_Java_D88_NNNN            TCCCAACTCCAGCGCCGTTGGGCGGATTTATTAGAGATAAATAGCCCGAC
Yersinia_pestis_K1973002_1973            TCCCAACTCCAGCGCCGTTGGGCGGATTTATTAGAGATAAATAGCCCGAC
Yersinia_pestis_KIM_10_1968              TCCCAACTCCAGCGCCGTTGGGCGGATTTATTAGAGATAAATAGCCCGAC
Yersinia_pestis_Kimberly_D17_NNNN        TCCCAACTCCAGCGCCGTTGGGCGGATTTATTAGAGATAAATAGCCCGAC
Yersinia_pestis_KIM_D27_1_1968           TCCCAACTCCAGCGCCGTTGGGCGGATTTATTAGAGATAAATAGCCCGAC
Yersinia_pestis_KIM_D27_2_1968           TCCCAACTCCAGCGCCGTTGGGCGGATTTATTAGAGATAAATAGCCCGAC
Yersinia_pestis_KUMA_D11_NNNN            TCCCAACTCCAGCGCCGTTGGGCGGATTTATTAGAGATAAATAGCCCGAC
Yersinia_pestis_MG05_1020_2005           TCCCAACTCCAGCGCCGTTGGGCGGATTTATTAGAGATAAATAGCCCGAC
Yersinia_pestis_Microtus_91001_1970      TCCCAACTCCAGCGCCGTTGGGCGGATTTATTAGAGATAAATAGCCCGAC
Yersinia_pestis_Nepal516_1967            TCCCAACTCCAGCGCCGTTGGGCGGATTTATTAGAGATAAATAGCCCGAC
Yersinia_pestis_Pestoides_A_1960         TCCCAACTCCAGCGCCGTTGGGCGGATTTATTAGAGATAAATAGCCCGAC
Yersinia_pestis_Pestoides_F_NNNN         TCCCAACTCCAGCGCCGTTGGGCGGATTTATTAGAGATAAATAGCCCGAC
Yersinia_pestis_PEXU2_1966               TCCCAACTCCAGCGCCGTTGGGCGGATTTATTAGAGATAAATAGCCCGAC
Yersinia_pestis_TS_D5_NNNN               TCCCAACTCCAGCGCCGTTGGGCGGATTTATTAGAGATAAATAGCCCGAC
Yersinia_pestis_UG05_045_2005            TCCCAACTCCAGCGCCGTTGGGCGGATTTATTAGAGATAAATAGCCCGAC
Yersinia_pestis_V_6486_NNNN              TCCCAACTCCAGCGCCGTTGGGCGGATTTATTAGAGATAAATAGCCCGAC
Yersinia_pestis_Z176003_1976             TCCCAACTCCAGCGCCGTTGGGCGGATTTATTAGAGATAAATAGCCCGAC
Yersinia_pseudotuberculosis_IP31758_1966 TCCCAACTCCAGCGCCGTTGGGCGGATTTATTAGAGATAAATAGCCCGAC

Yersinia_pestis_1866_NNNN                ACGTGGCCGGTCTTTT-CCCCCAAGATCGGCCTGCCATTTTGCCTGCAAT
Yersinia_pestis_1901b_1983               ACGTGGCCGGTCTTTT-CCCCCAAGATCGGCCTGCCATTTTGCCTGCAAT
Yersinia_pestis_2055_1998                ACGTGGCCGGTCTTTT-CCCCCAAGATCGGCCTGCCATTTTGCCTGCAAT
Yersinia_pestis_2106_2001                ACGTGGCCGGTCTTTT-CCCCCAAGATCGGCCTGCCATTTTGCCTGCAAT
Yersinia_pestis_2772_1984                ACGTGGCCGGTCTTTT-CCCCCAAGATCGGCCTGCCATTTTGCCTGCAAT
Yersinia_pestis_2965_1995                ACGTGGCCGGTCTTTT-CCCCCAAGATCGGCCTGCCATTTTGCCTGCAAT
Yersinia_pestis_3357_1999                ACGTGGCCGGTCTTTT-CCCCCAAGATCGGCCTGCCATTTTGCCTGCAAT
Yersinia_pestis_4139_1995                ACGTGGCCGGTCTTTT-CCCCCAAGATCGGCCTGCCATTTTGCCTGCAAT
Yersinia_pestis_4412_1991                ACGTGGCCGGTCTTTT-CCCCCAAGATCGGCCTGCCATTTTGCCTGCAAT
Yersinia_pestis_4954_1987                ACGTGGCCGGTCTTTT-CCCCCAAGATCGGCCTGCCATTTTGCCTGCAAT
Yersinia_pestis_8607116_NNNN             ACGTGGCCGGTCTTTT-CCCCCAAGATCGGCCTGCCATTTTGCCTGCAAT
Yersinia_pestis_A1122_1939               ACGTGGCCGGTCTTTT-CCCCCAAGATCGGCCTGCCATTTTGCCTGCAAT
Yersinia_pestis_Angola_NNNN              ACGTGGCCGGTCTTTT-CCCCCAAGATCGGCCTGCCATTTTGCCTGCAAT
Yersinia_pestis_Antiqua_1965             ACGTGGCCGGTCTTTT-CCCCCAAGATCGGCCTGCCATTTTGCCTGCAAT
Yersinia_pestis_AS_200900596_2009        ACGTGGCCGGTCTTTT-CCCCCAAGATCGGCCTGCCATTTTGCCTGCAAT
Yersinia_pestis_AS_200901509_2009        ACGTGGCCGGTCTTTT-CCCCCAAGATCGGCCTGCCATTTTGCCTGCAAT
Yersinia_pestis_AS_2509_2004             ACGTGGCCGGTCTTTT-CCCCCAAGATCGGCCTGCCATTTTGCCTGCAAT
Yersinia_pestis_B42003004_2003           ACGTGGCCGGTCTTTT-CCCCCAAGATCGGCCTGCCATTTTGCCTGCAAT
Yersinia_pestis_CA88_4125_1988           ACGTGGCCGGTCTTTT-CCCCCAAGATCGGCCTGCCATTTTGCCTGCAAT
Yersinia_pestis_CO92_1992                ACGTGGCCGGTCTTTT-CCCCCAAGATCGGCCTGCCATTTTGCCTGCAAT
Yersinia_pestis_D106004_2006             ACGTGGCCGGTCTTTT-CCCCCAAGATCGGCCTGCCATTTTGCCTGCAAT
Yersinia_pestis_D182038_1982             ACGTGGCCGGTCTTTT-CCCCCAAGATCGGCCTGCCATTTTGCCTGCAAT
Yersinia_pestis_E1979001_1979            ACGTGGCCGGTCTTTT-CCCCCAAGATCGGCCTGCCATTTTGCCTGCAAT
Yersinia_pestis_F1991016_1991            ACGTGGCCGGTCTTTT-CCCCCAAGATCGGCCTGCCATTTTGCCTGCAAT
Yersinia_pestis_FV1_2001                 ACGTGGCCGGTCTTTT-CCCCCAAGATCGGCCTGCCATTTTGCCTGCAAT
Yersinia_pestis_Harbin35_1940            ACGTGGCCGGTCTTTT-CCCCCAAGATCGGCCTGCCATTTTGCCTGCAAT
Yersinia_pestis_India195_NNNN            ACGTGGCCGGTCTTTT-CCCCCAAGATCGGCCTGCCATTTTGCCTGCAAT
Yersinia_pestis_IP275_1995               ACGTGGCCGGTCTTTT-CCCCCAAGATCGGCCTGCCATTTTGCCTGCAAT
Yersinia_pestis_Java_D88_NNNN            ACGTGGCCGGTCTTTT-CCCCCAAGATCGGCCTGCCATTTTGCCTGCAAT
Yersinia_pestis_K1973002_1973            ACGTGGCCGGTCTTTT-CCCCCAAGATCGGCCTGCCATTTTGCCTGCAAT
Yersinia_pestis_KIM_10_1968              ACGTGGCCGGTCTTTT-CCCCCAAGATCGGCCTGCCATTTTGCCTGCAAT
Yersinia_pestis_Kimberly_D17_NNNN        ACGTGGCCGGTCTTTT-CCCCCAAGATCGGCCTGCCATTTTGCCTGCAAT
Yersinia_pestis_KIM_D27_1_1968           ACGTGGCCGGTCTTTT-CCCCCAAGATCGGCCTGCCATTTTGCCTGCAAT
Yersinia_pestis_KIM_D27_2_1968           ACGTGGCCGGTCTTTT-CCCCCAAGATCGGCCTGCCATTTTGCCTGCAAT
Yersinia_pestis_KUMA_D11_NNNN            ACGTGGCCGGTCTTTT-CCCCCAAGATCGGCCTGCCATTTTGCCTGCAAT
Yersinia_pestis_MG05_1020_2005           ACGTGGCCGGTCTTTT-CCCCCAAGATCGGCCTGCCATTTTGCCTGCAAT
Yersinia_pestis_Microtus_91001_1970      ACGTGGCCGGTCTTTT-CCCCCAAGATCGGCCTGCCATTTTGCCTGCAAT
Yersinia_pestis_Nepal516_1967            ACGTGGCCGGTCTTTT-CCCCCAAGATCGGCCTGCCATTTTGCCTGCAAT
Yersinia_pestis_Pestoides_A_1960         ACGTGGCCGGTCTTTT-CCCCCAAGATCGGCCTGCCATTTTGCCTGCAAT
Yersinia_pestis_Pestoides_F_NNNN         ACGTGGCCGGTCTTTTCCCCCCAAGATCGGCCTGCCATTTTGCCTGCAAT
Yersinia_pestis_PEXU2_1966               ACGTGGCCGGTCTTTT-CCCCCAAGATCGGCCTGCCATTTTGCCTGCAAT
Yersinia_pestis_TS_D5_NNNN               ACGTGGCCGGTCTTTT-CCCCCAAGATCGGCCTGCCATTTTGCCTGCAAT
Yersinia_pestis_UG05_045_2005            ACGTGGCCGGTCTTTT-CCCCCAAGATCGGCCTGCCATTTTGCCTGCAAT
Yersinia_pestis_V_6486_NNNN              ACGTGGCCGGTCTTTT-CCCCCAAGATCGGCCTGCCATTTTGCCTGCAAT
Yersinia_pestis_Z176003_1976             ACGTGGCCGGTCTTTT-CCCCCAAGATCGGCCTGCCATTTTGCCTGCAAT
Yersinia_pseudotuberculosis_IP31758_1966 ACGTGGCCGGTCTTTT-TCCCCAAGATCGGCCCGCCATTTTGCCTGCAAT

Yersinia_pestis_1866_NNNN                TGTGGCTCTGGGTAGACATGCAGCTTAAGTGTTTCGATGTCTACCCGCCC
Yersinia_pestis_1901b_1983               TGTGGCTCTGGGTAGACATGCAGCTTAAGTGTTTCGATGTCTACCCGCCC
Yersinia_pestis_2055_1998                TGTGGCTCTGGGTAGACATGCAGCTTAAGTGTTTCGATGTCTACCCGCCC
Yersinia_pestis_2106_2001                TGTGGCTCTGGGTAGACATGCAGCTTAAGTGTTTCGATGTCTACCCGCCC
Yersinia_pestis_2772_1984                TGTGGCTCTGGGTAGACATGCAGCTTAAGTGTTTCGATGTCTACCCGCCC
Yersinia_pestis_2965_1995                TGTGGCTCTGGGTAGACATGCAGCTTAAGTGTTTCGATGTCTACCCGCCC
Yersinia_pestis_3357_1999                TGTGGCTCTGGGTAGACATGCAGCTTAAGTGTTTCGATGTCTACCCGCCC
Yersinia_pestis_4139_1995                TGTGGCTCTGGGTAGACATGCAGCTTAAGTGTTTCGATGTCTACCCGCCC
Yersinia_pestis_4412_1991                TGTGGCTCTGGGTAGACATGCAGCTTAAGTGTTTCGATGTCTACCCGCCC
Yersinia_pestis_4954_1987                TGTGGCTCTGGGTAGACATGCAGCTTAAGTGTTTCGATGTCTACCCGCCC
Yersinia_pestis_8607116_NNNN             TGTGGCTCTGGGTAGACATGCAGCTTAAGTGTTTCGATGTCTACCCGCCC
Yersinia_pestis_A1122_1939               TGTGGCTCTGGGTAGACATGCAGCTTAAGTGTTTCGATGTCTACCCGCCC
Yersinia_pestis_Angola_NNNN              TGTGGCTCTGGGTAGACATGCAGCTTAAGTGTTTCGATGTCTACCCGCCC
Yersinia_pestis_Antiqua_1965             TGTGGCTCTGGGTAGACATGCAGCTTAAGTGTTTCGATGTCTACCCGCCC
Yersinia_pestis_AS_200900596_2009        TGTGGCTCTGGGTAGACATGCAGCTTAAGTGTTTCGATGTCTACCCGCCC
Yersinia_pestis_AS_200901509_2009        TGTGGCTCTGGGTAGACATGCAGCTTAAGTGTTTCGATGTCTACCCGCCC
Yersinia_pestis_AS_2509_2004             TGTGGCTCTGGGTAGACATGCAGCTTAAGTGTTTCGATGTCTACCCGCCC
Yersinia_pestis_B42003004_2003           TGTGGCTCTGGGTAGACATGCAGCTTAAGTGTTTCGATGTCTACCCGCCC
Yersinia_pestis_CA88_4125_1988           TGTGGCTCTGGGTAGACATGCAGCTTAAGTGTTTCGATGTCTACCCGCCC
Yersinia_pestis_CO92_1992                TGTGGCTCTGGGTAGACATGCAGCTTAAGTGTTTCGATGTCTACCCGCCC
Yersinia_pestis_D106004_2006             TGTGGCTCTGGGTAGACATGCAGCTTAAGTGTTTCGATGTCTACCCGCCC
Yersinia_pestis_D182038_1982             TGTGGCTCTGGGTAGACATGCAGCTTAAGTGTTTCGATGTCTACCCGCCC
Yersinia_pestis_E1979001_1979            TGTGGCTCTGGGTAGACATGCAGCTTAAGTGTTTCGATGTCTACCCGCCC
Yersinia_pestis_F1991016_1991            TGTGGCTCTGGGTAGACATGCAGCTTAAGTGTTTCGATGTCTACCCGCCC
Yersinia_pestis_FV1_2001                 TGTGGCTCTGGGTAGACATGCAGCTTAAGTGTTTCGATGTCTACCCGCCC
Yersinia_pestis_Harbin35_1940            TGTGGCTCTGGGTAGACATGCAGCTTAAGTGTTTCGATGTCTACCCGCCC
Yersinia_pestis_India195_NNNN            TGTGGCTCTGGGTAGACATGCAGCTTAAGTGTTTCGATGTCTACCCGCCC
Yersinia_pestis_IP275_1995               TGTGGCTCTGGGTAGACATGCAGCTTAAGTGTTTCGATGTCTACCCGCCC
Yersinia_pestis_Java_D88_NNNN            TGTGGCTCTGGGTAGACATGCAGCTTAAGTGTTTCGATGTCTACCCGCCC
Yersinia_pestis_K1973002_1973            TGTGGCTCTGGGTAGACATGCAGCTTAAGTGTTTCGATGTCTACCCGCCC
Yersinia_pestis_KIM_10_1968              TGTGGCTCTGGGTAGACATGCAGCTTAAGTGTTTCGATGTCTACCCGCCC
Yersinia_pestis_Kimberly_D17_NNNN        TGTGGCTCTGGGTAGACATGCAGCTTAAGTGTTTCGATGTCTACCCGCCC
Yersinia_pestis_KIM_D27_1_1968           TGTGGCTCTGGGTAGACATGCAGCTTAAGTGTTTCGATGTCTACCCGCCC
Yersinia_pestis_KIM_D27_2_1968           TGTGGCTCTGGGTAGACATGCAGCTTAAGTGTTTCGATGTCTACCCGCCC
Yersinia_pestis_KUMA_D11_NNNN            TGTGGCTCTGGGTAGACATGCAGCTTAAGTGTTTCGATGTCTACCCGCCC
Yersinia_pestis_MG05_1020_2005           TGTGGCTCTGGGTAGACATGCAGCTTAAGTGTTTCGATGTCTACCCGCCC
Yersinia_pestis_Microtus_91001_1970      TGTGGCTCTGGGTAGACATGCAGCTTAAGTGTTTCGATGTCTACCCGCCC
Yersinia_pestis_Nepal516_1967            TGTGGCTCTGGGTAGACATGCAGCTTAAGTGTTTCGATGTCTACCCGCCC
Yersinia_pestis_Pestoides_A_1960         TGTGGCTCTGGGTAGACATGCAGCTTAAGTGTTTCGATGTCTACCCGCCC
Yersinia_pestis_Pestoides_F_NNNN         TGTGGCTCTGGGTAGACATGCAGCTTAAGTGTTTCGATGTCTACCCGCCC
Yersinia_pestis_PEXU2_1966               TGTGGCTCTGGGTAGACATGCAGCTTAAGTGTTTCGATGTCTACCCGCCC
Yersinia_pestis_TS_D5_NNNN               TGTGGCTCTGGGTAGACATGCAGCTTAAGTGTTTCGATGTCTACCCGCCC
Yersinia_pestis_UG05_045_2005            TGTGGCTCTGGGTAGACATGCAGCTTAAGTGTTTCGATGTCTACCCGCCC
Yersinia_pestis_V_6486_NNNN              TGTGGCTCTGGGTAGACATGCAGCTTAAGTGTTTCGATGTCTACCCGCCC
Yersinia_pestis_Z176003_1976             TGTGGCTCTGGGTAGACATGCAGCTTAAGTGTTTCGATGTCTACCCGCCC
Yersinia_pseudotuberculosis_IP31758_1966 TGTGGCTCTGGGTAGACATGCAGCTTAAGTGTTTCGATGTCTACCCGCCC

Yersinia_pestis_1866_NNNN                CAGTTCAGGCATCAGTGCAAATCCCGAGAGGGCTTCGTGACGGATTGGCC
Yersinia_pestis_1901b_1983               CAGTTCAGGCATCAGTGCAAATCCCGAGAGGGCTTCGTGACGGATTGGCC
Yersinia_pestis_2055_1998                CAGTTCAGGCATCAGTGCAAATCCCGAGAGGGCTTCGTGACGGATTGGCC
Yersinia_pestis_2106_2001                CAGTTCAGGCATCAGTGCAAATCCCGAGAGGGCTTCGTGACGGATTGGCC
Yersinia_pestis_2772_1984                CAGTTCAGGCATCAGTGCAAATCCCGAGAGGGCTTCGTGACGGATTGGCC
Yersinia_pestis_2965_1995                CAGTTCAGGCATCAGTGCAAATCCCGAGAGGGCTTCGTGACGGATTGGCC
Yersinia_pestis_3357_1999                CAGTTCAGGCATCAGTGCAAATCCCGAGAGGGCTTCGTGACGGATTGGCC
Yersinia_pestis_4139_1995                CAGTTCAGGCATCAGTGCAAATCCCGAGAGGGCTTCGTGACGGATTGGCC
Yersinia_pestis_4412_1991                CAGTTCAGGCATCAGTGCAAATCCCGAGAGGGCTTCGTGACGGATTGGCC
Yersinia_pestis_4954_1987                CAGTTCAGGCATCAGTGCAAATCCCGAGAGGGCTTCGTGACGGATTGGCC
Yersinia_pestis_8607116_NNNN             CAGTTCAGGCATCAGTGCAAATCCCGAGAGGGCTTCGTGACGGATTGGCC
Yersinia_pestis_A1122_1939               CAGTTCAGGCATCAGTGCAAATCCCGAGAGGGCTTCGTGACGGATTGGCC
Yersinia_pestis_Angola_NNNN              CAGTTCAGGCATCAGTGCAAATCCCGAGAGGGCTTCGTGACGGATTGGCC
Yersinia_pestis_Antiqua_1965             CAGTTCAGGCATCAGTGCAAATCCCGAGAGGGCTTCGTGACGGATTGGCC
Yersinia_pestis_AS_200900596_2009        CAGTTCAGGCATCAGTGCAAATCCCGAGAGGGCTTCGTGACGGATTGGCC
Yersinia_pestis_AS_200901509_2009        CAGTTCAGGCATCAGTGCAAATCCCGAGAGGGCTTCGTGACGGATTGGCC
Yersinia_pestis_AS_2509_2004             CAGTTCAGGCATCAGTGCAAATCCCGAGAGGGCTTCGTGACGGATTGGCC
Yersinia_pestis_B42003004_2003           CAGTTCAGGCATCAGTGCAAATCCCGAGAGGGCTTCGTGACGGATTGGCC
Yersinia_pestis_CA88_4125_1988           CAGTTCAGGCATCAGTGCAAATCCCGAGAGGGCTTCGTGACGGATTGGCC
Yersinia_pestis_CO92_1992                CAGTTCAGGCATCAGTGCAAATCCCGAGAGGGCTTCGTGACGGATTGGCC
Yersinia_pestis_D106004_2006             CAGTTCAGGCATCAGTGCAAATCCCGAGAGGGCTTCGTGACGGATTGGCC
Yersinia_pestis_D182038_1982             CAGTTCAGGCATCAGTGCAAATCCCGAGAGGGCTTCGTGACGGATTGGCC
Yersinia_pestis_E1979001_1979            CAGTTCAGGCATCAGTGCAAATCCCGAGAGGGCTTCGTGACGGATTGGCC
Yersinia_pestis_F1991016_1991            CAGTTCAGGCATCAGTGCAAATCCCGAGAGGGCTTCGTGACGGATTGGCC
Yersinia_pestis_FV1_2001                 CAGTTCAGGCATCAGTGCAAATCCCGAGAGGGCTTCGTGACGGATTGGCC
Yersinia_pestis_Harbin35_1940            CAGTTCAGGCATCAGTGCAAATCCCGAGAGGGCTTCGTGACGGATTGGCC
Yersinia_pestis_India195_NNNN            CAGTTCAGGCATCAGTGCAAATCCCGAGAGGGCTTCGTGACGGATTGGCC
Yersinia_pestis_IP275_1995               CAGTTCAGGCATCAGTGCAAATCCCGAGAGGGCTTCGTGACGGATTGGCC
Yersinia_pestis_Java_D88_NNNN            CAGTTCAGGCATCAGTGCAAATCCCGAGAGGGCTTCGTGACGGATTGGCC
Yersinia_pestis_K1973002_1973            CAGTTCAGGCATCAGTGCAAATCCCGAGAGGGCTTCGTGACGGATTGGCC
Yersinia_pestis_KIM_10_1968              CAGTTCAGGCATCAGTGCAAATCCCGAGAGGGCTTCGTGACGGATTGGCC
Yersinia_pestis_Kimberly_D17_NNNN        CAGTTCAGGCATCAGTGCAAATCCCGAGAGGGCTTCGTGACGGATTGGCC
Yersinia_pestis_KIM_D27_1_1968           CAGTTCAGGCATCAGTGCAAATCCCGAGAGGGCTTCGTGACGGATTGGCC
Yersinia_pestis_KIM_D27_2_1968           CAGTTCAGGCATCAGTGCAAATCCCGAGAGGGCTTCGTGACGGATTGGCC
Yersinia_pestis_KUMA_D11_NNNN            CAGTTCAGGCATCAGTGCAAATCCCGAGAGGGCTTCGTGACGGATTGGCC
Yersinia_pestis_MG05_1020_2005           CAGTTCAGGCATCAGTGCAAATCCCGAGAGGGCTTCGTGACGGATTGGCC
Yersinia_pestis_Microtus_91001_1970      CAGTTCAGGCATCAGTGCAAATCCCGAGAGGGCTTCGTGACGGATTGGCC
Yersinia_pestis_Nepal516_1967            CAGTTCAGGCATCAGTGCAAATCCCGAGAGGGCTTCGTGACGGATTGGCC
Yersinia_pestis_Pestoides_A_1960         CAGTTCAGGCATCAGTGCAAATCCCGAGAGGGCTTCGTGACGGATTGGCC
Yersinia_pestis_Pestoides_F_NNNN         CAGTTCAGGCATCAGTGCAAATCCCGAGAGGGCTTCGTGACGGATTGGCC
Yersinia_pestis_PEXU2_1966               CAGTTCAGGCATCAGTGCAAATCCCGAGAGGGCTTCGTGACGGATTGGCC
Yersinia_pestis_TS_D5_NNNN               CAGTTCAGGCATCAGTGCAAATCCCGAGAGGGCTTCGTGACGGATTGGCC
Yersinia_pestis_UG05_045_2005            CAGTTCAGGCATCAGTGCAAATCCCGAGAGGGCTTCGTGACGGATTGGCC
Yersinia_pestis_V_6486_NNNN              CAGTTCAGGCATCAGTGCAAATCCCGAGAGGGCTTCGTGACGGATTGGCC
Yersinia_pestis_Z176003_1976             CAGTTCAGGCATCAGTGCAAATCCCGAGAGGGCTTCGTGACGGATTGGCC
Yersinia_pseudotuberculosis_IP31758_1966 CAGTTCAGGCATCAGTGCAAATCCCGAGAGGGCTTCGTGACGGATTGGCC

Yersinia_pestis_1866_NNNN                GCGTGGCAACATGTTCAGGATTACGGTCGTCAAACTCAGTTTCAGCCGTA
Yersinia_pestis_1901b_1983               GCGTGGCAACATGTTCAGGATTACGGTCGTCAAACTCAGTTTCAGCCGTA
Yersinia_pestis_2055_1998                GCGTGGCAACATGTTCAGGATTACGGTCGTCAAACTCAGTTTCAGCCGTA
Yersinia_pestis_2106_2001                GCGTGGCAACATGTTCAGGATTACGGTCGTCAAACTCAGTTTCAGCCGTA
Yersinia_pestis_2772_1984                GCGTGGCAACATGTTCAGGATTACGGTCGTCAAACTCAGTTTCAGCCGTA
Yersinia_pestis_2965_1995                GCGTGGCAACATGTTCAGGATTACGGTCGTCAAACTCAGTTTCAGCCGTA
Yersinia_pestis_3357_1999                GCGTGGCAACATGTTCAGGATTACGGTCGTCAAACTCAGTTTCAGCCGTA
Yersinia_pestis_4139_1995                GCGTGGCAACATGTTCAGGATTACGGTCGTCAAACTCAGTTTCAGCCGTA
Yersinia_pestis_4412_1991                GCGTGGCAACATGTTCAGGATTACGGTCGTCAAACTCAGTTTCAGCCGTA
Yersinia_pestis_4954_1987                GCGTGGCAACATGTTCAGGATTACGGTCGTCAAACTCAGTTTCAGCCGTA
Yersinia_pestis_8607116_NNNN             GCGTGGCAACATGTTCAGGATTACGGTCGTCAAACTCAGTTTCAGCCGTA
Yersinia_pestis_A1122_1939               GCGTGGCAACATGTTCAGGATTACGGTCGTCAAACTCAGTTTCAGCCGTA
Yersinia_pestis_Angola_NNNN              GCGTGGCAACATGTTCAGGATTACGGTCGTCAAACTCAGTTTCAGCCGTA
Yersinia_pestis_Antiqua_1965             GCGTGGCAACATGTTCAGGATTACGGTCGTCAAACTCAGTTTCAGCCGTA
Yersinia_pestis_AS_200900596_2009        GCGTGGCAACATGTTCAGGATTACGGTCGTCAAACTCAGTTTCAGCCGTA
Yersinia_pestis_AS_200901509_2009        GCGTGGCAACATGTTCAGGATTACGGTCGTCAAACTCAGTTTCAGCCGTA
Yersinia_pestis_AS_2509_2004             GCGTGGCAACATGTTCAGGATTACGGTCGTCAAACTCAGTTTCAGCCGTA
Yersinia_pestis_B42003004_2003           GCGTGGCAACATGTTCAGGATTACGGTCGTCAAACTCAGTTTCAGCCGTA
Yersinia_pestis_CA88_4125_1988           GCGTGGCAACATGTTCAGGATTACGGTCGTCAAACTCAGTTTCAGCCGTA
Yersinia_pestis_CO92_1992                GCGTGGCAACATGTTCAGGATTACGGTCGTCAAACTCAGTTTCAGCCGTA
Yersinia_pestis_D106004_2006             GCGTGGCAACATGTTCAGGATTACGGTCGTCAAACTCAGTTTCAGCCGTA
Yersinia_pestis_D182038_1982             GCGTGGCAACATGTTCAGGATTACGGTCGTCAAACTCAGTTTCAGCCGTA
Yersinia_pestis_E1979001_1979            GCGTGGCAACATGTTCAGGATTACGGTCGTCAAACTCAGTTTCAGCCGTA
Yersinia_pestis_F1991016_1991            GCGTGGCAACATGTTCAGGATTACGGTCGTCAAACTCAGTTTCAGCCGTA
Yersinia_pestis_FV1_2001                 GCGTGGCAACATGTTCAGGATTACGGTCGTCAAACTCAGTTTCAGCCGTA
Yersinia_pestis_Harbin35_1940            GCGTGGCAACATGTTCAGGATTACGGTCGTCAAACTCAGTTTCAGCCGTA
Yersinia_pestis_India195_NNNN            GCGTGGCAACATGTTCAGGATTACGGTCGTCAAACTCAGTTTCAGCCGTA
Yersinia_pestis_IP275_1995               GCGTGGCAACATGTTCAGGATTACGGTCGTCAAACTCAGTTTCAGCCGTA
Yersinia_pestis_Java_D88_NNNN            GCGTGGCAACATGTTCAGGATTACGGTCGTCAAACTCAGTTTCAGCCGTA
Yersinia_pestis_K1973002_1973            GCGTGGCAACATGTTCAGGATTACGGTCGTCAAACTCAGTTTCAGCCGTA
Yersinia_pestis_KIM_10_1968              GCGTGGCAACATGTTCAGGATTACGGTCGTCAAACTCAGTTTCAGCCGTA
Yersinia_pestis_Kimberly_D17_NNNN        GCGTGGCAACATGTTCAGGATTACGGTCGTCAAACTCAGTTTCAGCCGTA
Yersinia_pestis_KIM_D27_1_1968           GCGTGGCAACATGTTCAGGATTACGGTCGTCAAACTCAGTTTCAGCCGTA
Yersinia_pestis_KIM_D27_2_1968           GCGTGGCAACATGTTCAGGATTACGGTCGTCAAACTCAGTTTCAGCCGTA
Yersinia_pestis_KUMA_D11_NNNN            GCGTGGCAACATGTTCAGGATTACGGTCGTCAAACTCAGTTTCAGCCGTA
Yersinia_pestis_MG05_1020_2005           GCGTGGCAACATGTTCAGGATTACGGTCGTCAAACTCAGTTTCAGCCGTA
Yersinia_pestis_Microtus_91001_1970      GCGTGGCAACATGTTCAGGATTACGGTCGTCAAACTCAGTTTCAGCCGTA
Yersinia_pestis_Nepal516_1967            GCGTGGCAACATGTTCAGGATTACGGTCGTCAAACTCAGTTTCAGCCGTA
Yersinia_pestis_Pestoides_A_1960         GCGTGGCAACATGTTCAGGATTACGGTCGTCAAACTCAGTTTCAGCCGTA
Yersinia_pestis_Pestoides_F_NNNN         GCGTGGCAACATGTTCAGGATTACGGTCGTCAAACTCAGTTTCAGCCGTA
Yersinia_pestis_PEXU2_1966               GCGTGGCAACATGTTCAGGATTACGGTCGTCAAACTCAGTTTCAGCCGTA
Yersinia_pestis_TS_D5_NNNN               GCGTGGCAACATGTTCAGGATTACGGTCGTCAAACTCAGTTTCAGCCGTA
Yersinia_pestis_UG05_045_2005            GCGTGGCAACATGTTCAGGATTACGGTCGTCAAACTCAGTTTCAGCCGTA
Yersinia_pestis_V_6486_NNNN              GCGTGGCAACATGTTCAGGATTACGGTCGTCAAACTCAGTTTCAGCCGTA
Yersinia_pestis_Z176003_1976             GCGTGGCAACATGTTCAGGATTACGGTCGTCAAACTCAGTTTCAGCCGTA
Yersinia_pseudotuberculosis_IP31758_1966 GCGTGGCAACATGTTCAGGATTACGGTCGTCAAACTCAGTTTCAGCCGTA

Yersinia_pestis_1866_NNNN                TGCCAACGGCGATCTGCCACATTGAGCTGTTTGGCAAACTGAATACTGTT
Yersinia_pestis_1901b_1983               TGCCAACGGCGATCTGCCACATTGAGCTGTTTGGCAAACTGAATACTGTT
Yersinia_pestis_2055_1998                TGCCAACGGCGATCTGCCACATTGAGCTGTTTGGCAAACTGAATACTGTT
Yersinia_pestis_2106_2001                TGCCAACGGCGATCTGCCACATTGAGCTGTTTGGCAAACTGAATACTGTT
Yersinia_pestis_2772_1984                TGCCAACGGCGATCTGCCACATTGAGCTGTTTGGCAAACTGAATACTGTT
Yersinia_pestis_2965_1995                TGCCAACGGCGATCTGCCACATTGAGCTGTTTGGCAAACTGAATACTGTT
Yersinia_pestis_3357_1999                TGCCAACGGCGATCTGCCACATTGAGCTGTTTGGCAAACTGAATACTGTT
Yersinia_pestis_4139_1995                TGCCAACGGCGATCTGCCACATTGAGCTGTTTGGCAAACTGAATACTGTT
Yersinia_pestis_4412_1991                TGCCAACGGCGATCTGCCACATTGAGCTGTTTGGCAAACTGAATACTGTT
Yersinia_pestis_4954_1987                TGCCAACGGCGATCTGCCACATTGAGCTGTTTGGCAAACTGAATACTGTT
Yersinia_pestis_8607116_NNNN             TGCCAACGGCGATCTGCCACATTGAGCTGTTTGGCAAACTGAATACTGTT
Yersinia_pestis_A1122_1939               TGCCAACGGCGATCTGCCACATTGAGCTGTTTGGCAAACTGAATACTGTT
Yersinia_pestis_Angola_NNNN              TGCCAACGGCGATCTGCCACATTGAGCTGTTTGGCAAACTGAATACTGTT
Yersinia_pestis_Antiqua_1965             TGCCAACGGCGATCTGCCACATTGAGCTGTTTGGCAAACTGAATACTGTT
Yersinia_pestis_AS_200900596_2009        TGCCAACGGCGATCTGCCACATTGAGCTGTTTGGCAAACTGAATACTGTT
Yersinia_pestis_AS_200901509_2009        TGCCAACGGCGATCTGCCACATTGAGCTGTTTGGCAAACTGAATACTGTT
Yersinia_pestis_AS_2509_2004             TGCCAACGGCGATCTGCCACATTGAGCTGTTTGGCAAACTGAATACTGTT
Yersinia_pestis_B42003004_2003           TGCCAACGGCGATCTGCCACATTGAGCTGTTTGGCAAACTGAATACTGTT
Yersinia_pestis_CA88_4125_1988           TGCCAACGGCGATCTGCCACATTGAGCTGTTTGGCAAACTGAATACTGTT
Yersinia_pestis_CO92_1992                TGCCAACGGCGATCTGCCACATTGAGCTGTTTGGCAAACTGAATACTGTT
Yersinia_pestis_D106004_2006             TGCCAACGGCGATCTGCCACATTGAGCTGTTTGGCAAACTGAATACTGTT
Yersinia_pestis_D182038_1982             TGCCAACGGCGATCTGCCACATTGAGCTGTTTGGCAAACTGAATACTGTT
Yersinia_pestis_E1979001_1979            TGCCAACGGCGATCTGCCACATTGAGCTGTTTGGCAAACTGAATACTGTT
Yersinia_pestis_F1991016_1991            TGCCAACGGCGATCTGCCACATTGAGCTGTTTGGCAAACTGAATACTGTT
Yersinia_pestis_FV1_2001                 TGCCAACGGCGATCTGCCACATTGAGCTGTTTGGCAAACTGAATACTGTT
Yersinia_pestis_Harbin35_1940            TGCCAACGGCGATCTGCCACATTGAGCTGTTTGGCAAACTGAATACTGTT
Yersinia_pestis_India195_NNNN            TGCCAACGGCGATCTGCCACATTGAGCTGTTTGGCAAACTGAATACTGTT
Yersinia_pestis_IP275_1995               TGCCAACGGCGATCTGCCACATTGAGCTGTTTGGCAAACTGAATACTGTT
Yersinia_pestis_Java_D88_NNNN            TGCCAACGGCGATCTGCCACATTGAGCTGTTTGGCAAACTGAATACTGTT
Yersinia_pestis_K1973002_1973            TGCCAACGGCGATCTGCCACATTGAGCTGTTTGGCAAACTGAATACTGTT
Yersinia_pestis_KIM_10_1968              TGCCAACGGCGATCTGCCACATTGAGCTGTTTGGCAAACTGAATACTGTT
Yersinia_pestis_Kimberly_D17_NNNN        TGCCAACGGCGATCTGCCACATTGAGCTGTTTGGCAAACTGAATACTGTT
Yersinia_pestis_KIM_D27_1_1968           TGCCAACGGCGATCTGCCACATTGAGCTGTTTGGCAAACTGAATACTGTT
Yersinia_pestis_KIM_D27_2_1968           TGCCAACGGCGATCTGCCACATTGAGCTGTTTGGCAAACTGAATACTGTT
Yersinia_pestis_KUMA_D11_NNNN            TGCCAACGGCGATCTGCCACATTGAGCTGTTTGGCAAACTGAATACTGTT
Yersinia_pestis_MG05_1020_2005           TGCCAACGGCGATCTGCCACATTGAGCTGTTTGGCAAACTGAATACTGTT
Yersinia_pestis_Microtus_91001_1970      TGCCAACGGCGATCTGCCACATTGAGCTGTTTGGCAAACTGAATACTGTT
Yersinia_pestis_Nepal516_1967            TGCCAACGGCGATCTGCCACATTGAGCTGTTTGGCAAACTGAATACTGTT
Yersinia_pestis_Pestoides_A_1960         TGCCAACGGCGATCTGCCACATTGAGCTGTTTGGCAAACTGAATACTGTT
Yersinia_pestis_Pestoides_F_NNNN         TGCCAACGGCGATCTGCCACATTGAGCTGTTTGGCAAACTGAATACTGTT
Yersinia_pestis_PEXU2_1966               TGCCAACGGCGATCTGCCACATTGAGCTGTTTGGCAAACTGAATACTGTT
Yersinia_pestis_TS_D5_NNNN               TGCCAACGGCGATCTGCCACATTGAGCTGTTTGGCAAACTGAATACTGTT
Yersinia_pestis_UG05_045_2005            TGCCAACGGCGATCTGCCACATTGAGCTGTTTGGCAAACTGAATACTGTT
Yersinia_pestis_V_6486_NNNN              TGCCAACGGCGATCTGCCACATTGAGCTGTTTGGCAAACTGAATACTGTT
Yersinia_pestis_Z176003_1976             TGCCAACGGCGATCTGCCACATTGAGCTGTTTGGCAAACTGAATACTGTT
Yersinia_pseudotuberculosis_IP31758_1966 TGCCAACGGCGATCTGCCACATTGAGCTGTTTGGCAAACTGAATACTGTT

Yersinia_pestis_1866_NNNN                TTTGTTCATGCCACCATTGGGAATGAGCAGCAGATCGAAGCCTAAACGCC
Yersinia_pestis_1901b_1983               TTTGTTCATGCCACCATTGGGAATGAGCAGCAGATCGAAGCCTAAACGCC
Yersinia_pestis_2055_1998                TTTGTTCATGCCACCATTGGGAATGAGCAGCAGATCGAAGCCTAAACGCC
Yersinia_pestis_2106_2001                TTTGTTCATGCCACCATTGGGAATGAGCAGCAGATCGAAGCCTAAACGCC
Yersinia_pestis_2772_1984                TTTGTTCATGCCACCATTGGGAATGAGCAGCAGATCGAAGCCTAAACGCC
Yersinia_pestis_2965_1995                TTTGTTCATGCCACCATTGGGAATGAGCAGCAGATCGAAGCCTAAACGCC
Yersinia_pestis_3357_1999                TTTGTTCATGCCACCATTGGGAATGAGCAGCAGATCGAAGCCTAAACGCC
Yersinia_pestis_4139_1995                TTTGTTCATGCCACCATTGGGAATGAGCAGCAGATCGAAGCCTAAACGCC
Yersinia_pestis_4412_1991                TTTGTTCATGCCACCATTGGGAATGAGCAGCAGATCGAAGCCTAAACGCC
Yersinia_pestis_4954_1987                TTTGTTCATGCCACCATTGGGAATGAGCAGCAGATCGAAGCCTAAACGCC
Yersinia_pestis_8607116_NNNN             TTTGTTCATGCCACCATTGGGAATGAGCAGCAGATCGAAGCCTAAACGCC
Yersinia_pestis_A1122_1939               TTTGTTCATGCCACCATTGGGAATGAGCAGCAGATCGAAGCCTAAACGCC
Yersinia_pestis_Angola_NNNN              TTTGTTCATGCCACCATTGGGAATGAGCAGCAGATCGAAGCCTAAACGCC
Yersinia_pestis_Antiqua_1965             TTTGTTCATGCCACCATTGGGAATGAGCAGCAGATCGAAGCCTAAACGCC
Yersinia_pestis_AS_200900596_2009        TTTGTTCATGCCACCATTGGGAATGAGCAGCAGATCGAAGCCTAAACGCC
Yersinia_pestis_AS_200901509_2009        TTTGTTCATGCCACCATTGGGAATGAGCAGCAGATCGAAGCCTAAACGCC
Yersinia_pestis_AS_2509_2004             TTTGTTCATGCCACCATTGGGAATGAGCAGCAGATCGAAGCCTAAACGCC
Yersinia_pestis_B42003004_2003           TTTGTTCATGCCACCATTGGGAATGAGCAGCAGATCGAAGCCTAAACGCC
Yersinia_pestis_CA88_4125_1988           TTTGTTCATGCCACCATTGGGAATGAGCAGCAGATCGAAGCCTAAACGCC
Yersinia_pestis_CO92_1992                TTTGTTCATGCCACCATTGGGAATGAGCAGCAGATCGAAGCCTAAACGCC
Yersinia_pestis_D106004_2006             TTTGTTCATGCCACCATTGGGAATGAGCAGCAGATCGAAGCCTAAACGCC
Yersinia_pestis_D182038_1982             TTTGTTCATGCCACCATTGGGAATGAGCAGCAGATCGAAGCCTAAACGCC
Yersinia_pestis_E1979001_1979            TTTGTTCATGCCACCATTGGGAATGAGCAGCAGATCGAAGCCTAAACGCC
Yersinia_pestis_F1991016_1991            TTTGTTCATGCCACCATTGGGAATGAGCAGCAGATCGAAGCCTAAACGCC
Yersinia_pestis_FV1_2001                 TTTGTTCATGCCACCATTGGGAATGAGCAGCAGATCGAAGCCTAAACGCC
Yersinia_pestis_Harbin35_1940            TTTGTTCATGCCACCATTGGGAATGAGCAGCAGATCGAAGCCTAAACGCC
Yersinia_pestis_India195_NNNN            TTTGTTCATGCCACCATTGGGAATGAGCAGCAGATCGAAGCCTAAACGCC
Yersinia_pestis_IP275_1995               TTTGTTCATGCCACCATTGGGAATGAGCAGCAGATCGAAGCCTAAACGCC
Yersinia_pestis_Java_D88_NNNN            TTTGTTCATGCCACCATTGGGAATGAGCAGCAGATCGAAGCCTAAACGCC
Yersinia_pestis_K1973002_1973            TTTGTTCATGCCACCATTGGGAATGAGCAGCAGATCGAAGCCTAAACGCC
Yersinia_pestis_KIM_10_1968              TTTGTTCATGCCACCATTGGGAATGAGCAGCAGATCGAAGCCTAAACGCC
Yersinia_pestis_Kimberly_D17_NNNN        TTTGTTCATGCCACCATTGGGAATGAGCAGCAGATCGAAGCCTAAACGCC
Yersinia_pestis_KIM_D27_1_1968           TTTGTTCATGCCACCATTGGGAATGAGCAGCAGATCGAAGCCTAAACGCC
Yersinia_pestis_KIM_D27_2_1968           TTTGTTCATGCCACCATTGGGAATGAGCAGCAGATCGAAGCCTAAACGCC
Yersinia_pestis_KUMA_D11_NNNN            TTTGTTCATGCCACCATTGGGAATGAGCAGCAGATCGAAGCCTAAACGCC
Yersinia_pestis_MG05_1020_2005           TTTGTTCATGCCACCATTGGGAATGAGCAGCAGATCGAAGCCTAAACGCC
Yersinia_pestis_Microtus_91001_1970      TTTGTTCATGCCACCATTGGGAATGAGCAGCAGATCGAAGCCTAAACGCC
Yersinia_pestis_Nepal516_1967            TTTGTTCATGCCACCATTGGGAATGAGCAGCAGATCGAAGCCTAAACGCC
Yersinia_pestis_Pestoides_A_1960         TTTGTTCATGCCACCATTGGGAATGAGCAGCAGATCGAAGCCTAAACGCC
Yersinia_pestis_Pestoides_F_NNNN         TTTGTTCATGCCACCATTGGGAATGAGCAGCAGATCGAAGCCTAAACGCC
Yersinia_pestis_PEXU2_1966               TTTGTTCATGCCACCATTGGGAATGAGCAGCAGATCGAAGCCTAAACGCC
Yersinia_pestis_TS_D5_NNNN               TTTGTTCATGCCACCATTGGGAATGAGCAGCAGATCGAAGCCTAAACGCC
Yersinia_pestis_UG05_045_2005            TTTGTTCATGCCACCATTGGGAATGAGCAGCAGATCGAAGCCTAAACGCC
Yersinia_pestis_V_6486_NNNN              TTTGTTCATGCCACCATTGGGAATGAGCAGCAGATCGAAGCCTAAACGCC
Yersinia_pestis_Z176003_1976             TTTGTTCATGCCACCATTGGGAATGAGCAGCAGATCGAAGCCTAAACGCC
Yersinia_pseudotuberculosis_IP31758_1966 TTTGTTCATGCCACCATTGGGAATGAGCAGCAGATCGAAGCCTAAACGCC

Yersinia_pestis_1866_NNNN                GTAGCCGCCAAATTAATGCTAGCCGATCAAAAAGGGCCATGAGCCGGCCT
Yersinia_pestis_1901b_1983               GTAGCCGCCAAATTAATGCTAGCCGATCAAAAAGGGCCATGAGCCGGCCT
Yersinia_pestis_2055_1998                GTAGCCGCCAAATTAATGCTAGCCGATCAAAAAGGGCCATGAGCCGGCCT
Yersinia_pestis_2106_2001                GTAGCCGCCAAATTAATGCTAGCCGATCAAAAAGGGCCATGAGCCGGCCT
Yersinia_pestis_2772_1984                GTAGCCGCCAAATTAATGCTAGCCGATCAAAAAGGGCCATGAGCCGGCCT
Yersinia_pestis_2965_1995                GTAGCCGCCAAATTAATGCTAGCCGATCAAAAAGGGCCATGAGCCGGCCT
Yersinia_pestis_3357_1999                GTAGCCGCCAAATTAATGCTAGCCGATCAAAAAGGGCCATGAGCCGGCCT
Yersinia_pestis_4139_1995                GTAGCCGCCAAATTAATGCTAGCCGATCAAAAAGGGCCATGAGCCGGCCT
Yersinia_pestis_4412_1991                GTAGCCGCCAAATTAATGCTAGCCGATCAAAAAGGGCCATGAGCCGGCCT
Yersinia_pestis_4954_1987                GTAGCCGCCAAATTAATGCTAGCCGATCAAAAAGGGCCATGAGCCGGCCT
Yersinia_pestis_8607116_NNNN             GTAGCCGCCAAATTAATGCTAGCCGATCAAAAAGGGCCATGAGCCGGCCT
Yersinia_pestis_A1122_1939               GTAGCCGCCAAATTAATGCTAGCCGATCAAAAAGGGCCATGAGCCGGCCT
Yersinia_pestis_Angola_NNNN              GTAGCCGCCAAATTAATGCTAGCCGATCAAAAAGGGCCATGAGCCGGCCT
Yersinia_pestis_Antiqua_1965             GTAGCCGCCAAATTAATGCTAGCCGATCAAAAAGGGCCATGAGCCGGCCT
Yersinia_pestis_AS_200900596_2009        GTAGCCGCCAAATTAATGCTAGCCGATCAAAAAGGGCCATGAGCCGGCCT
Yersinia_pestis_AS_200901509_2009        GTAGCCGCCAAATTAATGCTAGCCGATCAAAAAGGGCCATGAGCCGGCCT
Yersinia_pestis_AS_2509_2004             GTAGCCGCCAAATTAATGCTAGCCGATCAAAAAGGGCCATGAGCCGGCCT
Yersinia_pestis_B42003004_2003           GTAGCCGCCAAATTAATGCTAGCCGATCAAAAAGGGCCATGAGCCGGCCT
Yersinia_pestis_CA88_4125_1988           GTAGCCGCCAAATTAATGCTAGCCGATCAAAAAGGGCCATGAGCCGGCCT
Yersinia_pestis_CO92_1992                GTAGCCGCCAAATTAATGCTAGCCGATCAAAAAGGGCCATGAGCCGGCCT
Yersinia_pestis_D106004_2006             GTAGCCGCCAAATTAATGCTAGCCGATCAAAAAGGGCCATGAGCCGGCCT
Yersinia_pestis_D182038_1982             GTAGCCGCCAAATTAATGCTAGCCGATCAAAAAGGGCCATGAGCCGGCCT
Yersinia_pestis_E1979001_1979            GTAGCCGCCAAATTAATGCTAGCCGATCAAAAAGGGCCATGAGCCGGCCT
Yersinia_pestis_F1991016_1991            GTAGCCGCCAAATTAATGCTAGCCGATCAAAAAGGGCCATGAGCCGGCCT
Yersinia_pestis_FV1_2001                 GTAGCCGCCAAATTAATGCTAGCCGATCAAAAAGGGCCATGAGCCGGCCT
Yersinia_pestis_Harbin35_1940            GTAGCCGCCAAATTAATGCTAGCCGATCAAAAAGGGCCATGAGCCGGCCT
Yersinia_pestis_India195_NNNN            GTAGCCGCCAAATTAATGCTAGCCGATCAAAAAGGGCCATGAGCCGGCCT
Yersinia_pestis_IP275_1995               GTAGCCGCCAAATTAATGCTAGCCGATCAAAAAGGGCCATGAGCCGGCCT
Yersinia_pestis_Java_D88_NNNN            GTAGCCGCCAAATTAATGCTAGCCGATCAAAAAGGGCCATGAGCCGGCCT
Yersinia_pestis_K1973002_1973            GTAGCCGCCAAATTAATGCTAGCCGATCAAAAAGGGCCATGAGCCGGCCT
Yersinia_pestis_KIM_10_1968              GTAGCCGCCAAATTAATGCTAGCCGATCAAAAAGGGCCATGAGCCGGCCT
Yersinia_pestis_Kimberly_D17_NNNN        GTAGCCGCCAAATTAATGCTAGCCGATCAAAAAGGGCCATGAGCCGGCCT
Yersinia_pestis_KIM_D27_1_1968           GTAGCCGCCAAATTAATGCTAGCCGATCAAAAAGGGCCATGAGCCGGCCT
Yersinia_pestis_KIM_D27_2_1968           GTAGCCGCCAAATTAATGCTAGCCGATCAAAAAGGGCCATGAGCCGGCCT
Yersinia_pestis_KUMA_D11_NNNN            GTAGCCGCCAAATTAATGCTAGCCGATCAAAAAGGGCCATGAGCCGGCCT
Yersinia_pestis_MG05_1020_2005           GTAGCCGCCAAATTAATGCTAGCCGATCAAAAAGGGCCATGAGCCGGCCT
Yersinia_pestis_Microtus_91001_1970      GTAGCCGCCAAATTAATGCTAGCCGATCAAAAAGGGCCATGAGCCGGCCT
Yersinia_pestis_Nepal516_1967            GTAGCCGCCAAATTAATGCTAGCCGATCAAAAAGGGCCATGAGCCGGCCT
Yersinia_pestis_Pestoides_A_1960         GTAGCCGCCAAATTAATGCTAGCCGATCAAAAAGGGCCATGAGCCGGCCT
Yersinia_pestis_Pestoides_F_NNNN         GTAGCCGCCAAATTAATGCTAGCCGATCAAAAAGGGCCATGAGCCGGCCT
Yersinia_pestis_PEXU2_1966               GTAGCCGCCAAATTAATGCTAGCCGATCAAAAAGGGCCATGAGCCGGCCT
Yersinia_pestis_TS_D5_NNNN               GTAGCCGCCAAATTAATGCTAGCCGATCAAAAAGGGCCATGAGCCGGCCT
Yersinia_pestis_UG05_045_2005            GTAGCCGCCAAATTAATGCTAGCCGATCAAAAAGGGCCATGAGCCGGCCT
Yersinia_pestis_V_6486_NNNN              GTAGCCGCCAAATTAATGCTAGCCGATCAAAAAGGGCCATGAGCCGGCCT
Yersinia_pestis_Z176003_1976             GTAGCCGCCAAATTAATGCTAGCCGATCAAAAAGGGCCATGAGCCGGCCT
Yersinia_pseudotuberculosis_IP31758_1966 GTAGCCGCCAAATTAATGCTAGCCGATCAAAAAGGGCCATGAGCCGGCCT

Yersinia_pestis_1866_NNNN                GGCCGCTGGTTTCTCTCACATTGTTTGCTGTAAACATAAGTGTGGACCGC
Yersinia_pestis_1901b_1983               GGCCGCTGGTTTCTCTCACATTGTTTGCTGTAAACATAAGTGTGGACCGC
Yersinia_pestis_2055_1998                GGCCGCTGGTTTCTCTCACATTGTTTGCTGTAAACATAAGTGTGGACCGC
Yersinia_pestis_2106_2001                GGCCGCTGGTTTCTCTCACATTGTTTGCTGTAAACATAAGTGTGGACCGC
Yersinia_pestis_2772_1984                GGCCGCTGGTTTCTCTCACATTGTTTGCTGTAAACATAAGTGTGGACCGC
Yersinia_pestis_2965_1995                GGCCGCTGGTTTCTCTCACATTGTTTGCTGTAAACATAAGTGTGGACCGC
Yersinia_pestis_3357_1999                GGCCGCTGGTTTCTCTCACATTGTTTGCTGTAAACATAAGTGTGGACCGC
Yersinia_pestis_4139_1995                GGCCGCTGGTTTCTCTCACATTGTTTGCTGTAAACATAAGTGTGGACCGC
Yersinia_pestis_4412_1991                GGCCGCTGGTTTCTCTCACATTGTTTGCTGTAAACATAAGTGTGGACCGC
Yersinia_pestis_4954_1987                GGCCGCTGGTTTCTCTCACATTGTTTGCTGTAAACATAAGTGTGGACCGC
Yersinia_pestis_8607116_NNNN             GGCCGCTGGTTTCTCTCACATTGTTTGCTGTAAACATAAGTGTGGACCGC
Yersinia_pestis_A1122_1939               GGCCGCTGGTTTCTCTCACATTGTTTGCTGTAAACATAAGTGTGGACCGC
Yersinia_pestis_Angola_NNNN              GGCCGCTGGTTTCTCTCACATTGTTTGCTGTAAACATAAGTGTGGACCGC
Yersinia_pestis_Antiqua_1965             GGCCGCTGGTTTCTCTCACATTGTTTGCTGTAAACATAAGTGTGGACCGC
Yersinia_pestis_AS_200900596_2009        GGCCGCTGGTTTCTCTCACATTGTTTGCTGTAAACATAAGTGTGGACCGC
Yersinia_pestis_AS_200901509_2009        GGCCGCTGGTTTCTCTCACATTGTTTGCTGTAAACATAAGTGTGGACCGC
Yersinia_pestis_AS_2509_2004             GGCCGCTGGTTTCTCTCACATTGTTTGCTGTAAACATAAGTGTGGACCGC
Yersinia_pestis_B42003004_2003           GGCCGCTGGTTTCTCTCACATTGTTTGCTGTAAACATAAGTGTGGACCGC
Yersinia_pestis_CA88_4125_1988           GGCCGCTGGTTTCTCTCACATTGTTTGCTGTAAACATAAGTGTGGACCGC
Yersinia_pestis_CO92_1992                GGCCGCTGGTTTCTCTCACATTGTTTGCTGTAAACATAAGTGTGGACCGC
Yersinia_pestis_D106004_2006             GGCCGCTGGTTTCTCTCACATTGTTTGCTGTAAACATAAGTGTGGACCGC
Yersinia_pestis_D182038_1982             GGCCGCTGGTTTCTCTCACATTGTTTGCTGTAAACATAAGTGTGGACCGC
Yersinia_pestis_E1979001_1979            GGCCGCTGGTTTCTCTCACATTGTTTGCTGTAAACATAAGTGTGGACCGC
Yersinia_pestis_F1991016_1991            GGCCGCTGGTTTCTCTCACATTGTTTGCTGTAAACATAAGTGTGGACCGC
Yersinia_pestis_FV1_2001                 GGCCGCTGGTTTCTCTCACATTGTTTGCTGTAAACATAAGTGTGGACCGC
Yersinia_pestis_Harbin35_1940            GGCCGCTGGTTTCTCTCACATTGTTTGCTGTAAACATAAGTGTGGACCGC
Yersinia_pestis_India195_NNNN            GGCCGCTGGTTTCTCTCACATTGTTTGCTGTAAACATAAGTGTGGACCGC
Yersinia_pestis_IP275_1995               GGCCGCTGGTTTCTCTCACATTGTTTGCTGTAAACATAAGTGTGGACCGC
Yersinia_pestis_Java_D88_NNNN            GGCCGCTGGTTTCTCTCACATTGTTTGCTGTAAACATAAGTGTGGACCGC
Yersinia_pestis_K1973002_1973            GGCCGCTGGTTTCTCTCACATTGTTTGCTGTAAACATAAGTGTGGACCGC
Yersinia_pestis_KIM_10_1968              GGCCGCTGGTTTCTCTCACATTGTTTGCTGTAAACATAAGTGTGGACCGC
Yersinia_pestis_Kimberly_D17_NNNN        GGCCGCTGGTTTCTCTCACATTGTTTGCTGTAAACATAAGTGTGGACCGC
Yersinia_pestis_KIM_D27_1_1968           GGCCGCTGGTTTCTCTCACATTGTTTGCTGTAAACATAAGTGTGGACCGC
Yersinia_pestis_KIM_D27_2_1968           GGCCGCTGGTTTCTCTCACATTGTTTGCTGTAAACATAAGTGTGGACCGC
Yersinia_pestis_KUMA_D11_NNNN            GGCCGCTGGTTTCTCTCACATTGTTTGCTGTAAACATAAGTGTGGACCGC
Yersinia_pestis_MG05_1020_2005           GGCCGCTGGTTTCTCTCACATTGTTTGCTGTAAACATAAGTGTGGACCGC
Yersinia_pestis_Microtus_91001_1970      GGCCGCTGGTTTCTCTCACATTGTTTGCTGTAAACATAAGTGTGGACCGC
Yersinia_pestis_Nepal516_1967            GGCCGCTGGTTTCTCTCACATTGTTTGCTGTAAACATAAGTGTGGACCGC
Yersinia_pestis_Pestoides_A_1960         GGCCGCTGGTTTCTCTCACATTGTTTGCTGTAAACATAAGTGTGGACCGC
Yersinia_pestis_Pestoides_F_NNNN         GGCCGCTGGTTTCTCTCACATTGTTTGCTGTAAACATAAGTGTGGACCGC
Yersinia_pestis_PEXU2_1966               GGCCGCTGGTTTCTCTCACATTGTTTGCTGTAAACATAAGTGTGGACCGC
Yersinia_pestis_TS_D5_NNNN               GGCCGCTGGTTTCTCTCACATTGTTTGCTGTAAACATAAGTGTGGACCGC
Yersinia_pestis_UG05_045_2005            GGCCGCTGGTTTCTCTCACATTGTTTGCTGTAAACATAAGTGTGGACCGC
Yersinia_pestis_V_6486_NNNN              GGCCGCTGGTTTCTCTCACATTGTTTGCTGTAAACATAAGTGTGGACCGC
Yersinia_pestis_Z176003_1976             GGCCGCTGGTTTCTCTCACATTGTTTGCTGTAAACATAAGTGTGGACCGC
Yersinia_pseudotuberculosis_IP31758_1966 GGCCGCGGGTTTCTCTCACATTGTTTGCTGTAAACATAAGTGTGGACCGC

Yersinia_pestis_1866_NNNN                ACTGACATCAGGATTACGTGCCAGCACGGATTGATTATATTTATTCGCTA
Yersinia_pestis_1901b_1983               ACTGACATCAGGATTACGTGCCAGCACGGATTGATTATATTTATTCGCTA
Yersinia_pestis_2055_1998                ACTGACATCAGGATTACGTGCCAGCACGGATTGATTATATTTATTCGCTA
Yersinia_pestis_2106_2001                ACTGACATCAGGATTACGTGCCAGCACGGATTGATTATATTTATTCGCTA
Yersinia_pestis_2772_1984                ACTGACATCAGGATTACGTGCCAGCACGGATTGATTATATTTATTCGCTA
Yersinia_pestis_2965_1995                ACTGACATCAGGATTACGTGCCAGCACGGATTGATTATATTTATTCGCTA
Yersinia_pestis_3357_1999                ACTGACATCAGGATTACGTGCCAGCACGGATTGATTATATTTATTCGCTA
Yersinia_pestis_4139_1995                ACTGACATCAGGATTACGTGCCAGCACGGATTGATTATATTTATTCGCTA
Yersinia_pestis_4412_1991                ACTGACATCAGGATTACGTGCCAGCACGGATTGATTATATTTATTCGCTA
Yersinia_pestis_4954_1987                ACTGACATCAGGATTACGTGCCAGCACGGATTGATTATATTTATTCGCTA
Yersinia_pestis_8607116_NNNN             ACTGACATCAGGATTACGTGCCAGCACGGATTGATTATATTTATTCGCTA
Yersinia_pestis_A1122_1939               ACTGACATCAGGATTACGTGCCAGCACGGATTGATTATATTTATTCGCTA
Yersinia_pestis_Angola_NNNN              ACTGACATCAGGATTACGTGCCAGCACGGATTGATTATATTTATTCGCTA
Yersinia_pestis_Antiqua_1965             ACTGACATCAGGATTACGTGCCAGCACGGATTGATTATATTTATTCGCTA
Yersinia_pestis_AS_200900596_2009        ACTGACATCAGGATTACGTGCCAGCACGGATTGATTATATTTATTCGCTA
Yersinia_pestis_AS_200901509_2009        ACTGACATCAGGATTACGTGCCAGCACGGATTGATTATATTTATTCGCTA
Yersinia_pestis_AS_2509_2004             ACTGACATCAGGATTACGTGCCAGCACGGATTGATTATATTTATTCGCTA
Yersinia_pestis_B42003004_2003           ACTGACATCAGGATTACGTGCCAGCACGGATTGATTATATTTATTCGCTA
Yersinia_pestis_CA88_4125_1988           ACTGACATCAGGATTACGTGCCAGCACGGATTGATTATATTTATTCGCTA
Yersinia_pestis_CO92_1992                ACTGACATCAGGATTACGTGCCAGCACGGATTGATTATATTTATTCGCTA
Yersinia_pestis_D106004_2006             ACTGACATCAGGATTACGTGCCAGCACGGATTGATTATATTTATTCGCTA
Yersinia_pestis_D182038_1982             ACTGACATCAGGATTACGTGCCAGCACGGATTGATTATATTTATTCGCTA
Yersinia_pestis_E1979001_1979            ACTGACATCAGGATTACGTGCCAGCACGGATTGATTATATTTATTCGCTA
Yersinia_pestis_F1991016_1991            ACTGACATCAGGATTACGTGCCAGCACGGATTGATTATATTTATTCGCTA
Yersinia_pestis_FV1_2001                 ACTGACATCAGGATTACGTGCCAGCACGGATTGATTATATTTATTCGCTA
Yersinia_pestis_Harbin35_1940            ACTGACATCAGGATTACGTGCCAGCACGGATTGATTATATTTATTCGCTA
Yersinia_pestis_India195_NNNN            ACTGACATCAGGATTACGTGCCAGCACGGATTGATTATATTTATTCGCTA
Yersinia_pestis_IP275_1995               ACTGACATCAGGATTACGTGCCAGCACGGATTGATTATATTTATTCGCTA
Yersinia_pestis_Java_D88_NNNN            ACTGACATCAGGATTACGTGCCAGCACGGATTGATTATATTTATTCGCTA
Yersinia_pestis_K1973002_1973            ACTGACATCAGGATTACGTGCCAGCACGGATTGATTATATTTATTCGCTA
Yersinia_pestis_KIM_10_1968              ACTGACATCAGGATTACGTGCCAGCACGGATTGATTATATTTATTCGCTA
Yersinia_pestis_Kimberly_D17_NNNN        ACTGACATCAGGATTACGTGCCAGCACGGATTGATTATATTTATTCGCTA
Yersinia_pestis_KIM_D27_1_1968           ACTGACATCAGGATTACGTGCCAGCACGGATTGATTATATTTATTCGCTA
Yersinia_pestis_KIM_D27_2_1968           ACTGACATCAGGATTACGTGCCAGCACGGATTGATTATATTTATTCGCTA
Yersinia_pestis_KUMA_D11_NNNN            ACTGACATCAGGATTACGTGCCAGCACGGATTGATTATATTTATTCGCTA
Yersinia_pestis_MG05_1020_2005           ACTGACATCAGGATTACGTGCCAGCACGGATTGATTATATTTATTCGCTA
Yersinia_pestis_Microtus_91001_1970      ACTGACATCAGGATTACGTGCCAGCACGGATTGATTATATTTATTCGCTA
Yersinia_pestis_Nepal516_1967            ACTGACATCAGGATTACGTGCCAGCACGGATTGATTATATTTATTCGCTA
Yersinia_pestis_Pestoides_A_1960         ACTGACATCAGGATTACGTGCCAGCACGGATTGATTATATTTATTCGCTA
Yersinia_pestis_Pestoides_F_NNNN         ACTGACATCAGGATTACGTGCCAGCACGGATTGATTATATTTATTCGCTA
Yersinia_pestis_PEXU2_1966               ACTGACATCAGGATTACGTGCCAGCACGGATTGATTATATTTATTCGCTA
Yersinia_pestis_TS_D5_NNNN               ACTGACATCAGGATTACGTGCCAGCACGGATTGATTATATTTATTCGCTA
Yersinia_pestis_UG05_045_2005            ACTGACATCAGGATTACGTGCCAGCACGGATTGATTATATTTATTCGCTA
Yersinia_pestis_V_6486_NNNN              ACTGACATCAGGATTACGTGCCAGCACGGATTGATTATATTTATTCGCTA
Yersinia_pestis_Z176003_1976             ACTGACATCAGGATTACGTGCCAGCACGGATTGATTATATTTATTCGCTA
Yersinia_pseudotuberculosis_IP31758_1966 ACTGACATCAGGATTACGTGCCAGCACGGATTGATTATATTTATTCGCTA

Yersinia_pestis_1866_NNNN                ATACGTGGATTTCTGCTGCTGGCCAACGTTGTTTCAGCGCATGTAATAGC
Yersinia_pestis_1901b_1983               ATACGTGGATTTCTGCTGCTGGCCAACGTTGTTTCAGCGCATGTAATAGC
Yersinia_pestis_2055_1998                ATACGTGGATTTCTGCTGCTGGCCAACGTTGTTTCAGCGCATGTAATAGC
Yersinia_pestis_2106_2001                ATACGTGGATTTCTGCTGCTGGCCAACGTTGTTTCAGCGCATGTAATAGC
Yersinia_pestis_2772_1984                ATACGTGGATTTCTGCTGCTGGCCAACGTTGTTTCAGCGCATGTAATAGC
Yersinia_pestis_2965_1995                ATACGTGGATTTCTGCTGCTGGCCAACGTTGTTTCAGCGCATGTAATAGC
Yersinia_pestis_3357_1999                ATACGTGGATTTCTGCTGCTGGCCAACGTTGTTTCAGCGCATGTAATAGC
Yersinia_pestis_4139_1995                ATACGTGGATTTCTGCTGCTGGCCAACGTTGTTTCAGCGCATGTAATAGC
Yersinia_pestis_4412_1991                ATACGTGGATTTCTGCTGCTGGCCAACGTTGTTTCAGCGCATGTAATAGC
Yersinia_pestis_4954_1987                ATACGTGGATTTCTGCTGCTGGCCAACGTTGTTTCAGCGCATGTAATAGC
Yersinia_pestis_8607116_NNNN             ATACGTGGATTTCTGCTGCTGGCCAACGTTGTTTCAGCGCATGTAATAGC
Yersinia_pestis_A1122_1939               ATACGTGGATTTCTGCTGCTGGCCAACGTTGTTTCAGCGCATGTAATAGC
Yersinia_pestis_Angola_NNNN              ATACGTGGATTTCTGCTGCTGGCCAACGTTGTTTCAGCGCATGTAATAGC
Yersinia_pestis_Antiqua_1965             ATACGTGGATTTCTGCTGCTGGCCAACGTTGTTTCAGCGCATGTAATAGC
Yersinia_pestis_AS_200900596_2009        ATACGTGGATTTCTGCTGCTGGCCAACGTTGTTTCAGCGCATGTAATAGC
Yersinia_pestis_AS_200901509_2009        ATACGTGGATTTCTGCTGCTGGCCAACGTTGTTTCAGCGCATGTAATAGC
Yersinia_pestis_AS_2509_2004             ATACGTGGATTTCTGCTGCTGGCCAACGTTGTTTCAGCGCATGTAATAGC
Yersinia_pestis_B42003004_2003           ATACGTGGATTTCTGCTGCTGGCCAACGTTGTTTCAGCGCATGTAATAGC
Yersinia_pestis_CA88_4125_1988           ATACGTGGATTTCTGCTGCTGGCCAACGTTGTTTCAGCGCATGTAATAGC
Yersinia_pestis_CO92_1992                ATACGTGGATTTCTGCTGCTGGCCAACGTTGTTTCAGCGCATGTAATAGC
Yersinia_pestis_D106004_2006             ATACGTGGATTTCTGCTGCTGGCCAACGTTGTTTCAGCGCATGTAATAGC
Yersinia_pestis_D182038_1982             ATACGTGGATTTCTGCTGCTGGCCAACGTTGTTTCAGCGCATGTAATAGC
Yersinia_pestis_E1979001_1979            ATACGTGGATTTCTGCTGCTGGCCAACGTTGTTTCAGCGCATGTAATAGC
Yersinia_pestis_F1991016_1991            ATACGTGGATTTCTGCTGCTGGCCAACGTTGTTTCAGCGCATGTAATAGC
Yersinia_pestis_FV1_2001                 ATACGTGGATTTCTGCTGCTGGCCAACGTTGTTTCAGCGCATGTAATAGC
Yersinia_pestis_Harbin35_1940            ATACGTGGATTTCTGCTGCTGGCCAACGTTGTTTCAGCGCATGTAATAGC
Yersinia_pestis_India195_NNNN            ATACGTGGATTTCTGCTGCTGGCCAACGTTGTTTCAGCGCATGTAATAGC
Yersinia_pestis_IP275_1995               ATACGTGGATTTCTGCTGCTGGCCAACGTTGTTTCAGCGCATGTAATAGC
Yersinia_pestis_Java_D88_NNNN            ATACGTGGATTTCTGCTGCTGGCCAACGTTGTTTCAGCGCATGTAATAGC
Yersinia_pestis_K1973002_1973            ATACGTGGATTTCTGCTGCTGGCCAACGTTGTTTCAGCGCATGTAATAGC
Yersinia_pestis_KIM_10_1968              ATACGTGGATTTCTGCTGCTGGCCAACGTTGTTTCAGCGCATGTAATAGC
Yersinia_pestis_Kimberly_D17_NNNN        ATACGTGGATTTCTGCTGCTGGCCAACGTTGTTTCAGCGCATGTAATAGC
Yersinia_pestis_KIM_D27_1_1968           ATACGTGGATTTCTGCTGCTGGCCAACGTTGTTTCAGCGCATGTAATAGC
Yersinia_pestis_KIM_D27_2_1968           ATACGTGGATTTCTGCTGCTGGCCAACGTTGTTTCAGCGCATGTAATAGC
Yersinia_pestis_KUMA_D11_NNNN            ATACGTGGATTTCTGCTGCTGGCCAACGTTGTTTCAGCGCATGTAATAGC
Yersinia_pestis_MG05_1020_2005           ATACGTGGATTTCTGCTGCTGGCCAACGTTGTTTCAGCGCATGTAATAGC
Yersinia_pestis_Microtus_91001_1970      ATACGTGGATTT--------------CGTTGTTTCAGCGCATGTAATAGC
Yersinia_pestis_Nepal516_1967            ATACGTGGATTTCTGCTGCTGGCCAACGTTGTTTCAGCGCATGTAATAGC
Yersinia_pestis_Pestoides_A_1960         ATACGTGGATTT--------------CGTTGTTTCAGCGCATGTAATAGC
Yersinia_pestis_Pestoides_F_NNNN         ATACGTGGATTTCTGCTGCTGGCCAACGTTGTTTCAGCGCATGTAATAGC
Yersinia_pestis_PEXU2_1966               ATACGTGGATTTCTGCTGCTGGCCAACGTTGTTTCAGCGCATGTAATAGC
Yersinia_pestis_TS_D5_NNNN               ATACGTGGATTTCTGCTGCTGGCCAACGTTGTTTCAGCGCATGTAATAGC
Yersinia_pestis_UG05_045_2005            ATACGTGGATTTCTGCTGCTGGCCAACGTTGTTTCAGCGCATGTAATAGC
Yersinia_pestis_V_6486_NNNN              ATACGTGGATTTCTGCTGCTGGCCAACGTTGTTTCAGCGCATGTAATAGC
Yersinia_pestis_Z176003_1976             ATACGTGGATTTCTGCTGCTGGCCAACGTTGTTTCAGCGCATGTAATAGC
Yersinia_pseudotuberculosis_IP31758_1966 ATACGTGGATTTCTGCTGCTGGCCAACGTTGTTTCAGCGCATGTAATAGC

Yersinia_pestis_1866_NNNN                GCCGTGGTACAAACCATATCGCCGAGAAAATCAATTCGGATCACCAAGAT
Yersinia_pestis_1901b_1983               GCCGTGGTACAAACCATATCGCCGAGAAAATCAATTCGGATCACCAAGAT
Yersinia_pestis_2055_1998                GCCGTGGTACAAACCATATCGCCGAGAAAATCAATTCGGATCACCAAGAT
Yersinia_pestis_2106_2001                GCCGTGGTACAAACCATATCGCCGAGAAAATCAATTCGGATCACCAAGAT
Yersinia_pestis_2772_1984                GCCGTGGTACAAACCATATCGCCGAGAAAATCAATTCGGATCACCAAGAT
Yersinia_pestis_2965_1995                GCCGTGGTACAAACCATATCGCCGAGAAAATCAATTCGGATCACCAAGAT
Yersinia_pestis_3357_1999                GCCGTGGTACAAACCATATCGCCGAGAAAATCAATTCGGATCACCAAGAT
Yersinia_pestis_4139_1995                GCCGTGGTACAAACCATATCGCCGAGAAAATCAATTCGGATCACCAAGAT
Yersinia_pestis_4412_1991                GCCGTGGTACAAACCATATCGCCGAGAAAATCAATTCGGATCACCAAGAT
Yersinia_pestis_4954_1987                GCCGTGGTACAAACCATATCGCCGAGAAAATCAATTCGGATCACCAAGAT
Yersinia_pestis_8607116_NNNN             GCCGTGGTACAAACCATATCGCCGAGAAAATCAATTCGGATCACCAAGAT
Yersinia_pestis_A1122_1939               GCCGTGGTACAAACCATATCGCCGAGAAAATCAATTCGGATCACCAAGAT
Yersinia_pestis_Angola_NNNN              GCCGTGGTACAAACCATATCGCCGAGAAAATCAATTCGGATCACCAAGAT
Yersinia_pestis_Antiqua_1965             GCCGTGGTACAAACCATATCGCCGAGAAAATCAATTCGGATCACCAAGAT
Yersinia_pestis_AS_200900596_2009        GCCGTGGTACAAACCATATCGCCGAGAAAATCAATTCGGATCACCAAGAT
Yersinia_pestis_AS_200901509_2009        GCCGTGGTACAAACCATATCGCCGAGAAAATCAATTCGGATCACCAAGAT
Yersinia_pestis_AS_2509_2004             GCCGTGGTACAAACCATATCGCCGAGAAAATCAATTCGGATCACCAAGAT
Yersinia_pestis_B42003004_2003           GCCGTGGTACAAACCATATCGCCGAGAAAATCAATTCGGATCACCAAGAT
Yersinia_pestis_CA88_4125_1988           GCCGTGGTACAAACCATATCGCCGAGAAAATCAATTCGGATCACCAAGAT
Yersinia_pestis_CO92_1992                GCCGTGGTACAAACCATATCGCCGAGAAAATCAATTCGGATCACCAAGAT
Yersinia_pestis_D106004_2006             GCCGTGGTACAAACCATATCGCCGAGAAAATCAATTCGGATCACCAAGAT
Yersinia_pestis_D182038_1982             GCCGTGGTACAAACCATATCGCCGAGAAAATCAATTCGGATCACCAAGAT
Yersinia_pestis_E1979001_1979            GCCGTGGTACAAACCATATCGCCGAGAAAATCAATTCGGATCACCAAGAT
Yersinia_pestis_F1991016_1991            GCCGTGGTACAAACCATATCGCCGAGAAAATCAATTCGGATCACCAAGAT
Yersinia_pestis_FV1_2001                 GCCGTGGTACAAACCATATCGCCGAGAAAATCAATTCGGATCACCAAGAT
Yersinia_pestis_Harbin35_1940            GCCGTGGTACAAACCATATCGCCGAGAAAATCAATTCGGATCACCAAGAT
Yersinia_pestis_India195_NNNN            GCCGTGGTACAAACCATATCGCCGAGAAAATCAATTCGGATCACCAAGAT
Yersinia_pestis_IP275_1995               GCCGTGGTACAAACCATATCGCCGAGAAAATCAATTCGGATCACCAAGAT
Yersinia_pestis_Java_D88_NNNN            GCCGTGGTACAAACCATATCGCCGAGAAAATCAATTCGGATCACCAAGAT
Yersinia_pestis_K1973002_1973            GCCGTGGTACAAACCATATCGCCGAGAAAATCAATTCGGATCACCAAGAT
Yersinia_pestis_KIM_10_1968              GCCGTGGTACAAACCATATCGCCGAGAAAATCAATTCGGATCACCAAGAT
Yersinia_pestis_Kimberly_D17_NNNN        GCCGTGGTACAAACCATATCGCCGAGAAAATCAATTCGGATCACCAAGAT
Yersinia_pestis_KIM_D27_1_1968           GCCGTGGTACAAACCATATCGCCGAGAAAATCAATTCGGATCACCAAGAT
Yersinia_pestis_KIM_D27_2_1968           GCCGTGGTACAAACCATATCGCCGAGAAAATCAATTCGGATCACCAAGAT
Yersinia_pestis_KUMA_D11_NNNN            GCCGTGGTACAAACCATATCGCCGAGAAAATCAATTCGGATCACCAAGAT
Yersinia_pestis_MG05_1020_2005           GCCGTGGTACAAACCATATCGCCGAGAAAATCAATTCGGATCACCAAGAT
Yersinia_pestis_Microtus_91001_1970      GCCGTGGTACAAACCATATCGCCGAGAAAATCAATTCGGATCACCAAGAT
Yersinia_pestis_Nepal516_1967            GCCGTGGTACAAACCATATCGCCGAGAAAATCAATTCGGATCACCAAGAT
Yersinia_pestis_Pestoides_A_1960         GCCGTGGTACAAACCATATCGCCGAGAAAATCAATTCGGATCACCAAGAT
Yersinia_pestis_Pestoides_F_NNNN         GCCGTGGTACAAACCATATCGCCGAGAAAATCAATTCGGATCACCAAGAT
Yersinia_pestis_PEXU2_1966               GCCGTGGTACAAACCATATCGCCGAGAAAATCAATTCGGATCACCAAGAT
Yersinia_pestis_TS_D5_NNNN               GCCGTGGTACAAACCATATCGCCGAGAAAATCAATTCGGATCACCAAGAT
Yersinia_pestis_UG05_045_2005            GCCGTGGTACAAACCATATCGCCGAGAAAATCAATTCGGATCACCAAGAT
Yersinia_pestis_V_6486_NNNN              GCCGTGGTACAAACCATATCGCCGAGAAAATCAATTCGGATCACCAAGAT
Yersinia_pestis_Z176003_1976             GCCGTGGTACAAACCATATCGCCGAGAAAATCAATTCGGATCACCAAGAT
Yersinia_pseudotuberculosis_IP31758_1966 GCCGTGGTACAAACCATATCGCCGAGAAAATCAATTCGGATCACCAAGAT

Yersinia_pestis_1866_NNNN                GCGCTGCATTTAAGTCCATTCACATTAATTGCTTCAGGGCTTAATTAAAC
Yersinia_pestis_1901b_1983               GCGCTGCATTTAAGTCCATTCACATTAATTGCTTCAGGGCTTAATTAAAC
Yersinia_pestis_2055_1998                GCGCTGCATTTAAGTCCATTCACATTAATTGCTTCAGGGCTTAATTAAAC
Yersinia_pestis_2106_2001                GCGCTGCATTTAAGTCCATTCACATTAATTGCTTCAGGGCTTAATTAAAC
Yersinia_pestis_2772_1984                GCGCTGCATTTAAGTCCATTCACATTAATTGCTTCAGGGCTTAATTAAAC
Yersinia_pestis_2965_1995                GCGCTGCATTTAAGTCCATTCACATTAATTGCTTCAGGGCTTAATTAAAC
Yersinia_pestis_3357_1999                GCGCTGCATTTAAGTCCATTCACATTAATTGCTTCAGGGCTTAATTAAAC
Yersinia_pestis_4139_1995                GCGCTGCATTTAAGTCCATTCACATTAATTGCTTCAGGGCTTAATTAAAC
Yersinia_pestis_4412_1991                GCGCTGCATTTAAGTCCATTCACATTAATTGCTTCAGGGCTTAATTAAAC
Yersinia_pestis_4954_1987                GCGCTGCATTTAAGTCCATTCACATTAATTGCTTCAGGGCTTAATTAAAC
Yersinia_pestis_8607116_NNNN             GCGCTGCATTTAAGTCCATTCACATTAATTGCTTCAGGGCTTAATTAAAC
Yersinia_pestis_A1122_1939               GCGCTGCATTTAAGTCCATTCACATTAATTGCTTCAGGGCTTAATTAAAC
Yersinia_pestis_Angola_NNNN              GCGCTGCATTTAAGTCCATTCACATTAATTGCTTCAGGGCTTAATTAAAC
Yersinia_pestis_Antiqua_1965             GCGCTGCATTTAAGTCCATTCACATTAATTGCTTCAGGGCTTAATTAAAC
Yersinia_pestis_AS_200900596_2009        GCGCTGCATTTAAGTCCATTCACATTAATTGCTTCAGGGCTTAATTAAAC
Yersinia_pestis_AS_200901509_2009        GCGCTGCATTTAAGTCCATTCACATTAATTGCTTCAGGGCTTAATTAAAC
Yersinia_pestis_AS_2509_2004             GCGCTGCATTTAAGTCCATTCACATTAATTGCTTCAGGGCTTAATTAAAC
Yersinia_pestis_B42003004_2003           GCGCTGCATTTAAGTCCATTCACATTAATTGCTTCAGGGCTTAATTAAAC
Yersinia_pestis_CA88_4125_1988           GCGCTGCATTTAAGTCCATTCACATTAATTGCTTCAGGGCTTAATTAAAC
Yersinia_pestis_CO92_1992                GCGCTGCATTTAAGTCCATTCACATTAATTGCTTCAGGGCTTAATTAAAC
Yersinia_pestis_D106004_2006             GCGCTGCATTTAAGTCCATTCACATTAATTGCTTCAGGGCTTAATTAAAC
Yersinia_pestis_D182038_1982             GCGCTGCATTTAAGTCCATTCACATTAATTGCTTCAGGGCTTAATTAAAC
Yersinia_pestis_E1979001_1979            GCGCTGCATTTAAGTCCATTCACATTAATTGCTTCAGGGCTTAATTAAAC
Yersinia_pestis_F1991016_1991            GCGCTGCATTTAAGTCCATTCACATTAATTGCTTCAGGGCTTAATTAAAC
Yersinia_pestis_FV1_2001                 GCGCTGCATTTAAGTCCATTCACATTAATTGCTTCAGGGCTTAATTAAAC
Yersinia_pestis_Harbin35_1940            GCGCTGCATTTAAGTCCATTCACATTAATTGCTTCAGGGCTTAATTAAAC
Yersinia_pestis_India195_NNNN            GCGCTGCATTTAAGTCCATTCACATTAATTGCTTCAGGGCTTAATTAAAC
Yersinia_pestis_IP275_1995               GCGCTGCATTTAAGTCCATTCACATTAATTGCTTCAGGGCTTAATTAAAC
Yersinia_pestis_Java_D88_NNNN            GCGCTGCATTTAAGTCCATTCACATTAATTGCTTCAGGGCTTAATTAAAC
Yersinia_pestis_K1973002_1973            GCGCTGCATTTAAGTCCATTCACATTAATTGCTTCAGGGCTTAATTAAAC
Yersinia_pestis_KIM_10_1968              GCGCTGCATTTAAGTCCATTCACATTAATTGCTTCAGGGCTTAATTAAAC
Yersinia_pestis_Kimberly_D17_NNNN        GCGCTGCATTTAAGTCCATTCACATTAATTGCTTCAGGGCTTAATTAAAC
Yersinia_pestis_KIM_D27_1_1968           GCGCTGCATTTAAGTCCATTCACATTAATTGCTTCAGGGCTTAATTAAAC
Yersinia_pestis_KIM_D27_2_1968           GCGCTGCATTTAAGTCCATTCACATTAATTGCTTCAGGGCTTAATTAAAC
Yersinia_pestis_KUMA_D11_NNNN            GCGCTGCATTTAAGTCCATTCACATTAATTGCTTCAGGGCTTAATTAAAC
Yersinia_pestis_MG05_1020_2005           GCGCTGCATTTAAGTCCATTCACATTAATTGCTTCAGGGCTTAATTAAAC
Yersinia_pestis_Microtus_91001_1970      GCGCTGCATTTAAGTCCATTCACATTAATTGCTTCAGGGCTTAATTAAAC
Yersinia_pestis_Nepal516_1967            GCGCTGCATTTAAGTCCATTCACATTAATTGCTTCAGGGCTTAATTAAAC
Yersinia_pestis_Pestoides_A_1960         GCGCTGCATTTAAGTCCATTCACATTAATTGCTTCAGGGCTTAATTAAAC
Yersinia_pestis_Pestoides_F_NNNN         GCGCTGCATTTAAGTCCATTCACATTAATTGCTTCAGGGCTTAATTAAAC
Yersinia_pestis_PEXU2_1966               GCGCTGCATTTAAGTCCATTCACATTAATTGCTTCAGGGCTTAATTAAAC
Yersinia_pestis_TS_D5_NNNN               GCGCTGCATTTAAGTCCATTCACATTAATTGCTTCAGGGCTTAATTAAAC
Yersinia_pestis_UG05_045_2005            GCGCTGCATTTAAGTCCATTCACATTAATTGCTTCAGGGCTTAATTAAAC
Yersinia_pestis_V_6486_NNNN              GCGCTGCATTTAAGTCCATTCACATTAATTGCTTCAGGGCTTAATTAAAC
Yersinia_pestis_Z176003_1976             GCGCTGCATTTAAGTCCATTCACATTAATTGCTTCAGGGCTTAATTAAAC
Yersinia_pseudotuberculosis_IP31758_1966 GCGCTGCATTTAAGTCCATTCACATTAATTGCTTCAGGGCTTAATTAAAC

Yersinia_pestis_1866_NNNN                CTTATATGTGCCAGGGAAATACAGTGTAATGAATAAGTATTTGTAACTTA
Yersinia_pestis_1901b_1983               CTTATATGTGCCAGGGAAATACAGTGTAATGAATAAGTATTTGTAACTTA
Yersinia_pestis_2055_1998                CTTATATGTGCCAGGGAAATACAGTGTAATGAATAAGTATTTGTAACTTA
Yersinia_pestis_2106_2001                CTTATATGTGCCAGGGAAATACAGTGTAATGAATAAGTATTTGTAACTTA
Yersinia_pestis_2772_1984                CTTATATGTGCCAGGGAAATACAGTGTAATGAATAAGTATTTGTAACTTA
Yersinia_pestis_2965_1995                CTTATATGTGCCAGGGAAATACAGTGTAATGAATAAGTATTTGTAACTTA
Yersinia_pestis_3357_1999                CTTATATGTGCCAGGGAAATACAGTGTAATGAATAAGTATTTGTAACTTA
Yersinia_pestis_4139_1995                CTTATATGTGCCAGGGAAATACAGTGTAATGAATAAGTATTTGTAACTTA
Yersinia_pestis_4412_1991                CTTATATGTGCCAGGGAAATACAGTGTAATGAATAAGTATTTGTAACTTA
Yersinia_pestis_4954_1987                CTTATATGTGCCAGGGAAATACAGTGTAATGAATAAGTATTTGTAACTTA
Yersinia_pestis_8607116_NNNN             CTTATATGTGCCAGGGAAATACAGTGTAATGAATAAGTATTTGTAACTTA
Yersinia_pestis_A1122_1939               CTTATATGTGCCAGGGAAATACAGTGTAATGAATAAGTATTTGTAACTTA
Yersinia_pestis_Angola_NNNN              CTTATATGTGCCAGGGAAATACAGTGTAATGAATAAGTATTTGTAACTTA
Yersinia_pestis_Antiqua_1965             CTTATATGTGCCAGGGAAATACAGTGTAATGAATAAGTATTTGTAACTTA
Yersinia_pestis_AS_200900596_2009        CTTATATGTGCCAGGGAAATACAGTGTAATGAATAAGTATTTGTAACTTA
Yersinia_pestis_AS_200901509_2009        CTTATATGTGCCAGGGAAATACAGTGTAATGAATAAGTATTTGTAACTTA
Yersinia_pestis_AS_2509_2004             CTTATATGTGCCAGGGAAATACAGTGTAATGAATAAGTATTTGTAACTTA
Yersinia_pestis_B42003004_2003           CTTATATGTGCCAGGGAAATACAGTGTAATGAATAAGTATTTGTAACTTA
Yersinia_pestis_CA88_4125_1988           CTTATATGTGCCAGGGAAATACAGTGTAATGAATAAGTATTTGTAACTTA
Yersinia_pestis_CO92_1992                CTTATATGTGCCAGGGAAATACAGTGTAATGAATAAGTATTTGTAACTTA
Yersinia_pestis_D106004_2006             CTTATATGTGCCAGGGAAATACAGTGTAATGAATAAGTATTTGTAACTTA
Yersinia_pestis_D182038_1982             CTTATATGTGCCAGGGAAATACAGTGTAATGAATAAGTATTTGTAACTTA
Yersinia_pestis_E1979001_1979            CTTATATGTGCCAGGGAAATACAGTGTAATGAATAAGTATTTGTAACTTA
Yersinia_pestis_F1991016_1991            CTTATATGTGCCAGGGAAATACAGTGTAATGAATAAGTATTTGTAACTTA
Yersinia_pestis_FV1_2001                 CTTATATGTGCCAGGGAAATACAGTGTAATGAATAAGTATTTGTAACTTA
Yersinia_pestis_Harbin35_1940            CTTATATGTGCCAGGGAAATACAGTGTAATGAATAAGTATTTGTAACTTA
Yersinia_pestis_India195_NNNN            CTTATATGTGCCAGGGAAATACAGTGTAATGAATAAGTATTTGTAACTTA
Yersinia_pestis_IP275_1995               CTTATATGTGCCAGGGAAATACAGTGTAATGAATAAGTATTTGTAACTTA
Yersinia_pestis_Java_D88_NNNN            CTTATATGTGCCAGGGAAATACAGTGTAATGAATAAGTATTTGTAACTTA
Yersinia_pestis_K1973002_1973            CTTATATGTGCCAGGGAAATACAGTGTAATGAATAAGTATTTGTAACTTA
Yersinia_pestis_KIM_10_1968              CTTATATGTGCCAGGGAAATACAGTGTAATGAATAAGTATTTGTAACTTA
Yersinia_pestis_Kimberly_D17_NNNN        CTTATATGTGCCAGGGAAATACAGTGTAATGAATAAGTATTTGTAACTTA
Yersinia_pestis_KIM_D27_1_1968           CTTATATGTGCCAGGGAAATACAGTGTAATGAATAAGTATTTGTAACTTA
Yersinia_pestis_KIM_D27_2_1968           CTTATATGTGCCAGGGAAATACAGTGTAATGAATAAGTATTTGTAACTTA
Yersinia_pestis_KUMA_D11_NNNN            CTTATATGTGCCAGGGAAATACAGTGTAATGAATAAGTATTTGTAACTTA
Yersinia_pestis_MG05_1020_2005           CTTATATGTGCCAGGGAAATACAGTGTAATGAATAAGTATTTGTAACTTA
Yersinia_pestis_Microtus_91001_1970      CTTATATGTGCCAGGGAAATACAGTGTAATGAATAAGTATTTGTAACTTA
Yersinia_pestis_Nepal516_1967            CTTATATGTGCCAGGGAAATACAGTGTAATGAATAAGTATTTGTAACTTA
Yersinia_pestis_Pestoides_A_1960         CTTATATGTGCCAGGGAAATACAGTGTAATGAATAAGTATTTGTAACTTA
Yersinia_pestis_Pestoides_F_NNNN         CTTATATGTGCCAGGGAAATACAGTGTAATGAATAAGTATTTGTAACTTA
Yersinia_pestis_PEXU2_1966               CTTATATGTGCCAGGGAAATACAGTGTAATGAATAAGTATTTGTAACTTA
Yersinia_pestis_TS_D5_NNNN               CTTATATGTGCCAGGGAAATACAGTGTAATGAATAAGTATTTGTAACTTA
Yersinia_pestis_UG05_045_2005            CTTATATGTGCCAGGGAAATACAGTGTAATGAATAAGTATTTGTAACTTA
Yersinia_pestis_V_6486_NNNN              CTTATATGTGCCAGGGAAATACAGTGTAATGAATAAGTATTTGTAACTTA
Yersinia_pestis_Z176003_1976             CTTATATGTGCCAGGGAAATACAGTGTAATGAATAAGTATTTGTAACTTA
Yersinia_pseudotuberculosis_IP31758_1966 CTTATATGTGCCAGGGAAATACAGTGTAATGAATAAGTATTTGTAACTTA

Yersinia_pestis_1866_NNNN                TTTATTCAGCGCGCTTTTGCCGGGCATAGGAACCCATCAAGAATGAGCAA
Yersinia_pestis_1901b_1983               TTTATTCAGCGCGCTTTTGCCGGGCATAGGAACCCATCAAGAATGAGCAA
Yersinia_pestis_2055_1998                TTTATTCAGCGCGCTTTTGCCGGGCATAGGAACCCATCAAGAATGAGCAA
Yersinia_pestis_2106_2001                TTTATTCAGCGCGCTTTTGCCGGGCATAGGAACCCATCAAGAATGAGCAA
Yersinia_pestis_2772_1984                TTTATTCAGCGCGCTTTTGCCGGGCATAGGAACCCATCAAGAATGAGCAA
Yersinia_pestis_2965_1995                TTTATTCAGCGCGCTTTTGCCGGGCATAGGAACCCATCAAGAATGAGCAA
Yersinia_pestis_3357_1999                TTTATTCAGCGCGCTTTTGCCGGGCATAGGAACCCATCAAGAATGAGCAA
Yersinia_pestis_4139_1995                TTTATTCAGCGCGCTTTTGCCGGGCATAGGAACCCATCAAGAATGAGCAA
Yersinia_pestis_4412_1991                TTTATTCAGCGCGCTTTTGCCGGGCATAGGAACCCATCAAGAATGAGCAA
Yersinia_pestis_4954_1987                TTTATTCAGCGCGCTTTTGCCGGGCATAGGAACCCATCAAGAATGAGCAA
Yersinia_pestis_8607116_NNNN             TTTATTCAGCGCGCTTTTGCCGGGCATAGGAACCCATCAAGAATGAGCAA
Yersinia_pestis_A1122_1939               TTTATTCAGCGCGCTTTTGCCGGGCATAGGAACCCATCAAGAATGAGCAA
Yersinia_pestis_Angola_NNNN              TTTATTCAGCGCGCTTTTGCCGGGCATAGGAACCCATCAAGAATGAGCAA
Yersinia_pestis_Antiqua_1965             TTTATTCAGCGCGCTTTTGCCGGGCATAGGAACCCATCAAGAATGAGCAA
Yersinia_pestis_AS_200900596_2009        TTTATTCAGCGCGCTTTTGCCGGGCATAGGAACCCATCAAGAATGAGCAA
Yersinia_pestis_AS_200901509_2009        TTTATTCAGCGCGCTTTTGCCGGGCATAGGAACCCATCAAGAATGAGCAA
Yersinia_pestis_AS_2509_2004             TTTATTCAGCGCGCTTTTGCCGGGCATAGGAACCCATCAAGAATGAGCAA
Yersinia_pestis_B42003004_2003           TTTATTCAGCGCGCTTTTGCCGGGCATAGGAACCCATCAAGAATGAGCAA
Yersinia_pestis_CA88_4125_1988           TTTATTCAGCGCGCTTTTGCCGGGCATAGGAACCCATCAAGAATGAGCAA
Yersinia_pestis_CO92_1992                TTTATTCAGCGCGCTTTTGCCGGGCATAGGAACCCATCAAGAATGAGCAA
Yersinia_pestis_D106004_2006             TTTATTCAGCGCGCTTTTGCCGGGCATAGGAACCCATCAAGAATGAGCAA
Yersinia_pestis_D182038_1982             TTTATTCAGCGCGCTTTTGCCGGGCATAGGAACCCATCAAGAATGAGCAA
Yersinia_pestis_E1979001_1979            TTTATTCAGCGCGCTTTTGCCGGGCATAGGAACCCATCAAGAATGAGCAA
Yersinia_pestis_F1991016_1991            TTTATTCAGCGCGCTTTTGCCGGGCATAGGAACCCATCAAGAATGAGCAA
Yersinia_pestis_FV1_2001                 TTTATTCAGCGCGCTTTTGCCGGGCATAGGAACCCATCAAGAATGAGCAA
Yersinia_pestis_Harbin35_1940            TTTATTCAGCGCGCTTTTGCCGGGCATAGGAACCCATCAAGAATGAGCAA
Yersinia_pestis_India195_NNNN            TTTATTCAGCGCGCTTTTGCCGGGCATAGGAACCCATCAAGAATGAGCAA
Yersinia_pestis_IP275_1995               TTTATTCAGCGCGCTTTTGCCGGGCATAGGAACCCATCAAGAATGAGCAA
Yersinia_pestis_Java_D88_NNNN            TTTATTCAGCGCGCTTTTGCCGGGCATAGGAACCCATCAAGAATGAGCAA
Yersinia_pestis_K1973002_1973            TTTATTCAGCGCGCTTTTGCCGGGCATAGGAACCCATCAAGAATGAGCAA
Yersinia_pestis_KIM_10_1968              TTTATTCAGCGCGCTTTTGCCGGGCATAGGAACCCATCAAGAATGAGCAA
Yersinia_pestis_Kimberly_D17_NNNN        TTTATTCAGCGCGCTTTTGCCGGGCATAGGAACCCATCAAGAATGAGCAA
Yersinia_pestis_KIM_D27_1_1968           TTTATTCAGCGCGCTTTTGCCGGGCATAGGAACCCATCAAGAATGAGCAA
Yersinia_pestis_KIM_D27_2_1968           TTTATTCAGCGCGCTTTTGCCGGGCATAGGAACCCATCAAGAATGAGCAA
Yersinia_pestis_KUMA_D11_NNNN            TTTATTCAGCGCGCTTTTGCCGGGCATAGGAACCCATCAAGAATGAGCAA
Yersinia_pestis_MG05_1020_2005           TTTATTCAGCGCGCTTTTGCCGGGCATAGGAACCCATCAAGAATGAGCAA
Yersinia_pestis_Microtus_91001_1970      TTTATTCAGCGCGCTTTTGCCGGGCATAGGAACCCATCAAGAATGAGCAA
Yersinia_pestis_Nepal516_1967            TTTATTCAGCGCGCTTTTGCCGGGCATAGGAACCCATCAAGAATGAGCAA
Yersinia_pestis_Pestoides_A_1960         TTTATTCAGCGCGCTTTTGCCGGGCATAGGAACCCATCAAGAATGAGCAA
Yersinia_pestis_Pestoides_F_NNNN         TTTATTCAGCGCGCTTTTGCCGGGCATAGGAACCCATCAAGAATGAGCAA
Yersinia_pestis_PEXU2_1966               TTTATTCAGCGCGCTTTTGCCGGGCATAGGAACCCATCAAGAATGAGCAA
Yersinia_pestis_TS_D5_NNNN               TTTATTCAGCGCGCTTTTGCCGGGCATAGGAACCCATCAAGAATGAGCAA
Yersinia_pestis_UG05_045_2005            TTTATTCAGCGCGCTTTTGCCGGGCATAGGAACCCATCAAGAATGAGCAA
Yersinia_pestis_V_6486_NNNN              TTTATTCAGCGCGCTTTTGCCGGGCATAGGAACCCATCAAGAATGAGCAA
Yersinia_pestis_Z176003_1976             TTTATTCAGCGCGCTTTTGCCGGGCATAGGAACCCATCAAGAATGAGCAA
Yersinia_pseudotuberculosis_IP31758_1966 TTCATTCAGCGCGCTTTTGCCGGGCATAGGAACCAATCAAGAATGAGCAA

Yersinia_pestis_1866_NNNN                CGTATTGCTCGCCAGAGTTCATGGAGATTGGTTACACCACGGAATAGTGC
Yersinia_pestis_1901b_1983               CGTATTGCTCGCCAGAGTTCATGGAGATTGGTTACACCACGGAATAGTGC
Yersinia_pestis_2055_1998                CGTATTGCTCGCCAGAGTTCATGGAGATTGGTTACACCACGGAATAGTGC
Yersinia_pestis_2106_2001                CGTATTGCTCGCCAGAGTTCATGGAGATTGGTTACACCACGGAATAGTGC
Yersinia_pestis_2772_1984                CGTATTGCTCGCCAGAGTTCATGGAGATTGGTTACACCACGGAATAGTGC
Yersinia_pestis_2965_1995                CGTATTGCTCGCCAGAGTTCATGGAGATTGGTTACACCACGGAATAGTGC
Yersinia_pestis_3357_1999                CGTATTGCTCGCCAGAGTTCATGGAGATTGGTTACACCACGGAATAGTGC
Yersinia_pestis_4139_1995                CGTATTGCTCGCCAGAGTTCATGGAGATTGGTTACACCACGGAATAGTGC
Yersinia_pestis_4412_1991                CGTATTGCTCGCCAGAGTTCATGGAGATTGGTTACACCACGGAATAGTGC
Yersinia_pestis_4954_1987                CGTATTGCTCGCCAGAGTTCATGGAGATTGGTTACACCACGGAATAGTGC
Yersinia_pestis_8607116_NNNN             CGTATTGCTCGCCAGAGTTCATGGAGATTGGTTACACCACGGAATAGTGC
Yersinia_pestis_A1122_1939               CGTATTGCTCGCCAGAGTTCATGGAGATTGGTTACACCACGGAATAGTGC
Yersinia_pestis_Angola_NNNN              CGTATTGCTCGCCAGAGTTCATGGAGATTGGTTACACCACGGAATAGTGC
Yersinia_pestis_Antiqua_1965             CGTATTGCTCGCCAGAGTTCATGGAGATTGGTTACACCACGGAATAGTGC
Yersinia_pestis_AS_200900596_2009        CGTATTGCTCGCCAGAGTTCATGGAGATTGGTTACACCACGGAATAGTGC
Yersinia_pestis_AS_200901509_2009        CGTATTGCTCGCCAGAGTTCATGGAGATTGGTTACACCACGGAATAGTGC
Yersinia_pestis_AS_2509_2004             CGTATTGCTCGCCAGAGTTCATGGAGATTGGTTACACCACGGAATAGTGC
Yersinia_pestis_B42003004_2003           CGTATTGCTCGCCAGAGTTCATGGAGATTGGTTACACCACGGAATAGTGC
Yersinia_pestis_CA88_4125_1988           CGTATTGCTCGCCAGAGTTCATGGAGATTGGTTACACCACGGAATAGTGC
Yersinia_pestis_CO92_1992                CGTATTGCTCGCCAGAGTTCATGGAGATTGGTTACACCACGGAATAGTGC
Yersinia_pestis_D106004_2006             CGTATTGCTCGCCAGAGTTCATGGAGATTGGTTACACCACGGAATAGTGC
Yersinia_pestis_D182038_1982             CGTATTGCTCGCCAGAGTTCATGGAGATTGGTTACACCACGGAATAGTGC
Yersinia_pestis_E1979001_1979            CGTATTGCTCGCCAGAGTTCATGGAGATTGGTTACACCACGGAATAGTGC
Yersinia_pestis_F1991016_1991            CGTATTGCTCGCCAGAGTTCATGGAGATTGGTTACACCACGGAATAGTGC
Yersinia_pestis_FV1_2001                 CGTATTGCTCGCCAGAGTTCATGGAGATTGGTTACACCACGGAATAGTGC
Yersinia_pestis_Harbin35_1940            CGTATTGCTCGCCAGAGTTCATGGAGATTGGTTACACCACGGAATAGTGC
Yersinia_pestis_India195_NNNN            CGTATTGCTCGCCAGAGTTCATGGAGATTGGTTACACCACGGAATAGTGC
Yersinia_pestis_IP275_1995               CGTATTGCTCGCCAGAGTTCATGGAGATTGGTTACACCACGGAATAGTGC
Yersinia_pestis_Java_D88_NNNN            CGTATTGCTCGCCAGAGTTCATGGAGATTGGTTACACCACGGAATAGTGC
Yersinia_pestis_K1973002_1973            CGTATTGCTCGCCAGAGTTCATGGAGATTGGTTACACCACGGAATAGTGC
Yersinia_pestis_KIM_10_1968              CGTATTGCTCGCCAGAGTTCATGGAGATTGGTTACACCACGGAATAGTGC
Yersinia_pestis_Kimberly_D17_NNNN        CGTATTGCTCGCCAGAGTTCATGGAGATTGGTTACACCACGGAATAGTGC
Yersinia_pestis_KIM_D27_1_1968           CGTATTGCTCGCCAGAGTTCATGGAGATTGGTTACACCACGGAATAGTGC
Yersinia_pestis_KIM_D27_2_1968           CGTATTGCTCGCCAGAGTTCATGGAGATTGGTTACACCACGGAATAGTGC
Yersinia_pestis_KUMA_D11_NNNN            CGTATTGCTCGCCAGAGTTCATGGAGATTGGTTACACCACGGAATAGTGC
Yersinia_pestis_MG05_1020_2005           CGTATTGCTCGCCAGAGTTCATGGAGATTGGTTACACCACGGAATAGTGC
Yersinia_pestis_Microtus_91001_1970      CGTATTGCTCGCCAGAGTTCATGGAGATTGGTTACACCACGGAATAGTGC
Yersinia_pestis_Nepal516_1967            CGTATTGCTCGCCAGAGTTCATGGAGATTGGTTACACCACGGAATAGTGC
Yersinia_pestis_Pestoides_A_1960         CGTATTGCTCGCCAGAGTTCATGGAGATTGGTTACACCACGGAATAGTGC
Yersinia_pestis_Pestoides_F_NNNN         CGTATTGCTCGCCAGAGTTCATGGAGATTGGTTACACCACGGAATAGTGC
Yersinia_pestis_PEXU2_1966               CGTATTGCTCGCCAGAGTTCATGGAGATTGGTTACACCACGGAATAGTGC
Yersinia_pestis_TS_D5_NNNN               CGTATTGCTCGCCAGAGTTCATGGAGATTGGTTACACCACGGAATAGTGC
Yersinia_pestis_UG05_045_2005            CGTATTGCTCGCCAGAGTTCATGGAGATTGGTTACACCACGGAATAGTGC
Yersinia_pestis_V_6486_NNNN              CGTATTGCTCGCCAGAGTTCATGGAGATTGGTTACACCACGGAATAGTGC
Yersinia_pestis_Z176003_1976             CGTATTGCTCGCCAGAGTTCATGGAGATTGGTTACACCACGGAATAGTGC
Yersinia_pseudotuberculosis_IP31758_1966 CGTATTGCTCGCCAGAGTTCATGGAGATTGGTTACACCACGGAATAATGC

Yersinia_pestis_1866_NNNN                AGGGCGCAGACCCAATGTGATAAAGCGAATTGCCAATGCGGTACGTTGTG
Yersinia_pestis_1901b_1983               AGGGCGCAGACCCAATGTGATAAAGCGAATTGCCAATGCGGTACGTTGTG
Yersinia_pestis_2055_1998                AGGGCGCAGACCCAATGTGATAAAGCGAATTGCCAATGCGGTACGTTGTG
Yersinia_pestis_2106_2001                AGGGCGCAGACCCAATGTGATAAAGCGAATTGCCAATGCGGTACGTTGTG
Yersinia_pestis_2772_1984                AGGGCGCAGACCCAATGTGATAAAGCGAATTGCCAATGCGGTACGTTGTG
Yersinia_pestis_2965_1995                AGGGCGCAGACCCAATGTGATAAAGCGAATTGCCAATGCGGTACGTTGTG
Yersinia_pestis_3357_1999                AGGGCGCAGACCCAATGTGATAAAGCGAATTGCCAATGCGGTACGTTGTG
Yersinia_pestis_4139_1995                AGGGCGCAGACCCAATGTGATAAAGCGAATTGCCAATGCGGTACGTTGTG
Yersinia_pestis_4412_1991                AGGGCGCAGACCCAATGTGATAAAGCGAATTGCCAATGCGGTACGTTGTG
Yersinia_pestis_4954_1987                AGGGCGCAGACCCAATGTGATAAAGCGAATTGCCAATGCGGTACGTTGTG
Yersinia_pestis_8607116_NNNN             AGGGCGCAGACCCAATGTGATAAAGCGAATTGCCAATGCGGTACGTTGTG
Yersinia_pestis_A1122_1939               AGGGCGCAGACCCAATGTGATAAAGCGAATTGCCAATGCGGTACGTTGTG
Yersinia_pestis_Angola_NNNN              AGGGCGCAGACCCAATGTGATAAAGCGAATTGCCAATGCGGTACGTTGTG
Yersinia_pestis_Antiqua_1965             AGGGCGCAGACCCAATGTGATAAAGCGAATTGCCAATGCGGTACGTTGTG
Yersinia_pestis_AS_200900596_2009        AGGGCGCAGACCCAATGTGATAAAGCGAATTGCCAATGCGGTACGTTGTG
Yersinia_pestis_AS_200901509_2009        AGGGCGCAGACCCAATGTGATAAAGCGAATTGCCAATGCGGTACGTTGTG
Yersinia_pestis_AS_2509_2004             AGGGCGCAGACCCAATGTGATAAAGCGAATTGCCAATGCGGTACGTTGTG
Yersinia_pestis_B42003004_2003           AGGGCGCAGACCCAATGTGATAAAGCGAATTGCCAATGCGGTACGTTGTG
Yersinia_pestis_CA88_4125_1988           AGGGCGCAGACCCAATGTGATAAAGCGAATTGCCAATGCGGTACGTTGTG
Yersinia_pestis_CO92_1992                AGGGCGCAGACCCAATGTGATAAAGCGAATTGCCAATGCGGTACGTTGTG
Yersinia_pestis_D106004_2006             AGGGCGCAGACCCAATGTGATAAAGCGAATTGCCAATGCGGTACGTTGTG
Yersinia_pestis_D182038_1982             AGGGCGCAGACCCAATGTGATAAAGCGAATTGCCAATGCGGTACGTTGTG
Yersinia_pestis_E1979001_1979            AGGGCGCAGACCCAATGTGATAAAGCGAATTGCCAATGCGGTACGTTGTG
Yersinia_pestis_F1991016_1991            AGGGCGCAGACCCAATGTGATAAAGCGAATTGCCAATGCGGTACGTTGTG
Yersinia_pestis_FV1_2001                 AGGGCGCAGACCCAATGTGATAAAGCGAATTGCCAATGCGGTACGTTGTG
Yersinia_pestis_Harbin35_1940            AGGGCGCAGACCCAATGTGATAAAGCGAATTGCCAATGCGGTACGTTGTG
Yersinia_pestis_India195_NNNN            AGGGCGCAGACCCAATGTGATAAAGCGAATTGCCAATGCGGTACGTTGTG
Yersinia_pestis_IP275_1995               AGGGCGCAGACCCAATGTGATAAAGCGAATTGCCAATGCGGTACGTTGTG
Yersinia_pestis_Java_D88_NNNN            AGGGCGCAGACCCAATGTGATAAAGCGAATTGCCAATGCGGTACGTTGTG
Yersinia_pestis_K1973002_1973            AGGGCGCAGACCCAATGTGATAAAGCGAATTGCCAATGCGGTACGTTGTG
Yersinia_pestis_KIM_10_1968              AGGGCGCAGACCCAATGTGATAAAGCGAATTGCCAATGCGGTACGTTGTG
Yersinia_pestis_Kimberly_D17_NNNN        AGGGCGCAGACCCAATGTGATAAAGCGAATTGCCAATGCGGTACGTTGTG
Yersinia_pestis_KIM_D27_1_1968           AGGGCGCAGACCCAATGTGATAAAGCGAATTGCCAATGCGGTACGTTGTG
Yersinia_pestis_KIM_D27_2_1968           AGGGCGCAGACCCAATGTGATAAAGCGAATTGCCAATGCGGTACGTTGTG
Yersinia_pestis_KUMA_D11_NNNN            AGGGCGCAGACCCAATGTGATAAAGCGAATTGCCAATGCGGTACGTTGTG
Yersinia_pestis_MG05_1020_2005           AGGGCGCAGACCCAATGTGATAAAGCGAATTGCCAATGCGGTACGTTGTG
Yersinia_pestis_Microtus_91001_1970      AGGGCGCAGACCCAATGTGATAAAGCGAATTGCCAATGCGGTACGTTGTG
Yersinia_pestis_Nepal516_1967            AGGGCGCAGACCCAATGTGATAAAGCGAATTGCCAATGCGGTACGTTGTG
Yersinia_pestis_Pestoides_A_1960         AGGGCGCAGACCCAATGTGATAAAGCGAATTGCCAATGCGGTACGTTGTG
Yersinia_pestis_Pestoides_F_NNNN         AGGGCGCAGACCCAATGTGATAAAGCGAATTGCCAATGCGGTACGTTGTG
Yersinia_pestis_PEXU2_1966               AGGGCGCAGACCCAATGTGATAAAGCGAATTGCCAATGCGGTACGTTGTG
Yersinia_pestis_TS_D5_NNNN               AGGGCGCAGACCCAATGTGATAAAGCGAATTGCCAATGCGGTACGTTGTG
Yersinia_pestis_UG05_045_2005            AGGGCGCAGACCCAATGTGATAAAGCGAATTGCCAATGCGGTACGTTGTG
Yersinia_pestis_V_6486_NNNN              AGGGCGCAGACCCAATGTGATAAAGCGAATTGCCAATGCGGTACGTTGTG
Yersinia_pestis_Z176003_1976             AGGGCGCAGACCCAATGTGATAAAGCGAATTGCCAATGCGGTACGTTGTG
Yersinia_pseudotuberculosis_IP31758_1966 AGGGCGTAGACCCAATGTGATAAAGCGCGTTGCCAATGCGGTACGTTGTG

Yersinia_pestis_1866_NNNN                GTGAGGCAGGTAGTTTTTTACGTAATAACCCTAAAAGATGGCCACTTTCT
Yersinia_pestis_1901b_1983               GTGAGGCAGGTAGTTTTTTACGTAATAACCCTAAAAGATGGCCACTTTCT
Yersinia_pestis_2055_1998                GTGAGGCAGGTAGTTTTTTACGTAATAACCCTAAAAGATGGCCACTTTCT
Yersinia_pestis_2106_2001                GTGAGGCAGGTAGTTTTTTACGTAATAACCCTAAAAGATGGCCACTTTCT
Yersinia_pestis_2772_1984                GTGAGGCAGGTAGTTTTTTACGTAATAACCCTAAAAGATGGCCACTTTCT
Yersinia_pestis_2965_1995                GTGAGGCAGGTAGTTTTTTACGTAATAACCCTAAAAGATGGCCACTTTCT
Yersinia_pestis_3357_1999                GTGAGGCAGGTAGTTTTTTACGTAATAACCCTAAAAGATGGCCACTTTCT
Yersinia_pestis_4139_1995                GTGAGGCAGGTAGTTTTTTACGTAATAACCCTAAAAGATGGCCACTTTCT
Yersinia_pestis_4412_1991                GTGAGGCAGGTAGTTTTTTACGTAATAACCCTAAAAGATGGCCACTTTCT
Yersinia_pestis_4954_1987                GTGAGGCAGGTAGTTTTTTACGTAATAACCCTAAAAGATGGCCACTTTCT
Yersinia_pestis_8607116_NNNN             GTGAGGCAGGTAGTTTTTTACGTAATAACCCTAAAAGATGGCCACTTTCT
Yersinia_pestis_A1122_1939               GTGAGGCAGGTAGTTTTTTACGTAATAACCCTAAAAGATGGCCACTTTCT
Yersinia_pestis_Angola_NNNN              GTGAGGCAGGTAGTTTTTTACGTAATAACCCTAAAAGATGGCCACTTTCT
Yersinia_pestis_Antiqua_1965             GTGAGGCAGGTAGTTTTTTACGTAATAACCCTAAAAGATGGCCACTTTCT
Yersinia_pestis_AS_200900596_2009        GTGAGGCAGGTAGTTTTTTACGTAATAACCCTAAAAGATGGCCACTTTCT
Yersinia_pestis_AS_200901509_2009        GTGAGGCAGGTAGTTTTTTACGTAATAACCCTAAAAGATGGCCACTTTCT
Yersinia_pestis_AS_2509_2004             GTGAGGCAGGTAGTTTTTTACGTAATAACCCTAAAAGATGGCCACTTTCT
Yersinia_pestis_B42003004_2003           GTGAGGCAGGTAGTTTTTTACGTAATAACCCTAAAAGATGGCCACTTTCT
Yersinia_pestis_CA88_4125_1988           GTGAGGCAGGTAGTTTTTTACGTAATAACCCTAAAAGATGGCCACTTTCT
Yersinia_pestis_CO92_1992                GTGAGGCAGGTAGTTTTTTACGTAATAACCCTAAAAGATGGCCACTTTCT
Yersinia_pestis_D106004_2006             GTGAGGCAGGTAGTTTTTTACGTAATAACCCTAAAAGATGGCCACTTTCT
Yersinia_pestis_D182038_1982             GTGAGGCAGGTAGTTTTTTACGTAATAACCCTAAAAGATGGCCACTTTCT
Yersinia_pestis_E1979001_1979            GTGAGGCAGGTAGTTTTTTACGTAATAACCCTAAAAGATGGCCACTTTCT
Yersinia_pestis_F1991016_1991            GTGAGGCAGGTAGTTTTTTACGTAATAACCCTAAAAGATGGCCACTTTCT
Yersinia_pestis_FV1_2001                 GTGAGGCAGGTAGTTTTTTACGTAATAACCCTAAAAGATGGCCACTTTCT
Yersinia_pestis_Harbin35_1940            GTGAGGCAGGTAGTTTTTTACGTAATAACCCTAAAAGATGGCCACTTTCT
Yersinia_pestis_India195_NNNN            GTGAGGCAGGTAGTTTTTTACGTAATAACCCTAAAAGATGGCCACTTTCT
Yersinia_pestis_IP275_1995               GTGAGGCAGGTAGTTTTTTACGTAATAACCCTAAAAGATGGCCACTTTCT
Yersinia_pestis_Java_D88_NNNN            GTGAGGCAGGTAGTTTTTTACGTAATAACCCTAAAAGATGGCCACTTTCT
Yersinia_pestis_K1973002_1973            GTGAGGCAGGTAGTTTTTTACGTAATAACCCTAAAAGATGGCCACTTTCT
Yersinia_pestis_KIM_10_1968              GTGAGGCAGGTAGTTTTTTACGTAATAACCCTAAAAGATGGCCACTTTCT
Yersinia_pestis_Kimberly_D17_NNNN        GTGAGGCAGGTAGTTTTTTACGTAATAACCCTAAAAGATGGCCACTTTCT
Yersinia_pestis_KIM_D27_1_1968           GTGAGGCAGGTAGTTTTTTACGTAATAACCCTAAAAGATGGCCACTTTCT
Yersinia_pestis_KIM_D27_2_1968           GTGAGGCAGGTAGTTTTTTACGTAATAACCCTAAAAGATGGCCACTTTCT
Yersinia_pestis_KUMA_D11_NNNN            GTGAGGCAGGTAGTTTTTTACGTAATAACCCTAAAAGATGGCCACTTTCT
Yersinia_pestis_MG05_1020_2005           GTGAGGCAGGTAGTTTTTTACGTAATAACCCTAAAAGATGGCCACTTTCT
Yersinia_pestis_Microtus_91001_1970      GTGAGGCAGGTAGTTTTTTACGTAATAACCCTAAAAGATGGCCACTTTCT
Yersinia_pestis_Nepal516_1967            GTGAGGCAGGTAGTTTTTTACGTAATAACCCTAAAAGATGGCCACTTTCT
Yersinia_pestis_Pestoides_A_1960         GTGAGGCAGGTAGTTTTTTACGTAATAACCCTAAAAGATGGCCACTTTCT
Yersinia_pestis_Pestoides_F_NNNN         GTGAGGCAGGTAGTTTTTTACGTAATAACCCTAAAAGATGGCCACTTTCT
Yersinia_pestis_PEXU2_1966               GTGAGGCAGGTAGTTTTTTACGTAATAACCCTAAAAGATGGCCACTTTCT
Yersinia_pestis_TS_D5_NNNN               GTGAGGCAGGTAGTTTTTTACGTAATAACCCTAAAAGATGGCCACTTTCT
Yersinia_pestis_UG05_045_2005            GTGAGGCAGGTAGTTTTTTACGTAATAACCCTAAAAGATGGCCACTTTCT
Yersinia_pestis_V_6486_NNNN              GTGAGGCAGGTAGTTTTTTACGTAATAACCCTAAAAGATGGCCACTTTCT
Yersinia_pestis_Z176003_1976             GTGAGGCAGGTAGTTTTTTACGTAATAACCCTAAAAGATGGCCACTTTCT
Yersinia_pseudotuberculosis_IP31758_1966 GTGAGGCAGGTAGTTTTTTACGTAATAGCCCTAAAAGATGACCACTTTCT

Yersinia_pestis_1866_NNNN                TGATTGGCATGAGATAGCAAGGCATCGCGCACCGGTGGTTTGGTGCTGGC
Yersinia_pestis_1901b_1983               TGATTGGCATGAGATAGCAAGGCATCGCGCACCGGTGGTTTGGTGCTGGC
Yersinia_pestis_2055_1998                TGATTGGCATGAGATAGCAAGGCATCGCGCACCGGTGGTTTGGTGCTGGC
Yersinia_pestis_2106_2001                TGATTGGCATGAGATAGCAAGGCATCGCGCACCGGTGGTTTGGTGCTGGC
Yersinia_pestis_2772_1984                TGATTGGCATGAGATAGCAAGGCATCGCGCACCGGTGGTTTGGTGCTGGC
Yersinia_pestis_2965_1995                TGATTGGCATGAGATAGCAAGGCATCGCGCACCGGTGGTTTGGTGCTGGC
Yersinia_pestis_3357_1999                TGATTGGCATGAGATAGCAAGGCATCGCGCACCGGTGGTTTGGTGCTGGC
Yersinia_pestis_4139_1995                TGATTGGCATGAGATAGCAAGGCATCGCGCACCGGTGGTTTGGTGCTGGC
Yersinia_pestis_4412_1991                TGATTGGCATGAGATAGCAAGGCATCGCGCACCGGTGGTTTGGTGCTGGC
Yersinia_pestis_4954_1987                TGATTGGCATGAGATAGCAAGGCATCGCGCACCGGTGGTTTGGTGCTGGC
Yersinia_pestis_8607116_NNNN             TGATTGGCATGAGATAGCAAGGCATCGCGCACCGGTGGTTTGGTGCTGGC
Yersinia_pestis_A1122_1939               TGATTGGCATGAGATAGCAAGGCATCGCGCACCGGTGGTTTGGTGCTGGC
Yersinia_pestis_Angola_NNNN              TGATTGGCATGAGATAGCAAGGCATCGCGCACCGGTGGTTTGGTGCTGGC
Yersinia_pestis_Antiqua_1965             TGATTGGCATGAGATAGCAAGGCATCGCGCACCGGTGGTTTGGTGCTGGC
Yersinia_pestis_AS_200900596_2009        TGATTGGCATGAGATAGCAAGGCATCGCGCACCGGTGGTTTGGTGCTGGC
Yersinia_pestis_AS_200901509_2009        TGATTGGCATGAGATAGCAAGGCATCGCGCACCGGTGGTTTGGTGCTGGC
Yersinia_pestis_AS_2509_2004             TGATTGGCATGAGATAGCAAGGCATCGCGCACCGGTGGTTTGGTGCTGGC
Yersinia_pestis_B42003004_2003           TGATTGGCATGAGATAGCAAGGCATCGCGCACCGGTGGTTTGGTGCTGGC
Yersinia_pestis_CA88_4125_1988           TGATTGGCATGAGATAGCAAGGCATCGCGCACCGGTGGTTTGGTGCTGGC
Yersinia_pestis_CO92_1992                TGATTGGCATGAGATAGCAAGGCATCGCGCACCGGTGGTTTGGTGCTGGC
Yersinia_pestis_D106004_2006             TGATTGGCATGAGATAGCAAGGCATCGCGCACCGGTGGTTTGGTGCTGGC
Yersinia_pestis_D182038_1982             TGATTGGCATGAGATAGCAAGGCATCGCGCACCGGTGGTTTGGTGCTGGC
Yersinia_pestis_E1979001_1979            TGATTGGCATGAGATAGCAAGGCATCGCGCACCGGTGGTTTGGTGCTGGC
Yersinia_pestis_F1991016_1991            TGATTGGCATGAGATAGCAAGGCATCGCGCACCGGTGGTTTGGTGCTGGC
Yersinia_pestis_FV1_2001                 TGATTGGCATGAGATAGCAAGGCATCGCGCACCGGTGGTTTGGTGCTGGC
Yersinia_pestis_Harbin35_1940            TGATTGGCATGAGATAGCAAGGCATCGCGCACCGGTGGTTTGGTGCTGGC
Yersinia_pestis_India195_NNNN            TGATTGGCATGAGATAGCAAGGCATCGCGCACCGGTGGTTTGGTGCTGGC
Yersinia_pestis_IP275_1995               TGATTGGCATGAGATAGCAAGGCATCGCGCACCGGTGGTTTGGTGCTGGC
Yersinia_pestis_Java_D88_NNNN            TGATTGGCATGAGATAGCAAGGCATCGCGCACCGGTGGTTTGGTGCTGGC
Yersinia_pestis_K1973002_1973            TGATTGGCATGAGATAGCAAGGCATCGCGCACCGGTGGTTTGGTGCTGGC
Yersinia_pestis_KIM_10_1968              TGATTGGCATGAGATAGCAAGGCATCGCGCACCGGTGGTTTGGTGCTGGC
Yersinia_pestis_Kimberly_D17_NNNN        TGATTGGCATGAGATAGCAAGGCATCGCGCACCGGTGGTTTGGTGCTGGC
Yersinia_pestis_KIM_D27_1_1968           TGATTGGCATGAGATAGCAAGGCATCGCGCACCGGTGGTTTGGTGCTGGC
Yersinia_pestis_KIM_D27_2_1968           TGATTGGCATGAGATAGCAAGGCATCGCGCACCGGTGGTTTGGTGCTGGC
Yersinia_pestis_KUMA_D11_NNNN            TGATTGGCATGAGATAGCAAGGCATCGCGCACCGGTGGTTTGGTGCTGGC
Yersinia_pestis_MG05_1020_2005           TGATTGGCATGAGATAGCAAGGCATCGCGCACCGGTGGTTTGGTGCTGGC
Yersinia_pestis_Microtus_91001_1970      TGATTGGCATGAGATAGCAAGGCATCGCGCACCGGTGGTTTGGTGCTGGC
Yersinia_pestis_Nepal516_1967            TGATTGGCATGAGATAGCAAGGCATCGCGCACCGGTGGTTTGGTGCTGGC
Yersinia_pestis_Pestoides_A_1960         TGATTGGCATGAGATAGCAAGGCATCGCGCACCGGTGGTTTGGTGCTGGC
Yersinia_pestis_Pestoides_F_NNNN         TGATTGGCATGAGATAGCAAGGCATCGCGCACCGGTGGTTTGGTGCTGGC
Yersinia_pestis_PEXU2_1966               TGATTGGCATGAGATAGCAAGGCATCGCGCACCGGTGGTTTGGTGCTGGC
Yersinia_pestis_TS_D5_NNNN               TGATTGGCATGAGATAGCAAGGCATCGCGCACCGGTGGTTTGGTGCTGGC
Yersinia_pestis_UG05_045_2005            TGATTGGCATGAGATAGCAAGGCATCGCGCACCGGTGGTTTGGTGCTGGC
Yersinia_pestis_V_6486_NNNN              TGATTGGCATGAGATAGCAAGGCATCGCGCACCGGTGGTTTGGTGCTGGC
Yersinia_pestis_Z176003_1976             TGATTGGCATGAGATAGCAAGGCATCGCGCACCGGTGGTTTGGTGCTGGC
Yersinia_pseudotuberculosis_IP31758_1966 TGATTGGCATGAGATAGCAAGGCATCGCGCACCGGTGGTTTGGTACTGGC

Yersinia_pestis_1866_NNNN                GGCAATCTTAACCAGTGCGTTGATAATATCAACGTAGCTATTGGCGCGGC
Yersinia_pestis_1901b_1983               GGCAATCTTAACCAGTGCGTTGATAATATCAACGTAGCTATTGGCGCGGC
Yersinia_pestis_2055_1998                GGCAATCTTAACCAGTGCGTTGATAATATCAACGTAGCTATTGGCGCGGC
Yersinia_pestis_2106_2001                GGCAATCTTAACCAGTGCGTTGATAATATCAACGTAGCTATTGGCGCGGC
Yersinia_pestis_2772_1984                GGCAATCTTAACCAGTGCGTTGATAATATCAACGTAGCTATTGGCGCGGC
Yersinia_pestis_2965_1995                GGCAATCTTAACCAGTGCGTTGATAATATCAACGTAGCTATTGGCGCGGC
[truncated: 23,403,667 more chars]
