# Supplementary material for: Concordance and discordance of sequence survey methods for molecular epidemiology
Source: PeerJ. 2015 Feb 17;3:e761. doi: 10.7717/peerj.761 (PMC4338773; doi:10.7717/peerj.761)
Supplement: File S2 [file peerj-03-761-s005.zip › Supplemental File 2 2/datasets/yp_mlst.nex]

#NEXUS
begin taxa;
	dimensions ntax=46;
	taxlabels
	Yersinia_pestis_1866_NNNN
	Yersinia_pestis_1901b_1983
	Yersinia_pestis_2055_1998
	Yersinia_pestis_2106_2001
	Yersinia_pestis_2772_1984
	Yersinia_pestis_2965_1995
	Yersinia_pestis_3357_1999
	Yersinia_pestis_4139_1995
	Yersinia_pestis_4412_1991
	Yersinia_pestis_4954_1987
	Yersinia_pestis_8607116_NNNN
	Yersinia_pestis_A1122_1939
	Yersinia_pestis_AS_200900596_2009
	Yersinia_pestis_AS_200901509_2009
	Yersinia_pestis_AS_2509_2004
	Yersinia_pestis_Angola_NNNN
	Yersinia_pestis_Antiqua_1965
	Yersinia_pestis_B42003004_2003
	Yersinia_pestis_CA88_4125_1988
	Yersinia_pestis_CO92_1992
	Yersinia_pestis_D106004_2006
	Yersinia_pestis_D182038_1982
	Yersinia_pestis_E1979001_1979
	Yersinia_pestis_F1991016_1991
	Yersinia_pestis_Harbin35_1940
	Yersinia_pestis_IP275_1995
	Yersinia_pestis_India195_NNNN
	Yersinia_pestis_Java_D88_NNNN
	Yersinia_pestis_K1973002_1973
	Yersinia_pestis_KIM_10_1968
	Yersinia_pestis_KIM_D27_1_1968
	Yersinia_pestis_KIM_D27_2_1968
	Yersinia_pestis_KUMA_D11_NNNN
	Yersinia_pestis_Kimberly_D17_NNNN
	Yersinia_pestis_MG05_1020_2005
	Yersinia_pestis_Microtus_91001_1970
	Yersinia_pestis_Nepal516_1967
	Yersinia_pestis_PEXU2_1966
	Yersinia_pestis_Pestoides_A_1960
	Yersinia_pestis_Pestoides_F_NNNN
	Yersinia_pestis_TS_D5_NNNN
	Yersinia_pestis_UG05_045_2005
	Yersinia_pestis_V_6486_NNNN
	Yersinia_pestis_Z176003_1976
	Yersinia_pseudotuberculosis_IP31758_1966
	Yersinia_pestis_FV1_2001
;
end;
begin characters;
	dimensions nchar=20498;
	format datatype=dna missing=? gap=- interleave=yes;
	matrix
	Yersinia_pestis_1866_NNNN	AATTGAAGAGTTTGATCATGGCTCAGATTGAACGCTGGCGGCAGGCCTAACACATGCAAG
	Yersinia_pestis_1901b_1983	AATTGAAGAGTTTGATCATGGCTCAGATTGAACGCTGGCGGCAGGCCTAACACATGCAAG
	Yersinia_pestis_2055_1998	AATTGAAGAGTTTGATCATGGCTCAGATTGAACGCTGGCGGCAGGCCTAACACATGCAAG
	Yersinia_pestis_2106_2001	AATTGAAGAGTTTGATCATGGCTCAGATTGAACGCTGGCGGCAGGCCTAACACATGCAAG
	Yersinia_pestis_2772_1984	AATTGAAGAGTTTGATCATGGCTCAGATTGAACGCTGGCGGCAGGCCTAACACATGCAAG
	Yersinia_pestis_2965_1995	AATTGAAGAGTTTGATCATGGCTCAGATTGAACGCTGGCGGCAGGCCTAACACATGCAAG
	Yersinia_pestis_3357_1999	AATTGAAGAGTTTGATCATGGCTCAGATTGAACGCTGGCGGCAGGCCTAACACATGCAAG
	Yersinia_pestis_4139_1995	AATTGAAGAGTTTGATCATGGCTCAGATTGAACGCTGGCGGCAGGCCTAACACATGCAAG
	Yersinia_pestis_4412_1991	AATTGAAGAGTTTGATCATGGCTCAGATTGAACGCTGGCGGCAGGCCTAACACATGCAAG
	Yersinia_pestis_4954_1987	AATTGAAGAGTTTGATCATGGCTCAGATTGAACGCTGGCGGCAGGCCTAACACATGCAAG
	Yersinia_pestis_8607116_NNNN	AATTGAAGAGTTTGATCATGGCTCAGATTGAACGCTGGCGGCAGGCCTAACACATGCAAG
	Yersinia_pestis_A1122_1939	AATTGAAGAGTTTGATCATGGCTCAGATTGAACGCTGGCGGCAGGCCTAACACATGCAAG
	Yersinia_pestis_AS_200900596_2009	AATTGAAGAGTTTGATCATGGCTCAGATTGAACGCTGGCGGCAGGCCTAACACATGCAAG
	Yersinia_pestis_AS_200901509_2009	AATTGAAGAGTTTGATCATGGCTCAGATTGAACGCTGGCGGCAGGCCTAACACATGCAAG
	Yersinia_pestis_AS_2509_2004	AATTGAAGAGTTTGATCATGGCTCAGATTGAACGCTGGCGGCAGGCCTAACACATGCAAG
	Yersinia_pestis_Angola_NNNN	AATTGAAGAGTTTGATCATGGCTCAGATTGAACGCTGGCGGCAGGCCTAACACATGCAAG
	Yersinia_pestis_Antiqua_1965	AATTGAAGAGTTTGATCATGGCTCAGATTGAACGCTGGCGGCAGGCCTAACACATGCAAG
	Yersinia_pestis_B42003004_2003	AATTGAAGAGTTTGATCATGGCTCAGATTGAACGCTGGCGGCAGGCCTAACACATGCAAG
	Yersinia_pestis_CA88_4125_1988	AATTGAAGAGTTTGATCATGGCTCAGATTGAACGCTGGCGGCAGGCCTAACACATGCAAG
	Yersinia_pestis_CO92_1992	AATTGAAGAGTTTGATCATGGCTCAGATTGAACGCTGGCGGCAGGCCTAACACATGCAAG
	Yersinia_pestis_D106004_2006	AATTGAAGAGTTTGATCATGGCTCAGATTGAACGCTGGCGGCAGGCCTAACACATGCAAG
	Yersinia_pestis_D182038_1982	AATTGAAGAGTTTGATCATGGCTCAGATTGAACGCTGGCGGCAGGCCTAACACATGCAAG
	Yersinia_pestis_E1979001_1979	AATTGAAGAGTTTGATCATGGCTCAGATTGAACGCTGGCGGCAGGCCTAACACATGCAAG
	Yersinia_pestis_F1991016_1991	AATTGAAGAGTTTGATCATGGCTCAGATTGAACGCTGGCGGCAGGCCTAACACATGCAAG
	Yersinia_pestis_Harbin35_1940	AATTGAAGAGTTTGATCATGGCTCAGATTGAACGCTGGCGGCAGGCCTAACACATGCAAG
	Yersinia_pestis_IP275_1995	AATTGAAGAGTTTGATCATGGCTCAGATTGAACGCTGGCGGCAGGCCTAACACATGCAAG
	Yersinia_pestis_India195_NNNN	AATTGAAGAGTTTGATCATGGCTCAGATTGAACGCTGGCGGCAGGCCTAACACATGCAAG
	Yersinia_pestis_Java_D88_NNNN	AATTGAAGAGTTTGATCATGGCTCAGATTGAACGCTGGCGGCAGGCCTAACACATGCAAG
	Yersinia_pestis_K1973002_1973	AATTGAAGAGTTTGATCATGGCTCAGATTGAACGCTGGCGGCAGGCCTAACACATGCAAG
	Yersinia_pestis_KIM_10_1968	AATTGAAGAGTTTGATCATGGCTCAGATTGAACGCTGGCGGCAGGCCTAACACATGCAAG
	Yersinia_pestis_KIM_D27_1_1968	AATTGAAGAGTTTGATCATGGCTCAGATTGAACGCTGGCGGCAGGCCTAACACATGCAAG
	Yersinia_pestis_KIM_D27_2_1968	AATTGAAGAGTTTGATCATGGCTCAGATTGAACGCTGGCGGCAGGCCTAACACATGCAAG
	Yersinia_pestis_KUMA_D11_NNNN	AATTGAAGAGTTTGATCATGGCTCAGATTGAACGCTGGCGGCAGGCCTAACACATGCAAG
	Yersinia_pestis_Kimberly_D17_NNNN	AATTGAAGAGTTTGATCATGGCTCAGATTGAACGCTGGCGGCAGGCCTAACACATGCAAG
	Yersinia_pestis_MG05_1020_2005	AATTGAAGAGTTTGATCATGGCTCAGATTGAACGCTGGCGGCAGGCCTAACACATGCAAG
	Yersinia_pestis_Microtus_91001_1970	AATTGAAGAGTTTGATCATGGCTCAGATTGAACGCTGGCGGCAGGCCTAACACATGCAAG
	Yersinia_pestis_Nepal516_1967	AATTGAAGAGTTTGATCATGGCTCAGATTGAACGCTGGCGGCAGGCCTAACACATGCAAG
	Yersinia_pestis_PEXU2_1966	AATTGAAGAGTTTGATCATGGCTCAGATTGAACGCTGGCGGCAGGCCTAACACATGCAAG
	Yersinia_pestis_Pestoides_A_1960	------------------------------------------------------------
	Yersinia_pestis_Pestoides_F_NNNN	AATTGAAGAGTTTGATCATGGCTCAGATTGAACGCTGGCGGCAGGCCTAACACATGCAAG
	Yersinia_pestis_TS_D5_NNNN	AATTGAAGAGTTTGATCATGGCTCAGATTGAACGCTGGCGGCAGGCCTAACACATGCAAG
	Yersinia_pestis_UG05_045_2005	AATTGAAGAGTTTGATCATGGCTCAGATTGAACGCTGGCGGCAGGCCTAACACATGCAAG
	Yersinia_pestis_V_6486_NNNN	AATTGAAGAGTTTGATCATGGCTCAGATTGAACGCTGGCGGCAGGCCTAACACATGCAAG
	Yersinia_pestis_Z176003_1976	AATTGAAGAGTTTGATCATGGCTCAGATTGAACGCTGGCGGCAGGCCTAACACATGCAAG
	Yersinia_pseudotuberculosis_IP31758_1966	AATTGAAGAGTTTGATCATGGCTCAGATTGAACGCTGGCGGCAGGCCTAACACATGCAAG
	Yersinia_pestis_FV1_2001	------------------------------------------------------------
	Yersinia_pestis_1866_NNNN	TCGAGCGGCAGCGGGAAGTAGTTTACTACTTTGCCGGCGAGCGGCGGACGGGTGAGTAAT
	Yersinia_pestis_1901b_1983	TCGAGCGGCAGCGGGAAGTAGTTTACTACTTTGCCGGCGAGCGGCGGACGGGTGAGTAAT
	Yersinia_pestis_2055_1998	TCGAGCGGCAGCGGGAAGTAGTTTACTACTTTGCCGGCGAGCGGCGGACGGGTGAGTAAT
	Yersinia_pestis_2106_2001	TCGAGCGGCAGCGGGAAGTAGTTTACTACTTTGCCGGCGAGCGGCGGACGGGTGAGTAAT
	Yersinia_pestis_2772_1984	TCGAGCGGCAGCGGGAAGTAGTTTACTACTTTGCCGGCGAGCGGCGGACGGGTGAGTAAT
	Yersinia_pestis_2965_1995	TCGAGCGGCAGCGGGAAGTAGTTTACTACTTTGCCGGCGAGCGGCGGACGGGTGAGTAAT
	Yersinia_pestis_3357_1999	TCGAGCGGCAGCGGGAAGTAGTTTACTACTTTGCCGGCGAGCGGCGGACGGGTGAGTAAT
	Yersinia_pestis_4139_1995	TCGAGCGGCAGCGGGAAGTAGTTTACTACTTTGCCGGCGAGCGGCGGACGGGTGAGTAAT
	Yersinia_pestis_4412_1991	TCGAGCGGCAGCGGGAAGTAGTTTACTACTTTGCCGGCGAGCGGCGGACGGGTGAGTAAT
	Yersinia_pestis_4954_1987	TCGAGCGGCAGCGGGAAGTAGTTTACTACTTTGCCGGCGAGCGGCGGACGGGTGAGTAAT
	Yersinia_pestis_8607116_NNNN	TCGAGCGGCAGCGGGAAGTAGTTTACTACTTTGCCGGCGAGCGGCGGACGGGTGAGTAAT
	Yersinia_pestis_A1122_1939	TCGAGCGGCAGCGGGAAGTAGTTTACTACTTTGCCGGCGAGCGGCGGACGGGTGAGTAAT
	Yersinia_pestis_AS_200900596_2009	TCGAGCGGCAGCGGGAAGTAGTTTACTACTTTGCCGGCGAGCGGCGGACGGGTGAGTAAT
	Yersinia_pestis_AS_200901509_2009	TCGAGCGGCAGCGGGAAGTAGTTTACTACTTTGCCGGCGAGCGGCGGACGGGTGAGTAAT
	Yersinia_pestis_AS_2509_2004	TCGAGCGGCAGCGGGAAGTAGTTTACTACTTTGCCGGCGAGCGGCGGACGGGTGAGTAAT
	Yersinia_pestis_Angola_NNNN	TCGAGCGGCAGCGGGAAGTAGTTTACTACTTTGCCGGCGAGCGGCGGACGGGTGAGTAAT
	Yersinia_pestis_Antiqua_1965	TCGAGCGGCAGCGGGAAGTAGTTTACTACTTTGCCGGCGAGCGGCGGACGGGTGAGTAAT
	Yersinia_pestis_B42003004_2003	TCGAGCGGCAGCGGGAAGTAGTTTACTACTTTGCCGGCGAGCGGCGGACGGGTGAGTAAT
	Yersinia_pestis_CA88_4125_1988	TCGAGCGGCAGCGGGAAGTAGTTTACTACTTTGCCGGCGAGCGGCGGACGGGTGAGTAAT
	Yersinia_pestis_CO92_1992	TCGAGCGGCAGCGGGAAGTAGTTTACTACTTTGCCGGCGAGCGGCGGACGGGTGAGTAAT
	Yersinia_pestis_D106004_2006	TCGAGCGGCAGCGGGAAGTAGTTTACTACTTTGCCGGCGAGCGGCGGACGGGTGAGTAAT
	Yersinia_pestis_D182038_1982	TCGAGCGGCAGCGGGAAGTAGTTTACTACTTTGCCGGCGAGCGGCGGACGGGTGAGTAAT
	Yersinia_pestis_E1979001_1979	TCGAGCGGCAGCGGGAAGTAGTTTACTACTTTGCCGGCGAGCGGCGGACGGGTGAGTAAT
	Yersinia_pestis_F1991016_1991	TCGAGCGGCAGCGGGAAGTAGTTTACTACTTTGCCGGCGAGCGGCGGACGGGTGAGTAAT
	Yersinia_pestis_Harbin35_1940	TCGAGCGGCAGCGGGAAGTAGTTTACTACTTTGCCGGCGAGCGGCGGACGGGTGAGTAAT
	Yersinia_pestis_IP275_1995	TCGAGCGGCAGCGGGAAGTAGTTTACTACTTTGCCGGCGAGCGGCGGACGGGTGAGTAAT
	Yersinia_pestis_India195_NNNN	TCGAGCGGCAGCGGGAAGTAGTTTACTACTTTGCCGGCGAGCGGCGGACGGGTGAGTAAT
	Yersinia_pestis_Java_D88_NNNN	TCGAGCGGCAGCGGGAAGTAGTTTACTACTTTGCCGGCGAGCGGCGGACGGGTGAGTAAT
	Yersinia_pestis_K1973002_1973	TCGAGCGGCAGCGGGAAGTAGTTTACTACTTTGCCGGCGAGCGGCGGACGGGTGAGTAAT
	Yersinia_pestis_KIM_10_1968	TCGAGCGGCAGCGGGAAGTAGTTTACTACTTTGCCGGCGAGCGGCGGACGGGTGAGTAAT
	Yersinia_pestis_KIM_D27_1_1968	TCGAGCGGCAGCGGGAAGTAGTTTACTACTTTGCCGGCGAGCGGCGGACGGGTGAGTAAT
	Yersinia_pestis_KIM_D27_2_1968	TCGAGCGGCAGCGGGAAGTAGTTTACTACTTTGCCGGCGAGCGGCGGACGGGTGAGTAAT
	Yersinia_pestis_KUMA_D11_NNNN	TCGAGCGGCAGCGGGAAGTAGTTTACTACTTTGCCGGCGAGCGGCGGACGGGTGAGTAAT
	Yersinia_pestis_Kimberly_D17_NNNN	TCGAGCGGCAGCGGGAAGTAGTTTACTACTTTGCCGGCGAGCGGCGGACGGGTGAGTAAT
	Yersinia_pestis_MG05_1020_2005	TCGAGCGGCAGCGGGAAGTAGTTTACTACTTTGCCGGCGAGCGGCGGACGGGTGAGTAAT
	Yersinia_pestis_Microtus_91001_1970	TCGAGCGGCAGCGGGAAGTAGTTTACTACTTTGCCGGCGAGCGGCGGACGGGTGAGTAAT
	Yersinia_pestis_Nepal516_1967	TCGAGCGGCAGCGGGAAGTAGTTTACTACTTTGCCGGCGAGCGGCGGACGGGTGAGTAAT
	Yersinia_pestis_PEXU2_1966	TCGAGCGGCAGCGGGAAGTAGTTTACTACTTTGCCGGCGAGCGGCGGACGGGTGAGTAAT
	Yersinia_pestis_Pestoides_A_1960	------------------------------------------------------------
	Yersinia_pestis_Pestoides_F_NNNN	TCGAGCGGCAGCGGGAAGTAGTTTACTACTTTGCCGGCGAGCGGCGGACGGGTGAGTAAT
	Yersinia_pestis_TS_D5_NNNN	TCGAGCGGCAGCGGGAAGTAGTTTACTACTTTGCCGGCGAGCGGCGGACGGGTGAGTAAT
	Yersinia_pestis_UG05_045_2005	TCGAGCGGCAGCGGGAAGTAGTTTACTACTTTGCCGGCGAGCGGCGGACGGGTGAGTAAT
	Yersinia_pestis_V_6486_NNNN	TCGAGCGGCAGCGGGAAGTAGTTTACTACTTTGCCGGCGAGCGGCGGACGGGTGAGTAAT
	Yersinia_pestis_Z176003_1976	TCGAGCGGCAGCGGGAAGTAGTTTACTACTTTGCCGGCGAGCGGCGGACGGGTGAGTAAT
	Yersinia_pseudotuberculosis_IP31758_1966	TCGAGCGGCAGCGGGAAGTAGTTTACTACTTTGCCGGCGAGCGGCGGACGGGTGAGTAAT
	Yersinia_pestis_FV1_2001	------------------------------------------------------------
	Yersinia_pestis_1866_NNNN	GTCTGGGGATCTGCCTGATGGAGGGGGATAACTACTGGAAACGGTAGCTAATACCGCGTG
	Yersinia_pestis_1901b_1983	GTCTGGGGATCTGCCTGATGGAGGGGGATAACTACTGGAAACGGTAGCTAATACCGCGTG
	Yersinia_pestis_2055_1998	GTCTGGGGATCTGCCTGATGGAGGGGGATAACTACTGGAAACGGTAGCTAATACCGCGTG
	Yersinia_pestis_2106_2001	GTCTGGGGATCTGCCTGATGGAGGGGGATAACTACTGGAAACGGTAGCTAATACCGCGTG
	Yersinia_pestis_2772_1984	GTCTGGGGATCTGCCTGATGGAGGGGGATAACTACTGGAAACGGTAGCTAATACCGCGTG
	Yersinia_pestis_2965_1995	GTCTGGGGATCTGCCTGATGGAGGGGGATAACTACTGGAAACGGTAGCTAATACCGCGTG
	Yersinia_pestis_3357_1999	GTCTGGGGATCTGCCTGATGGAGGGGGATAACTACTGGAAACGGTAGCTAATACCGCGTG
	Yersinia_pestis_4139_1995	GTCTGGGGATCTGCCTGATGGAGGGGGATAACTACTGGAAACGGTAGCTAATACCGCGTG
	Yersinia_pestis_4412_1991	GTCTGGGGATCTGCCTGATGGAGGGGGATAACTACTGGAAACGGTAGCTAATACCGCGTG
	Yersinia_pestis_4954_1987	GTCTGGGGATCTGCCTGATGGAGGGGGATAACTACTGGAAACGGTAGCTAATACCGCGTG
	Yersinia_pestis_8607116_NNNN	GTCTGGGGATCTGCCTGATGGAGGGGGATAACTACTGGAAACGGTAGCTAATACCGCGTG
	Yersinia_pestis_A1122_1939	GTCTGGGGATCTGCCTGATGGAGGGGGATAACTACTGGAAACGGTAGCTAATACCGCGTG
	Yersinia_pestis_AS_200900596_2009	GTCTGGGGATCTGCCTGATGGAGGGGGATAACTACTGGAAACGGTAGCTAATACCGCGTG
	Yersinia_pestis_AS_200901509_2009	GTCTGGGGATCTGCCTGATGGAGGGGGATAACTACTGGAAACGGTAGCTAATACCGCGTG
	Yersinia_pestis_AS_2509_2004	GTCTGGGGATCTGCCTGATGGAGGGGGATAACTACTGGAAACGGTAGCTAATACCGCGTG
	Yersinia_pestis_Angola_NNNN	GTCTGGGGATCTGCCTGATGGAGGGGGATAACTACTGGAAACGGTAGCTAATACCGCATG
	Yersinia_pestis_Antiqua_1965	GTCTGGGGATCTGCCTGATGGAGGGGGATAACTACTGGAAACGGTAGCTAATACCGCGTG
	Yersinia_pestis_B42003004_2003	GTCTGGGGATCTGCCTGATGGAGGGGGATAACTACTGGAAACGGTAGCTAATACCGCATG
	Yersinia_pestis_CA88_4125_1988	GTCTGGGGATCTGCCTGATGGAGGGGGATAACTACTGGAAACGGTAGCTAATACCGCATG
	Yersinia_pestis_CO92_1992	GTCTGGGGATCTGCCTGATGGAGGGGGATAACTACTGGAAACGGTAGCTAATACCGCGTG
	Yersinia_pestis_D106004_2006	GTCTGGGGATCTGCCTGATGGAGGGGGATAACTACTGGAAACGGTAGCTAATACCGCATG
	Yersinia_pestis_D182038_1982	GTCTGGGGATCTGCCTGATGGAGGGGGATAACTACTGGAAACGGTAGCTAATACCGCGTG
	Yersinia_pestis_E1979001_1979	GTCTGGGGATCTGCCTGATGGAGGGGGATAACTACTGGAAACGGTAGCTAATACCGCGTG
	Yersinia_pestis_F1991016_1991	GTCTGGGGATCTGCCTGATGGAGGGGGATAACTACTGGAAACGGTAGCTAATACCGCATG
	Yersinia_pestis_Harbin35_1940	GTCTGGGGATCTGCCTGATGGAGGGGGATAACTACTGGAAACGGTAGCTAATACCGCATG
	Yersinia_pestis_IP275_1995	GTCTGGGGATCTGCCTGATGGAGGGGGATAACTACTGGAAACGGTAGCTAATACCGCATG
	Yersinia_pestis_India195_NNNN	GTCTGGGGATCTGCCTGATGGAGGGGGATAACTACTGGAAACGGTAGCTAATACCGCGTG
	Yersinia_pestis_Java_D88_NNNN	GTCTGGGGATCTGCCTGATGGAGGGGGATAACTACTGGAAACGGTAGCTAATACCGCGTG
	Yersinia_pestis_K1973002_1973	GTCTGGGGATCTGCCTGATGGAGGGGGATAACTACTGGAAACGGTGGCTAATACCGCATG
	Yersinia_pestis_KIM_10_1968	GTCTGGGGATCTGCCTGATGGAGGGGGATAACTACTGGAAACGGTAGCTAATACCGCATG
	Yersinia_pestis_KIM_D27_1_1968	GTCTGGGGATCTGCCTGATGGAGGGGGATAACTACTGGAAACGGTAGCTAATACCGCGTG
	Yersinia_pestis_KIM_D27_2_1968	GTCTGGGGATCTGCCTGATGGAGGGGGATAACTACTGGAAACGGTAGCTAATACCGCGTG
	Yersinia_pestis_KUMA_D11_NNNN	GTCTGGGGATCTGCCTGATGGAGGGGGATAACTACTGGAAACGGTAGCTAATACCGCGTG
	Yersinia_pestis_Kimberly_D17_NNNN	GTCTGGGGATCTGCCTGATGGAGGGGGATAACTACTGGAAACGGTAGCTAATACCGCGTG
	Yersinia_pestis_MG05_1020_2005	GTCTGGGGATCTGCCTGATGGAGGGGGATAACTACTGGAAACGGTAGCTAATACCGCATG
	Yersinia_pestis_Microtus_91001_1970	GTCTGGGGATCTGCCTGATGGAGGGGGATAACTACTGGAAACGGTAGCTAATACCGCATG
	Yersinia_pestis_Nepal516_1967	GTCTGGGGATCTGCCTGATGGAGGGGGATAACTACTGGAAACGGTAGCTAATACCGCGTG
	Yersinia_pestis_PEXU2_1966	GTCTGGGGATCTGCCTGATGGAGGGGGATAACTACTGGAAACGGTAGCTAATACCGCGTG
	Yersinia_pestis_Pestoides_A_1960	-------------------------------------------GTAGCTAATACCGCATG
	Yersinia_pestis_Pestoides_F_NNNN	GTCTGGGGATCTGCCTGATGGAGGGGGATAACTACTGGAAACGGTAGCTAATACCGCATG
	Yersinia_pestis_TS_D5_NNNN	GTCTGGGGATCTGCCTGATGGAGGGGGATAACTACTGGAAACGGTAGCTAATACCGCGTG
	Yersinia_pestis_UG05_045_2005	GTCTGGGGATCTGCCTGATGGAGGGGGATAACTACTGGAAACGGTAGCTAATACCGCATG
	Yersinia_pestis_V_6486_NNNN	GTCTGGGGATCTGCCTGATGGAGGGGGATAACTACTGGAAACGGTAGCTAATACCGCGTG
	Yersinia_pestis_Z176003_1976	GTCTGGGGATCTGCCTGATGGAGGGGGATAACTACTGGAAACGGTAGCTAATACCGCGTG
	Yersinia_pseudotuberculosis_IP31758_1966	GTCTGGGGATCTGCCTGATGGAGGGGGATAACTACTGGAAACGGTAGCTAATACCGCATG
	Yersinia_pestis_FV1_2001	------------------------------------------------------------
	Yersinia_pestis_1866_NNNN	ACCTCGCAAGAGCAAAGTGGGGGACCTTAGGGCCTCACGCCATCGGATGAACCCAGATGG
	Yersinia_pestis_1901b_1983	ACCTCGCAAGAGCAAAGTGGGGGACCTTAGGGCCTCACGCCATCGGATGAACCCAGATGG
	Yersinia_pestis_2055_1998	ACCTCGCAAGAGCAAAGTGGGGGACCTTAGGGCCTCACGCCATCGGATGAACCCAGATGG
	Yersinia_pestis_2106_2001	ACCTCGCAAGAGCAAAGTGGGGGACCTTAGGGCCTCACGCCATCGGATGAACCCAGATGG
	Yersinia_pestis_2772_1984	ACCTCGCAAGAGCAAAGTGGGGGACCTTAGGGCCTCACGCCATCGGATGAACCCAGATGG
	Yersinia_pestis_2965_1995	ACCTCGCAAGAGCAAAGTGGGGGACCTTAGGGCCTCACGCCATCGGATGAACCCAGATGG
	Yersinia_pestis_3357_1999	ACCTCGCAAGAGCAAAGTGGGGGACCTTAGGGCCTCACGCCATCGGATGAACCCAGATGG
	Yersinia_pestis_4139_1995	ACCTCGCAAGAGCAAAGTGGGGGACCTTAGGGCCTCACGCCATCGGATGAACCCAGATGG
	Yersinia_pestis_4412_1991	ACCTCGCAAGAGCAAAGTGGGGGACCTTAGGGCCTCACGCCATCGGATGAACCCAGATGG
	Yersinia_pestis_4954_1987	ACCTCGCAAGAGCAAAGTGGGGGACCTTAGGGCCTCACGCCATCGGATGAACCCAGATGG
	Yersinia_pestis_8607116_NNNN	ACCTCGCAAGAGCAAAGTGGGGGACCTTAGGGCCTCACGCCATCGGATGAACCCAGATGG
	Yersinia_pestis_A1122_1939	ACCTCGCAAGAGCAAAGTGGGGGACCTTAGGGCCTCACGCCATCGGATGAACCCAGATGG
	Yersinia_pestis_AS_200900596_2009	ACCTCGCAAGAGCAAAGTGGGGGACCTTAGGGCCTCACGCCATCGGATGAACCCAGATGG
	Yersinia_pestis_AS_200901509_2009	ACCTCGCAAGAGCAAAGTGGGGGACCTTAGGGCCTCACGCCATCGGATGAACCCAGATGG
	Yersinia_pestis_AS_2509_2004	ACCTCGCAAGAGCAAAGTGGGGGACCTTAGGGCCTCACGCCATCGGATGAACCCAGATGG
	Yersinia_pestis_Angola_NNNN	ACCTCGCAAGAGCAAAGTGGGGGACCTTAGGGCCTCACGCCATCGGATGAACCCAGATGG
	Yersinia_pestis_Antiqua_1965	ACCTCGCAAGAGCAAAGTGGGGGACCTTAGGGCCTCACGCCATCGGATGAACCCAGATGG
	Yersinia_pestis_B42003004_2003	ACCTCGCAAGAGCAAAGTGGGGGACCTTAGGGCCTCACGCCATCGGATGAACCCAGATGG
	Yersinia_pestis_CA88_4125_1988	ACCTCGCAAGAGCAAAGTGGGGGACCTTAGGGCCTCACGCCATCGGATGAACCCAGATGG
	Yersinia_pestis_CO92_1992	ACCTCGCAAGAGCAAAGTGGGGGACCTTAGGGCCTCACGCCATCGGATGAACCCAGATGG
	Yersinia_pestis_D106004_2006	ACCTCGCAAGAGCAAAGTGGGGGACCTTAGGGCCTCACGCCATCGGATGAACCCAGATGG
	Yersinia_pestis_D182038_1982	ACCTCGCAAGAGCAAAGTGGGGGACCTTAGGGCCTCACGCCATCGGATGAACCCAGATGG
	Yersinia_pestis_E1979001_1979	ACCTCGCAAGAGCAAAGTGGGGGACCTTAGGGCCTCACGCCATCGGATGAACCCAGATGG
	Yersinia_pestis_F1991016_1991	ACCTCGCAAGAGCAAAGTGGGGGACCTTAGGGCCTCACGCCATCGGATGAACCCAGATGG
	Yersinia_pestis_Harbin35_1940	ACCTCGCAAGAGCAAAGTGGGGGACCTTAGGGCCTCACGCCATCGGATGAACCCAGATGG
	Yersinia_pestis_IP275_1995	ACCTCGCAAGAGCAAAGTGGGGGACCTTAGGGCCTCACGCCATCGGATGAACCCAGATGG
	Yersinia_pestis_India195_NNNN	ACCTCGCAAGAGCAAAGTGGGGGACCTTAGGGCCTCACGCCATCGGATGAACCCAGATGG
	Yersinia_pestis_Java_D88_NNNN	ACCTCGCAAGAGCAAAGTGGGGGACCTTAGGGCCTCACGCCATCGGATGAACCCAGATGG
	Yersinia_pestis_K1973002_1973	ACCTCGCAAGAGCAAAGTGGGGGACCTTAGGGCCTCACGCCATCGGATGAACCCAGATGG
	Yersinia_pestis_KIM_10_1968	ACCTCGCAAGAGCAAAGTGGGGGACCTTAGGGCCTCACGCCATCGGATGAACCCAGATGG
	Yersinia_pestis_KIM_D27_1_1968	ACCTCGCAAGAGCAAAGTGGGGGACCTTAGGGCCTCACGCCATCGGATGAACCCAGATGG
	Yersinia_pestis_KIM_D27_2_1968	ACCTCGCAAGAGCAAAGTGGGGGACCTTAGGGCCTCACGCCATCGGATGAACCCAGATGG
	Yersinia_pestis_KUMA_D11_NNNN	ACCTCGCAAGAGCAAAGTGGGGGACCTTAGGGCCTCACGCCATCGGATGAACCCAGATGG
	Yersinia_pestis_Kimberly_D17_NNNN	ACCTCGCAAGAGCAAAGTGGGGGACCTTAGGGCCTCACGCCATCGGATGAACCCAGATGG
	Yersinia_pestis_MG05_1020_2005	ACCTCGCAAGAGCAAAGTGGGGGACCTTAGGGCCTCACGCCATCGGATGAACCCAGATGG
	Yersinia_pestis_Microtus_91001_1970	ACCTCGCAAGAGCAAAGTGGGGGACCTTAGGGCCTCACGCCATCGGATGAACCCAGATGG
	Yersinia_pestis_Nepal516_1967	ACCTCGCAAGAGCAAAGTGGGGGACCTTAGGGCCTCACGCCATCGGATGAACCCAGATGG
	Yersinia_pestis_PEXU2_1966	ACCTCGCAAGAGCAAAGTGGGGGACCTTAGGGCCTCACGCCATCGGATGAACCCAGATGG
	Yersinia_pestis_Pestoides_A_1960	ACCTCGCAAGAGCAAAGTGGGGGACCTTAGGGCCTCACGCCATCGGATGAACCCAGATGG
	Yersinia_pestis_Pestoides_F_NNNN	ACCTCGCAAGAGCAAAGTGGGGGACCTTAGGGCCTCACGCCATCGGATGAACCCAGATGG
	Yersinia_pestis_TS_D5_NNNN	ACCTCGCAAGAGCAAAGTGGGGGACCTTAGGGCCTCACGCCATCGGATGAACCCAGATGG
	Yersinia_pestis_UG05_045_2005	ACCTCGCAAGAGCAAAGTGGGGGACCTTAGGGCCTCACGCCATCGGATGAACCCAGATGG
	Yersinia_pestis_V_6486_NNNN	ACCTCGCAAGAGCAAAGTGGGGGACCTTAGGGCCTCACGCCATCGGATGAACCCAGATGG
	Yersinia_pestis_Z176003_1976	ACCTCGCAAGAGCAAAGTGGGGGACCTTAGGGCCTCACGCCATCGGATGAACCCAGATGG
	Yersinia_pseudotuberculosis_IP31758_1966	ACCTCGCAAGAGCAAAGTGGGGGACCTTAGGGCCTCACGCCATCGGATGAACCCAGATGG
	Yersinia_pestis_FV1_2001	------------------------------------------------------------
	Yersinia_pestis_1866_NNNN	GATTAGCTAGTAGGTGGGGTAATGGCTCACCTAGGCGACGATCCCTAGCTGGTCTGAGAG
	Yersinia_pestis_1901b_1983	GATTAGCTAGTAGGTGGGGTAATGGCTCACCTAGGCGACGATCCCTAGCTGGTCTGAGAG
	Yersinia_pestis_2055_1998	GATTAGCTAGTAGGTGGGGTAATGGCTCACCTAGGCGACGATCCCTAGCTGGTCTGAGAG
	Yersinia_pestis_2106_2001	GATTAGCTAGTAGGTGGGGTAATGGCTCACCTAGGCGACGATCCCTAGCTGGTCTGAGAG
	Yersinia_pestis_2772_1984	GATTAGCTAGTAGGTGGGGTAATGGCTCACCTAGGCGACGATCCCTAGCTGGTCTGAGAG
	Yersinia_pestis_2965_1995	GATTAGCTAGTAGGTGGGGTAATGGCTCACCTAGGCGACGATCCCTAGCTGGTCTGAGAG
	Yersinia_pestis_3357_1999	GATTAGCTAGTAGGTGGGGTAATGGCTCACCTAGGCGACGATCCCTAGCTGGTCTGAGAG
	Yersinia_pestis_4139_1995	GATTAGCTAGTAGGTGGGGTAATGGCTCACCTAGGCGACGATCCCTAGCTGGTCTGAGAG
	Yersinia_pestis_4412_1991	GATTAGCTAGTAGGTGGGGTAATGGCTCACCTAGGCGACGATCCCTAGCTGGTCTGAGAG
	Yersinia_pestis_4954_1987	GATTAGCTAGTAGGTGGGGTAATGGCTCACCTAGGCGACGATCCCTAGCTGGTCTGAGAG
	Yersinia_pestis_8607116_NNNN	GATTAGCTAGTAGGTGGGGTAATGGCTCACCTAGGCGACGATCCCTAGCTGGTCTGAGAG
	Yersinia_pestis_A1122_1939	GATTAGCTAGTAGGTGGGGTAATGGCTCACCTAGGCGACGATCCCTAGCTGGTCTGAGAG
	Yersinia_pestis_AS_200900596_2009	GATTAGCTAGTAGGTGGGGTAATGGCTCACCTAGGCGACGATCCCTAGCTGGTCTGAGAG
	Yersinia_pestis_AS_200901509_2009	GATTAGCTAGTAGGTGGGGTAATGGCTCACCTAGGCGACGATCCCTAGCTGGTCTGAGAG
	Yersinia_pestis_AS_2509_2004	GATTAGCTAGTAGGTGGGGTAATGGCTCACCTAGGCGACGATCCCTAGCTGGTCTGAGAG
	Yersinia_pestis_Angola_NNNN	GATTAGCTAGTAGGTGGGGTAATGGCTCACCTAGGCGACGATCCCTAGCTGGTCTGAGAG
	Yersinia_pestis_Antiqua_1965	GATTAGCTAGTAGGTGGGGTAATGGCTCACCTAGGCGACGATCCCTAGCTGGTCTGAGAG
	Yersinia_pestis_B42003004_2003	GATTAGCTAGTAGGTGGGGTAATGGCTCACCTAGGCGACGATCCCTAGCTGGTCTGAGAG
	Yersinia_pestis_CA88_4125_1988	GATTAGCTAGTAGGTGGGGTAATGGCTCACCTAGGCGACGATCCCTAGCTGGTCTGAGAG
	Yersinia_pestis_CO92_1992	GATTAGCTAGTAGGTGGGGTAATGGCTCACCTAGGCGACGATCCCTAGCTGGTCTGAGAG
	Yersinia_pestis_D106004_2006	GATTAGCTAGTAGGTGGGGTAATGGCTCACCTAGGCGACGATCCCTAGCTGGTCTGAGAG
	Yersinia_pestis_D182038_1982	GATTAGCTAGTAGGTGGGGTAATGGCTCACCTAGGCGACGATCCCTAGCTGGTCTGAGAG
	Yersinia_pestis_E1979001_1979	GATTAGCTAGTAGGTGGGGTAATGGCTCACCTAGGCGACGATCCCTAGCTGGTCTGAGAG
	Yersinia_pestis_F1991016_1991	GATTAGCTAGTAGGTGGGGTAATGGCTCACCTAGGCGACGATCCCTAGCTGGTCTGAGAG
	Yersinia_pestis_Harbin35_1940	GATTAGCTAGTAGGTGGGGTAATGGCTCACCTAGGCGACGATCCCTAGCTGGTCTGAGAG
	Yersinia_pestis_IP275_1995	GATTAGCTAGTAGGTGGGGTAATGGCTCACCTAGGCGACGATCCCTAGCTGGTCTGAGAG
	Yersinia_pestis_India195_NNNN	GATTAGCTAGTAGGTGGGGTAATGGCTCACCTAGGCGACGATCCCTAGCTGGTCTGAGAG
	Yersinia_pestis_Java_D88_NNNN	GATTAGCTAGTAGGTGGGGTAATGGCTCACCTAGGCGACGATCCCTAGCTGGTCTGAGAG
	Yersinia_pestis_K1973002_1973	GATTAGCTAGTAGGTGGGGTAATGGCTCACCTAGGCGACGATCCCTAGCTGGTCTGAGAG
	Yersinia_pestis_KIM_10_1968	GATTAGCTAGTAGGTGGGGTAATGGCTCACCTAGGCGACGATCCCTAGCTGGTCTGAGAG
	Yersinia_pestis_KIM_D27_1_1968	GATTAGCTAGTAGGTGGGGTAATGGCTCACCTAGGCGACGATCCCTAGCTGGTCTGAGAG
	Yersinia_pestis_KIM_D27_2_1968	GATTAGCTAGTAGGTGGGGTAATGGCTCACCTAGGCGACGATCCCTAGCTGGTCTGAGAG
	Yersinia_pestis_KUMA_D11_NNNN	GATTAGCTAGTAGGTGGGGTAATGGCTCACCTAGGCGACGATCCCTAGCTGGTCTGAGAG
	Yersinia_pestis_Kimberly_D17_NNNN	GATTAGCTAGTAGGTGGGGTAATGGCTCACCTAGGCGACGATCCCTAGCTGGTCTGAGAG
	Yersinia_pestis_MG05_1020_2005	GATTAGCTAGTAGGTGGGGTAATGGCTCACCTAGGCGACGATCCCTAGCTGGTCTGAGAG
	Yersinia_pestis_Microtus_91001_1970	GATTAGCTAGTAGGTGGGGTAATGGCTCACCTAGGCGACGATCCCTAGCTGGTCTGAGAG
	Yersinia_pestis_Nepal516_1967	GATTAGCTAGTAGGTGGGGTAATGGCTCACCTAGGCGACGATCCCTAGCTGGTCTGAGAG
	Yersinia_pestis_PEXU2_1966	GATTAGCTAGTAGGTGGGGTAATGGCTCACCTAGGCGACGATCCCTAGCTGGTCTGAGAG
	Yersinia_pestis_Pestoides_A_1960	GATTAGCTAGTAGGTGGGGTAATGGCTCACCTAGGCGACGATCCCTAGCTGGTCTGAGAG
	Yersinia_pestis_Pestoides_F_NNNN	GATTAGCTAGTAGGTGGGGTAATGGCTCACCTAGGCGACGATCCCTAGCTGGTCTGAGAG
	Yersinia_pestis_TS_D5_NNNN	GATTAGCTAGTAGGTGGGGTAATGGCTCACCTAGGCGACGATCCCTAGCTGGTCTGAGAG
	Yersinia_pestis_UG05_045_2005	GATTAGCTAGTAGGTGGGGTAATGGCTCACCTAGGCGACGATCCCTAGCTGGTCTGAGAG
	Yersinia_pestis_V_6486_NNNN	GATTAGCTAGTAGGTGGGGTAATGGCTCACCTAGGCGACGATCCCTAGCTGGTCTGAGAG
	Yersinia_pestis_Z176003_1976	GATTAGCTAGTAGGTGGGGTAATGGCTCACCTAGGCGACGATCCCTAGCTGGTCTGAGAG
	Yersinia_pseudotuberculosis_IP31758_1966	GATTAGCTAGTAGGTGGGGTAATGGCTCACCTAGGCGACGATCCCTAGCTGGTCTGAGAG
	Yersinia_pestis_FV1_2001	------------------------------------------------------------
	Yersinia_pestis_1866_NNNN	GATGACCAGCCACACTGGAACTGAGACACGGTCCAGACTCCTACGGGAGGCAGCAGTGGG
	Yersinia_pestis_1901b_1983	GATGACCAGCCACACTGGAACTGAGACACGGTCCAGACTCCTACGGGAGGCAGCAGTGGG
	Yersinia_pestis_2055_1998	GATGACCAGCCACACTGGAACTGAGACACGGTCCAGACTCCTACGGGAGGCAGCAGTGGG
	Yersinia_pestis_2106_2001	GATGACCAGCCACACTGGAACTGAGACACGGTCCAGACTCCTACGGGAGGCAGCAGTGGG
	Yersinia_pestis_2772_1984	GATGACCAGCCACACTGGAACTGAGACACGGTCCAGACTCCTACGGGAGGCAGCAGTGGG
	Yersinia_pestis_2965_1995	GATGACCAGCCACACTGGAACTGAGACACGGTCCAGACTCCTACGGGAGGCAGCAGTGGG
	Yersinia_pestis_3357_1999	GATGACCAGCCACACTGGAACTGAGACACGGTCCAGACTCCTACGGGAGGCAGCAGTGGG
	Yersinia_pestis_4139_1995	GATGACCAGCCACACTGGAACTGAGACACGGTCCAGACTCCTACGGGAGGCAGCAGTGGG
	Yersinia_pestis_4412_1991	GATGACCAGCCACACTGGAACTGAGACACGGTCCAGACTCCTACGGGAGGCAGCAGTGGG
	Yersinia_pestis_4954_1987	GATGACCAGCCACACTGGAACTGAGACACGGTCCAGACTCCTACGGGAGGCAGCAGTGGG
	Yersinia_pestis_8607116_NNNN	GATGACCAGCCACACTGGAACTGAGACACGGTCCAGACTCCTACGGGAGGCAGCAGTGGG
	Yersinia_pestis_A1122_1939	GATGACCAGCCACACTGGAACTGAGACACGGTCCAGACTCCTACGGGAGGCAGCAGTGGG
	Yersinia_pestis_AS_200900596_2009	GATGACCAGCCACACTGGAACTGAGACACGGTCCAGACTCCTACGGGAGGCAGCAGTGGG
	Yersinia_pestis_AS_200901509_2009	GATGACCAGCCACACTGGAACTGAGACACGGTCCAGACTCCTACGGGAGGCAGCAGTGGG
	Yersinia_pestis_AS_2509_2004	GATGACCAGCCACACTGGAACTGAGACACGGTCCAGACTCCTACGGGAGGCAGCAGTGGG
	Yersinia_pestis_Angola_NNNN	GATGACCAGCCACACTGGAACTGAGACACGGTCCAGACTCCTACGGGAGGCAGCAGTGGG
	Yersinia_pestis_Antiqua_1965	GATGACCAGCCACACTGGAACTGAGACACGGTCCAGACTCCTACGGGAGGCAGCAGTGGG
	Yersinia_pestis_B42003004_2003	GATGACCAGCCACACTGGAACTGAGACACGGTCCAGACTCCTACGGGAGGCAGCAGTGGG
	Yersinia_pestis_CA88_4125_1988	GATGACCAGCCACACTGGAACTGAGACACGGTCCAGACTCCTACGGGAGGCAGCAGTGGG
	Yersinia_pestis_CO92_1992	GATGACCAGCCACACTGGAACTGAGACACGGTCCAGACTCCTACGGGAGGCAGCAGTGGG
	Yersinia_pestis_D106004_2006	GATGACCAGCCACACTGGAACTGAGACACGGTCCAGACTCCTACGGGAGGCAGCAGTGGG
	Yersinia_pestis_D182038_1982	GATGACCAGCCACACTGGAACTGAGACACGGTCCAGACTCCTACGGGAGGCAGCAGTGGG
	Yersinia_pestis_E1979001_1979	GATGACCAGCCACACTGGAACTGAGACACGGTCCAGACTCCTACGGGAGGCAGCAGTGGG
	Yersinia_pestis_F1991016_1991	GATGACCAGCCACACTGGAACTGAGACACGGTCCAGACTCCTACGGGAGGCAGCAGTGGG
	Yersinia_pestis_Harbin35_1940	GATGACCAGCCACACTGGAACTGAGACACGGTCCAGACTCCTACGGGAGGCAGCAGTGGG
	Yersinia_pestis_IP275_1995	GATGACCAGCCACACTGGAACTGAGACACGGTCCAGACTCCTACGGGAGGCAGCAGTGGG
	Yersinia_pestis_India195_NNNN	GATGACCAGCCACACTGGAACTGAGACACGGTCCAGACTCCTACGGGAGGCAGCAGTGGG
	Yersinia_pestis_Java_D88_NNNN	GATGACCAGCCACACTGGAACTGAGACACGGTCCAGACTCCTACGGGAGGCAGCAGTGGG
	Yersinia_pestis_K1973002_1973	GATGACCAGCCACACTGGAACTGAGACACGGTCCAGACTCCTACGGGAGGCAGCAGTGGG
	Yersinia_pestis_KIM_10_1968	GATGACCAGCCACACTGGAACTGAGACACGGTCCAGACTCCTACGGGAGGCAGCAGTGGG
	Yersinia_pestis_KIM_D27_1_1968	GATGACCAGCCACACTGGAACTGAGACACGGTCCAGACTCCTACGGGAGGCAGCAGTGGG
	Yersinia_pestis_KIM_D27_2_1968	GATGACCAGCCACACTGGAACTGAGACACGGTCCAGACTCCTACGGGAGGCAGCAGTGGG
	Yersinia_pestis_KUMA_D11_NNNN	GATGACCAGCCACACTGGAACTGAGACACGGTCCAGACTCCTACGGGAGGCAGCAGTGGG
	Yersinia_pestis_Kimberly_D17_NNNN	GATGACCAGCCACACTGGAACTGAGACACGGTCCAGACTCCTACGGGAGGCAGCAGTGGG
	Yersinia_pestis_MG05_1020_2005	GATGACCAGCCACACTGGAACTGAGACACGGTCCAGACTCCTACGGGAGGCAGCAGTGGG
	Yersinia_pestis_Microtus_91001_1970	GATGACCAGCCACACTGGAACTGAGACACGGTCCAGACTCCTACGGGAGGCAGCAGTGGG
	Yersinia_pestis_Nepal516_1967	GATGACCAGCCACACTGGAACTGAGACACGGTCCAGACTCCTACGGGAGGCAGCAGTGGG
	Yersinia_pestis_PEXU2_1966	GATGACCAGCCACACTGGAACTGAGACACGGTCCAGACTCCTACGGGAGGCAGCAGTGGG
	Yersinia_pestis_Pestoides_A_1960	GATGACCAGCCACACTGGAACTGAGACACGGTCCAGACTCCTACGGGAGGCAGCAGTGGG
	Yersinia_pestis_Pestoides_F_NNNN	GATGACCAGCCACACTGGAACTGAGACACGGTCCAGACTCCTACGGGAGGCAGCAGTGGG
	Yersinia_pestis_TS_D5_NNNN	GATGACCAGCCACACTGGAACTGAGACACGGTCCAGACTCCTACGGGAGGCAGCAGTGGG
	Yersinia_pestis_UG05_045_2005	GATGACCAGCCACACTGGAACTGAGACACGGTCCAGACTCCTACGGGAGGCAGCAGTGGG
	Yersinia_pestis_V_6486_NNNN	GATGACCAGCCACACTGGAACTGAGACACGGTCCAGACTCCTACGGGAGGCAGCAGTGGG
	Yersinia_pestis_Z176003_1976	GATGACCAGCCACACTGGAACTGAGACACGGTCCAGACTCCTACGGGAGGCAGCAGTGGG
	Yersinia_pseudotuberculosis_IP31758_1966	GATGACCAGCCACACTGGAACTGAGACACGGTCCAGACTCCTACGGGAGGCAGCAGTGGG
	Yersinia_pestis_FV1_2001	------------------------------------------------------------
	Yersinia_pestis_1866_NNNN	GAATATTGCACAATGGGCGCAAGCCTGATGCAGCCATGCCGCGTGTGTGAAGAAGGCCTT
	Yersinia_pestis_1901b_1983	GAATATTGCACAATGGGCGCAAGCCTGATGCAGCCATGCCGCGTGTGTGAAGAAGGCCTT
	Yersinia_pestis_2055_1998	GAATATTGCACAATGGGCGCAAGCCTGATGCAGCCATGCCGCGTGTGTGAAGAAGGCCTT
	Yersinia_pestis_2106_2001	GAATATTGCACAATGGGCGCAAGCCTGATGCAGCCATGCCGCGTGTGTGAAGAAGGCCTT
	Yersinia_pestis_2772_1984	GAATATTGCACAATGGGCGCAAGCCTGATGCAGCCATGCCGCGTGTGTGAAGAAGGCCTT
	Yersinia_pestis_2965_1995	GAATATTGCACAATGGGCGCAAGCCTGATGCAGCCATGCCGCGTGTGTGAAGAAGGCCTT
	Yersinia_pestis_3357_1999	GAATATTGCACAATGGGCGCAAGCCTGATGCAGCCATGCCGCGTGTGTGAAGAAGGCCTT
	Yersinia_pestis_4139_1995	GAATATTGCACAATGGGCGCAAGCCTGATGCAGCCATGCCGCGTGTGTGAAGAAGGCCTT
	Yersinia_pestis_4412_1991	GAATATTGCACAATGGGCGCAAGCCTGATGCAGCCATGCCGCGTGTGTGAAGAAGGCCTT
	Yersinia_pestis_4954_1987	GAATATTGCACAATGGGCGCAAGCCTGATGCAGCCATGCCGCGTGTGTGAAGAAGGCCTT
	Yersinia_pestis_8607116_NNNN	GAATATTGCACAATGGGCGCAAGCCTGATGCAGCCATGCCGCGTGTGTGAAGAAGGCCTT
	Yersinia_pestis_A1122_1939	GAATATTGCACAATGGGCGCAAGCCTGATGCAGCCATGCCGCGTGTGTGAAGAAGGCCTT
	Yersinia_pestis_AS_200900596_2009	GAATATTGCACAATGGGCGCAAGCCTGATGCAGCCATGCCGCGTGTGTGAAGAAGGCCTT
	Yersinia_pestis_AS_200901509_2009	GAATATTGCACAATGGGCGCAAGCCTGATGCAGCCATGCCGCGTGTGTGAAGAAGGCCTT
	Yersinia_pestis_AS_2509_2004	GAATATTGCACAATGGGCGCAAGCCTGATGCAGCCATGCCGCGTGTGTGAAGAAGGCCTT
	Yersinia_pestis_Angola_NNNN	GAATATTGCACAATGGGCGCAAGCCTGATGCAGCCATGCCGCGTGTGTGAAGAAGGCCTT
	Yersinia_pestis_Antiqua_1965	GAATATTGCACAATGGGCGCAAGCCTGATGCAGCCATGCCGCGTGTGTGAAGAAGGCCTT
	Yersinia_pestis_B42003004_2003	GAATATTGCACAATGGGCGCAAGCCTGATGCAGCCATGCCGCGTGTGTGAAGAAGGCCTT
	Yersinia_pestis_CA88_4125_1988	GAATATTGCACAATGGGCGCAAGCCTGATGCAGCCATGCCGCGTGTGTGAAGAAGGCCTT
	Yersinia_pestis_CO92_1992	GAATATTGCACAATGGGCGCAAGCCTGATGCAGCCATGCCGCGTGTGTGAAGAAGGCCTT
	Yersinia_pestis_D106004_2006	GAATATTGCACAATGGGCGCAAGCCTGATGCAGCCATGCCGCGTGTGTGAAGAAGGCCTT
	Yersinia_pestis_D182038_1982	GAATATTGCACAATGGGCGCAAGCCTGATGCAGCCATGCCGCGTGTGTGAAGAAGGCCTT
	Yersinia_pestis_E1979001_1979	GAATATTGCACAATGGGCGCAAGCCTGATGCAGCCATGCCGCGTGTGTGAAGAAGGCCTT
	Yersinia_pestis_F1991016_1991	GAATATTGCACAATGGGCGCAAGCCTGATGCAGCCATGCCGCGTGTGTGAAGAAGGCCTT
	Yersinia_pestis_Harbin35_1940	GAATATTGCACAATGGGCGCAAGCCTGATGCAGCCATGCCGCGTGTGTGAAGAAGGCCTT
	Yersinia_pestis_IP275_1995	GAATATTGCACAATGGGCGCAAGCCTGATGCAGCCATGCCGCGTGTGTGAAGAAGGCCTT
	Yersinia_pestis_India195_NNNN	GAATATTGCACAATGGGCGCAAGCCTGATGCAGCCATGCCGCGTGTGTGAAGAAGGCCTT
	Yersinia_pestis_Java_D88_NNNN	GAATATTGCACAATGGGCGCAAGCCTGATGCAGCCATGCCGCGTGTGTGAAGAAGGCCTT
	Yersinia_pestis_K1973002_1973	GAATATTGCACAATGGGCGCAAGCCTGATGCAGCCATGCCGCGTGTGTGAAGAAGGCCTT
	Yersinia_pestis_KIM_10_1968	GAATATTGCACAATGGGCGCAAGCCTGATGCAGCCATGCCGCGTGTGTGAAGAAGGCCTT
	Yersinia_pestis_KIM_D27_1_1968	GAATATTGCACAATGGGCGCAAGCCTGATGCAGCCATGCCGCGTGTGTGAAGAAGGCCTT
	Yersinia_pestis_KIM_D27_2_1968	GAATATTGCACAATGGGCGCAAGCCTGATGCAGCCATGCCGCGTGTGTGAAGAAGGCCTT
	Yersinia_pestis_KUMA_D11_NNNN	GAATATTGCACAATGGGCGCAAGCCTGATGCAGCCATGCCGCGTGTGTGAAGAAGGCCTT
	Yersinia_pestis_Kimberly_D17_NNNN	GAATATTGCACAATGGGCGCAAGCCTGATGCAGCCATGCCGCGTGTGTGAAGAAGGCCTT
	Yersinia_pestis_MG05_1020_2005	GAATATTGCACAATGGGCGCAAGCCTGATGCAGCCATGCCGCGTGTGTGAAGAAGGCCTT
	Yersinia_pestis_Microtus_91001_1970	GAATATTGCACAATGGGCGCAAGCCTGATGCAGCCATGCCGCGTGTGTGAAGAAGGCCTT
	Yersinia_pestis_Nepal516_1967	GAATATTGCACAATGGGCGCAAGCCTGATGCAGCCATGCCGCGTGTGTGAAGAAGGCCTT
	Yersinia_pestis_PEXU2_1966	GAATATTGCACAATGGGCGCAAGCCTGATGCAGCCATGCCGCGTGTGTGAAGAAGGCCTT
	Yersinia_pestis_Pestoides_A_1960	GAATATTGCACAATGGGCGCAAGCCTGATGCAGCCATGCCGCGTGTGTGAAGAAGGCCTT
	Yersinia_pestis_Pestoides_F_NNNN	GAATATTGCACAATGGGCGCAAGCCTGATGCAGCCATGCCGCGTGTGTGAAGAAGGCCTT
	Yersinia_pestis_TS_D5_NNNN	GAATATTGCACAATGGGCGCAAGCCTGATGCAGCCATGCCGCGTGTGTGAAGAAGGCCTT
	Yersinia_pestis_UG05_045_2005	GAATATTGCACAATGGGCGCAAGCCTGATGCAGCCATGCCGCGTGTGTGAAGAAGGCCTT
	Yersinia_pestis_V_6486_NNNN	GAATATTGCACAATGGGCGCAAGCCTGATGCAGCCATGCCGCGTGTGTGAAGAAGGCCTT
	Yersinia_pestis_Z176003_1976	GAATATTGCACAATGGGCGCAAGCCTGATGCAGCCATGCCGCGTGTGTGAAGAAGGCCTT
	Yersinia_pseudotuberculosis_IP31758_1966	GAATATTGCACAATGGGCGCAAGCCTGATGCAGCCATGCCGCGTGTGTGAAGAAGGCCTT
	Yersinia_pestis_FV1_2001	------------------------------------------------------------
	Yersinia_pestis_1866_NNNN	CGGGTTGTAAAGCACTTTCAGCGAGGAGGAAGGGGTTGAGTTTAATACGCTCAATCATTG
	Yersinia_pestis_1901b_1983	CGGGTTGTAAAGCACTTTCAGCGAGGAGGAAGGGGTTGAGTTTAATACGCTCAATCATTG
	Yersinia_pestis_2055_1998	CGGGTTGTAAAGCACTTTCAGCGAGGAGGAAGGGGTTGAGTTTAATACGCTCAATCATTG
	Yersinia_pestis_2106_2001	CGGGTTGTAAAGCACTTTCAGCGAGGAGGAAGGGGTTGAGTTTAATACGCTCAATCATTG
	Yersinia_pestis_2772_1984	CGGGTTGTAAAGCACTTTCAGCGAGGAGGAAGGGGTTGAGTTTAATACGCTCAATCATTG
	Yersinia_pestis_2965_1995	CGGGTTGTAAAGCACTTTCAGCGAGGAGGAAGGGGTTGAGTTTAATACGCTCAATCATTG
	Yersinia_pestis_3357_1999	CGGGTTGTAAAGCACTTTCAGCGAGGAGGAAGGGGTTGAGTTTAATACGCTCAATCATTG
	Yersinia_pestis_4139_1995	CGGGTTGTAAAGCACTTTCAGCGAGGAGGAAGGGGTTGAGTTTAATACGCTCAATCATTG
	Yersinia_pestis_4412_1991	CGGGTTGTAAAGCACTTTCAGCGAGGAGGAAGGGGTTGAGTTTAATACGCTCAATCATTG
	Yersinia_pestis_4954_1987	CGGGTTGTAAAGCACTTTCAGCGAGGAGGAAGGGGTTGAGTTTAATACGCTCAATCATTG
	Yersinia_pestis_8607116_NNNN	CGGGTTGTAAAGCACTTTCAGCGAGGAGGAAGGGGTTGAGTTTAATACGCTCAATCATTG
	Yersinia_pestis_A1122_1939	CGGGTTGTAAAGCACTTTCAGCGAGGAGGAAGGGGTTGAGTTTAATACGCTCAATCATTG
	Yersinia_pestis_AS_200900596_2009	CGGGTTGTAAAGCACTTTCAGCGAGGAGGAAGGGGTTGAGTTTAATACGCTCAATCATTG
	Yersinia_pestis_AS_200901509_2009	CGGGTTGTAAAGCACTTTCAGCGAGGAGGAAGGGGTTGAGTTTAATACGCTCAATCATTG
	Yersinia_pestis_AS_2509_2004	CGGGTTGTAAAGCACTTTCAGCGAGGAGGAAGGGGTTGAGTTTAATACGCTCAATCATTG
	Yersinia_pestis_Angola_NNNN	CGGGTTGTAAAGCACTTTCAGCGAGGAGGAAGGGGTTGAGTTTAATACGCTCAATCATTG
	Yersinia_pestis_Antiqua_1965	CGGGTTGTAAAGCACTTTCAGCGAGGAGGAAGGGGTTGAGTTTAATACGCTCAATCATTG
	Yersinia_pestis_B42003004_2003	CGGGTTGTAAAGCACTTTCAGCGAGGAGGAAGGGGTTGAGTTTAATACGCTCAATCATTG
	Yersinia_pestis_CA88_4125_1988	CGGGTTGTAAAGCACTTTCAGCGAGGAGGAAGGGGTTGAGTTTAATACGCTCAATCATTG
	Yersinia_pestis_CO92_1992	CGGGTTGTAAAGCACTTTCAGCGAGGAGGAAGGGGTTGAGTTTAATACGCTCAATCATTG
	Yersinia_pestis_D106004_2006	CGGGTTGTAAAGCACTTTCAGCGAGGAGGAAGGGGTTGAGTTTAATACGCTCAATCATTG
	Yersinia_pestis_D182038_1982	CGGGTTGTAAAGCACTTTCAGCGAGGAGGAAGGGGTTGAGTTTAATACGCTCAATCATTG
	Yersinia_pestis_E1979001_1979	CGGGTTGTAAAGCACTTTCAGCGAGGAGGAAGGGGTTGAGTTTAATACGCTCAATCATTG
	Yersinia_pestis_F1991016_1991	CGGGTTGTAAAGCACTTTCAGCGAGGAGGAAGGGGTTGAGTTTAATACGCTCAATCATTG
	Yersinia_pestis_Harbin35_1940	CGGGTTGTAAAGCACTTTCAGCGAGGAGGAAGGGGTTGAGTTTAATACGCTCAATCATTG
	Yersinia_pestis_IP275_1995	CGGGTTGTAAAGCACTTTCAGCGAGGAGGAAGGGGTTGAGTTTAATACGCTCAATCATTG
	Yersinia_pestis_India195_NNNN	CGGGTTGTAAAGCACTTTCAGCGAGGAGGAAGGGGTTGAGTTTAATACGCTCAATCATTG
	Yersinia_pestis_Java_D88_NNNN	CGGGTTGTAAAGCACTTTCAGCGAGGAGGAAGGGGTTGAGTTTAATACGCTCAATCATTG
	Yersinia_pestis_K1973002_1973	CGGGTTGTAAAGCACTTTCAGCGAGGAGGAAGGGGTTGAGTTTAATACGCTCAATCATTG
	Yersinia_pestis_KIM_10_1968	CGGGTTGTAAAGCACTTTCAGCGAGGAGGAAGGGGTTGAGTTTAATACGCTCAATCATTG
	Yersinia_pestis_KIM_D27_1_1968	CGGGTTGTAAAGCACTTTCAGCGAGGAGGAAGGGGTTGAGTTTAATACGCTCAATCATTG
	Yersinia_pestis_KIM_D27_2_1968	CGGGTTGTAAAGCACTTTCAGCGAGGAGGAAGGGGTTGAGTTTAATACGCTCAATCATTG
	Yersinia_pestis_KUMA_D11_NNNN	CGGGTTGTAAAGCACTTTCAGCGAGGAGGAAGGGGTTGAGTTTAATACGCTCAATCATTG
	Yersinia_pestis_Kimberly_D17_NNNN	CGGGTTGTAAAGCACTTTCAGCGAGGAGGAAGGGGTTGAGTTTAATACGCTCAATCATTG
	Yersinia_pestis_MG05_1020_2005	CGGGTTGTAAAGCACTTTCAGCGAGGAGGAAGGGGTTGAGTTTAATACGCTCAATCATTG
	Yersinia_pestis_Microtus_91001_1970	CGGGTTGTAAAGCACTTTCAGCGAGGAGGAAGGGGTTGAGTTTAATACGCTCAATCATTG
	Yersinia_pestis_Nepal516_1967	CGGGTTGTAAAGCACTTTCAGCGAGGAGGAAGGGGTTGAGTTTAATACGCTCAATCATTG
	Yersinia_pestis_PEXU2_1966	CGGGTTGTAAAGCACTTTCAGCGAGGAGGAAGGGGTTGAGTTTAATACGCTCAATCATTG
	Yersinia_pestis_Pestoides_A_1960	CGGGTTGTAAAGCACTTTCAGCGAGGAGGAAGGGGTTGAGTTTAATACGCTCAATCATTG
	Yersinia_pestis_Pestoides_F_NNNN	CGGGTTGTAAAGCACTTTCAGCGAGGAGGAAGGGGTTGAGTTTAATACGCTCAATCATTG
	Yersinia_pestis_TS_D5_NNNN	CGGGTTGTAAAGCACTTTCAGCGAGGAGGAAGGGGTTGAGTTTAATACGCTCAATCATTG
	Yersinia_pestis_UG05_045_2005	CGGGTTGTAAAGCACTTTCAGCGAGGAGGAAGGGGTTGAGTTTAATACGCTCAATCATTG
	Yersinia_pestis_V_6486_NNNN	CGGGTTGTAAAGCACTTTCAGCGAGGAGGAAGGGGTTGAGTTTAATACGCTCAATCATTG
	Yersinia_pestis_Z176003_1976	CGGGTTGTAAAGCACTTTCAGCGAGGAGGAAGGGGTTGAGTTTAATACGCTCAATCATTG
	Yersinia_pseudotuberculosis_IP31758_1966	CGGGTTGTAAAGCACTTTCAGCGAGGAGGAAGGGGTTGAGTTTAATACGCTCAATCATTG
	Yersinia_pestis_FV1_2001	------------------------------------------------------------
	Yersinia_pestis_1866_NNNN	ACGTTACTCGCAGAAGAAGCACCGGCTAACTCCGTGCCAGCAGCCGCGGTAATACGGAGG
	Yersinia_pestis_1901b_1983	ACGTTACTCGCAGAAGAAGCACCGGCTAACTCCGTGCCAGCAGCCGCGGTAATACGGAGG
	Yersinia_pestis_2055_1998	ACGTTACTCGCAGAAGAAGCACCGGCTAACTCCGTGCCAGCAGCCGCGGTAATACGGAGG
	Yersinia_pestis_2106_2001	ACGTTACTCGCAGAAGAAGCACCGGCTAACTCCGTGCCAGCAGCCGCGGTAATACGGAGG
	Yersinia_pestis_2772_1984	ACGTTACTCGCAGAAGAAGCACCGGCTAACTCCGTGCCAGCAGCCGCGGTAATACGGAGG
	Yersinia_pestis_2965_1995	ACGTTACTCGCAGAAGAAGCACCGGCTAACTCCGTGCCAGCAGCCGCGGTAATACGGAGG
	Yersinia_pestis_3357_1999	ACGTTACTCGCAGAAGAAGCACCGGCTAACTCCGTGCCAGCAGCCGCGGTAATACGGAGG
	Yersinia_pestis_4139_1995	ACGTTACTCGCAGAAGAAGCACCGGCTAACTCCGTGCCAGCAGCCGCGGTAATACGGAGG
	Yersinia_pestis_4412_1991	ACGTTACTCGCAGAAGAAGCACCGGCTAACTCCGTGCCAGCAGCCGCGGTAATACGGAGG
	Yersinia_pestis_4954_1987	ACGTTACTCGCAGAAGAAGCACCGGCTAACTCCGTGCCAGCAGCCGCGGTAATACGGAGG
	Yersinia_pestis_8607116_NNNN	ACGTTACTCGCAGAAGAAGCACCGGCTAACTCCGTGCCAGCAGCCGCGGTAATACGGAGG
	Yersinia_pestis_A1122_1939	ACGTTACTCGCAGAAGAAGCACCGGCTAACTCCGTGCCAGCAGCCGCGGTAATACGGAGG
	Yersinia_pestis_AS_200900596_2009	ACGTTACTCGCAGAAGAAGCACCGGCTAACTCCGTGCCAGCAGCCGCGGTAATACGGAGG
	Yersinia_pestis_AS_200901509_2009	ACGTTACTCGCAGAAGAAGCACCGGCTAACTCCGTGCCAGCAGCCGCGGTAATACGGAGG
	Yersinia_pestis_AS_2509_2004	ACGTTACTCGCAGAAGAAGCACCGGCTAACTCCGTGCCAGCAGCCGCGGTAATACGGAGG
	Yersinia_pestis_Angola_NNNN	ACGTTACTCGCAGAAGAAGCACCGGCTAACTCCGTGCCAGCAGCCGCGGTAATACGGAGG
	Yersinia_pestis_Antiqua_1965	ACGTTACTCGCAGAAGAAGCACCGGCTAACTCCGTGCCAGCAGCCGCGGTAATACGGAGG
	Yersinia_pestis_B42003004_2003	ACGTTACTCGCAGAAGAAGCACCGGCTAACTCCGTGCCAGCAGCCGCGGTAATACGGAGG
	Yersinia_pestis_CA88_4125_1988	ACGTTACTCGCAGAAGAAGCACCGGCTAACTCCGTGCCAGCAGCCGCGGTAATACGGAGG
	Yersinia_pestis_CO92_1992	ACGTTACTCGCAGAAGAAGCACCGGCTAACTCCGTGCCAGCAGCCGCGGTAATACGGAGG
	Yersinia_pestis_D106004_2006	ACGTTACTCGCAGAAGAAGCACCGGCTAACTCCGTGCCAGCAGCCGCGGTAATACGGAGG
	Yersinia_pestis_D182038_1982	ACGTTACTCGCAGAAGAAGCACCGGCTAACTCCGTGCCAGCAGCCGCGGTAATACGGAGG
	Yersinia_pestis_E1979001_1979	ACGTTACTCGCAGAAGAAGCACCGGCTAACTCCGTGCCAGCAGCCGCGGTAATACGGAGG
	Yersinia_pestis_F1991016_1991	ACGTTACTCGCAGAAGAAGCACCGGCTAACTCCGTGCCAGCAGCCGCGGTAATACGGAGG
	Yersinia_pestis_Harbin35_1940	ACGTTACTCGCAGAAGAAGCACCGGCTAACTCCGTGCCAGCAGCCGCGGTAATACGGAGG
	Yersinia_pestis_IP275_1995	ACGTTACTCGCAGAAGAAGCACCGGCTAACTCCGTGCCAGCAGCCGCGGTAATACGGAGG
	Yersinia_pestis_India195_NNNN	ACGTTACTCGCAGAAGAAGCACCGGCTAACTCCGTGCCAGCAGCCGCGGTAATACGGAGG
	Yersinia_pestis_Java_D88_NNNN	ACGTTACTCGCAGAAGAAGCACCGGCTAACTCCGTGCCAGCAGCCGCGGTAATACGGAGG
	Yersinia_pestis_K1973002_1973	ACGTTACTCGCAGAAGAAGCACCGGCTAACTCCGTGCCAGCAGCCGCGGTAATACGGAGG
	Yersinia_pestis_KIM_10_1968	ACGTTACTCGCAGAAGAAGCACCGGCTAACTCCGTGCCAGCAGCCGCGGTAATACGGAGG
	Yersinia_pestis_KIM_D27_1_1968	ACGTTACTCGCAGAAGAAGCACCGGCTAACTCCGTGCCAGCAGCCGCGGTAATACGGAGG
	Yersinia_pestis_KIM_D27_2_1968	ACGTTACTCGCAGAAGAAGCACCGGCTAACTCCGTGCCAGCAGCCGCGGTAATACGGAGG
	Yersinia_pestis_KUMA_D11_NNNN	ACGTTACTCGCAGAAGAAGCACCGGCTAACTCCGTGCCAGCAGCCGCGGTAATACGGAGG
	Yersinia_pestis_Kimberly_D17_NNNN	ACGTTACTCGCAGAAGAAGCACCGGCTAACTCCGTGCCAGCAGCCGCGGTAATACGGAGG
	Yersinia_pestis_MG05_1020_2005	ACGTTACTCGCAGAAGAAGCACCGGCTAACTCCGTGCCAGCAGCCGCGGTAATACGGAGG
	Yersinia_pestis_Microtus_91001_1970	ACGTTACTCGCAGAAGAAGCACCGGCTAACTCCGTGCCAGCAGCCGCGGTAATACGGAGG
	Yersinia_pestis_Nepal516_1967	ACGTTACTCGCAGAAGAAGCACCGGCTAACTCCGTGCCAGCAGCCGCGGTAATACGGAGG
	Yersinia_pestis_PEXU2_1966	ACGTTACTCGCAGAAGAAGCACCGGCTAACTCCGTGCCAGCAGCCGCGGTAATACGGAGG
	Yersinia_pestis_Pestoides_A_1960	ACGTTACTCGCAGAAGAAGCACCGGCTAACTCCGTGCCAGCAGCCGCGGTAATACGGAGG
	Yersinia_pestis_Pestoides_F_NNNN	ACGTTACTCGCAGAAGAAGCACCGGCTAACTCCGTGCCAGCAGCCGCGGTAATACGGAGG
	Yersinia_pestis_TS_D5_NNNN	ACGTTACTCGCAGAAGAAGCACCGGCTAACTCCGTGCCAGCAGCCGCGGTAATACGGAGG
	Yersinia_pestis_UG05_045_2005	ACGTTACTCGCAGAAGAAGCACCGGCTAACTCCGTGCCAGCAGCCGCGGTAATACGGAGG
	Yersinia_pestis_V_6486_NNNN	ACGTTACTCGCAGAAGAAGCACCGGCTAACTCCGTGCCAGCAGCCGCGGTAATACGGAGG
	Yersinia_pestis_Z176003_1976	ACGTTACTCGCAGAAGAAGCACCGGCTAACTCCGTGCCAGCAGCCGCGGTAATACGGAGG
	Yersinia_pseudotuberculosis_IP31758_1966	ACGTTACTCGCAGAAGAAGCACCGGCTAACTCCGTGCCAGCAGCCGCGGTAATACGGAGG
	Yersinia_pestis_FV1_2001	------------------------------------------------------------
	Yersinia_pestis_1866_NNNN	GTGCAAGCGTTAATCGGAATTACTGGGCGTAAAGCGCACGCAGGCGGTTTGTTAAGTCAG
	Yersinia_pestis_1901b_1983	GTGCAAGCGTTAATCGGAATTACTGGGCGTAAAGCGCACGCAGGCGGTTTGTTAAGTCAG
	Yersinia_pestis_2055_1998	GTGCAAGCGTTAATCGGAATTACTGGGCGTAAAGCGCACGCAGGCGGTTTGTTAAGTCAG
	Yersinia_pestis_2106_2001	GTGCAAGCGTTAATCGGAATTACTGGGCGTAAAGCGCACGCAGGCGGTTTGTTAAGTCAG
	Yersinia_pestis_2772_1984	GTGCAAGCGTTAATCGGAATTACTGGGCGTAAAGCGCACGCAGGCGGTTTGTTAAGTCAG
	Yersinia_pestis_2965_1995	GTGCAAGCGTTAATCGGAATTACTGGGCGTAAAGCGCACGCAGGCGGTTTGTTAAGTCAG
	Yersinia_pestis_3357_1999	GTGCAAGCGTTAATCGGAATTACTGGGCGTAAAGCGCACGCAGGCGGTTTGTTAAGTCAG
	Yersinia_pestis_4139_1995	GTGCAAGCGTTAATCGGAATTACTGGGCGTAAAGCGCACGCAGGCGGTTTGTTAAGTCAG
	Yersinia_pestis_4412_1991	GTGCAAGCGTTAATCGGAATTACTGGGCGTAAAGCGCACGCAGGCGGTTTGTTAAGTCAG
	Yersinia_pestis_4954_1987	GTGCAAGCGTTAATCGGAATTACTGGGCGTAAAGCGCACGCAGGCGGTTTGTTAAGTCAG
	Yersinia_pestis_8607116_NNNN	GTGCAAGCGTTAATCGGAATTACTGGGCGTAAAGCGCACGCAGGCGGTTTGTTAAGTCAG
	Yersinia_pestis_A1122_1939	GTGCAAGCGTTAATCGGAATTACTGGGCGTAAAGCGCACGCAGGCGGTTTGTTAAGTCAG
	Yersinia_pestis_AS_200900596_2009	GTGCAAGCGTTAATCGGAATTACTGGGCGTAAAGCGCACGCAGGCGGTTTGTTAAGTCAG
	Yersinia_pestis_AS_200901509_2009	GTGCAAGCGTTAATCGGAATTACTGGGCGTAAAGCGCACGCAGGCGGTTTGTTAAGTCAG
	Yersinia_pestis_AS_2509_2004	GTGCAAGCGTTAATCGGAATTACTGGGCGTAAAGCGCACGCAGGCGGTTTGTTAAGTCAG
	Yersinia_pestis_Angola_NNNN	GTGCAAGCGTTAATCGGAATTACTGGGCGTAAAGCGCACGCAGGCGGTTTGTTAAGTCAG
	Yersinia_pestis_Antiqua_1965	GTGCAAGCGTTAATCGGAATTACTGGGCGTAAAGCGCACGCAGGCGGTTTGTTAAGTCAG
	Yersinia_pestis_B42003004_2003	GTGCAAGCGTTAATCGGAATTACTGGGCGTAAAGCGCACGCAGGCGGTTTGTTAAGTCAG
	Yersinia_pestis_CA88_4125_1988	GTGCAAGCGTTAATCGGAATTACTGGGCGTAAAGCGCACGCAGGCGGTTTGTTAAGTCAG
	Yersinia_pestis_CO92_1992	GTGCAAGCGTTAATCGGAATTACTGGGCGTAAAGCGCACGCAGGCGGTTTGTTAAGTCAG
	Yersinia_pestis_D106004_2006	GTGCAAGCGTTAATCGGAATTACTGGGCGTAAAGCGCACGCAGGCGGTTTGTTAAGTCAG
	Yersinia_pestis_D182038_1982	GTGCAAGCGTTAATCGGAATTACTGGGCGTAAAGCGCACGCAGGCGGTTTGTTAAGTCAG
	Yersinia_pestis_E1979001_1979	GTGCAAGCGTTAATCGGAATTACTGGGCGTAAAGCGCACGCAGGCGGTTTGTTAAGTCAG
	Yersinia_pestis_F1991016_1991	GTGCAAGCGTTAATCGGAATTACTGGGCGTAAAGCGCACGCAGGCGGTTTGTTAAGTCAG
	Yersinia_pestis_Harbin35_1940	GTGCAAGCGTTAATCGGAATTACTGGGCGTAAAGCGCACGCAGGCGGTTTGTTAAGTCAG
	Yersinia_pestis_IP275_1995	GTGCAAGCGTTAATCGGAATTACTGGGCGTAAAGCGCACGCAGGCGGTTTGTTAAGTCAG
	Yersinia_pestis_India195_NNNN	GTGCAAGCGTTAATCGGAATTACTGGGCGTAAAGCGCACGCAGGCGGTTTGTTAAGTCAG
	Yersinia_pestis_Java_D88_NNNN	GTGCAAGCGTTAATCGGAATTACTGGGCGTAAAGCGCACGCAGGCGGTTTGTTAAGTCAG
	Yersinia_pestis_K1973002_1973	GTGCAAGCGTTAATCGGAATTACTGGGCGTAAAGCGCACGCAGGCGGTTTGTTAAGTCAG
	Yersinia_pestis_KIM_10_1968	GTGCAAGCGTTAATCGGAATTACTGGGCGTAAAGCGCACGCAGGCGGTTTGTTAAGTCAG
	Yersinia_pestis_KIM_D27_1_1968	GTGCAAGCGTTAATCGGAATTACTGGGCGTAAAGCGCACGCAGGCGGTTTGTTAAGTCAG
	Yersinia_pestis_KIM_D27_2_1968	GTGCAAGCGTTAATCGGAATTACTGGGCGTAAAGCGCACGCAGGCGGTTTGTTAAGTCAG
	Yersinia_pestis_KUMA_D11_NNNN	GTGCAAGCGTTAATCGGAATTACTGGGCGTAAAGCGCACGCAGGCGGTTTGTTAAGTCAG
	Yersinia_pestis_Kimberly_D17_NNNN	GTGCAAGCGTTAATCGGAATTACTGGGCGTAAAGCGCACGCAGGCGGTTTGTTAAGTCAG
	Yersinia_pestis_MG05_1020_2005	GTGCAAGCGTTAATCGGAATTACTGGGCGTAAAGCGCACGCAGGCGGTTTGTTAAGTCAG
	Yersinia_pestis_Microtus_91001_1970	GTGCAAGCGTTAATCGGAATTACTGGGCGTAAAGCGCACGCAGGCGGTTTGTTAAGTCAG
	Yersinia_pestis_Nepal516_1967	GTGCAAGCGTTAATCGGAATTACTGGGCGTAAAGCGCACGCAGGCGGTTTGTTAAGTCAG
	Yersinia_pestis_PEXU2_1966	GTGCAAGCGTTAATCGGAATTACTGGGCGTAAAGCGCACGCAGGCGGTTTGTTAAGTCAG
	Yersinia_pestis_Pestoides_A_1960	GTGCAAGCGTTAATCGGAATTACTGGGCGTAAAGCGCACGCAGGCGGTTTGTTAAGTCAG
	Yersinia_pestis_Pestoides_F_NNNN	GTGCAAGCGTTAATCGGAATTACTGGGCGTAAAGCGCACGCAGGCGGTTTGTTAAGTCAG
	Yersinia_pestis_TS_D5_NNNN	GTGCAAGCGTTAATCGGAATTACTGGGCGTAAAGCGCACGCAGGCGGTTTGTTAAGTCAG
	Yersinia_pestis_UG05_045_2005	GTGCAAGCGTTAATCGGAATTACTGGGCGTAAAGCGCACGCAGGCGGTTTGTTAAGTCAG
	Yersinia_pestis_V_6486_NNNN	GTGCAAGCGTTAATCGGAATTACTGGGCGTAAAGCGCACGCAGGCGGTTTGTTAAGTCAG
	Yersinia_pestis_Z176003_1976	GTGCAAGCGTTAATCGGAATTACTGGGCGTAAAGCGCACGCAGGCGGTTTGTTAAGTCAG
	Yersinia_pseudotuberculosis_IP31758_1966	GTGCAAGCGTTAATCGGAATTACTGGGCGTAAAGCGCACGCAGGCGGTTTGTTAAGTCAG
	Yersinia_pestis_FV1_2001	------------------------------------------------------------
	Yersinia_pestis_1866_NNNN	ATGTGAAATCCCCGCGCTTAACGTGGGAACTGCATTTGAAACTGGCAAGCTAGAGTCTTG
	Yersinia_pestis_1901b_1983	ATGTGAAATCCCCGCGCTTAACGTGGGAACTGCATTTGAAACTGGCAAGCTAGAGTCTTG
	Yersinia_pestis_2055_1998	ATGTGAAATCCCCGCGCTTAACGTGGGAACTGCATTTGAAACTGGCAAGCTAGAGTCTTG
	Yersinia_pestis_2106_2001	ATGTGAAATCCCCGCGCTTAACGTGGGAACTGCATTTGAAACTGGCAAGCTAGAGTCTTG
	Yersinia_pestis_2772_1984	ATGTGAAATCCCCGCGCTTAACGTGGGAACTGCATTTGAAACTGGCAAGCTAGAGTCTTG
	Yersinia_pestis_2965_1995	ATGTGAAATCCCCGCGCTTAACGTGGGAACTGCATTTGAAACTGGCAAGCTAGAGTCTTG
	Yersinia_pestis_3357_1999	ATGTGAAATCCCCGCGCTTAACGTGGGAACTGCATTTGAAACTGGCAAGCTAGAGTCTTG
	Yersinia_pestis_4139_1995	ATGTGAAATCCCCGCGCTTAACGTGGGAACTGCATTTGAAACTGGCAAGCTAGAGTCTTG
	Yersinia_pestis_4412_1991	ATGTGAAATCCCCGCGCTTAACGTGGGAACTGCATTTGAAACTGGCAAGCTAGAGTCTTG
	Yersinia_pestis_4954_1987	ATGTGAAATCCCCGCGCTTAACGTGGGAACTGCATTTGAAACTGGCAAGCTAGAGTCTTG
	Yersinia_pestis_8607116_NNNN	ATGTGAAATCCCCGCGCTTAACGTGGGAACTGCATTTGAAACTGGCAAGCTAGAGTCTTG
	Yersinia_pestis_A1122_1939	ATGTGAAATCCCCGCGCTTAACGTGGGAACTGCATTTGAAACTGGCAAGCTAGAGTCTTG
	Yersinia_pestis_AS_200900596_2009	ATGTGAAATCCCCGCGCTTAACGTGGGAACTGCATTTGAAACTGGCAAGCTAGAGTCTTG
	Yersinia_pestis_AS_200901509_2009	ATGTGAAATCCCCGCGCTTAACGTGGGAACTGCATTTGAAACTGGCAAGCTAGAGTCTTG
	Yersinia_pestis_AS_2509_2004	ATGTGAAATCCCCGCGCTTAACGTGGGAACTGCATTTGAAACTGGCAAGCTAGAGTCTTG
	Yersinia_pestis_Angola_NNNN	ATGTGAAATCCCCGCGCTTAACGTGGGAACTGCATTTGAAACTGGCAAGCTAGAGTCTTG
	Yersinia_pestis_Antiqua_1965	ATGTGAAATCCCCGCGCTTAACGTGGGAACTGCATTTGAAACTGGCAAGCTAGAGTCTTG
	Yersinia_pestis_B42003004_2003	ATGTGAAATCCCCGCGCTTAACGTGGGAACTGCATTTGAAACTGGCAAGCTAGAGTCTTG
	Yersinia_pestis_CA88_4125_1988	ATGTGAAATCCCCGCGCTTAACGTGGGAACTGCATTTGAAACTGGCAAGCTAGAGTCTTG
	Yersinia_pestis_CO92_1992	ATGTGAAATCCCCGCGCTTAACGTGGGAACTGCATTTGAAACTGGCAAGCTAGAGTCTTG
	Yersinia_pestis_D106004_2006	ATGTGAAATCCCCGCGCTTAACGTGGGAACTGCATTTGAAACTGGCAAGCTAGAGTCTTG
	Yersinia_pestis_D182038_1982	ATGTGAAATCCCCGCGCTTAACGTGGGAACTGCATTTGAAACTGGCAAGCTAGAGTCTTG
	Yersinia_pestis_E1979001_1979	ATGTGAAATCCCCGCGCTTAACGTGGGAACTGCATTTGAAACTGGCAAGCTAGAGTCTTG
	Yersinia_pestis_F1991016_1991	ATGTGAAATCCCCGCGCTTAACGTGGGAACTGCATTTGAAACTGGCAAGCTAGAGTCTTG
	Yersinia_pestis_Harbin35_1940	ATGTGAAATCCCCGCGCTTAACGTGGGAACTGCATTTGAAACTGGCAAGCTAGAGTCTTG
	Yersinia_pestis_IP275_1995	ATGTGAAATCCCCGCGCTTAACGTGGGAACTGCATTTGAAACTGGCAAGCTAGAGTCTTG
	Yersinia_pestis_India195_NNNN	ATGTGAAATCCCCGCGCTTAACGTGGGAACTGCATTTGAAACTGGCAAGCTAGAGTCTTG
	Yersinia_pestis_Java_D88_NNNN	ATGTGAAATCCCCGCGCTTAACGTGGGAACTGCATTTGAAACTGGCAAGCTAGAGTCTTG
	Yersinia_pestis_K1973002_1973	ATGTGAAATCCCCGCGCTTAACGTGGGAACTGCATTTGAAACTGGCAAGCTAGAGTCTTG
	Yersinia_pestis_KIM_10_1968	ATGTGAAATCCCCGCGCTTAACGTGGGAACTGCATTTGAAACTGGCAAGCTAGAGTCTTG
	Yersinia_pestis_KIM_D27_1_1968	ATGTGAAATCCCCGCGCTTAACGTGGGAACTGCATTTGAAACTGGCAAGCTAGAGTCTTG
	Yersinia_pestis_KIM_D27_2_1968	ATGTGAAATCCCCGCGCTTAACGTGGGAACTGCATTTGAAACTGGCAAGCTAGAGTCTTG
	Yersinia_pestis_KUMA_D11_NNNN	ATGTGAAATCCCCGCGCTTAACGTGGGAACTGCATTTGAAACTGGCAAGCTAGAGTCTTG
	Yersinia_pestis_Kimberly_D17_NNNN	ATGTGAAATCCCCGCGCTTAACGTGGGAACTGCATTTGAAACTGGCAAGCTAGAGTCTTG
	Yersinia_pestis_MG05_1020_2005	ATGTGAAATCCCCGCGCTTAACGTGGGAACTGCATTTGAAACTGGCAAGCTAGAGTCTTG
	Yersinia_pestis_Microtus_91001_1970	ATGTGAAATCCCCGCGCTTAACGTGGGAACTGCATTTGAAACTGGCAAGCTAGAGTCTTG
	Yersinia_pestis_Nepal516_1967	ATGTGAAATCCCCGCGCTTAACGTGGGAACTGCATTTGAAACTGGCAAGCTAGAGTCTTG
	Yersinia_pestis_PEXU2_1966	ATGTGAAATCCCCGCGCTTAACGTGGGAACTGCATTTGAAACTGGCAAGCTAGAGTCTTG
	Yersinia_pestis_Pestoides_A_1960	ATGTGAAATCCCCGCGCTTAACGTGGGAACTGCATTTGAAACTGGCAAGCTAGAGTCTTG
	Yersinia_pestis_Pestoides_F_NNNN	ATGTGAAATCCCCGCGCTTAACGTGGGAACTGCATTTGAAACTGGCAAGCTAGAGTCTTG
	Yersinia_pestis_TS_D5_NNNN	ATGTGAAATCCCCGCGCTTAACGTGGGAACTGCATTTGAAACTGGCAAGCTAGAGTCTTG
	Yersinia_pestis_UG05_045_2005	ATGTGAAATCCCCGCGCTTAACGTGGGAACTGCATTTGAAACTGGCAAGCTAGAGTCTTG
	Yersinia_pestis_V_6486_NNNN	ATGTGAAATCCCCGCGCTTAACGTGGGAACTGCATTTGAAACTGGCAAGCTAGAGTCTTG
	Yersinia_pestis_Z176003_1976	ATGTGAAATCCCCGCGCTTAACGTGGGAACTGCATTTGAAACTGGCAAGCTAGAGTCTTG
	Yersinia_pseudotuberculosis_IP31758_1966	ATGTGAAATCCCCGCGCTTAACGTGGGAACTGCATTTGAAACTGGCAAGCTAGAGTCTTG
	Yersinia_pestis_FV1_2001	------------------------------------------------------------
	Yersinia_pestis_1866_NNNN	TAGAGGGGGGTAGAATTCCAGGTGTAGCGGTGAAATGCGTAGAGATCTGGAGGAATACCG
	Yersinia_pestis_1901b_1983	TAGAGGGGGGTAGAATTCCAGGTGTAGCGGTGAAATGCGTAGAGATCTGGAGGAATACCG
	Yersinia_pestis_2055_1998	TAGAGGGGGGTAGAATTCCAGGTGTAGCGGTGAAATGCGTAGAGATCTGGAGGAATACCG
	Yersinia_pestis_2106_2001	TAGAGGGGGGTAGAATTCCAGGTGTAGCGGTGAAATGCGTAGAGATCTGGAGGAATACCG
	Yersinia_pestis_2772_1984	TAGAGGGGGGTAGAATTCCAGGTGTAGCGGTGAAATGCGTAGAGATCTGGAGGAATACCG
	Yersinia_pestis_2965_1995	TAGAGGGGGGTAGAATTCCAGGTGTAGCGGTGAAATGCGTAGAGATCTGGAGGAATACCG
	Yersinia_pestis_3357_1999	TAGAGGGGGGTAGAATTCCAGGTGTAGCGGTGAAATGCGTAGAGATCTGGAGGAATACCG
	Yersinia_pestis_4139_1995	TAGAGGGGGGTAGAATTCCAGGTGTAGCGGTGAAATGCGTAGAGATCTGGAGGAATACCG
	Yersinia_pestis_4412_1991	TAGAGGGGGGTAGAATTCCAGGTGTAGCGGTGAAATGCGTAGAGATCTGGAGGAATACCG
	Yersinia_pestis_4954_1987	TAGAGGGGGGTAGAATTCCAGGTGTAGCGGTGAAATGCGTAGAGATCTGGAGGAATACCG
	Yersinia_pestis_8607116_NNNN	TAGAGGGGGGTAGAATTCCAGGTGTAGCGGTGAAATGCGTAGAGATCTGGAGGAATACCG
	Yersinia_pestis_A1122_1939	TAGAGGGGGGTAGAATTCCAGGTGTAGCGGTGAAATGCGTAGAGATCTGGAGGAATACCG
	Yersinia_pestis_AS_200900596_2009	TAGAGGGGGGTAGAATTCCAGGTGTAGCGGTGAAATGCGTAGAGATCTGGAGGAATACCG
	Yersinia_pestis_AS_200901509_2009	TAGAGGGGGGTAGAATTCCAGGTGTAGCGGTGAAATGCGTAGAGATCTGGAGGAATACCG
	Yersinia_pestis_AS_2509_2004	TAGAGGGGGGTAGAATTCCAGGTGTAGCGGTGAAATGCGTAGAGATCTGGAGGAATACCG
	Yersinia_pestis_Angola_NNNN	TAGAGGGGGGTAGAATTCCAGGTGTAGCGGTGAAATGCGTAGAGATCTGGAGGAATACCG
	Yersinia_pestis_Antiqua_1965	TAGAGGGGGGTAGAATTCCAGGTGTAGCGGTGAAATGCGTAGAGATCTGGAGGAATACCG
	Yersinia_pestis_B42003004_2003	TAGAGGGGGGTAGAATTCCAGGTGTAGCGGTGAAATGCGTAGAGATCTGGAGGAATACCG
	Yersinia_pestis_CA88_4125_1988	TAGAGGGGGGTAGAATTCCAGGTGTAGCGGTGAAATGCGTAGAGATCTGGAGGAATACCG
	Yersinia_pestis_CO92_1992	TAGAGGGGGGTAGAATTCCAGGTGTAGCGGTGAAATGCGTAGAGATCTGGAGGAATACCG
	Yersinia_pestis_D106004_2006	TAGAGGGGGGTAGAATTCCAGGTGTAGCGGTGAAATGCGTAGAGATCTGGAGGAATACCG
	Yersinia_pestis_D182038_1982	TAGAGGGGGGTAGAATTCCAGGTGTAGCGGTGAAATGCGTAGAGATCTGGAGGAATACCG
	Yersinia_pestis_E1979001_1979	TAGAGGGGGGTAGAATTCCAGGTGTAGCGGTGAAATGCGTAGAGATCTGGAGGAATACCG
	Yersinia_pestis_F1991016_1991	TAGAGGGGGGTAGAATTCCAGGTGTAGCGGTGAAATGCGTAGAGATCTGGAGGAATACCG
	Yersinia_pestis_Harbin35_1940	TAGAGGGGGGTAGAATTCCAGGTGTAGCGGTGAAATGCGTAGAGATCTGGAGGAATACCG
	Yersinia_pestis_IP275_1995	TAGAGGGGGGTAGAATTCCAGGTGTAGCGGTGAAATGCGTAGAGATCTGGAGGAATACCG
	Yersinia_pestis_India195_NNNN	TAGAGGGGGGTAGAATTCCAGGTGTAGCGGTGAAATGCGTAGAGATCTGGAGGAATACCG
	Yersinia_pestis_Java_D88_NNNN	TAGAGGGGGGTAGAATTCCAGGTGTAGCGGTGAAATGCGTAGAGATCTGGAGGAATACCG
	Yersinia_pestis_K1973002_1973	TAGAGGGGGGTAGAATTCCAGGTGTAGCGGTGAAATGCGTAGAGATCTGGAGGAATACCG
	Yersinia_pestis_KIM_10_1968	TAGAGGGGGGTAGAATTCCAGGTGTAGCGGTGAAATGCGTAGAGATCTGGAGGAATACCG
	Yersinia_pestis_KIM_D27_1_1968	TAGAGGGGGGTAGAATTCCAGGTGTAGCGGTGAAATGCGTAGAGATCTGGAGGAATACCG
	Yersinia_pestis_KIM_D27_2_1968	TAGAGGGGGGTAGAATTCCAGGTGTAGCGGTGAAATGCGTAGAGATCTGGAGGAATACCG
	Yersinia_pestis_KUMA_D11_NNNN	TAGAGGGGGGTAGAATTCCAGGTGTAGCGGTGAAATGCGTAGAGATCTGGAGGAATACCG
	Yersinia_pestis_Kimberly_D17_NNNN	TAGAGGGGGGTAGAATTCCAGGTGTAGCGGTGAAATGCGTAGAGATCTGGAGGAATACCG
	Yersinia_pestis_MG05_1020_2005	TAGAGGGGGGTAGAATTCCAGGTGTAGCGGTGAAATGCGTAGAGATCTGGAGGAATACCG
	Yersinia_pestis_Microtus_91001_1970	TAGAGGGGGGTAGAATTCCAGGTGTAGCGGTGAAATGCGTAGAGATCTGGAGGAATACCG
	Yersinia_pestis_Nepal516_1967	TAGAGGGGGGTAGAATTCCAGGTGTAGCGGTGAAATGCGTAGAGATCTGGAGGAATACCG
	Yersinia_pestis_PEXU2_1966	TAGAGGGGGGTAGAATTCCAGGTGTAGCGGTGAAATGCGTAGAGATCTGGAGGAATACCG
	Yersinia_pestis_Pestoides_A_1960	TAGAGGGGGGTAGAATTCCAGGTGTAGCGGTGAAATGCGTAGAGATCTGGAGGAATACCG
	Yersinia_pestis_Pestoides_F_NNNN	TAGAGGGGGGTAGAATTCCAGGTGTAGCGGTGAAATGCGTAGAGATCTGGAGGAATACCG
	Yersinia_pestis_TS_D5_NNNN	TAGAGGGGGGTAGAATTCCAGGTGTAGCGGTGAAATGCGTAGAGATCTGGAGGAATACCG
	Yersinia_pestis_UG05_045_2005	TAGAGGGGGGTAGAATTCCAGGTGTAGCGGTGAAATGCGTAGAGATCTGGAGGAATACCG
	Yersinia_pestis_V_6486_NNNN	TAGAGGGGGGTAGAATTCCAGGTGTAGCGGTGAAATGCGTAGAGATCTGGAGGAATACCG
	Yersinia_pestis_Z176003_1976	TAGAGGGGGGTAGAATTCCAGGTGTAGCGGTGAAATGCGTAGAGATCTGGAGGAATACCG
	Yersinia_pseudotuberculosis_IP31758_1966	TAGAGGGGGGTAGAATTCCAGGTGTAGCGGTGAAATGCGTAGAGATCTGGAGGAATACCG
	Yersinia_pestis_FV1_2001	------------------------------------------------------------
	Yersinia_pestis_1866_NNNN	GTGGCGAAGGCGGCCCCCTGGACAAAGACTGACGCTCAGGTGCGAAAGCGTGGGGAGCAA
	Yersinia_pestis_1901b_1983	GTGGCGAAGGCGGCCCCCTGGACAAAGACTGACGCTCAGGTGCGAAAGCGTGGGGAGCAA
	Yersinia_pestis_2055_1998	GTGGCGAAGGCGGCCCCCTGGACAAAGACTGACGCTCAGGTGCGAAAGCGTGGGGAGCAA
	Yersinia_pestis_2106_2001	GTGGCGAAGGCGGCCCCCTGGACAAAGACTGACGCTCAGGTGCGAAAGCGTGGGGAGCAA
	Yersinia_pestis_2772_1984	GTGGCGAAGGCGGCCCCCTGGACAAAGACTGACGCTCAGGTGCGAAAGCGTGGGGAGCAA
	Yersinia_pestis_2965_1995	GTGGCGAAGGCGGCCCCCTGGACAAAGACTGACGCTCAGGTGCGAAAGCGTGGGGAGCAA
	Yersinia_pestis_3357_1999	GTGGCGAAGGCGGCCCCCTGGACAAAGACTGACGCTCAGGTGCGAAAGCGTGGGGAGCAA
	Yersinia_pestis_4139_1995	GTGGCGAAGGCGGCCCCCTGGACAAAGACTGACGCTCAGGTGCGAAAGCGTGGGGAGCAA
	Yersinia_pestis_4412_1991	GTGGCGAAGGCGGCCCCCTGGACAAAGACTGACGCTCAGGTGCGAAAGCGTGGGGAGCAA
	Yersinia_pestis_4954_1987	GTGGCGAAGGCGGCCCCCTGGACAAAGACTGACGCTCAGGTGCGAAAGCGTGGGGAGCAA
	Yersinia_pestis_8607116_NNNN	GTGGCGAAGGCGGCCCCCTGGACAAAGACTGACGCTCAGGTGCGAAAGCGTGGGGAGCAA
	Yersinia_pestis_A1122_1939	GTGGCGAAGGCGGCCCCCTGGACAAAGACTGACGCTCAGGTGCGAAAGCGTGGGGAGCAA
	Yersinia_pestis_AS_200900596_2009	GTGGCGAAGGCGGCCCCCTGGACAAAGACTGACGCTCAGGTGCGAAAGCGTGGGGAGCAA
	Yersinia_pestis_AS_200901509_2009	GTGGCGAAGGCGGCCCCCTGGACAAAGACTGACGCTCAGGTGCGAAAGCGTGGGGAGCAA
	Yersinia_pestis_AS_2509_2004	GTGGCGAAGGCGGCCCCCTGGACAAAGACTGACGCTCAGGTGCGAAAGCGTGGGGAGCAA
	Yersinia_pestis_Angola_NNNN	GTGGCGAAGGCGGCCCCCTGGACAAAGACTGACGCTCAGGTGCGAAAGCGTGGGGAGCAA
	Yersinia_pestis_Antiqua_1965	GTGGCGAAGGCGGCCCCCTGGACAAAGACTGACGCTCAGGTGCGAAAGCGTGGGGAGCAA
	Yersinia_pestis_B42003004_2003	GTGGCGAAGGCGGCCCCCTGGACAAAGACTGACGCTCAGGTGCGAAAGCGTGGGGAGCAA
	Yersinia_pestis_CA88_4125_1988	GTGGCGAAGGCGGCCCCCTGGACAAAGACTGACGCTCAGGTGCGAAAGCGTGGGGAGCAA
	Yersinia_pestis_CO92_1992	GTGGCGAAGGCGGCCCCCTGGACAAAGACTGACGCTCAGGTGCGAAAGCGTGGGGAGCAA
	Yersinia_pestis_D106004_2006	GTGGCGAAGGCGGCCCCCTGGACAAAGACTGACGCTCAGGTGCGAAAGCGTGGGGAGCAA
	Yersinia_pestis_D182038_1982	GTGGCGAAGGCGGCCCCCTGGACAAAGACTGACGCTCAGGTGCGAAAGCGTGGGGAGCAA
	Yersinia_pestis_E1979001_1979	GTGGCGAAGGCGGCCCCCTGGACAAAGACTGACGCTCAGGTGCGAAAGCGTGGGGAGCAA
	Yersinia_pestis_F1991016_1991	GTGGCGAAGGCGGCCCCCTGGACAAAGACTGACGCTCAGGTGCGAAAGCGTGGGGAGCAA
	Yersinia_pestis_Harbin35_1940	GTGGCGAAGGCGGCCCCCTGGACAAAGACTGACGCTCAGGTGCGAAAGCGTGGGGAGCAA
	Yersinia_pestis_IP275_1995	GTGGCGAAGGCGGCCCCCTGGACAAAGACTGACGCTCAGGTGCGAAAGCGTGGGGAGCAA
	Yersinia_pestis_India195_NNNN	GTGGCGAAGGCGGCCCCCTGGACAAAGACTGACGCTCAGGTGCGAAAGCGTGGGGAGCAA
	Yersinia_pestis_Java_D88_NNNN	GTGGCGAAGGCGGCCCCCTGGACAAAGACTGACGCTCAGGTGCGAAAGCGTGGGGAGCAA
	Yersinia_pestis_K1973002_1973	GTGGCGAAGGCGGCCCCCTGGACAAAGACTGACGCTCAGGTGCGAAAGCGTGGGGAGCAA
	Yersinia_pestis_KIM_10_1968	GTGGCGAAGGCGGCCCCCTGGACAAAGACTGACGCTCAGGTGCGAAAGCGTGGGGAGCAA
	Yersinia_pestis_KIM_D27_1_1968	GTGGCGAAGGCGGCCCCCTGGACAAAGACTGACGCTCAGGTGCGAAAGCGTGGGGAGCAA
	Yersinia_pestis_KIM_D27_2_1968	GTGGCGAAGGCGGCCCCCTGGACAAAGACTGACGCTCAGGTGCGAAAGCGTGGGGAGCAA
	Yersinia_pestis_KUMA_D11_NNNN	GTGGCGAAGGCGGCCCCCTGGACAAAGACTGACGCTCAGGTGCGAAAGCGTGGGGAGCAA
	Yersinia_pestis_Kimberly_D17_NNNN	GTGGCGAAGGCGGCCCCCTGGACAAAGACTGACGCTCAGGTGCGAAAGCGTGGGGAGCAA
	Yersinia_pestis_MG05_1020_2005	GTGGCGAAGGCGGCCCCCTGGACAAAGACTGACGCTCAGGTGCGAAAGCGTGGGGAGCAA
	Yersinia_pestis_Microtus_91001_1970	GTGGCGAAGGCGGCCCCCTGGACAAAGACTGACGCTCAGGTGCGAAAGCGTGGGGAGCAA
	Yersinia_pestis_Nepal516_1967	GTGGCGAAGGCGGCCCCCTGGACAAAGACTGACGCTCAGGTGCGAAAGCGTGGGGAGCAA
	Yersinia_pestis_PEXU2_1966	GTGGCGAAGGCGGCCCCCTGGACAAAGACTGACGCTCAGGTGCGAAAGCGTGGGGAGCAA
	Yersinia_pestis_Pestoides_A_1960	GTGGCGAAGGCGGCCCCCTGGACAAAGACTGACGCTCAGGTGCGAAAGCGTGGGGAGCAA
	Yersinia_pestis_Pestoides_F_NNNN	GTGGCGAAGGCGGCCCCCTGGACAAAGACTGACGCTCAGGTGCGAAAGCGTGGGGAGCAA
	Yersinia_pestis_TS_D5_NNNN	GTGGCGAAGGCGGCCCCCTGGACAAAGACTGACGCTCAGGTGCGAAAGCGTGGGGAGCAA
	Yersinia_pestis_UG05_045_2005	GTGGCGAAGGCGGCCCCCTGGACAAAGACTGACGCTCAGGTGCGAAAGCGTGGGGAGCAA
	Yersinia_pestis_V_6486_NNNN	GTGGCGAAGGCGGCCCCCTGGACAAAGACTGACGCTCAGGTGCGAAAGCGTGGGGAGCAA
	Yersinia_pestis_Z176003_1976	GTGGCGAAGGCGGCCCCCTGGACAAAGACTGACGCTCAGGTGCGAAAGCGTGGGGAGCAA
	Yersinia_pseudotuberculosis_IP31758_1966	GTGGCGAAGGCGGCCCCCTGGACAAAGACTGACGCTCAGGTGCGAAAGCGTGGGGAGCAA
	Yersinia_pestis_FV1_2001	------------------------------------------------------------
	Yersinia_pestis_1866_NNNN	ACAGGATTAGATACCCTGGTAGTCCACGCTGTAAACGATGTCGACTTGGAGGTTGTGCCC
	Yersinia_pestis_1901b_1983	ACAGGATTAGATACCCTGGTAGTCCACGCTGTAAACGATGTCGACTTGGAGGTTGTGCCC
	Yersinia_pestis_2055_1998	ACAGGATTAGATACCCTGGTAGTCCACGCTGTAAACGATGTCGACTTGGAGGTTGTGCCC
	Yersinia_pestis_2106_2001	ACAGGATTAGATACCCTGGTAGTCCACGCTGTAAACGATGTCGACTTGGAGGTTGTGCCC
	Yersinia_pestis_2772_1984	ACAGGATTAGATACCCTGGTAGTCCACGCTGTAAACGATGTCGACTTGGAGGTTGTGCCC
	Yersinia_pestis_2965_1995	ACAGGATTAGATACCCTGGTAGTCCACGCTGTAAACGATGTCGACTTGGAGGTTGTGCCC
	Yersinia_pestis_3357_1999	ACAGGATTAGATACCCTGGTAGTCCACGCTGTAAACGATGTCGACTTGGAGGTTGTGCCC
	Yersinia_pestis_4139_1995	ACAGGATTAGATACCCTGGTAGTCCACGCTGTAAACGATGTCGACTTGGAGGTTGTGCCC
	Yersinia_pestis_4412_1991	ACAGGATTAGATACCCTGGTAGTCCACGCTGTAAACGATGTCGACTTGGAGGTTGTGCCC
	Yersinia_pestis_4954_1987	ACAGGATTAGATACCCTGGTAGTCCACGCTGTAAACGATGTCGACTTGGAGGTTGTGCCC
	Yersinia_pestis_8607116_NNNN	ACAGGATTAGATACCCTGGTAGTCCACGCTGTAAACGATGTCGACTTGGAGGTTGTGCCC
	Yersinia_pestis_A1122_1939	ACAGGATTAGATACCCTGGTAGTCCACGCTGTAAACGATGTCGACTTGGAGGTTGTGCCC
	Yersinia_pestis_AS_200900596_2009	ACAGGATTAGATACCCTGGTAGTCCACGCTGTAAACGATGTCGACTTGGAGGTTGTGCCC
	Yersinia_pestis_AS_200901509_2009	ACAGGATTAGATACCCTGGTAGTCCACGCTGTAAACGATGTCGACTTGGAGGTTGTGCCC
	Yersinia_pestis_AS_2509_2004	ACAGGATTAGATACCCTGGTAGTCCACGCTGTAAACGATGTCGACTTGGAGGTTGTGCCC
	Yersinia_pestis_Angola_NNNN	ACAGGATTAGATACCCTGGTAGTCCACGCTGTAAACGATGTCGACTTGGAGGTTGTGCCC
	Yersinia_pestis_Antiqua_1965	ACAGGATTAGATACCCTGGTAGTCCACGCTGTAAACGATGTCGACTTGGAGGTTGTGCCC
	Yersinia_pestis_B42003004_2003	ACAGGATTAGATACCCTGGTAGTCCACGCTGTAAACGATGTCGACTTGGAGGTTGTGCCC
	Yersinia_pestis_CA88_4125_1988	ACAGGATTAGATACCCTGGTAGTCCACGCTGTAAACGATGTCGACTTGGAGGTTGTGCCC
	Yersinia_pestis_CO92_1992	ACAGGATTAGATACCCTGGTAGTCCACGCTGTAAACGATGTCGACTTGGAGGTTGTGCCC
	Yersinia_pestis_D106004_2006	ACAGGATTAGATACCCTGGTAGTCCACGCTGTAAACGATGTCGACTTGGAGGTTGTGCCC
	Yersinia_pestis_D182038_1982	ACAGGATTAGATACCCTGGTAGTCCACGCTGTAAACGATGTCGACTTGGAGGTTGTGCCC
	Yersinia_pestis_E1979001_1979	ACAGGATTAGATACCCTGGTAGTCCACGCTGTAAACGATGTCGACTTGGAGGTTGTGCCC
	Yersinia_pestis_F1991016_1991	ACAGGATTAGATACCCTGGTAGTCCACGCTGTAAACGATGTCGACTTGGAGGTTGTGCCC
	Yersinia_pestis_Harbin35_1940	ACAGGATTAGATACCCTGGTAGTCCACGCTGTAAACGATGTCGACTTGGAGGTTGTGCCC
	Yersinia_pestis_IP275_1995	ACAGGATTAGATACCCTGGTAGTCCACGCTGTAAACGATGTCGACTTGGAGGTTGTGCCC
	Yersinia_pestis_India195_NNNN	ACAGGATTAGATACCCTGGTAGTCCACGCTGTAAACGATGTCGACTTGGAGGTTGTGCCC
	Yersinia_pestis_Java_D88_NNNN	ACAGGATTAGATACCCTGGTAGTCCACGCTGTAAACGATGTCGACTTGGAGGTTGTGCCC
	Yersinia_pestis_K1973002_1973	ACAGGATTAGATACCCTGGTAGTCCACGCTGTAAACGATGTCGACTTGGAGGTTGTGCCC
	Yersinia_pestis_KIM_10_1968	ACAGGATTAGATACCCTGGTAGTCCACGCTGTAAACGATGTCGACTTGGAGGTTGTGCCC
	Yersinia_pestis_KIM_D27_1_1968	ACAGGATTAGATACCCTGGTAGTCCACGCTGTAAACGATGTCGACTTGGAGGTTGTGCCC
	Yersinia_pestis_KIM_D27_2_1968	ACAGGATTAGATACCCTGGTAGTCCACGCTGTAAACGATGTCGACTTGGAGGTTGTGCCC
	Yersinia_pestis_KUMA_D11_NNNN	ACAGGATTAGATACCCTGGTAGTCCACGCTGTAAACGATGTCGACTTGGAGGTTGTGCCC
	Yersinia_pestis_Kimberly_D17_NNNN	ACAGGATTAGATACCCTGGTAGTCCACGCTGTAAACGATGTCGACTTGGAGGTTGTGCCC
	Yersinia_pestis_MG05_1020_2005	ACAGGATTAGATACCCTGGTAGTCCACGCTGTAAACGATGTCGACTTGGAGGTTGTGCCC
	Yersinia_pestis_Microtus_91001_1970	ACAGGATTAGATACCCTGGTAGTCCACGCTGTAAACGATGTCGACTTGGAGGTTGTGCCC
	Yersinia_pestis_Nepal516_1967	ACAGGATTAGATACCCTGGTAGTCCACGCTGTAAACGATGTCGACTTGGAGGTTGTGCCC
	Yersinia_pestis_PEXU2_1966	ACAGGATTAGATACCCTGGTAGTCCACGCTGTAAACGATGTCGACTTGGAGGTTGTGCCC
	Yersinia_pestis_Pestoides_A_1960	ACAGGATTAGATACCCTGGTAGTCCACGCTGTAAACGATGTCGACTTGGAGGTTGTGCCC
	Yersinia_pestis_Pestoides_F_NNNN	ACAGGATTAGATACCCTGGTAGTCCACGCTGTAAACGATGTCGACTTGGAGGTTGTGCCC
	Yersinia_pestis_TS_D5_NNNN	ACAGGATTAGATACCCTGGTAGTCCACGCTGTAAACGATGTCGACTTGGAGGTTGTGCCC
	Yersinia_pestis_UG05_045_2005	ACAGGATTAGATACCCTGGTAGTCCACGCTGTAAACGATGTCGACTTGGAGGTTGTGCCC
	Yersinia_pestis_V_6486_NNNN	ACAGGATTAGATACCCTGGTAGTCCACGCTGTAAACGATGTCGACTTGGAGGTTGTGCCC
	Yersinia_pestis_Z176003_1976	ACAGGATTAGATACCCTGGTAGTCCACGCTGTAAACGATGTCGACTTGGAGGTTGTGCCC
	Yersinia_pseudotuberculosis_IP31758_1966	ACAGGATTAGATACCCTGGTAGTCCACGCTGTAAACGATGTCGACTTGGAGGTTGTGCCC
	Yersinia_pestis_FV1_2001	------------------------------------------------------------
	Yersinia_pestis_1866_NNNN	TTGAGGCGTGGCTTCCGGAGCTAACGCGTTAAGTCGACCGCCTGGGGAGTACGGCCGCAA
	Yersinia_pestis_1901b_1983	TTGAGGCGTGGCTTCCGGAGCTAACGCGTTAAGTCGACCGCCTGGGGAGTACGGCCGCAA
	Yersinia_pestis_2055_1998	TTGAGGCGTGGCTTCCGGAGCTAACGCGTTAAGTCGACCGCCTGGGGAGTACGGCCGCAA
	Yersinia_pestis_2106_2001	TTGAGGCGTGGCTTCCGGAGCTAACGCGTTAAGTCGACCGCCTGGGGAGTACGGCCGCAA
	Yersinia_pestis_2772_1984	TTGAGGCGTGGCTTCCGGAGCTAACGCGTTAAGTCGACCGCCTGGGGAGTACGGCCGCAA
	Yersinia_pestis_2965_1995	TTGAGGCGTGGCTTCCGGAGCTAACGCGTTAAGTCGACCGCCTGGGGAGTACGGCCGCAA
	Yersinia_pestis_3357_1999	TTGAGGCGTGGCTTCCGGAGCTAACGCGTTAAGTCGACCGCCTGGGGAGTACGGCCGCAA
	Yersinia_pestis_4139_1995	TTGAGGCGTGGCTTCCGGAGCTAACGCGTTAAGTCGACCGCCTGGGGAGTACGGCCGCAA
	Yersinia_pestis_4412_1991	TTGAGGCGTGGCTTCCGGAGCTAACGCGTTAAGTCGACCGCCTGGGGAGTACGGCCGCAA
	Yersinia_pestis_4954_1987	TTGAGGCGTGGCTTCCGGAGCTAACGCGTTAAGTCGACCGCCTGGGGAGTACGGCCGCAA
	Yersinia_pestis_8607116_NNNN	TTGAGGCGTGGCTTCCGGAGCTAACGCGTTAAGTCGACCGCCTGGGGAGTACGGCCGCAA
	Yersinia_pestis_A1122_1939	TTGAGGCGTGGCTTCCGGAGCTAACGCGTTAAGTCGACCGCCTGGGGAGTACGGCCGCAA
	Yersinia_pestis_AS_200900596_2009	TTGAGGCGTGGCTTCCGGAGCTAACGCGTTAAGTCGACCGCCTGGGGAGTACGGCCGCAA
	Yersinia_pestis_AS_200901509_2009	TTGAGGCGTGGCTTCCGGAGCTAACGCGTTAAGTCGACCGCCTGGGGAGTACGGCCGCAA
	Yersinia_pestis_AS_2509_2004	TTGAGGCGTGGCTTCCGGAGCTAACGCGTTAAGTCGACCGCCTGGGGAGTACGGCCGCAA
	Yersinia_pestis_Angola_NNNN	TTGAGGCGTGGCTTCCGGAGCTAACGCGTTAAGTCGACCGCCTGGGGAGTACGGCCGCAA
	Yersinia_pestis_Antiqua_1965	TTGAGGCGTGGCTTCCGGAGCTAACGCGTTAAGTCGACCGCCTGGGGAGTACGGCCGCAA
	Yersinia_pestis_B42003004_2003	TTGAGGCGTGGCTTCCGGAGCTAACGCGTTAAGTCGACCGCCTGGGGAGTACGGCCGCAA
	Yersinia_pestis_CA88_4125_1988	TTGAGGCGTGGCTTCCGGAGCTAACGCGTTAAGTCGACCGCCTGGGGAGTACGGCCGCAA
	Yersinia_pestis_CO92_1992	TTGAGGCGTGGCTTCCGGAGCTAACGCGTTAAGTCGACCGCCTGGGGAGTACGGCCGCAA
	Yersinia_pestis_D106004_2006	TTGAGGCGTGGCTTCCGGAGCTAACGCGTTAAGTCGACCGCCTGGGGAGTACGGCCGCAA
	Yersinia_pestis_D182038_1982	TTGAGGCGTGGCTTCCGGAGCTAACGCGTTAAGTCGACCGCCTGGGGAGTACGGCCGCAA
	Yersinia_pestis_E1979001_1979	TTGAGGCGTGGCTTCCGGAGCTAACGCGTTAAGTCGACCGCCTGGGGAGTACGGCCGCAA
	Yersinia_pestis_F1991016_1991	TTGAGGCGTGGCTTCCGGAGCTAACGCGTTAAGTCGACCGCCTGGGGAGTACGGCCGCAA
	Yersinia_pestis_Harbin35_1940	TTGAGGCGTGGCTTCCGGAGCTAACGCGTTAAGTCGACCGCCTGGGGAGTACGGCCGCAA
	Yersinia_pestis_IP275_1995	TTGAGGCGTGGCTTCCGGAGCTAACGCGTTAAGTCGACCGCCTGGGGAGTACGGCCGCAA
	Yersinia_pestis_India195_NNNN	TTGAGGCGTGGCTTCCGGAGCTAACGCGTTAAGTCGACCGCCTGGGGAGTACGGCCGCAA
	Yersinia_pestis_Java_D88_NNNN	TTGAGGCGTGGCTTCCGGAGCTAACGCGTTAAGTCGACCGCCTGGGGAGTACGGCCGCAA
	Yersinia_pestis_K1973002_1973	TTGAGGCGTGGCTTCCGGAGCTAACGCGTTAAGTCGACCGCCTGGGGAGTACGGCCGCAA
	Yersinia_pestis_KIM_10_1968	TTGAGGCGTGGCTTCCGGAGCTAACGCGTTAAGTCGACCGCCTGGGGAGTACGGCCGCAA
	Yersinia_pestis_KIM_D27_1_1968	TTGAGGCGTGGCTTCCGGAGCTAACGCGTTAAGTCGACCGCCTGGGGAGTACGGCCGCAA
	Yersinia_pestis_KIM_D27_2_1968	TTGAGGCGTGGCTTCCGGAGCTAACGCGTTAAGTCGACCGCCTGGGGAGTACGGCCGCAA
	Yersinia_pestis_KUMA_D11_NNNN	TTGAGGCGTGGCTTCCGGAGCTAACGCGTTAAGTCGACCGCCTGGGGAGTACGGCCGCAA
	Yersinia_pestis_Kimberly_D17_NNNN	TTGAGGCGTGGCTTCCGGAGCTAACGCGTTAAGTCGACCGCCTGGGGAGTACGGCCGCAA
	Yersinia_pestis_MG05_1020_2005	TTGAGGCGTGGCTTCCGGAGCTAACGCGTTAAGTCGACCGCCTGGGGAGTACGGCCGCAA
	Yersinia_pestis_Microtus_91001_1970	TTGAGGCGTGGCTTCCGGAGCTAACGCGTTAAGTCGACCGCCTGGGGAGTACGGCCGCAA
	Yersinia_pestis_Nepal516_1967	TTGAGGCGTGGCTTCCGGAGCTAACGCGTTAAGTCGACCGCCTGGGGAGTACGGCCGCAA
	Yersinia_pestis_PEXU2_1966	TTGAGGCGTGGCTTCCGGAGCTAACGCGTTAAGTCGACCGCCTGGGGAGTACGGCCGCAA
	Yersinia_pestis_Pestoides_A_1960	TTGAGGCGTGGCTTCCGGAGCTAACGCGTTAAGTCGACCGCCTGGGGAGTACGGCCGCAA
	Yersinia_pestis_Pestoides_F_NNNN	TTGAGGCGTGGCTTCCGGAGCTAACGCGTTAAGTCGACCGCCTGGGGAGTACGGCCGCAA
	Yersinia_pestis_TS_D5_NNNN	TTGAGGCGTGGCTTCCGGAGCTAACGCGTTAAGTCGACCGCCTGGGGAGTACGGCCGCAA
	Yersinia_pestis_UG05_045_2005	TTGAGGCGTGGCTTCCGGAGCTAACGCGTTAAGTCGACCGCCTGGGGAGTACGGCCGCAA
	Yersinia_pestis_V_6486_NNNN	TTGAGGCGTGGCTTCCGGAGCTAACGCGTTAAGTCGACCGCCTGGGGAGTACGGCCGCAA
	Yersinia_pestis_Z176003_1976	TTGAGGCGTGGCTTCCGGAGCTAACGCGTTAAGTCGACCGCCTGGGGAGTACGGCCGCAA
	Yersinia_pseudotuberculosis_IP31758_1966	TTGAGGCGTGGCTTCCGGAGCTAACGCGTTAAGTCGACCGCCTGGGGAGTACGGCCGCAA
	Yersinia_pestis_FV1_2001	------------------------------------------------------------
	Yersinia_pestis_1866_NNNN	GGTTAAAACTCAAATGAATTGACGGGGGCCCGCACAAGCGGTGGAGCATGTGGTTTAATT
	Yersinia_pestis_1901b_1983	GGTTAAAACTCAAATGAATTGACGGGGGCCCGCACAAGCGGTGGAGCATGTGGTTTAATT
	Yersinia_pestis_2055_1998	GGTTAAAACTCAAATGAATTGACGGGGGCCCGCACAAGCGGTGGAGCATGTGGTTTAATT
	Yersinia_pestis_2106_2001	GGTTAAAACTCAAATGAATTGACGGGGGCCCGCACAAGCGGTGGAGCATGTGGTTTAATT
	Yersinia_pestis_2772_1984	GGTTAAAACTCAAATGAATTGACGGGGGCCCGCACAAGCGGTGGAGCATGTGGTTTAATT
	Yersinia_pestis_2965_1995	GGTTAAAACTCAAATGAATTGACGGGGGCCCGCACAAGCGGTGGAGCATGTGGTTTAATT
	Yersinia_pestis_3357_1999	GGTTAAAACTCAAATGAATTGACGGGGGCCCGCACAAGCGGTGGAGCATGTGGTTTAATT
	Yersinia_pestis_4139_1995	GGTTAAAACTCAAATGAATTGACGGGGGCCCGCACAAGCGGTGGAGCATGTGGTTTAATT
	Yersinia_pestis_4412_1991	GGTTAAAACTCAAATGAATTGACGGGGGCCCGCACAAGCGGTGGAGCATGTGGTTTAATT
	Yersinia_pestis_4954_1987	GGTTAAAACTCAAATGAATTGACGGGGGCCCGCACAAGCGGTGGAGCATGTGGTTTAATT
	Yersinia_pestis_8607116_NNNN	GGTTAAAACTCAAATGAATTGACGGGGGCCCGCACAAGCGGTGGAGCATGTGGTTTAATT
	Yersinia_pestis_A1122_1939	GGTTAAAACTCAAATGAATTGACGGGGGCCCGCACAAGCGGTGGAGCATGTGGTTTAATT
	Yersinia_pestis_AS_200900596_2009	GGTTAAAACTCAAATGAATTGACGGGGGCCCGCACAAGCGGTGGAGCATGTGGTTTAATT
	Yersinia_pestis_AS_200901509_2009	GGTTAAAACTCAAATGAATTGACGGGGGCCCGCACAAGCGGTGGAGCATGTGGTTTAATT
	Yersinia_pestis_AS_2509_2004	GGTTAAAACTCAAATGAATTGACGGGGGCCCGCACAAGCGGTGGAGCATGTGGTTTAATT
	Yersinia_pestis_Angola_NNNN	GGTTAAAACTCAAATGAATTGACGGGGGCCCGCACAAGCGGTGGAGCATGTGGTTTAATT
	Yersinia_pestis_Antiqua_1965	GGTTAAAACTCAAATGAATTGACGGGGGCCCGCACAAGCGGTGGAGCATGTGGTTTAATT
	Yersinia_pestis_B42003004_2003	GGTTAAAACTCAAATGAATTGACGGGGGCCCGCACAAGCGGTGGAGCATGTGGTTTAATT
	Yersinia_pestis_CA88_4125_1988	GGTTAAAACTCAAATGAATTGACGGGGGCCCGCACAAGCGGTGGAGCATGTGGTTTAATT
	Yersinia_pestis_CO92_1992	GGTTAAAACTCAAATGAATTGACGGGGGCCCGCACAAGCGGTGGAGCATGTGGTTTAATT
	Yersinia_pestis_D106004_2006	GGTTAAAACTCAAATGAATTGACGGGGGCCCGCACAAGCGGTGGAGCATGTGGTTTAATT
	Yersinia_pestis_D182038_1982	GGTTAAAACTCAAATGAATTGACGGGGGCCCGCACAAGCGGTGGAGCATGTGGTTTAATT
	Yersinia_pestis_E1979001_1979	GGTTAAAACTCAAATGAATTGACGGGGGCCCGCACAAGCGGTGGAGCATGTGGTTTAATT
	Yersinia_pestis_F1991016_1991	GGTTAAAACTCAAATGAATTGACGGGGGCCCGCACAAGCGGTGGAGCATGTGGTTTAATT
	Yersinia_pestis_Harbin35_1940	GGTTAAAACTCAAATGAATTGACGGGGGCCCGCACAAGCGGTGGAGCATGTGGTTTAATT
	Yersinia_pestis_IP275_1995	GGTTAAAACTCAAATGAATTGACGGGGGCCCGCACAAGCGGTGGAGCATGTGGTTTAATT
	Yersinia_pestis_India195_NNNN	GGTTAAAACTCAAATGAATTGACGGGGGCCCGCACAAGCGGTGGAGCATGTGGTTTAATT
	Yersinia_pestis_Java_D88_NNNN	GGTTAAAACTCAAATGAATTGACGGGGGCCCGCACAAGCGGTGGAGCATGTGGTTTAATT
	Yersinia_pestis_K1973002_1973	GGTTAAAACTCAAATGAATTGACGGGGGCCCGCACAAGCGGTGGAGCATGTGGTTTAATT
	Yersinia_pestis_KIM_10_1968	GGTTAAAACTCAAATGAATTGACGGGGGCCCGCACAAGCGGTGGAGCATGTGGTTTAATT
	Yersinia_pestis_KIM_D27_1_1968	GGTTAAAACTCAAATGAATTGACGGGGGCCCGCACAAGCGGTGGAGCATGTGGTTTAATT
	Yersinia_pestis_KIM_D27_2_1968	GGTTAAAACTCAAATGAATTGACGGGGGCCCGCACAAGCGGTGGAGCATGTGGTTTAATT
	Yersinia_pestis_KUMA_D11_NNNN	GGTTAAAACTCAAATGAATTGACGGGGGCCCGCACAAGCGGTGGAGCATGTGGTTTAATT
	Yersinia_pestis_Kimberly_D17_NNNN	GGTTAAAACTCAAATGAATTGACGGGGGCCCGCACAAGCGGTGGAGCATGTGGTTTAATT
	Yersinia_pestis_MG05_1020_2005	GGTTAAAACTCAAATGAATTGACGGGGGCCCGCACAAGCGGTGGAGCATGTGGTTTAATT
	Yersinia_pestis_Microtus_91001_1970	GGTTAAAACTCAAATGAATTGACGGGGGCCCGCACAAGCGGTGGAGCATGTGGTTTAATT
	Yersinia_pestis_Nepal516_1967	GGTTAAAACTCAAATGAATTGACGGGGGCCCGCACAAGCGGTGGAGCATGTGGTTTAATT
	Yersinia_pestis_PEXU2_1966	GGTTAAAACTCAAATGAATTGACGGGGGCCCGCACAAGCGGTGGAGCATGTGGTTTAATT
	Yersinia_pestis_Pestoides_A_1960	GGTTAAAACTCAAATGAATTGACGGGGGCCCGCACAAGCGGTGGAGCATGTGGTTTAATT
	Yersinia_pestis_Pestoides_F_NNNN	GGTTAAAACTCAAATGAATTGACGGGGGCCCGCACAAGCGGTGGAGCATGTGGTTTAATT
	Yersinia_pestis_TS_D5_NNNN	GGTTAAAACTCAAATGAATTGACGGGGGCCCGCACAAGCGGTGGAGCATGTGGTTTAATT
	Yersinia_pestis_UG05_045_2005	GGTTAAAACTCAAATGAATTGACGGGGGCCCGCACAAGCGGTGGAGCATGTGGTTTAATT
	Yersinia_pestis_V_6486_NNNN	GGTTAAAACTCAAATGAATTGACGGGGGCCCGCACAAGCGGTGGAGCATGTGGTTTAATT
	Yersinia_pestis_Z176003_1976	GGTTAAAACTCAAATGAATTGACGGGGGCCCGCACAAGCGGTGGAGCATGTGGTTTAATT
	Yersinia_pseudotuberculosis_IP31758_1966	GGTTAAAACTCAAATGAATTGACGGGGGCCCGCACAAGCGGTGGAGCATGTGGTTTAATT
	Yersinia_pestis_FV1_2001	------------------------------------------------------------
	Yersinia_pestis_1866_NNNN	CGATGCAACGCGAAGAACCTTACCTACTCTTGACATCCACAGAATTTGGCAGAGATGCTA
	Yersinia_pestis_1901b_1983	CGATGCAACGCGAAGAACCTTACCTACTCTTGACATCCACAGAATTTGGCAGAGATGCTA
	Yersinia_pestis_2055_1998	CGATGCAACGCGAAGAACCTTACCTACTCTTGACATCCACAGAATTTGGCAGAGATGCTA
	Yersinia_pestis_2106_2001	CGATGCAACGCGAAGAACCTTACCTACTCTTGACATCCACAGAATTTGGCAGAGATGCTA
	Yersinia_pestis_2772_1984	CGATGCAACGCGAAGAACCTTACCTACTCTTGACATCCACAGAATTTGGCAGAGATGCTA
	Yersinia_pestis_2965_1995	CGATGCAACGCGAAGAACCTTACCTACTCTTGACATCCACAGAATTTGGCAGAGATGCTA
	Yersinia_pestis_3357_1999	CGATGCAACGCGAAGAACCTTACCTACTCTTGACATCCACAGAATTTGGCAGAGATGCTA
	Yersinia_pestis_4139_1995	CGATGCAACGCGAAGAACCTTACCTACTCTTGACATCCACAGAATTTGGCAGAGATGCTA
	Yersinia_pestis_4412_1991	CGATGCAACGCGAAGAACCTTACCTACTCTTGACATCCACAGAATTTGGCAGAGATGCTA
	Yersinia_pestis_4954_1987	CGATGCAACGCGAAGAACCTTACCTACTCTTGACATCCACAGAATTTGGCAGAGATGCTA
	Yersinia_pestis_8607116_NNNN	CGATGCAACGCGAAGAACCTTACCTACTCTTGACATCCACAGAATTTGGCAGAGATGCTA
	Yersinia_pestis_A1122_1939	CGATGCAACGCGAAGAACCTTACCTACTCTTGACATCCACAGAATTTGGCAGAGATGCTA
	Yersinia_pestis_AS_200900596_2009	CGATGCAACGCGAAGAACCTTACCTACTCTTGACATCCACAGAATTTGGCAGAGATGCTA
	Yersinia_pestis_AS_200901509_2009	CGATGCAACGCGAAGAACCTTACCTACTCTTGACATCCACAGAATTTGGCAGAGATGCTA
	Yersinia_pestis_AS_2509_2004	CGATGCAACGCGAAGAACCTTACCTACTCTTGACATCCACAGAATTTGGCAGAGATGCTA
	Yersinia_pestis_Angola_NNNN	CGATGCAACGCGAAGAACCTTACCTACTCTTGACATCCACAGAATTTGGCAGAGATGCTA
	Yersinia_pestis_Antiqua_1965	CGATGCAACGCGAAGAACCTTACCTACTCTTGACATCCACAGAATTTGGCAGAGATGCTA
	Yersinia_pestis_B42003004_2003	CGATGCAACGCGAAGAACCTTACCTACTCTTGACATCCACAGAATTTGGCAGAGATGCTA
	Yersinia_pestis_CA88_4125_1988	CGATGCAACGCGAAGAACCTTACCTACTCTTGACATCCACAGAATTTGGCAGAGATGCTA
	Yersinia_pestis_CO92_1992	CGATGCAACGCGAAGAACCTTACCTACTCTTGACATCCACAGAATTTGGCAGAGATGCTA
	Yersinia_pestis_D106004_2006	CGATGCAACGCGAAGAACCTTACCTACTCTTGACATCCACAGAATTTGGCAGAGATGCTA
	Yersinia_pestis_D182038_1982	CGATGCAACGCGAAGAACCTTACCTACTCTTGACATCCACAGAATTTGGCAGAGATGCTA
	Yersinia_pestis_E1979001_1979	CGATGCAACGCGAAGAACCTTACCTACTCTTGACATCCACAGAATTTGGCAGAGATGCTA
	Yersinia_pestis_F1991016_1991	CGATGCAACGCGAAGAACCTTACCTACTCTTGACATCCACAGAATTTGGCAGAGATGCTA
	Yersinia_pestis_Harbin35_1940	CGATGCAACGCGAAGAACCTTACCTACTCTTGACATCCACAGAATTTGGCAGAGATGCTA
	Yersinia_pestis_IP275_1995	CGATGCAACGCGAAGAACCTTACCTACTCTTGACATCCACAGAATTTGGCAGAGATGCTA
	Yersinia_pestis_India195_NNNN	CGATGCAACGCGAAGAACCTTACCTACTCTTGACATCCACAGAATTTGGCAGAGATGCTA
	Yersinia_pestis_Java_D88_NNNN	CGATGCAACGCGAAGAACCTTACCTACTCTTGACATCCACAGAATTTGGCAGAGATGCTA
	Yersinia_pestis_K1973002_1973	CGATGCAACGCGAAGAACCTTACCTACTCTTGACATCCACAGAATTTGGCAGAGATGCTA
	Yersinia_pestis_KIM_10_1968	CGATGCAACGCGAAGAACCTTACCTACTCTTGACATCCACAGAATTTGGCAGAGATGCTA
	Yersinia_pestis_KIM_D27_1_1968	CGATGCAACGCGAAGAACCTTACCTACTCTTGACATCCACAGAATTTGGCAGAGATGCTA
	Yersinia_pestis_KIM_D27_2_1968	CGATGCAACGCGAAGAACCTTACCTACTCTTGACATCCACAGAATTTGGCAGAGATGCTA
	Yersinia_pestis_KUMA_D11_NNNN	CGATGCAACGCGAAGAACCTTACCTACTCTTGACATCCACAGAATTTGGCAGAGATGCTA
	Yersinia_pestis_Kimberly_D17_NNNN	CGATGCAACGCGAAGAACCTTACCTACTCTTGACATCCACAGAATTTGGCAGAGATGCTA
	Yersinia_pestis_MG05_1020_2005	CGATGCAACGCGAAGAACCTTACCTACTCTTGACATCCACAGAATTTGGCAGAGATGCTA
	Yersinia_pestis_Microtus_91001_1970	CGATGCAACGCGAAGAACCTTACCTACTCTTGACATCCACAGAATTTGGCAGAGATGCTA
	Yersinia_pestis_Nepal516_1967	CGATGCAACGCGAAGAACCTTACCTACTCTTGACATCCACAGAATTTGGCAGAGATGCTA
	Yersinia_pestis_PEXU2_1966	CGATGCAACGCGAAGAACCTTACCTACTCTTGACATCCACAGAATTTGGCAGAGATGCTA
	Yersinia_pestis_Pestoides_A_1960	CGATGCAACGCGAAGAACCTTACCTACTCTTGACATCCACAGAATTTGGCAGAGATGCTA
	Yersinia_pestis_Pestoides_F_NNNN	CGATGCAACGCGAAGAACCTTACCTACTCTTGACATCCACAGAATTTGGCAGAGATGCTA
	Yersinia_pestis_TS_D5_NNNN	CGATGCAACGCGAAGAACCTTACCTACTCTTGACATCCACAGAATTTGGCAGAGATGCTA
	Yersinia_pestis_UG05_045_2005	CGATGCAACGCGAAGAACCTTACCTACTCTTGACATCCACAGAATTTGGCAGAGATGCTA
	Yersinia_pestis_V_6486_NNNN	CGATGCAACGCGAAGAACCTTACCTACTCTTGACATCCACAGAATTTGGCAGAGATGCTA
	Yersinia_pestis_Z176003_1976	CGATGCAACGCGAAGAACCTTACCTACTCTTGACATCCACAGAATTTGGCAGAGATGCTA
	Yersinia_pseudotuberculosis_IP31758_1966	CGATGCAACGCGAAGAACCTTACCTACTCTTGACATCCACAGAATTTGGCAGAGATGCTA
	Yersinia_pestis_FV1_2001	------------------------------------------------------------
	Yersinia_pestis_1866_NNNN	AAGTGCCTTCGGGAACTGTGAGACAGGTGCTGCATGGCTGTCGTCAGCTCGTGTTGTGAA
	Yersinia_pestis_1901b_1983	AAGTGCCTTCGGGAACTGTGAGACAGGTGCTGCATGGCTGTCGTCAGCTCGTGTTGTGAA
	Yersinia_pestis_2055_1998	AAGTGCCTTCGGGAACTGTGAGACAGGTGCTGCATGGCTGTCGTCAGCTCGTGTTGTGAA
	Yersinia_pestis_2106_2001	AAGTGCCTTCGGGAACTGTGAGACAGGTGCTGCATGGCTGTCGTCAGCTCGTGTTGTGAA
	Yersinia_pestis_2772_1984	AAGTGCCTTCGGGAACTGTGAGACAGGTGCTGCATGGCTGTCGTCAGCTCGTGTTGTGAA
	Yersinia_pestis_2965_1995	AAGTGCCTTCGGGAACTGTGAGACAGGTGCTGCATGGCTGTCGTCAGCTCGTGTTGTGAA
	Yersinia_pestis_3357_1999	AAGTGCCTTCGGGAACTGTGAGACAGGTGCTGCATGGCTGTCGTCAGCTCGTGTTGTGAA
	Yersinia_pestis_4139_1995	AAGTGCCTTCGGGAACTGTGAGACAGGTGCTGCATGGCTGTCGTCAGCTCGTGTTGTGAA
	Yersinia_pestis_4412_1991	AAGTGCCTTCGGGAACTGTGAGACAGGTGCTGCATGGCTGTCGTCAGCTCGTGTTGTGAA
	Yersinia_pestis_4954_1987	AAGTGCCTTCGGGAACTGTGAGACAGGTGCTGCATGGCTGTCGTCAGCTCGTGTTGTGAA
	Yersinia_pestis_8607116_NNNN	AAGTGCCTTCGGGAACTGTGAGACAGGTGCTGCATGGCTGTCGTCAGCTCGTGTTGTGAA
	Yersinia_pestis_A1122_1939	AAGTGCCTTCGGGAACTGTGAGACAGGTGCTGCATGGCTGTCGTCAGCTCGTGTTGTGAA
	Yersinia_pestis_AS_200900596_2009	AAGTGCCTTCGGGAACTGTGAGACAGGTGCTGCATGGCTGTCGTCAGCTCGTGTTGTGAA
	Yersinia_pestis_AS_200901509_2009	AAGTGCCTTCGGGAACTGTGAGACAGGTGCTGCATGGCTGTCGTCAGCTCGTGTTGTGAA
	Yersinia_pestis_AS_2509_2004	AAGTGCCTTCGGGAACTGTGAGACAGGTGCTGCATGGCTGTCGTCAGCTCGTGTTGTGAA
	Yersinia_pestis_Angola_NNNN	AAGTGCCTTCGGGAACTGTGAGACAGGTGCTGCATGGCTGTCGTCAGCTCGTGTTGTGAA
	Yersinia_pestis_Antiqua_1965	AAGTGCCTTCGGGAACTGTGAGACAGGTGCTGCATGGCTGTCGTCAGCTCGTGTTGTGAA
	Yersinia_pestis_B42003004_2003	AAGTGCCTTCGGGAACTGTGAGACAGGTGCTGCATGGCTGTCGTCAGCTCGTGTTGTGAA
	Yersinia_pestis_CA88_4125_1988	AAGTGCCTTCGGGAACTGTGAGACAGGTGCTGCATGGCTGTCGTCAGCTCGTGTTGTGAA
	Yersinia_pestis_CO92_1992	AAGTGCCTTCGGGAACTGTGAGACAGGTGCTGCATGGCTGTCGTCAGCTCGTGTTGTGAA
	Yersinia_pestis_D106004_2006	AAGTGCCTTCGGGAACTGTGAGACAGGTGCTGCATGGCTGTCGTCAGCTCGTGTTGTGAA
	Yersinia_pestis_D182038_1982	AAGTGCCTTCGGGAACTGTGAGACAGGTGCTGCATGGCTGTCGTCAGCTCGTGTTGTGAA
	Yersinia_pestis_E1979001_1979	AAGTGCCTTCGGGAACTGTGAGACAGGTGCTGCATGGCTGTCGTCAGCTCGTGTTGTGAA
	Yersinia_pestis_F1991016_1991	AAGTGCCTTCGGGAACTGTGAGACAGGTGCTGCATGGCTGTCGTCAGCTCGTGTTGTGAA
	Yersinia_pestis_Harbin35_1940	AAGTGCCTTCGGGAACTGTGAGACAGGTGCTGCATGGCTGTCGTCAGCTCGTGTTGTGAA
	Yersinia_pestis_IP275_1995	AAGTGCCTTCGGGAACTGTGAGACAGGTGCTGCATGGCTGTCGTCAGCTCGTGTTGTGAA
	Yersinia_pestis_India195_NNNN	AAGTGCCTTCGGGAACTGTGAGACAGGTGCTGCATGGCTGTCGTCAGCTCGTGTTGTGAA
	Yersinia_pestis_Java_D88_NNNN	AAGTGCCTTCGGGAACTGTGAGACAGGTGCTGCATGGCTGTCGTCAGCTCGTGTTGTGAA
	Yersinia_pestis_K1973002_1973	AAGTGCCTTCGGGAACTGTGAGACAGGTGCTGCATGGCTGTCGTCAGCTCGTGTTGTGAA
	Yersinia_pestis_KIM_10_1968	AAGTGCCTTCGGGAACTGTGAGACAGGTGCTGCATGGCTGTCGTCAGCTCGTGTTGTGAA
	Yersinia_pestis_KIM_D27_1_1968	AAGTGCCTTCGGGAACTGTGAGACAGGTGCTGCATGGCTGTCGTCAGCTCGTGTTGTGAA
	Yersinia_pestis_KIM_D27_2_1968	AAGTGCCTTCGGGAACTGTGAGACAGGTGCTGCATGGCTGTCGTCAGCTCGTGTTGTGAA
	Yersinia_pestis_KUMA_D11_NNNN	AAGTGCCTTCGGGAACTGTGAGACAGGTGCTGCATGGCTGTCGTCAGCTCGTGTTGTGAA
	Yersinia_pestis_Kimberly_D17_NNNN	AAGTGCCTTCGGGAACTGTGAGACAGGTGCTGCATGGCTGTCGTCAGCTCGTGTTGTGAA
	Yersinia_pestis_MG05_1020_2005	AAGTGCCTTCGGGAACTGTGAGACAGGTGCTGCATGGCTGTCGTCAGCTCGTGTTGTGAA
	Yersinia_pestis_Microtus_91001_1970	AAGTGCCTTCGGGAACTGTGAGACAGGTGCTGCATGGCTGTCGTCAGCTCGTGTTGTGAA
	Yersinia_pestis_Nepal516_1967	AAGTGCCTTCGGGAACTGTGAGACAGGTGCTGCATGGCTGTCGTCAGCTCGTGTTGTGAA
	Yersinia_pestis_PEXU2_1966	AAGTGCCTTCGGGAACTGTGAGACAGGTGCTGCATGGCTGTCGTCAGCTCGTGTTGTGAA
	Yersinia_pestis_Pestoides_A_1960	AAGTGCCTTCGGGAACTGTGAGACAGGTGCTGCATGGCTGTCGTCAGCTCGTGTTGTGAA
	Yersinia_pestis_Pestoides_F_NNNN	AAGTGCCTTCGGGAACTGTGAGACAGGTGCTGCATGGCTGTCGTCAGCTCGTGTTGTGAA
	Yersinia_pestis_TS_D5_NNNN	AAGTGCCTTCGGGAACTGTGAGACAGGTGCTGCATGGCTGTCGTCAGCTCGTGTTGTGAA
	Yersinia_pestis_UG05_045_2005	AAGTGCCTTCGGGAACTGTGAGACAGGTGCTGCATGGCTGTCGTCAGCTCGTGTTGTGAA
	Yersinia_pestis_V_6486_NNNN	AAGTGCCTTCGGGAACTGTGAGACAGGTGCTGCATGGCTGTCGTCAGCTCGTGTTGTGAA
	Yersinia_pestis_Z176003_1976	AAGTGCCTTCGGGAACTGTGAGACAGGTGCTGCATGGCTGTCGTCAGCTCGTGTTGTGAA
	Yersinia_pseudotuberculosis_IP31758_1966	AAGTGCCTTCGGGAACTGTGAGACAGGTGCTGCATGGCTGTCGTCAGCTCGTGTTGTGAA
	Yersinia_pestis_FV1_2001	------------------------------------------------------------
	Yersinia_pestis_1866_NNNN	ATGTTGGGTTAAGTCCCGCAACGAGCGCAACCCTTATCCTTTGTTGCCAGCACGTAATGG
	Yersinia_pestis_1901b_1983	ATGTTGGGTTAAGTCCCGCAACGAGCGCAACCCTTATCCTTTGTTGCCAGCACGTAATGG
	Yersinia_pestis_2055_1998	ATGTTGGGTTAAGTCCCGCAACGAGCGCAACCCTTATCCTTTGTTGCCAGCACGTAATGG
	Yersinia_pestis_2106_2001	ATGTTGGGTTAAGTCCCGCAACGAGCGCAACCCTTATCCTTTGTTGCCAGCACGTAATGG
	Yersinia_pestis_2772_1984	ATGTTGGGTTAAGTCCCGCAACGAGCGCAACCCTTATCCTTTGTTGCCAGCACGTAATGG
	Yersinia_pestis_2965_1995	ATGTTGGGTTAAGTCCCGCAACGAGCGCAACCCTTATCCTTTGTTGCCAGCACGTAATGG
	Yersinia_pestis_3357_1999	ATGTTGGGTTAAGTCCCGCAACGAGCGCAACCCTTATCCTTTGTTGCCAGCACGTAATGG
	Yersinia_pestis_4139_1995	ATGTTGGGTTAAGTCCCGCAACGAGCGCAACCCTTATCCTTTGTTGCCAGCACGTAATGG
	Yersinia_pestis_4412_1991	ATGTTGGGTTAAGTCCCGCAACGAGCGCAACCCTTATCCTTTGTTGCCAGCACGTAATGG
	Yersinia_pestis_4954_1987	ATGTTGGGTTAAGTCCCGCAACGAGCGCAACCCTTATCCTTTGTTGCCAGCACGTAATGG
	Yersinia_pestis_8607116_NNNN	ATGTTGGGTTAAGTCCCGCAACGAGCGCAACCCTTATCCTTTGTTGCCAGCACGTAATGG
	Yersinia_pestis_A1122_1939	ATGTTGGGTTAAGTCCCGCAACGAGCGCAACCCTTATCCTTTGTTGCCAGCACGTAATGG
	Yersinia_pestis_AS_200900596_2009	ATGTTGGGTTAAGTCCCGCAACGAGCGCAACCCTTATCCTTTGTTGCCAGCACGTAATGG
	Yersinia_pestis_AS_200901509_2009	ATGTTGGGTTAAGTCCCGCAACGAGCGCAACCCTTATCCTTTGTTGCCAGCACGTAATGG
	Yersinia_pestis_AS_2509_2004	ATGTTGGGTTAAGTCCCGCAACGAGCGCAACCCTTATCCTTTGTTGCCAGCACGTAATGG
	Yersinia_pestis_Angola_NNNN	ATGTTGGGTTAAGTCCCGCAACGAGCGCAACCCTTATCCTTTGTTGCCAGCACGTAATGG
	Yersinia_pestis_Antiqua_1965	ATGTTGGGTTAAGTCCCGCAACGAGCGCAACCCTTATCCTTTGTTGCCAGCACGTAATGG
	Yersinia_pestis_B42003004_2003	ATGTTGGGTTAAGTCCCGCAACGAGCGCAACCCTTATCCTTTGTTGCCAGCACGTAATGG
	Yersinia_pestis_CA88_4125_1988	ATGTTGGGTTAAGTCCCGCAACGAGCGCAACCCTTATCCTTTGTTGCCAGCACGTAATGG
	Yersinia_pestis_CO92_1992	ATGTTGGGTTAAGTCCCGCAACGAGCGCAACCCTTATCCTTTGTTGCCAGCACGTAATGG
	Yersinia_pestis_D106004_2006	ATGTTGGGTTAAGTCCCGCAACGAGCGCAACCCTTATCCTTTGTTGCCAGCACGTAATGG
	Yersinia_pestis_D182038_1982	ATGTTGGGTTAAGTCCCGCAACGAGCGCAACCCTTATCCTTTGTTGCCAGCACGTAATGG
	Yersinia_pestis_E1979001_1979	ATGTTGGGTTAAGTCCCGCAACGAGCGCAACCCTTATCCTTTGTTGCCAGCACGTAATGG
	Yersinia_pestis_F1991016_1991	ATGTTGGGTTAAGTCCCGCAACGAGCGCAACCCTTATCCTTTGTTGCCAGCACGTAATGG
	Yersinia_pestis_Harbin35_1940	ATGTTGGGTTAAGTCCCGCAACGAGCGCAACCCTTATCCTTTGTTGCCAGCACGTAATGG
	Yersinia_pestis_IP275_1995	ATGTTGGGTTAAGTCCCGCAACGAGCGCAACCCTTATCCTTTGTTGCCAGCACGTAATGG
	Yersinia_pestis_India195_NNNN	ATGTTGGGTTAAGTCCCGCAACGAGCGCAACCCTTATCCTTTGTTGCCAGCACGTAATGG
	Yersinia_pestis_Java_D88_NNNN	ATGTTGGGTTAAGTCCCGCAACGAGCGCAACCCTTATCCTTTGTTGCCAGCACGTAATGG
	Yersinia_pestis_K1973002_1973	ATGTTGGGTTAAGTCCCGCAACGAGCGCAACCCTTATCCTTTGTTGCCAGCACGTAATGG
	Yersinia_pestis_KIM_10_1968	ATGTTGGGTTAAGTCCCGCAACGAGCGCAACCCTTATCCTTTGTTGCCAGCACGTAATGG
	Yersinia_pestis_KIM_D27_1_1968	ATGTTGGGTTAAGTCCCGCAACGAGCGCAACCCTTATCCTTTGTTGCCAGCACGTAATGG
	Yersinia_pestis_KIM_D27_2_1968	ATGTTGGGTTAAGTCCCGCAACGAGCGCAACCCTTATCCTTTGTTGCCAGCACGTAATGG
	Yersinia_pestis_KUMA_D11_NNNN	ATGTTGGGTTAAGTCCCGCAACGAGCGCAACCCTTATCCTTTGTTGCCAGCACGTAATGG
	Yersinia_pestis_Kimberly_D17_NNNN	ATGTTGGGTTAAGTCCCGCAACGAGCGCAACCCTTATCCTTTGTTGCCAGCACGTAATGG
	Yersinia_pestis_MG05_1020_2005	ATGTTGGGTTAAGTCCCGCAACGAGCGCAACCCTTATCCTTTGTTGCCAGCACGTAATGG
	Yersinia_pestis_Microtus_91001_1970	ATGTTGGGTTAAGTCCCGCAACGAGCGCAACCCTTATCCTTTGTTGCCAGCACGTAATGG
	Yersinia_pestis_Nepal516_1967	ATGTTGGGTTAAGTCCCGCAACGAGCGCAACCCTTATCCTTTGTTGCCAGCACGTAATGG
	Yersinia_pestis_PEXU2_1966	ATGTTGGGTTAAGTCCCGCAACGAGCGCAACCCTTATCCTTTGTTGCCAGCACGTAATGG
	Yersinia_pestis_Pestoides_A_1960	ATGTTGGGTTAAGTCCCGCAACGAGCGCAACCCTTATCCTTTGTTGCCAGCACGTAATGG
	Yersinia_pestis_Pestoides_F_NNNN	ATGTTGGGTTAAGTCCCGCAACGAGCGCAACCCTTATCCTTTGTTGCCAGCACGTAATGG
	Yersinia_pestis_TS_D5_NNNN	ATGTTGGGTTAAGTCCCGCAACGAGCGCAACCCTTATCCTTTGTTGCCAGCACGTAATGG
	Yersinia_pestis_UG05_045_2005	ATGTTGGGTTAAGTCCCGCAACGAGCGCAACCCTTATCCTTTGTTGCCAGCACGTAATGG
	Yersinia_pestis_V_6486_NNNN	ATGTTGGGTTAAGTCCCGCAACGAGCGCAACCCTTATCCTTTGTTGCCAGCACGTAATGG
	Yersinia_pestis_Z176003_1976	ATGTTGGGTTAAGTCCCGCAACGAGCGCAACCCTTATCCTTTGTTGCCAGCACGTAATGG
	Yersinia_pseudotuberculosis_IP31758_1966	ATGTTGGGTTAAGTCCCGCAACGAGCGCAACCCTTATCCTTTGTTGCCAGCACGTAATGG
	Yersinia_pestis_FV1_2001	------------------------------------------------------------
	Yersinia_pestis_1866_NNNN	TGGGAACTCAAGGGAGACTGCCGGTGACAAACCGGAGGAAGGTGGGGATGACGTCAAGTC
	Yersinia_pestis_1901b_1983	TGGGAACTCAAGGGAGACTGCCGGTGACAAACCGGAGGAAGGTGGGGATGACGTCAAGTC
	Yersinia_pestis_2055_1998	TGGGAACTCAAGGGAGACTGCCGGTGACAAACCGGAGGAAGGTGGGGATGACGTCAAGTC
	Yersinia_pestis_2106_2001	TGGGAACTCAAGGGAGACTGCCGGTGACAAACCGGAGGAAGGTGGGGATGACGTCAAGTC
	Yersinia_pestis_2772_1984	TGGGAACTCAAGGGAGACTGCCGGTGACAAACCGGAGGAAGGTGGGGATGACGTCAAGTC
	Yersinia_pestis_2965_1995	TGGGAACTCAAGGGAGACTGCCGGTGACAAACCGGAGGAAGGTGGGGATGACGTCAAGTC
	Yersinia_pestis_3357_1999	TGGGAACTCAAGGGAGACTGCCGGTGACAAACCGGAGGAAGGTGGGGATGACGTCAAGTC
	Yersinia_pestis_4139_1995	TGGGAACTCAAGGGAGACTGCCGGTGACAAACCGGAGGAAGGTGGGGATGACGTCAAGTC
	Yersinia_pestis_4412_1991	TGGGAACTCAAGGGAGACTGCCGGTGACAAACCGGAGGAAGGTGGGGATGACGTCAAGTC
	Yersinia_pestis_4954_1987	TGGGAACTCAAGGGAGACTGCCGGTGACAAACCGGAGGAAGGTGGGGATGACGTCAAGTC
	Yersinia_pestis_8607116_NNNN	TGGGAACTCAAGGGAGACTGCCGGTGACAAACCGGAGGAAGGTGGGGATGACGTCAAGTC
	Yersinia_pestis_A1122_1939	TGGGAACTCAAGGGAGACTGCCGGTGACAAACCGGAGGAAGGTGGGGATGACGTCAAGTC
	Yersinia_pestis_AS_200900596_2009	TGGGAACTCAAGGGAGACTGCCGGTGACAAACCGGAGGAAGGTGGGGATGACGTCAAGTC
	Yersinia_pestis_AS_200901509_2009	TGGGAACTCAAGGGAGACTGCCGGTGACAAACCGGAGGAAGGTGGGGATGACGTCAAGTC
	Yersinia_pestis_AS_2509_2004	TGGGAACTCAAGGGAGACTGCCGGTGACAAACCGGAGGAAGGTGGGGATGACGTCAAGTC
	Yersinia_pestis_Angola_NNNN	TGGGAACTCAAGGGAGACTGCCGGTGACAAACCGGAGGAAGGTGGGGATGACGTCAAGTC
	Yersinia_pestis_Antiqua_1965	TGGGAACTCAAGGGAGACTGCCGGTGACAAACCGGAGGAAGGTGGGGATGACGTCAAGTC
	Yersinia_pestis_B42003004_2003	TGGGAACTCAAGGGAGACTGCCGGTGACAAACCGGAGGAAGGTGGGGATGACGTCAAGTC
	Yersinia_pestis_CA88_4125_1988	TGGGAACTCAAGGGAGACTGCCGGTGACAAACCGGAGGAAGGTGGGGATGACGTCAAGTC
	Yersinia_pestis_CO92_1992	TGGGAACTCAAGGGAGACTGCCGGTGACAAACCGGAGGAAGGTGGGGATGACGTCAAGTC
	Yersinia_pestis_D106004_2006	TGGGAACTCAAGGGAGACTGCCGGTGACAAACCGGAGGAAGGTGGGGATGACGTCAAGTC
	Yersinia_pestis_D182038_1982	TGGGAACTCAAGGGAGACTGCCGGTGACAAACCGGAGGAAGGTGGGGATGACGTCAAGTC
	Yersinia_pestis_E1979001_1979	TGGGAACTCAAGGGAGACTGCCGGTGACAAACCGGAGGAAGGTGGGGATGACGTCAAGTC
	Yersinia_pestis_F1991016_1991	TGGGAACTCAAGGGAGACTGCCGGTGACAAACCGGAGGAAGGTGGGGATGACGTCAAGTC
	Yersinia_pestis_Harbin35_1940	TGGGAACTCAAGGGAGACTGCCGGTGACAAACCGGAGGAAGGTGGGGATGACGTCAAGTC
	Yersinia_pestis_IP275_1995	TGGGAACTCAAGGGAGACTGCCGGTGACAAACCGGAGGAAGGTGGGGATGACGTCAAGTC
	Yersinia_pestis_India195_NNNN	TGGGAACTCAAGGGAGACTGCCGGTGACAAACCGGAGGAAGGTGGGGATGACGTCAAGTC
	Yersinia_pestis_Java_D88_NNNN	TGGGAACTCAAGGGAGACTGCCGGTGACAAACCGGAGGAAGGTGGGGATGACGTCAAGTC
	Yersinia_pestis_K1973002_1973	TGGGAACTCAAGGGAGACTGCCGGTGACAAACCGGAGGAAGGTGGGGATGACGTCAAGTC
	Yersinia_pestis_KIM_10_1968	TGGGAACTCAAGGGAGACTGCCGGTGACAAACCGGAGGAAGGTGGGGATGACGTCAAGTC
	Yersinia_pestis_KIM_D27_1_1968	TGGGAACTCAAGGGAGACTGCCGGTGACAAACCGGAGGAAGGTGGGGATGACGTCAAGTC
	Yersinia_pestis_KIM_D27_2_1968	TGGGAACTCAAGGGAGACTGCCGGTGACAAACCGGAGGAAGGTGGGGATGACGTCAAGTC
	Yersinia_pestis_KUMA_D11_NNNN	TGGGAACTCAAGGGAGACTGCCGGTGACAAACCGGAGGAAGGTGGGGATGACGTCAAGTC
	Yersinia_pestis_Kimberly_D17_NNNN	TGGGAACTCAAGGGAGACTGCCGGTGACAAACCGGAGGAAGGTGGGGATGACGTCAAGTC
	Yersinia_pestis_MG05_1020_2005	TGGGAACTCAAGGGAGACTGCCGGTGACAAACCGGAGGAAGGTGGGGATGACGTCAAGTC
	Yersinia_pestis_Microtus_91001_1970	TGGGAACTCAAGGGAGACTGCCGGTGACAAACCGGAGGAAGGTGGGGATGACGTCAAGTC
	Yersinia_pestis_Nepal516_1967	TGGGAACTCAAGGGAGACTGCCGGTGACAAACCGGAGGAAGGTGGGGATGACGTCAAGTC
	Yersinia_pestis_PEXU2_1966	TGGGAACTCAAGGGAGACTGCCGGTGACAAACCGGAGGAAGGTGGGGATGACGTCAAGTC
	Yersinia_pestis_Pestoides_A_1960	TGGGAACTCAAGGGAGACTGCCGGTGACAAACCGGAGGAAGGTGGGGATGACGTCAAGTC
	Yersinia_pestis_Pestoides_F_NNNN	TGGGAACTCAAGGGAGACTGCCGGTGACAAACCGGAGGAAGGTGGGGATGACGTCAAGTC
	Yersinia_pestis_TS_D5_NNNN	TGGGAACTCAAGGGAGACTGCCGGTGACAAACCGGAGGAAGGTGGGGATGACGTCAAGTC
	Yersinia_pestis_UG05_045_2005	TGGGAACTCAAGGGAGACTGCCGGTGACAAACCGGAGGAAGGTGGGGATGACGTCAAGTC
	Yersinia_pestis_V_6486_NNNN	TGGGAACTCAAGGGAGACTGCCGGTGACAAACCGGAGGAAGGTGGGGATGACGTCAAGTC
	Yersinia_pestis_Z176003_1976	TGGGAACTCAAGGGAGACTGCCGGTGACAAACCGGAGGAAGGTGGGGATGACGTCAAGTC
	Yersinia_pseudotuberculosis_IP31758_1966	TGGGAACTCAAGGGAGACTGCCGGTGACAAACCGGAGGAAGGTGGGGATGACGTCAAGTC
	Yersinia_pestis_FV1_2001	------------------------------------------------------------
	Yersinia_pestis_1866_NNNN	ATCATGGCCCTTACGAGTAGGGCTACACACGTGCTACAATGGCAGATACAAAGTGAAGCG
	Yersinia_pestis_1901b_1983	ATCATGGCCCTTACGAGTAGGGCTACACACGTGCTACAATGGCAGATACAAAGTGAAGCG
	Yersinia_pestis_2055_1998	ATCATGGCCCTTACGAGTAGGGCTACACACGTGCTACAATGGCAGATACAAAGTGAAGCG
	Yersinia_pestis_2106_2001	ATCATGGCCCTTACGAGTAGGGCTACACACGTGCTACAATGGCAGATACAAAGTGAAGCG
	Yersinia_pestis_2772_1984	ATCATGGCCCTTACGAGTAGGGCTACACACGTGCTACAATGGCAGATACAAAGTGAAGCG
	Yersinia_pestis_2965_1995	ATCATGGCCCTTACGAGTAGGGCTACACACGTGCTACAATGGCAGATACAAAGTGAAGCG
	Yersinia_pestis_3357_1999	ATCATGGCCCTTACGAGTAGGGCTACACACGTGCTACAATGGCAGATACAAAGTGAAGCG
	Yersinia_pestis_4139_1995	ATCATGGCCCTTACGAGTAGGGCTACACACGTGCTACAATGGCAGATACAAAGTGAAGCG
	Yersinia_pestis_4412_1991	ATCATGGCCCTTACGAGTAGGGCTACACACGTGCTACAATGGCAGATACAAAGTGAAGCG
	Yersinia_pestis_4954_1987	ATCATGGCCCTTACGAGTAGGGCTACACACGTGCTACAATGGCAGATACAAAGTGAAGCG
	Yersinia_pestis_8607116_NNNN	ATCATGGCCCTTACGAGTAGGGCTACACACGTGCTACAATGGCAGATACAAAGTGAAGCG
	Yersinia_pestis_A1122_1939	ATCATGGCCCTTACGAGTAGGGCTACACACGTGCTACAATGGCAGATACAAAGTGAAGCG
	Yersinia_pestis_AS_200900596_2009	ATCATGGCCCTTACGAGTAGGGCTACACACGTGCTACAATGGCAGATACAAAGTGAAGCG
	Yersinia_pestis_AS_200901509_2009	ATCATGGCCCTTACGAGTAGGGCTACACACGTGCTACAATGGCAGATACAAAGTGAAGCG
	Yersinia_pestis_AS_2509_2004	ATCATGGCCCTTACGAGTAGGGCTACACACGTGCTACAATGGCAGATACAAAGTGAAGCG
	Yersinia_pestis_Angola_NNNN	ATCATGGCCCTTACGAGTAGGGCTACACACGTGCTACAATGGCAGATACAAAGTGAAGCG
	Yersinia_pestis_Antiqua_1965	ATCATGGCCCTTACGAGTAGGGCTACACACGTGCTACAATGGCAGATACAAAGTGAAGCG
	Yersinia_pestis_B42003004_2003	ATCATGGCCCTTACGAGTAGGGCTACACACGTGCTACAATGGCAGATACAAAGTGAAGCG
	Yersinia_pestis_CA88_4125_1988	ATCATGGCCCTTACGAGTAGGGCTACACACGTGCTACAATGGCAGATACAAAGTGAAGCG
	Yersinia_pestis_CO92_1992	ATCATGGCCCTTACGAGTAGGGCTACACACGTGCTACAATGGCAGATACAAAGTGAAGCG
	Yersinia_pestis_D106004_2006	ATCATGGCCCTTACGAGTAGGGCTACACACGTGCTACAATGGCAGATACAAAGTGAAGCG
	Yersinia_pestis_D182038_1982	ATCATGGCCCTTACGAGTAGGGCTACACACGTGCTACAATGGCAGATACAAAGTGAAGCG
	Yersinia_pestis_E1979001_1979	ATCATGGCCCTTACGAGTAGGGCTACACACGTGCTACAATGGCAGATACAAAGTGAAGCG
	Yersinia_pestis_F1991016_1991	ATCATGGCCCTTACGAGTAGGGCTACACACGTGCTACAATGGCAGATACAAAGTGAAGCG
	Yersinia_pestis_Harbin35_1940	ATCATGGCCCTTACGAGTAGGGCTACACACGTGCTACAATGGCAGATACAAAGTGAAGCG
	Yersinia_pestis_IP275_1995	ATCATGGCCCTTACGAGTAGGGCTACACACGTGCTACAATGGCAGATACAAAGTGAAGCG
	Yersinia_pestis_India195_NNNN	ATCATGGCCCTTACGAGTAGGGCTACACACGTGCTACAATGGCAGATACAAAGTGAAGCG
	Yersinia_pestis_Java_D88_NNNN	ATCATGGCCCTTACGAGTAGGGCTACACACGTGCTACAATGGCAGATACAAAGTGAAGCG
	Yersinia_pestis_K1973002_1973	ATCATGGCCCTTACGAGTAGGGCTACACACGTGCTACAATGGCAGATACAAAGTGAAGCG
	Yersinia_pestis_KIM_10_1968	ATCATGGCCCTTACGAGTAGGGCTACACACGTGCTACAATGGCAGATACAAAGTGAAGCG
	Yersinia_pestis_KIM_D27_1_1968	ATCATGGCCCTTACGAGTAGGGCTACACACGTGCTACAATGGCAGATACAAAGTGAAGCG
	Yersinia_pestis_KIM_D27_2_1968	ATCATGGCCCTTACGAGTAGGGCTACACACGTGCTACAATGGCAGATACAAAGTGAAGCG
	Yersinia_pestis_KUMA_D11_NNNN	ATCATGGCCCTTACGAGTAGGGCTACACACGTGCTACAATGGCAGATACAAAGTGAAGCG
	Yersinia_pestis_Kimberly_D17_NNNN	ATCATGGCCCTTACGAGTAGGGCTACACACGTGCTACAATGGCAGATACAAAGTGAAGCG
	Yersinia_pestis_MG05_1020_2005	ATCATGGCCCTTACGAGTAGGGCTACACACGTGCTACAATGGCAGATACAAAGTGAAGCG
	Yersinia_pestis_Microtus_91001_1970	ATCATGGCCCTTACGAGTAGGGCTACACACGTGCTACAATGGCAGATACAAAGTGAAGCG
	Yersinia_pestis_Nepal516_1967	ATCATGGCCCTTACGAGTAGGGCTACACACGTGCTACAATGGCAGATACAAAGTGAAGCG
	Yersinia_pestis_PEXU2_1966	ATCATGGCCCTTACGAGTAGGGCTACACACGTGCTACAATGGCAGATACAAAGTGAAGCG
	Yersinia_pestis_Pestoides_A_1960	ATCATGGCCCTTACGAGTAGGGCTACACACGTGCTACAATGGCAGATACAAAGTGAAGCG
	Yersinia_pestis_Pestoides_F_NNNN	ATCATGGCCCTTACGAGTAGGGCTACACACGTGCTACAATGGCAGATACAAAGTGAAGCG
	Yersinia_pestis_TS_D5_NNNN	ATCATGGCCCTTACGAGTAGGGCTACACACGTGCTACAATGGCAGATACAAAGTGAAGCG
	Yersinia_pestis_UG05_045_2005	ATCATGGCCCTTACGAGTAGGGCTACACACGTGCTACAATGGCAGATACAAAGTGAAGCG
	Yersinia_pestis_V_6486_NNNN	ATCATGGCCCTTACGAGTAGGGCTACACACGTGCTACAATGGCAGATACAAAGTGAAGCG
	Yersinia_pestis_Z176003_1976	ATCATGGCCCTTACGAGTAGGGCTACACACGTGCTACAATGGCAGATACAAAGTGAAGCG
	Yersinia_pseudotuberculosis_IP31758_1966	ATCATGGCCCTTACGAGTAGGGCTACACACGTGCTACAATGGCAGATACAAAGTGAAGCG
	Yersinia_pestis_FV1_2001	------------------------------------------------------------
	Yersinia_pestis_1866_NNNN	AACTCGCGAGAGCCAGCGGACCACATAAAGTCTGTCGTAGTCCGGATTGGAGTCTGCAAC
	Yersinia_pestis_1901b_1983	AACTCGCGAGAGCCAGCGGACCACATAAAGTCTGTCGTAGTCCGGATTGGAGTCTGCAAC
	Yersinia_pestis_2055_1998	AACTCGCGAGAGCCAGCGGACCACATAAAGTCTGTCGTAGTCCGGATTGGAGTCTGCAAC
	Yersinia_pestis_2106_2001	AACTCGCGAGAGCCAGCGGACCACATAAAGTCTGTCGTAGTCCGGATTGGAGTCTGCAAC
	Yersinia_pestis_2772_1984	AACTCGCGAGAGCCAGCGGACCACATAAAGTCTGTCGTAGTCCGGATTGGAGTCTGCAAC
	Yersinia_pestis_2965_1995	AACTCGCGAGAGCCAGCGGACCACATAAAGTCTGTCGTAGTCCGGATTGGAGTCTGCAAC
	Yersinia_pestis_3357_1999	AACTCGCGAGAGCCAGCGGACCACATAAAGTCTGTCGTAGTCCGGATTGGAGTCTGCAAC
	Yersinia_pestis_4139_1995	AACTCGCGAGAGCCAGCGGACCACATAAAGTCTGTCGTAGTCCGGATTGGAGTCTGCAAC
	Yersinia_pestis_4412_1991	AACTCGCGAGAGCCAGCGGACCACATAAAGTCTGTCGTAGTCCGGATTGGAGTCTGCAAC
	Yersinia_pestis_4954_1987	AACTCGCGAGAGCCAGCGGACCACATAAAGTCTGTCGTAGTCCGGATTGGAGTCTGCAAC
	Yersinia_pestis_8607116_NNNN	AACTCGCGAGAGCCAGCGGACCACATAAAGTCTGTCGTAGTCCGGATTGGAGTCTGCAAC
	Yersinia_pestis_A1122_1939	AACTCGCGAGAGCCAGCGGACCACATAAAGTCTGTCGTAGTCCGGATTGGAGTCTGCAAC
	Yersinia_pestis_AS_200900596_2009	AACTCGCGAGAGCCAGCGGACCACATAAAGTCTGTCGTAGTCCGGATTGGAGTCTGCAAC
	Yersinia_pestis_AS_200901509_2009	AACTCGCGAGAGCCAGCGGACCACATAAAGTCTGTCGTAGTCCGGATTGGAGTCTGCAAC
	Yersinia_pestis_AS_2509_2004	AACTCGCGAGAGCCAGCGGACCACATAAAGTCTGTCGTAGTCCGGATTGGAGTCTGCAAC
	Yersinia_pestis_Angola_NNNN	AACTCGCGAGAGCCAGCGGACCACATAAAGTCTGTCGTAGTCCGGATTGGAGTCTGCAAC
	Yersinia_pestis_Antiqua_1965	AACTCGCGAGAGCCAGCGGACCACATAAAGTCTGTCGTAGTCCGGATTGGAGTCTGCAAC
	Yersinia_pestis_B42003004_2003	AACTCGCGAGAGCCAGCGGACCACATAAAGTCTGTCGTAGTCCGGATTGGAGTCTGCAAC
	Yersinia_pestis_CA88_4125_1988	AACTCGCGAGAGCCAGCGGACCACATAAAGTCTGTCGTAGTCCGGATTGGAGTCTGCAAC
	Yersinia_pestis_CO92_1992	AACTCGCGAGAGCCAGCGGACCACATAAAGTCTGTCGTAGTCCGGATTGGAGTCTGCAAC
	Yersinia_pestis_D106004_2006	AACTCGCGAGAGCCAGCGGACCACATAAAGTCTGTCGTAGTCCGGATTGGAGTCTGCAAC
	Yersinia_pestis_D182038_1982	AACTCGCGAGAGCCAGCGGACCACATAAAGTCTGTCGTAGTCCGGATTGGAGTCTGCAAC
	Yersinia_pestis_E1979001_1979	AACTCGCGAGAGCCAGCGGACCACATAAAGTCTGTCGTAGTCCGGATTGGAGTCTGCAAC
	Yersinia_pestis_F1991016_1991	AACTCGCGAGAGCCAGCGGACCACATAAAGTCTGTCGTAGTCCGGATTGGAGTCTGCAAC
	Yersinia_pestis_Harbin35_1940	AACTCGCGAGAGCCAGCGGACCACATAAAGTCTGTCGTAGTCCGGATTGGAGTCTGCAAC
	Yersinia_pestis_IP275_1995	AACTCGCGAGAGCCAGCGGACCACATAAAGTCTGTCGTAGTCCGGATTGGAGTCTGCAAC
	Yersinia_pestis_India195_NNNN	AACTCGCGAGAGCCAGCGGACCACATAAAGTCTGTCGTAGTCCGGATTGGAGTCTGCAAC
	Yersinia_pestis_Java_D88_NNNN	AACTCGCGAGAGCCAGCGGACCACATAAAGTCTGTCGTAGTCCGGATTGGAGTCTGCAAC
	Yersinia_pestis_K1973002_1973	AACTCGCGAGAGCCAGCGGACCACATAAAGTCTGTCGTAGTCCGGATTGGAGTCTGCAAC
	Yersinia_pestis_KIM_10_1968	AACTCGCGAGAGCCAGCGGACCACATAAAGTCTGTCGTAGTCCGGATTGGAGTCTGCAAC
	Yersinia_pestis_KIM_D27_1_1968	AACTCGCGAGAGCCAGCGGACCACATAAAGTCTGTCGTAGTCCGGATTGGAGTCTGCAAC
	Yersinia_pestis_KIM_D27_2_1968	AACTCGCGAGAGCCAGCGGACCACATAAAGTCTGTCGTAGTCCGGATTGGAGTCTGCAAC
	Yersinia_pestis_KUMA_D11_NNNN	AACTCGCGAGAGCCAGCGGACCACATAAAGTCTGTCGTAGTCCGGATTGGAGTCTGCAAC
	Yersinia_pestis_Kimberly_D17_NNNN	AACTCGCGAGAGCCAGCGGACCACATAAAGTCTGTCGTAGTCCGGATTGGAGTCTGCAAC
	Yersinia_pestis_MG05_1020_2005	AACTCGCGAGAGTCAGCGGACCACATAAAGTCTGTCGTAGTCCGGATTGGAGTCTGCAAC
	Yersinia_pestis_Microtus_91001_1970	AACTCGCGAGAGCCAGCGGACCACATAAAGTCTGTCGTAGTCCGGATTGGAGTCTGCAAC
	Yersinia_pestis_Nepal516_1967	AACTCGCGAGAGCCAGCGGACCACATAAAGTCTGTCGTAGTCCGGATTGGAGTCTGCAAC
	Yersinia_pestis_PEXU2_1966	AACTCGCGAGAGCCAGCGGACCACATAAAGTCTGTCGTAGTCCGGATTGGAGTCTGCAAC
	Yersinia_pestis_Pestoides_A_1960	AACTCGCGAGAGCCAGCGGACCACATAAAGTCTGTCGTAGTCCGGATTGGAGTCTGCAAC
	Yersinia_pestis_Pestoides_F_NNNN	AACTCGCGAGAGCCAGCGGACCACATAAAGTCTGTCGTAGTCCGGATTGGAGTCTGCAAC
	Yersinia_pestis_TS_D5_NNNN	AACTCGCGAGAGCCAGCGGACCACATAAAGTCTGTCGTAGTCCGGATTGGAGTCTGCAAC
	Yersinia_pestis_UG05_045_2005	AACTCGCGAGAGCCAGCGGACCACATAAAGTCTGTCGTAGTCCGGATTGGAGTCTGCAAC
	Yersinia_pestis_V_6486_NNNN	AACTCGCGAGAGCCAGCGGACCACATAAAGTCTGTCGTAGTCCGGATTGGAGTCTGCAAC
	Yersinia_pestis_Z176003_1976	AACTCGCGAGAGCCAGCGGACCACATAAAGTCTGTCGTAGTCCGGATTGGAGTCTGCAAC
	Yersinia_pseudotuberculosis_IP31758_1966	AACTCGCGAGAGCCAGCGGACCACATAAAGTCTGTCGTAGTCCGGATTGGAGTCTGCAAC
	Yersinia_pestis_FV1_2001	------------------------------------------------------------
	Yersinia_pestis_1866_NNNN	TCGACTCCATGAAGTCGGAATCGCTAGTAATCGTAGATCAGAATGCTACGGTGAATACGT
	Yersinia_pestis_1901b_1983	TCGACTCCATGAAGTCGGAATCGCTAGTAATCGTAGATCAGAATGCTACGGTGAATACGT
	Yersinia_pestis_2055_1998	TCGACTCCATGAAGTCGGAATCGCTAGTAATCGTAGATCAGAATGCTACGGTGAATACGT
	Yersinia_pestis_2106_2001	TCGACTCCATGAAGTCGGAATCGCTAGTAATCGTAGATCAGAATGCTACGGTGAATACGT
	Yersinia_pestis_2772_1984	TCGACTCCATGAAGTCGGAATCGCTAGTAATCGTAGATCAGAATGCTACGGTGAATACGT
	Yersinia_pestis_2965_1995	TCGACTCCATGAAGTCGGAATCGCTAGTAATCGTAGATCAGAATGCTACGGTGAATACGT
	Yersinia_pestis_3357_1999	TCGACTCCATGAAGTCGGAATCGCTAGTAATCGTAGATCAGAATGCTACGGTGAATACGT
	Yersinia_pestis_4139_1995	TCGACTCCATGAAGTCGGAATCGCTAGTAATCGTAGATCAGAATGCTACGGTGAATACGT
	Yersinia_pestis_4412_1991	TCGACTCCATGAAGTCGGAATCGCTAGTAATCGTAGATCAGAATGCTACGGTGAATACGT
	Yersinia_pestis_4954_1987	TCGACTCCATGAAGTCGGAATCGCTAGTAATCGTAGATCAGAATGCTACGGTGAATACGT
	Yersinia_pestis_8607116_NNNN	TCGACTCCATGAAGTCGGAATCGCTAGTAATCGTAGATCAGAATGCTACGGTGAATACGT
	Yersinia_pestis_A1122_1939	TCGACTCCATGAAGTCGGAATCGCTAGTAATCGTAGATCAGAATGCTACGGTGAATACGT
	Yersinia_pestis_AS_200900596_2009	TCGACTCCATGAAGTCGGAATCGCTAGTAATCGTAGATCAGAATGCTACGGTGAATACGT
	Yersinia_pestis_AS_200901509_2009	TCGACTCCATGAAGTCGGAATCGCTAGTAATCGTAGATCAGAATGCTACGGTGAATACGT
	Yersinia_pestis_AS_2509_2004	TCGACTCCATGAAGTCGGAATCGCTAGTAATCGTAGATCAGAATGCTACGGTGAATACGT
	Yersinia_pestis_Angola_NNNN	TCGACTCCATGAAGTCGGAATCGCTAGTAATCGTAGATCAGAATGCTACGGTGAATACGT
	Yersinia_pestis_Antiqua_1965	TCGACTCCATGAAGTCGGAATCGCTAGTAATCGTAGATCAGAATGCTACGGTGAATACGT
	Yersinia_pestis_B42003004_2003	TCGACTCCATGAAGTCGGAATCGCTAGTAATCGTAGATCAGAATGCTACGGTGAATACGT
	Yersinia_pestis_CA88_4125_1988	TCGACTCCATGAAGTCGGAATCGCTAGTAATCGTAGATCAGAATGCTACGGTGAATACGT
	Yersinia_pestis_CO92_1992	TCGACTCCATGAAGTCGGAATCGCTAGTAATCGTAGATCAGAATGCTACGGTGAATACGT
	Yersinia_pestis_D106004_2006	TCGACTCCATGAAGTCGGAATCGCTAGTAATCGTAGATCAGAATGCTACGGTGAATACGT
	Yersinia_pestis_D182038_1982	TCGACTCCATGAAGTCGGAATCGCTAGTAATCGTAGATCAGAATGCTACGGTGAATACGT
	Yersinia_pestis_E1979001_1979	TCGACTCCATGAAGTCGGAATCGCTAGTAATCGTAGATCAGAATGCTACGGTGAATACGT
	Yersinia_pestis_F1991016_1991	TCGACTCCATGAAGTCGGAATCGCTAGTAATCGTAGATCAGAATGCTACGGTGAATACGT
	Yersinia_pestis_Harbin35_1940	TCGACTCCATGAAGTCGGAATCGCTAGTAATCGTAGATCAGAATGCTACGGTGAATACGT
	Yersinia_pestis_IP275_1995	TCGACTCCATGAAGTCGGAATCGCTAGTAATCGTAGATCAGAATGCTACGGTGAATACGT
	Yersinia_pestis_India195_NNNN	TCGACTCCATGAAGTCGGAATCGCTAGTAATCGTAGATCAGAATGCTACGGTGAATACGT
	Yersinia_pestis_Java_D88_NNNN	TCGACTCCATGAAGTCGGAATCGCTAGTAATCGTAGATCAGAATGCTACGGTGAATACGT
	Yersinia_pestis_K1973002_1973	TCGACTCCATGAAGTCGGAATCGCTAGTAATCGTAGATCAGAATGCTACGGTGAATACGT
	Yersinia_pestis_KIM_10_1968	TCGACTCCATGAAGTCGGAATCGCTAGTAATCGTAGATCAGAATGCTACGGTGAATACGT
	Yersinia_pestis_KIM_D27_1_1968	TCGACTCCATGAAGTCGGAATCGCTAGTAATCGTAGATCAGAATGCTACGGTGAATACGT
	Yersinia_pestis_KIM_D27_2_1968	TCGACTCCATGAAGTCGGAATCGCTAGTAATCGTAGATCAGAATGCTACGGTGAATACGT
	Yersinia_pestis_KUMA_D11_NNNN	TCGACTCCATGAAGTCGGAATCGCTAGTAATCGTAGATCAGAATGCTACGGTGAATACGT
	Yersinia_pestis_Kimberly_D17_NNNN	TCGACTCCATGAAGTCGGAATCGCTAGTAATCGTAGATCAGAATGCTACGGTGAATACGT
	Yersinia_pestis_MG05_1020_2005	TCGACTCCATGAAGTCGGAATCGCTAGTAATCGTAGATCAGAATGCTACGGTGAATACGT
	Yersinia_pestis_Microtus_91001_1970	TCGACTCCATGAAGTCGGAATCGCTAGTAATCGTAGATCAGAATGCTACGGTGAATACGT
	Yersinia_pestis_Nepal516_1967	TCGACTCCATGAAGTCGGAATCGCTAGTAATCGTAGATCAGAATGCTACGGTGAATACGT
	Yersinia_pestis_PEXU2_1966	TCGACTCCATGAAGTCGGAATCGCTAGTAATCGTAGATCAGAATGCTACGGTGAATACGT
	Yersinia_pestis_Pestoides_A_1960	TCGACTCCATGAAGTCGGAATCGCTAGTAATCGTAGATCAGAATGCTACGGTGAATACGT
	Yersinia_pestis_Pestoides_F_NNNN	TCGACTCCATGAAGTCGGAATCGCTAGTAATCGTAGATCAGAATGCTACGGTGAATACGT
	Yersinia_pestis_TS_D5_NNNN	TCGACTCCATGAAGTCGGAATCGCTAGTAATCGTAGATCAGAATGCTACGGTGAATACGT
	Yersinia_pestis_UG05_045_2005	TCGACTCCATGAAGTCGGAATCGCTAGTAATCGTAGATCAGAATGCTACGGTGAATACGT
	Yersinia_pestis_V_6486_NNNN	TCGACTCCATGAAGTCGGAATCGCTAGTAATCGTAGATCAGAATGCTACGGTGAATACGT
	Yersinia_pestis_Z176003_1976	TCGACTCCATGAAGTCGGAATCGCTAGTAATCGTAGATCAGAATGCTACGGTGAATACGT
	Yersinia_pseudotuberculosis_IP31758_1966	TCGACTCCATGAAGTCGGAATCGCTAGTAATCGTAGATCAGAATGCTACGGTGAATACGT
	Yersinia_pestis_FV1_2001	------------------------------------------------------------
	Yersinia_pestis_1866_NNNN	TCCCGGGCCTTGTACACACCGCCCGTCACACCATGGGAGTGGGTTGCAAAAGAAGTAGGT
	Yersinia_pestis_1901b_1983	TCCCGGGCCTTGTACACACCGCCCGTCACACCATGGGAGTGGGTTGCAAAAGAAGTAGGT
	Yersinia_pestis_2055_1998	TCCCGGGCCTTGTACACACCGCCCGTCACACCATGGGAGTGGGTTGCAAAAGAAGTAGGT
	Yersinia_pestis_2106_2001	TCCCGGGCCTTGTACACACCGCCCGTCACACCATGGGAGTGGGTTGCAAAAGAAGTAGGT
	Yersinia_pestis_2772_1984	TCCCGGGCCTTGTACACACCGCCCGTCACACCATGGGAGTGGGTTGCAAAAGAAGTAGGT
	Yersinia_pestis_2965_1995	TCCCGGGCCTTGTACACACCGCCCGTCACACCATGGGAGTGGGTTGCAAAAGAAGTAGGT
	Yersinia_pestis_3357_1999	TCCCGGGCCTTGTACACACCGCCCGTCACACCATGGGAGTGGGTTGCAAAAGAAGTAGGT
	Yersinia_pestis_4139_1995	TCCCGGGCCTTGTACACACCGCCCGTCACACCATGGGAGTGGGTTGCAAAAGAAGTAGGT
	Yersinia_pestis_4412_1991	TCCCGGGCCTTGTACACACCGCCCGTCACACCATGGGAGTGGGTTGCAAAAGAAGTAGGT
	Yersinia_pestis_4954_1987	TCCCGGGCCTTGTACACACCGCCCGTCACACCATGGGAGTGGGTTGCAAAAGAAGTAGGT
	Yersinia_pestis_8607116_NNNN	TCCCGGGCCTTGTACACACCGCCCGTCACACCATGGGAGTGGGTTGCAAAAGAAGTAGGT
	Yersinia_pestis_A1122_1939	TCCCGGGCCTTGTACACACCGCCCGTCACACCATGGGAGTGGGTTGCAAAAGAAGTAGGT
	Yersinia_pestis_AS_200900596_2009	TCCCGGGCCTTGTACACACCGCCCGTCACACCATGGGAGTGGGTTGCAAAAGAAGTAGGT
	Yersinia_pestis_AS_200901509_2009	TCCCGGGCCTTGTACACACCGCCCGTCACACCATGGGAGTGGGTTGCAAAAGAAGTAGGT
	Yersinia_pestis_AS_2509_2004	TCCCGGGCCTTGTACACACCGCCCGTCACACCATGGGAGTGGGTTGCAAAAGAAGTAGGT
	Yersinia_pestis_Angola_NNNN	TCCCGGGCCTTGTACACACCGCCCGTCACACCATGGGAGTGGGTTGCAAAAGAAGTAGGT
	Yersinia_pestis_Antiqua_1965	TCCCGGGCCTTGTACACACCGCCCGTCACACCATGGGAGTGGGTTGCAAAAGAAGTAGGT
	Yersinia_pestis_B42003004_2003	TCCCGGGCCTTGTACACACCGCCCGTCACACCATGGGAGTGGGTTGCAAAAGAAGTAGGT
	Yersinia_pestis_CA88_4125_1988	TCCCGGGCCTTGTACACACCGCCCGTCACACCATGGGAGTGGGTTGCAAAAGAAGTAGGT
	Yersinia_pestis_CO92_1992	TCCCGGGCCTTGTACACACCGCCCGTCACACCATGGGAGTGGGTTGCAAAAGAAGTAGGT
	Yersinia_pestis_D106004_2006	TCCCGGGCCTTGTACACACCGCCCGTCACACCATGGGAGTGGGTTGCAAAAGAAGTAGGT
	Yersinia_pestis_D182038_1982	TCCCGGGCCTTGTACACACCGCCCGTCACACCATGGGAGTGGGTTGCAAAAGAAGTAGGT
	Yersinia_pestis_E1979001_1979	TCCCGGGCCTTGTACACACCGCCCGTCACACCATGGGAGTGGGTTGCAAAAGAAGTAGGT
	Yersinia_pestis_F1991016_1991	TCCCGGGCCTTGTACACACCGCCCGTCACACCATGGGAGTGGGTTGCAAAAGAAGTAGGT
	Yersinia_pestis_Harbin35_1940	TCCCGGGCCTTGTACACACCGCCCGTCACACCATGGGAGTGGGTTGCAAAAGAAGTAGGT
	Yersinia_pestis_IP275_1995	TCCCGGGCCTTGTACACACCGCCCGTCACACCATGGGAGTGGGTTGCAAAAGAAGTAGGT
	Yersinia_pestis_India195_NNNN	TCCCGGGCCTTGTACACACCGCCCGTCACACCATGGGAGTGGGTTGCAAAAGAAGTAGGT
	Yersinia_pestis_Java_D88_NNNN	TCCCGGGCCTTGTACACACCGCCCGTCACACCATGGGAGTGGGTTGCAAAAGAAGTAGGT
	Yersinia_pestis_K1973002_1973	TCCCGGGCCTTGTACACACCGCCCGTCACACCATGGGAGTGGGTTGCAAAAGAAGTAGGT
	Yersinia_pestis_KIM_10_1968	TCCCGGGCCTTGTACACACCGCCCGTCACACCATGGGAGTGGGTTGCAAAAGAAGTAGGT
	Yersinia_pestis_KIM_D27_1_1968	TCCCGGGCCTTGTACACACCGCCCGTCACACCATGGGAGTGGGTTGCAAAAGAAGTAGGT
	Yersinia_pestis_KIM_D27_2_1968	TCCCGGGCCTTGTACACACCGCCCGTCACACCATGGGAGTGGGTTGCAAAAGAAGTAGGT
	Yersinia_pestis_KUMA_D11_NNNN	TCCCGGGCCTTGTACACACCGCCCGTCACACCATGGGAGTGGGTTGCAAAAGAAGTAGGT
	Yersinia_pestis_Kimberly_D17_NNNN	TCCCGGGCCTTGTACACACCGCCCGTCACACCATGGGAGTGGGTTGCAAAAGAAGTAGGT
	Yersinia_pestis_MG05_1020_2005	TCCCGGGCCTTGTACACACCGCCCGTCACACCATGGGAGTGGGTTGCAAAAGAAGTAGGT
	Yersinia_pestis_Microtus_91001_1970	TCCCGGGCCTTGTACACACCGCCCGTCACACCATGGGAGTGGGTTGCAAAAGAAGTAGGT
	Yersinia_pestis_Nepal516_1967	TCCCGGGCCTTGTACACACCGCCCGTCACACCATGGGAGTGGGTTGCAAAAGAAGTAGGT
	Yersinia_pestis_PEXU2_1966	TCCCGGGCCTTGTACACACCGCCCGTCACACCATGGGAGTGGGTTGCAAAAGAAGTAGGT
	Yersinia_pestis_Pestoides_A_1960	TCCCGGGCCTTGTACACACCGCCCGTCACACCATGGGAGTGGGTTGCAAAAGAAGTAGGT
	Yersinia_pestis_Pestoides_F_NNNN	TCCCGGGCCTTGTACACACCGCCCGTCACACCATGGGAGTGGGTTGCAAAAGAAGTAGGT
	Yersinia_pestis_TS_D5_NNNN	TCCCGGGCCTTGTACACACCGCCCGTCACACCATGGGAGTGGGTTGCAAAAGAAGTAGGT
	Yersinia_pestis_UG05_045_2005	TCCCGGGCCTTGTACACACCGCCCGTCACACCATGGGAGTGGGTTGCAAAAGAAGTAGGT
	Yersinia_pestis_V_6486_NNNN	TCCCGGGCCTTGTACACACCGCCCGTCACACCATGGGAGTGGGTTGCAAAAGAAGTAGGT
	Yersinia_pestis_Z176003_1976	TCCCGGGCCTTGTACACACCGCCCGTCACACCATGGGAGTGGGTTGCAAAAGAAGTAGGT
	Yersinia_pseudotuberculosis_IP31758_1966	TCCCGGGCCTTGTACACACCGCCCGTCACACCATGGGAGTGGGTTGCAAAAGAAGTAGGT
	Yersinia_pestis_FV1_2001	------------------------------------------------------------
	Yersinia_pestis_1866_NNNN	AGCTTAACCTTCGGGAGGGCGCTTACCACTTTGTGATTCATGACTGGGGTGAAGTCGTAA
	Yersinia_pestis_1901b_1983	AGCTTAACCTTCGGGAGGGCGCTTACCACTTTGTGATTCATGACTGGGGTGAAGTCGTAA
	Yersinia_pestis_2055_1998	AGCTTAACCTTCGGGAGGGCGCTTACCACTTTGTGATTCATGACTGGGGTGAAGTCGTAA
	Yersinia_pestis_2106_2001	AGCTTAACCTTCGGGAGGGCGCTTACCACTTTGTGATTCATGACTGGGGTGAAGTCGTAA
	Yersinia_pestis_2772_1984	AGCTTAACCTTCGGGAGGGCGCTTACCACTTTGTGATTCATGACTGGGGTGAAGTCGTAA
	Yersinia_pestis_2965_1995	AGCTTAACCTTCGGGAGGGCGCTTACCACTTTGTGATTCATGACTGGGGTGAAGTCGTAA
	Yersinia_pestis_3357_1999	AGCTTAACCTTCGGGAGGGCGCTTACCACTTTGTGATTCATGACTGGGGTGAAGTCGTAA
	Yersinia_pestis_4139_1995	AGCTTAACCTTCGGGAGGGCGCTTACCACTTTGTGATTCATGACTGGGGTGAAGTCGTAA
	Yersinia_pestis_4412_1991	AGCTTAACCTTCGGGAGGGCGCTTACCACTTTGTGATTCATGACTGGGGTGAAGTCGTAA
	Yersinia_pestis_4954_1987	AGCTTAACCTTCGGGAGGGCGCTTACCACTTTGTGATTCATGACTGGGGTGAAGTCGTAA
	Yersinia_pestis_8607116_NNNN	AGCTTAACCTTCGGGAGGGCGCTTACCACTTTGTGATTCATGACTGGGGTGAAGTCGTAA
	Yersinia_pestis_A1122_1939	AGCTTAACCTTCGGGAGGGCGCTTACCACTTTGTGATTCATGACTGGGGTGAAGTCGTAA
	Yersinia_pestis_AS_200900596_2009	AGCTTAACCTTCGGGAGGGCGCTTACCACTTTGTGATTCATGACTGGGGTGAAGTCGTAA
	Yersinia_pestis_AS_200901509_2009	AGCTTAACCTTCGGGAGGGCGCTTACCACTTTGTGATTCATGACTGGGGTGAAGTCGTAA
	Yersinia_pestis_AS_2509_2004	AGCTTAACCTTCGGGAGGGCGCTTACCACTTTGTGATTCATGACTGGGGTGAAGTCGTAA
	Yersinia_pestis_Angola_NNNN	AGCTTAACCTTCGGGAGGGCGCTTACCACTTTGTGATTCATGACTGGGGTGAAGTCGTAA
	Yersinia_pestis_Antiqua_1965	AGCTTAACCTTCGGGAGGGCGCTTACCACTTTGTGATTCATGACTGGGGTGAAGTCGTAA
	Yersinia_pestis_B42003004_2003	AGCTTAACCTTCGGGAGGGCGCTTACCACTTTGTGATTCATGACTGGGGTGAAGTCGTAA
	Yersinia_pestis_CA88_4125_1988	AGCTTAACCTTCGGGAGGGCGCTTACCACTTTGTGATTCATGACTGGGGTGAAGTCGTAA
	Yersinia_pestis_CO92_1992	AGCTTAACCTTCGGGAGGGCGCTTACCACTTTGTGATTCATGACTGGGGTGAAGTCGTAA
	Yersinia_pestis_D106004_2006	AGCTTAACCTTCGGGAGGGCGCTTACCACTTTGTGATTCATGACTGGGGTGAAGTCGTAA
	Yersinia_pestis_D182038_1982	AGCTTAACCTTCGGGAGGGCGCTTACCACTTTGTGATTCATGACTGGGGTGAAGTCGTAA
	Yersinia_pestis_E1979001_1979	AGCTTAACCTTCGGGAGGGCGCTTACCACTTTGTGATTCATGACTGGGGTGAAGTCGTAA
	Yersinia_pestis_F1991016_1991	AGCTTAACCTTCGGGAGGGCGCTTACCACTTTGTGATTCATGACTGGGGTGAAGTCGTAA
	Yersinia_pestis_Harbin35_1940	AGCTTAACCTTCGGGAGGGCGCTTACCACTTTGTGATTCATGACTGGGGTGAAGTCGTAA
	Yersinia_pestis_IP275_1995	AGCTTAACCTTCGGGAGGGCGCTTACCACTTTGTGATTCATGACTGGGGTGAAGTCGTAA
	Yersinia_pestis_India195_NNNN	AGCTTAACCTTCGGGAGGGCGCTTACCACTTTGTGATTCATGACTGGGGTGAAGTCGTAA
	Yersinia_pestis_Java_D88_NNNN	AGCTTAACCTTCGGGAGGGCGCTTACCACTTTGTGATTCATGACTGGGGTGAAGTCGTAA
	Yersinia_pestis_K1973002_1973	AGCTTAACCTTCGGGAGGGCGCTTACCACTTTGTGATTCATGACTGGGGTGAAGTCGTAA
	Yersinia_pestis_KIM_10_1968	AGCTTAACCTTCGGGAGGGCGCTTACCACTTTGTGATTCATGACTGGGGTGAAGTCGTAA
	Yersinia_pestis_KIM_D27_1_1968	AGCTTAACCTTCGGGAGGGCGCTTACCACTTTGTGATTCATGACTGGGGTGAAGTCGTAA
	Yersinia_pestis_KIM_D27_2_1968	AGCTTAACCTTCGGGAGGGCGCTTACCACTTTGTGATTCATGACTGGGGTGAAGTCGTAA
	Yersinia_pestis_KUMA_D11_NNNN	AGCTTAACCTTCGGGAGGGCGCTTACCACTTTGTGATTCATGACTGGGGTGAAGTCGTAA
	Yersinia_pestis_Kimberly_D17_NNNN	AGCTTAACCTTCGGGAGGGCGCTTACCACTTTGTGATTCATGACTGGGGTGAAGTCGTAA
	Yersinia_pestis_MG05_1020_2005	AGCTTAACCTTCGGGAGGGCGCTTACCACTTTGTGATTCATGACTGGGGTGAAGTCGTAA
	Yersinia_pestis_Microtus_91001_1970	AGCTTAACCTTCGGGAGGGCGCTTACCACTTTGTGATTCATGACTGGGGTGAAGTCGTAA
	Yersinia_pestis_Nepal516_1967	AGCTTAACCTTCGGGAGGGCGCTTACCACTTTGTGATTCATGACTGGGGTGAAGTCGTAA
	Yersinia_pestis_PEXU2_1966	AGCTTAACCTTCGGGAGGGCGCTTACCACTTTGTGATTCATGACTGGGGTGAAGTCGTAA
	Yersinia_pestis_Pestoides_A_1960	AGCTTAACCTTCGGGAGGGCGCTTACCACTTTGTGATTCATGACTGGGGTGAAGTCGTAA
	Yersinia_pestis_Pestoides_F_NNNN	AGCTTAACCTTCGGGAGGGCGCTTACCACTTTGTGATTCATGACTGGGGTGAAGTCGTAA
	Yersinia_pestis_TS_D5_NNNN	AGCTTAACCTTCGGGAGGGCGCTTACCACTTTGTGATTCATGACTGGGGTGAAGTCGTAA
	Yersinia_pestis_UG05_045_2005	AGCTTAACCTTCGGGAGGGCGCTTACCACTTTGTGATTCATGACTGGGGTGAAGTCGTAA
	Yersinia_pestis_V_6486_NNNN	AGCTTAACCTTCGGGAGGGCGCTTACCACTTTGTGATTCATGACTGGGGTGAAGTCGTAA
	Yersinia_pestis_Z176003_1976	AGCTTAACCTTCGGGAGGGCGCTTACCACTTTGTGATTCATGACTGGGGTGAAGTCGTAA
	Yersinia_pseudotuberculosis_IP31758_1966	AGCTTAACCTTCGGGAGGGCGCTTACCACTTTGTGATTCATGACTGGGGTGAAGTCGTAA
	Yersinia_pestis_FV1_2001	------------------------------------------------------------
	Yersinia_pestis_1866_NNNN	CAAGGTAACCGTAGGGGAACCTGCGGTTGGATCACCTCCTTACCTAACGATACGCATTGC
	Yersinia_pestis_1901b_1983	CAAGGTAACCGTAGGGGAACCTGCGGTTGGATCACCTCCTTACCTAACGATACGCATTGC
	Yersinia_pestis_2055_1998	CAAGGTAACCGTAGGGGAACCTGCGGTTGGATCACCTCCTTACCTAACGATACGCATTGC
	Yersinia_pestis_2106_2001	CAAGGTAACCGTAGGGGAACCTGCGGTTGGATCACCTCCTTACCTAACGATACGCATTGC
	Yersinia_pestis_2772_1984	CAAGGTAACCGTAGGGGAACCTGCGGTTGGATCACCTCCTTACCTAACGATACGCATTGC
	Yersinia_pestis_2965_1995	CAAGGTAACCGTAGGGGAACCTGCGGTTGGATCACCTCCTTACCTAACGATACGCATTGC
	Yersinia_pestis_3357_1999	CAAGGTAACCGTAGGGGAACCTGCGGTTGGATCACCTCCTTACCTAACGATACGCATTGC
	Yersinia_pestis_4139_1995	CAAGGTAACCGTAGGGGAACCTGCGGTTGGATCACCTCCTTACCTAACGATACGCATTGC
	Yersinia_pestis_4412_1991	CAAGGTAACCGTAGGGGAACCTGCGGTTGGATCACCTCCTTACCTAACGATACGCATTGC
	Yersinia_pestis_4954_1987	CAAGGTAACCGTAGGGGAACCTGCGGTTGGATCACCTCCTTACCTAACGATACGCATTGC
	Yersinia_pestis_8607116_NNNN	CAAGGTAACCGTAGGGGAACCTGCGGTTGGATCACCTCCTTACCTAACGATACGCATTGC
	Yersinia_pestis_A1122_1939	CAAGGTAACCGTAGGGGAACCTGCGGTTGGATCACCTCCTTACCTAACGATACGCATTGC
	Yersinia_pestis_AS_200900596_2009	CAAGGTAACCGTAGGGGAACCTGCGGTTGGATCACCTCCTTACCTAACGATACGCATTGC
	Yersinia_pestis_AS_200901509_2009	CAAGGTAACCGTAGGGGAACCTGCGGTTGGATCACCTCCTTACCTAACGATACGCATTGC
	Yersinia_pestis_AS_2509_2004	CAAGGTAACCGTAGGGGAACCTGCGGTTGGATCACCTCCTTACCTAACGATACGCATTGC
	Yersinia_pestis_Angola_NNNN	CAAGGTAACCGTAGGGGAACCTGCGGTTGGATCACCTCCTTACCTAACGATACGCATTGC
	Yersinia_pestis_Antiqua_1965	CAAGGTAACCGTAGGGGAACCTGCGGTTGGATCACCTCCTTACCTAACGATACGCATTGC
	Yersinia_pestis_B42003004_2003	CAAGGTAACCGTAGGGGAACCTGCGGTTGGATCACCTCCTTACCTAACGATACGCATTGC
	Yersinia_pestis_CA88_4125_1988	CAAGGTAACCGTAGGGGAACCTGCGGTTGGATCACCTCCTTACCTAACGATACGCATTGC
	Yersinia_pestis_CO92_1992	CAAGGTAACCGTAGGGGAACCTGCGGTTGGATCACCTCCTTACCTAACGATACGCATTGC
	Yersinia_pestis_D106004_2006	CAAGGTAACCGTAGGGGAACCTGCGGTTGGATCACCTCCTTACCTAACGATACGCATTGC
	Yersinia_pestis_D182038_1982	CAAGGTAACCGTAGGGGAACCTGCGGTTGGATCACCTCCTTACCTAACGATACGCATTGC
	Yersinia_pestis_E1979001_1979	CAAGGTAACCGTAGGGGAACCTGCGGTTGGATCACCTCCTTACCTAACGATACGCATTGC
	Yersinia_pestis_F1991016_1991	CAAGGTAACCGTAGGGGAACCTGCGGTTGGATCACCTCCTTACCTAACGATACGCATTGC
	Yersinia_pestis_Harbin35_1940	CAAGGTAACCGTAGGGGAACCTGCGGTTGGATCACCTCCTTACCTAACGATACGCATTGC
	Yersinia_pestis_IP275_1995	CAAGGTAACCGTAGGGGAACCTGCGGTTGGATCACCTCCTTACCTAACGATACGCATTGC
	Yersinia_pestis_India195_NNNN	CAAGGTAACCGTAGGGGAACCTGCGGTTGGATCACCTCCTTACCTAACGATACGCATTGC
	Yersinia_pestis_Java_D88_NNNN	CAAGGTAACCGTAGGGGAACCTGCGGTTGGATCACCTCCTTACCTAACGATACGCATTGC
	Yersinia_pestis_K1973002_1973	CAAGGTAACCGTAGGGGAACCTGCGGTTGGATCACCTCCTTACCTAACGATACGCATTGC
	Yersinia_pestis_KIM_10_1968	CAAGGTAACCGTAGGGGAACCTGCGGTTGGATCACCTCCTTACCTAACGATACGCATTGC
	Yersinia_pestis_KIM_D27_1_1968	CAAGGTAACCGTAGGGGAACCTGCGGTTGGATCACCTCCTTACCTAACGATACGCATTGC
	Yersinia_pestis_KIM_D27_2_1968	CAAGGTAACCGTAGGGGAACCTGCGGTTGGATCACCTCCTTACCTAACGATACGCATTGC
	Yersinia_pestis_KUMA_D11_NNNN	CAAGGTAACCGTAGGGGAACCTGCGGTTGGATCACCTCCTTACCTAACGATACGCATTGC
	Yersinia_pestis_Kimberly_D17_NNNN	CAAGGTAACCGTAGGGGAACCTGCGGTTGGATCACCTCCTTACCTAACGATACGCATTGC
	Yersinia_pestis_MG05_1020_2005	CAAGGTAACCGTAGGGGAACCTGCGGTTGGATCACCTCCTTACCTAACGATACGCATTGC
	Yersinia_pestis_Microtus_91001_1970	CAAGGTAACCGTAGGGGAACCTGCGGTTGGATCACCTCCTTACCTAACGATACGCATTGC
	Yersinia_pestis_Nepal516_1967	CAAGGTAACCGTAGGGGAACCTGCGGTTGGATCACCTCCTTACCTAACGATACGCATTGC
	Yersinia_pestis_PEXU2_1966	CAAGGTAACCGTAGGGGAACCTGCGGTTGGATCACCTCCTTACCTAACGATACGCATTGC
	Yersinia_pestis_Pestoides_A_1960	CAAGGTAACCGTAGGGGAACCTGCGGTTGGATCACCTCCTTACCTAACGATACGCATTGC
	Yersinia_pestis_Pestoides_F_NNNN	CAAGGTAACCGTAGGGGAACCTGCGGTTGGATCACCTCCTTACCTAACGATACGCATTGC
	Yersinia_pestis_TS_D5_NNNN	CAAGGTAACCGTAGGGGAACCTGCGGTTGGATCACCTCCTTACCTAACGATACGCATTGC
	Yersinia_pestis_UG05_045_2005	CAAGGTAACCGTAGGGGAACCTGCGGTTGGATCACCTCCTTACCTAACGATACGCATTGC
	Yersinia_pestis_V_6486_NNNN	CAAGGTAACCGTAGGGGAACCTGCGGTTGGATCACCTCCTTACCTAACGATACGCATTGC
	Yersinia_pestis_Z176003_1976	CAAGGTAACCGTAGGGGAACCTGCGGTTGGATCACCTCCTTACCTAACGATACGCATTGC
	Yersinia_pseudotuberculosis_IP31758_1966	CAAGGTAACCGTAGGGGAACCTGCGGTTGGATCACCTCCTTACCTAACGATACGCATTGC
	Yersinia_pestis_FV1_2001	------------------------------------------------------------
	Yersinia_pestis_1866_NNNN	GCAGTGCCCACACAGATTGTCTGATCACTGAATAAAGCCGATAAACGTTATCTGGCTGAG
	Yersinia_pestis_1901b_1983	GCAGTGCCCACACAGATTGTCTGATCACTGAATAAAGCCGATAAACGTTATCTGGCTGAG
	Yersinia_pestis_2055_1998	GCAGTGCCCACACAGATTGTCTGATCACTGAATAAAGCCGATAAACGTTATCTGGCTGAG
	Yersinia_pestis_2106_2001	GCAGTGCCCACACAGATTGTCTGATCACTGAATAAAGCCGATAAACGTTATCTGGCTGAG
	Yersinia_pestis_2772_1984	GCAGTGCCCACACAGATTGTCTGATCACTGAATAAAGCCGATAAACGTTATCTGGCTGAG
	Yersinia_pestis_2965_1995	GCAGTGCCCACACAGATTGTCTGATCACTGAATAAAGCCGATAAACGTTATCTGGCTGAG
	Yersinia_pestis_3357_1999	GCAGTGCCCACACAGATTGTCTGATCACTGAATAAAGCCGATAAACGTTATCTGGCTGAG
	Yersinia_pestis_4139_1995	GCAGTGCCCACACAGATTGTCTGATCACTGAATAAAGCCGATAAACGTTATCTGGCTGAG
	Yersinia_pestis_4412_1991	GCAGTGCCCACACAGATTGTCTGATCACTGAATAAAGCCGATAAACGTTATCTGGCTGAG
	Yersinia_pestis_4954_1987	GCAGTGCCCACACAGATTGTCTGATCACTGAATAAAGCCGATAAACGTTATCTGGCTGAG
	Yersinia_pestis_8607116_NNNN	GCAGTGCCCACACAGATTGTCTGATCACTGAATAAAGCCGATAAACGTTATCTGGCTGAG
	Yersinia_pestis_A1122_1939	GCAGTGCCCACACAGATTGTCTGATCACTGAATAAAGCCGATAAACGTTATCTGGCTGAG
	Yersinia_pestis_AS_200900596_2009	GCAGTGCCCACACAGATTGTCTGATCACTGAATAAAGCCGATAAACGTTATCTGGCTGAG
	Yersinia_pestis_AS_200901509_2009	GCAGTGCCCACACAGATTGTCTGATCACTGAATAAAGCCGATAAACGTTATCTGGCTGAG
	Yersinia_pestis_AS_2509_2004	GCAGTGCCCACACAGATTGTCTGATCACTGAATAAAGCCGATAAACGTTATCTGGCTGAG
	Yersinia_pestis_Angola_NNNN	GCAGTGCCCACACAGATTGTCTGATCACTGAATAAAGCCGATAAACGTTATCTGGCTGAG
	Yersinia_pestis_Antiqua_1965	GCAGTGCCCACACAGATTGTCTGATCACTGAATAAAGCCGATAAACGTTATCTGGCTGAG
	Yersinia_pestis_B42003004_2003	GCAGTGCCCACACAGATTGTCTGATCACTGAATAAAGCCGATAAACGTTATCTGGCTGAG
	Yersinia_pestis_CA88_4125_1988	GCAGTGCCCACACAGATTGTCTGATCACTGAATAAAGCCGATAAACGTTATCTGGCTGAG
	Yersinia_pestis_CO92_1992	GCAGTGCCCACACAGATTGTCTGATCACTGAATAAAGCCGATAAACGTTATCTGGCTGAG
	Yersinia_pestis_D106004_2006	GCAGTGCCCACACAGATTGTCTGATCACTGAATAAAGCCGATAAACGTTATCTGGCTGAG
	Yersinia_pestis_D182038_1982	GCAGTGCCCACACAGATTGTCTGATCACTGAATAAAGCCGATAAACGTTATCTGGCTGAG
	Yersinia_pestis_E1979001_1979	GCAGTGCCCACACAGATTGTCTGATCACTGAATAAAGCCGATAAACGTTATCTGGCTGAG
	Yersinia_pestis_F1991016_1991	GCAGTGCCCACACAGATTGTCTGATCACTGAATAAAGCCGATAAACGTTATCTGGCTGAG
	Yersinia_pestis_Harbin35_1940	GCAGTGCCCACACAGATTGTCTGATCACTGAATAAAGCCGATAAACGTTATCTGGCTGAG
	Yersinia_pestis_IP275_1995	GCAGTGCCCACACAGATTGTCTGATCACTGAATAAAGCCGATAAACGTTATCTGGCTGAG
	Yersinia_pestis_India195_NNNN	GCAGTGCCCACACAGATTGTCTGATCACTGAATAAAGCCGATAAACGTTATCTGGCTGAG
	Yersinia_pestis_Java_D88_NNNN	GCAGTGCCCACACAGATTGTCTGATCACTGAATAAAGCCGATAAACGTTATCTGGCTGAG
	Yersinia_pestis_K1973002_1973	GCAGTGCCCACACAGATTGTCTGATCACTGAATAAAGCCGATAAACGTTATCTGGCTGAG
	Yersinia_pestis_KIM_10_1968	GCAGTGCCCACACAGATTGTCTGATCACTGAATAAAGCCGATAAACGTTATCTGGCTGAG
	Yersinia_pestis_KIM_D27_1_1968	GCAGTGCCCACACAGATTGTCTGATCACTGAATAAAGCCGATAAACGTTATCTGGCTGAG
	Yersinia_pestis_KIM_D27_2_1968	GCAGTGCCCACACAGATTGTCTGATCACTGAATAAAGCCGATAAACGTTATCTGGCTGAG
	Yersinia_pestis_KUMA_D11_NNNN	GCAGTGCCCACACAGATTGTCTGATCACTGAATAAAGCCGATAAACGTTATCTGGCTGAG
	Yersinia_pestis_Kimberly_D17_NNNN	GCAGTGCCCACACAGATTGTCTGATCACTGAATAAAGCCGATAAACGTTATCTGGCTGAG
	Yersinia_pestis_MG05_1020_2005	GCAGTGCCCACACAGATTGTCTGATCACTGAATAAAGCCGATAAACGTTATCTGGCTGAG
	Yersinia_pestis_Microtus_91001_1970	GCAGTGCCCACACAGATTGTCTGATCACTGAATAAAGCCGATAAACGTTATCTGGCTGAG
	Yersinia_pestis_Nepal516_1967	GCAGTGCCCACACAGATTGTCTGATCACTGAATAAAGCCGATAAACGTTATCTGGCTGAG
	Yersinia_pestis_PEXU2_1966	GCAGTGCCCACACAGATTGTCTGATCACTGAATAAAGCCGATAAACGTTATCTGGCTGAG
	Yersinia_pestis_Pestoides_A_1960	GCAGTGCCCACACAGATTGTCTGATCACTGAATAAAGCCGATAAACGTTATCTGGCTGAG
	Yersinia_pestis_Pestoides_F_NNNN	GCAGTGCCCACACAGATTGTCTGATCACTGAATAAAGCCGATAAACGTTATCTGGCTGAG
	Yersinia_pestis_TS_D5_NNNN	GCAGTGCCCACACAGATTGTCTGATCACTGAATAAAGCCGATAAACGTTATCTGGCTGAG
	Yersinia_pestis_UG05_045_2005	GCAGTGCCCACACAGATTGTCTGATCACTGAATAAAGCCGATAAACGTTATCTGGCTGAG
	Yersinia_pestis_V_6486_NNNN	GCAGTGCCCACACAGATTGTCTGATCACTGAATAAAGCCGATAAACGTTATCTGGCTGAG
	Yersinia_pestis_Z176003_1976	GCAGTGCCCACACAGATTGTCTGATCACTGAATAAAGCCGATAAACGTTATCTGGCTGAG
	Yersinia_pseudotuberculosis_IP31758_1966	GCAGTGCCCACACAGATTGTCTGATCACTGAATAAAGCCGATAAACGTTATCTGGCTGAG
	Yersinia_pestis_FV1_2001	-------------------------CACTGAATAAAGCCGATAAACGTTATCTGGCTGAG
	Yersinia_pestis_1866_NNNN	AACTTTATTGCTTTCTTTAACCGCGATTACCGCCGGGTTGCTGAGCTACATGTGGACTCT
	Yersinia_pestis_1901b_1983	AACTTTATTGCTTTCTTTAACCGCGATTACCGCCGGGTTGCTGAGCTACATGTGGACTCT
	Yersinia_pestis_2055_1998	AACTTTATTGCTTTCTTTAACCGCGATTACCGCCGGGTTGCTGAGCTACATGTGGACTCT
	Yersinia_pestis_2106_2001	AACTTTATTGCTTTCTTTAACCGCGATTACCGCCGGGTTGCTGAGCTACATGTGGACTCT
	Yersinia_pestis_2772_1984	AACTTTATTGCTTTCTTTAACCGCGATTACCGCCGGGTTGCTGAGCTACATGTGGACTCT
	Yersinia_pestis_2965_1995	AACTTTATTGCTTTCTTTAACCGCGATTACCGCCGGGTTGCTGAGCTACATGTGGACTCT
	Yersinia_pestis_3357_1999	AACTTTATTGCTTTCTTTAACCGCGATTACCGCCGGGTTGCTGAGCTACATGTGGACTCT
	Yersinia_pestis_4139_1995	AACTTTATTGCTTTCTTTAACCGCGATTACCGCCGGGTTGCTGAGCTACATGTGGACTCT
	Yersinia_pestis_4412_1991	AACTTTATTGCTTTCTTTAACCGCGATTACCGCCGGGTTGCTGAGCTACATGTGGACTCT
	Yersinia_pestis_4954_1987	AACTTTATTGCTTTCTTTAACCGCGATTACCGCCGGGTTGCTGAGCTACATGTGGACTCT
	Yersinia_pestis_8607116_NNNN	AACTTTATTGCTTTCTTTAACCGCGATTACCGCCGGGTTGCTGAGCTACATGTGGACTCT
	Yersinia_pestis_A1122_1939	AACTTTATTGCTTTCTTTAACCGCGATTACCGCCGGGTTGCTGAGCTACATGTGGACTCT
	Yersinia_pestis_AS_200900596_2009	AACTTTATTGCTTTCTTTAACCGCGATTACCGCCGGGTTGCTGAGCTACATGTGGACTCT
	Yersinia_pestis_AS_200901509_2009	AACTTTATTGCTTTCTTTAACCGCGATTACCGCCGGGTTGCTGAGCTACATGTGGACTCT
	Yersinia_pestis_AS_2509_2004	AACTTTATTGCTTTCTTTAACCGCGATTACCGCCGGGTTGCTGAGCTACATGTGGACTCT
	Yersinia_pestis_Angola_NNNN	AACTTTATTGCTTTCTTTAACCGCGATTACCGCCGGGTTGCTGAGCTACATGTGGACTCT
	Yersinia_pestis_Antiqua_1965	AACTTTATTGCTTTCTTTAACCGCGATTACCGCCGGGTTGCTGAGCTACATGTGGACTCT
	Yersinia_pestis_B42003004_2003	AACTTTATTGCTTTCTTTAACCGCGATTACCGCCGGGTTGCTGAGCTACATGTGGACTCT
	Yersinia_pestis_CA88_4125_1988	AACTTTATTGCTTTCTTTAACCGCGATTACCGCCGGGTTGCTGAGCTACATGTGGACTCT
	Yersinia_pestis_CO92_1992	AACTTTATTGCTTTCTTTAACCGCGATTACCGCCGGGTTGCTGAGCTACATGTGGACTCT
	Yersinia_pestis_D106004_2006	AACTTTATTGCTTTCTTTAACCGCGATTACCGCCGGGTTGCTGAGCTACATGTGGACTCT
	Yersinia_pestis_D182038_1982	AACTTTATTGCTTTCTTTAACCGCGATTACCGCCGGGTTGCTGAGCTACATGTGGACTCT
	Yersinia_pestis_E1979001_1979	AACTTTATTGCTTTCTTTAACCGCGATTACCGCCGGGTTGCTGAGCTACATGTGGACTCT
	Yersinia_pestis_F1991016_1991	AACTTTATTGCTTTCTTTAACCGCGATTACCGCCGGGTTGCTGAGCTACATGTGGACTCT
	Yersinia_pestis_Harbin35_1940	AACTTTATTGCTTTCTTTAACCGCGATTACCGCCGGGTTGCTGAGCTACATGTGGACTCT
	Yersinia_pestis_IP275_1995	AACTTTATTGCTTTCTTTAACCGCGATTACCGCCGGGTTGCTGAGCTACATGTGGACTCT
	Yersinia_pestis_India195_NNNN	AACTTTATTGCTTTCTTTAACCGCGATTACCGCCGGGTTGCTGAGCTACATGTGGACTCT
	Yersinia_pestis_Java_D88_NNNN	AACTTTATTGCTTTCTTTAACCGCGATTACCGCCGGGTTGCTGAGCTACATGTGGACTCT
	Yersinia_pestis_K1973002_1973	AACTTTATTGCTTTCTTTAACCGCGATTACCGCCGGGTTGCTGAGCTACATGTGGACTCT
	Yersinia_pestis_KIM_10_1968	AACTTTATTGCTTTCTTTAACCGCGATTACCGCCGGGTTGCTGAGCTACATGTGGACTCT
	Yersinia_pestis_KIM_D27_1_1968	AACTTTATTGCTTTCTTTAACCGCGATTACCGCCGGGTTGCTGAGCTACATGTGGACTCT
	Yersinia_pestis_KIM_D27_2_1968	AACTTTATTGCTTTCTTTAACCGCGATTACCGCCGGGTTGCTGAGCTACATGTGGACTCT
	Yersinia_pestis_KUMA_D11_NNNN	AACTTTATTGCTTTCTTTAACCGCGATTACCGCCGGGTTGCTGAGCTACATGTGGACTCT
	Yersinia_pestis_Kimberly_D17_NNNN	AACTTTATTGCTTTCTTTAACCGCGATTACCGCCGGGTTGCTGAGCTACATGTGGACTCT
	Yersinia_pestis_MG05_1020_2005	AACTTTATTGCTTTCTTTAACCGCGATTACCGCCGGGTTGCTGAGCTACATGTGGACTCT
	Yersinia_pestis_Microtus_91001_1970	AACTTTATTGCTTTCTTTAACCGCGATTACCGCCGGGTTGCTGAGCTACATGTGGACTCT
	Yersinia_pestis_Nepal516_1967	AACTTTATTGCTTTCTTTAACCGCGATTACCGCCGGGTTGCTGAGCTACATGTGGACTCT
	Yersinia_pestis_PEXU2_1966	AACTTTATTGCTTTCTTTAACCGCGATTACCGCCGGGTTGCTGAGCTACATGTGGACTCT
	Yersinia_pestis_Pestoides_A_1960	AACTTTATTGCTTTCTTTAACCGCGATTACCGCCGGGTTGCTGAGCTACATGTGGACTCT
	Yersinia_pestis_Pestoides_F_NNNN	AACTTTATTGCTTTCTTTAACCGCGATTACCGCCGGGTTGCTGAGCTACATGTGGACTCT
	Yersinia_pestis_TS_D5_NNNN	AACTTTATTGCTTTCTTTAACCGCGATTACCGCCGGGTTGCTGAGCTACATGTGGACTCT
	Yersinia_pestis_UG05_045_2005	AACTTTATTGCTTTCTTTAACCGCGATTACCGCCGGGTTGCTGAGCTACATGTGGACTCT
	Yersinia_pestis_V_6486_NNNN	AACTTTATTGCTTTCTTTAACCGCGATTACCGCCGGGTTGCTGAGCTACATGTGGACTCT
	Yersinia_pestis_Z176003_1976	AACTTTATTGCTTTCTTTAACCGCGATTACCGCCGGGTTGCTGAGCTACATGTGGACTCT
	Yersinia_pseudotuberculosis_IP31758_1966	AACTTTATTGCTTTCTTTAACCGCGATTACCGCCGGGTTGCTGAGCTACATGTGGACTCT
	Yersinia_pestis_FV1_2001	AACTTTATTGCTTTCTTTAACCGCGATTACCGCCGGGTTGCTGAGCTACATGTGGACTCT
	Yersinia_pestis_1866_NNNN	GGCTGGGTACCTCGAGATACCAATGTCGAAGATTTTGAATTCGCCATCCGTACCGTTTGT
	Yersinia_pestis_1901b_1983	GGCTGGGTACCTCGAGATACCAATGTCGAAGATTTTGAATTCGCCATCCGTACCGTTTGT
	Yersinia_pestis_2055_1998	GGCTGGGTACCTCGAGATACCAATGTCGAAGATTTTGAATTCGCCATCCGTACCGTTTGT
	Yersinia_pestis_2106_2001	GGCTGGGTACCTCGAGATACCAATGTCGAAGATTTTGAATTCGCCATCCGTACCGTTTGT
	Yersinia_pestis_2772_1984	GGCTGGGTACCTCGAGATACCAATGTCGAAGATTTTGAATTCGCCATCCGTACCGTTTGT
	Yersinia_pestis_2965_1995	GGCTGGGTACCTCGAGATACCAATGTCGAAGATTTTGAATTCGCCATCCGTACCGTTTGT
	Yersinia_pestis_3357_1999	GGCTGGGTACCTCGAGATACCAATGTCGAAGATTTTGAATTCGCCATCCGTACCGTTTGT
	Yersinia_pestis_4139_1995	GGCTGGGTACCTCGAGATACCAATGTCGAAGATTTTGAATTCGCCATCCGTACCGTTTGT
	Yersinia_pestis_4412_1991	GGCTGGGTACCTCGAGATACCAATGTCGAAGATTTTGAATTCGCCATCCGTACCGTTTGT
	Yersinia_pestis_4954_1987	GGCTGGGTACCTCGAGATACCAATGTCGAAGATTTTGAATTCGCCATCCGTACCGTTTGT
	Yersinia_pestis_8607116_NNNN	GGCTGGGTACCTCGAGATACCAATGTCGAAGATTTTGAATTCGCCATCCGTACCGTTTGT
	Yersinia_pestis_A1122_1939	GGCTGGGTACCTCGAGATACCAATGTCGAAGATTTTGAATTCGCCATCCGTACCGTTTGT
	Yersinia_pestis_AS_200900596_2009	GGCTGGGTACCTCGAGATACCAATGTCGAAGATTTTGAATTCGCCATCCGTACCGTTTGT
	Yersinia_pestis_AS_200901509_2009	GGCTGGGTACCTCGAGATACCAATGTCGAAGATTTTGAATTCGCCATCCGTACCGTTTGT
	Yersinia_pestis_AS_2509_2004	GGCTGGGTACCTCGAGATACCAATGTCGAAGATTTTGAATTCGCCATCCGTACCGTTTGT
	Yersinia_pestis_Angola_NNNN	GGCTGGGTACCTCGAGATACCAATGTCGAAGATTTTGAATTCGCCATCCGTACCGTTTGT
	Yersinia_pestis_Antiqua_1965	GGCTGGGTACCTCGAGATACCAATGTCGAAGATTTTGAATTCGCCATCCGTACCGTTTGT
	Yersinia_pestis_B42003004_2003	GGCTGGGTACCTCGAGATACCAATGTCGAAGATTTTGAATTCGCCATCCGTACCGTTTGT
	Yersinia_pestis_CA88_4125_1988	GGCTGGGTACCTCGAGATACCAATGTCGAAGATTTTGAATTCGCCATCCGTACCGTTTGT
	Yersinia_pestis_CO92_1992	GGCTGGGTACCTCGAGATACCAATGTCGAAGATTTTGAATTCGCCATCCGTACCGTTTGT
	Yersinia_pestis_D106004_2006	GGCTGGGTACCTCGAGATACCAATGTCGAAGATTTTGAATTCGCCATCCGTACCGTTTGT
	Yersinia_pestis_D182038_1982	GGCTGGGTACCTCGAGATACCAATGTCGAAGATTTTGAATTCGCCATCCGTACCGTTTGT
	Yersinia_pestis_E1979001_1979	GGCTGGGTACCTCGAGATACCAATGTCGAAGATTTTGAATTCGCCATCCGTACCGTTTGT
	Yersinia_pestis_F1991016_1991	GGCTGGGTACCTCGAGATACCAATGTCGAAGATTTTGAATTCGCCATCCGTACCGTTTGT
	Yersinia_pestis_Harbin35_1940	GGCTGGGTACCTCGAGATACCAATGTCGAAGATTTTGAATTCGCCATCCGTACCGTTTGT
	Yersinia_pestis_IP275_1995	GGCTGGGTACCTCGAGATACCAATGTCGAAGATTTTGAATTCGCCATCCGTACCGTTTGT
	Yersinia_pestis_India195_NNNN	GGCTGGGTACCTCGAGATACCAATGTCGAAGATTTTGAATTCGCCATCCGTACCGTTTGT
	Yersinia_pestis_Java_D88_NNNN	GGCTGGGTACCTCGAGATACCAATGTCGAAGATTTTGAATTCGCCATCCGTACCGTTTGT
	Yersinia_pestis_K1973002_1973	GGCTGGGTACCTCGAGATACCAATGTCGAAGATTTTGAATTCGCCATCCGTACCGTTTGT
	Yersinia_pestis_KIM_10_1968	GGCTGGGTACCTCGAGATACCAATGTCGAAGATTTTGAATTCGCCATCCGTACCGTTTGT
	Yersinia_pestis_KIM_D27_1_1968	GGCTGGGTACCTCGAGATACCAATGTCGAAGATTTTGAATTCGCCATCCGTACCGTTTGT
	Yersinia_pestis_KIM_D27_2_1968	GGCTGGGTACCTCGAGATACCAATGTCGAAGATTTTGAATTCGCCATCCGTACCGTTTGT
	Yersinia_pestis_KUMA_D11_NNNN	GGCTGGGTACCTCGAGATACCAATGTCGAAGATTTTGAATTCGCCATCCGTACCGTTTGT
	Yersinia_pestis_Kimberly_D17_NNNN	GGCTGGGTACCTCGAGATACCAATGTCGAAGATTTTGAATTCGCCATCCGTACCGTTTGT
	Yersinia_pestis_MG05_1020_2005	GGCTGGGTACCTCGAGATACCAATGTCGAAGATTTTGAATTCGCCATCCGTACCGTTTGT
	Yersinia_pestis_Microtus_91001_1970	GGCTGGGTACCTCGAGATACCAATGTCGAAGATTTTGAATTCGCCATCCGTACCGTTTGT
	Yersinia_pestis_Nepal516_1967	GGCTGGGTACCTCGAGATACCAATGTCGAAGATTTTGAATTCGCCATCCGTACCGTTTGT
	Yersinia_pestis_PEXU2_1966	GGCTGGGTACCTCGAGATACCAATGTCGAAGATTTTGAATTCGCCATCCGTACCGTTTGT
	Yersinia_pestis_Pestoides_A_1960	GGCTGGGTACCTCGAGATACCAATGTCGAAGATTTTGAATTCGCCATCCGTACCGTTTGT
	Yersinia_pestis_Pestoides_F_NNNN	GGCTGGGTACCTCGAGATACCAATGTCGAAGATTTTGAATTCGCCATCCGTACCGTTTGT
	Yersinia_pestis_TS_D5_NNNN	GGCTGGGTACCTCGAGATACCAATGTCGAAGATTTTGAATTCGCCATCCGTACCGTTTGT
	Yersinia_pestis_UG05_045_2005	GGCTGGGTACCTCGAGATACCAATGTCGAAGATTTTGAATTCGCCATCCGTACCGTTTGT
	Yersinia_pestis_V_6486_NNNN	GGCTGGGTACCTCGAGATACCAATGTCGAAGATTTTGAATTCGCCATCCGTACCGTTTGT
	Yersinia_pestis_Z176003_1976	GGCTGGGTACCTCGAGATACCAATGTCGAAGATTTTGAATTCGCCATCCGTACCGTTTGT
	Yersinia_pseudotuberculosis_IP31758_1966	GGCTGGGTACCTCGAGATACCAATGTCGAAGATTTTGAATTCGCCATCCGTACCGTTTGT
	Yersinia_pestis_FV1_2001	GGCTGGGTACCTCGAGATACCAATGTCGAAGATTTTGAATTCGCCATCCGTACCGTTTGT
	Yersinia_pestis_1866_NNNN	GAACCTATCTTTGAAAAACCACTGGCAGAAATATCATTTGGGCATGTGTTGCTGAATCTC
	Yersinia_pestis_1901b_1983	GAACCTATCTTTGAAAAACCACTGGCAGAAATATCATTTGGGCATGTGTTGCTGAATCTC
	Yersinia_pestis_2055_1998	GAACCTATCTTTGAAAAACCACTGGCAGAAATATCATTTGGGCATGTGTTGCTGAATCTC
	Yersinia_pestis_2106_2001	GAACCTATCTTTGAAAAACCACTGGCAGAAATATCATTTGGGCATGTGTTGCTGAATCTC
	Yersinia_pestis_2772_1984	GAACCTATCTTTGAAAAACCACTGGCAGAAATATCATTTGGGCATGTGTTGCTGAATCTC
	Yersinia_pestis_2965_1995	GAACCTATCTTTGAAAAACCACTGGCAGAAATATCATTTGGGCATGTGTTGCTGAATCTC
	Yersinia_pestis_3357_1999	GAACCTATCTTTGAAAAACCACTGGCAGAAATATCATTTGGGCATGTGTTGCTGAATCTC
	Yersinia_pestis_4139_1995	GAACCTATCTTTGAAAAACCACTGGCAGAAATATCATTTGGGCATGTGTTGCTGAATCTC
	Yersinia_pestis_4412_1991	GAACCTATCTTTGAAAAACCACTGGCAGAAATATCATTTGGGCATGTGTTGCTGAATCTC
	Yersinia_pestis_4954_1987	GAACCTATCTTTGAAAAACCACTGGCAGAAATATCATTTGGGCATGTGTTGCTGAATCTC
	Yersinia_pestis_8607116_NNNN	GAACCTATCTTTGAAAAACCACTGGCAGAAATATCATTTGGGCATGTGTTGCTGAATCTC
	Yersinia_pestis_A1122_1939	GAACCTATCTTTGAAAAACCACTGGCAGAAATATCATTTGGGCATGTGTTGCTGAATCTC
	Yersinia_pestis_AS_200900596_2009	GAACCTATCTTTGAAAAACCACTGGCAGAAATATCATTTGGGCATGTGTTGCTGAATCTC
	Yersinia_pestis_AS_200901509_2009	GAACCTATCTTTGAAAAACCACTGGCAGAAATATCATTTGGGCATGTGTTGCTGAATCTC
	Yersinia_pestis_AS_2509_2004	GAACCTATCTTTGAAAAACCACTGGCAGAAATATCATTTGGGCATGTGTTGCTGAATCTC
	Yersinia_pestis_Angola_NNNN	GAACCTATCTTTGAAAAACCACTGGCAGAAATATCATTTGGGCATGTGTTGCTGAATCTC
	Yersinia_pestis_Antiqua_1965	GAACCTATCTTTGAAAAACCACTGGCAGAAATATCATTTGGGCATGTGTTGCTGAATCTC
	Yersinia_pestis_B42003004_2003	GAACCTATCTTTGAAAAACCACTGGCAGAAATATCATTTGGGCATGTGTTGCTGAATCTC
	Yersinia_pestis_CA88_4125_1988	GAACCTATCTTTGAAAAACCACTGGCAGAAATATCATTTGGGCATGTGTTGCTGAATCTC
	Yersinia_pestis_CO92_1992	GAACCTATCTTTGAAAAACCACTGGCAGAAATATCATTTGGGCATGTGTTGCTGAATCTC
	Yersinia_pestis_D106004_2006	GAACCTATCTTTGAAAAACCACTGGCAGAAATATCATTTGGGCATGTGTTGCTGAATCTC
	Yersinia_pestis_D182038_1982	GAACCTATCTTTGAAAAACCACTGGCAGAAATATCATTTGGGCATGTGTTGCTGAATCTC
	Yersinia_pestis_E1979001_1979	GAACCTATCTTTGAAAAACCACTGGCAGAAATATCATTTGGGCATGTGTTGCTGAATCTC
	Yersinia_pestis_F1991016_1991	GAACCTATCTTTGAAAAACCACTGGCAGAAATATCATTTGGGCATGTGTTGCTGAATCTC
	Yersinia_pestis_Harbin35_1940	GAACCTATCTTTGAAAAACCACTGGCAGAAATATCATTTGGGCATGTGTTGCTGAATCTC
	Yersinia_pestis_IP275_1995	GAACCTATCTTTGAAAAACCACTGGCAGAAATATCATTTGGGCATGTGTTGCTGAATCTC
	Yersinia_pestis_India195_NNNN	GAACCTATCTTTGAAAAACCACTGGCAGAAATATCATTTGGGCATGTGTTGCTGAATCTC
	Yersinia_pestis_Java_D88_NNNN	GAACCTATCTTTGAAAAACCACTGGCAGAAATATCATTTGGGCATGTGTTGCTGAATCTC
	Yersinia_pestis_K1973002_1973	GAACCTATCTTTGAAAAACCACTGGCAGAAATATCATTTGGGCATGTGTTGCTGAATCTC
	Yersinia_pestis_KIM_10_1968	GAACCTATCTTTGAAAAACCACTGGCAGAAATATCATTTGGGCATGTGTTGCTGAATCTC
	Yersinia_pestis_KIM_D27_1_1968	GAACCTATCTTTGAAAAACCACTGGCAGAAATATCATTTGGGCATGTGTTGCTGAATCTC
	Yersinia_pestis_KIM_D27_2_1968	GAACCTATCTTTGAAAAACCACTGGCAGAAATATCATTTGGGCATGTGTTGCTGAATCTC
	Yersinia_pestis_KUMA_D11_NNNN	GAACCTATCTTTGAAAAACCACTGGCAGAAATATCATTTGGGCATGTGTTGCTGAATCTC
	Yersinia_pestis_Kimberly_D17_NNNN	GAACCTATCTTTGAAAAACCACTGGCAGAAATATCATTTGGGCATGTGTTGCTGAATCTC
	Yersinia_pestis_MG05_1020_2005	GAACCTATCTTTGAAAAACCACTGGCAGAAATATCATTTGGGCATGTGTTGCTGAATCTC
	Yersinia_pestis_Microtus_91001_1970	GAACCTATCTTTGAAAAACCACTGGCAGAAATATCATTTGGGCATGTGTTGCTGAATCTC
	Yersinia_pestis_Nepal516_1967	GAACCTATCTTTGAAAAACCACTGGCAGAAATATCATTTGGGCATGTGTTGCTGAATCTC
	Yersinia_pestis_PEXU2_1966	GAACCTATCTTTGAAAAACCACTGGCAGAAATATCATTTGGGCATGTGTTGCTGAATCTC
	Yersinia_pestis_Pestoides_A_1960	GAACCTATCTTTGAAAAACCACTGGCAGAAATATCATTTGGGCATGTGTTGCTGAATCTC
	Yersinia_pestis_Pestoides_F_NNNN	GAACCTATCTTTGAAAAACCACTGGCAGAAATATCATTTGGGCATGTGTTGCTGAATCTC
	Yersinia_pestis_TS_D5_NNNN	GAACCTATCTTTGAAAAACCACTGGCAGAAATATCATTTGGGCATGTGTTGCTGAATCTC
	Yersinia_pestis_UG05_045_2005	GAACCTATCTTTGAAAAACCACTGGCAGAAATATCATTTGGGCATGTGTTGCTGAATCTC
	Yersinia_pestis_V_6486_NNNN	GAACCTATCTTTGAAAAACCACTGGCAGAAATATCATTTGGGCATGTGTTGCTGAATCTC
	Yersinia_pestis_Z176003_1976	GAACCTATCTTTGAAAAACCACTGGCAGAAATATCATTTGGGCATGTGTTGCTGAATCTC
	Yersinia_pseudotuberculosis_IP31758_1966	GAACCTATCTTTGAAAAACCACTGGCAGAAATATCATTTGGGCATGTGTTGCTGAATCTC
	Yersinia_pestis_FV1_2001	GAACCTATCTTTGAAAAACCACTGGCAGAAATATCATTTGGGCATGTGTTGCTGAATCTC
	Yersinia_pestis_1866_NNNN	TTCAACACCGCGCGCCGTTTTAATATGGAAGTACAGCCACAGTTAGTTCTATTACAGAAA
	Yersinia_pestis_1901b_1983	TTCAACACCGCGCGCCGTTTTAATATGGAAGTACAGCCACAGTTAGTTCTATTACAGAAA
	Yersinia_pestis_2055_1998	TTCAACACCGCGCGCCGTTTTAATATGGAAGTACAGCCACAGTTAGTTCTATTACAGAAA
	Yersinia_pestis_2106_2001	TTCAACACCGCGCGCCGTTTTAATATGGAAGTACAGCCACAGTTAGTTCTATTACAGAAA
	Yersinia_pestis_2772_1984	TTCAACACCGCGCGCCGTTTTAATATGGAAGTACAGCCACAGTTAGTTCTATTACAGAAA
	Yersinia_pestis_2965_1995	TTCAACACCGCGCGCCGTTTTAATATGGAAGTACAGCCACAGTTAGTTCTATTACAGAAA
	Yersinia_pestis_3357_1999	TTCAACACCGCGCGCCGTTTTAATATGGAAGTACAGCCACAGTTAGTTCTATTACAGAAA
	Yersinia_pestis_4139_1995	TTCAACACCGCGCGCCGTTTTAATATGGAAGTACAGCCACAGTTAGTTCTATTACAGAAA
	Yersinia_pestis_4412_1991	TTCAACACCGCGCGCCGTTTTAATATGGAAGTACAGCCACAGTTAGTTCTATTACAGAAA
	Yersinia_pestis_4954_1987	TTCAACACCGCGCGCCGTTTTAATATGGAAGTACAGCCACAGTTAGTTCTATTACAGAAA
	Yersinia_pestis_8607116_NNNN	TTCAACACCGCGCGCCGTTTTAATATGGAAGTACAGCCACAGTTAGTTCTATTACAGAAA
	Yersinia_pestis_A1122_1939	TTCAACACCGCGCGCCGTTTTAATATGGAAGTACAGCCACAGTTAGTTCTATTACAGAAA
	Yersinia_pestis_AS_200900596_2009	TTCAACACCGCGCGCCGTTTTAATATGGAAGTACAGCCACAGTTAGTTCTATTACAGAAA
	Yersinia_pestis_AS_200901509_2009	TTCAACACCGCGCGCCGTTTTAATATGGAAGTACAGCCACAGTTAGTTCTATTACAGAAA
	Yersinia_pestis_AS_2509_2004	TTCAACACCGCGCGCCGTTTTAATATGGAAGTACAGCCACAGTTAGTTCTATTACAGAAA
	Yersinia_pestis_Angola_NNNN	TTCAACACCGCGCGCCGTTTTAATATGGAAGTACAGCCACAGTTAGTTCTATTACAGAAA
	Yersinia_pestis_Antiqua_1965	TTCAACACCGCGCGCCGTTTTAATATGGAAGTACAGCCACAGTTAGTTCTATTACAGAAA
	Yersinia_pestis_B42003004_2003	TTCAACACCGCGCGCCGTTTTAATATGGAAGTACAGCCACAGTTAGTTCTATTACAGAAA
	Yersinia_pestis_CA88_4125_1988	TTCAACACCGCGCGCCGTTTTAATATGGAAGTACAGCCACAGTTAGTTCTATTACAGAAA
	Yersinia_pestis_CO92_1992	TTCAACACCGCGCGCCGTTTTAATATGGAAGTACAGCCACAGTTAGTTCTATTACAGAAA
	Yersinia_pestis_D106004_2006	TTCAACACCGCGCGCCGTTTTAATATGGAAGTACAGCCACAGTTAGTTCTATTACAGAAA
	Yersinia_pestis_D182038_1982	TTCAACACCGCGCGCCGTTTTAATATGGAAGTACAGCCACAGTTAGTTCTATTACAGAAA
	Yersinia_pestis_E1979001_1979	TTCAACACCGCGCGCCGTTTTAATATGGAAGTACAGCCACAGTTAGTTCTATTACAGAAA
	Yersinia_pestis_F1991016_1991	TTCAACACCGCGCGCCGTTTTAATATGGAAGTACAGCCACAGTTAGTTCTATTACAGAAA
	Yersinia_pestis_Harbin35_1940	TTCAACACCGCGCGCCGTTTTAATATGGAAGTACAGCCACAGTTAGTTCTATTACAGAAA
	Yersinia_pestis_IP275_1995	TTCAACACCGCGCGCCGTTTTAATATGGAAGTACAGCCACAGTTAGTTCTATTACAGAAA
	Yersinia_pestis_India195_NNNN	TTCAACACCGCGCGCCGTTTTAATATGGAAGTACAGCCACAGTTAGTTCTATTACAGAAA
	Yersinia_pestis_Java_D88_NNNN	TTCAACACCGCGCGCCGTTTTAATATGGAAGTACAGCCACAGTTAGTTCTATTACAGAAA
	Yersinia_pestis_K1973002_1973	TTCAACACCGCGCGCCGTTTTAATATGGAAGTACAGCCACAGTTAGTTCTATTACAGAAA
	Yersinia_pestis_KIM_10_1968	TTCAACACCGCGCGCCGTTTTAATATGGAAGTACAGCCACAGTTAGTTCTATTACAGAAA
	Yersinia_pestis_KIM_D27_1_1968	TTCAACACCGCGCGCCGTTTTAATATGGAAGTACAGCCACAGTTAGTTCTATTACAGAAA
	Yersinia_pestis_KIM_D27_2_1968	TTCAACACCGCGCGCCGTTTTAATATGGAAGTACAGCCACAGTTAGTTCTATTACAGAAA
	Yersinia_pestis_KUMA_D11_NNNN	TTCAACACCGCGCGCCGTTTTAATATGGAAGTACAGCCACAGTTAGTTCTATTACAGAAA
	Yersinia_pestis_Kimberly_D17_NNNN	TTCAACACCGCGCGCCGTTTTAATATGGAAGTACAGCCACAGTTAGTTCTATTACAGAAA
	Yersinia_pestis_MG05_1020_2005	TTCAACACCGCGCGCCGTTTTAATATGGAAGTACAGCCACAGTTAGTTCTATTACAGAAA
	Yersinia_pestis_Microtus_91001_1970	TTCAACACCGCGCGCCGTTTTAATATGGAAGTACAGCCACAGTTAGTTCTATTACAGAAA
	Yersinia_pestis_Nepal516_1967	TTCAACACCGCGCGCCGTTTTAATATGGAAGTACAGCCACAGTTAGTTCTATTACAGAAA
	Yersinia_pestis_PEXU2_1966	TTCAACACCGCGCGCCGTTTTAATATGGAAGTACAGCCACAGTTAGTTCTATTACAGAAA
	Yersinia_pestis_Pestoides_A_1960	TTCAACACCGCGCGCCGTTTTAATATGGAAGTACAGCCACAGTTAGTTCTATTACAGAAA
	Yersinia_pestis_Pestoides_F_NNNN	TTCAACACCGCGCGCCGTTTTAATATGGAAGTACAGCCACAGTTAGTTCTATTACAGAAA
	Yersinia_pestis_TS_D5_NNNN	TTCAACACCGCGCGCCGTTTTAATATGGAAGTACAGCCACAGTTAGTTCTATTACAGAAA
	Yersinia_pestis_UG05_045_2005	TTCAACACCGCGCGCCGTTTTAATATGGAAGTACAGCCACAGTTAGTTCTATTACAGAAA
	Yersinia_pestis_V_6486_NNNN	TTCAACACCGCGCGCCGTTTTAATATGGAAGTACAGCCACAGTTAGTTCTATTACAGAAA
	Yersinia_pestis_Z176003_1976	TTCAACACCGCGCGCCGTTTTAATATGGAAGTACAGCCACAGTTAGTTCTATTACAGAAA
	Yersinia_pseudotuberculosis_IP31758_1966	TTCAACACTGCGCGCCGTTTTAATATGGAAGTACAGCCACAGTTAGTTCTATTACAGAAA
	Yersinia_pestis_FV1_2001	TTCAACACCGCGCGCCGTTTTAATATGGAAGTACAGCCACAGTTAGTTCTATTACAGAAA
	Yersinia_pestis_1866_NNNN	ACCTTGTTATACGTTGAAGGGCTAGGGCGTCAGCTTTATCCTCAGCTTGATCTCTGGACT
	Yersinia_pestis_1901b_1983	ACCTTGTTATACGTTGAAGGGCTAGGGCGTCAGCTTTATCCTCAGCTTGATCTCTGGACT
	Yersinia_pestis_2055_1998	ACCTTGTTATACGTTGAAGGGCTAGGGCGTCAGCTTTATCCTCAGCTTGATCTCTGGACT
	Yersinia_pestis_2106_2001	ACCTTGTTATACGTTGAAGGGCTAGGGCGTCAGCTTTATCCTCAGCTTGATCTCTGGACT
	Yersinia_pestis_2772_1984	ACCTTGTTATACGTTGAAGGGCTAGGGCGTCAGCTTTATCCTCAGCTTGATCTCTGGACT
	Yersinia_pestis_2965_1995	ACCTTGTTATACGTTGAAGGGCTAGGGCGTCAGCTTTATCCTCAGCTTGATCTCTGGACT
	Yersinia_pestis_3357_1999	ACCTTGTTATACGTTGAAGGGCTAGGGCGTCAGCTTTATCCTCAGCTTGATCTCTGGACT
	Yersinia_pestis_4139_1995	ACCTTGTTATACGTTGAAGGGCTAGGGCGTCAGCTTTATCCTCAGCTTGATCTCTGGACT
	Yersinia_pestis_4412_1991	ACCTTGTTATACGTTGAAGGGCTAGGGCGTCAGCTTTATCCTCAGCTTGATCTCTGGACT
	Yersinia_pestis_4954_1987	ACCTTGTTATACGTTGAAGGGCTAGGGCGTCAGCTTTATCCTCAGCTTGATCTCTGGACT
	Yersinia_pestis_8607116_NNNN	ACCTTGTTATACGTTGAAGGGCTAGGGCGTCAGCTTTATCCTCAGCTTGATCTCTGGACT
	Yersinia_pestis_A1122_1939	ACCTTGTTATACGTTGAAGGGCTAGGGCGTCAGCTTTATCCTCAGCTTGATCTCTGGACT
	Yersinia_pestis_AS_200900596_2009	ACCTTGTTATACGTTGAAGGGCTAGGGCGTCAGCTTTATCCTCAGCTTGATCTCTGGACT
	Yersinia_pestis_AS_200901509_2009	ACCTTGTTATACGTTGAAGGGCTAGGGCGTCAGCTTTATCCTCAGCTTGATCTCTGGACT
	Yersinia_pestis_AS_2509_2004	ACCTTGTTATACGTTGAAGGGCTAGGGCGTCAGCTTTATCCTCAGCTTGATCTCTGGACT
	Yersinia_pestis_Angola_NNNN	ACCTTGTTATACGTTGAAGGGCTAGGGCGTCAGCTTTATCCTCAGCTTGATCTCTGGACT
	Yersinia_pestis_Antiqua_1965	ACCTTGTTATACGTTGAAGGGCTAGGGCGTCAGCTTTATCCTCAGCTTGATCTCTGGACT
	Yersinia_pestis_B42003004_2003	ACCTTGTTATACGTTGAAGGGCTAGGGCGTCAGCTTTATCCTCAGCTTGATCTCTGGACT
	Yersinia_pestis_CA88_4125_1988	ACCTTGTTATACGTTGAAGGGCTAGGGCGTCAGCTTTATCCTCAGCTTGATCTCTGGACT
	Yersinia_pestis_CO92_1992	ACCTTGTTATACGTTGAAGGGCTAGGGCGTCAGCTTTATCCTCAGCTTGATCTCTGGACT
	Yersinia_pestis_D106004_2006	ACCTTGTTATACGTTGAAGGGCTAGGGCGTCAGCTTTATCCTCAGCTTGATCTCTGGACT
	Yersinia_pestis_D182038_1982	ACCTTGTTATACGTTGAAGGGCTAGGGCGTCAGCTTTATCCTCAGCTTGATCTCTGGACT
	Yersinia_pestis_E1979001_1979	ACCTTGTTATACGTTGAAGGGCTAGGGCGTCAGCTTTATCCTCAGCTTGATCTCTGGACT
	Yersinia_pestis_F1991016_1991	ACCTTGTTATACGTTGAAGGGCTAGGGCGTCAGCTTTATCCTCAGCTTGATCTCTGGACT
	Yersinia_pestis_Harbin35_1940	ACCTTGTTATACGTTGAAGGGCTAGGGCGTCAGCTTTATCCTCAGCTTGATCTCTGGACT
	Yersinia_pestis_IP275_1995	ACCTTGTTATACGTTGAAGGGCTAGGGCGTCAGCTTTATCCTCAGCTTGATCTCTGGACT
	Yersinia_pestis_India195_NNNN	ACCTTGTTATACGTTGAAGGGCTAGGGCGTCAGCTTTATCCTCAGCTTGATCTCTGGACT
	Yersinia_pestis_Java_D88_NNNN	ACCTTGTTATACGTTGAAGGGCTAGGGCGTCAGCTTTATCCTCAGCTTGATCTCTGGACT
	Yersinia_pestis_K1973002_1973	ACCTTGTTATACGTTGAAGGGCTAGGGCGTCAGCTTTATCCTCAGCTTGATCTCTGGACT
	Yersinia_pestis_KIM_10_1968	ACCTTGTTATACGTTGAAGGGCTAGGGCGTCAGCTTTATCCTCAGCTTGATCTCTGGACT
	Yersinia_pestis_KIM_D27_1_1968	ACCTTGTTATACGTTGAAGGGCTAGGGCGTCAGCTTTATCCTCAGCTTGATCTCTGGACT
	Yersinia_pestis_KIM_D27_2_1968	ACCTTGTTATACGTTGAAGGGCTAGGGCGTCAGCTTTATCCTCAGCTTGATCTCTGGACT
	Yersinia_pestis_KUMA_D11_NNNN	ACCTTGTTATACGTTGAAGGGCTAGGGCGTCAGCTTTATCCTCAGCTTGATCTCTGGACT
	Yersinia_pestis_Kimberly_D17_NNNN	ACCTTGTTATACGTTGAAGGGCTAGGGCGTCAGCTTTATCCTCAGCTTGATCTCTGGACT
	Yersinia_pestis_MG05_1020_2005	ACCTTGTTATACGTTGAAGGGCTAGGGCGTCAGCTTTATCCTCAGCTTGATCTCTGGACT
	Yersinia_pestis_Microtus_91001_1970	ACCTTGTTATACGTTGAAGGGCTAGGGCGTCAGCTTTATCCTCAGCTTGATCTCTGGACT
	Yersinia_pestis_Nepal516_1967	ACCTTGTTATACGTTGAAGGGCTAGGGCGTCAGCTTTATCCTCAGCTTGATCTCTGGACT
	Yersinia_pestis_PEXU2_1966	ACCTTGTTATACGTTGAAGGGCTAGGGCGTCAGCTTTATCCTCAGCTTGATCTCTGGACT
	Yersinia_pestis_Pestoides_A_1960	ACCTTGTTATACGTTGAAGGGCTAGGGCGTCAGCTTTATCCTCAGCTTGATCTCTGGACT
	Yersinia_pestis_Pestoides_F_NNNN	ACCTTGTTATACGTTGAAGGGCTAGGGCGTCAGCTTTATCCTCAGCTTGATCTCTGGACT
	Yersinia_pestis_TS_D5_NNNN	ACCTTGTTATACGTTGAAGGGCTAGGGCGTCAGCTTTATCCTCAGCTTGATCTCTGGACT
	Yersinia_pestis_UG05_045_2005	ACCTTGTTATACGTTGAAGGGCTAGGGCGTCAGCTTTATCCTCAGCTTGATCTCTGGACT
	Yersinia_pestis_V_6486_NNNN	ACCTTGTTATACGTTGAAGGGCTAGGGCGTCAGCTTTATCCTCAGCTTGATCTCTGGACT
	Yersinia_pestis_Z176003_1976	ACCTTGTTATACGTTGAAGGGCTAGGGCGTCAGCTTTATCCTCAGCTTGATCTCTGGACT
	Yersinia_pseudotuberculosis_IP31758_1966	ACCTTGTTATACGTTGAAGGGCTAGGGCGTCAGCTTTATCCTCAGCTTGATCTCTGGACT
	Yersinia_pestis_FV1_2001	ACCTTGTTATACGTTGAAGGGCTAGGGCGTCAGCTTTATCCTCAGCTTGATCTCTGGACT
	Yersinia_pestis_1866_NNNN	ACCGCTAAGCCGTTTCTGGAAAGTTGGCTGCGGGACCAGGTCGGTCTACCTGCCGTAATT
	Yersinia_pestis_1901b_1983	ACCGCTAAGCCGTTTCTGGAAAGTTGGCTGCGGGACCAGGTCGGTCTACCTGCCGTAATT
	Yersinia_pestis_2055_1998	ACCGCTAAGCCGTTTCTGGAAAGTTGGCTGCGGGACCAGGTCGGTCTACCTGCCGTAATT
	Yersinia_pestis_2106_2001	ACCGCTAAGCCGTTTCTGGAAAGTTGGCTGCGGGACCAGGTCGGTCTACCTGCCGTAATT
	Yersinia_pestis_2772_1984	ACCGCTAAGCCGTTTCTGGAAAGTTGGCTGCGGGACCAGGTCGGTCTACCTGCCGTAATT
	Yersinia_pestis_2965_1995	ACCGCTAAGCCGTTTCTGGAAAGTTGGCTGCGGGACCAGGTCGGTCTACCTGCCGTAATT
	Yersinia_pestis_3357_1999	ACCGCTAAGCCGTTTCTGGAAAGTTGGCTGCGGGACCAGGTCGGTCTACCTGCCGTAATT
	Yersinia_pestis_4139_1995	ACCGCTAAGCCGTTTCTGGAAAGTTGGCTGCGGGACCAGGTCGGTCTACCTGCCGTAATT
	Yersinia_pestis_4412_1991	ACCGCTAAGCCGTTTCTGGAAAGTTGGCTGCGGGACCAGGTCGGTCTACCTGCCGTAATT
	Yersinia_pestis_4954_1987	ACCGCTAAGCCGTTTCTGGAAAGTTGGCTGCGGGACCAGGTCGGTCTACCTGCCGTAATT
	Yersinia_pestis_8607116_NNNN	ACCGCTAAGCCGTTTCTGGAAAGTTGGCTGCGGGACCAGGTCGGTCTACCTGCCGTAATT
	Yersinia_pestis_A1122_1939	ACCGCTAAGCCGTTTCTGGAAAGTTGGCTGCGGGACCAGGTCGGTCTACCTGCCGTAATT
	Yersinia_pestis_AS_200900596_2009	ACCGCTAAGCCGTTTCTGGAAAGTTGGCTGCGGGACCAGGTCGGTCTACCTGCCGTAATT
	Yersinia_pestis_AS_200901509_2009	ACCGCTAAGCCGTTTCTGGAAAGTTGGCTGCGGGACCAGGTCGGTCTACCTGCCGTAATT
	Yersinia_pestis_AS_2509_2004	ACCGCTAAGCCGTTTCTGGAAAGTTGGCTGCGGGACCAGGTCGGTCTACCTGCCGTAATT
	Yersinia_pestis_Angola_NNNN	ACCGCTAAGCCGTTTCTGGAAAGTTGGCTGCGGGACCAGGTCGGTCTACCTGCCGTAATT
	Yersinia_pestis_Antiqua_1965	ACCGCTAAGCCGTTTCTGGAAAGTTGGCTGCGGGACCAGGTCGGTCTACCTGCCGTAATT
	Yersinia_pestis_B42003004_2003	ACCGCTAAGCCGTTTCTGGAAAGTTGGCTGCGGGACCAGGTCGGTCTACCTGCCGTAATT
	Yersinia_pestis_CA88_4125_1988	ACCGCTAAGCCGTTTCTGGAAAGTTGGCTGCGGGACCAGGTCGGTCTACCTGCCGTAATT
	Yersinia_pestis_CO92_1992	ACCGCTAAGCCGTTTCTGGAAAGTTGGCTGCGGGACCAGGTCGGTCTACCTGCCGTAATT
	Yersinia_pestis_D106004_2006	ACCGCTAAGCCGTTTCTGGAAAGTTGGCTGCGGGACCAGGTCGGTCTACCTGCCGTAATT
	Yersinia_pestis_D182038_1982	ACCGCTAAGCCGTTTCTGGAAAGTTGGCTGCGGGACCAGGTCGGTCTACCTGCCGTAATT
	Yersinia_pestis_E1979001_1979	ACCGCTAAGCCGTTTCTGGAAAGTTGGCTGCGGGACCAGGTCGGTCTACCTGCCGTAATT
	Yersinia_pestis_F1991016_1991	ACCGCTAAGCCGTTTCTGGAAAGTTGGCTGCGGGACCAGGTCGGTCTACCTGCCGTAATT
	Yersinia_pestis_Harbin35_1940	ACCGCTAAGCCGTTTCTGGAAAGTTGGCTGCGGGACCAGGTCGGTCTACCTGCCGTAATT
	Yersinia_pestis_IP275_1995	ACCGCTAAGCCGTTTCTGGAAAGTTGGCTGCGGGACCAGGTCGGTCTACCTGCCGTAATT
	Yersinia_pestis_India195_NNNN	ACCGCTAAGCCGTTTCTGGAAAGTTGGCTGCGGGACCAGGTCGGTCTACCTGCCGTAATT
	Yersinia_pestis_Java_D88_NNNN	ACCGCTAAGCCGTTTCTGGAAAGTTGGCTGCGGGACCAGGTCGGTCTACCTGCCGTAATT
	Yersinia_pestis_K1973002_1973	ACCGCTAAGCCGTTTCTGGAAAGTTGGCTGCGGGACCAGGTCGGTCTACCTGCCGTAATT
	Yersinia_pestis_KIM_10_1968	ACCGCTAAGCCGTTTCTGGAAAGTTGGCTGCGGGACCAGGTCGGTCTACCTGCCGTAATT
	Yersinia_pestis_KIM_D27_1_1968	ACCGCTAAGCCGTTTCTGGAAAGTTGGCTGCGGGACCAGGTCGGTCTACCTGCCGTAATT
	Yersinia_pestis_KIM_D27_2_1968	ACCGCTAAGCCGTTTCTGGAAAGTTGGCTGCGGGACCAGGTCGGTCTACCTGCCGTAATT
	Yersinia_pestis_KUMA_D11_NNNN	ACCGCTAAGCCGTTTCTGGAAAGTTGGCTGCGGGACCAGGTCGGTCTACCTGCCGTAATT
	Yersinia_pestis_Kimberly_D17_NNNN	ACCGCTAAGCCGTTTCTGGAAAGTTGGCTGCGGGACCAGGTCGGTCTACCTGCCGTAATT
	Yersinia_pestis_MG05_1020_2005	ACCGCTAAGCCGTTTCTGGAAAGTTGGCTGCGGGACCAGGTCGGTCTACCTGCCGTAATT
	Yersinia_pestis_Microtus_91001_1970	ACCGCTAAGCCGTTTCTGGAAAGTTGGCTGCGGGACCAGGTCGGTCTACCTGCCGTAATT
	Yersinia_pestis_Nepal516_1967	ACCGCTAAGCCGTTTCTGGAAAGTTGGCTGCGGGACCAGGTCGGTCTACCTGCCGTAATT
	Yersinia_pestis_PEXU2_1966	ACCGCTAAGCCGTTTCTGGAAAGTTGGCTGCGGGACCAGGTCGGTCTACCTGCCGTAATT
	Yersinia_pestis_Pestoides_A_1960	ACCGCTAAGCCGTTTCTGGAAAGTTGGCTGCGGGACCAGGTCGGTCTACCTGCCGTAATT
	Yersinia_pestis_Pestoides_F_NNNN	ACCGCTAAGCCGTTTCTGGAAAGTTGGCTGCGGGACCAGGTCGGTCTACCTGCCGTAATT
	Yersinia_pestis_TS_D5_NNNN	ACCGCTAAGCCGTTTCTGGAAAGTTGGCTGCGGGACCAGGTCGGTCTACCTGCCGTAATT
	Yersinia_pestis_UG05_045_2005	ACCGCTAAGCCGTTTCTGGAAAGTTGGCTGCGGGACCAGGTCGGTCTACCTGCCGTAATT
	Yersinia_pestis_V_6486_NNNN	ACCGCTAAGCCGTTTCTGGAAAGTTGGCTGCGGGACCAGGTCGGTCTACCTGCCGTAATT
	Yersinia_pestis_Z176003_1976	ACCGCTAAGCCGTTTCTGGAAAGTTGGCTGCGGGACCAGGTCGGTCTACCTGCCGTAATT
	Yersinia_pseudotuberculosis_IP31758_1966	ACCGCTAAGCCGTTTCTGGAAAGTTGGCTGCGGGACCAGGTCGGTCTACCTGCCGTAATT
	Yersinia_pestis_FV1_2001	ACCGCTAAGCCGTTTCTGGAAAGTTGGCTGCGGGACCAGGTCGGTCTACCTGCCGTAATT
	Yersinia_pestis_1866_NNNN	CGTGCATTAAAAGAGAAAGCCCCTTTCTGGGCTGAAAAATTCCCTGAGCTACCAGAACTG
	Yersinia_pestis_1901b_1983	CGTGCATTAAAAGAGAAAGCCCCTTTCTGGGCTGAAAAATTCCCTGAGCTACCAGAACTG
	Yersinia_pestis_2055_1998	CGTGCATTAAAAGAGAAAGCCCCTTTCTGGGCTGAAAAATTCCCTGAGCTACCAGAACTG
	Yersinia_pestis_2106_2001	CGTGCATTAAAAGAGAAAGCCCCTTTCTGGGCTGAAAAATTCCCTGAGCTACCAGAACTG
	Yersinia_pestis_2772_1984	CGTGCATTAAAAGAGAAAGCCCCTTTCTGGGCTGAAAAATTCCCTGAGCTACCAGAACTG
	Yersinia_pestis_2965_1995	CGTGCATTAAAAGAGAAAGCCCCTTTCTGGGCTGAAAAATTCCCTGAGCTACCAGAACTG
	Yersinia_pestis_3357_1999	CGTGCATTAAAAGAGAAAGCCCCTTTCTGGGCTGAAAAATTCCCTGAGCTACCAGAACTG
	Yersinia_pestis_4139_1995	CGTGCATTAAAAGAGAAAGCCCCTTTCTGGGCTGAAAAATTCCCTGAGCTACCAGAACTG
	Yersinia_pestis_4412_1991	CGTGCATTAAAAGAGAAAGCCCCTTTCTGGGCTGAAAAATTCCCTGAGCTACCAGAACTG
	Yersinia_pestis_4954_1987	CGTGCATTAAAAGAGAAAGCCCCTTTCTGGGCTGAAAAATTCCCTGAGCTACCAGAACTG
	Yersinia_pestis_8607116_NNNN	CGTGCATTAAAAGAGAAAGCCCCTTTCTGGGCTGAAAAATTCCCTGAGCTACCAGAACTG
	Yersinia_pestis_A1122_1939	CGTGCATTAAAAGAGAAAGCCCCTTTCTGGGCTGAAAAATTCCCTGAGCTACCAGAACTG
	Yersinia_pestis_AS_200900596_2009	CGTGCATTAAAAGAGAAAGCCCCTTTCTGGGCTGAAAAATTCCCTGAGCTACCAGAACTG
	Yersinia_pestis_AS_200901509_2009	CGTGCATTAAAAGAGAAAGCCCCTTTCTGGGCTGAAAAATTCCCTGAGCTACCAGAACTG
	Yersinia_pestis_AS_2509_2004	CGTGCATTAAAAGAGAAAGCCCCTTTCTGGGCTGAAAAATTCCCTGAGCTACCAGAACTG
	Yersinia_pestis_Angola_NNNN	CGTGCATTAAAAGAGAAAGCCCCTTTCTGGGCTGAAAAATTCCCTGAGCTACCAGAACTG
	Yersinia_pestis_Antiqua_1965	CGTGCATTAAAAGAGAAAGCCCCTTTCTGGGCTGAAAAATTCCCTGAGCTACCAGAACTG
	Yersinia_pestis_B42003004_2003	CGTGCATTAAAAGAGAAAGCCCCTTTCTGGGCTGAAAAATTCCCTGAGCTACCAGAACTG
	Yersinia_pestis_CA88_4125_1988	CGTGCATTAAAAGAGAAAGCCCCTTTCTGGGCTGAAAAATTCCCTGAGCTACCAGAACTG
	Yersinia_pestis_CO92_1992	CGTGCATTAAAAGAGAAAGCCCCTTTCTGGGCTGAAAAATTCCCTGAGCTACCAGAACTG
	Yersinia_pestis_D106004_2006	CGTGCATTAAAAGAGAAAGCCCCTTTCTGGGCTGAAAAATTCCCTGAGCTACCAGAACTG
	Yersinia_pestis_D182038_1982	CGTGCATTAAAAGAGAAAGCCCCTTTCTGGGCTGAAAAATTCCCTGAGCTACCAGAACTG
	Yersinia_pestis_E1979001_1979	CGTGCATTAAAAGAGAAAGCCCCTTTCTGGGCTGAAAAATTCCCTGAGCTACCAGAACTG
	Yersinia_pestis_F1991016_1991	CGTGCATTAAAAGAGAAAGCCCCTTTCTGGGCTGAAAAATTCCCTGAGCTACCAGAACTG
	Yersinia_pestis_Harbin35_1940	CGTGCATTAAAAGAGAAAGCCCCTTTCTGGGCTGAAAAATTCCCTGAGCTACCAGAACTG
	Yersinia_pestis_IP275_1995	CGTGCATTAAAAGAGAAAGCCCCTTTCTGGGCTGAAAAATTCCCTGAGCTACCAGAACTG
	Yersinia_pestis_India195_NNNN	CGTGCATTAAAAGAGAAAGCCCCTTTCTGGGCTGAAAAATTCCCTGAGCTACCAGAACTG
	Yersinia_pestis_Java_D88_NNNN	CGTGCATTAAAAGAGAAAGCCCCTTTCTGGGCTGAAAAATTCCCTGAGCTACCAGAACTG
	Yersinia_pestis_K1973002_1973	CGTGCATTAAAAGAGAAAGCCCCTTTCTGGGCTGAAAAATTCCCTGAGCTACCAGAACTG
	Yersinia_pestis_KIM_10_1968	CGTGCATTAAAAGAGAAAGCCCCTTTCTGGGCTGAAAAATTCCCTGAGCTACCAGAACTG
	Yersinia_pestis_KIM_D27_1_1968	CGTGCATTAAAAGAGAAAGCCCCTTTCTGGGCTGAAAAATTCCCTGAGCTACCAGAACTG
	Yersinia_pestis_KIM_D27_2_1968	CGTGCATTAAAAGAGAAAGCCCCTTTCTGGGCTGAAAAATTCCCTGAGCTACCAGAACTG
	Yersinia_pestis_KUMA_D11_NNNN	CGTGCATTAAAAGAGAAAGCCCCTTTCTGGGCTGAAAAATTCCCTGAGCTACCAGAACTG
	Yersinia_pestis_Kimberly_D17_NNNN	CGTGCATTAAAAGAGAAAGCCCCTTTCTGGGCTGAAAAATTCCCTGAGCTACCAGAACTG
	Yersinia_pestis_MG05_1020_2005	CGTGCATTAAAAGAGAAAGCCCCTTTCTGGGCTGAAAAATTCCCTGAGCTACCAGAACTG
	Yersinia_pestis_Microtus_91001_1970	CGTGCATTAAAAGAGAAAGCCCCTTTCTGGGCTGAAAAATTCCCTGAGCTACCAGAACTG
	Yersinia_pestis_Nepal516_1967	CGTGCATTAAAAGAGAAAGCCCCTTTCTGGGCTGAAAAATTCCCTGAGCTACCAGAACTG
	Yersinia_pestis_PEXU2_1966	CGTGCATTAAAAGAGAAAGCCCCTTTCTGGGCTGAAAAATTCCCTGAGCTACCAGAACTG
	Yersinia_pestis_Pestoides_A_1960	CGTGCATTAAAAGAGAAAGCCCCTTTCTGGGCTGAAAAATTCCCTGAGCTACCAGAACTG
	Yersinia_pestis_Pestoides_F_NNNN	CGTGCATTAAAAGAGAAAGCCCCTTTCTGGGCTGAAAAATTCCCTGAGCTACCAGAACTG
	Yersinia_pestis_TS_D5_NNNN	CGTGCATTAAAAGAGAAAGCCCCTTTCTGGGCTGAAAAATTCCCTGAGCTACCAGAACTG
	Yersinia_pestis_UG05_045_2005	CGTGCATTAAAAGAGAAAGCCCCTTTCTGGGCTGAAAAATTCCCTGAGCTACCAGAACTG
	Yersinia_pestis_V_6486_NNNN	CGTGCATTAAAAGAGAAAGCCCCTTTCTGGGCTGAAAAATTCCCTGAGCTACCAGAACTG
	Yersinia_pestis_Z176003_1976	CGTGCATTAAAAGAGAAAGCCCCTTTCTGGGCTGAAAAATTCCCTGAGCTACCAGAACTG
	Yersinia_pseudotuberculosis_IP31758_1966	CGTGCATTAAAAGAGAAAGCCCCTTTCTGGGCTGAAAAATTCCCTGAGCTACCAGAACTG
	Yersinia_pestis_FV1_2001	CGTGCATTAAAAGAGAAAGCCCCTTTCTGGGCTGAAAAATTCCCTGAGCTACCAGAACTG
	Yersinia_pestis_1866_NNNN	GTTTACGACAGCTTACAGCAGCATAAATTATTACAACAAAGTGTGGCTTCGCGATTGCCC
	Yersinia_pestis_1901b_1983	GTTTACGACAGCTTACAGCAGCATAAATTATTACAACAAAGTGTGGCTTCGCGATTGCCC
	Yersinia_pestis_2055_1998	GTTTACGACAGCTTACAGCAGCATAAATTATTACAACAAAGTGTGGCTTCGCGATTGCCC
	Yersinia_pestis_2106_2001	GTTTACGACAGCTTACAGCAGCATAAATTATTACAACAAAGTGTGGCTTCGCGATTGCCC
	Yersinia_pestis_2772_1984	GTTTACGACAGCTTACAGCAGCATAAATTATTACAACAAAGTGTGGCTTCGCGATTGCCC
	Yersinia_pestis_2965_1995	GTTTACGACAGCTTACAGCAGCATAAATTATTACAACAAAGTGTGGCTTCGCGATTGCCC
	Yersinia_pestis_3357_1999	GTTTACGACAGCTTACAGCAGCATAAATTATTACAACAAAGTGTGGCTTCGCGATTGCCC
	Yersinia_pestis_4139_1995	GTTTACGACAGCTTACAGCAGCATAAATTATTACAACAAAGTGTGGCTTCGCGATTGCCC
	Yersinia_pestis_4412_1991	GTTTACGACAGCTTACAGCAGCATAAATTATTACAACAAAGTGTGGCTTCGCGATTGCCC
	Yersinia_pestis_4954_1987	GTTTACGACAGCTTACAGCAGCATAAATTATTACAACAAAGTGTGGCTTCGCGATTGCCC
	Yersinia_pestis_8607116_NNNN	GTTTACGACAGCTTACAGCAGCATAAATTATTACAACAAAGTGTGGCTTCGCGATTGCCC
	Yersinia_pestis_A1122_1939	GTTTACGACAGCTTACAGCAGCATAAATTATTACAACAAAGTGTGGCTTCGCGATTGCCC
	Yersinia_pestis_AS_200900596_2009	GTTTACGACAGCTTACAGCAGCATAAATTATTACAACAAAGTGTGGCTTCGCGATTGCCC
	Yersinia_pestis_AS_200901509_2009	GTTTACGACAGCTTACAGCAGCATAAATTATTACAACAAAGTGTGGCTTCGCGATTGCCC
	Yersinia_pestis_AS_2509_2004	GTTTACGACAGCTTACAGCAGCATAAATTATTACAACAAAGTGTGGCTTCGCGATTGCCC
	Yersinia_pestis_Angola_NNNN	GTTTACGACAGCTTACAGCAGCATAAATTATTACAACAAAGTGTGGCTTCGCGATTGCCC
	Yersinia_pestis_Antiqua_1965	GTTTACGACAGCTTACAGCAGCATAAATTATTACAACAAAGTGTGGCTTCGCGATTGCCC
	Yersinia_pestis_B42003004_2003	GTTTACGACAGCTTACAGCAGCATAAATTATTACAACAAAGTGTGGCTTCGCGATTGCCC
	Yersinia_pestis_CA88_4125_1988	GTTTACGACAGCTTACAGCAGCATAAATTATTACAACAAAGTGTGGCTTCGCGATTGCCC
	Yersinia_pestis_CO92_1992	GTTTACGACAGCTTACAGCAGCATAAATTATTACAACAAAGTGTGGCTTCGCGATTGCCC
	Yersinia_pestis_D106004_2006	GTTTACGACAGCTTACAGCAGCATAAATTATTACAACAAAGTGTGGCTTCGCGATTGCCC
	Yersinia_pestis_D182038_1982	GTTTACGACAGCTTACAGCAGCATAAATTATTACAACAAAGTGTGGCTTCGCGATTGCCC
	Yersinia_pestis_E1979001_1979	GTTTACGACAGCTTACAGCAGCATAAATTATTACAACAAAGTGTGGCTTCGCGATTGCCC
	Yersinia_pestis_F1991016_1991	GTTTACGACAGCTTACAGCAGCATAAATTATTACAACAAAGTGTGGCTTCGCGATTGCCC
	Yersinia_pestis_Harbin35_1940	GTTTACGACAGCTTACAGCAGCATAAATTATTACAACAAAGTGTGGCTTCGCGATTGCCC
	Yersinia_pestis_IP275_1995	GTTTACGACAGCTTACAGCAGCATAAATTATTACAACAAAGTGTGGCTTCGCGATTGCCC
	Yersinia_pestis_India195_NNNN	GTTTACGACAGCTTACAGCAGCATAAATTATTACAACAAAGTGTGGCTTCGCGATTGCCC
	Yersinia_pestis_Java_D88_NNNN	GTTTACGACAGCTTACAGCAGCATAAATTATTACAACAAAGTGTGGCTTCGCGATTGCCC
	Yersinia_pestis_K1973002_1973	GTTTACGACAGCTTACAGCAGCATAAATTATTACAACAAAGTGTGGCTTCGCGATTGCCC
	Yersinia_pestis_KIM_10_1968	GTTTACGACAGCTTACAGCAGCATAAATTATTACAACAAAGTGTGGCTTCGCGATTGCCC
	Yersinia_pestis_KIM_D27_1_1968	GTTTACGACAGCTTACAGCAGCATAAATTATTACAACAAAGTGTGGCTTCGCGATTGCCC
	Yersinia_pestis_KIM_D27_2_1968	GTTTACGACAGCTTACAGCAGCATAAATTATTACAACAAAGTGTGGCTTCGCGATTGCCC
	Yersinia_pestis_KUMA_D11_NNNN	GTTTACGACAGCTTACAGCAGCATAAATTATTACAACAAAGTGTGGCTTCGCGATTGCCC
	Yersinia_pestis_Kimberly_D17_NNNN	GTTTACGACAGCTTACAGCAGCATAAATTATTACAACAAAGTGTGGCTTCGCGATTGCCC
	Yersinia_pestis_MG05_1020_2005	GTTTACGACAGCTTACAGCAGCATAAATTATTACAACAAAGTGTGGCTTCGCGATTGCCC
	Yersinia_pestis_Microtus_91001_1970	GTTTACGACAGCTTACAGCAGCATAAATTATTACAACAAAGTGTGGCTTCGCGATTGCCC
	Yersinia_pestis_Nepal516_1967	GTTTACGACAGCTTACAGCAGCATAAATTATTACAACAAAGTGTGGCTTCGCGATTGCCC
	Yersinia_pestis_PEXU2_1966	GTTTACGACAGCTTACAGCAGCATAAATTATTACAACAAAGTGTGGCTTCGCGATTGCCC
	Yersinia_pestis_Pestoides_A_1960	GTTTACGACAGCTTACAGCAGCATAAATTATTACAACAAAGTGTGGCTTCGCGATTGCCC
	Yersinia_pestis_Pestoides_F_NNNN	GTTTACGACAGCTTACAGCAGCATAAATTATTACAACAAAGTGTGGCTTCGCGATTGCCC
	Yersinia_pestis_TS_D5_NNNN	GTTTACGACAGCTTACAGCAGCATAAATTATTACAACAAAGTGTGGCTTCGCGATTGCCC
	Yersinia_pestis_UG05_045_2005	GTTTACGACAGCTTACAGCAGCATAAATTATTACAACAAAGTGTGGCTTCGCGATTGCCC
	Yersinia_pestis_V_6486_NNNN	GTTTACGACAGCTTACAGCAGCATAAATTATTACAACAAAGTGTGGCTTCGCGATTGCCC
	Yersinia_pestis_Z176003_1976	GTTTACGACAGCTTACAGCAGCATAAATTATTACAACAAAGTGTGGCTTCGCGATTGCCC
	Yersinia_pseudotuberculosis_IP31758_1966	GTTTACGACAGCTTACAGCAGCATAAATTATTACAACAAAGTGTGGCTTCGCGATTGCCC
	Yersinia_pestis_FV1_2001	GTTTACGACAGCTTACAGCAGCATAAATTATTACAACAAAGTGTG---------------
	Yersinia_pestis_1866_NNNN	AAGCATTGGCTGCAAGAGGATCTAACGTCACGCTAATCGCTGGCCCCGTGAATTTATCGA
	Yersinia_pestis_1901b_1983	AAGCATTGGCTGCAAGAGGATCTAACGTCACGCTAATCGCTGGCCCCGTGAATTTATCGA
	Yersinia_pestis_2055_1998	AAGCATTGGCTGCAAGAGGATCTAACGTCACGCTAATCGCTGGCCCCGTGAATTTATCGA
	Yersinia_pestis_2106_2001	AAGCATTGGCTGCAAGAGGATCTAACGTCACGCTAATCGCTGGCCCCGTGAATTTATCGA
	Yersinia_pestis_2772_1984	AAGCATTGGCTGCAAGAGGATCTAACGTCACGCTAATCGCTGGCCCCGTGAATTTATCGA
	Yersinia_pestis_2965_1995	AAGCATTGGCTGCAAGAGGATCTAACGTCACGCTAATCGCTGGCCCCGTGAATTTATCGA
	Yersinia_pestis_3357_1999	AAGCATTGGCTGCAAGAGGATCTAACGTCACGCTAATCGCTGGCCCCGTGAATTTATCGA
	Yersinia_pestis_4139_1995	AAGCATTGGCTGCAAGAGGATCTAACGTCACGCTAATCGCTGGCCCCGTGAATTTATCGA
	Yersinia_pestis_4412_1991	AAGCATTGGCTGCAAGAGGATCTAACGTCACGCTAATCGCTGGCCCCGTGAATTTATCGA
	Yersinia_pestis_4954_1987	AAGCATTGGCTGCAAGAGGATCTAACGTCACGCTAATCGCTGGCCCCGTGAATTTATCGA
	Yersinia_pestis_8607116_NNNN	AAGCATTGGCTGCAAGAGGATCTAACGTCACGCTAATCGCTGGCCCCGTGAATTTATCGA
	Yersinia_pestis_A1122_1939	AAGCATTGGCTGCAAGAGGATCTAACGTCACGCTAATCGCTGGCCCCGTGAATTTATCGA
	Yersinia_pestis_AS_200900596_2009	AAGCATTGGCTGCAAGAGGATCTAACGTCACGCTAATCGCTGGCCCCGTGAATTTATCGA
	Yersinia_pestis_AS_200901509_2009	AAGCATTGGCTGCAAGAGGATCTAACGTCACGCTAATCGCTGGCCCCGTGAATTTATCGA
	Yersinia_pestis_AS_2509_2004	AAGCATTGGCTGCAAGAGGATCTAACGTCACGCTAATCGCTGGCCCCGTGAATTTATCGA
	Yersinia_pestis_Angola_NNNN	AAGCATTGGCTGCAAGAGGATCTAACGTCACGCTAATCGCTGGCCCCGTGAATTTATCGA
	Yersinia_pestis_Antiqua_1965	AAGCATTGGCTGCAAGAGGATCTAACGTCACGCTAATCGCTGGCCCCGTGAATTTATCGA
	Yersinia_pestis_B42003004_2003	AAGCATTGGCTGCAAGAGGATCTAACGTCACGCTAATCGCTGGCCCCGTGAATTTATCGA
	Yersinia_pestis_CA88_4125_1988	AAGCATTGGCTGCAAGAGGATCTAACGTCACGCTAATCGCTGGCCCCGTGAATTTATCGA
	Yersinia_pestis_CO92_1992	AAGCATTGGCTGCAAGAGGATCTAACGTCACGCTAATCGCTGGCCCCGTGAATTTATCGA
	Yersinia_pestis_D106004_2006	AAGCATTGGCTGCAAGAGGATCTAACGTCACGCTAATCGCTGGCCCCGTGAATTTATCGA
	Yersinia_pestis_D182038_1982	AAGCATTGGCTGCAAGAGGATCTAACGTCACGCTAATCGCTGGCCCCGTGAATTTATCGA
	Yersinia_pestis_E1979001_1979	AAGCATTGGCTGCAAGAGGATCTAACGTCACGCTAATCGCTGGCCCCGTGAATTTATCGA
	Yersinia_pestis_F1991016_1991	AAGCATTGGCTGCAAGAGGATCTAACGTCACGCTAATCGCTGGCCCCGTGAATTTATCGA
	Yersinia_pestis_Harbin35_1940	AAGCATTGGCTGCAAGAGGATCTAACGTCACGCTAATCGCTGGCCCCGTGAATTTATCGA
	Yersinia_pestis_IP275_1995	AAGCATTGGCTGCAAGAGGATCTAACGTCACGCTAATCGCTGGCCCCGTGAATTTATCGA
	Yersinia_pestis_India195_NNNN	AAGCATTGGCTGCAAGAGGATCTAACGTCACGCTAATCGCTGGCCCCGTGAATTTATCGA
	Yersinia_pestis_Java_D88_NNNN	AAGCATTGGCTGCAAGAGGATCTAACGTCACGCTAATCGCTGGCCCCGTGAATTTATCGA
	Yersinia_pestis_K1973002_1973	AAGCATTGGCTGCAAGAGGATCTAACGTCACGCTAATCGCTGGCCCCGTGAATTTATCGA
	Yersinia_pestis_KIM_10_1968	AAGCATTGGCTGCAAGAGGATCTAACGTCACGCTAATCGCTGGCCCCGTGAATTTATCGA
	Yersinia_pestis_KIM_D27_1_1968	AAGCATTGGCTGCAAGAGGATCTAACGTCACGCTAATCGCTGGCCCCGTGAATTTATCGA
	Yersinia_pestis_KIM_D27_2_1968	AAGCATTGGCTGCAAGAGGATCTAACGTCACGCTAATCGCTGGCCCCGTGAATTTATCGA
	Yersinia_pestis_KUMA_D11_NNNN	AAGCATTGGCTGCAAGAGGATCTAACGTCACGCTAATCGCTGGCCCCGTGAATTTATCGA
	Yersinia_pestis_Kimberly_D17_NNNN	AAGCATTGGCTGCAAGAGGATCTAACGTCACGCTAATCGCTGGCCCCGTGAATTTATCGA
	Yersinia_pestis_MG05_1020_2005	AAGCATTGGCTGCAAGAGGATCTAACGTCACGCTAATCGCTGGCCCCGTGAATTTATCGA
	Yersinia_pestis_Microtus_91001_1970	AAGCATTGGCTGCAAGAGGATCTAACGTCACGCTAATCGCTGGCCCCGTGAATTTATCGA
	Yersinia_pestis_Nepal516_1967	AAGCATTGGCTGCAAGAGGATCTAACGTCACGCTAATCGCTGGCCCCGTGAATTTATCGA
	Yersinia_pestis_PEXU2_1966	AAGCATTGGCTGCAAGAGGATCTAACGTCACGCTAATCGCTGGCCCCGTGAATTTATCGA
	Yersinia_pestis_Pestoides_A_1960	AAGCATTGGCTGCAAGAGGATCTAACGTCACGCTAATCGCTGGCCCCGTGAATTTATCGA
	Yersinia_pestis_Pestoides_F_NNNN	AAGCATTGGCTGCAAGAGGATCTAACGTCACGCTAATCGCTGGCCCCGTGAATTTATCGA
	Yersinia_pestis_TS_D5_NNNN	AAGCATTGGCTGCAAGAGGATCTAACGTCACGCTAATCGCTGGCCCCGTGAATTTATCGA
	Yersinia_pestis_UG05_045_2005	AAGCATTGGCTGCAAGAGGATCTAACGTCACGCTAATCGCTGGCCCCGTGAATTTATCGA
	Yersinia_pestis_V_6486_NNNN	AAGCATTGGCTGCAAGAGGATCTAACGTCACGCTAATCGCTGGCCCCGTGAATTTATCGA
	Yersinia_pestis_Z176003_1976	AAGCATTGGCTGCAAGAGGATCTAACGTCACGCTAATCGCTGGCCCCGTGAATTTATCGA
	Yersinia_pseudotuberculosis_IP31758_1966	AAGCATTGGCTGCAAGAGGATCTAACGTCACGCTAATCGCTGGCCCCGTGAATTTATCGA
	Yersinia_pestis_FV1_2001	------------------------------------------------------------
	Yersinia_pestis_1866_NNNN	CACCTGAAGGTGTAAAACGTATTGATGT-GATTACAGCTCTTGAGATGCAGCAGGCTGTT
	Yersinia_pestis_1901b_1983	CACCTGAAGGTGTAAAACGTATTGATGT-GATTACAGCTCTTGAGATGCAGCAGGCTGTT
	Yersinia_pestis_2055_1998	CACCTGAAGGTGTAAAACGTATTGATGT-GATTACAGCTCTTGAGATGCAGCAGGCTGTT
	Yersinia_pestis_2106_2001	CACCTGAAGGTGTAAAACGTATTGATGT-GATTACAGCTCTTGAGATGCAGCAGGCTGTT
	Yersinia_pestis_2772_1984	CACCTGAAGGTGTAAAACGTATTGATGT-GATTACAGCTCTTGAGATGCAGCAGGCTGTT
	Yersinia_pestis_2965_1995	CACCTGAAGGTGTAAAACGTATTGATGT-GATTACAGCTCTTGAGATGCAGCAGGCTGTT
	Yersinia_pestis_3357_1999	CACCTGAAGGTGTAAAACGTATTGATGT-GATTACAGCTCTTGAGATGCAGCAGGCTGTT
	Yersinia_pestis_4139_1995	CACCTGAAGGTGTAAAACGTATTGATGT-GATTACAGCTCTTGAGATGCAGCAGGCTGTT
	Yersinia_pestis_4412_1991	CACCTGAAGGTGTAAAACGTATTGATGT-GATTACAGCTCTTGAGATGCAGCAGGCTGTT
	Yersinia_pestis_4954_1987	CACCTGAAGGTGTAAAACGTATTGATGT-GATTACAGCTCTTGAGATGCAGCAGGCTGTT
	Yersinia_pestis_8607116_NNNN	CACCTGAAGGTGTAAAACGTATTGATGT-GATTACAGCTCTTGAGATGCAGCAGGCTGTT
	Yersinia_pestis_A1122_1939	CACCTGAAGGTGTAAAACGTATTGATGT-GATTACAGCTCTTGAGATGCAGCAGGCTGTT
	Yersinia_pestis_AS_200900596_2009	CACCTGAAGGTGTAAAACGTATTGATGT-GATTACAGCTCTTGAGATGCAGCAGGCTGTT
	Yersinia_pestis_AS_200901509_2009	CACCTGAAGGTGTAAAACGTATTGATGT-GATTACAGCTCTTGAGATGCAGCAGGCTGTT
	Yersinia_pestis_AS_2509_2004	CACCTGAAGGTGTAAAACGTATTGATGT-GATTACAGCTCTTGAGATGCAGCAGGCTGTT
	Yersinia_pestis_Angola_NNNN	CACCTGAAGGTGTAAAACGTATTGATGT-GATTACAGCTCTTGAGATGCAGCAGGCTGTT
	Yersinia_pestis_Antiqua_1965	CACCTGAAGGTGTAAAACGTATTGATGT-GATTACAGCTCTTGAGATGCAGCAGGCTGTT
	Yersinia_pestis_B42003004_2003	CACCTGAAGGTGTAAAACGTATTGATGT-GATTACAGCTCTTGAGATGCAGCAGGCTGTT
	Yersinia_pestis_CA88_4125_1988	CACCTGAAGGTGTAAAACGTATTGATGT-GATTACAGCTCTTGAGATGCAGCAGGCTGTT
	Yersinia_pestis_CO92_1992	CACCTGAAGGTGTAAAACGTATTGATGT-GATTACAGCTCTTGAGATGCAGCAGGCTGTT
	Yersinia_pestis_D106004_2006	CACCTGAAGGTGTAAAACGTATTGATGT-GATTACAGCTCTTGAGATGCAGCAGGCTGTT
	Yersinia_pestis_D182038_1982	CACCTGAAGGTGTAAAACGTATTGATGTAGATTACAGCTCTTGAGATGCAGCAGGCTGTT
	Yersinia_pestis_E1979001_1979	CACCTGAAGGTGTAAAACGTATTGATGT-GATTACAGCTCTTGAGATGCAGCAGGCTGTT
	Yersinia_pestis_F1991016_1991	CACCTGAAGGTGTAAAACGTATTGATGT-GATTACAGCTCTTGAGATGCAGCAGGCTGTT
	Yersinia_pestis_Harbin35_1940	CACCTGAAGGTGTAAAACGTATTGATGT-GATTACAGCTCTTGAGATGCAGCAGGCTGTT
	Yersinia_pestis_IP275_1995	CACCTGAAGGTGTAAAACGTATTGATGT-GATTACAGCTCTTGAGATGCAGCAGGCTGTT
	Yersinia_pestis_India195_NNNN	CACCTGAAGGTGTAAAACGTATTGATGT-GATTACAGCTCTTGAGATGCAGCAGGCTGTT
	Yersinia_pestis_Java_D88_NNNN	CACCTGAAGGTGTAAAACGTATTGATGT-GATTACAGCTCTTGAGATGCAGCAGGCTGTT
	Yersinia_pestis_K1973002_1973	CACCTGAAGGTGTAAAACGTATTGATGT-GATTACAGCTCTTGAGATGCAGCAGGCTGTT
	Yersinia_pestis_KIM_10_1968	CACCTGAAGGTGTAAAACGTATTGATGT-GATTACAGCTCTTGAGATGCAGCAGGCTGTT
	Yersinia_pestis_KIM_D27_1_1968	CACCTGAAGGTGTAAAACGTATTGATGT-GATTACAGCTCTTGAGATGCAGCAGGCTGTT
	Yersinia_pestis_KIM_D27_2_1968	CACCTGAAGGTGTAAAACGTATTGATGT-GATTACAGCTCTTGAGATGCAGCAGGCTGTT
	Yersinia_pestis_KUMA_D11_NNNN	CACCTGAAGGTGTAAAACGTATTGATGT-GATTACAGCTCTTGAGATGCAGCAGGCTGTT
	Yersinia_pestis_Kimberly_D17_NNNN	CACCTGAAGGTGTAAAACGTATTGATGT-GATTACAGCTCTTGAGATGCAGCAGGCTGTT
	Yersinia_pestis_MG05_1020_2005	CACCTGAAGGTGTAAAACGTATTGATGT-GATTACAGCTCTTGAGATGCAGCAGGCTGTT
	Yersinia_pestis_Microtus_91001_1970	CACCTGAAGGTGTAAAACGTATTGATGT-GATTACAGCTCTTGAGATGCAGCAGGCTGTT
	Yersinia_pestis_Nepal516_1967	CACCTGAAGGTGTAAAACGTATTGATGT-GATTACAGCTCTTGAGATGCAGCAGGCTGTT
	Yersinia_pestis_PEXU2_1966	CACCTGAAGGTGTAAAACGTATTGATGT-GATTACAGCTCTTGAGATGCAGCAGGCTGTT
	Yersinia_pestis_Pestoides_A_1960	CACCTGAAGGTGTAAAACGTATTGATGT-GATTACAGCTCTTGAGATGCAGCAGGCTGTT
	Yersinia_pestis_Pestoides_F_NNNN	CACCTGAAGGTGTAAAACGTATTGATGT-GATTACAGCTCTTGAGATGCAGCAGGCTGTT
	Yersinia_pestis_TS_D5_NNNN	CACCTGAAGGTGTAAAACGTATTGATGT-GATTACAGCTCTTGAGATGCAGCAGGCTGTT
	Yersinia_pestis_UG05_045_2005	CACCTGAAGGTGTAAAACGTATTGATGT-GATTACAGCTCTTGAGATGCAGCAGGCTGTT
	Yersinia_pestis_V_6486_NNNN	CACCTGAAGGTGTAAAACGTATTGATGT-GATTACAGCTCTTGAGATGCAGCAGGCTGTT
	Yersinia_pestis_Z176003_1976	CACCTGAAGGTGTAAAACGTATTGATGT-GATTACAGCTCTTGAGATGCAGCAGGCTGTT
	Yersinia_pseudotuberculosis_IP31758_1966	CACCTGAAGGTGTAAAACGTATTGATGT-GATTACAGCTCTTGAGATGCAGCAGGCTGTT
	Yersinia_pestis_FV1_2001	------------------------------------------------------------
	Yersinia_pestis_1866_NNNN	CAAAAAATAGCACAGCAGCAGAACATTTTTATTTCTTGTGCCGCAGTAGCGGATTACCGC
	Yersinia_pestis_1901b_1983	CAAAAAATAGCACAGCAGCAGAACATTTTTATTTCTTGTGCCGCAGTAGCGGATTACCGC
	Yersinia_pestis_2055_1998	CAAAAAATAGCACAGCAGCAGAACATTTTTATTTCTTGTGCCGCAGTAGCGGATTACCGC
	Yersinia_pestis_2106_2001	CAAAAAATAGCACAGCAGCAGAACATTTTTATTTCTTGTGCCGCAGTAGCGGATTACCGC
	Yersinia_pestis_2772_1984	CAAAAAATAGCACAGCAGCAGAACATTTTTATTTCTTGTGCCGCAGTAGCGGATTACCGC
	Yersinia_pestis_2965_1995	CAAAAAATAGCACAGCAGCAGAACATTTTTATTTCTTGTGCCGCAGTAGCGGATTACCGC
	Yersinia_pestis_3357_1999	CAAAAAATAGCACAGCAGCAGAACATTTTTATTTCTTGTGCCGCAGTAGCGGATTACCGC
	Yersinia_pestis_4139_1995	CAAAAAATAGCACAGCAGCAGAACATTTTTATTTCTTGTGCCGCAGTAGCGGATTACCGC
	Yersinia_pestis_4412_1991	CAAAAAATAGCACAGCAGCAGAACATTTTTATTTCTTGTGCCGCAGTAGCGGATTACCGC
	Yersinia_pestis_4954_1987	CAAAAAATAGCACAGCAGCAGAACATTTTTATTTCTTGTGCCGCAGTAGCGGATTACCGC
	Yersinia_pestis_8607116_NNNN	CAAAAAATAGCACAGCAGCAGAACATTTTTATTTCTTGTGCCGCAGTAGCGGATTACCGC
	Yersinia_pestis_A1122_1939	CAAAAAATAGCACAGCAGCAGAACATTTTTATTTCTTGTGCCGCAGTAGCGGATTACCGC
	Yersinia_pestis_AS_200900596_2009	CAAAAAATAGCACAGCAGCAGAACATTTTTATTTCTTGTGCCGCAGTAGCGGATTACCGC
	Yersinia_pestis_AS_200901509_2009	CAAAAAATAGCACAGCAGCAGAACATTTTTATTTCTTGTGCCGCAGTAGCGGATTACCGC
	Yersinia_pestis_AS_2509_2004	CAAAAAATAGCACAGCAGCAGAACATTTTTATTTCTTGTGCCGCAGTAGCGGATTACCGC
	Yersinia_pestis_Angola_NNNN	CAAAAAATAGCACAGCAGCAGAACATTTTTATTTCTTGTGCCGCAGTAGCGGATTACCGC
	Yersinia_pestis_Antiqua_1965	CAAAAAATAGCACAGCAGCAGAACATTTTTATTTCTTGTGCCGCAGTAGCGGATTACCGC
	Yersinia_pestis_B42003004_2003	CAAAAAATAGCACAGCAGCAGAACATTTTTATTTCTTGTGCCGCAGTAGCGGATTACCGC
	Yersinia_pestis_CA88_4125_1988	CAAAAAATAGCACAGCAGCAGAACATTTTTATTTCTTGTGCCGCAGTAGCGGATTACCGC
	Yersinia_pestis_CO92_1992	CAAAAAATAGCACAGCAGCAGAACATTTTTATTTCTTGTGCCGCAGTAGCGGATTACCGC
	Yersinia_pestis_D106004_2006	CAAAAAATAGCACAGCAGCAGAACATTTTTATTTCTTGTGCCGCAGTAGCGGATTACCGC
	Yersinia_pestis_D182038_1982	CAAAAAATAGCACAGCAGCAGAACATTTTTATTTCTTGTGCCGCAGTAGCGGATTACCGC
	Yersinia_pestis_E1979001_1979	CAAAAAATAGCACAGCAGCAGAACATTTTTATTTCTTGTGCCGCAGTAGCGGATTACCGC
	Yersinia_pestis_F1991016_1991	CAAAAAATAGCACAGCAGCAGAACATTTTTATTTCTTGTGCCGCAGTAGCGGATTACCGC
	Yersinia_pestis_Harbin35_1940	CAAAAAATAGCACAGCAGCAGAACATTTTTATTTCTTGTGCCGCAGTAGCGGATTACCGC
	Yersinia_pestis_IP275_1995	CAAAAAATAGCACAGCAGCAGAACATTTTTATTTCTTGTGCCGCAGTAGCGGATTACCGC
	Yersinia_pestis_India195_NNNN	CAAAAAATAGCACAGCAGCAGAACATTTTTATTTCTTGTGCCGCAGTAGCGGATTACCGC
	Yersinia_pestis_Java_D88_NNNN	CAAAAAATAGCACAGCAGCAGAACATTTTTATTTCTTGTGCCGCAGTAGCGGATTACCGC
	Yersinia_pestis_K1973002_1973	CAAAAAATAGCACAGCAGCAGAACATTTTTATTTCTTGTGCCGCAGTAGCGGATTACCGC
	Yersinia_pestis_KIM_10_1968	CAAAAAATAGCACAGCAGCAGAACATTTTTATTTCTTGTGCCGCAGTAGCGGATTACCGC
	Yersinia_pestis_KIM_D27_1_1968	CAAAAAATAGCACAGCAGCAGAACATTTTTATTTCTTGTGCCGCAGTAGCGGATTACCGC
	Yersinia_pestis_KIM_D27_2_1968	CAAAAAATAGCACAGCAGCAGAACATTTTTATTTCTTGTGCCGCAGTAGCGGATTACCGC
	Yersinia_pestis_KUMA_D11_NNNN	CAAAAAATAGCACAGCAGCAGAACATTTTTATTTCTTGTGCCGCAGTAGCGGATTACCGC
	Yersinia_pestis_Kimberly_D17_NNNN	CAAAAAATAGCACAGCAGCAGAACATTTTTATTTCTTGTGCCGCAGTAGCGGATTACCGC
	Yersinia_pestis_MG05_1020_2005	CAAAAAATAGCACAGCAGCAGAACATTTTTATTTCTTGTGCCGCAGTAGCGGATTACCGC
	Yersinia_pestis_Microtus_91001_1970	CAAAAAATAGCACAGCAGCAGAACATTTTTATTTCTTGTGCCGCAGTAGCGGATTACCGC
	Yersinia_pestis_Nepal516_1967	CAAAAAATAGCACAGCAGCAGAACATTTTTATTTCTTGTGCCGCAGTAGCGGATTACCGC
	Yersinia_pestis_PEXU2_1966	CAAAAAATAGCACAGCAGCAGAACATTTTTATTTCTTGTGCCGCAGTAGCGGATTACCGC
	Yersinia_pestis_Pestoides_A_1960	CAAAAAATAGCACAGCAGCAGAACATTTTTATTTCTTGTGCCGCAGTAGCGGATTACCGC
	Yersinia_pestis_Pestoides_F_NNNN	CAAAAAATAGCACAGCAGCAGAACATTTTTATTTCTTGTGCCGCAGTAGCGGATTACCGC
	Yersinia_pestis_TS_D5_NNNN	CAAAAAATAGCACAGCAGCAGAACATTTTTATTTCTTGTGCCGCAGTAGCGGATTACCGC
	Yersinia_pestis_UG05_045_2005	CAAAAAATAGCACAGCAGCAGAACATTTTTATTTCTTGTGCCGCAGTAGCGGATTACCGC
	Yersinia_pestis_V_6486_NNNN	CAAAAAATAGCACAGCAGCAGAACATTTTTATTTCTTGTGCCGCAGTAGCGGATTACCGC
	Yersinia_pestis_Z176003_1976	CAAAAAATAGCACAGCAGCAGAACATTTTTATTTCTTGTGCCGCAGTAGCGGATTACCGC
	Yersinia_pseudotuberculosis_IP31758_1966	CAAAAAATAGCACAGCAGCAGAACATTTTTATTTCTTGTGCCGCAGTAGCGGATTACCGC
	Yersinia_pestis_FV1_2001	------------------------------------------------------------
	Yersinia_pestis_1866_NNNN	GCGGAACACGTTTCTGACGAGAAAATAAAAAAACAAGGTGACGAAATCACACTTAAGTTG
	Yersinia_pestis_1901b_1983	GCGGAACACGTTTCTGACGAGAAAATAAAAAAACAAGGTGACGAAATCACACTTAAGTTG
	Yersinia_pestis_2055_1998	GCGGAACACGTTTCTGACGAGAAAATAAAAAAACAAGGTGACGAAATCACACTTAAGTTG
	Yersinia_pestis_2106_2001	GCGGAACACGTTTCTGACGAGAAAATAAAAAAACAAGGTGACGAAATCACACTTAAGTTG
	Yersinia_pestis_2772_1984	GCGGAACACGTTTCTGACGAGAAAATAAAAAAACAAGGTGACGAAATCACACTTAAGTTG
	Yersinia_pestis_2965_1995	GCGGAACACGTTTCTGACGAGAAAATAAAAAAACAAGGTGACGAAATCACACTTAAGTTG
	Yersinia_pestis_3357_1999	GCGGAACACGTTTCTGACGAGAAAATAAAAAAACAAGGTGACGAAATCACACTTAAGTTG
	Yersinia_pestis_4139_1995	GCGGAACACGTTTCTGACGAGAAAATAAAAAAACAAGGTGACGAAATCACACTTAAGTTG
	Yersinia_pestis_4412_1991	GCGGAACACGTTTCTGACGAGAAAATAAAAAAACAAGGTGACGAAATCACACTTAAGTTG
	Yersinia_pestis_4954_1987	GCGGAACACGTTTCTGACGAGAAAATAAAAAAACAAGGTGACGAAATCACACTTAAGTTG
	Yersinia_pestis_8607116_NNNN	GCGGAACACGTTTCTGACGAGAAAATAAAAAAACAAGGTGACGAAATCACACTTAAGTTG
	Yersinia_pestis_A1122_1939	GCGGAACACGTTTCTGACGAGAAAATAAAAAAACAAGGTGACGAAATCACACTTAAGTTG
	Yersinia_pestis_AS_200900596_2009	GCGGAACACGTTTCTGACGAGAAAATAAAAAAACAAGGTGACGAAATCACACTTAAGTTG
	Yersinia_pestis_AS_200901509_2009	GCGGAACACGTTTCTGACGAGAAAATAAAAAAACAAGGTGACGAAATCACACTTAAGTTG
	Yersinia_pestis_AS_2509_2004	GCGGAACACGTTTCTGACGAGAAAATAAAAAAACAAGGTGACGAAATCACACTTAAGTTG
	Yersinia_pestis_Angola_NNNN	GCGGAACACGTTTCTGACGAGAAAATAAAAAAACAAGGTGACGAAATCACACTTAAGTTG
	Yersinia_pestis_Antiqua_1965	GCGGAACACGTTTCTGACGAGAAAATAAAAAAACAAGGTGACGAAATCACACTTAAGTTG
	Yersinia_pestis_B42003004_2003	GCGGAACACGTTTCTGACGAGAAAATAAAAAAACAAGGTGACGAAATCACACTTAAGTTG
	Yersinia_pestis_CA88_4125_1988	GCGGAACACGTTTCTGACGAGAAAATAAAAAAACAAGGTGACGAAATCACACTTAAGTTG
	Yersinia_pestis_CO92_1992	GCGGAACACGTTTCTGACGAGAAAATAAAAAAACAAGGTGACGAAATCACACTTAAGTTG
	Yersinia_pestis_D106004_2006	GCGGAACACGTTTCTGACGAGAAAATAAAAAAACAAGGTGACGAAATCACACTTAAGTTG
	Yersinia_pestis_D182038_1982	GCGGAACACGTTTCTGACGAGAAAATAAAAAAACAAGGTGACGAAATCACACTTAAGTTG
	Yersinia_pestis_E1979001_1979	GCGGAACACGTTTCTGACGAGAAAATAAAAAAACAAGGTGACGAAATCACACTTAAGTTG
	Yersinia_pestis_F1991016_1991	GCGGAACACGTTTCTGACGAGAAAATAAAAAAACAAGGTGACGAAATCACACTTAAGTTG
	Yersinia_pestis_Harbin35_1940	GCGGAACACGTTTCTGACGAGAAAATAAAAAAACAAGGTGACGAAATCACACTTAAGTTG
	Yersinia_pestis_IP275_1995	GCGGAACACGTTTCTGACGAGAAAATAAAAAAACAAGGTGACGAAATCACACTTAAGTTG
	Yersinia_pestis_India195_NNNN	GCGGAACACGTTTCTGACGAGAAAATAAAAAAACAAGGTGACGAAATCACACTTAAGTTG
	Yersinia_pestis_Java_D88_NNNN	GCGGAACACGTTTCTGACGAGAAAATAAAAAAACAAGGTGACGAAATCACACTTAAGTTG
	Yersinia_pestis_K1973002_1973	GCGGAACACGTTTCTGACGAGAAAATAAAAAAACAAGGTGACGAAATCACACTTAAGTTG
	Yersinia_pestis_KIM_10_1968	GCGGAACACGTTTCTGACGAGAAAATAAAAAAACAAGGTGACGAAATCACACTTAAGTTG
	Yersinia_pestis_KIM_D27_1_1968	GCGGAACACGTTTCTGACGAGAAAATAAAAAA-CAAGGTGACGAAATCACACTTAAGTTG
	Yersinia_pestis_KIM_D27_2_1968	GCGGAACACGTTTCTGACGAGAAAATAAAAAAACAAGGTGACGAAATCACACTTAAGTTG
	Yersinia_pestis_KUMA_D11_NNNN	GCGGAACACGTTTCTGACGAGAAAATAAAAAAACAAGGTGACGAAATCACACTTAAGTTG
	Yersinia_pestis_Kimberly_D17_NNNN	GCGGAACACGTTTCTGACGAGAAAATAAAAAAACAAGGTGACGAAATCACACTTAAGTTG
	Yersinia_pestis_MG05_1020_2005	GCGGAACACGTTTCTGACGAGAAAATAAAAAAACAAGGTGACGAAATCACACTTAAGTTG
	Yersinia_pestis_Microtus_91001_1970	GCGGAACACGTTTCTGACGAGAAAATAAAAAAACAAGGTGACGAAATCACACTTAAGTTG
	Yersinia_pestis_Nepal516_1967	GCGGAACACGTTTCTGACGAGAAAATAAAAAAACAAGGTGACGAAATCACACTTAAGTTG
	Yersinia_pestis_PEXU2_1966	GCGGAACACGTTTCTGACGAGAAAATAAAAAAACAAGGTGACGAAATCACACTTAAGTTG
	Yersinia_pestis_Pestoides_A_1960	GCGGAACACGTTTCTGACGAGAAAATAAAAAAACAAGGTGACGAAATCACACTTAAGTTG
	Yersinia_pestis_Pestoides_F_NNNN	GCGGAACACGTTTCTGACGAGAAAATAAAAAAACAAGGTGACGAAATCACACTTAAGTTG
	Yersinia_pestis_TS_D5_NNNN	GCGGAACACGTTTCTGACGAGAAAATAAAAAAACAAGGTGACGAAATCACACTTAAGTTG
	Yersinia_pestis_UG05_045_2005	GCGGAACACGTTTCTGACGAGAAAATAAAAAAACAAGGTGACGAAATCACACTTAAGTTG
	Yersinia_pestis_V_6486_NNNN	GCGGAACACGTTTCTGACGAGAAAATAAAAAAACAAGGTGACGAAATCACACTTAAGTTG
	Yersinia_pestis_Z176003_1976	GCGGAACACGTTTCTGACGAGAAAATAAAAAAACAAGGTGACGAAATCACACTTAAGTTG
	Yersinia_pseudotuberculosis_IP31758_1966	GCGGAACACGTTTCTGACGAGAAAATAAAAAAACAAGGTGACGAAATCACACTTAAGTTG
	Yersinia_pestis_FV1_2001	------------------------------------------------------------
	Yersinia_pestis_1866_NNNN	GTGAAAAATCCCGATATTGTTGCTGGTGTGGCTTCAATGGCTAAAAATCGTCCATTTGTT
	Yersinia_pestis_1901b_1983	GTGAAAAATCCCGATATTGTTGCTGGTGTGGCTTCAATGGCTAAAAATCGTCCATTTGTT
	Yersinia_pestis_2055_1998	GTGAAAAATCCCGATATTGTTGCTGGTGTGGCTTCAATGGCTAAAAATCGTCCATTTGTT
	Yersinia_pestis_2106_2001	GTGAAAAATCCCGATATTGTTGCTGGTGTGGCTTCAATGGCTAAAAATCGTCCATTTGTT
	Yersinia_pestis_2772_1984	GTGAAAAATCCCGATATTGTTGCTGGTGTGGCTTCAATGGCTAAAAATCGTCCATTTGTT
	Yersinia_pestis_2965_1995	GTGAAAAATCCCGATATTGTTGCTGGTGTGGCTTCAATGGCTAAAAATCGTCCATTTGTT
	Yersinia_pestis_3357_1999	GTGAAAAATCCCGATATTGTTGCTGGTGTGGCTTCAATGGCTAAAAATCGTCCATTTGTT
	Yersinia_pestis_4139_1995	GTGAAAAATCCCGATATTGTTGCTGGTGTGGCTTCAATGGCTAAAAATCGTCCATTTGTT
	Yersinia_pestis_4412_1991	GTGAAAAATCCCGATATTGTTGCTGGTGTGGCTTCAATGGCTAAAAATCGTCCATTTGTT
	Yersinia_pestis_4954_1987	GTGAAAAATCCCGATATTGTTGCTGGTGTGGCTTCAATGGCTAAAAATCGTCCATTTGTT
	Yersinia_pestis_8607116_NNNN	GTGAAAAATCCCGATATTGTTGCTGGTGTGGCTTCAATGGCTAAAAATCGTCCATTTGTT
	Yersinia_pestis_A1122_1939	GTGAAAAATCCCGATATTGTTGCTGGTGTGGCTTCAATGGCTAAAAATCGTCCATTTGTT
	Yersinia_pestis_AS_200900596_2009	GTGAAAAATCCCGATATTGTTGCTGGTGTGGCTTCAATGGCTAAAAATCGTCCATTTGTT
	Yersinia_pestis_AS_200901509_2009	GTGAAAAATCCCGATATTGTTGCTGGTGTGGCTTCAATGGCTAAAAATCGTCCATTTGTT
	Yersinia_pestis_AS_2509_2004	GTGAAAAATCCCGATATTGTTGCTGGTGTGGCTTCAATGGCTAAAAATCGTCCATTTGTT
	Yersinia_pestis_Angola_NNNN	GTGAAAAATCCCGATATTGTTGCTGGTGTGGCTTCAATGGCTAAAAATCGTCCATTTGTT
	Yersinia_pestis_Antiqua_1965	GTGAAAAATCCCGATATTGTTGCTGGTGTGGCTTCAATGGCTAAAAATCGTCCATTTGTT
	Yersinia_pestis_B42003004_2003	GTGAAAAATCCCGATATTGTTGCTGGTGTGGCTTCAATGGCTAAAAATCGTCCATTTGTT
	Yersinia_pestis_CA88_4125_1988	GTGAAAAATCCCGATATTGTTGCTGGTGTGGCTTCAATGGCTAAAAATCGTCCATTTGTT
	Yersinia_pestis_CO92_1992	GTGAAAAATCCCGATATTGTTGCTGGTGTGGCTTCAATGGCTAAAAATCGTCCATTTGTT
	Yersinia_pestis_D106004_2006	GTGAAAAATCCCGATATTGTTGCTGGTGTGGCTTCAATGGCTAAAAATCGTCCATTTGTT
	Yersinia_pestis_D182038_1982	GTGAAAAATCCCGATATTGTTGCTGGTGTGGCTTCAATGGCTAAAAATCGTCCATTTGTT
	Yersinia_pestis_E1979001_1979	GTGAAAAATCCCGATATTGTTGCTGGTGTGGCTTCAATGGCTAAAAATCGTCCATTTGTT
	Yersinia_pestis_F1991016_1991	GTGAAAAATCCCGATATTGTTGCTGGTGTGGCTTCAATGGCTAAAAATCGTCCATTTGTT
	Yersinia_pestis_Harbin35_1940	GTGAAAAATCCCGATATTGTTGCTGGTGTGGCTTCAATGGCTAAAAATCGTCCATTTGTT
	Yersinia_pestis_IP275_1995	GTGAAAAATCCCGATATTGTTGCTGGTGTGGCTTCAATGGCTAAAAATCGTCCATTTGTT
	Yersinia_pestis_India195_NNNN	GTGAAAAATCCCGATATTGTTGCTGGTGTGGCTTCAATGGCTAAAAATCGTCCATTTGTT
	Yersinia_pestis_Java_D88_NNNN	GTGAAAAATCCCGATATTGTTGCTGGTGTGGCTTCAATGGCTAAAAATCGTCCATTTGTT
	Yersinia_pestis_K1973002_1973	GTGAAAAATCCCGATATTGTTGCTGGTGTGGCTTCAATGGCTAAAAATCGTCCATTTGTT
	Yersinia_pestis_KIM_10_1968	GTGAAAAATCCCGATATTGTTGCTGGTGTGGCTTCAATGGCTAAAAATCGTCCATTTGTT
	Yersinia_pestis_KIM_D27_1_1968	GTGAAAAATCCCGATATTGTTGCTGGTGTGGCTTCAATGGCTAAAAATCGTCCATTTGTT
	Yersinia_pestis_KIM_D27_2_1968	GTGAAAAATCCCGATATTGTTGCTGGTGTGGCTTCAATGGCTAAAAATCGTCCATTTGTT
	Yersinia_pestis_KUMA_D11_NNNN	GTGAAAAATCCCGATATTGTTGCTGGTGTGGCTTCAATGGCTAAAAATCGTCCATTTGTT
	Yersinia_pestis_Kimberly_D17_NNNN	GTGAAAAATCCCGATATTGTTGCTGGTGTGGCTTCAATGGCTAAAAATCGTCCATTTGTT
	Yersinia_pestis_MG05_1020_2005	GTGAAAAATCCCGATATTGTTGCTGGTGTGGCTTCAATGGCTAAAAATCGTCCATTTGTT
	Yersinia_pestis_Microtus_91001_1970	GTGAAAAATCCCGATATTGTTGCTGGTGTGGCTTCAATGGCTAAAAATCGTCCATTTGTT
	Yersinia_pestis_Nepal516_1967	GTGAAAAATCCCGATATTGTTGCTGGTGTGGCTTCAATGGCTAAAAATCGTCCATTTGTT
	Yersinia_pestis_PEXU2_1966	GTGAAAAATCCCGATATTGTTGCTGGTGTGGCTTCAATGGCTAAAAATCGTCCATTTGTT
	Yersinia_pestis_Pestoides_A_1960	GTGAAAAATCCCGATATTGTTGCTGGTGTGGCTTCAATGGCTAAAAATCGTCCATTTGTT
	Yersinia_pestis_Pestoides_F_NNNN	GTGAAAAATCCCGATATTGTTGCTGGTGTGGCTTCAATGGCTAAAAATCGTCCATTTGTT
	Yersinia_pestis_TS_D5_NNNN	GTGAAAAATCCCGATATTGTTGCTGGTGTGGCTTCAATGGCTAAAAATCGTCCATTTGTT
	Yersinia_pestis_UG05_045_2005	GTGAAAAATCCCGATATTGTTGCTGGTGTGGCTTCAATGGCTAAAAATCGTCCATTTGTT
	Yersinia_pestis_V_6486_NNNN	GTGAAAAATCCCGATATTGTTGCTGGTGTGGCTTCAATGGCTAAAAATCGTCCATTTGTT
	Yersinia_pestis_Z176003_1976	GTGAAAAATCCCGATATTGTTGCTGGTGTGGCTTCAATGGCTAAAAATCGTCCATTTGTT
	Yersinia_pseudotuberculosis_IP31758_1966	GTGAAAAATCCCGATATTGTTGCTGGTGTGGCTTCAATGGCTAAAAATCGTCCATTTGTT
	Yersinia_pestis_FV1_2001	------------------------------------------------------------
	Yersinia_pestis_1866_NNNN	GTTGGATTTGCGGCTGAAACCCAGAATGTGGAAGAATACGCGCGACAAAAGTTGGCACGA
	Yersinia_pestis_1901b_1983	GTTGGATTTGCGGCTGAAACCCAGAATGTGGAAGAATACGCGCGACAAAAGTTGGCACGA
	Yersinia_pestis_2055_1998	GTTGGATTTGCGGCTGAAACCCAGAATGTGGAAGAATACGCGCGACAAAAGTTGGCACGA
	Yersinia_pestis_2106_2001	GTTGGATTTGCGGCTGAAACCCAGAATGTGGAAGAATACGCGCGACAAAAGTTGGCACGA
	Yersinia_pestis_2772_1984	GTTGGATTTGCGGCTGAAACCCAGAATGTGGAAGAATACGCGCGACAAAAGTTGGCACGA
	Yersinia_pestis_2965_1995	GTTGGATTTGCGGCTGAAACCCAGAATGTGGAAGAATACGCGCGACAAAAGTTGGCACGA
	Yersinia_pestis_3357_1999	GTTGGATTTGCGGCTGAAACCCAGAATGTGGAAGAATACGCGCGACAAAAGTTGGCACGA
	Yersinia_pestis_4139_1995	GTTGGATTTGCGGCTGAAACCCAGAATGTGGAAGAATACGCGCGACAAAAGTTGGCACGA
	Yersinia_pestis_4412_1991	GTTGGATTTGCGGCTGAAACCCAGAATGTGGAAGAATACGCGCGACAAAAGTTGGCACGA
	Yersinia_pestis_4954_1987	GTTGGATTTGCGGCTGAAACCCAGAATGTGGAAGAATACGCGCGACAAAAGTTGGCACGA
	Yersinia_pestis_8607116_NNNN	GTTGGATTTGCGGCTGAAACCCAGAATGTGGAAGAATACGCGCGACAAAAGTTGGCACGA
	Yersinia_pestis_A1122_1939	GTTGGATTTGCGGCTGAAACCCAGAATGTGGAAGAATACGCGCGACAAAAGTTGGCACGA
	Yersinia_pestis_AS_200900596_2009	GTTGGATTTGCGGCTGAAACCCAGAATGTGGAAGAATACGCGCGACAAAAGTTGGCACGA
	Yersinia_pestis_AS_200901509_2009	GTTGGATTTGCGGCTGAAACCCAGAATGTGGAAGAATACGCGCGACAAAAGTTGGCACGA
	Yersinia_pestis_AS_2509_2004	GTTGGATTTGCGGCTGAAACCCAGAATGTGGAAGAATACGCGCGACAAAAGTTGGCACGA
	Yersinia_pestis_Angola_NNNN	GTTGGATTTGCGGCTGAAACCCAGAATGTGGAAGAATACGCGCGACAAAAGTTGGCACGA
	Yersinia_pestis_Antiqua_1965	GTTGGATTTGCGGCTGAAACCCAGAATGTGGAAGAATACGCGCGACAAAAGTTGGCACGA
	Yersinia_pestis_B42003004_2003	GTTGGATTTGCGGCTGAAACCCAGAATGTGGAAGAATACGCGCGACAAAAGTTGGCACGA
	Yersinia_pestis_CA88_4125_1988	GTTGGATTTGCGGCTGAAACCCAGAATGTGGAAGAATACGCGCGACAAAAGTTGGCACGA
	Yersinia_pestis_CO92_1992	GTTGGATTTGCGGCTGAAACCCAGAATGTGGAAGAATACGCGCGACAAAAGTTGGCACGA
	Yersinia_pestis_D106004_2006	GTTGGATTTGCGGCTGAAACCCAGAATGTGGAAGAATACGCGCGACAAAAGTTGGCACGA
	Yersinia_pestis_D182038_1982	GTTGGATTTGCGGCTGAAACCCAGAATGTGGAAGAATACGCGCGACAAAAGTTGGCACGA
	Yersinia_pestis_E1979001_1979	GTTGGATTTGCGGCTGAAACCCAGAATGTGGAAGAATACGCGCGACAAAAGTTGGCACGA
	Yersinia_pestis_F1991016_1991	GTTGGATTTGCGGCTGAAACCCAGAATGTGGAAGAATACGCGCGACAAAAGTTGGCACGA
	Yersinia_pestis_Harbin35_1940	GTTGGATTTGCGGCTGAAACCCAGAATGTGGAAGAATACGCGCGACAAAAGTTGGCACGA
	Yersinia_pestis_IP275_1995	GTTGGATTTGCGGCTGAAACCCAGAATGTGGAAGAATACGCGCGACAAAAGTTGGCACGA
	Yersinia_pestis_India195_NNNN	GTTGGATTTGCGGCTGAAACCCAGAATGTGGAAGAATACGCGCGACAAAAGTTGGCACGA
	Yersinia_pestis_Java_D88_NNNN	GTTGGATTTGCGGCTGAAACCCAGAATGTGGAAGAATACGCGCGACAAAAGTTGGCACGA
	Yersinia_pestis_K1973002_1973	GTTGGATTTGCGGCTGAAACCCAGAATGTGGAAGAATACGCGCGACAAAAGTTGGCACGA
	Yersinia_pestis_KIM_10_1968	GTTGGATTTGCGGCTGAAACCCAGAATGTGGAAGAATACGCGCGACAAAAGTTGGCACGA
	Yersinia_pestis_KIM_D27_1_1968	GTTGGATTTGCGGCTGAAACCCAGAATGTGGAAGAATACGCGCGACAAAAGTTGGCACGA
	Yersinia_pestis_KIM_D27_2_1968	GTTGGATTTGCGGCTGAAACCCAGAATGTGGAAGAATACGCGCGACAAAAGTTGGCACGA
	Yersinia_pestis_KUMA_D11_NNNN	GTTGGATTTGCGGCTGAAACCCAGAATGTGGAAGAATACGCGCGACAAAAGTTGGCACGA
	Yersinia_pestis_Kimberly_D17_NNNN	GTTGGATTTGCGGCTGAAACCCAGAATGTGGAAGAATACGCGCGACAAAAGTTGGCACGA
	Yersinia_pestis_MG05_1020_2005	GTTGGATTTGCGGCTGAAACCCAGAATGTGGAAGAATACGCGCGACAAAAGTTGGCACGA
	Yersinia_pestis_Microtus_91001_1970	GTTGGATTTGCGGCTGAAACCCAGAATGTGGAAGAATACGCGCGACAAAAGTTGGCACGA
	Yersinia_pestis_Nepal516_1967	GTTGGATTTGCGGCTGAAACCCAGAATGTGGAAGAATACGCGCGACAAAAGTTGGCACGA
	Yersinia_pestis_PEXU2_1966	GTTGGATTTGCGGCTGAAACCCAGAATGTGGAAGAATACGCGCGACAAAAGTTGGCACGA
	Yersinia_pestis_Pestoides_A_1960	GTTGGATTTGCGGCTGAAACCCAGAATGTGGAAGAATACGCGCGACAAAAGTTGGCACGA
	Yersinia_pestis_Pestoides_F_NNNN	GTTGGATTTGCGGCTGAAACCCAGAATGTGGAAGAATACGCGCGACAAAAGTTGGCACGA
	Yersinia_pestis_TS_D5_NNNN	GTTGGATTTGCGGCTGAAACCCAGAATGTGGAAGAATACGCGCGACAAAAGTTGGCACGA
	Yersinia_pestis_UG05_045_2005	GTTGGATTTGCGGCTGAAACCCAGAATGTGGAAGAATACGCGCGACAAAAGTTGGCACGA
	Yersinia_pestis_V_6486_NNNN	GTTGGATTTGCGGCTGAAACCCAGAATGTGGAAGAATACGCGCGACAAAAGTTGGCACGA
	Yersinia_pestis_Z176003_1976	GTTGGATTTGCGGCTGAAACCCAGAATGTGGAAGAATACGCGCGACAAAAGTTGGCACGA
	Yersinia_pseudotuberculosis_IP31758_1966	GTTGGATTTGCGGCTGAAACCCAGAATGTGGAAGAATACGCGCGACAAAAGTTGGCGCGA
	Yersinia_pestis_FV1_2001	------------------------------------------------------------
	Yersinia_pestis_1866_NNNN	AAAAATTTAGATCTGATTTGCGCTAATGATGTATCACTCGCAGAGCATGGTTTTAACAGT
	Yersinia_pestis_1901b_1983	AAAAATTTAGATCTGATTTGCGCTAATGATGTATCACTCGCAGAGCATGGTTTTAACAGT
	Yersinia_pestis_2055_1998	AAAAATTTAGATCTGATTTGCGCTAATGATGTATCACTCGCAGAGCATGGTTTTAACAGT
	Yersinia_pestis_2106_2001	AAAAATTTAGATCTGATTTGCGCTAATGATGTATCACTCGCAGAGCATGGTTTTAACAGT
	Yersinia_pestis_2772_1984	AAAAATTTAGATCTGATTTGCGCTAATGATGTATCACTCGCAGAGCATGGTTTTAACAGT
	Yersinia_pestis_2965_1995	AAAAATTTAGATCTGATTTGCGCTAATGATGTATCACTCGCAGAGCATGGTTTTAACAGT
	Yersinia_pestis_3357_1999	AAAAATTTAGATCTGATTTGCGCTAATGATGTATCACTCGCAGAGCATGGTTTTAACAGT
	Yersinia_pestis_4139_1995	AAAAATTTAGATCTGATTTGCGCTAATGATGTATCACTCGCAGAGCATGGTTTTAACAGT
	Yersinia_pestis_4412_1991	AAAAATTTAGATCTGATTTGCGCTAATGATGTATCACTCGCAGAGCATGGTTTTAACAGT
	Yersinia_pestis_4954_1987	AAAAATTTAGATCTGATTTGCGCTAATGATGTATCACTCGCAGAGCATGGTTTTAACAGT
	Yersinia_pestis_8607116_NNNN	AAAAATTTAGATCTGATTTGCGCTAATGATGTATCACTCGCAGAGCATGGTTTTAACAGT
	Yersinia_pestis_A1122_1939	AAAAATTTAGATCTGATTTGCGCTAATGATGTATCACTCGCAGAGCATGGTTTTAACAGT
	Yersinia_pestis_AS_200900596_2009	AAAAATTTAGATCTGATTTGCGCTAATGATGTATCACTCGCAGAGCATGGTTTTAACAGT
	Yersinia_pestis_AS_200901509_2009	AAAAATTTAGATCTGATTTGCGCTAATGATGTATCACTCGCAGAGCATGGTTTTAACAGT
	Yersinia_pestis_AS_2509_2004	AAAAATTTAGATCTGATTTGCGCTAATGATGTATCACTCGCAGAGCATGGTTTTAACAGT
	Yersinia_pestis_Angola_NNNN	AAAAATTTAGATCTGATTTGCGCTAATGATGTATCACTCGCAGAGCATGGTTTTAACAGT
	Yersinia_pestis_Antiqua_1965	AAAAATTTAGATCTGATTTGCGCTAATGATGTATCACTCGCAGAGCATGGTTTTAACAGT
	Yersinia_pestis_B42003004_2003	AAAAATTTAGATCTGATTTGCGCTAATGATGTATCACTCGCAGAGCATGGTTTTAACAGT
	Yersinia_pestis_CA88_4125_1988	AAAAATTTAGATCTGATTTGCGCTAATGATGTATCACTCGCAGAGCATGGTTTTAACAGT
	Yersinia_pestis_CO92_1992	AAAAATTTAGATCTGATTTGCGCTAATGATGTATCACTCGCAGAGCATGGTTTTAACAGT
	Yersinia_pestis_D106004_2006	AAAAATTTAGATCTGATTTGCGCTAATGATGTATCACTCGCAGAGCATGGTTTTAACAGT
	Yersinia_pestis_D182038_1982	AAAAATTTAGATCTGATTTGCGCTAATGATGTATCACTCGCAGAGCATGGTTTTAACAGT
	Yersinia_pestis_E1979001_1979	AAAAATTTAGATCTGATTTGCGCTAATGATGTATCACTCGCAGAGCATGGTTTTAACAGT
	Yersinia_pestis_F1991016_1991	AAAAATTTAGATCTGATTTGCGCTAATGATGTATCACTCGCAGAGCATGGTTTTAACAGT
	Yersinia_pestis_Harbin35_1940	AAAAATTTAGATCTGATTTGCGCTAATGATGTATCACTCGCAGAGCATGGTTTTAACAGT
	Yersinia_pestis_IP275_1995	AAAAATTTAGATCTGATTTGCGCTAATGATGTATCACTCGCAGAGCATGGTTTTAACAGT
	Yersinia_pestis_India195_NNNN	AAAAATTTAGATCTGATTTGCGCTAATGATGTATCACTCGCAGAGCATGGTTTTAACAGT
	Yersinia_pestis_Java_D88_NNNN	AAAAATTTAGATCTGATTTGCGCTAATGATGTATCACTCGCAGAGCATGGTTTTAACAGT
	Yersinia_pestis_K1973002_1973	AAAAATTTAGATCTGATTTGCGCTAATGATGTATCACTCGCAGAGCATGGTTTTAACAGT
	Yersinia_pestis_KIM_10_1968	AAAAATTTAGATCTGATTTGCGCTAATGATGTATCACTCGCAGAGCATGGTTTTAACAGT
	Yersinia_pestis_KIM_D27_1_1968	AAAAATTTAGATCTGATTTGCGCTAATGATGTATCACTCGCAGAGCATGGTTTTAACAGT
	Yersinia_pestis_KIM_D27_2_1968	AAAAATTTAGATCTGATTTGCGCTAATGATGTATCACTCGCAGAGCATGGTTTTAACAGT
	Yersinia_pestis_KUMA_D11_NNNN	AAAAATTTAGATCTGATTTGCGCTAATGATGTATCACTCGCAGAGCATGGTTTTAACAGT
	Yersinia_pestis_Kimberly_D17_NNNN	AAAAATTTAGATCTGATTTGCGCTAATGATGTATCACTCGCAGAGCATGGTTTTAACAGT
	Yersinia_pestis_MG05_1020_2005	AAAAATTTAGATCTGATTTGCGCTAATGATGTATCACTCGCAGAGCATGGTTTTAACAGT
	Yersinia_pestis_Microtus_91001_1970	AAAAATTTAGATCTGATTTGCGCTAATGATGTATCACTCGCAGAGCATGGTTTTAACAGT
	Yersinia_pestis_Nepal516_1967	AAAAATTTAGATCTGATTTGCGCTAATGATGTATCACTCGCAGAGCATGGTTTTAACAGT
	Yersinia_pestis_PEXU2_1966	AAAAATTTAGATCTGATTTGCGCTAATGATGTATCACTCGCAGAGCATGGTTTTAACAGT
	Yersinia_pestis_Pestoides_A_1960	AAAAATTTAGATCTGATTTGCGCTAATGATGTATCACTCGCAGAGCATGGTTTTAACAGT
	Yersinia_pestis_Pestoides_F_NNNN	AAAAATTTAGATCTGATTTGCGCTAATGATGTATCACTCGCAGAGCATGGTTTTAACAGT
	Yersinia_pestis_TS_D5_NNNN	AAAAATTTAGATCTGATTTGCGCTAATGATGTATCACTCGCAGAGCATGGTTTTAACAGT
	Yersinia_pestis_UG05_045_2005	AAAAATTTAGATCTGATTTGCGCTAATGATGTATCACTCGCAGAGCATGGTTTTAACAGT
	Yersinia_pestis_V_6486_NNNN	AAAAATTTAGATCTGATTTGCGCTAATGATGTATCACTCGCAGAGCATGGTTTTAACAGT
	Yersinia_pestis_Z176003_1976	AAAAATTTAGATCTGATTTGCGCTAATGATGTATCACTCGCAGAGCATGGTTTTAACAGT
	Yersinia_pseudotuberculosis_IP31758_1966	AAAAATTTAGATCTGATTTGCGCTAATGATGTATCACTCGCAGAGCATGGTTTTAACAGT
	Yersinia_pestis_FV1_2001	------------------------------------------------------------
	Yersinia_pestis_1866_NNNN	GATACCAATGCCTTGCACCTTTTTTGGTCGACTGGAGAGAAACGTTTACCACTCAGTGAT
	Yersinia_pestis_1901b_1983	GATACCAATGCCTTGCACCTTTTTTGGTCGACTGGAGAGAAACGTTTACCACTCAGTGAT
	Yersinia_pestis_2055_1998	GATACCAATGCCTTGCACCTTTTTTGGTCGACTGGAGAGAAACGTTTACCACTCAGTGAT
	Yersinia_pestis_2106_2001	GATACCAATGCCTTGCACCTTTTTTGGTCGACTGGAGAGAAACGTTTACCACTCAGTGAT
	Yersinia_pestis_2772_1984	GATACCAATGCCTTGCACCTTTTTTGGTCGACTGGAGAGAAACGTTTACCACTCAGTGAT
	Yersinia_pestis_2965_1995	GATACCAATGCCTTGCACCTTTTTTGGTCGACTGGAGAGAAACGTTTACCACTCAGTGAT
	Yersinia_pestis_3357_1999	GATACCAATGCCTTGCACCTTTTTTGGTCGACTGGAGAGAAACGTTTACCACTCAGTGAT
	Yersinia_pestis_4139_1995	GATACCAATGCCTTGCACCTTTTTTGGTCGACTGGAGAGAAACGTTTACCACTCAGTGAT
	Yersinia_pestis_4412_1991	GATACCAATGCCTTGCACCTTTTTTGGTCGACTGGAGAGAAACGTTTACCACTCAGTGAT
	Yersinia_pestis_4954_1987	GATACCAATGCCTTGCACCTTTTTTGGTCGACTGGAGAGAAACGTTTACCACTCAGTGAT
	Yersinia_pestis_8607116_NNNN	GATACCAATGCCTTGCACCTTTTTTGGTCGACTGGAGAGAAACGTTTACCACTCAGTGAT
	Yersinia_pestis_A1122_1939	GATACCAATGCCTTGCACCTTTTTTGGTCGACTGGAGAGAAACGTTTACCACTCAGTGAT
[truncated: 13,790 more rows]
