# Supplementary material for: Concordance and discordance of sequence survey methods for molecular epidemiology
Source: PeerJ. 2015 Feb 17;3:e761. doi: 10.7717/peerj.761 (PMC4338773; doi:10.7717/peerj.761)
Supplement: File S2 [file peerj-03-761-s005.zip › Supplemental File 2 2/datasets/yp_snp.nex]

#NEXUS
begin taxa;
	dimensions ntax=46;
	taxlabels
	Yersinia_pestis_1866_NNNN
	Yersinia_pestis_1901b_1983
	Yersinia_pestis_2055_1998
	Yersinia_pestis_2106_2001
	Yersinia_pestis_2772_1984
	Yersinia_pestis_2965_1995
	Yersinia_pestis_3357_1999
	Yersinia_pestis_4139_1995
	Yersinia_pestis_4412_1991
	Yersinia_pestis_4954_1987
	Yersinia_pestis_8607116_NNNN
	Yersinia_pestis_A1122_1939
	Yersinia_pestis_AS_200900596_2009
	Yersinia_pestis_AS_200901509_2009
	Yersinia_pestis_AS_2509_2004
	Yersinia_pestis_Angola_NNNN
	Yersinia_pestis_Antiqua_1965
	Yersinia_pestis_B42003004_2003
	Yersinia_pestis_CA88_4125_1988
	Yersinia_pestis_CO92_1992
	Yersinia_pestis_D106004_2006
	Yersinia_pestis_D182038_1982
	Yersinia_pestis_E1979001_1979
	Yersinia_pestis_F1991016_1991
	Yersinia_pestis_FV1_2001
	Yersinia_pestis_Harbin35_1940
	Yersinia_pestis_IP275_1995
	Yersinia_pestis_India195_NNNN
	Yersinia_pestis_Java_D88_NNNN
	Yersinia_pestis_K1973002_1973
	Yersinia_pestis_KIM_10_1968
	Yersinia_pestis_KIM_D27_1_1968
	Yersinia_pestis_KIM_D27_2_1968
	Yersinia_pestis_KUMA_D11_NNNN
	Yersinia_pestis_Kimberly_D17_NNNN
	Yersinia_pestis_MG05_1020_2005
	Yersinia_pestis_Microtus_91001_1970
	Yersinia_pestis_Nepal516_1967
	Yersinia_pestis_PEXU2_1966
	Yersinia_pestis_Pestoides_A_1960
	Yersinia_pestis_Pestoides_F_NNNN
	Yersinia_pestis_TS_D5_NNNN
	Yersinia_pestis_UG05_045_2005
	Yersinia_pestis_V_6486_NNNN
	Yersinia_pestis_Z176003_1976
	Yersinia_pseudotuberculosis_IP31758_1966
;
end;
begin characters;
	dimensions nchar=14116;
	format datatype=dna missing=? gap=- interleave=yes;
	matrix
	Yersinia_pestis_1866_NNNN	TGGGTACCCCACTTGAAACGGCTCCCTGGGGCAACTCTAGGACCCCCCCTCAAGGAACGG
	Yersinia_pestis_1901b_1983	TGGGTACCCCACTTGAAACGGCTCCCTGGGGCAACTCTAGGACCCCCCCTCAAGGAACGG
	Yersinia_pestis_2055_1998	TGGGTACCCCACTTGAAACGGCTCCCTGGGGCAACTCTAGGACCCCCCCTCAAGGAACGG
	Yersinia_pestis_2106_2001	TGGGTACCCCACTTGAAACGGCTCCCTGGGGCAACTCTAGGACCCCCCCTCAAGGAACGG
	Yersinia_pestis_2772_1984	TGGGTACCCCACTTGAAACGGCTCCCTGGGGCAACTCTAGGACCCCCCCTCAAGGAACGG
	Yersinia_pestis_2965_1995	TGGGTACCCCACTTGAAACGGCTCCCTGGGGCAACTCTAGGACCCCCCCTCAAGGAACGG
	Yersinia_pestis_3357_1999	TGGGTACCCCACTTGAAACGGCTCCCTGGGGCAACTCTAGGACCCCCCCTCAAGGAACGG
	Yersinia_pestis_4139_1995	TGGGTACCCCACTTGAAACGGCTCCCTGGGGCAACTCTAGGACCCCCCCTCAAGGAACGG
	Yersinia_pestis_4412_1991	TGGGTACCCCACTTGAAACGGCTCCCTGGGGCAACTCTAGGACCCCCCCTCAAGGAACGG
	Yersinia_pestis_4954_1987	TGGGTACCCCACTTGAAACGGCTCCCTGGGGCAACTCTAGGACCCCCCCTCAAGGAACGG
	Yersinia_pestis_8607116_NNNN	TGGGTACCCCACTTGAAACGGCTCCCTGGGGCAACTCTAGGACCCCCCCTCAAGGAACGG
	Yersinia_pestis_A1122_1939	TGGGTACCCCACTTGAAACGGCTCCCTGGGGCAACTCTAGGACCCCCCCTCAAGGAACGG
	Yersinia_pestis_AS_200900596_2009	TGGGTACCCCACTTGAAACGGCTCCCTGGGGCAACTCTAGGACCCCCCCTCAAGGAACGG
	Yersinia_pestis_AS_200901509_2009	TGGGTACCCCACTTGAAACGGCTCCCTGGGGCAACTCTAGGACCCCCCCTCAAGGAACGG
	Yersinia_pestis_AS_2509_2004	TGGGTACCCCACTTGAAACGGCTCCCTGGGGCAACTCTAGGACCCCCCCTCAAGGAACGG
	Yersinia_pestis_Angola_NNNN	TGGGTATCCTGCTTGAAACGACTCCCTGGGGCAACTCTAGGACTCCCCCTCAATTAACGG
	Yersinia_pestis_Antiqua_1965	TGGGTACCCCACTTGAAACGGCTCCCTGGGGCAACTCTAGGACCCCCCCTCAAGGAACGG
	Yersinia_pestis_B42003004_2003	TGGGTACCCCACTTGAAACGGCTCCCTGGGGCAACTCTAGGACCCCCCCTCAAGGAACGG
	Yersinia_pestis_CA88_4125_1988	TGGGTACCCCACTTGAAACGGCTCCCTGGGGCAACTCTAGGACCCCCCCTCAAGGAACGG
	Yersinia_pestis_CO92_1992	TGGGTACCCCACTTGAAACGGCTTCCTGGGGCAACTCTAGGACCCCCCCTCAAGGAACGG
	Yersinia_pestis_D106004_2006	TGGGTACCCCACTTGAAACGGCTCCCTGGGGCAACTCTAGGACCCCCCCTCAAGGAACGG
	Yersinia_pestis_D182038_1982	TGGGTACCCCACTTGAAACGGCTCCCTGGGGCAACTCTAGGACCCCCCCTCAAGGAACGG
	Yersinia_pestis_E1979001_1979	TGGGTACCCCACTTGAAACGGCTCCCTGGGGCAACTCTAGGACCCCCCCTCAAGGAACGG
	Yersinia_pestis_F1991016_1991	TGGGTACCCCACTTGAAACGGCTCCCTGGGGCAACTCTAGGACCCCCCCTCAAGGAACGG
	Yersinia_pestis_FV1_2001	TGGGTACCCCACTTGAAACGGCTCCCTGGGGCAACTCTAGGACCCCCCCTCAAGGAACGG
	Yersinia_pestis_Harbin35_1940	TGGGTACCCCACTTGAAACGGCTCCCTGGGGCAACTCTAGGACCCCCCCTCAAGGAACGG
	Yersinia_pestis_IP275_1995	TGGGTACCCCACTTGAAACGGCTCCCTGGGGCAACTCTAGGACCCCCCCTCAAGGAACGG
	Yersinia_pestis_India195_NNNN	TGGGTACCCCACTTGAAACGGCTCCCTGGGGCAACTCTAGGACCCCCCTTCAAGGAACGG
	Yersinia_pestis_Java_D88_NNNN	TGGGTACCCCACTTGAAACGGCTCCCTGGGGCAACTCTAGGACCCCCCCTCAAGGAACGG
	Yersinia_pestis_K1973002_1973	TGGGTACCCCACTTGAAACGGCTCCCTGGGGCGACTCTAGGACCCCCCCTCAAGGAACGG
	Yersinia_pestis_KIM_10_1968	TGAGTACCCCACTTGAAACGGCTCCCTGGGGCGACTCTAGGACCCCCCCTCAAGGAACGG
	Yersinia_pestis_KIM_D27_1_1968	TGAGTACCCCACTTGAAACGGCTCCCTGGGGCGACTCTAGGACCCCCCCTCAAGGAACGG
	Yersinia_pestis_KIM_D27_2_1968	TGAGTACCCCACTTGAAACGGCTCCCTGGGGCGACTCTAGGACCCCCCCTCAAGGAACGG
	Yersinia_pestis_KUMA_D11_NNNN	TGGGTACCCCACTTGAAACGGCTCCCTGGGGCAACTCTAGGACCCCCCCTCAAGGAACGG
	Yersinia_pestis_Kimberly_D17_NNNN	TGGGTACCCCACTTGAAACGGCTCCCTGGGGCAACTCTAGGACCCCCCCTCAAGGAACGG
	Yersinia_pestis_MG05_1020_2005	TGGGTACCCCACTTGAAACGGCTCCCTGGGGCAACTCTAGGACCCCCCCTCAAGGAACGG
	Yersinia_pestis_Microtus_91001_1970	TGGGTACCCCACTTGTAACGGCTCCCTGGGGCAACTCTAGGACCCCCCCTCAAGGAACGG
	Yersinia_pestis_Nepal516_1967	TGGGTACCCCACTTGAAACGGCTCCCTGGGGCAACTCTAGGACCCCCCCTCAAGGAACGG
	Yersinia_pestis_PEXU2_1966	TGGGTACCCCACTTGAAACGGCTCCCTGGGGCAACTCTAGGACCCCCCCTCAAGGAACGG
	Yersinia_pestis_Pestoides_A_1960	TGGGTACCCCACTTGTAACGGCTCCCTGGGGCAACTCTAGGACCCCCCCTCAAGGAACGG
	Yersinia_pestis_Pestoides_F_NNNN	TGGGTACCCCACTTGAAACGGCTCCCTGGGGCAACTCTAGGACCCCCCCTCAAGGAACGG
	Yersinia_pestis_TS_D5_NNNN	TGGGTACCCCACTTGAAACGGCTCCCTGGGGCAACTCTAGGACCCCCCCTCAAGGAACGG
	Yersinia_pestis_UG05_045_2005	TGGGTACCCCACTTGAAACGGCTCCCTGGGGCAACTCTAGGACCCCCCCTCAAGGAACGG
	Yersinia_pestis_V_6486_NNNN	TGGGTACCCCACTTGAAACGGCTCCCTGGGGCAACTCTAGGACCCCCCCTCAAGGAACGG
	Yersinia_pestis_Z176003_1976	TGGGTACCCCACTTGAAACGGCTCCCTGGGGCAACTCTAGGACCCCCCCTCAAGGAACGG
	Yersinia_pseudotuberculosis_IP31758_1966	CAGACGCATCATCGAAGGTAATGCTTCATAAAAGTCTCGCAGTCTTTTCCTGGGGGGTAA
	Yersinia_pestis_1866_NNNN	TAAGAATTGCGCGTTGACTTACCTGCGCACAAGCGCATTTAGCGCTGTCGATACCTTTCC
	Yersinia_pestis_1901b_1983	TAAGAATTGCGCGTTGACTTACCTGCGCACAAGCGCATTTAGCGCTGTCGATACCTTTCC
	Yersinia_pestis_2055_1998	TAAGAATTGCGCGTTGACTTACCTGCGCACAAGCGCATTTAGCGCTGTCGATACCTTTCC
	Yersinia_pestis_2106_2001	TAAGAATTGCGCGTTGACTTACCTGCGCACAAGCGCATTTAGCGCTGTCGATACCTTTCC
	Yersinia_pestis_2772_1984	TAAGAATTGCGCGTTGACTTACCTGCGCACAAGCGCATTTAGCGCTGTCGATACCTTTCC
	Yersinia_pestis_2965_1995	TAAGAATTGCGCGTTGACTTACCTGCGCACAAGCGCATTTAGCGCTGTCGATACCTTTCC
	Yersinia_pestis_3357_1999	TAAGAATTGCGCGTTGACTTACCTGCGCACAAGCGCATTTAGCGCTGTCGATACCTTTCC
	Yersinia_pestis_4139_1995	TAAGAATTGCGCGTTGACTTACCTGCGCACAAGCGCATTTAGCGCTGTCGATACCTTTCC
	Yersinia_pestis_4412_1991	TAAGAATTGCGCGTTGACTTACCTGCGCACAAGCGCATTTAGCGCTGTCGATACCTTTCC
	Yersinia_pestis_4954_1987	TAAGAATTGCGCGTTGACTTACCTGCGCACAAGCGCATTTAGCGCTGTCGATACCTTTCC
	Yersinia_pestis_8607116_NNNN	TAAGAATTGCGCGTTGACTTACCTGCGCACAAGCGCATTTAGCGCTGTCGATACCTTTCC
	Yersinia_pestis_A1122_1939	TAAGAATTGCGCGTTGACTTACCTGCGCACAAGCGCATTTAGCGCTGTCGATACCTTTCC
	Yersinia_pestis_AS_200900596_2009	TAAGAATTGCGCGTTGACTTACCTGCGCACAAGCGCATTTAGCGCTGTCGATACCTTTCC
	Yersinia_pestis_AS_200901509_2009	TAAGAATTGCGCGTTGACTTACCTGCGCACAAGCGCATTTAGCGCTGTCGATACCTTTCC
	Yersinia_pestis_AS_2509_2004	TAAGAATTGCGCGTTGACTTACCTGCGCACAAGCGCATTTAGCGCTGTCGATACCTTTCC
	Yersinia_pestis_Angola_NNNN	TAAGAATTGCGCGTTTACTTATCTGCGCACAAGCGCATTTAGCGCTATCGATACCTTTCC
	Yersinia_pestis_Antiqua_1965	TAAGAATTGCGCGTTGACTTACCTGCGCACAAGCGCATTTAGCGCTGTCGATACCTTTCC
	Yersinia_pestis_B42003004_2003	TAAGAATTGCGCGTTGACTTACCTGCGCACAAGCGCATTTAGCGCTGTCGATACCTTTCC
	Yersinia_pestis_CA88_4125_1988	TAAGAATTGCGCGTTGACTTACCTGCGCACAAGCGCATTTAGCGCTGTCGATACCTTTCC
	Yersinia_pestis_CO92_1992	TAAGAATTGCGCGTTGACTTACCTGCGCATAAGCGCATTTAGCGCTGTCGATACCTTTCC
	Yersinia_pestis_D106004_2006	TAAGAATTGCGCGTTGACTTACCTGCGCACAAGCGCATTTAGCGCTGTCGATACCTTTCC
	Yersinia_pestis_D182038_1982	TAAGAATTGCGCGTTGACTTACCTGCGCACAAGCGCATTTAGCGCTGTCGATACCTTTCC
	Yersinia_pestis_E1979001_1979	TAAGAATTGCGCGTTGACTTACCTGCGCACAAGCGCATTTAGCGCTGTCGATACCTTTCC
	Yersinia_pestis_F1991016_1991	TAAGAATTGCGCGTTGACTTACCTGCGCACAAGCGCATTTAGCGCTGTCGATACCTTTCC
	Yersinia_pestis_FV1_2001	TAAGAATTGCGCGTAGACTTACCTGCGCACAAGTGCATTTAGAGCTGTCGATACCTTTCC
	Yersinia_pestis_Harbin35_1940	TAAGAATTGCGCGTTGACTTACCTGCGCACAAGCGCATTTAGCGCTGTCGATACCTTTCC
	Yersinia_pestis_IP275_1995	TAAGAATTGCGCGTTGACTTACCTGCGCTCAAGCGCATTTAGCGCTGTCGATACCTTTCC
	Yersinia_pestis_India195_NNNN	TAAGAATTGCGCGTTGACTTACCTGCGCACAAGCGCATTTAGCGCTGTCGATACCTTTCC
	Yersinia_pestis_Java_D88_NNNN	TAAGAATTGCGCGTTGACTTACCTGCGCACAAGCGCATTTAGCGCTGTCGATACCTTTCC
	Yersinia_pestis_K1973002_1973	TAAGAATTGCGCGTTGACTTACCTGCGCACAAGCGCATTTAGCGCTGTCGATACCTTTCC
	Yersinia_pestis_KIM_10_1968	TAAGAATTGCGCGTTGACTTACCTGCGCACAAGCGCATTTAGCGCTGTCGATACTTTTCC
	Yersinia_pestis_KIM_D27_1_1968	TAAGAATTGCGCGTTGACTTACCTGCGCACAAGCGCATTTAGCGCTGTCGATACTTTTCC
	Yersinia_pestis_KIM_D27_2_1968	TAAGAATTGCGCGTTGACTTACCTGCGCACAAGCGCATTTAGCGCTGTCGATACTTTTCC
	Yersinia_pestis_KUMA_D11_NNNN	TAAGAATTGCGCGTTGACTTACCTGCGCACAAGCGCATTTAGCGCTGTCGATACCTTTCC
	Yersinia_pestis_Kimberly_D17_NNNN	TAAGAATTGCGCGTTGACTTACCTGCGCACAAGCGCATTTAGCGCTGTCGATACCTTTCC
	Yersinia_pestis_MG05_1020_2005	TAAGAATTGCGCGTTGACTTACCTGCGCACAAGCGCATTTAGCGCTGTCGATACCTTTCC
	Yersinia_pestis_Microtus_91001_1970	TAAGAATTGCGCGTTGACTTACCTGCGCACAAGCGCATTTAGCGCTGTCGATACCTTTCC
	Yersinia_pestis_Nepal516_1967	TAAGAATTGCGCGTTGACTTACCTGCGCACAAGCGCATTTAGCGCTGTCGATACCTTTCC
	Yersinia_pestis_PEXU2_1966	TAAGAATTGCGCGTTGACTTACCTGCGCACAAGCGCATTTAGCGCTGTCGATACCTTTCC
	Yersinia_pestis_Pestoides_A_1960	TAAGAATTGCGCGTTGACTTACCTGCGCACAAGCGCATTTAGCGCTGTCGATACCTTTCC
	Yersinia_pestis_Pestoides_F_NNNN	TAAGAATTGCGCGTTGACTTACCTGCGCACAAGCGCATTTAGCGCTGTCGATACCTTTCC
	Yersinia_pestis_TS_D5_NNNN	TAAGAATTGCGCGTTGACTTACCTGCGCACAAGCGCATTTAGCGCTGTCGATACCTTTCC
	Yersinia_pestis_UG05_045_2005	TAAGAATTGCGCGTTGACTTACCTGCGCACAAGCGCATTTAGCGCTGTCGATACCTTTCC
	Yersinia_pestis_V_6486_NNNN	TAAGAATTGCGCGTTGACTTACCTGCGCACAAGCGCATTTAGCGCTGTCGATACCTTTCC
	Yersinia_pestis_Z176003_1976	TAAGAATTGCGCGTTGACTTACCTGCGCACAAGCGCATTTAGCGCTGTCGATACCTTTCC
	Yersinia_pseudotuberculosis_IP31758_1966	CCGAGGACATATAATGGTCCGCTCATATACGCACCTGCCCGACTTCGCTATCCTCCCCTT
	Yersinia_pestis_1866_NNNN	CAGTTCGACGCGCTTAACGGTCTCTTGCCCCGGTCGCCATCGTCACGGGTGGACTTTACC
	Yersinia_pestis_1901b_1983	CAGTTCGACGCGCTTAACGGTCTCTTGCCCCGGTCGCCATCGTCACGGGTGGACTTTACC
	Yersinia_pestis_2055_1998	CAGTTCGACGCGCTTAACGGTCTCTTGCCCCGGTCGCCATCGTCACGGGTGGACTTTACC
	Yersinia_pestis_2106_2001	CAGTTCGACGCGCTTAACGGTCTCTTGCCCCGGTCGCCATCGTCACGGGTGGACTTTACC
	Yersinia_pestis_2772_1984	CAGTTCGACGCGCTTAACGGTCTCTTGCCCCGGTCGCCATCGTCACGGGTGGACTTTACC
	Yersinia_pestis_2965_1995	CAGTTCGACGCGCTTAACGGTCTCTTGCCCCGGTCGCCATCGTCACGGGTGGACTTTACC
	Yersinia_pestis_3357_1999	CAGTTCGACGCGCTTAACGGTCTCTTGCCCCGGTCGCCATCGTCACGGGTGGACTTTACC
	Yersinia_pestis_4139_1995	CAGTTCGACGCGCTTAACGGTCTCTTGCCCCGGTCGCCATCGTCACGGGTGGACTTTACC
	Yersinia_pestis_4412_1991	CAGTTCGACGCGCTTAACGGTCTCTTGCCCCGGTCGCCATCGTCACGGGTGGACTTTACC
	Yersinia_pestis_4954_1987	CAGTTCGACGCGCTTAACGGTCTCTTGCCCCGGTCGCCATCGTCACGGGTGGACTTTACC
	Yersinia_pestis_8607116_NNNN	CAGTTCGACGCGCTTAACGGTCTCTTGCCCCGGTCGCCATCGTCACGGGTGGACTTTACC
	Yersinia_pestis_A1122_1939	CAGTTCGACGCGCTTAACGGTCTCTTGCCCCGGTCGCCATCGTCACGGGTGGACTTTACC
	Yersinia_pestis_AS_200900596_2009	CAGTTCGACGCGCTTAACGGTCTCTTGCCCCGGTCGCCATCGTCACGGGTGGACTTTACC
	Yersinia_pestis_AS_200901509_2009	CAGTTCGACGCGCTTAACGGTCTCTTGCCCCGGTCGCCATCGTCACGGGTGGACTTTACC
	Yersinia_pestis_AS_2509_2004	CAGTTCGACGCGCTTAACGGTCTCTTGCCCCGGTCGCCATCGTCACGGGTGGACTTTACC
	Yersinia_pestis_Angola_NNNN	CTGTTCGACGAGCTTAACGGTCTCTTGCCCCGGTCGCCATCGTCACGGGTGGACTTTATC
	Yersinia_pestis_Antiqua_1965	CAGTCCGACGCGCTTAACGGTCTCTTGCCCCGGTCGCCATCGTCACGGGTGGACTTTACC
	Yersinia_pestis_B42003004_2003	CAGTTCGACGCGCTTAACGGTCTCTTGCCCCGGTCGCCATCGTCACGGGTGGACTTTACC
	Yersinia_pestis_CA88_4125_1988	CAGTTCGACGCGCTTAACGGTCTCTTGCCCCGGTCGCCATCGTCACGGGTGGACTTTACC
	Yersinia_pestis_CO92_1992	CAGTTCGACGCGCTTAACGGTCTCTTGCCCCGGTCGCCATCGTCACGGGTGGACTTTACC
	Yersinia_pestis_D106004_2006	CAGTTCGACGCGCTTAACGGTCTCTTGCCCCGGTCGCCATCGTCACGGGTGGACTTTACC
	Yersinia_pestis_D182038_1982	CAGTTCGACGCGCTTAACGGTCTCTTGCCCCGGTCGCCATCGTCACGGGTGGCCTTTACC
	Yersinia_pestis_E1979001_1979	CAGTTCGACGCGCTTAACGGTCTCTTGCCCCGGTCGCCATCGTCACGGGTGGACTTTACC
	Yersinia_pestis_F1991016_1991	CAGTTCGACGCGCTTAACGGTCTCTTGCCCCGGTCGCCATCGTCACGGGTGGACTTTACC
	Yersinia_pestis_FV1_2001	CAGTTCGACGCGCTTAACGGTCTCTTGCTCCGGTCGCCATCGTCACGGGTGGACTTTACC
	Yersinia_pestis_Harbin35_1940	CAGTTCGACGCGCTTAACGGTCTCTTGCCCCGGTCGCCATCGTCACGGGTGGACTTTACC
	Yersinia_pestis_IP275_1995	CAGTTCGACGCGCTTAACGGTCTCTTGCCCCGGTTGCCATCGTCACGGGTGGACTTTACC
	Yersinia_pestis_India195_NNNN	CAGTTCGACGCGCTTAACGGTCTCTTGCCCCGGTCGCCATCGTCACGGGTGGACTTTACC
	Yersinia_pestis_Java_D88_NNNN	CAGTTCGACGCGCTTAACGGTCTCTTGCCCCGGTCGCCATCGTCACGGGTGGACTTTACC
	Yersinia_pestis_K1973002_1973	CAGTTCGACGCGCTTAACGGTCTCTTGCCCCGGTCGCCATCGTCACGGGTGGACTTTACC
	Yersinia_pestis_KIM_10_1968	CAGTTCGACGCGCTTAACGGTCTCTTGCCCCGGTCGCCATCGTCACGGGTGGACTTTACC
	Yersinia_pestis_KIM_D27_1_1968	CAGTTCGACGCGCTTAACGGTCTCTTGCCCCGGTCGCCATCGTCACGGGTGGACTTTACC
	Yersinia_pestis_KIM_D27_2_1968	CAGTTCGACGCGCTTAACGGTCTCTTGCCCCGGTCGCCATCGTCACGGGTGGACTTTACC
	Yersinia_pestis_KUMA_D11_NNNN	CAGTTCGACGCGCTTAACGGTCTCTTGCCCCGGTCGCCATCGTCACGGGTGGACTTTACC
	Yersinia_pestis_Kimberly_D17_NNNN	CAGTTCGACGCGCTTAACGGTCTCTTGCCCCGGTCGCCATCGTCACGGGTGGACTTTACC
	Yersinia_pestis_MG05_1020_2005	CAGTTCGACGCGCTTAACGGTCTCTTGCCCCGGTTGCCATCGTCACGGGTGGACTTTACC
	Yersinia_pestis_Microtus_91001_1970	CAGTTCGACGCGCTTAACGGTCTCTTGCCCCGGTCGCCATCGTCACGAGTGGACTTTACC
	Yersinia_pestis_Nepal516_1967	CAGTTCGACGCGCTTAACGGTCTCTTGCCCCGGTCGCCATCGTCACGGGTGGACTTTACC
	Yersinia_pestis_PEXU2_1966	CAGTTCGACGCGCTTAACGGTCTCTTGCCCCGGTCGCCATCGTCACGGGTGGACTTTACC
	Yersinia_pestis_Pestoides_A_1960	CAGTTCGACGCGCTTAACGGTCTCTTGCCCCGGTCGCCATCGTCACGAGTGGACTTTACC
	Yersinia_pestis_Pestoides_F_NNNN	CAGTTTGACGCGCTTAACGGTCTCTTGCCCCGGTCGCCATCGTCACGGGTGGACTTTACC
	Yersinia_pestis_TS_D5_NNNN	CAGTTCGACGCGCTTAACGGTCTCTTGCCCCGGTCGCCATCGTCACGGGTGGACTTTACC
	Yersinia_pestis_UG05_045_2005	CAGTCCGACGCGCTTAACGGTCTCTTGCCCCGGTCGCCATCGTCACGGGTGGACTTTACC
	Yersinia_pestis_V_6486_NNNN	CAGTTCGACGCGCTTAACGGTCTCTTGCCCCGGTCGCCATCGTCACGGGTGGACTTTACC
	Yersinia_pestis_Z176003_1976	CAGTTCGACGCGCTTAACGGTCTCTTGCCCCGGTCGCCATCGTCACGGGTGGACTTTACC
	Yersinia_pseudotuberculosis_IP31758_1966	TAACTCAGTCCAACCGGTAAATCACCATCTTAACCATTGCTACTGTAGTCAAATCCCGCT
	Yersinia_pestis_1866_NNNN	CTCTGTTATAGGTTCTGGACCCATGTTTCTGCGAACTCGGGACCGATGCACTTGAGGCTC
	Yersinia_pestis_1901b_1983	CTCTGTTATAGGTTCTGGACCCATGTTTCTGCGAACTCGGGACCGATGCACTTGAGGCTC
	Yersinia_pestis_2055_1998	CTCTGTTATAGGTTCTGGACCCATGTTTCTGCGAACTCGGGACCGATGCACTTGAGGCTC
	Yersinia_pestis_2106_2001	CTCTGTTATAGGTTCTGGACCCATGTTTCTGCGAACTCGGGACCGATGCACTTGAGGCTC
	Yersinia_pestis_2772_1984	CTCTGTTATAGGTTCTGGACCCATGTTTCTGCGAACTCGGGACCGATGCACTTGAGGCTC
	Yersinia_pestis_2965_1995	CTCTGTTATAGGTTCTGGACCCATGTTTCTGCGAACTCGGGACCGATGCACTTGAGGCTC
	Yersinia_pestis_3357_1999	CTCTGTTATAGGTTCTGGACCCATGTTTCTGCGAACTCGGGACCGATGCACTTGAGGCTC
	Yersinia_pestis_4139_1995	CTCTGTTATAGGTTCTGGACCCATGTTTCTGCGAACTCGGGACCGATGCACTTGAGGCTC
	Yersinia_pestis_4412_1991	CTCTGTTATAGGTTCTGGACCCATGTTTCTGCGAACTCGGGACCGATGCACTTGAGGCTC
	Yersinia_pestis_4954_1987	CTCTGTTATAGGTTCTGGACCCATGTTTCTGCGAACTCGGGACCGATGCACTTGAGGCTC
	Yersinia_pestis_8607116_NNNN	CTCTGTTATAGGTTCTGGACCCATGTTTCTGCGAACTCGGGACCGATGCACTTGAGGCTC
	Yersinia_pestis_A1122_1939	CTCTGTTATAGGTTCTGGACCCATGTTTCTTCGAACTCGGGACCGATGCACTTGAGGCTC
	Yersinia_pestis_AS_200900596_2009	CTCTGTTATAGGTTCTGGACCCATGTTTCTGCGAACTCGGGACCGATGCACTTGAGGCTC
	Yersinia_pestis_AS_200901509_2009	CTCTGTTATAGGTTCTGGACCCATGTTTCTGCGAACTCGGGACCGATGCACTTGAGGCTC
	Yersinia_pestis_AS_2509_2004	CTCTGTTATAGGTTCTGGACCCATGTTTCTGCGAACTCGGGACCGATGCACTTGAGGCTC
	Yersinia_pestis_Angola_NNNN	CTCTGTTATAGGTTCTGGACCTATGTTTCTGCGAACTCGGGACCGATGCACTTGAGGCTC
	Yersinia_pestis_Antiqua_1965	CTCTGTTATAGGTTCTGGACCCATGTTTCTGCGAACTCGGGACCGATGCACTTGAGGCTC
	Yersinia_pestis_B42003004_2003	CTCTGTTATAGGTTCTGGACCCATGTTTCTGCGAACTCGGGACCGATGCACTTGAGGCTC
	Yersinia_pestis_CA88_4125_1988	CTCTGTTATAGGTTCTGGACCCATGTTTCTGCGAACTCGGGACCGATGCACTTGAGGCTC
	Yersinia_pestis_CO92_1992	CTCTGTTATAGGTTCTGGACCCATGTTTCTGCGAACTCGGGACCGATGCACTTGAGGCTC
	Yersinia_pestis_D106004_2006	CTCTGTTATAGGTTCTGGACCCATGTTTCTGCGAACTCGGGACCGATGCACTTGAGGCTC
	Yersinia_pestis_D182038_1982	CTCTGTTATAGGGTCTGGACCCATGTTTCTGCGAACTCGGGACCGATGCACTTGAGGCTC
	Yersinia_pestis_E1979001_1979	CTCTGTTATAGGTTCTGGACCCATGTTTCTGCGAACTCGGGACCGATGCACTTGAGGCTC
	Yersinia_pestis_F1991016_1991	CTCTGTTATAGGTTCTGGACCCATGTTTCTGCGAACTCGGGACCGATGCACTTGAGGCTC
	Yersinia_pestis_FV1_2001	CTCTGTTATAGGTTCTGGACCCATGTTTCTGCGAACTCGGGACCGATGCACTTGAGGCTC
	Yersinia_pestis_Harbin35_1940	CTCTGTTATAGGTTCTGGACCCATGTTTCTGCGAACTCGGGACCGATACACTTGAGGCTC
	Yersinia_pestis_IP275_1995	CTCTGTTATAGGTTCTGGACCCATGTTTCTGCGAACTCGGGACCGATGCACTTGAGGCTC
	Yersinia_pestis_India195_NNNN	CTCTGTTATAGGTTCTGGACCCATGTTTCTGCGAACTCGGGACCGATGCACTTGAGGCTC
	Yersinia_pestis_Java_D88_NNNN	CTCTGTTATAGGTTCTGGACCCATGTTTCTGCGAACTCGGGACCGATGCACTTGAGGCTC
	Yersinia_pestis_K1973002_1973	CTCTGTTATAGGTTCTGGACCCATGTTTCTGCGAACTCGAGACCGATGCACTTGAGGCTC
	Yersinia_pestis_KIM_10_1968	CTCTGTTATAGGTTCTGGACCCATGTTTCTGCGAACTCGAGACCGATGCACTTGAGGCTC
	Yersinia_pestis_KIM_D27_1_1968	CTCTGTTATAGGTTCTGGACCCATGTTTCTGCGAACTCGAGACCGATGCACTTGAGGCTC
	Yersinia_pestis_KIM_D27_2_1968	CTCTGTTATAGGTTCTGGACCCATGTTTCTGCGAACTCGAGACCGATGCACTTGAGGCTC
	Yersinia_pestis_KUMA_D11_NNNN	CTCTGTTATAGGTTCTGGACCCATGTTTCTGCGAACTCGGGACCGATGCACTTGAGGCTC
	Yersinia_pestis_Kimberly_D17_NNNN	CTCTGTTATAGGTTCTGGACCCATGTTTCTGCGAACTCGGGACCGATGCACTTGAGGCTC
	Yersinia_pestis_MG05_1020_2005	CTCTGTTATAGGTTCTGGACCCATGTTTCTGCGAACTCGGGACCGATGCACTTGAGGCTC
	Yersinia_pestis_Microtus_91001_1970	CTCTGTTATAGGTTCTGGACCCATGTTGCTGCGAACTCGGGACCGAAGCACTTGAGGCTC
	Yersinia_pestis_Nepal516_1967	CTCTGTTATAGGTTCTGGACCCATGTTTCTGCGAACTCGGGACCGATGCACTTGAGGCTC
	Yersinia_pestis_PEXU2_1966	CTCTGTTATAGGTTCTGGACCCATGTTTCTGCGAACTCGGGACCGATGCACTTGAGGCTC
	Yersinia_pestis_Pestoides_A_1960	CTCTGTTATAGGTTCTGGACCCATGTTGCTGCGAACTCGGGACCGATGCACTTGAGGCTC
	Yersinia_pestis_Pestoides_F_NNNN	CTCTGTTATAGGTTCTGGACCCATATTTCTGCGAACTTGGGACCGATGCACTTGAGGCTC
	Yersinia_pestis_TS_D5_NNNN	CTCTGTTATAGGTTCTGGACCCATGTTTCTGCGAACTCGGGACCGATGCACTTGAGGCTC
	Yersinia_pestis_UG05_045_2005	CTCTGTTATAGGTTCTGGACCCATGTTTCTGCGAACTCGGGACCGATGCACTTGAGGCTC
	Yersinia_pestis_V_6486_NNNN	CTCTGTTATAGGTTCTGGACCCATGTTTCTGCGAACTCGGGACCGATGCACTTGAGGCTC
	Yersinia_pestis_Z176003_1976	CTCTGTTATAGGTTCTGGACCCATGTTTCTGCGAACTCGGGACCGATGCACTTGAGGCTC
	Yersinia_pseudotuberculosis_IP31758_1966	AGTCACCGCGAATCTCAACTTCGCGCCTACGTACGTCCAGAGTTATTGATAACTGATTCT
	Yersinia_pestis_1866_NNNN	CGGGCCCAGATCCGTGAGCGCTGCGAGTCACTTCATGGTACTATTCATCGAAAGCTGGGT
	Yersinia_pestis_1901b_1983	CGGGCCCAGATCCGTGAGCGCTGCGAGTCACTTCATGGTACTATTCATCGAAAGCTGGGT
	Yersinia_pestis_2055_1998	CGGGCCCAGATCCGTGAGCGCTGCGAGTCACTTCATGGTACTATTCATCGAAAGCTGGGT
	Yersinia_pestis_2106_2001	CGGGCCCAGATCCGTGAGCGCTGCGAGTCACTTCATGGTACTATTCATCGAAAGCTGGGT
	Yersinia_pestis_2772_1984	CGGGCCCAGATCCGTGAGCGCTGCGAGTCACTTCATGGTACTATTCATCGAAAGCTGGGT
	Yersinia_pestis_2965_1995	CGGGCCCAGATCCGTGAGCGCTGCGAGTCACTTCATGGTACTATTCATCGAAAGCTGGGT
	Yersinia_pestis_3357_1999	CGGGCCCAGATCCGTGAGCGCTGCGAGTCACTTCATGGTACTATTCATCGAAAGCTGGGT
	Yersinia_pestis_4139_1995	CGGGCCCAGATCCGTGAGCGCTGCGAGTCACTTCATGGTACTATTCATCGAAAGCTGGGT
	Yersinia_pestis_4412_1991	CGGGCCCAGATCCGTGAGCGCTGCGAGTCACTTCATGGTACTATTCATCGAAAGCTGGGT
	Yersinia_pestis_4954_1987	CGGGCCCAGATCCGTGAGCGCTGCGAGTCACTTCATGGTACTATTCATCGAAAGCTGGGT
	Yersinia_pestis_8607116_NNNN	CGGGCCCAGATCCGTGAGCGCTGCGAGTCACTTCATGGTACTATTCATCGAAAGCTGGGT
	Yersinia_pestis_A1122_1939	CGGGCCCAGATCCGTGAGCGCTGCGAGTCACTTCATGGTACTATTCATCGAAAGCTGGGT
	Yersinia_pestis_AS_200900596_2009	CGGACCCAGATCCGTGAGCGCTGCGAGTCACTTCATGGTACTATTCATCGAAAGCTGGGT
	Yersinia_pestis_AS_200901509_2009	CGGGCCCAGATCCGTGAGCGCTGCGAGTCACTTCATGGTACTATTCATCGAAAGCTGGGT
	Yersinia_pestis_AS_2509_2004	CGGGCCCAGATCCGTGAGCGCTGCGAGTCACTTCATGGTACTATTCATCGAAAGCTGGGT
	Yersinia_pestis_Angola_NNNN	CGGGCCCAGATCCGTGAGCGATGCGAGTCACTTCATGGTACTATTCATCGACAGCTGGGT
	Yersinia_pestis_Antiqua_1965	CGGGCCCAGATCCGTGAGCGCTGCGAGTCACTTCATGGTACTATTCATCGAAAGCTGGGT
	Yersinia_pestis_B42003004_2003	CGGGCCCAGATCCGTGAGCGCTGCGAGTCAATTCATGGTACTATTCATCGAAAGCTGGGT
	Yersinia_pestis_CA88_4125_1988	CGGGCCCAGATCCGTGAGCGCTGCGAGTCGCTTCATGGTACTATTCATCGAAAGCTGGGT
	Yersinia_pestis_CO92_1992	CGGGCCCAGATCCGTGAGCGCTGCGAGTCACTTCATGGTACTATTCATCGAAAGCTGGGT
	Yersinia_pestis_D106004_2006	CGGGCCCAGATCCGTGAGCGCTGCGAGTCACTTCATGGTACTATTCATCGAAAGCTGGGT
	Yersinia_pestis_D182038_1982	CGGGCCCAGATCCGTGAGCGCTGCGAGTCACTTCATGGTACTATTCATCGAAAGCTGGGT
	Yersinia_pestis_E1979001_1979	CGGGCCCAGATCCGTGAGCGCTGCGAGTCACTTCATGGTACTATTCATCGAAAGCTGGGT
	Yersinia_pestis_F1991016_1991	CGGGCCCAGATCCGTGAGCGCTGCGAGTCACTTCATGGTACTATTCATCGAAAGCTGGGT
	Yersinia_pestis_FV1_2001	CGGGCCCAGATCCGTGAGCGCTGCGAGTCACTTCATGGTACTATTCATCGAAAGCTGGGT
	Yersinia_pestis_Harbin35_1940	CGGGCCCAGATCCGTGAGCGCTGCGAGTCACTTCATGGTACTATTCATTGAAAGCTGGGT
	Yersinia_pestis_IP275_1995	CGGGCCCAGATCCGTGAGCGCTGCGAGTCACTTCATGGTACTATTCATCGAAAGCTGGGT
	Yersinia_pestis_India195_NNNN	CGGGCCCAGATCCGTGAGCGCTGCGAGTCACTTCATGGTACTATTCATCGAAAGCTGGGT
	Yersinia_pestis_Java_D88_NNNN	CGGGCCCAGATCCGTGAGCGCTGCGAGTCACTTCATGGTACTATTCATCGAAAGCTGGGT
	Yersinia_pestis_K1973002_1973	CGGGCCCAGATCCGTGAGCGCTGCGAATCACTTCATGGTACTATTCATCGAAAGCTGGGT
	Yersinia_pestis_KIM_10_1968	CGGGCCCAGATCCGTGAGCGCTGCGAATCACTTCATGGTACTATTCATCGAAAGCTGGGT
	Yersinia_pestis_KIM_D27_1_1968	CGGGCCCAGATCCGTGAGCGCTGCGAATCACTTCATGGTACTATTCATCGAAAGCTGGGT
	Yersinia_pestis_KIM_D27_2_1968	CGGGCCCAGATCCGTGAGCGCTGCGAATCACTTCATGGTACTATTCATCGAAAGCTGGGT
	Yersinia_pestis_KUMA_D11_NNNN	CGGGCCCAGATCCGTGAGCGCTGCGAGTCACTTCATGGTACTATTCATCGAAAGCTGGGT
	Yersinia_pestis_Kimberly_D17_NNNN	CGGGCCCAGATCCGTGAGCGCTGCGAGTCACTTCATGGTACTATTCATCGAAAGCTGGGT
	Yersinia_pestis_MG05_1020_2005	CGGGCCCAGATCCGTGAGCGCTGCGAGTCACTTCATGGTACTATTCATCGAAAGCTGGGT
	Yersinia_pestis_Microtus_91001_1970	CGGGCCCAGATCCGTGAGCGCTGCTAGTCACTTCATGGTACTATTCATCGAAAGTTGGGT
	Yersinia_pestis_Nepal516_1967	CGGGCCCAGATCCGTGAGCGCTGCGAGTCACTTCATGGTACTATTCATCGAAAGCTGGGT
	Yersinia_pestis_PEXU2_1966	CGGGCCCAGATCCGTGAGCGCTGCGAGTCACTTCATGGTACTATTCATCGAAAGCTGGGT
	Yersinia_pestis_Pestoides_A_1960	CGGGCCTAGATCCGTGAGCGCTGCGAGTCGCTTCATGGTACTATTCATCGAAAGTTGGGT
	Yersinia_pestis_Pestoides_F_NNNN	CGGGCCCAGATCCGTGAGCGCAGCGAGTCACTTCATGGTACTATTCATCGAAAGCTAGGT
	Yersinia_pestis_TS_D5_NNNN	CGGGCCCAGATCCGTGAGCGCTGCGAGTCACTTCATGGTACTATTCATCGAAAGCTGGGT
	Yersinia_pestis_UG05_045_2005	CGGGCCCAGATCCGTGAGCGCTGCGAGTCACTTCATGGTACTATTCATCGAAAGCTGGGT
	Yersinia_pestis_V_6486_NNNN	CGGGCCCAGATCCGTGAGCGCTGCGAGTCACTTCATGGTACTATTCATCGAAAGCTGGGT
	Yersinia_pestis_Z176003_1976	CGGGCCCAGATCCGTGAGCGCTGCGAGTCACTTCATGGTACTATTCATCGAAAGCTGGGT
	Yersinia_pseudotuberculosis_IP31758_1966	TATGTTCGAGCTTACAGTTACAATGGGCTACGCTGCAACCTCGCCTGCCAGAGACGGAAG
	Yersinia_pestis_1866_NNNN	AACGAAAGTTGCGAACTAAAAGGGCTGTGATGCTCTGCGAACCCTAACGCAGTCGCGCGC
	Yersinia_pestis_1901b_1983	AACGAAAGTTGCGAACTAAAAGGGCTGTGATGCTCTGCGAACCCTAACGCAGTCGCGCGC
	Yersinia_pestis_2055_1998	AACGAAAGTTGCGAACTAAAAGGGCTGTGATGCTCTGCGAACCCTAACGCAGTCGCGCGC
	Yersinia_pestis_2106_2001	AACGAAAGTTGCGAACTAAAAGGGCTGTGATGCTCTGCGAACCCTAACGCAGTCGCGCGC
	Yersinia_pestis_2772_1984	AACGAAAGTTGCGAACTAAAAGGGCTGTGATGCTCTGCGAACCCTAACGCAGTCGCGCGC
	Yersinia_pestis_2965_1995	AACGAAAGTTGCGAACTAAAAGGGCTGTGATGCTCTGCGAACCCTAACGCAGTCGCGCGC
	Yersinia_pestis_3357_1999	AACGAAAGTTGCGAACTAAAAGGGCTGTGATGCTCTGCGAACCCTAACGCAGTCGCGCGC
	Yersinia_pestis_4139_1995	AACGAAAGTTGCGAACTAAAAGGGCTGTGATGCTCTGCGAACCCTAACGCAGTCGCGCGC
	Yersinia_pestis_4412_1991	AACGAAAGTTGCGAACTAAAAGGGCTGTGATGCTCTGCGAACCCTAACGCAGTCGCGCGC
	Yersinia_pestis_4954_1987	AACGAAAGTTGCGAACTAAAAGGGCTGTGATGCTCTGCGAACCCTAACGCAGTCGCGCGC
	Yersinia_pestis_8607116_NNNN	AACGAAAGTTGCGAACTAAAAGGGCTGTGATGCTCTGCGAACCCTAACGCAGTCGCGCGC
	Yersinia_pestis_A1122_1939	AACGAAAGTTGCGAACTAAAAGGGCTGTGATGCTCTGCGAACCCTAACGCAGTCGCGCGC
	Yersinia_pestis_AS_200900596_2009	AACGAAAGTTGCGAACTAAAAGGGCTGTGATGCTCTGCGAACCCTAACGCAGTCGCGCGC
	Yersinia_pestis_AS_200901509_2009	AACGAAAGTTGCGAACTAAAAGGGCTGTGATGCTCTGCGAACCCTAACGCAGTCGCGCGC
	Yersinia_pestis_AS_2509_2004	AACGAAAGTTGCGAACTAAAAGGGCTGTGATGCTCTGCGAACCCTAACGCAGTCGCGCGC
	Yersinia_pestis_Angola_NNNN	AACGAAGGTTGCGAACTAAAAGGGCTGTGATGCTCTACGAACCTTAACGCAGTCGCGTGC
	Yersinia_pestis_Antiqua_1965	AACGAAAGTTGCGAACTAAAAGGGCTGTGATGCTCTGCGAACCCTAACGCAGTCGCGCGC
	Yersinia_pestis_B42003004_2003	AACGAAAGTTGCGAACTAAAAGGGCTGTGATGCTCTGCGAACCCTAACGCAGTCGCGCGC
	Yersinia_pestis_CA88_4125_1988	AACGAAAGTTGCGAACTAAAAGGGCTGTGATGCTCTGCGAACCCTAACGCAGTCGCGCGC
	Yersinia_pestis_CO92_1992	AACGAAAGTTGCGAACTAAAAGGGCTGTGATGCTCTGCGAACCCTAACGCAGTCGCGCGC
	Yersinia_pestis_D106004_2006	AACGAAAGTTGCGAACTAAAAGGGCTGTGATGCTCTGCGAACCCTAACGCAGTCGCGCGC
	Yersinia_pestis_D182038_1982	AACGAAAGTTGCGAACTAAAAGGGCTGTGATGCTCTGCGAACCCTAACGCAGTCGCGCGC
	Yersinia_pestis_E1979001_1979	AACGAAAGTTGCGAACTAAAAGGGCTGTGATGCTCTGCGAACCCTAACGCAGTCGCGCGC
	Yersinia_pestis_F1991016_1991	AACGAAAGTTGCGAACTAAAAGGGCTGTGATGCTCTGCGAACCCTAACGCAGTCGCGCGC
	Yersinia_pestis_FV1_2001	AACGAAAGTTGCGAACTAAAAGGGCTGTGATGCTCTGCGAACCCTAACGCAGGCGCTCGC
	Yersinia_pestis_Harbin35_1940	AACGAAAGTTGCGAACTAAAAGGGCTGTGATGCTCCGCGAACTCTAACGCAGTCGCGCGC
	Yersinia_pestis_IP275_1995	AACGAAAGTTGCGAACTAAAAGGGCTGTGATGCTCTGCGAACCCTAACGCAGTCGCGCGC
	Yersinia_pestis_India195_NNNN	AACGAAAGTTGCGAACTAAAAGGGCTGTGATGCTCTGCGAACCCTAACGCAGTCGCGCGC
	Yersinia_pestis_Java_D88_NNNN	AACGAAAGTTGCGAACTAAAAGGGCTGTGATGCTCTGCGAACCCTAACGCAGTCGCGCGC
	Yersinia_pestis_K1973002_1973	AACGAAAGTTGCGAACTAAAAGGGCTGTGATGCTCTGCGAACCCTAACGCAGTCGCGCGC
	Yersinia_pestis_KIM_10_1968	AACGAAAGTTTCGAACTAAAAGGGCTGTGATGCTCTGCGAACCCTAACGCAGTCGCGCGC
	Yersinia_pestis_KIM_D27_1_1968	AACGAAAGTTTCGAACTAAAAGGGCTGTGATGCTCTGCGAACCCTAACGCAGTCGCGCGC
	Yersinia_pestis_KIM_D27_2_1968	AACGAAAGTTTCGAACTAAAAGGGCTGTGATGCTCTGCGAACCCTAACGCAGTCGCGCGC
	Yersinia_pestis_KUMA_D11_NNNN	AACGAAAGTTGCGAACTAAAAGGGCTGTGATGCTCTGCGAACCCTAACGCAGTCGCGCGC
	Yersinia_pestis_Kimberly_D17_NNNN	AACGAAAGTTGCGAACTAAAAGGGCTGTGATGCTCTGCGAACCCTAACGCAGTCGCGCGC
	Yersinia_pestis_MG05_1020_2005	AACGAAAGTTGCGAACTAAAAGGGCTGTGATGCTCTGCGAACCCTAACGCAGTCGCGCGC
	Yersinia_pestis_Microtus_91001_1970	AACGAAAGTTGCGAACTAAAAGGGCTGTGAAGCTCTGCGAACCCTAACGCAGTCGCGCGC
	Yersinia_pestis_Nepal516_1967	AACGAAAGTTGCGAACTAAAAGGGCTGTGATGCTCTGCGAACCCTAACGCAGTCGCGCGC
	Yersinia_pestis_PEXU2_1966	AACGAAAGTTGCGAACTAAAAGGGCTGTGATGCTCTGCGAACCCTAACGCAGTCGCGCGC
	Yersinia_pestis_Pestoides_A_1960	AACGAAAGTTGCGAACTAAAAGGGCTGTGATGCTCTGCGAACCCTAACGCAGTCGCGCGC
	Yersinia_pestis_Pestoides_F_NNNN	AACGAAAGTTGCGAACTAAAAGGGCTGTGATGCTCTGCGAACCCTAACGCAGTCGCGCGC
	Yersinia_pestis_TS_D5_NNNN	AACGAAAGTTGCGAACTAAAAGGGCTGTGATGCTCTGCGAACCCTAACGCAGTCGCGCGC
	Yersinia_pestis_UG05_045_2005	AACGAAAGTTGCGAACTAAAAGGGCTGTGATGCTCTGCGAACCCTAACGCAGTCGCGCGC
	Yersinia_pestis_V_6486_NNNN	AACGAAAGTTGCGAACTAAAAGGGCTGTGATGCTCTGCGAACCCTAACGCAGTCGCGCGC
	Yersinia_pestis_Z176003_1976	AACGAAAGTTGCGAACTAAAAGGGCTGTGATGCTCTGCGAACCCTAACGCAGTCGCGCGC
	Yersinia_pseudotuberculosis_IP31758_1966	GGTAGGAACCGAAGGTAGGCGATTTCAGAGTATCTTGTTGGTCCCGGTATGATTAAGCAT
	Yersinia_pestis_1866_NNNN	TAAAGGCAGAATCGCGTCACCCTCTCGATCCACTTCAATATTAGATTTAGTCGTAACAAC
	Yersinia_pestis_1901b_1983	TAAAGGCAGAATCGCGTCACCCTCTCGATCCACTTCAATATTAGATTTAGTCGTAACAAC
	Yersinia_pestis_2055_1998	TAAAGGCAGAATCGCGTCACCCTCTCGATCCACTTCAATATTAGATTTAGTCGTAACAAC
	Yersinia_pestis_2106_2001	TAAAGGCAGAATCGCGTCACCCTCTCGATCCACTTCAATATTAGATTTAGTCGTAACAAC
	Yersinia_pestis_2772_1984	TAAAGGCAGAATCGCGTCACCCTCTCGATCCACTTCAATATTAGATTTAGTCGTAACAAC
	Yersinia_pestis_2965_1995	TAAAGGCAGAATCGCGTCACCCTCTCGATCCACTTCAATATTAGATTTAGTCGTAACAAC
	Yersinia_pestis_3357_1999	TAAAGGCAGAATCGCGTCACCCTCTCGATCCACTTCAATATTAGATTTAGTCGTAACAAC
	Yersinia_pestis_4139_1995	TAAAGGCAGAATCGCGTCACCCTCTCGATCCACTTCAATATTAGATTTAGTCGTAACAAC
	Yersinia_pestis_4412_1991	TAAAGGCAGAATCGCGTCACCCTCTCGATCCACTTCAATATTAGATTTAGTCGTAACAAC
	Yersinia_pestis_4954_1987	TAAAGGCAGAATCGCGTCACCCTCTCGATCCACTTCAATATTAGATTTAGTCGTAACAAC
	Yersinia_pestis_8607116_NNNN	TAAAGGCAGAATCGCGTCACCCTCTCGATCCACTTCAATATTAGATTTAGTCGTAACAAC
	Yersinia_pestis_A1122_1939	TAAAGGCAGAATCGCGTCACCCTCTCGATCCACTTCAATATTAGATTTAGTCGTAACAAC
	Yersinia_pestis_AS_200900596_2009	TAAAGGCAGAATCGCGTCACCCTCTCGATCCACTTCAATATTAGATTTAGTCGTAACAAC
	Yersinia_pestis_AS_200901509_2009	TAAAGGCAGAATCGCGTCACCCTCTCGATCCACTTCAATATTAGATTTAGTCGTAACAAC
	Yersinia_pestis_AS_2509_2004	TAAAGGCAGAATCGCGTCACCCTCTCGATCCACTTCAATATTAGATTTAGTCGTAACAAC
	Yersinia_pestis_Angola_NNNN	TAAAGGCAGAATCGCGTCACCCTCTCGATCCACTTCAATATTAGATTTAATCGTAACAAC
	Yersinia_pestis_Antiqua_1965	TAAAGGCAGAATCGCGTCACCCTCTCGATCCACTTCAATATTAGATTTAGTCGTAACAAC
	Yersinia_pestis_B42003004_2003	TAAAGGCAGAATCGCGTCACCCTCTCGATCCACTTCAATATTAGATTTAGTCGTAACAAC
	Yersinia_pestis_CA88_4125_1988	TAAAGGCAGAATCGCGTCACCCTCTCGATCCACTTCAATATTAGATTTAGTCGTAACAAC
	Yersinia_pestis_CO92_1992	TAAAGGCAGAATCGCGTCACCCTCTCGATCCACTTCAATATTAGATTTAGTCGTAACAAC
	Yersinia_pestis_D106004_2006	TAAAGGCAGAATCGCGTCACCCTCTCGATCCACTTCAATATTAGATTTAGTCGTAACAAC
	Yersinia_pestis_D182038_1982	TAAAGGCAGAATCGCGTCACCCTCTCGATCCACTTCAATATTAGATTTAGTCGTAACAAC
	Yersinia_pestis_E1979001_1979	TAAAGGCAGAATCGCGTCACCCTCTCGATCCACTTCAATATTAGATTTAGTCGTAACAAC
	Yersinia_pestis_F1991016_1991	TAAAGGCAGAATCGCGTCACCCTCTCGATCCACTTCAATATTAGATTTAGTCGTAACAAC
	Yersinia_pestis_FV1_2001	TAAAGGCAGAACCGCGTCACCCTCTCGATCCACTTCAATATTAGATTTAGTCGTAACAAC
	Yersinia_pestis_Harbin35_1940	TAAAGGCAGAATCGCGTCACCCTCTCGATCCACTTTAATATTAGATTTAGTCGTAACAAC
	Yersinia_pestis_IP275_1995	TAAAGGCAGAATCGCGTCACCCTCTCGATCCACTTCAATATTAGATTTAGTCGTAACAAC
	Yersinia_pestis_India195_NNNN	TAAAGGCAGAATCGCGTCACCCTCTCGATCCACTTCAATATTAGATTTAGTCGTAACAAC
	Yersinia_pestis_Java_D88_NNNN	TAAAGGCAGAATCGCGTCACCCTCTCGATCCACTTCAATATTAGATTTAGTCGTAACAAC
	Yersinia_pestis_K1973002_1973	TAAAGGCAGAATCGCGTCACCCTCTCGATCCACTTCAATATTAGATTTAGTCGTAACAAC
	Yersinia_pestis_KIM_10_1968	TAAAGGCAGAATCGCGTCACCCTCTCGATCCACTTCAATATTAGATTTAGTCGTAACAAC
	Yersinia_pestis_KIM_D27_1_1968	TAAAGGCAGAATCGCGTCACCCTCTCGATCCACTTCAATATTAGATTTAGTCGTAACAAC
	Yersinia_pestis_KIM_D27_2_1968	TAAAGGCAGAATCGCGTCACCCTCTCGATCCACTTCAATATTAGATTTAGTCGTAACAAC
	Yersinia_pestis_KUMA_D11_NNNN	TAAAGGCAGAATCGCGTCACCCTCTCGATCCACTTCAATATTAGATTTAGTCGTAACAAC
	Yersinia_pestis_Kimberly_D17_NNNN	TAAAGGCAGAATCGCGTCACCCTCTCGATCCACTTCAATATTAGATTTAGTCGTAACAAC
	Yersinia_pestis_MG05_1020_2005	TAAAGGCAGAATCGCGTCACCCTCTCGATCCACTTCAATATTAGATTTAGTCGTAACAAC
	Yersinia_pestis_Microtus_91001_1970	TAAAGGCAGAATCGCGTCACCCTCTCGATCCACTTCAATATTAGATTTAGTCGTAACAAC
	Yersinia_pestis_Nepal516_1967	TAAAGGCAGAATCGCGTCACCCTCTCGATCCACTTCAATATTAGATTTAGTCGTAACAAC
	Yersinia_pestis_PEXU2_1966	TAAAGGCAGAATCGCGTCACCCTCTCGATCCACTTCAATATTAGATTTAGTCGTAACAAC
	Yersinia_pestis_Pestoides_A_1960	TAAAGGCAGAATCGCGTCACCCTCTCGATCCACTTCAATATTAGATTTAGTCGTAACAAC
	Yersinia_pestis_Pestoides_F_NNNN	TAAAGGCAGAATCGCGTCACCCTCTCGATCCACTTCAATATTAGATTTAGTCGTAACAAC
	Yersinia_pestis_TS_D5_NNNN	TAAAGGCAGAATCGCGTCACCCTCTCGATCCACTTCAATATTAGATTTAGTCGTAACAAC
	Yersinia_pestis_UG05_045_2005	TAAAGGCAGAATCGCGTCACCCTCTCGATCCACTTCAATATTAGATTTAGTCGTAACAAC
	Yersinia_pestis_V_6486_NNNN	TAAAGGCAGAATCGCGTCACCCTCTCGATCCACTTCAATATTAGATTTAGTCGTAACAAC
	Yersinia_pestis_Z176003_1976	TAAAGGCAGAATCGCGTCACCCTCTCGATCCACTTCAATATTAGATTTAGTCGTAACAAC
	Yersinia_pseudotuberculosis_IP31758_1966	CCGGATTGAGGTTAAACTGTTAGACTAGCTTGAAGCTGCGCGGCGCCGGGCGAGCGAGGA
	Yersinia_pestis_1866_NNNN	GCGGTAAGAAGCTCTGTGGATTCACACACACCCTATCCCTTCGCCGCCGAACGGAACTCG
	Yersinia_pestis_1901b_1983	GCGGTAAGAAGCTCTGTGGATTCACACACACCCTATCCCTTCGCCGCCGAACGGAACTCG
	Yersinia_pestis_2055_1998	GCGGTAAGAAGCTCTGTGGATTCACACACACCCTATCCCTTCGCCGCCGAACGGAACTCG
	Yersinia_pestis_2106_2001	GCGGTAAGAAGCTCTGTGGATTCACACACACCCTATCCCTTCGCCGCCGAACGGAACTCG
	Yersinia_pestis_2772_1984	GCGGTAAGAAGCTCTGTGGATTCACACACACCCTATCCCTTCGCCGCCGAACGGAACTCG
	Yersinia_pestis_2965_1995	GCGGTAAGAAGCTCTGTGGATTCACACACACCCTATCCCTTCGCCGCCGAACGGAACTCG
	Yersinia_pestis_3357_1999	GCGGTAAGAAGCTCTGTGGATTCACACACACCCTATCCCTTCGCCGCCGAACGGAACTCG
	Yersinia_pestis_4139_1995	GCGGTAAGAAGCTCTGTGGATTCACACACACCCTATCCCTTCGCCGCCGAACGGAACTCG
	Yersinia_pestis_4412_1991	GCGGTAAGAAGCTCTGTGGATTCACACACACCCTATCCCTTCGCCGCCGAACGGAACTCG
	Yersinia_pestis_4954_1987	GCGGTAAGAAGCTCTGTGGATTCACACACACCCTATCCCTTCGCCGCCGAACGGAACTCG
	Yersinia_pestis_8607116_NNNN	GCGGTAAGAAGCTCTGTGGATTCACACACACCCTATCCCTTCGCCGCCGAACGGAACTCG
	Yersinia_pestis_A1122_1939	GCGGTAAGAAGCTCTGTGGATTCACACACACCCTATCCCTTCGCCGCCGAACGGAACTCG
	Yersinia_pestis_AS_200900596_2009	GCGGTAAGAAGCTCTGTGGATTCACACACACCCTATCCCTTCGCCGCCGAACGGAACTCG
	Yersinia_pestis_AS_200901509_2009	GCGGTAAGAAGCTCTGTGGATTCACACACACCCTATCCCTTCGCCGCCGAACGGAACTCG
	Yersinia_pestis_AS_2509_2004	GCGGTAAGAAGCTCTGTGGATTCACACACACCCTATCCCTTCGCCGCCGAACGGAACTCG
	Yersinia_pestis_Angola_NNNN	GTGATGAGAAGCTCTGTGGATTCACACACACCCTACCCCTACGCCGCCGTACGTAACTCG
	Yersinia_pestis_Antiqua_1965	GCGGTAAGAAGCTCTGTGGATTCACACACACCCTATCCCTTCGCCGCCGAACGGAACTCG
	Yersinia_pestis_B42003004_2003	GCGGTAAGAAGCTCTGTGGATTCACACACACCCTACCCCTTCGCCGCCGAACGGAACTCG
	Yersinia_pestis_CA88_4125_1988	GCGGTAAGAAGCTCTGTGGATTCACACACACCCTATCCCTTCGCCGCCGAACGGAACTCG
	Yersinia_pestis_CO92_1992	GCGGTAAGAAGCTCTGTGGATTCACACACACCCTATCCCTTCGCCGCCGAACGGAACTCG
	Yersinia_pestis_D106004_2006	GCGGTAAGAAGCTCTGTGGATTCACACACACCCTATCCCTTCGCCGCCGAACGGAACTCG
	Yersinia_pestis_D182038_1982	GCGGTAAGAAGCTCTGTGGATTCACACACACCCTATCCCTTCGCCGCCGAACGGAACTCG
	Yersinia_pestis_E1979001_1979	GCGGTAAGAAGCTCTGTGGATTCACACACACCCTATCCCTTCGCCGCCGAACGGAACTCG
	Yersinia_pestis_F1991016_1991	GCGGTAAGAAGCTCTGTGGATTCACACACACCCTATCCCTTCGCCGCCGAACGGAACTCG
	Yersinia_pestis_FV1_2001	GCGGTAAGAAACTCTGTGGATTCACACACACCCTATCCCTTCGCCGCCGAACGGAACTCG
	Yersinia_pestis_Harbin35_1940	GCGGCAAGAAGCTCTGTGGATTCACACACACCCTACCCCTTCGCCGCCGAACGGAACTCG
	Yersinia_pestis_IP275_1995	GCGGTAAGAAGCTCTGTGGATTCACACACACCCTATCCCTTCGCCGCCGAACGGAACTCG
	Yersinia_pestis_India195_NNNN	GCGGTAAGAAGCTCTGTGGATTCACACACACCCTATCCCTTCGCCGCCGAACGGAACTCG
	Yersinia_pestis_Java_D88_NNNN	GCGGTAAGAAGCTCTGTGGATTCACACACACCCTATCCCTTCGCCGCCGAACGGAACTCG
	Yersinia_pestis_K1973002_1973	GCGGTAAGAAGCTCTGTGGATTCACACACACCCTACCCCTTCGCCGCCGAACGGAACTCG
	Yersinia_pestis_KIM_10_1968	GCGGTAAGAAGCTCTGTCGATTCACACACACCCTACCCCTTCGCCGCCGAACGGAACTCG
	Yersinia_pestis_KIM_D27_1_1968	GCGGTAAGAAGCTCTGTGGATTCACACACACCCTACCCCTTCGCCGCCGAACGGAACTCG
	Yersinia_pestis_KIM_D27_2_1968	GCGGTAAGAAGCTCTGTGGATTCACACACACCCTACCCCTTCGCCGCCGAACGGAACTCG
	Yersinia_pestis_KUMA_D11_NNNN	GCGGTAAGAAGCTCTGTGGATTCACACACACCCTACCCCTTCGCCGCCGAACGGAACTCG
	Yersinia_pestis_Kimberly_D17_NNNN	GCGGTAAGAAGCTCTGTGGATTCACACACACCCTATCCCTTCGCCGCCGAACGGAACTCG
	Yersinia_pestis_MG05_1020_2005	GCGGTAAGAAGCTCTGTGGATTCACACACACCCTATCCCTTCGCCGCCGAACGGAACTCG
	Yersinia_pestis_Microtus_91001_1970	GCGGTAAGAAGCTCTGTGGATTCACACACACCCTACCCCTTCGCCGCCGAACGGAACTCG
	Yersinia_pestis_Nepal516_1967	GCAGTAAGAAGCTCTGTGGATTCACACACACCCTACCCCTTCGCCGCCGAACGGAACTCG
	Yersinia_pestis_PEXU2_1966	GCGGTAAGAAGCTCTGTGGATTCACACACACCCTATCCCTTCGCCGCCGAACGGAACTCG
	Yersinia_pestis_Pestoides_A_1960	GCGGTAAGAAGCTCTGTGGATTCACACACACCCTACCCCTTCGCCGCCGAACGGAACTCG
	Yersinia_pestis_Pestoides_F_NNNN	GCGGTAAGAAGCTCTGTGGATTCACACACACCCTACCCCTTCGCCTCCGAACGGAACTCG
	Yersinia_pestis_TS_D5_NNNN	GCGGTAAGAAGCTCTGTGGATTCACACACACCCTATCCCTTCGCCGCCGAACGGAACTCG
	Yersinia_pestis_UG05_045_2005	GCGGTAAGAAGCTCTGTGGATTCACACACACCCTATCCCTTCGCCGCCGAACGGAACTCG
	Yersinia_pestis_V_6486_NNNN	GCGGTAAGAAGCTCTGTGGATTCACACACACCCTATCCCTTCGCCGCCGAACGGAACTCG
	Yersinia_pestis_Z176003_1976	GCGGTAAGAAGCTCTGTGGATTCACACACACCCTATCCCTTCGCCGCCGAACGGAACTCG
	Yersinia_pseudotuberculosis_IP31758_1966	TCGGTAGACGGTCTCACGAGCCACTGTGTGTTTCGCTTTCTTAGTGTTAAGAAGGGTCTA
	Yersinia_pestis_1866_NNNN	TATTCGCGCTGGACATATCGTATAAGGGTGCGCTTGGTATCATCAACGGGTCTGGACGGG
	Yersinia_pestis_1901b_1983	TATTCGCGCTGGACATATCGTATAAGGGTGCGCTTGGTATCATCAACGGGTCTGGACGGG
	Yersinia_pestis_2055_1998	TATTCGCGCTGGACATATCGTATAAGGGTGCGCTTGGTATCATCAACGGGTCTGGACGGG
	Yersinia_pestis_2106_2001	TATTCGCGCTGGACATATCGTATAAGGGTGCGCTTGGTATCATCAACGGGTCTGGACGGG
	Yersinia_pestis_2772_1984	TATTCGCGCTGGACATATCGTATAAGGGTGCGCTTGGTATCATCAACGGGTCTGGACGGG
	Yersinia_pestis_2965_1995	TATTCGCGCTGGACATATCGTATAAGGGTGCGCTTGGTATCATCAACGGGTCTGGACGGG
	Yersinia_pestis_3357_1999	TATTCGCGCTGGACATATCGTATAAGGGTGCGCTTGGTATCATCAACGGGTCTGGACGGG
	Yersinia_pestis_4139_1995	TATTCGCGCTGGACATATCGTATAAGGGTGCGCTTGGTATCATCAACGGGTCTGGACGGG
	Yersinia_pestis_4412_1991	TATTCGCGCTGGACATATCGTATAAGGGTGCGATTGGTATCATCAACGGGTCTGGACGGG
	Yersinia_pestis_4954_1987	TATTCGCGCTGGACATATCGTATAAGGGTGCGCTTGGTATCATCAACGGGTCTGGACGGG
	Yersinia_pestis_8607116_NNNN	TATTCGCGCTGGACATATCGTATAAGGGTGCGCTTGGTATCATCAACGGGTCTGGACGGG
	Yersinia_pestis_A1122_1939	TATTCGCGCTGGACATATCGTATAAGGGTGCGCTTGGTATCATCAACGGGTCTGGACGGG
	Yersinia_pestis_AS_200900596_2009	TATTCGCGCTGGACATATCGTATAAGGGTGCGCTTGGTATCATCAACGGGTCTGGACGGG
	Yersinia_pestis_AS_200901509_2009	TATTCGCGCTGGACATATCGTATAAGGGTGCGCTTGGTATCATCAACGGGTCTGGACGGG
	Yersinia_pestis_AS_2509_2004	TATTCGCGCTGGACATATCGTATAAGAGTGCGCTTGGTATCATCAACGGGTCTGGACGGG
	Yersinia_pestis_Angola_NNNN	TATTTGCGCTGGACATATCGTATAAGGGTGAACTTGGTATCATCAACGGGTCTGGACGGG
	Yersinia_pestis_Antiqua_1965	TATTCGCGCTGGACATATAGTATAAGGGTGCGCTTGGTATCATCAACGGGTCTGGACGGG
	Yersinia_pestis_B42003004_2003	TATTCGCGCTGGACATATCGTATAAGGGTGCGCTTGGTATCATCAACGGGTCTGGACGGG
	Yersinia_pestis_CA88_4125_1988	TATTCGCGCTGGACATATCGTATAAGGGTGCGCTTGGTATCATCAACGGGTCTGGACGGG
	Yersinia_pestis_CO92_1992	TATTCGCGCTGGACATATCGTATAAGGGTGCGCTTGGTATCATCAACGGGTCTGGACGGG
	Yersinia_pestis_D106004_2006	TATTCGCGCTGGACATATCGTATAAGGGTGCGCTTGGTATCATCAACGGGTCTGGACGGG
	Yersinia_pestis_D182038_1982	TATTCGCGCTGGACATATCGTATAAGGGTGCGCTTGGTATCATCAACGGGTCTGGACGGG
	Yersinia_pestis_E1979001_1979	TATTCGCGCTGGACATATCGTATAAGGGTGCGCTTGGTATCATCAACGGGTCTGGACGGG
	Yersinia_pestis_F1991016_1991	TATTCGCGCTGGACATATCGTATAAGGGTGCGCTTGGTATCATCAACGGGTCTGGACGGG
	Yersinia_pestis_FV1_2001	TATTCGCGCTGGAGATATCGTATAAGGGTGCGCTTGGTATCATCAACGGGTCTGGACGGG
	Yersinia_pestis_Harbin35_1940	TATTCGAGCTGGACATATCGTATAAGGGTGCGCTTGGTATCATTAACGGGTCTGGACGGG
	Yersinia_pestis_IP275_1995	TATTCGCACTGGACATATCGTATAAGGGTGCGCTTGGTATCATCAACGGGTCTGGACGGG
	Yersinia_pestis_India195_NNNN	TATTCGCGCTGGACATATCGTATAAGGGTGCGCTTGGTATCATCAACGGGTCTGGACGGG
	Yersinia_pestis_Java_D88_NNNN	TATTCGCGCTGGACATATCGTATAAGGGTGCGCTTGGTATCATCAACGGGTCTGGACGGG
	Yersinia_pestis_K1973002_1973	TATTCGCGCTGGACATATCGTATAAGGGTGCGCTTGGTATCATTAACGGGTCTGGACGGG
	Yersinia_pestis_KIM_10_1968	TATTCGCGCTGGACATATCGTATAAGGGTGCGCTTGGTATCATTAACGGGTCTGAACGGG
	Yersinia_pestis_KIM_D27_1_1968	TATTCGCGCTGGACATATCGTATAAGGGTGCGCTTGGTATCATTAACGGGTCTGAACGGG
	Yersinia_pestis_KIM_D27_2_1968	TATTCGCGCTGGACATATCGTATAAGGGTGCGCTTGGTATCATTAACGGGTCTGAACGGG
	Yersinia_pestis_KUMA_D11_NNNN	TATTCGAGCTGGACATATCGTATAAGGGTGCGCTTGGTATCATTAACGGGTCTGGACGGG
	Yersinia_pestis_Kimberly_D17_NNNN	TATTCGCGCTGGACATATCGTATAAGGGTGCGCTTGGTATCATCAACGGGTCTGGACGGG
	Yersinia_pestis_MG05_1020_2005	TATTCGCACTGGACATATCGTATAAGGGTGCGCTTGGTATCATCAACGGGTCTGGACGGG
	Yersinia_pestis_Microtus_91001_1970	TATTCGCGCTGGACATATCGTATAAGGGTGCGCTTGGTATCATCAACGGGTCTGGACGGG
	Yersinia_pestis_Nepal516_1967	TATTCGAGCTGGACATATCGTATAAGGGTGCGCTTGGTATCATTAACGGGTCTGGACGGT
	Yersinia_pestis_PEXU2_1966	TATTCGCGCTGGACATATCGTATAAGGGTGCGCTTGGTATCATCAACGGGTCTGGACGGG
	Yersinia_pestis_Pestoides_A_1960	TATTCGCGCTGGACATATCGTATAAGGGTGCGCTTGGTATCATCAACGGGTCTGGACGGG
	Yersinia_pestis_Pestoides_F_NNNN	TATTCGCGCTGGACATATCGTATAAGGGTGCGCTTGGTATCATCAACGGGTCTGGACGGG
	Yersinia_pestis_TS_D5_NNNN	TATTCGCGCTGGACATATCGTATAAGGGTGCGCTTGGTATCATCAACGGGTCTGGACGGG
	Yersinia_pestis_UG05_045_2005	TATTCGCGCTGGACATATCGTATAAGGGTGCGCTTGGTATCATCAACGGGTCTGGACGGG
	Yersinia_pestis_V_6486_NNNN	TATTCGCGCTGGACATATCGTATAAGGGTGCGCTTGGTATCATCAACGGGTCTGGACGGG
	Yersinia_pestis_Z176003_1976	TATTCGCGCTGGACATATCGTATAAGGGTGCGCTTGGTATCATCAACGGGTCTGGACGGG
	Yersinia_pseudotuberculosis_IP31758_1966	GGCACACGTCTAGCGCGCCTCTGGGAGACACGCCAAACGCAGCCGCATATCGCTGGTATG
	Yersinia_pestis_1866_NNNN	GGGGAGCGTTAATGGTATACCCAGAGACCAGCTCCGTCGCTATGAGGTGCTATTCCTCAA
	Yersinia_pestis_1901b_1983	GGGGAGCGTTAATGGTATACCCAGAGACCAGCTCCGTCGCTATGAGGTGCTATTCCTCAA
	Yersinia_pestis_2055_1998	GGGGAGCGTTAATGGTATACCCAGAGACCAGCTCCGTCGCTATGAGGTGCTATTCCTCAA
	Yersinia_pestis_2106_2001	GGGGAGCGTTAATGGTATACCCAGAGACCAGCTCCGTCGCTATGAGGTGCTATTCCTCAA
	Yersinia_pestis_2772_1984	GGGGAGCGTTAATGGTATACCCAGAGACCAGCTCCGTCGCTATGAGGTGCTATTCCTCAA
	Yersinia_pestis_2965_1995	GGGGAGCGTTAATGGTATACCCAGAGACCAGCTCCGTCGCTATGAGGTGCTATTCCTCAA
	Yersinia_pestis_3357_1999	GGGGAGCGTTAATGGTATACCCAGAGACCAGCTCCGTCGCTATGAGGTGCTATTCCTCAA
	Yersinia_pestis_4139_1995	GGGGAGCGTTAATGGTATACCCAGAGACCAGCTCCGTCGCTATGAGGTGCTATTCCTCAA
	Yersinia_pestis_4412_1991	GGGGAGCGTTAATGGTATACCTAGAGACCAGCTCCGTCGCTATGAGGTGCTATTCCTCAA
	Yersinia_pestis_4954_1987	GGGGAGCGTTAATGGTATACCCAGAGACCAGCTCCGTCGCTATGAGGTGCTATTCCTCAA
	Yersinia_pestis_8607116_NNNN	GGGGAGCGTTAATGGTATACCCAGAGACCAGCTCCGTCGCTATGAGGTGCTATTCCTCAA
	Yersinia_pestis_A1122_1939	GGGGAGCGTTAATGGTATACCCAGAGACCAGCTCCGTCGCTATGAGGTGCTATTCCTCAA
	Yersinia_pestis_AS_200900596_2009	GGGGAGCGTTAATGGTATACCCAGAGACCAGCTCCGTCGCTATGAGGTGCTATTCCTCAA
	Yersinia_pestis_AS_200901509_2009	GGGGAGCGTTAATGGTATACCCAGAGACCAGCTCCGTCGCTATGAGGTGCTATTCCTCAA
	Yersinia_pestis_AS_2509_2004	GGGGAGCGTTAATGGTATACCCAGAGACCAGCTCCGTCGCTATGAGGTGCTATTCCTCAA
	Yersinia_pestis_Angola_NNNN	GGGGCGCGTTAATGGTATACCCAGAGACCAGCTCCGTCGCTATGAGGTGCTATTCCTCAA
	Yersinia_pestis_Antiqua_1965	GGGGAGCGTTAATGGTATACCCAGAGACCAGCTCCGTCGCTATGAGGTGCTATTCCTCAA
	Yersinia_pestis_B42003004_2003	GGGGAGCGTTAATGGTATACCCAGAGACCAGCTCCGTCGCTATGAGGTGCTATTCCTCAA
	Yersinia_pestis_CA88_4125_1988	GGGGAGCGTTAATGGTATACCCAGAGACCAGCTCCGTCGCTATGAGGTGCTATTCCTCAA
	Yersinia_pestis_CO92_1992	GGGGAGCGTTAATGGTATACCCAGAGACCAGCTCCGTCGCTATGAGGTGCTATTCCTCAA
	Yersinia_pestis_D106004_2006	GGGGAGCGTTAATGGTATACCCAGAGACCAGCTCCGTCGCTATGAGGTGCTATTCCTCAA
	Yersinia_pestis_D182038_1982	GGGGAGCGTTAATGGTATACCCAGAGACCAGCTCCGTCGCTATGAGGTGCTATTCCTCAA
	Yersinia_pestis_E1979001_1979	GGGGAGCGTTAATGGTATACCCAGAGACCAGCTCCGTCGCTATGAGGTGCTATTCCTCAA
	Yersinia_pestis_F1991016_1991	GGGGAGCGTTAATGGTATACCCAGAGACCAGCTCCGTCGCTATGAGGTGCTATTCCTCAA
	Yersinia_pestis_FV1_2001	GGGGAGCGTTAATGGTATACCCAGAGACCAGCTTCGTCGCTATGAGGTGCTATTCATAAA
	Yersinia_pestis_Harbin35_1940	GGGGAGCGTTAATGGTATACCCAGAGACCAGCTCCGTCGCTATGAGGTGCTATTCCTCAA
	Yersinia_pestis_IP275_1995	GGGGAGCGTTAATGGTATACCCAGAGACCAGCTCCGTCGCTATGAGGTGCTATTCCTCAA
	Yersinia_pestis_India195_NNNN	GGGGAGCGTTAATGGTATACCCAGAGACCAGCTCCGTCGCTATGAGGTGCTATTCCTCAA
	Yersinia_pestis_Java_D88_NNNN	GGGGAGCGTTAATGGTATACCCAGAGACCAGCTCCGTCGCTATGAGGTGCTATTCCTCAA
	Yersinia_pestis_K1973002_1973	GGGGAGCGTTAATGGTATACCCAGAGACCAGCTCCGTCGCTATGAGGTGCTATTCCTCAA
	Yersinia_pestis_KIM_10_1968	GGGGAGCGTTAATGGTATACCCAGAGACCAGCTCCGTCGATATGAGGTGCTATTCCTCAA
	Yersinia_pestis_KIM_D27_1_1968	GGGGAGCGTTAATGGTATACCCAGAGACCAGCTCCGTCGATATGAGGTGCTATTCCTCAA
	Yersinia_pestis_KIM_D27_2_1968	GGGGAGCGTTAATGGTATACCCAGAGACCAGCTCCGTCGATATGAGGTGCTATTCCTCAA
	Yersinia_pestis_KUMA_D11_NNNN	GGGGAGCGTTAATGGTATACCCAGAGACCAGCTCCGTCGCTATGAGGTGCTATTCCTCAA
	Yersinia_pestis_Kimberly_D17_NNNN	GGGGAGCGTTAATGGTATACCCAGAGACCAGCTCCGTCGCTATGAGGTGCTATTCCTCAA
	Yersinia_pestis_MG05_1020_2005	GGGGAGCGTTAATGGTATACCCAGAGACCAGCTCCGTCGCTATGAGGTGCTATTCCTCAA
	Yersinia_pestis_Microtus_91001_1970	GGGGAGCGTTAATGGTATACCCAGAGACCAGCTCCGTCGCTATGAGGTGCTATTCCTCAA
	Yersinia_pestis_Nepal516_1967	GGGGAGCGTTAATGGTATACCCAGAGACCAGCTCCGTCGCTATGAGGTGCTATTCCTCAA
	Yersinia_pestis_PEXU2_1966	GGGGAGCGTTAATGGTATACCCAGAGACCAGCTCCGTCGCTATGAGGTGCTATTCCTCAA
	Yersinia_pestis_Pestoides_A_1960	GGGGAGCGTTAATGGTATACCCAGAGACCAGCTCCGTCGCTATGAGGTGCTATTCCTCAA
	Yersinia_pestis_Pestoides_F_NNNN	GGGGAGCGTTAATGGTATGCCCAGAGACCAGCTCCGTCGCTATGAAGTGCTATACCTCAA
	Yersinia_pestis_TS_D5_NNNN	GGGGAGCGTTAATGGTATACCCAGAGACCAGCTCCGTCGCTATGAGGTGCTATTCCTCAA
	Yersinia_pestis_UG05_045_2005	GGGGAGCGTTAATGGTATACCCAGAGACCAGCTCCGTCGCTATGAGGTGCTATTCCTCAA
	Yersinia_pestis_V_6486_NNNN	GGGGAGCGTTAATGGTATACCCAGAGACCAGCTCCGTCGCTATGAGGTGCTATTCCTCAA
	Yersinia_pestis_Z176003_1976	GGGGAGCGTTAATGGTATACCCAGAGACCAGCTCCGTCGCTATGAGGTGCTATTCCTCAA
	Yersinia_pseudotuberculosis_IP31758_1966	ACATAATAGCGGAATCGGGTACGAGAGTTCTTCCAACTTCCCGAGGACATCGCTTCGCGG
	Yersinia_pestis_1866_NNNN	CAAGGACACAGGTTGGTTTTCCCAATGACCTTTGTAATCGAACTCTTGCCCACGGGGGGT
	Yersinia_pestis_1901b_1983	CAAGGACACAGGTTGGTTTTCCCAATGACCTTTGTAATCGAACTCTTGCCCACGGGGGGT
	Yersinia_pestis_2055_1998	CAAGGACACAGGTTGGTTTTCCCAATGACCTTTGTAATCGAACTCTTGCCCACGGGGGGT
	Yersinia_pestis_2106_2001	CAAGGACACAGGTTGGTTTTCCCAATGACCTTTGTAATCGAACTCTTGCCCACGGGGGGT
	Yersinia_pestis_2772_1984	CAAGGACACAGGTTGGTTTTCCCAATGACCTTTGTAATCGAACTCTTGCCCACGGGGGGT
	Yersinia_pestis_2965_1995	CAAGGACACAGGTTGGTTTTCCCAATGACCTTTGTAATCGAACTCTTGCCCACGGGGGGT
	Yersinia_pestis_3357_1999	CAAGGACACAGGTTGGTTTTCCCAATGACCTTTGTAATCGAACTCTTGCCCACGGGGGGT
	Yersinia_pestis_4139_1995	CAAGGACACAGGTTGGTTTTCCCAATGACCTTTGTAATCGAACTCTTGCCCACGGGGGGT
	Yersinia_pestis_4412_1991	CAAGGACACAGGTTGGTTTTCCCAATGACCTTTGTAATCGAACTCTTGCCCACGGGGGGT
	Yersinia_pestis_4954_1987	CAAGGACACAGGTTGGTTTTCCCAATGACCTTTGTAATCGAACTCTTGCCCACGGGGGGT
	Yersinia_pestis_8607116_NNNN	CAAGGACACAGGTTGGTTTTCCCAATGACCTTTGTAATCGAACTCTTGCCCACGGGGGGT
	Yersinia_pestis_A1122_1939	CAAGGACACAGGTTGGTTTTCCCAATGACCTTTGTAATCGAACTCTTGCCCACGGGGGGT
	Yersinia_pestis_AS_200900596_2009	CAAGGACACAGGTTGGTTTTCCCAATGACCTTTGTAATCGAACTCTTGCCCACGGGGGGT
	Yersinia_pestis_AS_200901509_2009	CAAGGACACAGGTTGGTTTTCCCAATGACCTTTGTAATCGAACTCTTGCCCACGGGGGGT
	Yersinia_pestis_AS_2509_2004	CAAGGACACAGGTTGGTTTTCCCAATGACCTTTGTAATCGAACTCTTGCCCACGGGGGGT
	Yersinia_pestis_Angola_NNNN	CAAGGACACAGGTAGGTTTTCCCAATGCCCTTTGTAATTGAACTCTTGCCCACGGGGGGT
	Yersinia_pestis_Antiqua_1965	CAAGGACACAGGTTGGTTTTCCCAATGACCTTTGTAATCGAACTCTTGCCCACGGGGGGT
	Yersinia_pestis_B42003004_2003	CAAGGACACAGGTTGGTTTTCCCAATGACCTTTGTAATCGAACTCTTGCCCACGGGGGGT
	Yersinia_pestis_CA88_4125_1988	CAAGGACACAGGTTGGTTTTCCCAATGACCTTTGTAATCGAACTCTTGCCCACGGGGGGT
	Yersinia_pestis_CO92_1992	CAAGGACACAGGTTGGTTTTCCCAATGACCTTTGTAATCGAACTCTTGCCCACGGGGGGT
	Yersinia_pestis_D106004_2006	CAAGGACACAGGTTGGTTCTCCCAATGACCTTTGTAATCGAACTCTTGCCCACGGGGGGT
	Yersinia_pestis_D182038_1982	CAAGGACACAGGTTGGTTTTCCCAATGACCTTTGTAATCGAACTCTTGCCCACGGGGGGT
	Yersinia_pestis_E1979001_1979	CAAGGACACAGGTTGGTTTTCCCAATGACCTTTGTAATCGAACTCTTGCCCACGGGGGGT
	Yersinia_pestis_F1991016_1991	CAAGGACTCAGGTTGGTTTTCCCAATGACCTTTGTAATCGAACTCTTGCCCACGGGGGGT
	Yersinia_pestis_FV1_2001	CACGGACACAGGTTGGTTTTCCCAATGACCTTTGTAATCGAACTCTTGCCCACGGGGGGT
	Yersinia_pestis_Harbin35_1940	CAAGGACACAGGTTGGTTTTTCCAATGACCTTTGTAATCGAACTCTTACCCACGGAGAAT
	Yersinia_pestis_IP275_1995	CAAGGACACAGGTTGGTTTTCCCAATGACCTTTGTAATCGAACTCTTGCCCACGGGGGGT
	Yersinia_pestis_India195_NNNN	CAAGGACACAGGTTGGTTTTCCCAATGACCTTTGTAATCGAACTCTTGCCCACGGGGGGT
	Yersinia_pestis_Java_D88_NNNN	CAAGGACACAGGTTGGTTTTCCCAATGACCTTTGTAATCGAACTCTTGCCCACGGGGGGT
	Yersinia_pestis_K1973002_1973	CAAGGACACAGGTTGGTTTTCCCAATGACCTTTGTAATCGAACTCTTGCCCACGGGGGGT
	Yersinia_pestis_KIM_10_1968	CAAGGACACAGGTTGGTTTTCCCAATGACCTTTGTAATCGAACTCTTGCCCACGGGGGGT
	Yersinia_pestis_KIM_D27_1_1968	CAAGGACACAGGTTGGTTTTCCCAATGACCTTTGTAATCGAACTCTTGCCCACGGGGGGT
	Yersinia_pestis_KIM_D27_2_1968	CAAGGACACAGGTTGGTTTTCCCAATGACCTTTGTAATCGAACTCTTGCCCACGGGGGGT
	Yersinia_pestis_KUMA_D11_NNNN	CAAGGACACAGGTTAGTTTTCCCAATGACCTTTGTAATCGAACTCTTGCCCACGGAGGGT
	Yersinia_pestis_Kimberly_D17_NNNN	CAAGGACACAGGTTGGTTTTCCCAATGACCTTTGTAATCGAACTCTTGCCCACGGGGGGT
	Yersinia_pestis_MG05_1020_2005	CAAGGACACAGGTTGGTTTTCCCAATGACCTTTGTAATCGAACTCTTGCCCACGGGGGGT
	Yersinia_pestis_Microtus_91001_1970	CAAGGACACAGGTTGGTATTCCCAATGCCCTTTGTAATCGAACTCTTGCCCACGGGGGGT
	Yersinia_pestis_Nepal516_1967	CAAGGACACAGGTTGGTTTTCCCAATGACCTTTGTAATCGAACTCTTGCCCACGGAGGGT
	Yersinia_pestis_PEXU2_1966	CAAGGACACAGGTTGGTTTTCCCAATGACCTTTGTAATCGAACTCTTGCCCACGGGGGGT
	Yersinia_pestis_Pestoides_A_1960	CAAGGACACAGATTGGTTTTCCCAATGCCCTTTGTAATCGAACTCTTGCCCACGGGGGGT
	Yersinia_pestis_Pestoides_F_NNNN	CGAGGACACAGGTTGGTTTTCCCAATGCCCTTTGTAATCTAACTCTTGCCCACGGGGGGT
	Yersinia_pestis_TS_D5_NNNN	CAAGGACACAGGTTGGTTTTCCCAATGACCTTTGTAATCGAACTCTTGCCCACGGGGGGT
	Yersinia_pestis_UG05_045_2005	CAAGGACACAGGTTGGTTTTCCCAATGACCTTTGTAATCGAACTCTTGCCCACGGGGGGT
	Yersinia_pestis_V_6486_NNNN	CAAGGACACAGGTTGGTTTTCCCAATGACCTTTGTAATCGAACTCTTGCCCACGGGGGGT
	Yersinia_pestis_Z176003_1976	CAAGGACACAGGTTGGTTTTCCCAATGACCTTTGTAATCGAACTCTTGCCCACGGGGGGT
	Yersinia_pseudotuberculosis_IP31758_1966	TAAAAGTATGTGATGACTTCCTTGGGACATCCCACCCCCGGGTCTCGGATTGTTAGAGGC
	Yersinia_pestis_1866_NNNN	TCCGCTGCGCTCATATGGACGTTGGGGTCGTCATTCCTCCCGCTCTCCAGCAGTACGATG
	Yersinia_pestis_1901b_1983	TCCGCTGCGCTCATATGGACGTTGGGGTCGTCATTCCTCCCGCTCTCCAGCAGTACGATG
	Yersinia_pestis_2055_1998	TCCGCTGCGCTCATATGGACGTTGGGGTCGTCATTCCTCCCGCTCTCCAGCAGTACGATG
	Yersinia_pestis_2106_2001	TCCGCTGCGCTCATATGGACGTTGGGGTCGTCATTCCTCCCGCTCTCCAGCAGTACGATG
	Yersinia_pestis_2772_1984	TCCGCTGCGCTCATATGGACGTTGGGGTCGTCATTCCTCCCGCTCTCCAGCAGTACGATG
	Yersinia_pestis_2965_1995	TCCGCTGCGCTCATATGGACGTTGGGGTCGTCATTCCTCCCGCTCTCCAGCAGTACGATG
	Yersinia_pestis_3357_1999	TCCGCTGCGCTCATATGGACGTTGGGGTCGTCATTCCTCCCGCTCTCCAGCAGTACGATG
	Yersinia_pestis_4139_1995	TCCGCTGCGCTCATATGGACGTTGGGGTCGTCATTCCTCCCGCTCTCCAGCAGTACGATG
	Yersinia_pestis_4412_1991	TCCGCTGCGCTCATATGGACGTTGGGGTCGTCATTCCTCCCGCTCTCCAGCAGTACGATG
	Yersinia_pestis_4954_1987	TCCGCTGCGCTCATATGGACGTTGGGGTCGTCATTCCTCCCGCTCTCCAGCAGTACGATG
	Yersinia_pestis_8607116_NNNN	TCCGCTGCGCTCATATGGACGTTGGGGTCGTCATTCCTCCCGCTCTCCAGCAGTACGATG
	Yersinia_pestis_A1122_1939	TCCGCTGCGCTCATATGGACGTTGGGGTCGTCATTCCTCCCGCTCTCCAGCAGTACGATG
	Yersinia_pestis_AS_200900596_2009	TCCGCTGCGCTCATATGGACGTTGGGGTCGTCATTCCTCCCGCTCTCCAGCAGTACGATG
	Yersinia_pestis_AS_200901509_2009	TCCGCTGCGCTCATATGGACGTTGGGGTCGTCATTCCTCCCGCTCTCCAGCAGTACGATG
	Yersinia_pestis_AS_2509_2004	TCCGCTGCGCTCATATGGACGTTGGGGTCGTCATTCCTCCCGCTCTCCAGCAGTACGATG
	Yersinia_pestis_Angola_NNNN	TCCGCTGCGCTCATATGGACGTTGGGGTCGTCATTCTTCCCGTTCTCCAGCAGTACGATG
	Yersinia_pestis_Antiqua_1965	TCCGCTGCGCTCATACGGACGTTGGGGTCGTCATTCCTCCCGCTCTCCAGCAGTACGATG
	Yersinia_pestis_B42003004_2003	TCCGCTGCGCTCATATGGACGTTGGGGTCGTCATTCCTCCCGCTCTCCAGCAGTACGATG
	Yersinia_pestis_CA88_4125_1988	TCCGCTGCGCTCATATGGACGTTGGGGTCGTCATTCCTCCCGCTCTCCAGCAGTACGATG
	Yersinia_pestis_CO92_1992	TCCGCTGCGCTCATATGGACGTTGGGGTCGTCATTCCTCCCGCTCTCCAGCAGTACGATG
	Yersinia_pestis_D106004_2006	TCCGCTGCGCTCATATGGACGTTGGGGTCGTCATTCCTCCCGCTCTCCAGCAGTACGATG
	Yersinia_pestis_D182038_1982	TCCGCTGCGCTCATATGGACGTTGGGGTCGTCATTCCTCCCGCTCTCCAGCAGTACGATG
	Yersinia_pestis_E1979001_1979	TCCGCTGCGCTCATATGGACGTTGGGGTCGTCATTCCTCCCGCTCTCCAGCAGTACGATG
	Yersinia_pestis_F1991016_1991	TCCGCTGCGCTCATATGGACGTTGGGGTCGTCATTCCTCCCGCTCTCCAGCAGTACGATG
	Yersinia_pestis_FV1_2001	TCCGCTGCGCTCATATGGACGTTGGGGTCGTGATTCCTCCCGCTCTCCAGCAGTTCGATG
	Yersinia_pestis_Harbin35_1940	TCCGCTGCGCTCATATGGACGTTGGGGTCGTCATTCCTCCCGCTCTCCAGTAGTACGATG
	Yersinia_pestis_IP275_1995	TCCGCTGCGCTCATATGGACGTTGGGGTCGTCATTCCTCCCGCTCTCCAGCAGTACGATG
	Yersinia_pestis_India195_NNNN	TCCGCTGCGCTCATATGGACGTTGGGGTCGTCATTCCTCCCGCTCTCCAGCAGTACGATG
	Yersinia_pestis_Java_D88_NNNN	TCCGCTGCGCTCATATGGACGTTGGGGTCGTCATTCCTCCCGCTCTCCAGCAGTACGATG
	Yersinia_pestis_K1973002_1973	TCCGCTGCGCTCATATGGACGTTGGGGTCGTCATTCCTCCCGCTCTCCAGCAGTACGATG
	Yersinia_pestis_KIM_10_1968	TCCGCTGCGCTCATATGGACGTTGGGGTCGTCATTCCTCCCGCTCTCCAGCAGTACGATG
	Yersinia_pestis_KIM_D27_1_1968	TCCGCTGCGCTCATATGGACGTTGGGGTCGTCATTCCTCCCGCTCTCCAGCAGTACGATG
	Yersinia_pestis_KIM_D27_2_1968	TCCGCTGCGCTCATATGGACGTTGGGGTCGTCATTCCTCCCGCTCTCCAGCAGTACGATG
	Yersinia_pestis_KUMA_D11_NNNN	TCCGCTGCGCTCATATGGACGTTGGGGTCGTCATTCCTCCCGCTCTCCAGCAGTACGATG
	Yersinia_pestis_Kimberly_D17_NNNN	TCCGCTGCGCTCATATGGACGTTGGGGTCGTCATTCCTCCCGCTCTCCAGCAGTACGATG
	Yersinia_pestis_MG05_1020_2005	TCCGCTGCGCTCATATGGACGTTGGGGTCGCCATTCCTCCCGCTCTCCAGCAGTACGATG
	Yersinia_pestis_Microtus_91001_1970	TCCGCTGCGCTCATCTGGACGTTGGGGTCGTCATTCCTCCCGCTCTCCAGCAGTACGATG
	Yersinia_pestis_Nepal516_1967	TCCGCTGCGCTCATATGGACGTTGGGGTCGTCATTCCTCCCGCTCTCCAGCAGTACGATG
	Yersinia_pestis_PEXU2_1966	TCCGCTGCGCTCATATGGACGTTGGGGTCGTCATTCCTCCCGCTCTCCAGCAGTACGATG
	Yersinia_pestis_Pestoides_A_1960	TCCGCTGCGCTCATCTGGACGTTGGGGTCGTCATTCCTCCCGCTCTCCAGCAGTACGATG
	Yersinia_pestis_Pestoides_F_NNNN	TCCGCTGCGCTCATATGGACGTTGGGGTCGTCATTCCTCCTGCTCTCCAGCAGTACGATG
	Yersinia_pestis_TS_D5_NNNN	TCCGCTGCGCTCATATGGACGTTGGGGTCGTCATTCCTCCCGCTCTCCAGCAGTACGATG
	Yersinia_pestis_UG05_045_2005	TCCGCTGCGCTCATACGGACGTTGGGGTCGTCATTCCTCCCGCTCTCCAGCAGTACGATG
	Yersinia_pestis_V_6486_NNNN	TCCGCTGCGCTCATATGGACGTTGGGGTCGTCATTCCTCCCGCTCTCCAGCAGTACGATG
	Yersinia_pestis_Z176003_1976	TCCGCTGCGCTCATATGGACGTTGGGGTCGTCATTCCTCCCGCTCTCCAGCAGTACGATG
	Yersinia_pseudotuberculosis_IP31758_1966	CTTATCAAATCGCCATAAGTCCCATAACTATCGCAACCTTCCCCACTACACGACAGAGGC
	Yersinia_pestis_1866_NNNN	AACACTCACCCATATAACACGCGAAATATCAACTAATTATTAGGTAGCGTCATCAGGTCC
	Yersinia_pestis_1901b_1983	AACACTCACCCATATAACACGCGAAATATCAACTAATTATTAGGTAGCGTCATCAGGTCC
	Yersinia_pestis_2055_1998	AACACTCACCCATATAACACGCGAAATATCAACTAATTATTAGGTAGCGTCATCAGGTCC
	Yersinia_pestis_2106_2001	AACACTCACCCATATAACACGCGAAATATCAACTAATTATTAGGTAGCGTCATCAGGTCC
	Yersinia_pestis_2772_1984	AACACTCACCCATATAACACGCGAAATATCAACTAATTATTAGGTAGCGTCATCAGGTCC
	Yersinia_pestis_2965_1995	AACACTCACCCATATAACACGCGAAATATCAACTAATTATTAGGTAGCGTCATCAGGTCC
	Yersinia_pestis_3357_1999	AACACTCACCCATATAACACGCGAAATATCAACTAATTATTAGGTAGCGTCATCAGGTCC
	Yersinia_pestis_4139_1995	AACACTCACCCATATAACACGCGAAATATCAACTAATTATTAGGTAGCGTCATCAGGTCC
	Yersinia_pestis_4412_1991	AACACTCACCCATATAACACGCGAAATATCAACTAATTATTAGGTAGCGTCATCAGGTCC
	Yersinia_pestis_4954_1987	AACACTCACCCATATAACACGCGAAATATCAACTAATTATTAGGTAGCGTCATCAGGTCC
	Yersinia_pestis_8607116_NNNN	AACACTCACCCATATAACACGCGAAATATCAACTAATTATTAGGTAGCGTCATCAGGTCC
	Yersinia_pestis_A1122_1939	AACACTCACCCATATAACACGCGAAATATCAACTAATTATTAGGTAGCGTCATCAGGTCC
	Yersinia_pestis_AS_200900596_2009	AACACTCACCCATATAACACGCGAAATATCAACTAATTATTAGGTAGCGTCATCAGGTCC
	Yersinia_pestis_AS_200901509_2009	AACACTCACCCATATAACACGCGAAATATCAACTAATTATTAGGTAGCGTCATCAGGTCC
	Yersinia_pestis_AS_2509_2004	AACACTCACCCATATAACACGCGAAATATCAACTAATTATTAGGTAGCGTCATCAGGTCC
	Yersinia_pestis_Angola_NNNN	AATACTCACCTATAGAACACGCGAAATATCAACTAATTATTAGGTAGCGTCATCAGGTCC
	Yersinia_pestis_Antiqua_1965	ATCACTCACCCATATAACACGCGAAATATCAACTAATTATTAGGTAGCGTCATCAGGTCC
	Yersinia_pestis_B42003004_2003	AACACTCACCCATAGAACACGCGAAATATCAACTAATTATTAGGTAGCGTCATCAGGTCC
	Yersinia_pestis_CA88_4125_1988	AACACTCACCCATATAACACGCGAAATATCAACTAATTATTAGGTAGCGTCATCAGGTCC
	Yersinia_pestis_CO92_1992	AACACTCACCCATATAACACGCGAAATATCAACTAATTATTAGGTAGCGTCATCAGGTCC
	Yersinia_pestis_D106004_2006	AACACTCACCCATATAACACGCGAAATATCAACTAATTATTAGGTAGCGTCATCAGGTCC
	Yersinia_pestis_D182038_1982	AACACTCACCCATATAACACGCGAAATATCAACTAATTATTAGGTAGCGTCATCAGGTCC
	Yersinia_pestis_E1979001_1979	AACACTCACCCATATAACACGCGAAATATCAACTAATTATTAGGTAGCGTCATCAGGTCC
	Yersinia_pestis_F1991016_1991	AACACTCACCCATATAACACGCGAAATATCAACTAATTATTAGGTAGCGTCATCAGGTCC
	Yersinia_pestis_FV1_2001	AACACTCATCCATATAACACGCGAAATATCAACTAATTATTAGGTAGCGTCATCAGGTCC
	Yersinia_pestis_Harbin35_1940	AACACTCACCCATAGAACACGCGAAATATCAACTAATTATTAGGAAGCGTCATCAGGTCC
	Yersinia_pestis_IP275_1995	AACACTCACCCATATAACACGCGAAATATCAACTAATTATTAGGTAGCGTCATCAGGTCC
	Yersinia_pestis_India195_NNNN	AACACTCACCCATATAACACGCGAAATATCAACTAATTATTAGGTAGCGTCATCAGGTCC
	Yersinia_pestis_Java_D88_NNNN	AACACTCACCCATATAACACGCGAAATATCAACTAATTATTAGGTAGCGTCATCAGGTCC
	Yersinia_pestis_K1973002_1973	AACACTCACCCATAGAACACGCGAAATATCAACTAATTATTAGGTAGCGTCATTAGGTCC
	Yersinia_pestis_KIM_10_1968	AACACTCACCCATAGAACACGCGAAATATCAACTAATTATTAGGTAGCGTCATCAGGTCC
	Yersinia_pestis_KIM_D27_1_1968	AACACTCACCCATAGAACACGCGAAATATCAACTAATTATTAGGTAGCGTCATCAGGTCC
	Yersinia_pestis_KIM_D27_2_1968	AACACTCACCCATAGAACACGCGAAATATCAACTAATTATTAGGTAGCGTCATCAGGTCC
	Yersinia_pestis_KUMA_D11_NNNN	AACACTCACCCATAGAACACGCGAAATATCAACTAATTATTAGGTAGCGTCATCAGGTCC
	Yersinia_pestis_Kimberly_D17_NNNN	AACACTCACCCATATAACACGCGAAATATCAACTAATTATTAGGTAGCGTCATCAGGTCC
	Yersinia_pestis_MG05_1020_2005	AACACTCACCCATATAACACGCGAAATATCAACTAATTATTAGGTAGCGTCATCAGGTCC
	Yersinia_pestis_Microtus_91001_1970	AACACTCACCTATAGAACACGCGAAATATCAACTAATTATTAGGTAGCGTCATCAGGTCC
	Yersinia_pestis_Nepal516_1967	AACACTCACCCATAGAACACGCGAAATATCAACTAATTATTAGGTAGCGTCATCAGGTCC
	Yersinia_pestis_PEXU2_1966	AACACTCACCCATATAACACGCGAAATATCAACTAATTATTAGGTAGCGTCATCAGGTCC
	Yersinia_pestis_Pestoides_A_1960	AACACTCACCTATAGACCACGCGAAATATCAACTAATTATTAGGTAGCGTCATCAGGTCC
	Yersinia_pestis_Pestoides_F_NNNN	AACACTCACCTATAGAACACGCGAAATATCAACTACTTATTAGGTAGCATCATCAGGTCC
	Yersinia_pestis_TS_D5_NNNN	AACACTCACCCATATAACACGCGAAATATCAACTAATTATTAGGTAGCGTCATCAGGTCC
	Yersinia_pestis_UG05_045_2005	ATCACTCACCCATATAACACGCGAAATATCAACTAATTATTAGGTAGCGTCATCAGGTCC
	Yersinia_pestis_V_6486_NNNN	AACACTCACCCATATAACACGCGAAATATCAACTAATTATTAGGTAGCGTCATCAGGTCC
	Yersinia_pestis_Z176003_1976	AACACTCACCCATATAACACGCGAAATATCAACTAATTATTAGGTAGCGTCATCAGGTCC
	Yersinia_pseudotuberculosis_IP31758_1966	GACTTCTCCTTGCCGGATGTATAGGCCGATGGTGGACACCGGAATGTTAGAGCCGAACTT
	Yersinia_pestis_1866_NNNN	CGGGGTCCCCTAATCTGCGATTTGGTATGTAGTAGAGGAAACATCATGTCTTACCCTTGG
	Yersinia_pestis_1901b_1983	CGGGGTCCCCTAATCTGCGATTTGGTATGTAGTAGAGGAAACATCATGTCTTACCCTTGG
	Yersinia_pestis_2055_1998	CGGGGTCCCCTAATCTGCGATTTGGTATGTAGTAGAGGAAACATCATGTCTTACCCTTGG
	Yersinia_pestis_2106_2001	CGGGGTCCCCTAATCTGCGATTTGGTATGTAGTAGAGGAAACATCATGTCTTACCCTTGG
	Yersinia_pestis_2772_1984	CGGGGTCCCCTAATCTGCGATTTGGTATGTAGTAGAGGAAACATCATGTCTTACCCTTGG
	Yersinia_pestis_2965_1995	CGGGGTCCCCTAATCTGCGATTTGGTATGTAGTAGAGGAAACATCATGTCTTACCCTTGG
	Yersinia_pestis_3357_1999	CGGGGTCCCCTAATCTGCGATTTGGTATGTAGTAGAGGAAACATCATGTCTTACCCTTGG
	Yersinia_pestis_4139_1995	CGGGGTCCCCTAATCTGCGATTTGGTATGTAGTAGAGGAAACATCATGTCTTACCCTTGG
	Yersinia_pestis_4412_1991	CGGGGTCCCCTAATCTGCGATTTGGTATGTAGTAGAGGAAACATCATGTCTTACCCTTGG
	Yersinia_pestis_4954_1987	CGGGGTCCCCTAATCTGCGATTTGGTATGTAGTAGAGGAAACATCATGTCTTACCCTTGG
	Yersinia_pestis_8607116_NNNN	CGGGGTCCCCTAATCTGCGATTTGGTATGTAGTAGAGGAAACATCATGTCTTACCCTTGG
	Yersinia_pestis_A1122_1939	CGGGGTCCCCTAATCTGCGATTTGGTATGTAGTAGAGGAAACATCATGTCTTACCCTTGG
	Yersinia_pestis_AS_200900596_2009	CGGGGTCCCCTAATCTGCGATTTGGTATGTAGTAGAGGAAACATCATGTCTTACCCTTGG
	Yersinia_pestis_AS_200901509_2009	CGGGGTCCCCTAATCTGCGATTTGGTATGTAGTAGAGGAAACATCATGTCTTACCCTTGG
	Yersinia_pestis_AS_2509_2004	CGGGGTCCCCTAATCTGCGATTTGGTATGTAGTAGAGGAAACATCATGTCTTACCCTTGG
	Yersinia_pestis_Angola_NNNN	CGGGGTCCCCTAATCTGCGATTTGGTATGTAGTAGAGGAAACATCATGTCTTACCCTTGG
	Yersinia_pestis_Antiqua_1965	CGGGGTCCCCTAATCTGCGATTTGGTATGTAGTAGAGGAAACATCATGTCTTACCCTTGG
	Yersinia_pestis_B42003004_2003	CGGGGTCCCCTAATCTGCGATTTGGTATGTAGTAGAGGAAACATCATGTCTTACCCTTGG
	Yersinia_pestis_CA88_4125_1988	CGGGGTCCCCTAATCTGCGATTTGGTATGTAGTAGAGGAAACATCATGTCTTACCCTTGG
	Yersinia_pestis_CO92_1992	CGGGGTCCCCTAATCTGCGATTTGGTATGTAGTAGAGGAAACATCATGTCTTACCCTTGG
	Yersinia_pestis_D106004_2006	CGGGGTCCCCTAATCTGCGATTTGGTATGTAGTAGCGGAAACATCATGTCTTACCCTTGG
	Yersinia_pestis_D182038_1982	CGGGGTCCCCTTATCTGCGATTTGGTATGTAGTAGAGGAAACATCATGTCTTACCCTTGG
	Yersinia_pestis_E1979001_1979	CGGGGTCCCCTAATCTGCGATTTGGTATGTAGTAGAGGAAACATCATGTCTTACCCTTGG
	Yersinia_pestis_F1991016_1991	CGGGGTCCCCTAATCTGCGATTTGGTATGTAGTAGAGGAAACATCATGTCTTACCCTTGG
	Yersinia_pestis_FV1_2001	CGGGGTCCCCTAATCTGCGATTTGGTATGTAGTAGAGGAAACCTCATGTCTTACCCTTGG
	Yersinia_pestis_Harbin35_1940	CGGGGTCCCCTAATCTGCGATTTGGTATGTAATAGAGGAGACATCATGTCTTACCCTTGG
	Yersinia_pestis_IP275_1995	CGGGGTCCCCTAATCTGCGATTTGGTATGTAGTAGAGGAAACATCATGTCTTACCCTTGG
	Yersinia_pestis_India195_NNNN	CGGGGTCCCCTAATCTGCGATTTGGTATGTAGTAGAGGAAACATCATGTCTTACCCTTGG
	Yersinia_pestis_Java_D88_NNNN	CGGGGTCCCCTAATCTGCGATTTGGTATGTAGTAGAGGAAACATCATGTCTTACCCTTGG
	Yersinia_pestis_K1973002_1973	CGGGGTCCCCTAATCTGCGATTTGGTATGTAGTAGAGGAAACATCATGTCTTACCCTTGG
	Yersinia_pestis_KIM_10_1968	CGGGGTCACCTAATCTGCGATTTGGTATGTAGTAGAGGAAACATCATGTCTTACCCTTGG
	Yersinia_pestis_KIM_D27_1_1968	CGGGGTCACCTAATCTGCGATTTGGTATGTAGTAGAGGAAACATCATGTCTTACCCTTGG
	Yersinia_pestis_KIM_D27_2_1968	CGGGGTCACCTAATCTGCGATTTGGTATGTAGTAGAGGAAACATCATGTCTTACCCTTGG
	Yersinia_pestis_KUMA_D11_NNNN	CGGGGTCCCCTAATCTGCGATTTGGTATGTAATAGAGGAAACATCATGTCTTACCCTTGG
	Yersinia_pestis_Kimberly_D17_NNNN	CGGGGTCCCCTAATCTGCGATTTGGTATGTAGTAGAGGAAACATCATGTCTTACCCTTGG
	Yersinia_pestis_MG05_1020_2005	CGGGGTCCCCTAATCTGCGATTTGGTATGTAGTAGAGGAAACATCATGTCTTACCCTTGG
	Yersinia_pestis_Microtus_91001_1970	CGGGGTCCCCTAATCTGCGATTTGGTATGTAGTAGAGGAAACATCATGTCTTACCCTTGG
	Yersinia_pestis_Nepal516_1967	CGGGGTCCCCTAATCTGCGATTTGGTATGTAGTAGAGGAAACATCATGTCTTACCCTTGG
	Yersinia_pestis_PEXU2_1966	CGGGGTCCCCTAATCTGCGATTTGGTATGTAGTAGAGGAAACATCATGTCTTACCCTTGG
	Yersinia_pestis_Pestoides_A_1960	CGGGGTCCCCTAATCTGCGATTTGGTATGTAGTAGAGGAAACATCATGTCTTACCCTTGG
	Yersinia_pestis_Pestoides_F_NNNN	CGGGGTCCCCTAATCTGCGATTTGGTATGTGGTAGAGGAAACATTATGTCTTACCCTTGG
	Yersinia_pestis_TS_D5_NNNN	CGGGGTCCCCTAATCTGCGATTTGGTATGTAGTAGAGGAAACATCATGTCTTACCCTTGG
	Yersinia_pestis_UG05_045_2005	CGGGGTCCCCTAATCTGCGATTTGGTATGTAGTAGAGGAAACATCATGTCTTACCCTTGG
	Yersinia_pestis_V_6486_NNNN	CGGGGTCCCCTAATCTGCGATTTGGTATGTAGTAGAGGAAACATCATGTCTTACCCTTGG
	Yersinia_pestis_Z176003_1976	CGGGGTCCCCTAATCTGCGATTTGGTATGTAGTAGAGGAAACATCATGTCTTACCCTTGG
	Yersinia_pseudotuberculosis_IP31758_1966	TCAAACTCTTCAGATGATAGCCCAACGCTGAGCGAAAAGAGTAGCCCAGACCGTAGCCAA
	Yersinia_pestis_1866_NNNN	ATCCACTTGAGTTTTGTACCTGGTACTTGTATCTGGCAAAAACTGCCAGTTTCACTTTTA
	Yersinia_pestis_1901b_1983	ATCCACTTGAGTTTTGTACCTGGTACTTGTATCTGGCAAAAACTGCCAGTTTCACTTTTA
	Yersinia_pestis_2055_1998	ATCCACTTGAGTTTTGTACCTGGTACTTGTATCTGGCAAAAACTGCCAGTTTCACTTTTA
	Yersinia_pestis_2106_2001	ATCCACTTGAGTTTTGTACCTGGTACTTGTATCTGGCAAAAACTGCCAGTTTCACTTTTA
	Yersinia_pestis_2772_1984	ATCCACTTGAGTTTTGTACCTGGTACTTGTATCTGGCAAAAACTGCCAGTTTCACTTTTA
	Yersinia_pestis_2965_1995	ATCCACTTGAGTTTTGTACCTGGTACTTGTATCTGGCAAAAACTGCCAGTTTCACTTTTA
	Yersinia_pestis_3357_1999	ATCCACTTGAGTTTTGTACCTGGTACTTGTATCTGGCAAAAACTGCCAGTTTCACTTTTA
	Yersinia_pestis_4139_1995	ATCCACTTGAGTTTTGTACCTGGTACTTGTATCTGGCAAAAACTGCCAGTTTCACTTTTA
	Yersinia_pestis_4412_1991	ATCCACTTGAGTTTTGTACCTGGTACTTGTATCTGGCAAAAACTGCCAGTTTCACTTTTA
	Yersinia_pestis_4954_1987	ATCCACTTGAGTTTTGTACCTGGTACTTGTATCTGGCAAAAACTGCCAGTTTCACTTTTA
	Yersinia_pestis_8607116_NNNN	ATCCACTTGAGTTTTGTACCTGGTACTTGTATCTGGCAAAAACTGCCAGTTTCACTTTTA
	Yersinia_pestis_A1122_1939	ATCCACTTGAGTTTTGTACCTGGTACTTGTATCTGGCAAAAACTGCCAGTTTCACTTTTA
	Yersinia_pestis_AS_200900596_2009	ATCCACTTGAGTTTTGTACCTGGTACTTGTATCTGGCAAAAACTGCCAGTTTCACTTTTA
	Yersinia_pestis_AS_200901509_2009	ATCCACTTGAGTTTTGTACCTGGTACTTGTATCTGGCAAAAACTGCCAGTTTCACTTTTA
	Yersinia_pestis_AS_2509_2004	ATCCACTTGAGTTTTGTACCTGGTACTTGTATCTGGCAAAAACTGCCAGTTTCACTTTTA
	Yersinia_pestis_Angola_NNNN	ATCCACTTGAGTTTTGTACCTGGTACTTGTATCTGGCAAAAACTGCCAGTTTTACTTTTA
	Yersinia_pestis_Antiqua_1965	ATCCACTTGAGTTTTGTACCTGGTACTTGTATCTGGCAAAAACTGCCAGTTTCACTTTTA
	Yersinia_pestis_B42003004_2003	ATCCACTTGAGTTTTGTACCTGGTACTTGTATCTGGCAAAAACTGCCAGTTTCACTTTTA
	Yersinia_pestis_CA88_4125_1988	ATCCACTTGAGTTTTGTACCTGGTACTTGTATCTGGCAAAAACTGCCAGTTTCACTTTTA
	Yersinia_pestis_CO92_1992	ATCAACTTGAGTTTTGTACCTGGTACTTGTATCTGGCAAAAACTGCCAGTTTCACTTTTA
	Yersinia_pestis_D106004_2006	ATCCACTTGAGTTTTGTACCTGGTACTTGTATCTGGCAAAAACTGCCAGTTTCACTTTTA
	Yersinia_pestis_D182038_1982	ATCCACTTGAGTTTTGTACCTGGTACTTGTATCTGGCAAAAACTGCCAGTTTCACTTTTA
	Yersinia_pestis_E1979001_1979	ATCCACTTGAGTTTTGTACCTGGTACTTGTATCTGGCAAAAACTGCCAGTTTCACTTTTA
	Yersinia_pestis_F1991016_1991	ATCCACTTGAGTTTTGTACCTGGTACTTGTATCTGGCAAAAACTGCCAGTTTCACTTTTA
	Yersinia_pestis_FV1_2001	ATCCACTTGAGTTTTGTACCTGGTACTTGTATCTGGCAAAAACTGCCAGTTTCACTTTTA
	Yersinia_pestis_Harbin35_1940	ATCCACTTGAGTTTTGTACCTGGTACTTGTATCTGGCAAAAACTGCCAGTTTCACTTTTA
	Yersinia_pestis_IP275_1995	ATCCACTTGAGTTTTGTACCTGGTACTTGTATCTGGCAAAAACTGCCAGTTTCACTTTTA
	Yersinia_pestis_India195_NNNN	ATCCACTTGAGTTTTGTACCTGGTACTTGTATCTGGCAAAAACTGCCAGTTTCACTTTTA
	Yersinia_pestis_Java_D88_NNNN	ATCCACTTGAGTTTTGTACCTGGTACTTGTATCTGGCAAAAACTGCCAGTTTCACTTTTA
	Yersinia_pestis_K1973002_1973	ATCCACTTGAGTTTTGTACCTGGTACTTGTATCTGGCAAAAACTGCCAGTTTCACTTTTA
	Yersinia_pestis_KIM_10_1968	ATCCACTTGAGTTTTGTACCTGGTACTTGTATCTGGCAAAAACTGCCAGTTTCACTTTTA
	Yersinia_pestis_KIM_D27_1_1968	ATCCACTTGAGTTTTGTACCTGGTACTTGTATCTGGCAAAAACTGCCAGTTTCACTTTTA
	Yersinia_pestis_KIM_D27_2_1968	ATCCACTTGAGTTTTGTACCTGGTACTTGTATCTGGCAAAAACTGCCAGTTTCACTTTTA
	Yersinia_pestis_KUMA_D11_NNNN	ATCCACTTGAGTTTTGTACCTGGTACTTGTATCTGGCAAAAACTGCCAGTTTCACTTTTA
	Yersinia_pestis_Kimberly_D17_NNNN	ATCCACTTGAGTTTTGTACCTGGTACTTGTATCTGGCAAAAACTGCCAGTTTCACTTTTA
	Yersinia_pestis_MG05_1020_2005	ATCCACTTGAGTTTTGTACCTGGTACTTGTATCTGGCAAAAACTGCCAGTTTCACTTTTA
	Yersinia_pestis_Microtus_91001_1970	ATCCACTTGAGTTTTGTACCTGGTACTTGTATCTGGCAAAAACTGCCAGTTTCACTTTTA
	Yersinia_pestis_Nepal516_1967	ATCCACTTGAGTTTTGTACCTGGTACTTGTATCTGGCAAAAACTGCCAGTTTCACTTTTA
	Yersinia_pestis_PEXU2_1966	ATCCACTTGAGTTTTGTACCTGGTACTTGTATCTGGCAAAAACTGCCAGTTTCACTTTTA
	Yersinia_pestis_Pestoides_A_1960	ATCCACTTGAGTTTTGTACCTGGTACTTGTATCTGGCAAAAACTGCCAGTTTCACTTTTA
	Yersinia_pestis_Pestoides_F_NNNN	ATCCACTTGGGTTTTGTACCTGGTACTTGTATCTGGCAAAAACTGCCAGTTTCACTTTTA
	Yersinia_pestis_TS_D5_NNNN	ATCCACTTGAGTTTTGTACCTGGTACTTGTATCTGGCAAAAACTGCCAGTTTCACTTTTA
	Yersinia_pestis_UG05_045_2005	ATCCACTTGAGTTTTGTACCTGGTACTTGTATCTGGCAAAAACTGCCAGTTTCACTTTTA
	Yersinia_pestis_V_6486_NNNN	ATCCACTTGAGTTTTGTACCTGGTACTTGTATCTGGCAAAAACTGCCAGTTTCACTTTTA
	Yersinia_pestis_Z176003_1976	ATCCACTTGAGTTTTGTACCTGGTACTTGTATCTGGCAAAAACTGCCAGTTTCACTTTTA
	Yersinia_pseudotuberculosis_IP31758_1966	GATCCTCCAGAGCCCACGATCAACGTCCTCTCTCTATGGGCCGCATTCACCCCGTCACCG
	Yersinia_pestis_1866_NNNN	GTTCTTTCGCATGTTCGGCATTCTTCTATCCAGGCTATCCTCCCATACCCCGCCGTGACC
	Yersinia_pestis_1901b_1983	GTTCTTTCGCATGTTCGGCATTCTTCTATCCAGGCTATCCTCCCATACCCCGCCGTGACC
	Yersinia_pestis_2055_1998	GTTCTTTCGCATGTTCGGCATTCTTCTATCCAGGCTATCCTCCCATACCCCGCCGTGACC
	Yersinia_pestis_2106_2001	GTTCTTTCGCATGTTCGGCATTCTTCTATCCAGGCTATCCTCCCATACCCCGCCGTGACC
	Yersinia_pestis_2772_1984	GTTCTTTCGCATGTTCGGCATTCTTCTATCCAGGCTATCCTCCCATACCCCGCCGTGACC
	Yersinia_pestis_2965_1995	GTTCTTTCGCATGTTCGGCATTCTTCTATCCAGGCTATCCTCCCATACCCCGCCGTGACC
	Yersinia_pestis_3357_1999	GTTCTTTCGCATGTTCGGCATTCTTCTATCCAGGCTATCCTCCCATACCCCGCCGTGACC
	Yersinia_pestis_4139_1995	GTTCTTTCGCATGTTCGGCATTCTTCTATCCAGGCTATCCTCCCATACCCCGCCGTGACC
	Yersinia_pestis_4412_1991	GTTCTTTCGCATGTTCGGCATTCTTCTATCCAGGCTATCCTCCCATACCCCGCCGTGACC
	Yersinia_pestis_4954_1987	GTTCTTTCGCATGTTCGGCATTCTTCTATCCAGGCTATCCTCCCATACCCCGCCGTGACC
	Yersinia_pestis_8607116_NNNN	GTTCTTTCGCATGTTCGGCATTCTTCTATCCAGGCTATCCTCCCATACCCCGCCGTGACC
	Yersinia_pestis_A1122_1939	GTTCTTTCGCATGTTCGGCATTCTTCTATCCAGGCTATCCTCCCATACCCCGCCGTGACC
	Yersinia_pestis_AS_200900596_2009	GTTCTTTCGCATGTTCGGCATTCTTCTATCCAGGCTATCCTCCCATACCCCGCCGTGACC
	Yersinia_pestis_AS_200901509_2009	GTTCTTTCGCATGTTCGGCATTCTTCTATCCAGGCTATCCTCCCATACCCCGCCGTGACC
	Yersinia_pestis_AS_2509_2004	GTTCTTTCGCATGTTCGGCATTCTTCTATCCAGGCTATCCTCCCATACCCCGCCGTGACC
	Yersinia_pestis_Angola_NNNN	GTTCTTTCGTATGTTAGGCATTATTCTATCCAGACTATCCTCCCATACCCCGCCGTGACC
	Yersinia_pestis_Antiqua_1965	GTTCTTTCGTATGTTCGGCATTCTTCTATCCAGGCTATCCTCCCATACCCCGCCGTGACC
	Yersinia_pestis_B42003004_2003	GTTCTTTCGTATGTTCGGCATTCTTCTATCCAGGCTATCCTCCCATACCCCGCCGTGACC
	Yersinia_pestis_CA88_4125_1988	GTTCTTTCGCATGTTCGGCATTCTTCTATCCAGGCTATCCTCCCATACCCCGCCGTGACC
	Yersinia_pestis_CO92_1992	GTTCTTTCGCATGTTCGGCATTCTTCTATCCAGGCTATCCTCCCATACCCCGCCGTGACC
	Yersinia_pestis_D106004_2006	GTTCTTTCGTATGTTCGGCATTCTTCTATCCAGGCTATCCTCCCATACCCCGCCGTGACC
	Yersinia_pestis_D182038_1982	GTTCTTTCGTATGTTCGGCATTCTTCTATCCAGGCTATCCTCCCATTCCCCGCCGTGACC
	Yersinia_pestis_E1979001_1979	GTTCTTTCGTATGTTCGGCATTCTTCTATCCAGGCTATCCTCCCATACCCCGCCGTGACC
	Yersinia_pestis_F1991016_1991	GTTCTTTCGCATGTTCGGCATTCTTCTATCCAGGCTATCCTCCCATACCCCGCCGTGACC
	Yersinia_pestis_FV1_2001	GTTCTTTCGCATGTTCGGCATTCTTCTATCCAGGCTATCCTCCCATACCCCGCCGTGACC
	Yersinia_pestis_Harbin35_1940	GTTCTTTCGTATGTTCGGCATTCTTCTATCCAGGCTATCCTCCCATACCCCGCCGTGACC
	Yersinia_pestis_IP275_1995	GTTCTTTCGCATGTTCGGCATTCTTCTATCCAGGCTATCCTCCCATACCCCGCCGTGACC
	Yersinia_pestis_India195_NNNN	GTTCTTTCGCATGTTCGGCATTCTTCTATCCAGGCTATCCTCCCATACCCCGCCGTGACC
	Yersinia_pestis_Java_D88_NNNN	GTTCTTTCGCATGTTCGGCATTCTTCTATCCAGGCTATCCTCCCATACCCCGCCGTGACC
	Yersinia_pestis_K1973002_1973	GTTCTTTCGTATGTTCGGCATTCTTCTATCCAGGCTATCCTCCCATACCCCGCCGTGACC
	Yersinia_pestis_KIM_10_1968	GTTCTTTCGTATGTTCGGCATTCTTCTATCCAGGCTATCCTCCCATACCCCGCCGTGACC
	Yersinia_pestis_KIM_D27_1_1968	GTTCTTTCGTATGTTCGGCATTCTTCTATCCAGGCTATCCTCCCATACCCCGCCGTGACC
	Yersinia_pestis_KIM_D27_2_1968	GTTCTTTCGTATGTTCGGCATTCTTCTATCCAGGCTATCCTCCCATACCCCGCCGTGACC
	Yersinia_pestis_KUMA_D11_NNNN	GTTCTTTCGTATGTTCGGCATTCTTCTATCCAGGCTATCCTCCCATACCCCGCCGTGACC
	Yersinia_pestis_Kimberly_D17_NNNN	GTTCTTTCGCATGTTCGGCATTCTTCTATCCAGGCTATCCTCCCATACCCCGCCGTGACC
	Yersinia_pestis_MG05_1020_2005	GTTCTTTCGCATGTTCGGCATTCTTCTATCCAGGCTATCCTCCCATACCCCGCCGTGACC
	Yersinia_pestis_Microtus_91001_1970	GTTCTTTCGTATGTTCGGCATTCTTCTATCCAGGCTATCCTCCCGTACCCCGCCGTGACC
	Yersinia_pestis_Nepal516_1967	GTTCTTTCGTATGTTCGGCATTCTTCTATCCAGGCTATCCTCCCATACCCCGCCGTGACC
	Yersinia_pestis_PEXU2_1966	GTTCTTTCGCATGTTCGGCATTCTTCTATCCAGGCTATCCTCCCATACCCCGCCGTGATC
	Yersinia_pestis_Pestoides_A_1960	GTTCTTTCGTATGTTCGGCATTCTTCTATCCAGGCTATCCTCCCATACCCCGCCGTGACC
	Yersinia_pestis_Pestoides_F_NNNN	GTTCTTTCGTATGTTCGGCATTCTTCTATCCAGGCTATCCTCCCATACCTCGCCGTGACC
	Yersinia_pestis_TS_D5_NNNN	GTTCTTTCGCATGTTCGGCATTCTTCTATCCAGGCTATCCTCCCATACCCCGCCGTGACC
	Yersinia_pestis_UG05_045_2005	GTTCTTTCGTATGTTCGGCATTCTTCTATCCAGGCTATCCTCCCATACCCCGCCGTGACC
	Yersinia_pestis_V_6486_NNNN	GTTCTTTCGCATGTTCGGCATTCTTCTATCCAGGCTATCCTCCCATACCCCGCCGTGACC
	Yersinia_pestis_Z176003_1976	GTTCTTTCGTATGTTCGGCATTCTTCTATCCAGGCTATCCTCCCATACCCCGCCGTGACC
	Yersinia_pseudotuberculosis_IP31758_1966	CACTCCGTATGCACCCAAGGCCCCCGCGCTTTTGTCCCTTCATTACAATCTAGTACAGCT
	Yersinia_pestis_1866_NNNN	CGACACGAAACCCGTAGCTACTGCTGTCCGTAGTCTTGAACCGATGACTGACAAGAATCC
	Yersinia_pestis_1901b_1983	CGACACGAAACCCGTAGCTACTGCTGTCCGTAGTCTTGAACCGATGACTGACAAGAATCC
	Yersinia_pestis_2055_1998	CGACACGAAACCCGTAGCTACTGCTGTCCGTAGTCTTGAACCGATGACTGACAAGAATCC
	Yersinia_pestis_2106_2001	CGACACGAAACCCGTAGCTACTGCTGTCCGTAGTCTTGAACCGATGACTGACAAGAATCC
	Yersinia_pestis_2772_1984	CGACACGAAACCCGTAGCTACTGCTGTCCGTAGTCTTGAACCGATGACTGACAAGAATCC
	Yersinia_pestis_2965_1995	CGACACGAAACCCGTAGCTACTGCTGTCCGTAGTCTTGAACCGATGACTGACAAGAATCC
	Yersinia_pestis_3357_1999	CGACACGAAACCCGTAGCTACTGCTGTCCGTAGTCTTGAACCGATGACTGACAAGAATCC
	Yersinia_pestis_4139_1995	CGACACGAAACCCGTAGCTACTGCTGTCCGTAGTCTTGAACCGATGACTGACAAGAATCC
	Yersinia_pestis_4412_1991	CGACACGAAACCCGTAGCTACTGCTGTCCGTAGTCTTGAACCGATGACTGACAAGAATCC
	Yersinia_pestis_4954_1987	CGACACGAAACCCGTAGCTACTGCTGTCCGTAGTCTTGAACCGATGACTGACAAGAATCC
	Yersinia_pestis_8607116_NNNN	CGACACGAAACCCGTAGCTACTGCTGTCCGTAGTCTTGAACCGATGACTGACAAGAATCC
	Yersinia_pestis_A1122_1939	CGACACGAAACCCGTAGCTACTGCTGTCCGTAGTCTTGAACCGATGACTGACAAGAATCC
	Yersinia_pestis_AS_200900596_2009	CGACACGAAACCCGTAGCTACTGCTGTCCGTAGTCTTGAACCGATGACTGACAAGAATCC
	Yersinia_pestis_AS_200901509_2009	CGACACGAAACCCGTAGCTACTGCTGTCCGTAGTCTTGAACCGATGACTGACAAGAATCC
	Yersinia_pestis_AS_2509_2004	CGACACGAAACCCGTAGCTACTGCTGTCCGTAGTCTTGAACCGATGACTGACAAGAATCC
	Yersinia_pestis_Angola_NNNN	CTGCACGAAACCCGTATTTTCTGCTGTCCGTAGTTTTGGACCGATGACTGACAAGAATCC
	Yersinia_pestis_Antiqua_1965	CGACACGAAACCCGTAGCTACTGCTGTCCGTAGTCTTGAACCGATGACTGACAAGAATCC
	Yersinia_pestis_B42003004_2003	CGACACGAAACCCGTAGCTACTGCTGTCCGTAGTCTTGAACCGATGACTGACAAGAATCC
	Yersinia_pestis_CA88_4125_1988	CGACACGAAACCCGTAGCTACTGCTGTCCGTAGTCTTGAACCGATGACTGACAAGAATCC
	Yersinia_pestis_CO92_1992	CGACACGAAACCCGTAGCTACTGCTGTCCGTAGTCTTGAACCGATGACTGACAAGAATCC
	Yersinia_pestis_D106004_2006	CGACACGAAACCCGTAGCTACTGCTGTCCGTAGTCTTGAACCGATGACTGACAAGAATCC
	Yersinia_pestis_D182038_1982	CGACACGAAACCCGTAGCTACTGCTGTCCGTAGTCTTGAACCGATGACTGACAAGAATCC
	Yersinia_pestis_E1979001_1979	CGACACGAAACCCGTAGCTACTGCTGTCCGTAGTCTTGAACCGATGACTGACAAGAATCC
	Yersinia_pestis_F1991016_1991	CGACACGAAACCCGTAGCTACTGCTGTCCGTAGTCTTGAACCGATGACTGACAAGAATCC
	Yersinia_pestis_FV1_2001	CGACACGAAACCCGTAGCTACTGCTGTCCGTAGTCTTGAACCGATGACTGACAAGAATCC
	Yersinia_pestis_Harbin35_1940	CGACACGAAACCCGTAGCTACTGCTGTCCGTAGTCTTGAACCGATAACTGATAAGGATCC
	Yersinia_pestis_IP275_1995	CGACACGAAACCCGTAGCTACTGCTGTCCGTAGTCTTGAACCGATGACTGACAAGAATCC
	Yersinia_pestis_India195_NNNN	CGACACGAAACCCGTAGCTACTGCTGTCCGTAGTCTTGAACCGATGACTGACAAGAATCC
	Yersinia_pestis_Java_D88_NNNN	CGACACGAAACCCGTAGCTACTGCTGTCCGTAGTCTTGAACCGATGACTGACAAGAATCC
	Yersinia_pestis_K1973002_1973	CGACACGAAACCCGTAGCTACTGCTGTCCGTAGTCTTGAACCGATGACTGACAAGAATCC
	Yersinia_pestis_KIM_10_1968	CGACACGAAACCCGTAGCTACTGCTGTCCGTAGTCTTGAACCGATGACTGACAAGAATCC
	Yersinia_pestis_KIM_D27_1_1968	CGACACGAAACCCGTAGCTACTGCTGTCCGTAGTCTTGAACCGATGACTGACAAGAATCC
	Yersinia_pestis_KIM_D27_2_1968	CGACACGAAACCCGTAGCTACTGCTGTCCGTAGTCTTGAACCGATGACTGACAAGAATCC
	Yersinia_pestis_KUMA_D11_NNNN	CGACACGAAACCCGTAGCTACTGCTGTCCGTAGTCTTGAACCGATGACTGACAAGAATCC
	Yersinia_pestis_Kimberly_D17_NNNN	CGACACGAAACCCGTAGCTACTGCTGTCCGTAGTCTTGAACCGATGACTGACAAGAATCC
	Yersinia_pestis_MG05_1020_2005	CGACACGAAACCCGTAGCTACTGCTGTCCGTAGTCTTGAACCGATGACTGACAAGAATCC
	Yersinia_pestis_Microtus_91001_1970	CGACACGAAACCCGTAGTTTCTGCTGTCCGTAGTCTTGAACCGATGACTGACGAGAATCC
	Yersinia_pestis_Nepal516_1967	CGACACGAAACCCGTAGCTACTGCTGTCCGTAGTCTTGAACCGATGACTGACAAGAATCC
	Yersinia_pestis_PEXU2_1966	CGACACGAAACCCGTAGCTACTGCTGTCCGTAGTCTTGAACCGATGACTGACAAGAATCC
	Yersinia_pestis_Pestoides_A_1960	CGACACGAAACCCGTCGTTTCTGCTGTCCGTAGTCTTGAACCGATGACTGACAAGAATCC
	Yersinia_pestis_Pestoides_F_NNNN	CGACACGAAACCCGTAGTTTCTGCTGTCTGTAGTCTTGAACTGGTGACTGACAAGAATCC
	Yersinia_pestis_TS_D5_NNNN	CGACACGAAACCCGTAGCTACTGCTGTCCGTAGTCTTGAACCGATGACTGACAAGAATCC
	Yersinia_pestis_UG05_045_2005	CGACACGAAACCCGTAGCTACTGCTGTCCGTAGTCTTGAACCGATGACTGACAAGAATCC
	Yersinia_pestis_V_6486_NNNN	CGACACGAAACCCGTAGCTACTGCTGTCCGTAGTCTTGAACCGATGACTGACAAGAATCC
	Yersinia_pestis_Z176003_1976	CGACACGAAACCCGTAGCTACTGCTGTCCGTAGTCTTGAACCGATGACTGACAAGAATCC
	Yersinia_pseudotuberculosis_IP31758_1966	TGATGTTGGGTTTACAGTCTTCAACACACACGTCCCCTAGTCTACGCTGAGCAGAAGCTT
	Yersinia_pestis_1866_NNNN	AATTGCCATCTTGGGGAGCAAGTCCGCTCCCGCACACATGGTTTTTTTTCAGCCCCCACT
	Yersinia_pestis_1901b_1983	AATTGCCATCTTGGGGAGCAAGTCCGCTCCCGCACACATGGTTTTTTTTCAGCCCCCACT
	Yersinia_pestis_2055_1998	AATTGCCATCTTGGGGAGCAAGTCCGCTCCCGCACACATGGTTTTTTTTCAGCCCCCACT
	Yersinia_pestis_2106_2001	AATTGCCATCTTGGGGAGCAAGTCCGCTCCCGCACACATGGTTTTTTTTCAGCCCCCACT
	Yersinia_pestis_2772_1984	AATTGCCATCTTGGGGAGCAAGTCCGCTCCCGCACACATGGTTTTTTTTCAGCCCCCACT
	Yersinia_pestis_2965_1995	AATTGCCATCTTGGGGAGCAAGTCCGCTCCCGCACACATGGTTTTTTTTCAGCCCCCACT
	Yersinia_pestis_3357_1999	AATTGCCATCTTGGGGAGCAAGTCCGCTCCCGCACACATGGTTTTTTTTCAGCCCCCACT
	Yersinia_pestis_4139_1995	AATTGCCATCTTGGGGAGCAAGTCCGCTCCCGCACACATGGTTTTTTTTCAGCCCCCACT
	Yersinia_pestis_4412_1991	AATTGCCATCTTGGGGAGCAAGTCCGCTCCCGCACACATGGTTTTTTTTCAGCCCCCACT
	Yersinia_pestis_4954_1987	AATTGCCATCTTGGGGAGCAAGTCCGCTCCCGCACACATGGTTTTTTTTCAGCCCCCACT
	Yersinia_pestis_8607116_NNNN	AATTGCCATCTTGGGGAGCAAGTCCGCTCCCGCACACATGGTTTTTTTTCAGCCCCCACT
	Yersinia_pestis_A1122_1939	AATTGCCATCTTGGGGAGCAAGTCCGCTCCCGCACACATGGTTTTTTTTCAGCCCCCACT
	Yersinia_pestis_AS_200900596_2009	AATTGCCATCTTGGGGAGCAAGTCCGCTCCCGCACACATGGTTTTTTTTCAGCCCCCACT
	Yersinia_pestis_AS_200901509_2009	AATTGCCATCTTGGGGAGCAAGTCCGCTCCCGCACACATGGTTTTTTTTCAGCCCCCACT
	Yersinia_pestis_AS_2509_2004	AATTGCCATCTTGGGGAGCAAGTCCGCTCCCGCACACATGGTTTTTTTTCAGCCCCCACT
	Yersinia_pestis_Angola_NNNN	AATTGCCATCTTGGGGAGCAAGTCCGATCCCGCACACATGGTTTTTTTTCAGCCCCCACT
	Yersinia_pestis_Antiqua_1965	AATTGCCATCTTGGGGAGCAAGTCCGCTCCCGCACACATGGTTTTTTTTCAGCCCCCACT
	Yersinia_pestis_B42003004_2003	AATTGCCATCTTGGGGAGCAAGTCCGCTCCCGCACACATGGTTTTTTTTCAGCCCCCACT
	Yersinia_pestis_CA88_4125_1988	AATTGCCATCTTGGGGAGCAAGTCCGCTCCCGCACACATGGTTTTTTTTCAGCCCCCACT
	Yersinia_pestis_CO92_1992	AATTGCCATCTTGGGGAGCAAGTCCGCTCCCGCACACATGGTTTTTTTTCAGCCCCCACT
	Yersinia_pestis_D106004_2006	AATTGCCATCTTGGGGAGCAAGTCCGCTCCCGCACACATGGTTTTTTTTCAGCCCCCACT
	Yersinia_pestis_D182038_1982	AATTGCCATCTTGGGGAGCAAGTCCGCTCCCGCACACATGGTTTTTTTTCAGCCCCCACT
	Yersinia_pestis_E1979001_1979	AATTGCCATCTTGGGGAGCAAGTCCGCTCCCGCACACATGGTTTTTTTTCAGCCCCCACT
	Yersinia_pestis_F1991016_1991	AATTGCCATCTTGGGGAGCAAGTCCGCTCCCGCACACATGGTTTTTTTTCAGCCCCCACT
	Yersinia_pestis_FV1_2001	AATTGCCATCATGGGGAGCAAGTCCGCTCCCGCACACATGGTTTTTTTACAGCCCCCACT
	Yersinia_pestis_Harbin35_1940	AATTGCCATCTTGGGGAGCAAGTCCGCTCCCGCACACATGGTTTTTTCTCAGCCCCCACT
	Yersinia_pestis_IP275_1995	AATTGCCATCTTGGGGAGCAAGTCCGCTCCCGCACACATGGTTTTTTTTCAGCCCCCACT
	Yersinia_pestis_India195_NNNN	AATTGCCATCTTGGGGAGCAAGTCCGCTCCCGCACACATGGTTTTTTTTCAGCCCCCACT
	Yersinia_pestis_Java_D88_NNNN	AATTGCCATCTTGGGGAGCAAGTCCGCTCCCGCACACATGGTTTTTTTTCAGCCCCCACT
	Yersinia_pestis_K1973002_1973	AATTGCCATCTTGGGGAGCAAGTCCGCTCCCGCACACATGGTTTTTTTTCAGCCCCCACT
	Yersinia_pestis_KIM_10_1968	AATTGCCATCTTGGGGAGCAAGTACGCTCCCGCACACATGGTTTTTTTTCAGCCCCCACT
	Yersinia_pestis_KIM_D27_1_1968	AATTGCCATCTTGGGGAGCAAGTACGCTCCCGCACACATGGTTTTTTTTCAGCCCCCACT
	Yersinia_pestis_KIM_D27_2_1968	AATTGCCATCTTGGGGAGCAAGTACGCTCCCGCACACATGGTTTTTTTTCAGCCCCCACT
	Yersinia_pestis_KUMA_D11_NNNN	AATTGCCATCTTGGGGAGCAAGTCCGCTCCCGCACACATGGTTTTTTTTCAGCCCCCACT
	Yersinia_pestis_Kimberly_D17_NNNN	AATTGCCATCTTGGGGAGCAAGTCCGCTCCCGCACACATGGTTTTTTTTCAGCCCCCACT
	Yersinia_pestis_MG05_1020_2005	AATTGCCATCTTGGGGAGCAAGTCCGCTCCCGCACACATGGTTTTTTTTCAGCCCCCACT
	Yersinia_pestis_Microtus_91001_1970	AATTGCCATCTTGGAGAGCAAGTCCGCTCCCGCACACATGGTTTTTGTTCAGCCCCCACT
	Yersinia_pestis_Nepal516_1967	AATTGCCATCTTGGGGAGCAAGTCCGCTCCCGCACACATGGTTTTTTTTCAGACCCCACT
	Yersinia_pestis_PEXU2_1966	AATTGCCATCTTGGGGAGCAAGTCCGCTCCCGCACACATGGTTTTTTTTCAGCCCCCACT
	Yersinia_pestis_Pestoides_A_1960	AATTGCCATCTTGGAGAGCAAGTCCGCTCCCGCACACACGGTTTTTTTTCAGCCCCCACT
	Yersinia_pestis_Pestoides_F_NNNN	AATTGCCATCTTGGGGAGCAAGTCCGCTACCGCACACATGGTTTTTTTTCAGCCCCCACT
	Yersinia_pestis_TS_D5_NNNN	AATTGCCATCTTGGGGAGCAAGTCCGCTCCCGCACACATGGTTTTTTTTCAGCCCCCACT
	Yersinia_pestis_UG05_045_2005	AATTGCCATCTTGGGGAGCAAGTCCGCTCCCGCACACATGGTTTTTTTTCAGCCCCCACT
	Yersinia_pestis_V_6486_NNNN	AATTGCCATCTTGGGGAGCAAGTCCGCTCCCGCACACATGGTTTTTTTTCAGCCCCCACT
	Yersinia_pestis_Z176003_1976	AATTGCCATCTTGGGGAGCAAGTCCGCTCCCGCACACATGGTTTTTTTTCAGCCCCCACT
	Yersinia_pseudotuberculosis_IP31758_1966	GGCGATTGGTTCAAGAGCTCTACCTACCCTAATGTGTTTAACCCAATTTTGACTTATGAC
	Yersinia_pestis_1866_NNNN	CTGTATCGGTGGGTCTAGAACGAGTCGATTAAGTCGTGAGAAGGGGTCTGGTGCATAGAG
	Yersinia_pestis_1901b_1983	CTGTATCGGTGGGTCTAGAACGAGTCGATTAAGTCGTGAGAAGGGGTCTGGTGCATAGAG
	Yersinia_pestis_2055_1998	CTGTATCGGTGGGTCTAGAACGAGTCGATTAAGTCGTGAGAAGGGGTCTGGTGCATAGAG
	Yersinia_pestis_2106_2001	CTGTATCGGTGGGTCTAGAACGAGTCGATTAAGTCGTGAGAAGGGGTCTGGTGCATAGAG
	Yersinia_pestis_2772_1984	CTGTATCGGTGGGTCTAGAACGAGTCGATTAAGTCGTGAGAAGGGGTCTGGTGCATAGAG
	Yersinia_pestis_2965_1995	CTGTATCGGTGGGTCTAGAACGAGTCGATTAAGTCGTGAGAAGGGGTCTGGTGCATAGAG
	Yersinia_pestis_3357_1999	CTGTATCGGTGGGTCTAGAACGAGTCGATTAAGTCGTGAGAAGGGGTCTGGTGCATAGAG
	Yersinia_pestis_4139_1995	CTGTATCGGTGGGTCTAGAACGAGTCGATTAAGTCGTGAGAAGGGGTCTGGTGCATAGAG
	Yersinia_pestis_4412_1991	CTGTATCGGTGGGTCTAGAACGAGTCGATTAAGTCGTGAGAAGGGGTCTGGTGCATAGAG
	Yersinia_pestis_4954_1987	CTGTATCGGTGGGTCTAGAACGAGTCGATTAAGTCGTGAGAAGGGGTCTGGTGCATAGAG
	Yersinia_pestis_8607116_NNNN	CTGTATCGGTGGGTCTAGAACGAGTCGATTAAGTCGTGAGAAGGGGTCTGGTGCATAGAG
	Yersinia_pestis_A1122_1939	CTGTATCGGTGGGTCTAGAACGAGTCGATTAAGTCGTGAGAAGGGGTCTGGTGCATAGAG
	Yersinia_pestis_AS_200900596_2009	CTGTATCGGTGGGTCTAGAACGAGTCGATTAAGTCGTGAGAAGGGGTCTGGTGCATAGAG
	Yersinia_pestis_AS_200901509_2009	CTGTATCGGTGGGTCTAGAACGAGTCGATTAAGTCGTGAGAAGGGGTCTGGTGCATAGAG
	Yersinia_pestis_AS_2509_2004	CTGTATCGGTGGGTCTAGAACGAGTCGATTAAGTCGTGAGAAGGGGTCTGGTGCATAGAG
	Yersinia_pestis_Angola_NNNN	CTGTATCAGTGGGTCTAGAACGAGTCGATTAAGTCTTGAGAAGGGGTCTGGTTCCTAGAG
	Yersinia_pestis_Antiqua_1965	CTGTATCGGTGGGTCTAGAACGAGTCGATTAAGTCGTGAGAAGGGGTCTGGTGCATAGAG
	Yersinia_pestis_B42003004_2003	CTGTATCGGTGGGTCTAGAACGAGTCGATTAAGTCGTGAGAAGGGGTCTGGTGCATAGAG
	Yersinia_pestis_CA88_4125_1988	CTGTATCGGTGGGTCTAGAACGAGTCGATTAAGTCGTGAGAAGGGGTCTGGTGCATAGAG
	Yersinia_pestis_CO92_1992	CTGTATCGGTGGGTCTAGAACGAGTCGATTAAGTCGTGAGAAGGGGTCTGGTGCATAGAG
	Yersinia_pestis_D106004_2006	CTGTATCGGTGGGTCTAGAACGAGTCGATTAAGTCGTGAGAAGGGGTCTGGTGCATAGAG
	Yersinia_pestis_D182038_1982	CTGTATCGGTGGGTCTAGAACGAGTCGATTAAGTCGTGAGAAGGGGTCTGGTGCATAGAG
	Yersinia_pestis_E1979001_1979	CTGTATCGGTGGGTCTAGAACGAGTCGATTAAGTCGTGAGAAGGGGTCTGGTGCATAGAG
	Yersinia_pestis_F1991016_1991	CTGTATCGGTGGGTCTAGAACGAGTCGATTAAGTCGTGAGAAGGGGTCTGGTGCATAGAG
	Yersinia_pestis_FV1_2001	CTGTATCGGAGGGTCGCGTACGAGTCGATTAAGTCGTGAGAAGGGGTCTGGTGCATAGAG
	Yersinia_pestis_Harbin35_1940	CTGTATCGGTGGGTTTAGAACGAGTCGATTAAGTCGTAAGAAGGGGTCTGATGCATAGAG
	Yersinia_pestis_IP275_1995	CTGTATCGGTGGGTCTAGAACGAGTCGATTAAGTCGTGAGAAGGGGTCTGGTGCATAGAG
	Yersinia_pestis_India195_NNNN	CTGTATCGGTGGGTCTAGAACGAGTCGATTAAGTCGTGAGAAGGGGTCTGGTGCATAGAG
	Yersinia_pestis_Java_D88_NNNN	CTGTATCGGTGGGTCTAGAACGAGTCGATTAAGTCGTGAGAAGGGGTCTGGTGCATAGAG
	Yersinia_pestis_K1973002_1973	CTGTATCGGTGGGTCTAGAACGAGTCGATTATGTCGTGAGAAGGGGTCTGGTGCATAGAG
	Yersinia_pestis_KIM_10_1968	CTGTATCGGTGGGTCTAGAACGAGTCGATTATGTCGTGAGAAGGGGTCTGGTGCATAGAG
	Yersinia_pestis_KIM_D27_1_1968	CTGTATCGGTGGGTCTAGAACGAGTCGATTATGTCGTGAGAAGGGGTCTGGTGCATAGAG
	Yersinia_pestis_KIM_D27_2_1968	CTGTATCGGTGGGTCTAGAACGAGTCGATTATGTCGTGAGAAGGGGTCTGGTGCATAGAG
	Yersinia_pestis_KUMA_D11_NNNN	CTGTATCGGTGGGTCTAGAACGAGTCGATTAAGTCGTGAGAAGGGGTCTGGTGCATAGAG
	Yersinia_pestis_Kimberly_D17_NNNN	CTGTATCGGTGGGTCTAGAACGAGTCGATTAAGTCGTGAGAAGGGGTCTGGTGCATAGAG
	Yersinia_pestis_MG05_1020_2005	CTGTATCGGTGGGTCTAGAACGAGTCGATTAAGTCGTGAGAAGGGGTCTGGTGCATAGAG
	Yersinia_pestis_Microtus_91001_1970	CTGTATCGGTGGGTCTAGAACGAGTTGATTAAGTCGTGAGAAGGGGTCTGGTGCCTAAAG
	Yersinia_pestis_Nepal516_1967	CTGTTTCGGTGGGTCTAGAACGAGTCGATTAAGTCGTGAGAAGGGGTATGGTGCATAGAG
	Yersinia_pestis_PEXU2_1966	CTGTATCGGTGGGTCTAGAACGAGTCGATTAAGTCGTGAGAAGGGGTCTGGTGCATAGAG
	Yersinia_pestis_Pestoides_A_1960	CTGTATCGGTGGGTCTAGAACGAGTCGATTAAGTCGTGAGAAGGGGTCTGGTGCCTAGAG
	Yersinia_pestis_Pestoides_F_NNNN	CTGTATCGGTGGGTCTAGAACGAGTCGATTAAGTCGTGAGAAGGGGTCTGGTGCCTAGAG
	Yersinia_pestis_TS_D5_NNNN	CTGTATCGGTGGGTCTAGAACGAGTCGATTAAGTCGTGAGAAGGGGTCTGGTGCATAGAG
	Yersinia_pestis_UG05_045_2005	CTGTATCGGTGGGTCTAGAACGAGTCGATTAAGTCGTGAGAAGGGGTCTGGTGCATAGAG
	Yersinia_pestis_V_6486_NNNN	CTGTATCGGTGGGTCTAGAACGAGTCGATTAAGTCGTGAGAAGGGGTCTGGTGCATAGAG
	Yersinia_pestis_Z176003_1976	CTGTATCGGTGGGTCTAGAACGAGTCGATTAAGTCGTGAGAAGGGGTCTGGTGCATAGAG
	Yersinia_pseudotuberculosis_IP31758_1966	TCACACTGATAAACCTAAACTAGACCTGACCAACAGCGGACCAATACCCAGCGTCGGGTA
	Yersinia_pestis_1866_NNNN	GATGTCATGCGACTAGGCATGCCCGGAACTCGTTAGACGAGCTAGTTTAGCAGCGGTGTG
	Yersinia_pestis_1901b_1983	GATGTCATGCGACTAGGCATGCCCGGAACTCGTTAGACGAGCTAGTTTAGCAGCGGTGTG
	Yersinia_pestis_2055_1998	GATGTCATGCGACTAGGCATGCCCGGAACTCGTTAGACGAGCTAGTTTAGCAGCGGTGTG
	Yersinia_pestis_2106_2001	GATGTCATGCGACTAGGCATGCCCGGAACTCGTTAGACGAGCTAGTTTAGCAGCGGTGTG
	Yersinia_pestis_2772_1984	GATGTCATGCGACTAGGCATGCCCGGAACTCGTTAGACGAGCTAGTTTAGCAGCGGTGTG
	Yersinia_pestis_2965_1995	GATGTCATGCGACTAGGCATGCCCGGAACTCGTTAGACGAGCTAGTTTAGCAGCGGTGTG
	Yersinia_pestis_3357_1999	GATGTCATGCGACTAGGCATGCCCGGAACTCGTTAGACGAGCTAGTTTAGCAGCGGTGTG
	Yersinia_pestis_4139_1995	GATGTCATGCGACTAGGCATGCCCGGAACTCGTTAGACGAGCTAGTTTAGCAGCGGTGTG
	Yersinia_pestis_4412_1991	GATGTCATGCGACTAGGCATGCCCGGAACTCGTTAGACGAGCTAGTTTAGCAGCGGTGTG
	Yersinia_pestis_4954_1987	GATGTCATGCGACTAGGCATGCCCGGAACTCGTTAGACGAGCTAGTTTAGCAGCGGTGTG
	Yersinia_pestis_8607116_NNNN	GATGTCATGCGACTAGGCATGCCCGGAACTCGTTAGACGAGCTAGTTTAGCAGCGGTGTG
	Yersinia_pestis_A1122_1939	GATGTCATGCGACTAGGCATGCCCGGAACTCGTTAGACGAGCTAGTTTAGCAGCGGTGTG
	Yersinia_pestis_AS_200900596_2009	GATGTCATGCGACTAGGCATGCCCGGAACTCGTTAGACGAGCTAGTTTAGCAGCGGTGTG
	Yersinia_pestis_AS_200901509_2009	GATGTCATGCGACTAGGCATGCCCGGAACTCGTTAGACGAGCTAGTTTAGCAGCGGTGTG
	Yersinia_pestis_AS_2509_2004	GATGTCATGCGACTAGGCATGCCCGGAACTCGTTAGACGAGCTAGTTTAGCAGCGGTGTG
	Yersinia_pestis_Angola_NNNN	GATGTCATATGATTAGGCATGCCCGGAACTCGTTGGATGAGCTAGTTTAGCAGCGGTGTA
	Yersinia_pestis_Antiqua_1965	GATGTCATGCGACTAGGCATGCCCGGAACTCGTTAGACGAGCTAGTTTAGCAGCGGTGTG
	Yersinia_pestis_B42003004_2003	GATTTCATGCGACTAGGCATGCCCGGAACTCGTTAGACGAGCTAGTTTAGCAGCGGTGTG
	Yersinia_pestis_CA88_4125_1988	GATGTCATGCGACTAGGCATGCCCGGAACTCGTTAGACGAGCTAGTTTAGCAGCGGTGTG
	Yersinia_pestis_CO92_1992	GATGTCATGCGACTAGGCATGCCCGGAACTCGTTAGACGAGCTAGTTTAGCAGCGGTGTG
	Yersinia_pestis_D106004_2006	GATGTCATGCGACTAGGCATGCCCGGAACTCGTTAGACGAGCTAGTTTAGCAGCGGTGTG
	Yersinia_pestis_D182038_1982	GATGTCATGCGACTAGGCATGCCCGGAACTCGTTAGACGAGCTAGTTTAGCAGCGGTGTG
	Yersinia_pestis_E1979001_1979	GATGTCATGCGACTAGGCATGCCCGGAACTCGTTAGACGAGCTAGTTTAGCAGCGGTGTG
	Yersinia_pestis_F1991016_1991	GATGTCATGCGACTAGGCATGCCCGGAACTCGTTAGACGAGCTAGTTTAGCAGCGGTGTG
	Yersinia_pestis_FV1_2001	GATGTCAAGCGACTAGGCATGCCCGGCACTCGTTACACGAGCTAGTTTAGCAGCGGTGTG
	Yersinia_pestis_Harbin35_1940	GATGTCATGCGACTAGGCATACCCGGAACTCGTTAGACGAGCTAGTTTAGCAGCGGTGTG
	Yersinia_pestis_IP275_1995	GATGTCATGCGACTAGGCATGCCCGGAACTCGTTAGACGAGCTAGTTTAGCAGCGGTGTG
	Yersinia_pestis_India195_NNNN	GATGTCATGCGACTAGGCATGCCCGGAACTCGTTAGACGAGCTAGTTTAGCAGCGGTGTG
	Yersinia_pestis_Java_D88_NNNN	GATGTCATGCGACTAGGCATGCCCGGAACTCGTTAGACGAGCTAGTTTAGCAGCGGTGTG
	Yersinia_pestis_K1973002_1973	GATGTCATGCGACTAGGCATGCCCGGAACTCGTTAGACGAGCTAGTTTAGCAGCGGTGTG
	Yersinia_pestis_KIM_10_1968	GATGTCATGCGACTAGGCATGCCCGGAACTCGTTAGACGAGCTAGTTTAGCAGCGGTGTG
	Yersinia_pestis_KIM_D27_1_1968	GATGTCATGCGACTAGGCATGCCCGGAACTCGTTAGACGAGCTAGTTTAGCAGCGGTGTG
	Yersinia_pestis_KIM_D27_2_1968	GATGTCATGCGACTAGGCATGCCCGGAACTCGTTAGACGAGCTAGTTTAGCAGCGGTGTG
	Yersinia_pestis_KUMA_D11_NNNN	GATGTCATGCGACTAGGCATGCCCGGAACTCGTTAGACGAGCTAGTTTAGCAGCGGTGTG
	Yersinia_pestis_Kimberly_D17_NNNN	GATGTCATGCGACTAGGCATGCCCGGAACTCGTTAGACGAGCTAGTTTAGCAGCGGTGTG
	Yersinia_pestis_MG05_1020_2005	GATGTCATGCGACTAGGCATGCCCGGAACTCGTTAGACGAGCTAGTTTAGCAGCGGTGTG
	Yersinia_pestis_Microtus_91001_1970	GATGTCATGCGACTAGGCATGCCCGGAACTCGTTGGACGAGCTAGTTTAGCAGCGGTGTG
	Yersinia_pestis_Nepal516_1967	GATGTCATGCGACTAGGCATGCCCGGAACTCGTTAGACGAGCTAGTTTAGCAGCGGTGTG
	Yersinia_pestis_PEXU2_1966	GATGTCATGCGACTAGGCATGCCCGGAACTCGTTAGACGAGCTAGTTTAGCAGCGGTGTG
	Yersinia_pestis_Pestoides_A_1960	GATGTCATGCGACTAGGCATGCCCGGAACTCGTTGGACGAGCTAGTTTAGCAGCGGTGTG
	Yersinia_pestis_Pestoides_F_NNNN	GATGTCATGCGACTGGGCATGCCCGGAATTCGTTGGACGAGCTAGTTTAGCAGCGGTGTG
	Yersinia_pestis_TS_D5_NNNN	GATGTCATGCGACTAGGCATGCCCGGAACTCGTTAGACGAGCTAGTTTAGCAGCGGTGTG
	Yersinia_pestis_UG05_045_2005	GATGTCATGCGACTAGGCATGCCCGGAACTCGTTAGACGAGCTAGTTTAGCAGCGGTGTG
	Yersinia_pestis_V_6486_NNNN	GATGTCATGCGACTAGGCATGCCCGGAACTCGTTAGACGAGCTAGTTTAGCAGCGGTGTG
	Yersinia_pestis_Z176003_1976	GATGTCATGCGACTAGGCATGCCCGGAACTCGTTAGCCGAGCTAGTTTAGCAGCGGTGTG
	Yersinia_pseudotuberculosis_IP31758_1966	AGCGCTCTGCAGCAAAAAGCGATAATAGCCTACCGGACAGATGCACCCGTTCATCACTCG
	Yersinia_pestis_1866_NNNN	CGTGTTTAGGTGAGGACCGTAACGATGAACACTATAGTTGTGCTGGACATAAGTCGAAAT
	Yersinia_pestis_1901b_1983	CGTGTTTAGGTGAGGACCGTAACGATGAACACTATAGTTGTGCTGGACATAAGTCGAAAT
	Yersinia_pestis_2055_1998	CGTGTTTAGGTGAGGACCGTAACGATGAACACTATAGTTGTGCTGGACATAAGTCGAAAT
	Yersinia_pestis_2106_2001	CGTGTTTAGGTGAGGACCGTAACGATGAACACTATAGTTGTGCTGGACATAAGTCGAAAT
	Yersinia_pestis_2772_1984	CGTGTTTAGGTGAGGACCGTAACGATGAACACTATAGTTGTGCTGGACATAAGTCGAAAT
	Yersinia_pestis_2965_1995	CGTGTTTAGGTGAGGACCGTAACGATGAACACTATAGTTGTGCTGGACATAAGTCGAAAT
	Yersinia_pestis_3357_1999	CGTGTTTAGGTGAGGACCGTAACGATGAACACTATAGTTGTGCTGGACATAAGTCGAAAT
	Yersinia_pestis_4139_1995	CGTGTTTAGGTGAGGACCGTAACGATGAACACTATAGTTGTGCTGGACATAAGTCGAAAT
	Yersinia_pestis_4412_1991	CGTGTTTAGGTGAGGACCGTAACGATGAACACTATAGTTGTGCTGGACATAAGTCGAAAT
	Yersinia_pestis_4954_1987	CGTGTTTAGGTGAGGACCGTAACGATGAACACTATAGTTGTGCTGGACATAAGTCGAAAT
	Yersinia_pestis_8607116_NNNN	CGTGTTTAGGTGAGGACCGTAACGATGAACACTATAGTTGTGCTGGACATAAGTCGAAAT
	Yersinia_pestis_A1122_1939	CGTGTTTAGGTGAGGACCGTAACGATGAACACTATAGTTGTGCTGGACATAAGTCGAAAT
	Yersinia_pestis_AS_200900596_2009	CGTGTTTAGGTGAGGACCGTAACGATGAACACTATAGTTGTGCTGGACATAAGTCGAAAT
	Yersinia_pestis_AS_200901509_2009	CGTGTTTAGGTGAGGACCGTAACGATGAACACTATAGTTGTGCTGGACATAAGTCGAAAT
	Yersinia_pestis_AS_2509_2004	CGTGTTTAGGTGAGGACCGTAACGATGAACACTATAGTTGTGCTGGACATAAGTCGAAAT
	Yersinia_pestis_Angola_NNNN	CGTATTTAAGTGAGGACCGTAAAGATGAAAACTATAGTTGTGCTGGACATAAGTCGACAT
	Yersinia_pestis_Antiqua_1965	CGTGTTTAGGTGAGGACCGTAACGATGAACACTATAGTTGTGCTGGACATAAGTCGAAAT
	Yersinia_pestis_B42003004_2003	CGTGTTTAGGTGAGGACCGTAACGATGAACACTATAGTTGTGCTGGACATAAGTCGAAAT
	Yersinia_pestis_CA88_4125_1988	CGTGTTTAGGTGAGGACCGTAACGATGAACACTATAGTTGTGCTGGACATAAGTCGAAAT
	Yersinia_pestis_CO92_1992	CGTGTTTAGGTGAGGACCGTAACGATGAACACTATAGTTGTGCTGGACATAAGTCGAAAT
	Yersinia_pestis_D106004_2006	CGTGTTTAGGTGAGGACCGTACCGATGAACACTATAGTTGTGCTGGACATAAGTCGAAAT
	Yersinia_pestis_D182038_1982	CGTGTTTAGGTGAGGACCGTAACGATGAACACTATAGTTGTGCTGGACATAAGTCGAAAT
	Yersinia_pestis_E1979001_1979	CGTGTTTAGGTGAGGACCGTAACGATGAACACTATAGTTGTGCTGGACATAAGTCGAAAT
	Yersinia_pestis_F1991016_1991	CGTGTTTAGGTGAGGACCGTAACGATGAACACTATAGTTGTGCTGGACATAAGTCGAAAT
	Yersinia_pestis_FV1_2001	CGTGTTTAGGTGAGGACCGTAACGATGAACACTATAGTTGTGCTGGCCAGAAGTCGAAAT
	Yersinia_pestis_Harbin35_1940	CGTGTTTAGGTGAGGACCGTAACGATGAACACTATAGTTGTGCTGGACATAAGTCGAAAT
	Yersinia_pestis_IP275_1995	CGTGTTTAGGTGAGGACCGTAACGATGAACACTATAGTTGTGCTGGACATAAGTCGAAAT
	Yersinia_pestis_India195_NNNN	CGTGTTTAGGTGAGGACCGTAACGATGAACACTATAGTTGTGCTGGACATAAGTCGAAAT
	Yersinia_pestis_Java_D88_NNNN	CGTGTTTAGGTGAGGACCGTAACGATGAACACTATAGTTGTGCTGGACATAAGTCGAAAT
	Yersinia_pestis_K1973002_1973	CGTGTTTAGGTGAGGACCGTAACGATGAACACTATAGTTGTGCTGGACATAAGTCGAAAT
	Yersinia_pestis_KIM_10_1968	CGTGTTTAGGTGAGGAACGTAACGATGAACACTATAGTTGTGCTGGACATAAGTCGAAAT
	Yersinia_pestis_KIM_D27_1_1968	CGTGTTTAGGTGAGGAACGTAACGATGAACACTATAGTTGTGCTGGACATAAGTCGAAAT
	Yersinia_pestis_KIM_D27_2_1968	CGTGTTTAGGTGAGGAACGTAACGATGAACACTATAGTTGTGCTGGACATAAGTCGAAAT
	Yersinia_pestis_KUMA_D11_NNNN	CGTGTTTAGGTGAGGACCGTAACGATGAACACTATAGTTGTGCTGGACATAAGTCGAAAT
	Yersinia_pestis_Kimberly_D17_NNNN	CGTGTTTAGGTGAGGACCGTAACGATGAACACTATAGTTGTGCTGGACATAAGTCGAAAT
	Yersinia_pestis_MG05_1020_2005	CGTGTTTAGGTGAGGACCGTAACGATGAACACTATAGTTGTGCTGGACATAAGTCGAAAT
	Yersinia_pestis_Microtus_91001_1970	CGTGTTTAGGTGAGGACCGTAACGATGAACACTATAGTTGTGCTGGACATAAGTCGAAAT
	Yersinia_pestis_Nepal516_1967	CGTGTTTAGGTGAGGACCGTAACGATGAACACTATAGTTGTGCTGGACATAAGTCGAAAT
	Yersinia_pestis_PEXU2_1966	CGTGTTTAGGTGAGGACCGTAACGATGAACACTATAGTTGTGCTGGACATAAGTCGAAAT
	Yersinia_pestis_Pestoides_A_1960	CGTGTTTAGGTGAGGACCGTAACGATGAACACTATAGTTGTGCTGGACATAAGTCGAAAT
	Yersinia_pestis_Pestoides_F_NNNN	CGTGTTTAGGCGAGGACCGTAACGATGAACACTATAATTGTGCTGGACATAAGTCGAAAT
	Yersinia_pestis_TS_D5_NNNN	CGTGTTTAGGTGAGGACCGTAACGATGAACACTATAGTTGTGCTGGACATAAGTCGAAAT
	Yersinia_pestis_UG05_045_2005	CGTGTTTAGGTGAGGACCGTAACGATGAACACTATAGTTGTGCTGGACATAAGTCGAAAT
	Yersinia_pestis_V_6486_NNNN	CGTGTTTAGGTGAGGACCGTAACGATGAACACTATAGTTGTGCTGGACATAAGTCGAAAT
	Yersinia_pestis_Z176003_1976	CGTGTTTAGGTGAGGACCGTAACGATGAACACTATAGTTGTGCTGGACATAAGTCGAAAT
	Yersinia_pseudotuberculosis_IP31758_1966	TACGCCCGGTCAGAAGCTACCACAGCCGCCGTCGCTGCGCCATCAAATCTCCACTAGAGG
	Yersinia_pestis_1866_NNNN	TTCACCCGGCCAGTCGTGTACGTCGCGGGCATGTGTTGGCATATGAATTAAGTACGCCGC
	Yersinia_pestis_1901b_1983	TTCACCCGGCCAGTCGTGTACGTCGCGGGCATGTGTTGGCATATGAATTAAGTACGCCGC
	Yersinia_pestis_2055_1998	TTCACCCGGCCAGTCGTGTACGTCGCGGGCATGTGTTGGCATATGAATTAAGTACGCCGC
	Yersinia_pestis_2106_2001	TTCACCCGGCCAGTCGTGTACGTCGCGGGCATGTGTTGGCATATGAATTAAGTACGCCGC
	Yersinia_pestis_2772_1984	TTCACCCGGCCAGTCGTGTACGTCGCGGGCATGTGTTGGCATATGAATTAAGTACGCCGC
	Yersinia_pestis_2965_1995	TTCACCCGGCCAGTCGTGTACGTCGCGGGCATGTGTTGGCATATGAATTAAGTACGCCGC
	Yersinia_pestis_3357_1999	TTCACCCGGCCAGTCGTGTACGTCGCGGGCATGTGTTGGCATATGAATTAAGTACGCCGC
	Yersinia_pestis_4139_1995	TTCACCCGGCCAGTCGTGTACGTCGCGGGCATGTGTTGGCATATGAATTAAGTACGCCGC
	Yersinia_pestis_4412_1991	TTCACCCGGCCAGTCGTGTACGTCGCGGGCATGTGTTGGCATATGAATTAAGTACGCCGC
	Yersinia_pestis_4954_1987	TTCACCCGGCCAGTCGTGTACGTCGCGGGCATGTGTTGGCATATGAATTAAGTACGCCGC
	Yersinia_pestis_8607116_NNNN	TTCACCCGGCCAGTCGTGTACGTCGCGGGCATGTGTTGGCATATGAATTAAGTACGCCGC
	Yersinia_pestis_A1122_1939	TTCACCCGGCCAGTCGTGTACGTCGCGGGCATGTGTTGGCATATGAATTAAGTACGCCGC
	Yersinia_pestis_AS_200900596_2009	TTCACCCGGCCAGTCGTGTACGTCGCGGGCATGTGTTGGCATATGAATTAAGTACGCCGC
	Yersinia_pestis_AS_200901509_2009	TTCACCCGGCCAGTCGTGTACGTCGCGGGCATGTGTTGGCATATGAATTAAGTACGCCGC
	Yersinia_pestis_AS_2509_2004	TTCACCCGGCCAGTCGTGTACGTCGCGGGCATGTGTTGGCATATGAATTAAGTACGCCGC
	Yersinia_pestis_Angola_NNNN	TTCACCCAGCCAGGCGTATACGTCGCGGGCGTGTGTTGGCATGTGAATTAAGTACGCCGC
	Yersinia_pestis_Antiqua_1965	CTCTCCCGGCCAGGCGTGTACGTCGCGGGCATGTGTTGGCATATGAATTAAGTACGCCGC
	Yersinia_pestis_B42003004_2003	TTCACCCGGCCAGGCGTGTACGTCGCGGGCATGTGTTGGCATATGAATTAAGTACGCCGC
	Yersinia_pestis_CA88_4125_1988	TTCACCCGGCCAGTCGTGTACGTCGCGGGCATGTGTTGGCATATGAATTAAGTACGCCGC
	Yersinia_pestis_CO92_1992	TTCACCCGGCCAGTCGTGTACGTCGCGGGCATGTGTTGGCATATGAATTAAGTACGCCGC
	Yersinia_pestis_D106004_2006	TTCACCCGGCCAGGCGTGTACGTCGCGGGCATGTGTTGGCATATGAATTAAGTACGCCGC
	Yersinia_pestis_D182038_1982	TTCACCCGGCCAGGCGTGTACGTCGCGGGCATGTGTTGGCATATGAATTAAGTACGCCGC
	Yersinia_pestis_E1979001_1979	TTCACCCGGCCAGGCGTGTACGTCGCGGGCATGTGTTGGCATATGAATTAAGTACGCCGC
	Yersinia_pestis_F1991016_1991	TTCACCCGGCCAGTCGTGTACGTCGCGGGCATGTGTTGGCATATGAATTAAGTACGCCGC
	Yersinia_pestis_FV1_2001	TTAACCCGGCCAGTCGTGTACGTCGCGGGCATGTGTTGGCATATGAATTAAGTACACCGC
	Yersinia_pestis_Harbin35_1940	TTCACCCGGCCAGGTGTGTACGTCGCGGGCATGTGTTGGCATATGAATTAGGTACGCCGC
	Yersinia_pestis_IP275_1995	TTCACCCGGCCAGTCGTGTACGTCGCGGGCATGTGTTGGCATATGAATTAAGTACGCCGC
	Yersinia_pestis_India195_NNNN	TTCACCCGGCCAGTCGTGTACGTCGCGGGCATGTGTTGGCATATGAATTAAGTACGCCGC
	Yersinia_pestis_Java_D88_NNNN	TTCACCCGGCCAGTCGTGTACGTCGCGGGCATGTGTTGGCATATGAATTAAGTACGCCGC
	Yersinia_pestis_K1973002_1973	TTCACCCGGCCAGGCGTGTACGTCGCGGGCATGTGTTGGCATATGAATTAAGTACGCCGC
	Yersinia_pestis_KIM_10_1968	TTCACCCGGCCAGGCGTGTACGTCGCGGGCATGTGTTGGCATATGAATTAAGTACGCCGC
	Yersinia_pestis_KIM_D27_1_1968	TTCACCCGGCCAGGCGTGTACGTCGCGGGCATGTGTTGGCATATGAATTAAGTACGCCGC
	Yersinia_pestis_KIM_D27_2_1968	TTCACCCGGCCAGGCGTGTACGTCGCGGGCATGTGTTGGCATATGAATTAAGTACGCCGC
	Yersinia_pestis_KUMA_D11_NNNN	TTCACCCGGCCAGGCGTGTACGTCGCGGGCATGTGTTGGCATATGAATTAAGTACGCCGC
	Yersinia_pestis_Kimberly_D17_NNNN	TTCACCCGGCCAGTCGTGTACGTCGCGGGCATGTGTTGGCATATGAATTAAGTACGCCGC
	Yersinia_pestis_MG05_1020_2005	TTCACCCGGCCAGTCGTGTACGTCGCGGGCATGTGTTGGCATATGAATTAAGTACGCCGC
	Yersinia_pestis_Microtus_91001_1970	TTCACCCGGCCAGGCGTGTACGTCGCCGGCGTGTGTTGGCATATGAATTAAGTACGCCGC
	Yersinia_pestis_Nepal516_1967	TTCACCCGGCCAGGCGTGTACGTCGCGGGCATGTGTTGGCATATGAATTAAGTACGCCGC
	Yersinia_pestis_PEXU2_1966	TTCACCCGGCCAGTCGTGTACGTCGCGGGCATGTGTTGGCATATGAATTAAGTACGCCGC
	Yersinia_pestis_Pestoides_A_1960	TTCACCCGGCCAGGCGTGTACGTCGCGGGCGTGTGTTGGCATATGAATTAAGTACGCCGC
	Yersinia_pestis_Pestoides_F_NNNN	TTCACCCGGCCAGGCATGTACGTCGCGGGCGTGTTTTGGCATATGAATTAAGTACGCCGT
	Yersinia_pestis_TS_D5_NNNN	TTCACCCGGCCAGTCGTGTACGTCGCGGGCATGTGTTGGCATATGAATTAAGTACGCCGC
	Yersinia_pestis_UG05_045_2005	CTCTCCCGGCCAGGCGTGTACGTCGCGGGCATGTGTTGGCATATGAATTAAGTACGCCGC
	Yersinia_pestis_V_6486_NNNN	TTCACCCGGCCAGTCGTGTACGTCGCGGGCATGTGTTGGCATATGAATTAAGTACGCCGC
	Yersinia_pestis_Z176003_1976	TTCACCCGGCCAGGCGTGTACGTCGCGGGCATGTGTTGGCATATGAATTAAGTACGCCGC
	Yersinia_pseudotuberculosis_IP31758_1966	TCCAATTGAATGAGCGCGGGAAGTCTGAAAGCACGCCAATGAACAGGCGGAACCAGTTTC
	Yersinia_pestis_1866_NNNN	CTTACGGACAACAACTAAACTACAGATTAGGTTCGTCGGTCCTAGAGAGATGGTCACCGT
	Yersinia_pestis_1901b_1983	CTTACGGACAACAACTAAACTACAGATTAGGTTCGTCGGTCCTAGAGAGATGGTCACCGT
	Yersinia_pestis_2055_1998	CTTACGGACAACAACTAAACTACAGATTAGGTTCGTCGGTCCTAGAGAGATGGTCACCGT
	Yersinia_pestis_2106_2001	CTTACGGACAACAACTAAACTACAGATTAGGTTCGTCGGTCCTAGAGAGATGGTCACCGT
	Yersinia_pestis_2772_1984	CTTACGGACAACAACTAAACTACAGATTAGGTTCGTCGGTCCTAGAGAGATGGTCACCGT
	Yersinia_pestis_2965_1995	CTTACGGACAACAACTAAACTACAGATTAGGTTCGTCGGTCCTAGAGAGATGGTCACCGT
	Yersinia_pestis_3357_1999	CTTACGGACAACAACTAAACTACAGATTAGGTTCGTCGGTCCTAGAGAGATGGTCACCGT
	Yersinia_pestis_4139_1995	CTTACGGACAACAACTAAACTACAGATTAGGTTCGTCGGTCCTAGAGAGATGGTCACCGT
	Yersinia_pestis_4412_1991	CTTACGGACAACAACTAAACTACAGATTAGGTTCGTCGGTCCTAGAGAGATGGTCACCGT
	Yersinia_pestis_4954_1987	CTTACGGACAACAACTAAACTACAGATTAGGTTCGTCGGTCCTAGAGAGATGGTCACCGT
	Yersinia_pestis_8607116_NNNN	CTTACGGACAACAACTAAACTACAGATTAGGTTCGTCGGTCCTAGAGAGATGGTCACCGT
	Yersinia_pestis_A1122_1939	CTTACGGACAACAACTAAACTACAGATTAGGTTCGTCGGTCCTAGAGAGATGGTCACCGT
	Yersinia_pestis_AS_200900596_2009	CTTACGGACAACAACTAAACTACAGATTAGGTTCGTCGGTCCTAGAGAGATGGTCACCGT
	Yersinia_pestis_AS_200901509_2009	CTTACGGACAACAACTAAACTACAGATTAGGTTCGTCGGTCCTAGAGAGATGGTCACCGT
	Yersinia_pestis_AS_2509_2004	CTTACGGACAACAACTAAACTACAGATTAGGTTCGTCGGTCCTAGAGAGATGGTCACCGT
	Yersinia_pestis_Angola_NNNN	CTCACGGACGACAACTAAACTACAGATTAGGCTCGTCGGTCCTAGAGAGATGGTCACCGT
	Yersinia_pestis_Antiqua_1965	CTTACGGACGACAACTAAACTACAGATTAGGTTCGTCGGTCCTAGAGAGATGGTCACCGT
	Yersinia_pestis_B42003004_2003	CTTACGGACGACAACTAAACTACAGATTAGGTTCGTCGGTCCTAGAGAGATGGTCACCGT
	Yersinia_pestis_CA88_4125_1988	CTTACGGACAACAACTAAACTACAGATTAGGTTCGTCGGTCCTAGAGAGATGGTCACCGT
	Yersinia_pestis_CO92_1992	CTTACGGACAACAACTAAACTACAGATTAGGTTCGTCGGTCCTAGAGAGATGGTCACCGT
	Yersinia_pestis_D106004_2006	CTTACGGACGACAACTAAACTACAGATTAGGTTCGTCGGTCCTAGAGAGATGGTCACCGT
	Yersinia_pestis_D182038_1982	CTTACGGACGACAACTAAACTACAGATTAGGTTCGTCGGTCCTAGAGAGTTGGTCACCGT
	Yersinia_pestis_E1979001_1979	CTTACGGACGACAACTAAACTACAGATTAGGTTCGTCGGTCCTAGAGAGATGGTCACCGT
	Yersinia_pestis_F1991016_1991	CTTACGGACAACAACTAAACTACAGATTAGGTTCGTCGGTCCTAGAGAGATGGTCACCGT
	Yersinia_pestis_FV1_2001	CTTACGGACAACAACTAAACTACAGATTAGGTTCGTCGGTCCTAGAGAGATGGTAACCGT
	Yersinia_pestis_Harbin35_1940	CTTACGGACGACAACTAAACTACAGATTCGGTTCGTCGGTCCTAGAGAGATGGTCACCGT
	Yersinia_pestis_IP275_1995	CTTACGGACAACAACTAAACTACAGATTAGGTTCGTCGGTCCTAGAGAGATGGTCACCGT
	Yersinia_pestis_India195_NNNN	CTTACGGACAACAACTAAACTACAGATTAGGTTCGTCGGTCCTAGAGAGATGGTCACCGT
	Yersinia_pestis_Java_D88_NNNN	CTTACGGACAACAACTAAACTACAGATTAGGTTCGTCGGTCCTAGAGAGATGGTCACCGT
	Yersinia_pestis_K1973002_1973	CTTACGGACGACAACTAAACTACAGATTCGGTTCGTCGGTCCTAGAGAGATGGTCACCGT
	Yersinia_pestis_KIM_10_1968	CTTACGGACGACAACTAAACTACAGATTCGGTTCGTCGGTCCTAGAGAGATGGTCACCGT
	Yersinia_pestis_KIM_D27_1_1968	CTTACGGACGACAACTAAACTACAGATTCGGTTCGTCGGTCCTAGAGAGATGGTCACCGT
	Yersinia_pestis_KIM_D27_2_1968	CTTACGGACGACAACTAAACTACAGATTCGGTTCGTCGGTCCTAGAGAGATGGTCACCGT
	Yersinia_pestis_KUMA_D11_NNNN	CTTACGGACGACAACTAAACTACAGATTCGGTTCGTCGGTCCTAGAGAGATGGTCACCGT
	Yersinia_pestis_Kimberly_D17_NNNN	CTTACGGACAACAACTAAACTACAGATTAGGTTCGTCGGTCCTAGAGAGATGGTCACCGT
	Yersinia_pestis_MG05_1020_2005	CTTACGGACAACAACTAAACTACAGATTAGGTTCGTCGGTCCTAGAGAGATGGTCACCGT
	Yersinia_pestis_Microtus_91001_1970	CTTACGGACGACAACTAAACTACAGATTAGGTTCGTCGGTCCTAGAGAGATGGTCACCGT
	Yersinia_pestis_Nepal516_1967	CTTACGGACGACAACTAAACTACAGATTCGGTTCGTCGGTCCTAGAGAGATGGTCACCGT
	Yersinia_pestis_PEXU2_1966	CTTACGGACAACAACTAAACTACAGATTAGGTTCGTCGGTCCTAGAGAGATGGTCACCGT
	Yersinia_pestis_Pestoides_A_1960	CTTACGGACGACAACTAAACTACAGATTAGGTTCGTCGGTCCTAGAGAGATGGTCACCGT
	Yersinia_pestis_Pestoides_F_NNNN	CTTACGGACGACAATTAAACCACAAATTAGGTTCGTCGGTCCTAGAGAAATGGTCACCGT
	Yersinia_pestis_TS_D5_NNNN	CTTACGGACAACAACTAAACTACAGATTAGGTTCGTCGGTCCTAGAGAGATGGTCACCGT
	Yersinia_pestis_UG05_045_2005	CTTACGGACGACAACTAAACTACAGATTAGGTTCGTCGGTCCTAGAGAGATGGTCACCGT
	Yersinia_pestis_V_6486_NNNN	CTTACGGACAACAACTAAACTACAGATTAGGTTCGTCGGTCCTAGAGAGATGGTCACCGT
	Yersinia_pestis_Z176003_1976	CTTACGGACGACAACTAAACTACAGATTAGGTTCGTCGGTCCTAGAGAGATGGTCACCGT
	Yersinia_pseudotuberculosis_IP31758_1966	TGTGTAAGTGGTCCCGGGGTTGTCGGCAAAATCAAGTATGTAGGACACGACATCCGTTAC
	Yersinia_pestis_1866_NNNN	AAAGTCCCCGATCAAGCCGCCAAAGCATTAGGAGCAGGAAACTAAGCCAACTCCGTTACA
	Yersinia_pestis_1901b_1983	AAAGTCCCCGATCAAGCCGCCAAAGCATTAGGAGCAGGAAACTAAGCCAACTCCGTTACA
	Yersinia_pestis_2055_1998	AAAGTCCCCGATCAAGCCGCCAAAGCATTAGGAGCAGGAAACTAAGCCAACTCCGTTACA
	Yersinia_pestis_2106_2001	AAAGTCCCCGATCAAGCCGCCAAAGCATTAGGAGCAGGAAACTAAGCCAACTCCGTTACA
	Yersinia_pestis_2772_1984	AAAGTCCCCGATCAAGCCGCCAAAGCATTAGGAGCAGGAAACTAAGCCAACTCCGTTACA
	Yersinia_pestis_2965_1995	AAAGTCCCCGATCAAGCCGCCAAAGCATTAGGAGCAGGAAACTAAGCCAACTCCGTTACA
	Yersinia_pestis_3357_1999	AAAGTCCCCGATCAAGCCGCCAAAGCATTAGGAGCAGGAAACTAAGCCAACTCCGTTACA
	Yersinia_pestis_4139_1995	AAAGTCCCCGATCAAGCCGCCAAAGCATTAGGAGCAGGAAACTAAGCCAACTCCGTTACA
	Yersinia_pestis_4412_1991	AAAGTCCCCGATCAAGCCGCCAAAGCATTAGGAGCAGGAAACTAAGCCAACTCCGTTACA
	Yersinia_pestis_4954_1987	AAAGTCCCCGATCAAGCCGCCAAAGCATTAGGAGCAGGAAACTAAGCCAACTCCGTTACA
	Yersinia_pestis_8607116_NNNN	AAAGTCCCCGATCAAGCCGCCAAAGCATTAGGAGCAGGAAACTAAGCCAACTCCGTTACA
	Yersinia_pestis_A1122_1939	AAAGTCCCCGATCAAGCCGCCAAAGCATTAGGAGCAGGAAACTAAGCCAACTCCGTTACA
	Yersinia_pestis_AS_200900596_2009	AAAGTCCCCGATCAAGCCGCCAAAGCATTAGGAGCAGGAAACTAAGCCAACTCCGTTACA
	Yersinia_pestis_AS_200901509_2009	AAAGTCCCCGATCAAGCCGCCAAAGCATTAGGAGCAGGAAACTAAGCCAACTCCGTTACA
	Yersinia_pestis_AS_2509_2004	AAAGTCCCCGATCAAGCCGCCAAAGCATTAGGAGCAGGAAACTAAGCCAACTCCGTTACA
	Yersinia_pestis_Angola_NNNN	AAAGTCCCTGATCAAGCCGCCAAAGCATTAGAAGCAGGAAACTAAGCCAATTCCGTTACA
	Yersinia_pestis_Antiqua_1965	AAAGTCCCCGATCAAGCCGCCAAAGCATTAGGAGCAGGAAACTAAGCCAACTCCGTTACA
	Yersinia_pestis_B42003004_2003	AAAGTCCCCGATCAAGCCGCCAAAGCATTAGGAGCAGGAAACTAAGCCAACTCCGTTACA
	Yersinia_pestis_CA88_4125_1988	AAAGTCCCCGATCAAGCCGCCAAAGCATTAGGAGCAGGAAACTAAGCCAACTCCGTTACA
	Yersinia_pestis_CO92_1992	AAAGTCCCCGATCAAGCCGCCAAAGCATTAGGAGCAGGAAACTAAGCCAACTCCGTTACA
	Yersinia_pestis_D106004_2006	AAAGTCCCCGATCAAGCCGCCAAAGCATTAGGAGCAGGAAACTAAGCCAACTCCGTTACA
	Yersinia_pestis_D182038_1982	AAAGTCCCCGATCAAGCCGCCAAAGCATTAGGAGCAGGAAACTAAGCCAACTCCGTTACA
	Yersinia_pestis_E1979001_1979	AAAGTCCCCGATCAAGCCGCCAAAGCATTAGGAGCAGGAAACTAAGCCAACTCCGTTACA
	Yersinia_pestis_F1991016_1991	AAAGTCCCCGATCAAGCCGCCAAAGCATTAGGAGCAGGAAACTAAGCCAACTCCGTTACA
	Yersinia_pestis_FV1_2001	AAAGCCCCCGATCAAGCCGCCAAAGCATTAGGAGCAGGAAACTAAGCCAACTCCGTTACA
	Yersinia_pestis_Harbin35_1940	AAAGTCCCCGATCAAGCCGCCAAAGCATTAGGAGCAGGAAACTAAGCCAACTCCGTTATA
	Yersinia_pestis_IP275_1995	AAAGTCCCCGATCAAGCCGCCAAAGCATTAGGAGCAGGAAACTAAGCCAACTCCGTTACA
	Yersinia_pestis_India195_NNNN	AAAGTCCCCGATCAAGCCGCCAAAGCATTAGGAGCAGGAAACTAAGCCAACTCCGTTACA
	Yersinia_pestis_Java_D88_NNNN	AAAGTCCCCGATCAAGCCGCCAAAGCATTAGGAGCAGGAAACTAAGCCAACTCCGTTACA
	Yersinia_pestis_K1973002_1973	AAAGTCCCCGATCAAGCCGCCAAAGCATTAGGAGCAGGAAACTAAGCCAACTCCGTTACA
	Yersinia_pestis_KIM_10_1968	AAAGTCCCCGATCAAGCCGCCAAAGCATTAGGAGCAGGAAACTAAGCCAACTCCGTTACA
	Yersinia_pestis_KIM_D27_1_1968	AAAGTCCCCGATCAAGCCGCCAAAGCATTAGGAGCAGGAAACTAAGCCAACTCCGTTACA
	Yersinia_pestis_KIM_D27_2_1968	AAAGTCCCCGATCAAGCCGCCAAAGCATTAGGAGCAGGAAACTAAGCCAACTCCGTTACA
	Yersinia_pestis_KUMA_D11_NNNN	AAAGTCCCCGATCAAGCCGCCAAAGCATTAGGAGCAGGAAACTAAGCCAACTCCGTTACA
	Yersinia_pestis_Kimberly_D17_NNNN	AAAGTCCCCGATCAAGCCGCCAAAGCATTAGGAGCAGGAAACTAAGCCAACTCCGTTACA
	Yersinia_pestis_MG05_1020_2005	AAAGTCCCCGATCAAGCCGCCAAAGCATTAGGAGCAGGAAACTAAGCCAACTCCGTTACA
	Yersinia_pestis_Microtus_91001_1970	AAAGTCCCCGATCAAGCCGCCAAAGCATTAGGAGCAGGAAACTAAGCCAACTCCGTTACA
	Yersinia_pestis_Nepal516_1967	AAAGTCCCCGATCAAGCCGCCAAAGCATTAGGAGCAGGAAACTAAGCCAACTCCGTTACA
	Yersinia_pestis_PEXU2_1966	AAAGTCCCCGATCAAGCCGCCAAAGCATTAGGAGCAGGAAACTAAGCCAACTCCGTTACA
	Yersinia_pestis_Pestoides_A_1960	AAAGTCCCCGATCAAGCCGCCAAAGCATTAGGAGCAGGAAACTAAGCCAACTCCGTTACA
	Yersinia_pestis_Pestoides_F_NNNN	AAAGTCCCCGCTCAAGCCGCCAAAGCATTAGGAGCAGGAAACTAAGCCAACTCCGTTACA
	Yersinia_pestis_TS_D5_NNNN	AAAGTCCCCGATCAAGCCGCCAAAGCATTAGGAGCAGGAAACTAAGCCAACTCCGTTACA
	Yersinia_pestis_UG05_045_2005	AAAGTCCCCGATCAAGCCGCCAAAGCATTAGGAGCAGGAAACTAAGCCAACTCCGTTACA
	Yersinia_pestis_V_6486_NNNN	AAAGTCCCCGATCAAGCCGCCAAAGCATTAGGAGCAGGAAACTAAGCCAACTCCGTTACA
	Yersinia_pestis_Z176003_1976	AAAGTCCCCGATCAAGCCGCCAAAGCATTAGGAGCAGGAAACTAAGCCAACTCCGTTACA
	Yersinia_pseudotuberculosis_IP31758_1966	GGGTTGTTCAAGTGGAGTATAGTGATGCCGAGGAAGAATTGGCGGATTGGCCTTACCGCG
	Yersinia_pestis_1866_NNNN	GATGACACTGCGGTTTCCATGAGCGACTAAGTGCGAAAGCGGCGGACAGGGGCCCATCCT
	Yersinia_pestis_1901b_1983	GATGACACTGCGGTTTCCATGAGCGACTAAGTGCGAAAGCGGCGGACAGGGGCCCATCCT
	Yersinia_pestis_2055_1998	GATGACACTGCGGTTTCCATGAGCGACTAAGTGCGAAAGCGGCGGACAGGGGCCCATCCT
	Yersinia_pestis_2106_2001	GATGACACTGCGGTTTCCATGAGCGACTAAGTGCGAAAGCGGCGGACAGGGGCCCATCCT
	Yersinia_pestis_2772_1984	GATGACACTGCGGTTTCCATGAGCGACTAAGTGCGAAAGCGGCGGACAGGGGCCCATCCT
	Yersinia_pestis_2965_1995	GATGACACTGCGGTTTCCATGAGCGACTAAGTGCGAAAGCGGCGGACAGGGGCCCATCCT
	Yersinia_pestis_3357_1999	GATGACACTGCGGTTTCCATGAGCGACTAAGTGCGAAAGCGGCGGACAGGGGCCCATCCT
	Yersinia_pestis_4139_1995	GATGACACTGCGGTTTCCATGAGCGACTAAGTGCGAAAGCGGCGGACAGGGGCCCATCCT
	Yersinia_pestis_4412_1991	GATGACACTGCGGTTTCCATGAGCGACTAAGTGCGAAAGCGGCGGACAGGGGCCCATCCT
	Yersinia_pestis_4954_1987	GATGACACTGCGGTTTCCATGAGCGACTAAGTGCGAAAGCGGCGGACAGGGGCCCATCCT
	Yersinia_pestis_8607116_NNNN	GATGACACTGCGGTTTCCATGAGCGACTAAGTGCGAAAGCGGCGGACAGGGGCCCATCCT
	Yersinia_pestis_A1122_1939	GATGACACTGCGGTTTCCATGAGCGACTAAGTGCGAAAGCGGCGGACAGGGGCCCATCCT
	Yersinia_pestis_AS_200900596_2009	GATGACACTGCGGTTTCCATGAGCGACTAAGTGCGAAAGCGGCGGACAGGGGCCCATCCT
	Yersinia_pestis_AS_200901509_2009	GATGACACTGCGGTTTCCATGAGCGACTAAGTGCGAAAGCGGCGGACAGGGGCCCATCCT
	Yersinia_pestis_AS_2509_2004	GATGACACTGCGGTTTCCATGAGCGACTAAGTGCGAAAGCGGCGGACAGGGGCCCATCCT
	Yersinia_pestis_Angola_NNNN	GATGACACTGCGGTTTCCATGATCGACTAAGTACGAAAGCGGCGGCCATGGGCCCATCCT
	Yersinia_pestis_Antiqua_1965	GATGACACTGCGGTTTCCATGAGCGACTAAGTGCGAAAGCGGCAGACAGGGGCCCATCCT
	Yersinia_pestis_B42003004_2003	GATGACACTGCGGTTTCCATGAGCGACTAAGTGCGAAAGCGGCGGACAGGGGCCCATCTT
	Yersinia_pestis_CA88_4125_1988	GATGACACTGCGGTTTCCATGAGCGACTAAGTGCGAAAGCGGCGGACAGGGGCCCATCCT
	Yersinia_pestis_CO92_1992	GATGACACTGCGGTTTCCATGAGCGACTAAGTGCGAAAGCGGCGGACAGGGGCCCATCCT
	Yersinia_pestis_D106004_2006	GATGACACTGCGGTTTCCATGAGCGACTAAGTGCGAAAGCGGCGGACAGGGGCCCATCCT
	Yersinia_pestis_D182038_1982	GATGACACTGCGGTTTCCATGAGCGACTAAGTGCGAAAGCGGCGGACAGGGGCCCATCCT
	Yersinia_pestis_E1979001_1979	GATGACACTGCGGTTTCCATGAGCGACTAAGTGCGAAAGCGGCGGACAGGGGCCCATCCT
	Yersinia_pestis_F1991016_1991	GATGACACTGCGGTTTCCATGAGCGACTAAGTGCGAAAGCGGCGGACAGGGGCCCATCCT
	Yersinia_pestis_FV1_2001	GATGACACTGCGGTTTCCATGAGCGACTAAGTGCGAAAGCGGCGGACAGGGGCCCATCCT
	Yersinia_pestis_Harbin35_1940	GATGACACTGCGGTTTCCATGAGCGACTAAGTGCGAAAACGGCGGACAGGGGCCCATCCT
	Yersinia_pestis_IP275_1995	GATGACACTGCGGTTTCCATGAGCGACTAAGTGCGAAAGCGGCGGACAGGGGCCCATCCT
	Yersinia_pestis_India195_NNNN	GATGACACTGCGGTTTCCATGAGCGACTAAGTGCGAAAGCGGCGGACAGGGGCCCATCCT
	Yersinia_pestis_Java_D88_NNNN	GATGACACTGCGGTTTCCATGAGCGACTAAGTGCGAAAGCGGCGGACAGGGGCCCATCCT
	Yersinia_pestis_K1973002_1973	GATGACACTGCGGTTTCCATGAGCGACTAAGTGCGAAAGCGGCGGACAGGGGTCCATCCT
	Yersinia_pestis_KIM_10_1968	GATGACACTGCGGTTTCCATGAGCGACTAAGTGCGAAAGCGGCGGACAGGGGCCCATCCT
	Yersinia_pestis_KIM_D27_1_1968	GATGACACTGCGGTTTCCATGAGCGACTAAGTGCGAAAGCGGCGGACAGGGGCCCATCCT
	Yersinia_pestis_KIM_D27_2_1968	GATGACACTGCGGTTTCCATGAGCGACTAAGTGCGAAAGCGGCGGACAGGGGCCCATCCT
	Yersinia_pestis_KUMA_D11_NNNN	GATGACACTGCGGTTTCCATGAGCGACTAAGTGCGAAAGCGGCGGACAGGGGCCCATCCT
	Yersinia_pestis_Kimberly_D17_NNNN	GATGACACTGCGGTTTCCATGAGCGACTAAGTGCGAAAGCGGCGGACAGGGGCCCATCCT
	Yersinia_pestis_MG05_1020_2005	GATGACACTGCGGTTTCCATGAGCGACTAAGTGCGAAAGCGGCGGACAGGGGCCCATCCT
	Yersinia_pestis_Microtus_91001_1970	GATGACACTGCGGTTTCCATGAGCGACTAAGTGCGAAAGCGGCGGCCATGGGCCCATCCT
	Yersinia_pestis_Nepal516_1967	GATGACACTGCGGTTTCCATGAGCGACTAAGTGCGAAAGCGGCGGACAGGGGCCCATCCT
	Yersinia_pestis_PEXU2_1966	GATGACACTGCGGTTTCCATGAGCGACTAAGTGCGAAAGCGGCGGACAGGGGCCCATCCT
	Yersinia_pestis_Pestoides_A_1960	GATGACACTGCGGTTTCCATGAGCGACTAAGTGCGAAAGCGGCGGCCATGGGCCCATCCT
	Yersinia_pestis_Pestoides_F_NNNN	GATGACACTGCGGTTTCCATGAGCGACTAAGTGCGAAAGCGGCGGCCATGGGCCCATCCT
	Yersinia_pestis_TS_D5_NNNN	GATGACACTGCGGTTTCCATGAGCGACTAAGTGCGAAAGCGGCGGACAGGGGCCCATCCT
	Yersinia_pestis_UG05_045_2005	GATGACACTGCGGTTTCCATGAGCGACTAAGTGCGAAAGCGGCAGACAGGGGCCCATCCT
	Yersinia_pestis_V_6486_NNNN	GATGACACTGCGGTTTCCATGAGCGACTAAGTGCGAAAGCGGCGGACAGGGGCCCATCCT
	Yersinia_pestis_Z176003_1976	GATGACACTGCGGTTTCCATGAGCGACTAAGTGCGAAAGCGGCGGACAGGGGCCCATCCT
	Yersinia_pseudotuberculosis_IP31758_1966	ATGAGTGTCATAACCAGTTCAGGTAGTCCGACGAACGGGTACTGACTGTTAACTTGCTCG
	Yersinia_pestis_1866_NNNN	CCTTAAGGCTTGCGTTACGCGATAGATTTGAGACCGCCCCCCCAACATAAGGCGTACTGT
	Yersinia_pestis_1901b_1983	CCTTAAGGCTTGCGTTACGCGATAGATTTGAGACCGCCCCCCCAACATAAGGCGTACTGT
	Yersinia_pestis_2055_1998	CCTTAAGGCTTGCGTTACGCGATAGATTTGAGACCGCCCCCCCAACATAAGGCGTACTGT
	Yersinia_pestis_2106_2001	CCTTAAGGCTTGCGTTACGCGATAGATTTGAGACCGCCCCCCCAACATAAGGCGTACTGT
	Yersinia_pestis_2772_1984	CCTTAAGGCTTGCGTTACGCGATAGATTTGAGACCGCCCCCCCAACATAAGGCGTACTGT
	Yersinia_pestis_2965_1995	CCTTAAGGCTTGCGTTACGCGATAGATTTGAGACCGCCCCCTCAACATAAGGCGTACTGT
	Yersinia_pestis_3357_1999	CCTTAAGGCTTGCGTTACGCGATAGATTTGAGACCGCCCCCCCAACATAAGGCGTACTGT
	Yersinia_pestis_4139_1995	CCTTAAGGCTTGCGTTACGCGATAGATTTGAGACCGCCCCCCCAACATAAGGCGTACTGT
	Yersinia_pestis_4412_1991	CCTTAAGGCTTGCGTTACGCGATAGATTTGAGACCGCCCCCCCAACATAAGGCGTACTGT
	Yersinia_pestis_4954_1987	CCTTAAGGCTTGCGTTACGCGATAGATTTGAGACCGCCCCCCCAACATAAGGCGTACTGT
	Yersinia_pestis_8607116_NNNN	CCTTAAGGCTTGCGTTACGCGATAGATTTGAGACCGCCCCCCCAACATAAGGCGTACTGT
	Yersinia_pestis_A1122_1939	CCTTAAGGCTTGCGTTACGCGATAGATTTGAGACCGCCCCCCCAACATAAGGCGTACTGT
	Yersinia_pestis_AS_200900596_2009	CCTTAAGGCTTGCGTTACGCGATAGATTTGAGACCGCCCCCCCAACATAAGGCGTACTGT
	Yersinia_pestis_AS_200901509_2009	CCTTAAGGCTTGCGTTACGCGATAGATTTGAGACCGCCCCCCCAACATAAGGCGTACTGT
	Yersinia_pestis_AS_2509_2004	CCTTAAGGCTTGCGTTACGCGATAGATTTGAGACCGCCCCCCCAACATAAGGCGTACTGT
	Yersinia_pestis_Angola_NNNN	CCTTCAGGCTTGCGTTACGCGATAGATTTGAGACCGCCCCCCCAACACAAGGCGTACTGT
	Yersinia_pestis_Antiqua_1965	CCTTAAGGCTTGCGTTACGCGATAGATTTGAGACCGCCCCCCCAACATAAGGCGTACTGT
	Yersinia_pestis_B42003004_2003	CCTTAAGGCTTGCGTTACGCGATAGATTTGAGACCGCCCCCCCAACATAAGGCGTACTGT
	Yersinia_pestis_CA88_4125_1988	CCTTAAGGCTTGCGTTACGCGATAGATTTGAGACCGCCCCCCCAACATAAGGCGTACTGT
	Yersinia_pestis_CO92_1992	CCTTAAGGCTTGCGTTACGCGATAGATTTGAGACCGCCCCCCCAACATAAGGCGTACTGT
	Yersinia_pestis_D106004_2006	CCTTAAGGCTTGCGTTACGCGATAGATTTGAGACCGCCCCCCCAACATAAGGCGTACTGT
	Yersinia_pestis_D182038_1982	CCTTAAGGCTTGCGTTACGCGATAGATTTGAGACCGCCCCCCCAACATAAGGCGTACTGT
	Yersinia_pestis_E1979001_1979	CCTTAAGGCTTGCGTTACGCGATAGATTTGAGACCGCCCCCCCAACATAAGGCGTACTGT
	Yersinia_pestis_F1991016_1991	CCTTAAGGCTTGCGTTACGCGATAGATTTGAGACCGCCCCCCCAACATAAGGCGTACTGT
	Yersinia_pestis_FV1_2001	CCTTAAGGCTTGCGTTACGCGATAGATTTGAGACCGTCCCCCCAACATAAGGCGTACTGT
	Yersinia_pestis_Harbin35_1940	CCTCAAGGCTTGCGTTACGCGATAGATTTGAGACCGCCCCCCCAACATAAGGCGTACTGT
	Yersinia_pestis_IP275_1995	CCTTAAGGCTTGCGTTACGCGATAGATTTGAGACCGCCCCCCCAACATAAGGCGTACTGT
	Yersinia_pestis_India195_NNNN	CCTTAAGGCTTGCGTTACGCGATAGATTTGAGACCGCCCCCCCAACATAAGGCGTACTGT
	Yersinia_pestis_Java_D88_NNNN	CCTTAAGGCTTGCGTTACGCGATAGATTTGAGACCGCCCCCCCAACATAAGGCGTACTGT
	Yersinia_pestis_K1973002_1973	CCTTAAGGCTTGCGTTACGCGATAGATTTGAGACCGCCCCCCCAACATAAGGCGTACTGT
	Yersinia_pestis_KIM_10_1968	CCTTAAGGCTTGCGTTACGCGATAGATTTGAGACCGCCCCCCCAACATAAGGCGTACTGT
	Yersinia_pestis_KIM_D27_1_1968	CCTTAAGGCTTGCGTTACGCGATAGATTTGAGACCGCCCCCCCAACATAAGGCGTACTGT
	Yersinia_pestis_KIM_D27_2_1968	CCTTAAGGCTTGCGTTACGCGATAGATTTGAGACCGCCCCCCCAACATAAGGCGTACTGT
	Yersinia_pestis_KUMA_D11_NNNN	CCTTAAGGCTTGCGTTACGCGATAGATTTGAGACCGCCCCCCCAACATAAGGCGTACTGT
	Yersinia_pestis_Kimberly_D17_NNNN	CCTTAAGGCTTGCGTTACGCAATAGATTTGAGACCGCCCCCCCAACATAAGGCGTACTGT
	Yersinia_pestis_MG05_1020_2005	CCTTAAGGCTTGCGTTACGCGATAGATTTGAGACCGCCCCCCCAACATAAGGCGTACTGT
	Yersinia_pestis_Microtus_91001_1970	CCTTCAGGCTTGCGTTACGCGATAGATTTGAGACCGCCCCCCCAACATAAGGCGTAATGT
	Yersinia_pestis_Nepal516_1967	CCTTAAGGCTTGCGTTACGCGATAGATTTGAGACCGCCCCCCCAACATAAGGCGTACTGT
	Yersinia_pestis_PEXU2_1966	CCTTAAGGCTTGCGTTACGCGATAGATTTGAGACCGCCCCCCCAACATAAGGCGTACTGT
	Yersinia_pestis_Pestoides_A_1960	CCTTCAGGCTTGCGTTACGCGATAGATTTGAGACCGCCCCCCCAACATAAGGCGTAATGT
	Yersinia_pestis_Pestoides_F_NNNN	CCTTCAGGCTTGCGTTACGCGATAGATTTGAGACCGCCCCCCCAACATAAGGCGTACTGT
	Yersinia_pestis_TS_D5_NNNN	CCTTAAGGCTTGCGTTACGCGATAGATTTGAGACCGCCCCCCCAACATAAGGCGTACTGT
	Yersinia_pestis_UG05_045_2005	CCTTAAGGCTTGCGTTACGCGATAGATTTGAGACCGCCCCCCCAACATAAGGCGTACTGT
	Yersinia_pestis_V_6486_NNNN	CCTTAAGGCTTGCGTTACGCGATAGATTTGAGACCGCCCCCCCAACATAAGGCGTACTGT
	Yersinia_pestis_Z176003_1976	CCTTAAGGCTTGCGTTACGCGATAGATTTGAGACCGCCCCCCCAACATAAGGCGTACTGT
	Yersinia_pseudotuberculosis_IP31758_1966	TTCTCGATTCCATACCGTATGGCTAGCCCCCAGTTTCTAAACTGGAGTGGAAGACGCGAC
	Yersinia_pestis_1866_NNNN	AAACTTAGACTACGAGTGGCACCGGGCTGCGTCGACTCAGGATGGTACGTTTGGTACTGA
	Yersinia_pestis_1901b_1983	AAACTTAGACTACGAGTGGCACCGGGCTGCGTCGACTCAGGATGGTACGTTTGGTACTGA
	Yersinia_pestis_2055_1998	AAACTTAGACTACGAGTGGCACCGGGCTGCGTCGACTCAGGATGGTACGTTTGGTACTGA
	Yersinia_pestis_2106_2001	AAACTTAGACTACGAGTGGCACCGGGCTGCGTCGACTCAGGATGGTACGTTTGGTACTGA
	Yersinia_pestis_2772_1984	AAACTTAGACTACGAGTGGCACCGGGCTGCGTCGACTCAGGATGGTACGTTTGGTACTGA
	Yersinia_pestis_2965_1995	AAACTTAGACTACGAGTGGCACCGGGCTGCGTCGACTCAGGATGGTACGTTTGGTACTGA
	Yersinia_pestis_3357_1999	AAACTTAGACTACGAGTGGCACCGGGCTGCGTCGACTCAGGATGGTACGTTTGGTACTGA
	Yersinia_pestis_4139_1995	AAACTTAGACTACGAGTGGCACCGGGCTGCGTCGACTCAGGATGGTACGTTTGGTACTGA
	Yersinia_pestis_4412_1991	AAACTTAGACTACGAGTGGCACCGGGCTGCGTCGACTCAGGATGGTACGTTTGGTACTGA
	Yersinia_pestis_4954_1987	AAACTTAGACTACGAGTGGCACCGGGCTGCGTCGACTCAGGATGGTACGTTTGGTACTGA
	Yersinia_pestis_8607116_NNNN	AAACTTAGACTACGAGTGGCACCGGGCTGCGTCGACTCAGGATGGTACGTTTGGTACTGA
	Yersinia_pestis_A1122_1939	AAACTTAGACTACGAGTGGCACCGGGCTGCGTCGACTCAGGATGGTACGTTTGGTACTGA
	Yersinia_pestis_AS_200900596_2009	AAACTTAGACTACGAGTGGCACCGGGCTGCGTCGACTCAGGATGGTACGTTTGGTACTGA
	Yersinia_pestis_AS_200901509_2009	AAACTTAGACTACGAGTGGCACCGGGCTGCGTCGACTCAGGATGGTACGTTTGGTACTGA
	Yersinia_pestis_AS_2509_2004	AAACTTAGACTACGAGTGGCACCGGGCTGCGTCGACTCAGGATGGTACGTTTGGTACTGA
	Yersinia_pestis_Angola_NNNN	AAACTTAGACTACGAGTGGCACCGGGCTGCGTCGACTCAGGATGGTGCGTCTGGTACTGA
	Yersinia_pestis_Antiqua_1965	AAACTTAGACTACGAGTGGCACCGGGCTGCGTCGACTCAGGATGGTGCGTTTGGTACTGA
	Yersinia_pestis_B42003004_2003	AAACTTAGACTACGAGTGGCACCGGGCTGCGTCGACTCAGGATGGTGCGTTTGGTACTGA
	Yersinia_pestis_CA88_4125_1988	AAACTTAGACTACGAGTGGCACCGGGCTGCGTCGACTCAGGATGGTACGTTTGGTACTGA
	Yersinia_pestis_CO92_1992	AAACTTAGACTACGAGTGGCACCGGGCTGCGTCGACTCAGGATGGTACGTTTGGTACTGA
	Yersinia_pestis_D106004_2006	AAACTTAGACTACGAGTGGCACCGGGCTGCGTCGACTCAGGATGGTGCGTTTGGTACTGA
	Yersinia_pestis_D182038_1982	AAACTTAGACTACGAGTGGCACCGGGCTCCGTCGACTCAGGATGGTGCGTTTGGTACTGA
	Yersinia_pestis_E1979001_1979	AAACTTAGACTACGAGTGGCACCGGGCTGCGTCGACTCAGGATGGTGCGTTTGGTACTGA
	Yersinia_pestis_F1991016_1991	AAACTTAGACTACGAGTGGCACCGGGCTGCGTCGACTCAGGATGGTACGTTTGGTACTGA
	Yersinia_pestis_FV1_2001	AAACTTAGACTACGAGTGGCACCGGGCTGCGTCGACTCAGGATGGTACGTTTGGTACTGA
	Yersinia_pestis_Harbin35_1940	AAACTTAGACTACGAGTGGCACCGGGCTGCGTCGACTCAGGATGGTGCGTTTGGTACTGA
	Yersinia_pestis_IP275_1995	AAACTTAGACTACGAGTGGCACCGGGCTGCGTCGACTCAGGATGGTACGTTTGGTACTGA
	Yersinia_pestis_India195_NNNN	AAACTTAGACTACGAGTGGCATCGGGCTGCGTCGACTCAGGATGGTACGTTTGGTACTGA
	Yersinia_pestis_Java_D88_NNNN	AAACTTAGACTACGAGTGGCACCGGGCTGCGTCGACTCAGGATGGTACGTTTGGTACTGA
	Yersinia_pestis_K1973002_1973	AAACTTAGACTACGAGTGGCACCGGGCTGCGTCGACTCAGGATGGTGCGTTTGGTACTGA
	Yersinia_pestis_KIM_10_1968	AAACTTAGACTACGAGTGGCACCGGGCTGCGTCGACTCAGGATGGTGCGTTTGGTACTGA
	Yersinia_pestis_KIM_D27_1_1968	AAACTTAGACTACGAGTGGCACCGGGCTGCGTCGACTCAGGATGGTGCGTTTGGTACTGA
	Yersinia_pestis_KIM_D27_2_1968	AAACTTAGACTACGAGTGGCACCGGGCTGCGTCGACTCAGGATGGTGCGTTTGGTACTGA
	Yersinia_pestis_KUMA_D11_NNNN	AAACTTAGACTACGAGTGGCACCGGGCTGCGTCGACTCAGGATGGTGCGTTTGGTACTGA
	Yersinia_pestis_Kimberly_D17_NNNN	AAACTTAGACTACGAGTGGCACCGGGCTGCGTCGACTCAGGATGGTACGTTTGGTACTGA
	Yersinia_pestis_MG05_1020_2005	AAACTTAGACTACGAGTGGCACCGGGCTGCGTCGACTCAGGATGGTACGTTTGGTACTGA
	Yersinia_pestis_Microtus_91001_1970	AAACTTAGACTACGAGTGGCACCGGGCTGCGTCGACTCAGGATGGTGCGTTTGGTACTGA
	Yersinia_pestis_Nepal516_1967	AAACTTAGACTACGAGTGGCACCGGGCTGCGTCGACTCAGGATGGTGCGTTTGGTACTGA
	Yersinia_pestis_PEXU2_1966	AAACTTAGACTACGAGTGGCACCGGGCTGCGTCGACTCAGGATGGTACGTTTGGTACTGA
	Yersinia_pestis_Pestoides_A_1960	AAACTTAGACTACGAGTGGCACCGGGCTGCGTCGACTCAGGATGGTGCGTTTGGTACTGA
	Yersinia_pestis_Pestoides_F_NNNN	AAACTTAGACTACGAGTGGCACCGGGATGAGTCGACTCAGGATGGTGCGTTTGGTACTGA
	Yersinia_pestis_TS_D5_NNNN	AAACTTAGACTACGAGTGGCACCGGGCTGCGTCGACTCAGGATGGTACGTTTGGTACTGA
	Yersinia_pestis_UG05_045_2005	AAACTTAGACTACGAGTGGCACCGGGCTGCGTCGACTCAGGATGGTGCGTTTGGTACTGA
	Yersinia_pestis_V_6486_NNNN	AAACTTAGACTACGAGTGGCACCGGGCTGCGTCGACTCAGGATGGTACGTTTGGTACTGA
	Yersinia_pestis_Z176003_1976	AAACTTAGACTACGAGTGGCACCGGGCTGCGTCGACTCAGGATGGTGCGTTTGGTACTGA
	Yersinia_pseudotuberculosis_IP31758_1966	GGCTCCGAGGCCTAGACTAATCTAAACCGCAATTCACTCATGGAACGTAATCTACGTCTG
	Yersinia_pestis_1866_NNNN	CTTAGGCAACTGATCAGTGTGGTCAGCGAAATTTGACAGTAACTCTGAAGCTGTCCGAAA
	Yersinia_pestis_1901b_1983	CTTAGGCAACTGATCAGTGTGGTCAGCGAAATTTGACAGTAACTCTGAAGCTGTCCGAAA
	Yersinia_pestis_2055_1998	CTTAGGCAACTGATCAGTGTGGTCAGCGAAATTTGACAGTAACTCTGAAGCTGTCCGAAA
	Yersinia_pestis_2106_2001	CTTAGGCAACTGATCAGTGTGGTCAGCGAAATTTGACAGTAACTCTGAAGCTGTCCGAAA
	Yersinia_pestis_2772_1984	CTTAGGCAACTGATCAGTGTGGTCAGCGAAATTTGACAGTAACTCTGAAGCTGTCCGAAA
	Yersinia_pestis_2965_1995	CTTAGGCAACTGATCAGTGTGGTCAGCGAAATTTGACAGTAACTCTGAAGCTGTCCGAAA
	Yersinia_pestis_3357_1999	CTTAGGCAACTGATCAGTGTGGTCAGCGAAATTTGACAGTAACTCTGAAGCTGTCCGAAA
	Yersinia_pestis_4139_1995	CTTAGGCAACTGATCAGTGTGGTCAGCGAAATTTGACAGTAACTCTGAAGCTGTCCGAAA
	Yersinia_pestis_4412_1991	CTTAGGCAACTGATCAGTGTGGTCAGCGAAATTTGACAGTAACTCTGAAGCTGTCCGAAA
	Yersinia_pestis_4954_1987	CTTAGGCAACTGATCAGTGTGGTCAGCGAAATTTGACAGTAACTCTGAAGCTGTCCGAAA
	Yersinia_pestis_8607116_NNNN	CTTAGGCAACTGATCAGTGTGGTCAGCGAAATTTGACAGTAACTCTGAAGCTGTCCGAAA
	Yersinia_pestis_A1122_1939	CTTAGGCAACTGATCAGTGTGGTCAGCGAAATTTGACAGTAACTCTGAAGCTGTCCGAAA
	Yersinia_pestis_AS_200900596_2009	CTTAGGCAACTGATCAGTGTGGTCAGCGAAATTTGACAGTAACTCTGAAGCTGTCCGAAA
	Yersinia_pestis_AS_200901509_2009	CTTAGGCAACTGATCAGTGTGGTCAGCGAAATTTGACAGTAACTCTGAAGCTGTCCGAAA
	Yersinia_pestis_AS_2509_2004	CTTAGGCAACTGATCAGTGTGGTCAGCGAAATTTGACAGTAACTCTGAAGCTGTCCGAAA
	Yersinia_pestis_Angola_NNNN	CTTAGGCAACTGATCAGGGTGGTCAGCGAAATTTGACAGTAATTATGAAGCTGTCCGAAA
	Yersinia_pestis_Antiqua_1965	CTTAGGCAACTGATCAGTGTGGTCAGCGAAATTTGACAGTAACTCTGAAGCTGTCCGAAA
	Yersinia_pestis_B42003004_2003	CTTAGGCAACTGATCAGGGTGGTCAGCGAAATTTGACAGTAACTCTGAAGCTGTCCGAAA
	Yersinia_pestis_CA88_4125_1988	CTTAGGCAACTGATCAGTGTGGTCAGCGAAATTTGACAGTAACTCTGAAGCTGTCCGAAA
	Yersinia_pestis_CO92_1992	CTTAGGCAACTGATCAGTGTGGTCAGCGAAATTTGACAGTAACTCTGAAGCTGTCCGAAA
	Yersinia_pestis_D106004_2006	CTTAGGCAACTGATCAGTGTGGTCAGCGAAATCTGACAGTAACTCTGAAGCTGTCCGAAA
	Yersinia_pestis_D182038_1982	CTTAGGCAACTGATCAGTGTGGTCAGCGAAATTTGACAGTAACTCTGAAGCTTTCCGAAA
	Yersinia_pestis_E1979001_1979	CTTAGGCAACTGATCAGTGTGGTCAGCGAAATTTGACAGTAACTCTGAAGCTGTCCGAAA
	Yersinia_pestis_F1991016_1991	CTTAGGCAACTGATCAGTGTGGTCAGCGAAATTTGACAGTAACTCTGAAGCTGTCCGAAA
	Yersinia_pestis_FV1_2001	CTTAGGCAACTGATCAGTGTGGTCAGCGAAATTTGACAGTAACTCTGAAGCTGTCCGAAA
	Yersinia_pestis_Harbin35_1940	CTTAGGCAACTGATCATGGTGGTCAGCGAAATTTGACAGTAACTCCGAAGCTGTCCGAAA
	Yersinia_pestis_IP275_1995	CTTAGGCAACTGATCAGTGTGGTCAGCGAAATTTGACAGTAACTCTGAAGCTGTCCGAAA
	Yersinia_pestis_India195_NNNN	CTTAGGCAACTGATCAGTGTGGTCAGCGAAATTTGACAGTAACTCTGAAGCTGTCCGAAA
	Yersinia_pestis_Java_D88_NNNN	CTTAGGCAACTGATCAGTGTGGTCAGCGAAATTTGACAGTAACTCTGAAGCTGTCCGAAA
	Yersinia_pestis_K1973002_1973	CTTAGGCAACTGATCAGGGTGGTCAGCGAAATTTGACAGTAACTCTGAAGCTGTCCGAAA
	Yersinia_pestis_KIM_10_1968	CTTAGGCAACTGATCAGGGTGGTCAGCGAAATTTTACAGTAACTCTGAAGCTGTCCGAAA
	Yersinia_pestis_KIM_D27_1_1968	CTTAGGCAACTGATCAGGGTGGTCAGCGAAATTTTACAGTAACTCTGAAGCTGTCCGAAA
	Yersinia_pestis_KIM_D27_2_1968	CTTAGGCAACTGATCAGGGTGGTCAGCGAAATTTTACAGTAACTCTGAAGCTGTCCGAAA
	Yersinia_pestis_KUMA_D11_NNNN	CTTAGGCAACTGATCAGGGTGGTCAGCGAAATTTGACAGTAACTCTGAAGCTGTCCGAAA
	Yersinia_pestis_Kimberly_D17_NNNN	CTTAGGCAACTGATCAGTGTGGTCAGCGAAATTTGACAGTAACTCTGAAGCTGTCCGAAA
	Yersinia_pestis_MG05_1020_2005	CTTAGGCAACTGATCAGTGTGGTCAGCGAAATTTGACAGTAACTCTGAAGCTGTCCGAAA
	Yersinia_pestis_Microtus_91001_1970	CTTAGGCAACTGATCAGGGTGGTCAACGAAATTTGACAGTAACTCTGAAGCTGTCCGAAA
	Yersinia_pestis_Nepal516_1967	CTTAGGCAACTGATCAGGGTGGTCAGCGAAATTTGACAGTAACTCTGAAGCTGTCCGAAA
	Yersinia_pestis_PEXU2_1966	CTTAGGCAACTGATCAGTGTGGTCAGCGAAATTTGACAGTAACTCTGAAGCTGTCCGAAA
	Yersinia_pestis_Pestoides_A_1960	CTTAGGCAACTGATCAGGGTGGTCAGCGAAATTTGACAGTAACTCTGAAGCTGTCCGAAA
	Yersinia_pestis_Pestoides_F_NNNN	CTTAGGCAACTGATCAGGGTTGTCAGCGAAATTTGACAGTAACTCTGAAGCTGTCCGAAA
	Yersinia_pestis_TS_D5_NNNN	CTTAGGCAACTGATCAGTGTGGTCAGCGAAATTTGACAGTAACTCTGAAGCTGTCCGAAA
	Yersinia_pestis_UG05_045_2005	CTTAGGCAACTGATCAGTGTGGTCAGCGAAATTTGACAGTAACTCTGAAGCTGTCCGAAA
	Yersinia_pestis_V_6486_NNNN	CTTAGGCAACTGATCAGTGTGGTCAGCGAAATTTGACAGTAACTCTGAAGCTGTCCGAAA
	Yersinia_pestis_Z176003_1976	CTTAGGCAACTGATCAGTGTGGTCAGCGAAATTTGACAGTAACTCTGAAGCTGTCCGAAA
	Yersinia_pseudotuberculosis_IP31758_1966	TCCGAATCGTGAGCTGGGACGAGTGGAAGTGCTCGGTGACGGCCCTAGGATCGCATTGGC
	Yersinia_pestis_1866_NNNN	GCCCTTGATTATAACAGTGGGGATCCTGGTCTATGGCGACGGATAAGAGCCTTCAAAGGC
	Yersinia_pestis_1901b_1983	GCCCTTGATTATAACAGTGGGGATCCTGGTCTATGGCGACGGATAAGAGCCTTCAAAGGC
	Yersinia_pestis_2055_1998	GCCCTTGATTATAACAGTGGGGATCCTGGTCTATGGCGACGGATAAGAGCCTTCAAAGGC
	Yersinia_pestis_2106_2001	GCCCTTGATTATAACAGTGGGGATCCTGGTCTATGGCGACGGATAAGAGCCTTCAAAGGC
	Yersinia_pestis_2772_1984	GCCCTTGATTATAACAGTGGGGATCCTGGTCTATGGCGACGGATAAGAGCCTTCAAAGGC
	Yersinia_pestis_2965_1995	GCCCTTGATTATAACAGTGGGGATCCTGGTCTATGGCGACGGATAAGAGCCTTCAAAGGC
	Yersinia_pestis_3357_1999	GCCCTTGATTATAACAGTGGGGATCCTGGTCTATGGCGACGGATAAGAGCCTTCAAAGGC
	Yersinia_pestis_4139_1995	GCCCTTGATTATAACAGTGGGGATCCTGGTCTATGGCGACGGATAAGAGCCTTCAAAGGC
	Yersinia_pestis_4412_1991	GCCCTTGATTATAACAGTGGGGATCCTGGTCTATGGCGACGGATAAGAGCCTTCAAAGGC
	Yersinia_pestis_4954_1987	GCCCTTGATTATAACAGTGGGGATCCTGGTCTATGGCGACGGATAAGAGCCTTCAAAGGC
	Yersinia_pestis_8607116_NNNN	GCCCTTGATTATAACAGTGGGGATCCTGGTCTATGGCGACGGATAAGAGCCTTCAAAGGC
	Yersinia_pestis_A1122_1939	GCCCTTGATTATAACAGTGGGGATCCTGGTCTATGGCGACGGATAAGAGCCTTCAAAGGC
	Yersinia_pestis_AS_200900596_2009	GCCCTTGATTATAACAGTGGGGATCCTGGTCTATGGCGACGGATAAGAGCCTTCAAAGGC
	Yersinia_pestis_AS_200901509_2009	GCCCTTGATTATAACAGTGGGGATCCTGGTCTATGGCGACGGATAAGAGCCTTCAAAGGC
	Yersinia_pestis_AS_2509_2004	GCCCTTGATTATAACAGTGGGGATCCTGGTCTATGGCGACGGATAAGAGCCTTCAAAGGC
	Yersinia_pestis_Angola_NNNN	GCCCTTGATTATAACAGTGGGGATCCTGGTCTATGGCGGCGGATAAGAGCCTTCAAAGGC
	Yersinia_pestis_Antiqua_1965	GCCCTTGATTATAACAGTGGGGATCCTGGTCTATGGCGACGGATAAGAGCCTTCAAAGGC
	Yersinia_pestis_B42003004_2003	GCCCTTGATTATAACAGTGGGGATCCTGGTCTATGGCGACGGATAAGAGCCTTCAAAGGC
	Yersinia_pestis_CA88_4125_1988	GCCCTTGATTATAACAGTGGGGATCCTGGTCTATGGCGACGGATAAGAGCTTTCAAAGGC
	Yersinia_pestis_CO92_1992	GCCCTTGATTATAACAGTGGGGATCCTGGTCTATGGCGACGGATAAGAGCCTTCAAAGGC
	Yersinia_pestis_D106004_2006	GCCCTTGATTATAACAGTGGGGATCCTGGTCTATGGCGACGGATAAGAGCCTTCAAAGGC
	Yersinia_pestis_D182038_1982	GCCCTTGATTATAACAGTGGGGATCCTGGTCTATGGCGACGGATAAGAGCCTTCAAAGGC
	Yersinia_pestis_E1979001_1979	GCCCTTGATTATAACAGTGGGGATCCTGGTCTATGGCGACGGATAAGAGCCTTCAAAGGC
	Yersinia_pestis_F1991016_1991	GCCCTTGATTATAACAGTGGGGATCCTGGTCTATGGCGACGGATAAGAGCCTTCAAAGGC
	Yersinia_pestis_FV1_2001	GCCCTTGATTATAACAGTGGGGATCCTGGTCTATGGCGACGGATAAGAGCCTTCAAAGGC
	Yersinia_pestis_Harbin35_1940	GCCCTTGATTATAACAGTGGGGATCCTGGTCTATGGCGACGGATAAGAGCCTTCAAAGGC
	Yersinia_pestis_IP275_1995	GCCCTTGATTATAACAGTGGGGATCCTGGTCTATGGCGACGGATAAGAGCCTTCAAAGGC
	Yersinia_pestis_India195_NNNN	GCCCTTGATTATAACAGTGGGGATCCTGGTCTATGGCGACGGATAAGAGCCTTCAAAGGC
	Yersinia_pestis_Java_D88_NNNN	GCCCTTGATTATAACAGTGGGGATCCTGGTCTATGGCGACGGATAAGAGCCTTCAAAGGC
	Yersinia_pestis_K1973002_1973	GCCCTTGATTATAACAGTGGGGATCCTGGTCTATGGCGACGGATAAGAGCCTTCAAAGGC
	Yersinia_pestis_KIM_10_1968	GCCCTTGATTATAACAGTGGTGATCCTGGTCTATGACGACGGATAAGAGCCTTCAAAGGC
	Yersinia_pestis_KIM_D27_1_1968	GCCCTTGATTATAACAGTGGTGATCCTGGTCTATGACGACGGATAAGAGCCTTCAAAGGC
	Yersinia_pestis_KIM_D27_2_1968	GCCCTTGATTATAACAGTGGTGATCCTGGTCTATGACGACGGATAAGAGCCTTCAAAGGC
	Yersinia_pestis_KUMA_D11_NNNN	GCCCTTGATTATAACAGTGGGGATCCTGGTCTATGGCGACGGATAAGAGCCTTCAAAGGC
	Yersinia_pestis_Kimberly_D17_NNNN	GCCCTTGATTATAACAGTGGGGATCCTGGTCTATGGCGACGGATAAGAGCCTTCAAAGGC
	Yersinia_pestis_MG05_1020_2005	GCCCTTGATTATAACAGTGGGGATCCTGGTCTATGGCGACGGATAAGAGCCTTCAAAGGC
	Yersinia_pestis_Microtus_91001_1970	GCCCTTGATTATAACAGTGGGGATCCTGGTCTATGGCGGCGGATAAGAGCCTTCAAAGGC
	Yersinia_pestis_Nepal516_1967	GCCCTTGATTATAACAGTGGGGATCCTGGTCTATGGCGACGGATAAGAGCCTTCAAAGGC
	Yersinia_pestis_PEXU2_1966	GCCCTTGATTATAACAGTGGGGATCCTGGTCTATGGCGACGGATAAGAGCCTTCAAAGGC
	Yersinia_pestis_Pestoides_A_1960	GCCCTTGATTATAACAGTGGGGATCCTGGTCTATGGCGGCGGATAAGAGCCTTCAAAGGC
	Yersinia_pestis_Pestoides_F_NNNN	GCCCTTGATTATAACAGTGGGGATCCTGGTCTATGGCGGCGGATAAGAGTCCTCCGAGGC
	Yersinia_pestis_TS_D5_NNNN	GCCCTTGATTATAACAGTGGGGATCCTGGTCTATGGCGACGGATAAGAGCCTTCAAAGGC
	Yersinia_pestis_UG05_045_2005	GCCCTTGATTATAACAGTGGGGATCCTGGTCTATGGCGACGGATAAGAGCCTTCAAAGGC
	Yersinia_pestis_V_6486_NNNN	GCCCTTGATTATAACAGTGGGGATCCTGGTCTATGGCGACGGATAAGAGCCTTCAAAGGC
	Yersinia_pestis_Z176003_1976	GCCCTTGATTATAACAGTGGGGATCCTGGTCTATGGCGACGGATAAGAGCCTTCAAAGGC
	Yersinia_pseudotuberculosis_IP31758_1966	ATTAACACGAGGGGAGAGAAGAGCTGCAACACTCTGTAGTTAGGGGAGACCCCGAGCAAT
	Yersinia_pestis_1866_NNNN	ATCTGCACACGAATGGCCATAGCCAAAATCGCCAATCCCGGCGATGCGACTATGTCTTTG
	Yersinia_pestis_1901b_1983	ATCTGCACACGAATGGCCATAGCCAAAATCGCCAATCCCGGCGATGCGACTATGTCTTTG
	Yersinia_pestis_2055_1998	ATCTGCACACGAATGGCCATAGCCAAAATCGCCAATCCCGGCGATGCGACTATGTCTTTG
	Yersinia_pestis_2106_2001	ATCTGCACACGAATGGCCATAGCCAAAATCGCCAATCCCGGCGATGCGACTATGTCTTTG
	Yersinia_pestis_2772_1984	ATCTGCACACGAATGGCCATAGCCAAAATCGCCAATCCCGGCGATGCGACTATGTCTTTG
	Yersinia_pestis_2965_1995	ATCTGCACACGAATGGCCATAGCCAAAATCGCCAATCCCGGCGATGCGACTATGTCTTTG
	Yersinia_pestis_3357_1999	ATCTGCACACGAATGGCCATAGCCAAAATCGCCAATCCCGGCGATGCGACTATGTCTTTG
	Yersinia_pestis_4139_1995	ATCTGCACACGAATGGCCATAGCCAAAATCGCCAATCCCGGCGATGCGACTATGTCTTTG
	Yersinia_pestis_4412_1991	ATCTGCACACGAATGGCCATAGCCAAAATCGCCAATCCCGGCGATGCGACTATGTCTTTG
	Yersinia_pestis_4954_1987	ATCTGCACACGAATGGCCATAGCCAAAATCGCCAATCCCGGCGATGCGACTATGTCTTTG
	Yersinia_pestis_8607116_NNNN	ATCTGCACACGAATGGCCATAGCCAAAATCGCCAATCCCGGCGATGCGACTATGTCTTTG
	Yersinia_pestis_A1122_1939	ATCTGCACACGAATGGCCATAGCCAAAATCGCCAATCCCGGCGATGCGACTATGTCTTTG
	Yersinia_pestis_AS_200900596_2009	ATCTGCACACGAATGGCCATAGCCAAAATCGCCAATCCCGGCGATGCGACTATGTCTTTG
	Yersinia_pestis_AS_200901509_2009	ATCTGCACACGAATGGCCATAGCCAAAATCGCCAATCCCGGCGATGCGACTATGTCTTTG
	Yersinia_pestis_AS_2509_2004	ATCTGCACACGAATGGCCATAGCCAAAATCGCCAATCCCGGCGATGCGACTATGTCTTTG
	Yersinia_pestis_Angola_NNNN	ATCTGCACACGAATGGCCATAGCCAAAATCGCTAATCGCGGCGATGCGACTATGTCTTTG
	Yersinia_pestis_Antiqua_1965	ATCTGCACACGAATGGCCATAGCCAAAATCGCCAATCCCGGCGATGCGACTATGTCTTTG
	Yersinia_pestis_B42003004_2003	ATCTGCACACGAATGGCCATAGCCAAAATCGCCAATCCCGGCGATGCGACTATGTCTTTG
	Yersinia_pestis_CA88_4125_1988	ATCTGCACACGAATGGCCATAGCCAAAATCGCCAATCCCGGCGATGCGACTATGTCTTTG
	Yersinia_pestis_CO92_1992	ATCTGCACACGAATGGCCATAGCCAAAATCGCCAATCCCGGCGATGCGACTATGTCTTTG
	Yersinia_pestis_D106004_2006	ATCTGCACACGAATGGCCATAGCCAAAAACGCCAATCCCGGCGATGCGACTATGTCTTTG
	Yersinia_pestis_D182038_1982	ATCTGCACACGAATGGCCATAGCCAAAATCGCCAATCCCGGCGATGCGACTATGTCTTTG
	Yersinia_pestis_E1979001_1979	ATCTGCACACGAATGGCCATAGCCAAAATCGCCAATCCCGGCGATGCGACTATGTCTTTG
	Yersinia_pestis_F1991016_1991	ATCTGCACACGAATGGCCATAGCCAAAATCGCCAATCCCGGCGATGCGACTATGTCTTTG
	Yersinia_pestis_FV1_2001	ATCTGCACACGAATGGACATAGCCAAAATCGCCAATCCCGGCGATGCGACTATGTCTTTG
	Yersinia_pestis_Harbin35_1940	ATCTGCACACGAATGGCCATAGCCAAAATCGCCAATCCCGGCGATGCGACTATGTCTTTG
	Yersinia_pestis_IP275_1995	ATCTGCACACGAATGGCCATAGCCAAAATCGCCAATCCCGGCGATGCGACTATGTCTTTG
	Yersinia_pestis_India195_NNNN	ATCTGCACACGAATGGCCATAGCCAAAATCGCCAATCCCGGCGATGCGACTATGTCTTTG
	Yersinia_pestis_Java_D88_NNNN	ATCTGCACACGAATGGCCATAGCCAAAATCGCCAATCCCGGCGATGCGACTATGTCTTTG
	Yersinia_pestis_K1973002_1973	ATCTGCACACGAATGGCCATAGCCAAAATCGGCAATCCCGGCGATGCGACTATGTCTTTG
	Yersinia_pestis_KIM_10_1968	ATCTGCACACGAATGGCCATAGCCAAAATCGGCAATCCCGGCGATGCGACTATGTCTTTG
	Yersinia_pestis_KIM_D27_1_1968	ATCTGCACACGAATGGCCATAGCCAAAATCGGCAATCCCGGCGATGCGACTATGTCTTTG
	Yersinia_pestis_KIM_D27_2_1968	ATCTGCACACGAATGGCCATAGCCAAAATCGGCAATCCCGGCGATGCGACTATGTCTTTG
	Yersinia_pestis_KUMA_D11_NNNN	ATCTGCACACGAATGGCCATAGCCAAAATCGCCAATCCCGGCGATGCGACTATGTCTTTG
	Yersinia_pestis_Kimberly_D17_NNNN	ATCTGCACACGAATGGCCATAGCCAAAATCGCCAATCCCGGCGATGCGACTATGTCTTTG
	Yersinia_pestis_MG05_1020_2005	ATCTGCACACGAATGGCCATAGCCAAAATCGCCAATCCCGGCGATGCGACTATGTCTTTG
	Yersinia_pestis_Microtus_91001_1970	ATCTGCACACGAATGGCCATAGCCAAAATCGCCAATCCCGGCGATGCGACTATGTCTTTG
	Yersinia_pestis_Nepal516_1967	ATCTGCACACGAATGGCCATAGCCAAAATCGCCAATCCCGGCGATGCGACTATGTCTTTG
	Yersinia_pestis_PEXU2_1966	ATCTGCACACGAATGGCCATAGCCAAAATCGCCAATCCCGGCGATGCGACTATGTCTTTG
	Yersinia_pestis_Pestoides_A_1960	ATCTGCACACGAATGGCCATAGCCAAAATCGCCAATCCCGGCGATGCGACTATGTCTTTG
	Yersinia_pestis_Pestoides_F_NNNN	ATCTGCACACGAATGGCCATAGCCAAAATCGCCAATCCAGGCGATGCGACTATGTCTTTG
	Yersinia_pestis_TS_D5_NNNN	ATCTGCACACGAATGGCCATAGCCAAAATCGCCAATCCCGGCGATGCGACTATGTCTTTG
	Yersinia_pestis_UG05_045_2005	ATCTGCACACGAATGGCCATAGCCAAAATCGCCAATCCCGGCGATGCGACTATGTCTTTG
	Yersinia_pestis_V_6486_NNNN	ATCTGCACACGAATGGCCATAGCCAAAATCGCCAATCCCGGCGATGCGACTATGTCTTTG
	Yersinia_pestis_Z176003_1976	ATCTGCACACGAATAGCCATAGCCAAAATCGCCAATCCCGGCGATGCGACTATGTCTTTG
	Yersinia_pseudotuberculosis_IP31758_1966	GCACATGTTTAGCCGACTGCGTTTGGGGTTACCCGATCCAAAAGCATAGTGGCACTCCCA
	Yersinia_pestis_1866_NNNN	CTCCCCTACAGAAGATGACAGGCTACGGAGTCAGAGAACTATCGACAGTGGCGCGCGGGA
	Yersinia_pestis_1901b_1983	CTCCCCTACAGAAGATGACAGGCTACGGAGTCAGAGAACTATCGACAGTGGCGCGCGGGA
	Yersinia_pestis_2055_1998	CTCCCCTACAGAAGATGACAGGCTACGGAGTCAGAGAACTATCGACAGTGGCGCGCGGGA
	Yersinia_pestis_2106_2001	CTCCCCTACAGAAGATGACAGGCTACGGAGTCAGAGAACTATCGACAGTGGCGCGCGGGA
	Yersinia_pestis_2772_1984	CTCCCCTACAGAAGATGACAGGCTACGGAGTCAGAGAACTATCGACAGTGGCGCGCGGGA
	Yersinia_pestis_2965_1995	CTCCCCTACAGAAGATGACAGGCTACGGAGTCAGAGAACTATCGACAGTGGCGCGCGGGA
	Yersinia_pestis_3357_1999	CTCCCCTACAGAAGATGACAGGCTACGGAGTCAGAGAACTATCGACAGTGGCGCGCGGGA
	Yersinia_pestis_4139_1995	CTCCCCTACAGAAGATGACAGGCTACGGAGTCAGAGAACTATCGACAGTGGCGCGCGGGA
	Yersinia_pestis_4412_1991	CTCCCCTACAGAAGATGACAGGCTACGGAGTCAGAGAACTATCGACAGTGGCGCGCGGGA
	Yersinia_pestis_4954_1987	CTCCCCTACAGAAGATGACAGGCTACGGAGTCAGAGAACTATCGACAGTGGCGCGCGGGA
	Yersinia_pestis_8607116_NNNN	CTCCCCTACAGAAGATGACAGGCTACGGAGTCAGAGAACTATCGACAGTGGCGCGCGGGA
	Yersinia_pestis_A1122_1939	CTCCCCTACAGAAGATGACAGGCTACGGAGTCAGAGAACTATCGACAGTGGCGCGCGGGA
	Yersinia_pestis_AS_200900596_2009	CTCCCCTACAGAAGATGACAGGCTACGGAGTCAGAGAACTATCGACAGTGGCGCGCGGGA
	Yersinia_pestis_AS_200901509_2009	CTCCCCTACAGAAGATGACAGGCTACGGAGTCAGAGAACTATCGACAGTGGCGCGCGGGA
	Yersinia_pestis_AS_2509_2004	CTCCCCTACAGAAGATGACAGGCTACGGAGTCAGAGAACTATCGACAGTGGCGCGCGGGA
	Yersinia_pestis_Angola_NNNN	CTCCCCTACAAAAGATGACAGGCTACGGAGTCAGAGAACTATCGACAGTGGCGCGCGGGA
	Yersinia_pestis_Antiqua_1965	CTCCCCTACAGAAGATGACAGGCTACGGAGTCAGAGAACTATCGACAGTGGCGCGCGGAA
	Yersinia_pestis_B42003004_2003	CTCCCCTACAGAAGATGACAGGCTACGGAGTCAGAGAACTATCGACAGTGGCGCGCGGGA
	Yersinia_pestis_CA88_4125_1988	CTCCCCTACAGAAGATGACAGGCTACGGAGTCAGAGAACTATCGACAGTGGCGCGCGGGA
	Yersinia_pestis_CO92_1992	CTCCCCTACAGAAGATGACAGGCTACGGAGTCAGAGAACTATCGACAGTGGCGCGCGGGA
	Yersinia_pestis_D106004_2006	CTCTCCTACAGAAGATGACAGGCTACGGAGTCAGAGAACTATCGACAGTGGCGCGCGGGA
	Yersinia_pestis_D182038_1982	CTCCCCTACAGAAGATGACAGGCTACGGAGTCAGAGAACTATCGACAGTGGCGCGCGGGA
	Yersinia_pestis_E1979001_1979	CTCCCCTACAGAAGATGACAGGCTACGGAGTCAGAGAACTATCGACAGTGGCGCGCGGGA
	Yersinia_pestis_F1991016_1991	CTCCCCTACAGAAGATGACAGGCTACGGAGTCAGAGAACTATCGACAGTGGCGCGCGGGA
	Yersinia_pestis_FV1_2001	CTCCCCAACAGAAGATGACAGGCTACGCAGTCAGAGAACTATCGACAGTGGCGCGCGGGA
	Yersinia_pestis_Harbin35_1940	CTCCCCTACAGAAGATGACAGGCTACGGAGTCAGAGAACTATCGACAGTGGCGCGCGGGA
	Yersinia_pestis_IP275_1995	CTCCCCTACAGAAGATGACAGGCTACGGAGTCAGAGAACTATCGACAGTGGCGCGCGGGA
	Yersinia_pestis_India195_NNNN	CTCCCCTACAGAAGATGACAGGCTACGGAGTCAGAGAACTATCGACAGTGGCGCGCGGGA
	Yersinia_pestis_Java_D88_NNNN	CTCCCCTACAGAAGATGACAGGCTACGGAGTCAGAGAACTATCGACAGTGGCGCGCGGGA
	Yersinia_pestis_K1973002_1973	CTCCCCTACAGAAGATGACAGGCTACGGAGTCAGAGAACTATCGACAGTGGCGCGCGGGA
	Yersinia_pestis_KIM_10_1968	CTCCCCTACAGAAGATGACAGGCTACGGAGTCAGAGAACTATCGACAGTGGCGCGCGGGA
	Yersinia_pestis_KIM_D27_1_1968	CTCCCCTACAGAAGATGACAGGCTACGGAGTCAGAGAACTATCGACAGTGGCGCGCGGGA
	Yersinia_pestis_KIM_D27_2_1968	CTCCCCTACAGAAGATGACAGGCTACGGAGTCAGAGAACTATCGACAGTGGCGCGCGGGA
	Yersinia_pestis_KUMA_D11_NNNN	CTCCCCTACAGAAGATGACAGGCTACGGAGTCAGAGAACTATCGACAGTGGCGCGCGGGA
	Yersinia_pestis_Kimberly_D17_NNNN	CTCCCCTACAGAAGATGACAGGCTACGGAGTCAGAGAACTATCGATAGTGGCGCGCGGGA
	Yersinia_pestis_MG05_1020_2005	CTCCCCTACAGAAGATGACAGGCTACGGAGTCAGAGAACTATCGACAGTGGCGCGCGGGA
	Yersinia_pestis_Microtus_91001_1970	CTCCCCTACAGAAGATGACAGGCTACGGAGTCAGAGAACTATCGACAGTGGCGCGCGGGA
	Yersinia_pestis_Nepal516_1967	CTCCCCTACAGAAGATGACAGGCTACGGAGTCAGAGAACTATCGACAGTGGCGCGCGGGA
	Yersinia_pestis_PEXU2_1966	CTCCCCTACAGAAGATGACAGGCTACGGAGTCAGAGAACTATCGACAGTGGCGCGCGGGA
	Yersinia_pestis_Pestoides_A_1960	CTCCCCTACAGAAGATGACAGGCTACGGAGTCAGAGAACTATCGACAGTGGCGCGCGGGA
	Yersinia_pestis_Pestoides_F_NNNN	CTCCCCTACAGAAGATGACAGGCTACGGAGTCAGAGAACTATCGACAGTGGCGCGCGGGA
	Yersinia_pestis_TS_D5_NNNN	CTCCCCTACAGAAGATGACAGGCTACGGAGTCAGAGAACTATCGACAGTGGCGCGCGGGA
	Yersinia_pestis_UG05_045_2005	CTCCCCTACAGAAGATGACAGGCTACGGAGTCAGAGAACTATCGACAGTGGCGCGCGGAA
	Yersinia_pestis_V_6486_NNNN	CTCCCCTACAGAAGATGACAGGCTACGGAGTCAGAGAACTATCGACAGTGGCGCGCGGGA
	Yersinia_pestis_Z176003_1976	CTCCCCTACAGAAGATGACAGGCTACGGAGTCAGAGAACTATCGACAGTGGCGCGCGGGA
	Yersinia_pseudotuberculosis_IP31758_1966	TGACTATCTGGGGAGCACTGAAAAGTAGGAGTGTTAGGTCGCTACCGACCTTATAAAAGG
	Yersinia_pestis_1866_NNNN	AGACGCGAGCGGCACCGGGTCCTCATATGGGCAAAAACTTTTCAAATAGTTAGTGGTTCA
	Yersinia_pestis_1901b_1983	AGACGCGAGCGGCACCGGGTCCTCATATGGGCAAAAACTTTTCAAATAGTTAGTGGTTCA
	Yersinia_pestis_2055_1998	AGACGCGAGCGGCACCGGGTCCTCATATGGGCAAAAACTTTTCAAATAGTTAGTGGTTCA
	Yersinia_pestis_2106_2001	AGACGCGAGCGGCACCGGGTCCTCATATGGGCAAAAACTTTTCAAATAGTTAGTGGTTCA
	Yersinia_pestis_2772_1984	AGACGCGAGCGGCACCGGGTCCTCATATGGGCAAAAACTTTTCAAATAGTTAGTGGTTCA
	Yersinia_pestis_2965_1995	AGACGCGAGCGGCACCGGGTCCTCATATGGGCAAAAACTTTTCAAATAGTTAGTGGTTCA
	Yersinia_pestis_3357_1999	AGACGCGAGCGGCACCGGGTCCTCATATGGGCAAAAACTTTTCAAATAGTTAGTGGTTCA
	Yersinia_pestis_4139_1995	AGACGCGAGCGGCACCGGGTCCTCATATGGGCAAAAACTTTTCAAATAGTTAGTGGTTCA
	Yersinia_pestis_4412_1991	AGACGCGAGCGGCACCGGGTCCTCATATGGGCAAAAACTTTTCAAATAGTTAGTGGTTCA
	Yersinia_pestis_4954_1987	AGACGCGAGCGGCACCGGGTCCTCATATGGGCAAAAACTTTTCAAATAGTTAGTGGTTCA
	Yersinia_pestis_8607116_NNNN	AGACGCGAGCGGCACCGGGTCCTCATATGGGCAAAAACTTTTCAAATAGTTAGTGGTTCA
	Yersinia_pestis_A1122_1939	AGACGCGAGCGGCACCGGGTCCTCATATGGGCAAAAACTTTTCAAATAGTTAGTGGTTCA
	Yersinia_pestis_AS_200900596_2009	AGACGCGAGCGGCACCGGGTCCTCATATGGGCAAAAACTTTTCAAATAGTTAGTGGTTCA
	Yersinia_pestis_AS_200901509_2009	AGACGCGAGCGGCACCGGGTCCTCATATGGGCAAAAACTTTTCAAATAGTTAGTGGTTCA
	Yersinia_pestis_AS_2509_2004	AGACGCGAGCGGCACCGGGTCCTCATATGGGCAAAAACTTTTCAAATAGTTAGTGGTTCA
	Yersinia_pestis_Angola_NNNN	AGACGCGAGCGGCACCAGGTCCTCATATGGACAAAAACTTTTCAAATAGTTAGTGGTTCA
	Yersinia_pestis_Antiqua_1965	AGACGCGAGCGGCACCGGGTCCTCATATGGGCAAAAACTTTTCAAATAGTTAGTGGTTCA
	Yersinia_pestis_B42003004_2003	AGACGCGAGCGGCACCGGGTCCTCATATGGGCAAAAACTTTTCAAATAGTTAGTGGTTCA
	Yersinia_pestis_CA88_4125_1988	AGACGCGAGCGGCACCGGGTCCTCATATGGGCAAAAACTTTTCAAATAGTTAGTGGTTCA
	Yersinia_pestis_CO92_1992	AGACGCGAGCGGCACCGGGTCCTCATATGGGCAAAAACTTTTCAAATAGTTAGTGGTTCA
	Yersinia_pestis_D106004_2006	AGACGCGAGCGGCACCGGGTCCTCATATGGGCAAAAACTTTTCAAATAGTTAGTGGTTCA
	Yersinia_pestis_D182038_1982	AGACGCGAGCGGCACCGGGTCCTCATATGGGCAAAAACTTTTCAAATAGTTAGTGGTTCA
	Yersinia_pestis_E1979001_1979	AGACGCGAGCGGCACCGGGTCCTCATATGGGCAAAAACTTTTCAAATAGTTAGTGGTTCA
	Yersinia_pestis_F1991016_1991	AGACGCGAGCGGCACCGGGTCCTCATATGGGCAAAAACTTTTCAAATAGTTAGTGGTTCA
	Yersinia_pestis_FV1_2001	AGACGCGAGCGGCACCGGGTCCTCATATGGGCACAAACTTTTCAAATAGTTAGTGGTCCA
	Yersinia_pestis_Harbin35_1940	AGACACGAGCGGCACCGGGTCCTCATATGGGCAAAAACTTTTCAAATAGTTAGTGGTTCA
	Yersinia_pestis_IP275_1995	AGACGCGAGCGGCACCGGGTCCTCATATGGGCAAAAACTTTTCAGATAGTTAGTGGTTCA
	Yersinia_pestis_India195_NNNN	AGACGCGAGCGGCACCGGGTCCTCATATGGGCAAAAACTTTTCAAATAGTTAGTGGTTCA
	Yersinia_pestis_Java_D88_NNNN	AGACGCGAGCGGCACCGGGTCCTCATATGGGCAAAAACTTTTCAAATAGTTAGTGGTTCA
	Yersinia_pestis_K1973002_1973	AGACGCGAGCGGCACCGGGTCCTCATATGGGCAAAAACTTTTCAAATAGTTAGTGGTTCA
	Yersinia_pestis_KIM_10_1968	AGACGCGAGCGGCACCGGGTCCTCATATGGGCAAAAACTTTTCAAATAGTTAGTGGTTCA
	Yersinia_pestis_KIM_D27_1_1968	AGACGCGAGCGGCACCGGGTCCTCATATGGGCAAAAACTTTTCAAATAGTTAGTGGTTCA
	Yersinia_pestis_KIM_D27_2_1968	AGACGCGAGCGGCACCGGGTCCTCATATGGGCAAAAACTTTTCAAATAGTTAGTGGTTCA
	Yersinia_pestis_KUMA_D11_NNNN	AGACGCGAGCGGCACCGGGTCCTCATATGGGCAAAAACTTTTCAAATAGTTAGTGGTTCA
	Yersinia_pestis_Kimberly_D17_NNNN	AGACGCGAGCGGCACCGGGTCCTCATATGGGCAAAAACTTTTCAAGTAGTTAGTGGTTCA
	Yersinia_pestis_MG05_1020_2005	AGACGCGAGCGGCACCGGGTCCTCATATGGGCAAAAACTTTTCAAATAGTTAGTGGTTCA
	Yersinia_pestis_Microtus_91001_1970	AGACGCGAGCGGCACCGGGTCCTCATATGGGCAAAAACTTTTCAAATAGTTAGTGGTTCA
	Yersinia_pestis_Nepal516_1967	AGACGCGAGCGGCACCGGGTCCTCATATGGGCAAAAACTTTTCAAATAGTTAGTGGTTCA
	Yersinia_pestis_PEXU2_1966	AGACGCGAGCGGCACCGGGTCCTCATATGGGCAAAAACTTTTCAAATAGTTAGTGGTTCA
	Yersinia_pestis_Pestoides_A_1960	AGACGCAAGCGGCACCGGGTCCTCATATGGGCAAAAACTTTTCAAATAGTTAGTGGTTCA
	Yersinia_pestis_Pestoides_F_NNNN	AGACGCGAGCGGCACCGGGTCCTCATATGGGCAAAAACTTTTCAAATAGTTATTGGTTCA
	Yersinia_pestis_TS_D5_NNNN	AGACGCGAGCGGCACCGGGTCCTCATATGGGCAAAAACTTTTCAAATAGTTAGTGGTTCA
	Yersinia_pestis_UG05_045_2005	AGACGCGAGCGGCACCGGGTCCTCATATGGGCAAAAACTTTTCAAATAGTTAGTGGTTCA
	Yersinia_pestis_V_6486_NNNN	AGACGCGAGCGGCACCGGGTCCTCATATGGGCAAAAACTTTTCAAATAGTTAGTGGTTCA
	Yersinia_pestis_Z176003_1976	AGACGCGAGCGGCACCGGGTCCTCATATGGGCAAAAACTTTTCAAATAGTTAGTGGTTCA
	Yersinia_pseudotuberculosis_IP31758_1966	GACAGTGGATAATGTTGAACTTCTCCGCAAGTCAGGCTCCCCAGAACGACGGGGTACTTT
	Yersinia_pestis_1866_NNNN	CGGTCGCACGAATGTCTCACAACGGAGTTTTGAAGTTCACGGATGAATGTGGATGAGCCC
	Yersinia_pestis_1901b_1983	CGGTCGCACGAATGTCTCACAACGGAGTTTTGAAGTTCACGGATGAATGTGGATGAGCCC
	Yersinia_pestis_2055_1998	CGGTCGCACGAATGTCTCACAACGGAGTTTTGAAGTTCACGGATGAATGTGGATGAGCCC
	Yersinia_pestis_2106_2001	CGGTCGCACGAATGTCTCACAACGGAGTTTTGAAGTTCACGGATGAATGTGGATGAGCCC
	Yersinia_pestis_2772_1984	CGGTCGCACGAATGTCTCACAACGGAGTTTTGAAGTTCACGGATGAATGTGGATGAGCCC
	Yersinia_pestis_2965_1995	CGGTCGCACGAATGTCTCACAACGGAGTTTTGAAGTTCACGGATGAATGTGGATGAGCCC
	Yersinia_pestis_3357_1999	CGGTCGCACGAATGTCTCACAACGGAGTTTTGAAGTTCACGGATGAATGTGGATGAGCCC
	Yersinia_pestis_4139_1995	CGGTCGCACGAATGTCTCACAACGGAGTTTTGAAGTTCACGGATGAATGTGGATGAGCCC
	Yersinia_pestis_4412_1991	CGGTCGCACGAATGTCTCACAACGGAGTTTTGAAGTTCACGGATGAATGTGGATGAGCCC
	Yersinia_pestis_4954_1987	CGGTCGCACGAATGTCTCACAACGGAGTTTTGAAGTTCACGGATGAATGTGGATGAGCCC
	Yersinia_pestis_8607116_NNNN	CGGTCGCACGAATGTCTCACAACGGAGTTTTGAAGTTCACGGATGAATGTGGATGAGCCC
	Yersinia_pestis_A1122_1939	CGGTCGCACGAATGTCTCACAACGGAGTTTTGAAGTTCACGGATGAATGTGGATGAGCCC
	Yersinia_pestis_AS_200900596_2009	CGGTCGCACGAATGTCTCACAACGGAGTTTTGAAGTTCACGGATGAATGTGGATGAGCCC
	Yersinia_pestis_AS_200901509_2009	CGGTCGCACGAATGTCTCACAACGGAGTTTTGAAGTTCACGGATGAATGTGGATGAGCCC
	Yersinia_pestis_AS_2509_2004	CGGTCGCACGAATGTCTCACAACGGAGTTTTGAAGTTCACGGATGAATGTGGATGAGCCC
	Yersinia_pestis_Angola_NNNN	CGGTCGCACGAATGTCTCACAACGGAGTTTTGAAGTTCACGTATGAATGTCGATGATCCC
	Yersinia_pestis_Antiqua_1965	CGGTCGCACGAATGTCTCACAACGGAGTTTTGAAGTTCACGGATGAATGTGGATGAGCCC
	Yersinia_pestis_B42003004_2003	CGGTCGCACGAATGTCTCACAACGGAGTTTTGAAGTTCACGGATGAATGTGGATGAGCCC
	Yersinia_pestis_CA88_4125_1988	CGGTCGCACGAATGTCTCACAACGGAGTTTTGAAGTTCACGGATGAATGTGGATGAGCCC
	Yersinia_pestis_CO92_1992	CGGTCGCACGAATGTCTCACAACGGAGTTTTGAAGTTCACGGATGAATGTGGATGAGCCC
	Yersinia_pestis_D106004_2006	CGGTCGCACGAATGTCTCACAACGGAGTTTTGAAGTTCACGGATGAATGTGGATGAGCCC
	Yersinia_pestis_D182038_1982	CGGTCGCACGAATGTCTCACAACGGAGTTTTGAAGTTCACGGATGAATGTGGATGAGCCC
	Yersinia_pestis_E1979001_1979	CGGTCGCACGAATGTCTCACAACGGAGTTTTGAAGTTCACGGATGAATGTGGATGAGCCC
	Yersinia_pestis_F1991016_1991	CGGTCGCACGAATGTCTCACAACGGAGTTTTGAAGTTCACGGATGAATGTGGATGAGCCC
	Yersinia_pestis_FV1_2001	CGGTCGCACGAATGTCTCACAATGGAGTTTTGAAGTTCACGGATGAATGTGGATGAGCCC
	Yersinia_pestis_Harbin35_1940	CGGTCGCACGAATGTCTCACAACGGAGTTTTGAAGTTCACGGATGAATGTGGATGAGCCC
	Yersinia_pestis_IP275_1995	CGGTCGCACGAATGTCTCACAACGGAGTTTTGAAGTTCACGGATGAATGTGGATGAGCCC
	Yersinia_pestis_India195_NNNN	CGGTCGCACGAATGTCTCACAACGGAGTTTTGAAGTTCACGGATGAATGTGGATGAGCCC
	Yersinia_pestis_Java_D88_NNNN	CGGTCGCACGAATGTCTCACAACGGAGTTTTGAAGTTCACGGATGAATGTGGATGAGCCC
	Yersinia_pestis_K1973002_1973	CGGTCGCACGAATGTCTCACAACGGAGTTTTGAAGTTCACGGATGAATGTGGATGAGCCC
	Yersinia_pestis_KIM_10_1968	CGGTCGCACGAATGTCTCACAACGGAGTTTTGAAGTTCACGGATGAATGTGGATGAGCCC
	Yersinia_pestis_KIM_D27_1_1968	CGGTCGCACGAATGTCTCACAACGGAGTTTTGAAGTTCACGGATGAATGTGGATGAGCCC
	Yersinia_pestis_KIM_D27_2_1968	CGGTCGCACGAATGTCTCACAACGGAGTTTTGAAGTTCACGGATGAATGTGGATGAGCCC
	Yersinia_pestis_KUMA_D11_NNNN	CGGTCGCACGAATGTCTCACAACGGAGTTTTGAAGTTCACGGATGAATGTGGATGAGCCC
	Yersinia_pestis_Kimberly_D17_NNNN	CGGTCGCACGAATGTCTCACAACGGAGTTTTGAAGTTCACGGATGAATGTGGATGAGCCC
	Yersinia_pestis_MG05_1020_2005	CGGTCGCACGAATGTCTCACAACGGAGTTTTGAAGTTCACGGATGAATGTGGATGAGCCC
	Yersinia_pestis_Microtus_91001_1970	CGGTCGCACGAATGTCTCACAACGGAGTTTTGAAGTTCACGGATGAATGTGGATGAGCCC
	Yersinia_pestis_Nepal516_1967	CGGTCGCACGAATGTCTCACAACGGAGTTTTGAAGTTCACGGATGAATGTGGATGAGCCC
	Yersinia_pestis_PEXU2_1966	CGGTCGCACGAATGTCTCACAACGGAGTTTTGAAGTTCACGGATGAATGTGGATGAGCCC
	Yersinia_pestis_Pestoides_A_1960	CGGTCGCACGAATGTCTCACAACGGAGTTTTGAAGTTCACGGATGAATGTGGATGAGCCC
	Yersinia_pestis_Pestoides_F_NNNN	CGGTCGCAAGAATGTCTAACAACGGAGTTTTGAAGTTCACGGATGAATGTGGATGAGCCC
	Yersinia_pestis_TS_D5_NNNN	CGGTCGCACGAATGTCTCACAACGGAGTTTTGAAGTTCACGGATGAATGTGGATGAGCCC
	Yersinia_pestis_UG05_045_2005	CGGTCGCACGAATGTCTCACAACGGAGTTTTGAAGTTCACGGATGAATGTGGATGAGCCC
	Yersinia_pestis_V_6486_NNNN	CGGTCGCACGAATGTCTCACAACGGAGTTTTGAAGTTCACGGATGAATGTGGATGAGCCC
	Yersinia_pestis_Z176003_1976	CGGTCGCACGAATGTCTCACAACGGAGTTTTGAAGTTCACGGATGAATGTGGATGAGCCC
	Yersinia_pseudotuberculosis_IP31758_1966	TAACTAACCACGAACTCCGTGGCAAGACGGCAGTCGGTGTTGGAAGGCACGAGGAGGTTT
	Yersinia_pestis_1866_NNNN	AGTCGTTCTTCTTAAGTTGAGGATGTCGGGCTCATGGCGGACAGTCAGAAGCACGGCGCA
	Yersinia_pestis_1901b_1983	AGTCGTTCTTCTTAAGTTGAGGATGTCGGGCTCATGGCGGACAGTCAGAAGCACGGCGCA
	Yersinia_pestis_2055_1998	AGTCGTTCTTCTTAAGTTGAGGATGTCGGGCTCATGGCGGACAGTCAGAAGCACGGCGCA
	Yersinia_pestis_2106_2001	AGTCGTTCTTCTTAAGTTGAGGATGTCGGGCTCATGGCGGACAGTCAGAAGCACGGCGCA
	Yersinia_pestis_2772_1984	AGTCGTTCTTCTTAAGTTGAGGATGTCGGGCTCATGGCGGACAGTCAGAAGCACGGCGCA
	Yersinia_pestis_2965_1995	AGTCGTTCTTCTTAAGTTGAGGATGTCGGGCTCATGGCGGACAGTCAGAAGCACGGCGCA
	Yersinia_pestis_3357_1999	AGTCGTTCTTCTTAAGTTGAGGATGTCGGGCTCATGGCGGACAGTCAGAAGCACGGCGCA
	Yersinia_pestis_4139_1995	AGTCGTTCTTCTTAAGTTGAGGATGTCGGGCTCATGGCGGACAGTCAGAAGCACGGCGCA
	Yersinia_pestis_4412_1991	AGTCGTTCTTCTTAAGTTGAGGATGTCGGGCTCATGGCGGACAGTCAGAAGCACGGCGCA
	Yersinia_pestis_4954_1987	AGTCGTTCTTCTTAAGTTGAGGATGTCGGGCTCATGGCGGACAGTCAGAAGCACGGCGCA
	Yersinia_pestis_8607116_NNNN	AGTCGTTCTTCTTAAGTTGAGGATGTCGGGCTCATGGCGGACAGTCAGAAGCACGGCGCA
	Yersinia_pestis_A1122_1939	AGTCGTTCTTCTTAAGTTGAGGATGTCGGGCTCATGGCGGACAGTCAGAAGCACGGCGCA
	Yersinia_pestis_AS_200900596_2009	AGTCGTTCTTCTTAAGTTGAGGATGTCGGGCTCATGGCGGACAGTCAGAAGCACGGCGCA
	Yersinia_pestis_AS_200901509_2009	AGTCGTTCTTCTTAAGTTGAGGATGTCGGGCTCATGGCGGACAGTCAGAAGCACGGCGCA
	Yersinia_pestis_AS_2509_2004	AGTCGTTCTTCTTAAGTTGAGGATGTCGGGCTCATGGCGGACAGTCAGAAGCACGGCGCA
	Yersinia_pestis_Angola_NNNN	AGTCGTTCTTCTTAAATTGAGGATGCTAGACTCATGGCGGACAGTAAGAAGTACGGCGTA
	Yersinia_pestis_Antiqua_1965	AGTCGTTCTTCTTAAGTTGAGGATGTCGGGCTCATGGCGGACAGTCAGAAGCACGGCGTA
	Yersinia_pestis_B42003004_2003	AGTCGTTCTTCTTAAGTTGAGGATGTCGGGCTCATGGCGGACAGTCAGAAGCACGGCGTA
	Yersinia_pestis_CA88_4125_1988	AGTCGTTCTTCTTAAGTTGAGGATGTCGGGCTCATGGCGGACAGTCAGAAGCACGGCGCA
	Yersinia_pestis_CO92_1992	AGTCGTTCTTCTTAAGTTGAGGATGTCGGGCTCATGGCGGACAGTCAGAAGCACGGCGCA
	Yersinia_pestis_D106004_2006	AGTCGTTCTTCTTAAGTTGAGGATGTCGGGCTCATGGCGGACAGTCAGAAGCACGGCGCA
	Yersinia_pestis_D182038_1982	AGTCGTTCTTCTTAAGTTGAGGATGTCGGGCTCATGGCGGACAGTCAGAAGCACGGCGCA
	Yersinia_pestis_E1979001_1979	AGTCGTTCTTCTTAAGTTGAGGATGTCGGGCTCATGGCGGACAGTCAGAAGCACGGCGCA
	Yersinia_pestis_F1991016_1991	AGTCGTTCTTCTTAAGTTGAGGATGTCGGGCTCATGGCGGACAGTCAGAAGCACGGCGCA
	Yersinia_pestis_FV1_2001	AGTCGTTCTTCTTAAGTTGAGGATGTCGGGCTCATGGCGGACAGCCAGAAGCACGGCGCA
	Yersinia_pestis_Harbin35_1940	AGTCGTTCCTCTTAAGTTGAGGATGTCGGGCTCATAGCGGACAGTCAGAAGCACGGCGTA
	Yersinia_pestis_IP275_1995	AGTCGTTCTTCTTAAGTTGAGGATGTCGGGCTCATGGCGGACAGTCAGAAGCACGGCGCA
	Yersinia_pestis_India195_NNNN	AGTCGTTCTTCTTAAGTTGAGGATGTCGGGCTCATGGCGGACAGTCAGAAGCACGGCGCA
	Yersinia_pestis_Java_D88_NNNN	AGTCGTTCTTCTTAAGTTGAGGATGTCGGGCTCATGGCGGACAGTCAGAAGCACGGCGCA
	Yersinia_pestis_K1973002_1973	AGTCGTTCTTCTTAAGTTGAGGATGTCGGGCTCATGGCGGACAGTCAGAAGCACGGCGTA
	Yersinia_pestis_KIM_10_1968	AGTCGTTCTTCTTAAGTTGAGAATGTCGGGCTCATGGCGGACAGTCAGAAGCACGGCGTA
	Yersinia_pestis_KIM_D27_1_1968	AGTCGTTCTTCTTAAGTTGAGAATGTCGGGCTCATGGCGGACAGTCAGAAGCACGGCGTA
	Yersinia_pestis_KIM_D27_2_1968	AGTCGTTCTTCTTAAGTTGAGAATGTCGGGCTCATGGCGGACAGTCAGAAGCACGGCGTA
	Yersinia_pestis_KUMA_D11_NNNN	AGTCGTTCTTCTTAAGTTGAGGATGTCGGGCTCATGGCGGACAGTCAGAAGCACGGCGTA
	Yersinia_pestis_Kimberly_D17_NNNN	AGTCGTTCTTCTTAAGTTGAGGATGTCGGGCTCATGGCGGACAGTCAGAAGCACGGCGCA
	Yersinia_pestis_MG05_1020_2005	AGTCGTTCTTCTTAAGTTGAGGATGTCGGGCTCATGGCGGACAGTCAGAAGCACGGCGCA
	Yersinia_pestis_Microtus_91001_1970	AGTCGTTCTTCTTAAGTTGAGGATGTCGGGCTCATGGCGGACAGTCAGAAGCACGGCGTA
	Yersinia_pestis_Nepal516_1967	AGTCGTTCTTCTTAAGTTGAAGATGTCGGGCTCATGGCGGACAGTCAGAAGCACGGCGTA
	Yersinia_pestis_PEXU2_1966	AGTCGTTCTTCTTAAGTTGAGGATGTCGGGCTCATGGCGGACAGTCAGAAGCACGGCGCA
	Yersinia_pestis_Pestoides_A_1960	AGTCGTTCTTCTTAAGTTGAGGATGTCGGGCTCATGGCGGACAGTCAGAAGCACGGCGTA
	Yersinia_pestis_Pestoides_F_NNNN	AGTCGTTCTTCTTAAGTTGAGGATGTCGGGCTCATGGCGGACAGTCAGAAGCACGGCGTA
	Yersinia_pestis_TS_D5_NNNN	AGTCGTTCTTCTTAAGTTGAGGATGTCGGGCTCATGGCGGACAGTCAGAAGCACGGCGCA
	Yersinia_pestis_UG05_045_2005	AGTCGTTCTTCTTAAGTTGAGGATGTCGGGCTCATGGCGGACAGTCAGAAGCACGGCGTA
	Yersinia_pestis_V_6486_NNNN	AGTCGTTCTTCTTAAGTTGAGGATGTCGGGCTCATGGCGGACAGTCAGAAGCACGGCGCA
	Yersinia_pestis_Z176003_1976	AGTCGTTCTTCTTAAGTTGAGGATGTCGGGCTCATGGCGGACAGTCAGAAGCACGGCGCA
	Yersinia_pseudotuberculosis_IP31758_1966	GACTTCCATCTCCGGGCCACGGGCATCGAGTCTGCGATAATTGATCCAGGACGTTATATG
	Yersinia_pestis_1866_NNNN	GACCTATTAGACTATATAACCTTGGCTCCTACGTGGGGAACTCGGCAATGGTTCGCCTTC
	Yersinia_pestis_1901b_1983	GACCTATTAGACTATATAACCTTGGCTCCTACGTGGGGAACTCGGCAATGGTTCGCCTTC
	Yersinia_pestis_2055_1998	GACCTATTAGACTATATAACCTTGGCTCCTACGTGGGGAACTCGGCAATGGTTCGCCTTC
	Yersinia_pestis_2106_2001	GACCTATTAGACTATATAACCTTGGCTCCTACGTGGGGAACTCGGCAATGGTTCGCCTTC
	Yersinia_pestis_2772_1984	GACCTATTAGACTATATAACCTTGGCTCCTACGTGGGGAACTCGGCAATGGTTCGCCTTC
	Yersinia_pestis_2965_1995	GACCTATTAGACTATATAACCTTGGCTCCTACGTGGGGAACTCGGCAATGGTTCGCCTTC
	Yersinia_pestis_3357_1999	GACCTATTAGACTATATAACCTTGGCTCCTACGTGGGGAACTCGGCAATGGTTCGCCTTC
	Yersinia_pestis_4139_1995	GACCTATTAGACTATATAACCTTGGCTCCTACGTGGGGAACTCGGCAATGGTTCGCCTTC
	Yersinia_pestis_4412_1991	GACCTATTAGACTATATAACCTTGGCTCCTACGTGGGGAACTCGGCAATGGTTCGCCTTC
	Yersinia_pestis_4954_1987	GACCTATTAGACTATATAACCTTGGCTCCTACGTGGGGAACTCGGCAATGGTTCGCCTTC
	Yersinia_pestis_8607116_NNNN	GACCTATTAGACTATATAACCTTGGCTCCTACGTGGGGAACTCGGCAATGGTTCGCCTTC
	Yersinia_pestis_A1122_1939	GACCTATTAGACTATATAACCTTGGCTCCTACGTGGGGAACTCGGCAATGGTTCGCCTTC
	Yersinia_pestis_AS_200900596_2009	GACCTATTAGACTATATAACCTTGGCTCCTACGTGGGGAACTCGGCAATGGTTCGCCTTC
	Yersinia_pestis_AS_200901509_2009	GACCTATTAGACTATATAACCTTGGCTCCTACGTGGGGAACTCGGCAATGGTTCGCCTTC
	Yersinia_pestis_AS_2509_2004	GACCTATTAGACTATATAACCTTGGCTCCTACGTGGGGAACTCGGCAATGGTTCGCCTTC
	Yersinia_pestis_Angola_NNNN	GATCTCTTAGACTATATAACCTTGGCTCCTACGTGGGGAACTCGGCAATGGTTCGCCTTC
	Yersinia_pestis_Antiqua_1965	GACCTATTAGACTATATAACCTTGGCTCCTACTTGGGGAACTCGGCAATGGTTCGCCTTC
	Yersinia_pestis_B42003004_2003	GACCTATTAGACTATATAACCTTGGCTCCTACGTGGGGAACTCGGCAATGGTTCGCCTTC
	Yersinia_pestis_CA88_4125_1988	GACCTATTAGACTATATAACCTTGGCTCCTACGTGGGGAACTCGGCAATGGTTCGCCTTC
	Yersinia_pestis_CO92_1992	GACCTATTAGACTATATAACCTTGGCTCCTACGTGGGGAACTCGGCAATGGTTCGCCTTC
	Yersinia_pestis_D106004_2006	GACCTATTAGACTATATAACCTTGGCTCCTACGTGGGGAACTCGGCAATGGTTCGCCTTC
	Yersinia_pestis_D182038_1982	GACCTATTAGACTATATAACCTTGGCTCCTACGTTGGGAACTCGGCAATGGTTCGCCTTC
	Yersinia_pestis_E1979001_1979	GACCTATTAGACTATATAACCTTGGCTCCTACGTGGGGAACTCGGCAATGGTTCGCCTTC
	Yersinia_pestis_F1991016_1991	GACCTATTAGACTATATAACCTTGGCTCCTACGTGGGGAACTCGGCAATGGTTCGCCTTC
	Yersinia_pestis_FV1_2001	GACCTATTAGACTATATAACCTTGGCTCCTACGTGGGGAACTCGGCAATGGTTCGCCTTC
	Yersinia_pestis_Harbin35_1940	GACCTATTAGACTATATAACCTTGGCTCCTACGTGGGGAACTTGGCAATGGTTCGCCTTC
	Yersinia_pestis_IP275_1995	GACCTATTAGACTATATAACCTTGGCTCCTACGTGGGGAACTCGGCAATGGTTCGCCTTC
	Yersinia_pestis_India195_NNNN	GACCTATTAGACTATATAACCTTGGCTCCTACGTGGGGAACTCGGCAATGGTTCGCCTTC
	Yersinia_pestis_Java_D88_NNNN	GACCTATTAGACTATATAACCTTGGCTCCTACGTGGGGAACTCGGCAATGGTTCGCCTTC
	Yersinia_pestis_K1973002_1973	GACCTATTAGACTATATAACCTTGGCTCCTACGTGGGGAATTCGGCAATGGTTCGCCTTC
	Yersinia_pestis_KIM_10_1968	GACCTATTAGACTATATAACCTTGGCTCCTACGTGGGGAATTCGGCAATGGTTCGCCTTC
	Yersinia_pestis_KIM_D27_1_1968	GACCTATTAGACTATATAACCTTGGCTCCTACGTGGGGAATTCGGCAATGGTTCGCCTTC
	Yersinia_pestis_KIM_D27_2_1968	GACCTATTAGACTATATAACCTTGGCTCCTACGTGGGGAATTCGGCAATGGTTCGCCTTC
	Yersinia_pestis_KUMA_D11_NNNN	GACCTATTAGACTATATAACCTTGGCTCCTACGTGGGGAACTCGGCAATGGTTCGCCTTC
	Yersinia_pestis_Kimberly_D17_NNNN	GACCTATTAGACTATATAACCTTGGCTCCTACGTGGGGAACTCGGCAATGGTTCGCCTTC
	Yersinia_pestis_MG05_1020_2005	GACCTATTAGACTATATAACCTTGGCTCCTACGTGGGGAACTCGGCAATGGTTCGCCTTC
	Yersinia_pestis_Microtus_91001_1970	GACCTCTTAGACTATATAACCTTGGCTCCTACGTGGGGAACTCGGCAATGGTTCGCCTTC
	Yersinia_pestis_Nepal516_1967	GACCTATTAGACTATATAACCTTGGCTCCTACGTGGGGAACTCGGCAATGGTTCGCCTTC
	Yersinia_pestis_PEXU2_1966	GACCTATTAGACTATATAACCTTGGCTCCTACGTGGGGAACTCGGCAATGGTTCGCCTTC
	Yersinia_pestis_Pestoides_A_1960	GACCTCTTAGACTATATAACCTTGGCTCCTACGTGAGGAACTCGGCAATGGTTCGCCTTC
	Yersinia_pestis_Pestoides_F_NNNN	GACCTCTTAGTCTATATAACTTTGGCTCCGACGTGGGGAACTCGGCAATGGTTCGCCTTC
	Yersinia_pestis_TS_D5_NNNN	GACCTATTAGACTATATAACCTTGGCTCCTACGTGGGTAACTCGGCAATGGTTCGCCTTC
	Yersinia_pestis_UG05_045_2005	GACCTATTAGACTATATAACCTTGGCTCCTACTTGGGGAACTCGGCAATGGTTCGCCTTC
	Yersinia_pestis_V_6486_NNNN	GACCTATTAGACTATATAACCTTGGCTCCTACGTGGGGAACTCGGCAATGGTTCGCCTTC
	Yersinia_pestis_Z176003_1976	GACCTATTAGACTATATAACCTTGGCTCCTACGTGGGGAACTCGGCAATGGTTCGCCTTC
	Yersinia_pseudotuberculosis_IP31758_1966	CGCTCCCCGAATGGGCCGCTCCCAATCGATGTGCGGAGCGCCCAAAGTAAACCTATACAT
	Yersinia_pestis_1866_NNNN	CTGATCCAATCTCTAACCCCTGAGCGGTCTCCACGCCCCCTTAAGCAGATCTTTCATATA
	Yersinia_pestis_1901b_1983	CTGATCCAATCTCTAACCCCTGAGCGGTCTCCACGCCCCCTTAAGCAGATCTTTCATATA
	Yersinia_pestis_2055_1998	CTGATCCAATCTCTAACCCCTGAGCGGTCTCCACGCCCCCTTAAGCAGATCTTTCATATA
	Yersinia_pestis_2106_2001	CTGATCCAATCTCTAACCCCTGAGCGGTCTCCACGCCCCCTTAAGCAGATCTTTCATATA
	Yersinia_pestis_2772_1984	CTGATCCAATCTCTAACCCCTGAGCGGTCTCCACGCCCCCTTAAGCAGATCTTTCATATA
	Yersinia_pestis_2965_1995	CTGATCCAATCTCTAACCCCTGAGCGGTCTCCACGCCCCCTTAAGCAGATCTTTCATATA
	Yersinia_pestis_3357_1999	CTGATCCAATCTCTAACCCCTGAGCGGTCTCCACGCCCCCTTAAGCAGATCTTTCATATA
	Yersinia_pestis_4139_1995	CTGATCCAATCTCTAACCCCTGAGCGGTCTCCACGCCCCCTTAAGCAGATCTTTCATATA
	Yersinia_pestis_4412_1991	CTGATCCAATCTCTAACCCCTGAGCGGTCTCCACGCCCCCTTAAGCAGATCTTTCATATA
	Yersinia_pestis_4954_1987	CTGATCCAATCTCTAACCCCTGAGCGGTCTCCACGCCCCCTTAAGCAGATCTTTCATATA
	Yersinia_pestis_8607116_NNNN	CTGATCCAATCTCTAACCCCTGAGCGGTCTCCACGCCCCCTTAAGCAGATCTTTCATATA
	Yersinia_pestis_A1122_1939	CTGATCCAATCTCTAACCCCTGAGCGGTCTCCACGCCCCCTTAAGCAGATCTTTCATATA
	Yersinia_pestis_AS_200900596_2009	CTGATCCAATCTCTAACCCCTGAGCGGTCTCCACGCCCCCTTAAGCAGATCTTTCATATA
	Yersinia_pestis_AS_200901509_2009	CTGATCCAATCTCTAACCCCTGAGCGGTCTCCACGCCCCCTTAAGCAGATCTTTCATATA
	Yersinia_pestis_AS_2509_2004	CTGATCCAATCTCTAACCCCTGAGCGGTCTCCACGCCCCCTTAAGCAGATCTTTCATATA
	Yersinia_pestis_Angola_NNNN	CTGATCCAATTTCTAACCCTTGAGCGGTCTCCACGTTCCCTTAAACAGGTCTTTCATATG
	Yersinia_pestis_Antiqua_1965	CTGATCCAATCTCTAACCCCTGAGCGGTCTCCACGCCCCCTTAAGCAGGTCTTTCATATA
	Yersinia_pestis_B42003004_2003	CTGATCCAATCTCTAACCCCTGAGCGGTCTCCACGCCCCCTTAAGCAGGTCTTTCATATA
	Yersinia_pestis_CA88_4125_1988	CTGATCCAATCTCTAACCCCTGAGCGGTCTCCACGCCCCCTTAAGCAGATCTTTCATATA
	Yersinia_pestis_CO92_1992	CTGATCCAATCTCTAACCCCTGAGCGGTCTCCACGCCCCCTTAAGCAGATCTTTCATATA
	Yersinia_pestis_D106004_2006	CTGATCCAATCTCTAACCCCTGAGCGGTCTCCACGCCCCCTTAAGCAGATCTTTCATATA
	Yersinia_pestis_D182038_1982	CTGATCCAATCTCTAACCCCTGAGCGGTCTCCACGCCCCCTTAAGCAGATCTTTCATATA
	Yersinia_pestis_E1979001_1979	CTGATCCAATCTCTAACCCCTGAGCGGTCTCCACGCCCCCTTAAGCAGATCTTTCATATA
	Yersinia_pestis_F1991016_1991	CTGATCCAATCTCTAACCCCTGAGCGGTCTCCACGCCCCCTTAAGCAGATCTTTCATATA
	Yersinia_pestis_FV1_2001	CTGATCCAATCTCTAACCCCTGAGCGGTCTCCAGGCCCCCTTAAGCAGATCTTTCATATA
	Yersinia_pestis_Harbin35_1940	CTGATCCAATCTCTAACCCCTGAGCGGTCTCCACGCCCCCTTAAGCAGGTCTTTCACATA
	Yersinia_pestis_IP275_1995	CTGATCCAATCTCTAACCCCTGAGCGGTCTCCACGCCCCCTTAAGCAGATCTTTCATATA
	Yersinia_pestis_India195_NNNN	CTGATCCAATCTCTAACCCCTGAGCGGTCTCCACGCCCCCTTAAGCAGATCTTTCATATA
	Yersinia_pestis_Java_D88_NNNN	CTGATCCAATCTCTAACCCCTGAGCGGTCTCCACGCCCCCTTAAGCAGATCTTTCATATA
	Yersinia_pestis_K1973002_1973	CTGATCCAATCTCTAACCCCTGAGCGGTCTCCACGCCCCCTTAAGCAGGTCTTTCATATA
	Yersinia_pestis_KIM_10_1968	CTGATCCAATCTCTAACCCCTGAGCGGTCTCCACGCCCCCTTAAGCAGGTCTTTCATATA
	Yersinia_pestis_KIM_D27_1_1968	CTGATCCAATCTCTAACCCCTGAGCGGTCTCCACGCCCCCTTAAGCAGGTCTTTCATATA
	Yersinia_pestis_KIM_D27_2_1968	CTGATCCAATCTCTAACCCCTGAGCGGTCTCCACGCCCCCTTAAGCAGGTCTTTCATATA
	Yersinia_pestis_KUMA_D11_NNNN	CTGATCCAATCTCTAACCCCTGAGCGGTCTCCACGCCCCCTTAAGCAGGTCTTTCATATA
	Yersinia_pestis_Kimberly_D17_NNNN	CTGATCCAATCTCTAACCCCTGAGCGGTCTCCACGCCCCCTTAAGCAGATCCTTCATATA
	Yersinia_pestis_MG05_1020_2005	CTGATCCAATCTCTAACCCCTGAGCGGTCTCCACGCCCCCTTAAGCAGATCTTTCATATA
	Yersinia_pestis_Microtus_91001_1970	CTGATCCAATCTCTAACCCCTAAGCGGTATCCACGCCCCCTTAAGCAGGTCTTTCATATA
	Yersinia_pestis_Nepal516_1967	CTGATCCAATCTCTAACCCCTGAGCGGTCTCCACGCCCCCTTAAGCAGGTCTTTCATATA
	Yersinia_pestis_PEXU2_1966	CTGATCCAATCTCTAACCCCTGAGCGGTCTCCACGCCCCCTTAAGCAGATCTTTCATATA
	Yersinia_pestis_Pestoides_A_1960	CTGATCCAATCTCTAACCCCTAAGCGGTATCCACGCCCCCTTAAGCAGGTCTTTCATATA
	Yersinia_pestis_Pestoides_F_NNNN	CTGATCTAATCTCTAACCCCTGAGCGGTCTCCACGCCCCCTTAAGCAGGTCTTTCATATA
	Yersinia_pestis_TS_D5_NNNN	CTGATCCAATCTCTAACCCCTGAGCGGTCTCCACGCCCCCTTAAGCAGATCTTTCATATA
	Yersinia_pestis_UG05_045_2005	CTGATCCAATCTCTAACCCCTGAGCGGTCTCCACGCCCCCTTAAGCAGGTCTTTCATATA
	Yersinia_pestis_V_6486_NNNN	CTGATCCAATCTCTAACCCCTGAGCGGTCTCCACGCCCCCTTAAGCAGATCTTTCATATA
	Yersinia_pestis_Z176003_1976	CTGATCCAATCTCTAACCCCTGAGCGGTCTCCACGCCCCCTTAAGCAGATCTTTCATATA
	Yersinia_pseudotuberculosis_IP31758_1966	TCAGCTCGGCCCACGGTTTCCGGATAACCCATCCTCCGTTCCGGGAGTGGTTGCTGTGGA
	Yersinia_pestis_1866_NNNN	TGTACAGCCTAGCGACATCTACAGGTTTGCTAAATCTGCCTCACTGAGATCGGACTGATA
	Yersinia_pestis_1901b_1983	TGTACAGCCTAGCGACATCTACAGGTTTGCTAAATCTGCCTCACTGAGATCGGACTGATA
	Yersinia_pestis_2055_1998	TGTACAGCCTAGCGACATCTACAGGTTTGCTAAATCTGCCTCACTGAGATCGGACTGATA
	Yersinia_pestis_2106_2001	TGTACAGCCTAGCGACATCTACAGGTTTGCTAAATCTGCCTCACTGAGATCGGACTGATA
	Yersinia_pestis_2772_1984	TGTACAGCCTAGCGACATCTACAGGTTTGCTAAATCTGCCTCACTGAGATCGGACTGATA
	Yersinia_pestis_2965_1995	TGTACAGCCTAGCGACATCTACAGGTTTGCTAAATCTGCCTCACTGAGATCGGACTGATA
	Yersinia_pestis_3357_1999	TGTACAGCCTAGCGACATCTACAGGTTTGCTAAATCTGCCTCACTGAGATCGGACTGATA
	Yersinia_pestis_4139_1995	TGTACAGCCTAGCGACATCTACAGGTTTGCTAAATCTGCCTCACTGAGATCGGACTGATA
	Yersinia_pestis_4412_1991	TGTACAGCCTAGCGACATCTACAGGTTTGCTAAATCTGCCTCACTGAGATCGGACTGATA
	Yersinia_pestis_4954_1987	TGTACAGCCTAGCGACATCTACAGGTTTGCTAAATCTGCCTCACTGAGATCGGACTGATA
	Yersinia_pestis_8607116_NNNN	TGTACAGCCTAGCGACATCTACAGGTTTGCTAAATCTGCCTCACTGAGATCGGACTGATA
	Yersinia_pestis_A1122_1939	TGTACAGCCTAGCGACATCTACAGGTTTGCTAAATCTGCCTCACTGAGATCGGACTGATA
	Yersinia_pestis_AS_200900596_2009	TGTACAGCCTAGCGACATCTACAGGTTTGCTAAATCTGCCTCACTGAGATCGGACTGATA
	Yersinia_pestis_AS_200901509_2009	TGTACAGCCTAGCGACATCTACAGGTTTGCTAAATCTGCCTCACTGAGATCGGACTGATA
	Yersinia_pestis_AS_2509_2004	TGTACAGCCTAGCGACATCTACAGGTTTGCTAAATCTGCCTCACAGAGATCGGACTGATA
	Yersinia_pestis_Angola_NNNN	TGTACAACCTAGCGACATCTACAGAGTTGCCGAATTTGCCTCACTGAGATCGAACTGATA
	Yersinia_pestis_Antiqua_1965	TGTACAGCCTAGCGACATCTACAGGTTTGCCAAATCTGCCTCACTGAGATCGGACTGATA
	Yersinia_pestis_B42003004_2003	TGTACAGCCTAGCGACATCTATAGGTTTGCCAAATCTGCCTCACTGAGATCGGACTGATA
	Yersinia_pestis_CA88_4125_1988	TGTACAGCCTAGCGACATCTACAGGTTTGCTAAATCTGCCTCACTGAGATCGGACTGATA
	Yersinia_pestis_CO92_1992	TGTACAGCCTAGCGACATCTACAGGTTTGCTAAATCTGCCTCACTGAGATCGGACTGATA
	Yersinia_pestis_D106004_2006	TGTACAGCCTAGCGACATCTACAGGTTTGCCAAATCTGCCTCACTGAGATCGGACTGATA
	Yersinia_pestis_D182038_1982	AGTACAGCCTAGCGACATCTACAGGTTTGCCAAATCTGCCTCACTGAGATCGGACTGATA
	Yersinia_pestis_E1979001_1979	TGTACAGCCTAGCGACATCTACAGGTTTGCCAAATCTGCCTCACTGAGATCGGACTGATA
	Yersinia_pestis_F1991016_1991	TGTACAGCCTAGCGACATCTACAGGTTTGCTAAATCTGCCTCACTGAGATCGGACTGATA
	Yersinia_pestis_FV1_2001	TGTACAGCCTAGCGACATCTACAGGTTTGGTATATCTGCCTCACTGAGATCGGACTGATA
	Yersinia_pestis_Harbin35_1940	TGTACAGCCTAGCGACATCCACAGGTTTGCCAAATCTGCCTCACTGAGATCGGACTGATA
	Yersinia_pestis_IP275_1995	TGTACAGCCTAGCGACATCTACAGGTTTGCTAAATCTGCCTCACTGAGATCGGACTGATA
	Yersinia_pestis_India195_NNNN	TGTACAGCCTAGCGACATCTACAGGTTTGCTAAATCTGCCTCACTGAGATCGGACTGATA
	Yersinia_pestis_Java_D88_NNNN	TGTACAGCCTAGCGACATCTACAGGTTTGCTAAATCTGCCTCACTGAGATCGGACTGATA
	Yersinia_pestis_K1973002_1973	TGTACAGCCTAGCGACATCTACAGGTTTGCCAAATCTGCCTCACTGAGATCGGACTGATA
	Yersinia_pestis_KIM_10_1968	TGTACAGCCTAGCGACATCTACAGGTTTGCCAAATCTGCCTCACTGAGATCGGACTGATA
	Yersinia_pestis_KIM_D27_1_1968	TGTACAGCCTAGCGACATCTACAGGTTTGCCAAATCTGCCTCACTGAGATCGGACTGATA
	Yersinia_pestis_KIM_D27_2_1968	TGTACAGCCTAGCGACATCTACAGGTTTGCCAAATCTGCCTCACTGAGATCGGACTGATA
	Yersinia_pestis_KUMA_D11_NNNN	TGTACAGCCTAGCGACATCTACAGGTTTGCCAAATCTGCCTCACTGAGATCGGACTGATA
	Yersinia_pestis_Kimberly_D17_NNNN	TGTACAGCCTAGCGACATCTACAGGTTTGCTAAATCTGCCTCACTGAGATCGGACTGATA
	Yersinia_pestis_MG05_1020_2005	TGTACAGCCTAGCGACATCTACAGGTTTGCTAAATCTGCCTCACTGAGATCGGACTGATA
	Yersinia_pestis_Microtus_91001_1970	TGTACAGTCTAGCGACATCTACAGGTTTGCCGAATCTGCCTCACTGAGATCGGACTGATA
	Yersinia_pestis_Nepal516_1967	TGTACAGCCTAGCGACATCTACAGGTTTGCCAAATCTGCCTCACTGAGATCGGACTGATA
	Yersinia_pestis_PEXU2_1966	TGTACAGCCTAGCGACATCTACAGGTTTGCTAAATCTGCCTCACTGAGATCGGACTGATA
	Yersinia_pestis_Pestoides_A_1960	TGTACAGCCTAGCGACATCTACAGGTTTGCCGAATCTGCCTCACTGAGATCGGACTGATA
	Yersinia_pestis_Pestoides_F_NNNN	TGTACAGCCCAGCGACATCTACAGGTTTGCCGAATCTGCCTCACTGAGATCGGACTTATA
	Yersinia_pestis_TS_D5_NNNN	TGTACAGCCTAGCGACATCTACAGGTTTGCTAAATCTGCCTCACTGAGATCGGACTGATA
	Yersinia_pestis_UG05_045_2005	TGTACAGCCTAGCGACATCTACAGGTTTGCCAAATCTGCCTCACTGAGATCGGACTGATA
	Yersinia_pestis_V_6486_NNNN	TGTACAGCCTAGCGACATCTACAGGTTTGCTAAATCTGCCTCACTGAGATCGGACTGATA
	Yersinia_pestis_Z176003_1976	TGTACAGCCTAGCGACATCTACAGGTTTGCCAAATCTGCCTCACTGAGATCGGACTGATA
	Yersinia_pseudotuberculosis_IP31758_1966	TACGTGGCTTGATCGTGCTTGCGAGTCAACCGACCCCATTCTGTTAGAGGTAGGTCGGGC
	Yersinia_pestis_1866_NNNN	CGGCGAGCCAGTAGACTCTCCCGTGGACCAGCAGTGGTAACATCCAGACTCTCGCTTCTT
	Yersinia_pestis_1901b_1983	CGGCGAGCCAGTAGACTCTCCCGTGGACCAGCAGTGGTAACATCCAGACTCTCGCTTCTT
	Yersinia_pestis_2055_1998	CGGCGAGCCAGTAGACTCTCCCGTGGACCAGCAGTGGTAACATCCAGACTCTCGCTTCTT
	Yersinia_pestis_2106_2001	CGGCGAGCCAGTAGACTCTCCCGTGGACCAGCAGTGGTAACATCCAGACTCTCGCTTCTT
	Yersinia_pestis_2772_1984	CGGCGAGCCAGTAGACTCTCCCGTGGACCAGCAGTGGTAACATCCAGACTCTCGCTTCTT
	Yersinia_pestis_2965_1995	CGGCGAGCCAGTAGACTCTCCCGTGGACCAGCAGTGGTAACATCCAGACTCTCGCTTCTT
	Yersinia_pestis_3357_1999	CGGCGAGCCAGTAGACTCTCCCGTGGACCAGCAGTGGTAACATCCAGACTCTCGCTTCTT
	Yersinia_pestis_4139_1995	CGGCGAGCCAGTAGACTCTCCCGTGGACCAGCAGTGGTAACATCCAGACTCTCGCTTCTT
	Yersinia_pestis_4412_1991	CGGCGAGCCAGTAGACTCTCCCGTGGACCAGCAGTGGTAACATCCAGACTCTCGCTTCTT
	Yersinia_pestis_4954_1987	CGGCGAGCCAGTAGACTCTCCCGTGGACCAGCAGTGGTAACATCCAGACTCTCGCTTCTT
	Yersinia_pestis_8607116_NNNN	CGGCGAGCCAGTAGACTCTCCCGTGGACCAGCAGTGGTAACATCCAGACTCTCGCTTCTT
	Yersinia_pestis_A1122_1939	CGGCGAGCCAGTAGACTCTCCCGTGGACCAGCAGTGGTAACATCCAGACTCTCGCTTCTT
	Yersinia_pestis_AS_200900596_2009	CGGCGAGCCAGTAGACTCTCCCGTGGACCAGCAGTGGTAACATCCAGACTCTCGCTTCTT
	Yersinia_pestis_AS_200901509_2009	CGGCGAGCCAGTAGACTCTCCCGTGGACCAGCAGTGGTAACATCCAGACTCTCGCTTCTT
	Yersinia_pestis_AS_2509_2004	CGGCGAGCCAGTAGACTCTCCCATGGACCAGCAGTGGTAACATCCAGACTCTCGCTTCTT
	Yersinia_pestis_Angola_NNNN	CAGCGAGCCAGTAGACTCTCCCGTGAACCAGCAGTGGTAACATCCAGACTCTCGCTTCTT
	Yersinia_pestis_Antiqua_1965	CGGCGAGCCAGTAGACTCTCCCGTGGACCAGCAGTGGTAACATCCAGACTCTCGCTTCTT
	Yersinia_pestis_B42003004_2003	CGGCGAGCCAGTAGACTCTCCCGTGGACCAGCAGTGGTAACATCCAGACTCTCGCTTCTT
	Yersinia_pestis_CA88_4125_1988	CGGCGAGCCAGTAGACTCTCCCGTGGACCAGCAGTGGTAACATCCAGACTCTCGCTTCTT
	Yersinia_pestis_CO92_1992	CGGCGAGCCAGTAGACTCTCCCGTGGACCAGCAGTGGTAACATCCAGACTCTCGCTTCTT
	Yersinia_pestis_D106004_2006	CGGCGAGCCAGTAGACTCTCCCGTGGACCAGCAGTGGTAACATCCAGACTCTCGCTTCTT
	Yersinia_pestis_D182038_1982	CGGCGAGCCAGTAGACTCTCCCGTGGACCAGCAGTGGTAACATCCAGACTCTCGCTTCTT
	Yersinia_pestis_E1979001_1979	CGGCGAGCCAGTAGACTCTCCCGTGGACCAGCAGTGGTAACATCCAGACTCTCGCTTCTT
	Yersinia_pestis_F1991016_1991	CGGCGAGCCAGTAGACTCTCCCGTGGACCAACAGTGGTAACATCCAGACTCTCGCTTCTT
	Yersinia_pestis_FV1_2001	CGGCGAGCCAGTAGACTCTCCCGTGGACCAGCAGTGGTAACATCCAGACTCTCGCTTCTT
	Yersinia_pestis_Harbin35_1940	CGGCGAGCCAGTAGACTCTCCCGTGGACCAGCAGTGGTAACATCCAGACTCTCGCTTCTT
	Yersinia_pestis_IP275_1995	CGGCGAGCCAGTAGACTCTCCCGTGGACCAGCAGTGGTAACATCCAGACTCTCGCTTCTT
	Yersinia_pestis_India195_NNNN	CGGCGAGCCAGTAGACTCTCCCGTGGACCAGCAGTGGTAACATCCAGACTCTCGCTTCTT
	Yersinia_pestis_Java_D88_NNNN	CGGCGAGCCAGTAGACTCTCCCGTGGACCAGCAGTGGTAACATCCAGACTCTCGCTTCTT
	Yersinia_pestis_K1973002_1973	CGGCGAGCCAGTAGACTCTCCCGTGGACCAGCAGTGGTAACATCCAGACTCTCGCTTCTT
	Yersinia_pestis_KIM_10_1968	CGGCGAGCCAGTAGACTCTCCCGTGGACCAGCAGTGGTAACATCCAGACTCTCGCTTCTT
	Yersinia_pestis_KIM_D27_1_1968	CGGCGAGCCAGTAGACTCTCCCGTGGACCAGCAGTGGTAACATCCAGACTCTCGCTTCTT
	Yersinia_pestis_KIM_D27_2_1968	CGGCGAGCCAGTAGACTCTCCCGTGGACCAGCAGTGGTAACATCCAGACTCTCGCTTCTT
	Yersinia_pestis_KUMA_D11_NNNN	CGGCGAGCCAGTAGACTCTCCCGTGGACCAGCAGTGGTAACATCCAGACTCTCGCTTCTT
	Yersinia_pestis_Kimberly_D17_NNNN	CGGCGAGCCAGTAGACTCTCCCGTGGACCAGCAGTGGTAACATCCAGACTCTCGCTTCTT
	Yersinia_pestis_MG05_1020_2005	CGGCGAGCCAGTAGACTCTCCCGTGGACCAGCAGTGGTAACATCCAGACTCTCGCTTCTT
	Yersinia_pestis_Microtus_91001_1970	CGGCGAGCCAGTAGACTCTCCCGTGGACCAGCAGTGGTAACATCCAGACTCTCGCTTCTT
	Yersinia_pestis_Nepal516_1967	CGGCGAGCCAGTAGACTCTCCCGTGGACCAGCAGTGGTAACATCCAGACTCTCGCTTCTT
	Yersinia_pestis_PEXU2_1966	CGGCGAGCCAGTAGACTCTCCCGTGGACCAGCAGTGGTAACATCCAGACTCTCGCTTCTT
	Yersinia_pestis_Pestoides_A_1960	CGGCGAGCCAGTAGACTCTCCCGTGGACCAGCAGTGGTAACATCCAGACTCTCGCTTCTT
	Yersinia_pestis_Pestoides_F_NNNN	CGGCGAGCCAGTAGACTCTCCCGTGGACCAGCAGTGGTAACATCCAGACTCTCGCTTCTT
	Yersinia_pestis_TS_D5_NNNN	CGGCGAGCCAGTAGACTCTCCCGTGGACCAGCAGTGGTAACATCCAGACTCTCGCTTCTT
	Yersinia_pestis_UG05_045_2005	CGGCGAGCCAGTAGACTCTCCCGTGGACCAGCAGTGGTAACATCCAGACTCTCGCTTCTT
	Yersinia_pestis_V_6486_NNNN	CGGCGAGCCAGTAGACTCTCCCGTGGACCAGCAGTGGTAACATCCAGACTCTCGCTTCTT
	Yersinia_pestis_Z176003_1976	CGGCGAGCCAGTAGACTCTCCCGTGGACCAGAAGTGGTAACATCCAGACTCTCGCTTCTT
	Yersinia_pseudotuberculosis_IP31758_1966	TGATAGATTGACCAGTGGCATTGGAGGTTCGCGAGATCGGTCGTTCAGTGGCTATCGTGC
	Yersinia_pestis_1866_NNNN	AGTTGCAAGGGGAAGCTGGATACGCGAGGCTGGTGTCGGCGGTCACTGAAGAAATAAAGC
	Yersinia_pestis_1901b_1983	AGTTGCAAGGGGAAGCTGGATACGCGAGGCTGGTGTCGGCGGTCACTGAAGAAATAAAGC
	Yersinia_pestis_2055_1998	AGTTGCAAGGGGAAGCTGGATACGCGAGGCTGGTGTCGGCGGTCACTGAAGAAATAAAGC
	Yersinia_pestis_2106_2001	AGTTGCAAGGGGAAGCTGGATACGCGAGGCTGGTGTCGGCGGTCACTGAAGAAATAAAGC
	Yersinia_pestis_2772_1984	AGTTGCAAGGGGAAGCTGGATACGCGAGGCTGGTGTCGGCGGTCACTGAAGAAATAAAGC
	Yersinia_pestis_2965_1995	AGTTGCAAGGGGAAGCTGGATACGCGAGGCTGGTGTCGGCGGTCACTGAAGAAATAAAGC
	Yersinia_pestis_3357_1999	AGTTGCAAGGGGAAGCTGGATACGCGAGGCTGGTGTCGGCGGTCACTGAAGAAATAAAGC
	Yersinia_pestis_4139_1995	AGTTGCAAGGGGAAGCTGGATACGCGAGGCTGGTGTCGGCGGTCACTGAAGAAATAAAGC
	Yersinia_pestis_4412_1991	AGTTGCAAGGGGAAGCTGGATACGCGAGGCTGGTGTCGGCGGTCACTGAAGAAATAAAGC
	Yersinia_pestis_4954_1987	AGTTGCAAGGGGAAGCTGGATACGCGAGGCTGGTGTCGGCGGTCACTGAAGAAATAAAGC
	Yersinia_pestis_8607116_NNNN	AGTTGCAAGGGGAAGCTGGATACGCGAGGCTGGTGTCGGCGGTCACTGAAGAAATAAAGC
	Yersinia_pestis_A1122_1939	AGTTGCAAGGGGAAGCTGGATACGCGAGGCTGGTGTCGGCGGTCACTGAAGAAATAAAGC
	Yersinia_pestis_AS_200900596_2009	AGTTGCAAGGGGAAGCTGGATACGCGAGGCTGGTGTCGGCGGTCACTGAAGAAATAAAGC
	Yersinia_pestis_AS_200901509_2009	AGTTGCAAGGGGAAGCTGGATACGCGAGGCTGGTGTCGGCGGTCACTGAAGAAATAAAGC
	Yersinia_pestis_AS_2509_2004	AGTTGCAAGGGGAAGCTGGATACGCGAGGCTGGTGTCGGCGGTCACTGAAGAAATAAAGC
	Yersinia_pestis_Angola_NNNN	AGTTACAAGGGGAAGCTGGATACGCGAGACTGGTGTCAGCGGTCACTGATGAAATAAAGC
	Yersinia_pestis_Antiqua_1965	AGTTGCAAGGGGAAGCTGGATACGCGAGGCTGGTGTCAGCGGTCACTGAAGAAATAAAGC
	Yersinia_pestis_B42003004_2003	AGTTGCAAGGGGAAGCTGGATACGCGAGGCTGGTGTCAGCGGTCACTGAAGAAATAAAGC
	Yersinia_pestis_CA88_4125_1988	AGTTGCAAGGGGAAGCTGGATACGCGAGGCTGGTGTCGGCGGTCACTGAAGAAATAAAGC
	Yersinia_pestis_CO92_1992	AGTTGCAAGGGGAAGCTGGATACGCGAGGCTGGTGTCGGCGGTCACTGAAGAAATAAAGC
	Yersinia_pestis_D106004_2006	AGTTGCAAGGGGAAGCTGGATACGCGAGGCTGGTGTCGGCGGTCACTGAAGAAATAAAGC
	Yersinia_pestis_D182038_1982	AGTTGCAAGGGGAAGCTGGATACGCGAGGGTGGTGTCGGCGGTCACTGAAGAAATAAAGC
	Yersinia_pestis_E1979001_1979	AGTTGCAAGGGGAAGCTGGATACGCGAGGCTGGTGTCGGCGGTCACTGAAGAAATAAAGC
	Yersinia_pestis_F1991016_1991	AGTTGCAAGGGGAAGCTGGATACGCGAGGCTGGTGTCGGCGGTCACTGAAGAAATAAAGC
	Yersinia_pestis_FV1_2001	AGTTGCAAGGGGAAGCTGGATACGCGAGGCTGGTGTCGGCGGTCACTGAAGAAATAAAGC
	Yersinia_pestis_Harbin35_1940	AGTTGCAAGGGGAAGCTGGATACGCGAGGCTGGTGTCAGCGGTCACTGAAGAAATAAAGC
	Yersinia_pestis_IP275_1995	AGTTGCAAGGGGAAGCTGGATACGCGAGGCTGGTGTCGGCGGTCACTGAAGAAATAAAGC
	Yersinia_pestis_India195_NNNN	AGTTGCAAGGGGAAGCTGGATACGCGAGGCTGGTGTCGGCGGTCACTGAAGAAATAAAGC
	Yersinia_pestis_Java_D88_NNNN	AGTTGCAAGGGGAAGCTGGATACGCGAGGCTGGTGTCGGCGGTCACTGAAGAAATAAAGC
	Yersinia_pestis_K1973002_1973	AGTTGCAAGGGGAAGCTGGATACGCGAGGCTGGTGTCAGCGGTCACTGAAGAAATAAAGC
	Yersinia_pestis_KIM_10_1968	AGTTGCAAGGGGAAGCTGGATACGCGAGGCTGGTGTCAGCGGTCACTGAAGAAGTAAAGC
	Yersinia_pestis_KIM_D27_1_1968	AGTTGCAAGGGGAAGCTGGATACGCGAGGCTGGTGTCAGCGGTCACTGAAGAAATAAAGC
	Yersinia_pestis_KIM_D27_2_1968	AGTTGCAAGGGGAAGCTGGATACGCGAGGCTGGTGTCAGCGGTCACTGAAGAAATAAAGC
	Yersinia_pestis_KUMA_D11_NNNN	AGTTGCAAGGGGAAGCTGGATACGCGAGGCTGGTGTCAGCGGTCACTGAAGAAATAAAGC
	Yersinia_pestis_Kimberly_D17_NNNN	AGTTGCAAGGGGAAGCTGGATACGCGAGGCTGGTGTCGGCGGTCACTGAAGAAATAAAGC
	Yersinia_pestis_MG05_1020_2005	AGTTGCAAGGGGAAGCTGGATACGCGAGGCTGGTGTCGGCGGTCACTGAAGAAATAAAGC
	Yersinia_pestis_Microtus_91001_1970	AGTTGCAAGGGGAGGCTGGATGCGCGAGGCTGGTGTCAGCGGTCACTGAAGAAATAAAGC
	Yersinia_pestis_Nepal516_1967	AGTTGCAAGGGGAAGCTGGATACGCGAGGCTGGTGTCAGCGGTCACTGAAGAAATAAAGC
	Yersinia_pestis_PEXU2_1966	AGTTGCAAGGGGAAGCTGGATACGCGAGGCTGGTGTCGGCGGTCACTGAAGAAATAAAGC
	Yersinia_pestis_Pestoides_A_1960	AGTTGCAAGGGGAAGCTGGATGCGCGAGGCTGGTGTCAGCGGTCACTTAAGAAATAAAAC
	Yersinia_pestis_Pestoides_F_NNNN	AGTTGCAAGGGGAAGCTGGATACGCGAGGCTGATGTCAGAGGTCACTGAAGAAATAAAGC
	Yersinia_pestis_TS_D5_NNNN	AGTTGCAAGGGGAAGCTGGATACGCGAGGCTGGTGTCGGCGGTCACTGAAGAAATAAAGC
	Yersinia_pestis_UG05_045_2005	AGTTGCAAGGGGAAGCTGGATACGCGAGGCTGGTGTCAGCGGTCACTGAAGAAATAAAGC
	Yersinia_pestis_V_6486_NNNN	AGTTGCAAGGGGAAGCTGGATACGCGAGGCTGGTGTCGGCGGTCACTGAAGAAATAAAGC
	Yersinia_pestis_Z176003_1976	AGTTGCAAGGGGAAGCTGGATACGCGAGGCTGGTGTCGGCGGTCACTGAAGAAATAAAGC
	Yersinia_pseudotuberculosis_IP31758_1966	CAAGGTGGTAATGAATCAACGATTTAGAGCCCGCACTAACAAGTTTCGGAAGGACGGGGT
	Yersinia_pestis_1866_NNNN	CGTACTGCTCAAATTGCACCTGGAGACCCCATAAATGGGCTATCGCAGCAAGGAGAACAA
	Yersinia_pestis_1901b_1983	CGTACTGCTCAAATTGCACCTGGAGACCCCATAAATGGGCTATCGCAGCAAGGAGAACAA
	Yersinia_pestis_2055_1998	CGTACTGCTCAAATTGCACCTGGAGACCCCATAAATGGGCTATCGCAGCAAGGAGAACAA
	Yersinia_pestis_2106_2001	CGTACTGCTCAAATTGCACCTGGAGACCCCATAAATGGGCTATCGCAGCAAGGAGAACAA
	Yersinia_pestis_2772_1984	CGTACTGCTCAAATTGCACCTGGAGACCCCATAAATGGGCTATCGCAGCAAGGAGAACAA
	Yersinia_pestis_2965_1995	CGTACTGCTCAAATTGCACCTGGAGACCCCATAAATGGGCTATCGCAGCAAGGAGAACAA
	Yersinia_pestis_3357_1999	CGTACTGCTCAAATTGCACCTGGAGACCCCATAAATGGGCTATCGCAGCAAGGAGAACAA
	Yersinia_pestis_4139_1995	CGTACTGCTCAAATTGCACCTGGAGACCCCATAAATGGGCTATCGCAGCAAGGAGAACAA
	Yersinia_pestis_4412_1991	CGTACTGCTCAAATTGCACCTGGAGACCCCATAAATGGGCTATCGCAGCAAGGAGAACAA
	Yersinia_pestis_4954_1987	CGTACTGCTCAAATTGCACCTGGAGACCCCATAAATGGGCTATCGCAGCAAGGAGAACAA
	Yersinia_pestis_8607116_NNNN	CGTACTGCTCAAATTGCACCTGGAGACCCCATAAATGGGCTATCGCAGCAAGGAGAACAA
	Yersinia_pestis_A1122_1939	CGTACTGCTCAAATTGCACCTGGAGACCCCATAAATGGGCTATCGCAGCAAGGAGAACAA
	Yersinia_pestis_AS_200900596_2009	CGTACTGCTCAAATTGCACCTGGAGACCCCATAAATGGGCTATCGCAGCAAGGAGAACAA
	Yersinia_pestis_AS_200901509_2009	CGTACTGCTCAAATTGCACCTGGAGACCCCATAAATGTGCTATCGCAGCAAGGAGAACAA
	Yersinia_pestis_AS_2509_2004	CGTACTGCTCAAATTGCACCTGGAGACCCCATAAATGGGCTATCGCAGCAAGGAGAACAA
	Yersinia_pestis_Angola_NNNN	CGTACTGCTCAAATTGCACCTGGAGAACCCATAAGTGGGCTATCGCAGCAAGGAGAACAA
	Yersinia_pestis_Antiqua_1965	CGTACTGCTCAAATTGCACCTGGAGACCCCATAAATGGGCTATCGCAGCAAGGAGAACAA
	Yersinia_pestis_B42003004_2003	CGTACTGCTCAAATTGCACCTGGAGACCCCATAAATGGGCTGTCGCAGCAAGGAGAACAA
	Yersinia_pestis_CA88_4125_1988	CGTACTGCTCAAATTGCACCTGGAGACCCCATAAATGGGCTATCGCAGCAAGGAGAACAA
	Yersinia_pestis_CO92_1992	CGTACTGCTCAAATTGCACCTGGAGACCCCATAAATGGGCTATCGCAGCAAGGAGAACAA
	Yersinia_pestis_D106004_2006	CGTACTGCTCAAATTGCACCTGGAGACCCCATAAATGGGCTATCGCAGCAAGGAGAACAA
	Yersinia_pestis_D182038_1982	CGTACTGCTCAAATTGCACCTGGAGACCCCATAAATGGGCTATCGCAGCAAGGAGAACAA
	Yersinia_pestis_E1979001_1979	CGTACTGCTCAAATTGCACCTGGAGACCCCATAAATGGGCTATCGCAGCAAGGAGAACAA
	Yersinia_pestis_F1991016_1991	CGTACTGCTCAAATTGCACCTGGAGACCCCATAAATGGGCTATCGCAGCAAGGAGAACAA
	Yersinia_pestis_FV1_2001	CGTACTGCTCAAATTGCACCTGGAGACCCCATAAATGGGCTATCGCAGCAAGGAGAACAA
	Yersinia_pestis_Harbin35_1940	CGTACTGCTCAAATTTCACCTGGAGACCCCATAAATGGGCTATCGCAGCAAGGAGAACAA
	Yersinia_pestis_IP275_1995	CGTACTGCTCAAATTGCACCTGGAGACCCCATAAATGGGCTATCGCAGCAAGGAGAACAA
	Yersinia_pestis_India195_NNNN	CGTACTGCTCAAATTGCACCTGGAGACCCCATAAATGGGCTATCGCAGCAAGGAGAACAA
	Yersinia_pestis_Java_D88_NNNN	CGTACTGCTCAAATTGCACCTGGAGACCCCATAAATGGGCTATCGCAGCAAGGAGAACAA
	Yersinia_pestis_K1973002_1973	CGTACTGCTCAAATTGCACCTGGAGACCCCATAAATGGGCTATCGCAGCAAGGAGAACAA
	Yersinia_pestis_KIM_10_1968	CGTACTGCTCAAATTGCACCTGGAGACCCCATAAATGGGCTATCGCAGCAAGGAGAACAA
	Yersinia_pestis_KIM_D27_1_1968	CGTACTGCTCAAATTGCACCTGGAGACCCCATAAATGGGCTATCGCAGCAAGGAGAACAA
	Yersinia_pestis_KIM_D27_2_1968	CGTACTGCTCAAATTGCACCTGGAGACCCCATAAATGGGCTATCGCAGCAAGGAGAACAA
	Yersinia_pestis_KUMA_D11_NNNN	CGTACTGCTCAAATTGCACCTGGAGACCCCATAAATGGGCTATCGCAGCAAGGAGAACAA
	Yersinia_pestis_Kimberly_D17_NNNN	CGTACTGCTCAAATTGCACCTGGAGACCCCATAAATGGGCTATCGCAGCAAGGAGAACAA
	Yersinia_pestis_MG05_1020_2005	CGTACTGCTCAAATTGCACCTGGAGACCCCATAAATGGGCTATCGCAGCAAGGAGAACAA
	Yersinia_pestis_Microtus_91001_1970	AGTACTGCTCAAATTGCACCTGGAGACCCCATAAATGGGCTATCGCAGCAAGGAGAACAA
	Yersinia_pestis_Nepal516_1967	CGTACTGCTCAAATTGCACCTGGAGACCCCATAAATGGGCTATCGCAGCAAGGAGAACAA
	Yersinia_pestis_PEXU2_1966	CGTACTGCTCAAATTGCACCTGGAGACCCCATAAATGGGCTATCGCAGCAAGGAGAACAA
	Yersinia_pestis_Pestoides_A_1960	CGTACTGCTCAAATTGCACCTGGAGACCCCATAAATGGGCTATCGCAGCAAGGAGAACAA
	Yersinia_pestis_Pestoides_F_NNNN	CGTACTGCTCAAATTGCACCTGGAGACCCCATAAGTGGGCTATCGTAGCAAGGAGAACAA
	Yersinia_pestis_TS_D5_NNNN	CGTACTGCTCAAATTGCACCTGGAGACCCCATAAATGGGCTATCGCAGCAAGGAGAACAA
	Yersinia_pestis_UG05_045_2005	CGTACTGCTCAAATTGCACCTGGAGACCCCATAAATGGGCTATCGCAGCAAGGAGAACAA
	Yersinia_pestis_V_6486_NNNN	CGTACTGCTCAAATTGCACCTGGAGACCCCATAAATGGGCTATCGCAGCAAGGAGAACAA
	Yersinia_pestis_Z176003_1976	CGTACTGCTCAAATTGCACCTGGAGACCCCATAAATGGGCTATCGCAGCAAGGAGAACAA
	Yersinia_pseudotuberculosis_IP31758_1966	CAAGACAAGTGCGGCGGGTTGCTGTGCTTTCCGGGAAGCAGACTACGTTGTAATAGGTGC
	Yersinia_pestis_1866_NNNN	AGGCGAGTCCCAGCAGGCATTAAAATAAAAAACAGGCCGCGTGTCGTCGAAGGAGGTAGG
	Yersinia_pestis_1901b_1983	AGGCGAGTCCCAGCAGGCATTAAAATAAAAAACAGGCCGCGTGTCGTCGAAGGAGGTAGG
	Yersinia_pestis_2055_1998	AGGCGAGTCCCAGCAGGCATTAAAATAAAAAACAGGCCGCGTGTCGTCGAAGGAGGTAGG
	Yersinia_pestis_2106_2001	AGGCGAGTCCCAGCAGGCATTAAAATAAAAAACAGGCCGCGTGTCGTCGAAGGAGGTAGG
	Yersinia_pestis_2772_1984	AGGCGAGTCCCAGCAGGCATTAAAATAAAAAACAGGCCGCGTGTCGTCGAAGGAGGTAGG
	Yersinia_pestis_2965_1995	AGGCGAGTCCCAGCAGGCATTAAAATAAAAAACAGGCCGCGTGTCGTCGAAGGAGGTAGG
	Yersinia_pestis_3357_1999	AGGCGAGTCCCAGCAGGCATTAAAATAAAAAACAGGCCGCGTGTCGTCGAAGGAGGTAGG
	Yersinia_pestis_4139_1995	AGGCGAGTCCCAGCAGGCATTAAAATAAAAAACAGGCCGCGTGTCGTCGAAGGAGGTAGG
	Yersinia_pestis_4412_1991	AGGCGAGTCCCAGCAGGCATTAAAATAAAAAACAGGCCGCGTGTCGTCGAAGGAGGTAGG
	Yersinia_pestis_4954_1987	AGGCGAGTCCCAGCAGGCATTAAAATAAAAAACAGGCCGCGTGTCGTCGAAGGAGGTAGG
	Yersinia_pestis_8607116_NNNN	AGGCGAGTCCCAGCAGGCATTAAAATAAAAAACAGGCCGCGTGTCGTCGAAGGAGGTAGG
	Yersinia_pestis_A1122_1939	AGGCGAGTCCCAGCAGGCATTAAAATAAAAAACAGGCCGCGTGTCGTCGAAGGAGGTAGG
	Yersinia_pestis_AS_200900596_2009	AGGCGAGTCCCAGCAGGCATTAAAATAAAAAACAGGCCGCGTGTCGTCGAAGGAGGTAGG
	Yersinia_pestis_AS_200901509_2009	AGGCGAGTCCCAGCAGGCATTAAAATAAAAAACAGGCCGCGTGTCGTCGAAGGAGGTAGG
	Yersinia_pestis_AS_2509_2004	AGGCGAGTCCCAGCAGGCATTAAAATAAAAAACAGGCCGCGTGTCGTCGAAGGAGGTAGG
	Yersinia_pestis_Angola_NNNN	AGGCGAATCCCAGCAGGCATTGAAATAAAAAACAGGCCGCGTGTCGTCGAAGGAGGGAGG
	Yersinia_pestis_Antiqua_1965	AGGCGAGTCCCAGCAGGCATTGAAATAAAAAACAAGCCGCGTGTCGTCGAAGGAGGTAGG
	Yersinia_pestis_B42003004_2003	AGGCGAGTCCCAGCAGGCATTGAAATAAAAAACAGGCCGCGTGTCGTCGAAGGAGGTAGG
	Yersinia_pestis_CA88_4125_1988	AGGCGAGTCCCAGCAGGCATTAAAATAAAAAACAGGCCGCGTGTCGTCGAAGGAGGTAGG
	Yersinia_pestis_CO92_1992	AGGCGAGTCCCAGCAGGCATTAAAATAAAAAACAGGCCGCGTGTCGTCGAAGGAGGTAGG
	Yersinia_pestis_D106004_2006	AGGCGAGTCCCAGCAGGCATTGAAATAAAAAACAGGCCGCGTGTCGTCGAAGGAGGTAGG
	Yersinia_pestis_D182038_1982	AGGCGAGTCCCAGCAGGCATTGAAATAAAAAACAGGCCGCGTGTCGTCGAAGGAGGTAGG
	Yersinia_pestis_E1979001_1979	AGGCGAGTCCCAGCAGGCATTGAAATAAAAAACAGGCCGCGTGTCGTCGAAGGAGGTAGG
	Yersinia_pestis_F1991016_1991	AGGCGAGTCCCAGCAGGCATTAAAATTAAAAACAGGCCGCGTGTCGTCGAAGGAGGTAGG
	Yersinia_pestis_FV1_2001	AGGCGAGTCCCAGCAGGCATTAAAATAAAAAACAGGCCGTGTGTCGTCGAAGGAGGTAGG
	Yersinia_pestis_Harbin35_1940	AGGCGAGTCCCAGTAGGCATTGAAATAAAAAACAGGCCGCGTGTCGTCGAAGGAGGTAGG
	Yersinia_pestis_IP275_1995	AGGCGAGTCCCAGCAGGCATTAAAATAAAAAACAGGCCGCGTGTCGTCGAAGGAGGTAGG
	Yersinia_pestis_India195_NNNN	AGGCGAGTCCCAGCAGGCATTAAAATAAAAAACAGGCCGCGTGTCGTCGAAGGAGGTAGG
	Yersinia_pestis_Java_D88_NNNN	AGGCGAGTCCCAACAGGCATTAAAATAAAAAACAGGCCGCGTGTCGTCGAAGGAGGTAGG
	Yersinia_pestis_K1973002_1973	AGGCGAGTCCCAGCAGGCATTGAAATAAAAAACAGGCCGCGTGTCGTCGAAGGAGGTAGG
	Yersinia_pestis_KIM_10_1968	AGGCGAGTCCCAGCAGGCATTGAAATAAAAAACAGGCCGCGTGTCGTCGAAGGAGGTAGG
	Yersinia_pestis_KIM_D27_1_1968	AGGCGAGTCCCAGCAGGCATTGAAATAAAAAACAGGCCGCGTGTCGTCGAAGGAGGTAGG
	Yersinia_pestis_KIM_D27_2_1968	AGGCGAGTCCCAGCAGGCATTGAAATAAAAAACAGGCCGCGTGTCGTCGAAGGAGGTAGG
	Yersinia_pestis_KUMA_D11_NNNN	AGGCGAGTCCCAGCAGGCATTGAAATAAAAAACAGGCCGCGTGTCGTCGAAGGAGGTAGG
	Yersinia_pestis_Kimberly_D17_NNNN	AGGCGAGTCCCAGCAGGCATTAAAATAAAAAACAGGCCGCGTGTCGTCGAAGGAGGTAGG
	Yersinia_pestis_MG05_1020_2005	AGGCGAGTCCCAGCAGGCATTAAAATAAAAAACAGGCCGCGTGTCGTCGAAGGAGGTAGG
	Yersinia_pestis_Microtus_91001_1970	AGGCGAGTCCCAGCAGGCATTGAAATAAAAAACAGGCCGCGTGTCGTCGAAGGAGGTAGG
	Yersinia_pestis_Nepal516_1967	AGGCGAGTCCCAGCAGGCATTGAAATAAAAAACAGGCCGCGTGTCGTCGAAGGAGGTAGG
	Yersinia_pestis_PEXU2_1966	AGGCGAGTCCCAGCAGGCATTAAAATAAAAAACAGGCCGCGTGTCGTCGAAGGAGGTAGG
	Yersinia_pestis_Pestoides_A_1960	AGGCGAGTCCCAGCAGGCATTGAAATAAAAAACAGGCCGCGTGTCGTCGAAGGAGGTAGG
	Yersinia_pestis_Pestoides_F_NNNN	AGGCCAGTACCAGCAGGCATTGAAATAAAAAACAGGCCGCGTGTCGTCGACGGAGGTAGG
	Yersinia_pestis_TS_D5_NNNN	AGGCGAGTCCCAGCAGGCATTAAAATAAAAAACAGGCCGCGTGTCGTCGAAGGAGGTAGG
	Yersinia_pestis_UG05_045_2005	AGGCGAGTCCCAGCAGGCATTGAAATAAAAAACAAGCCGCGTGTCGTCGAAGGAGGTAGG
	Yersinia_pestis_V_6486_NNNN	AGGCGAGTCCCAGCAGGCATTAAAATAAAAAACAGGCCGCGTGTCGTCGAAGGAGGTAGG
	Yersinia_pestis_Z176003_1976	AGGCGAGTCCCAGCAGGCATTGAAATAAAAAACAGGCCGCGTGTCGTCGAAGGAGGTAGG
	Yersinia_pseudotuberculosis_IP31758_1966	GAATGGGGCAAGGCTTATGCAGCGGCAGGGGGAGGATTACACACTACTAGAAAGAATGAA
	Yersinia_pestis_1866_NNNN	GCTCTCTCTCGCTACTGCTGCAAAGACGCTAGGAGGCGAACTCGAGGCAGTTTGAAGCAG
	Yersinia_pestis_1901b_1983	GCTCTCTCTCGCTACTGCTGCAAAGACGCTAGGAGGCGAACTCGAGGCAGTTTGAAGCAG
	Yersinia_pestis_2055_1998	GCTCTCTCTCGCTACTGCTGCAAAGACGCTAGGAGGCGAACTCGAGGCAGTTTGAAGCAG
	Yersinia_pestis_2106_2001	GCTCTCTCTCGCTACTGCTGCAAAGACGCTAGGAGGCGAACTCGAGGCAGTTTGAAGCAG
	Yersinia_pestis_2772_1984	GCTCTCTCTCGCTACTGCTGCAAAGACGCTAGGAGGCGAACTCGAGGCAGTTTGAAGCAG
	Yersinia_pestis_2965_1995	GCTCTCTCTCGCTACTGCTGCAAAGACGCTAGGAGGCGAACTCGAGGCAGTTTGAAGCAG
	Yersinia_pestis_3357_1999	GCTCTCTCTCGCTACTGCTGCAAAGACGCTAGGAGGCGAACTCGAGGCAGTTTGAAGCAG
	Yersinia_pestis_4139_1995	GCTCTCTCTCGCTACTGCTGCAAAGACGCTAGGAGGCGAACTCGAGGCAGTTTGAAGCAG
	Yersinia_pestis_4412_1991	GCTCTCTCTCGCTACTGCTGCAAAGACGCTAGGAGGCGAACTCGAGGCAGTTTGAAGCAG
	Yersinia_pestis_4954_1987	GCTCTCTCTCGCTACTGCTGCAAAGACGCTAGGAGGCGAACTCGAGGCAGTTTGAAGCAG
	Yersinia_pestis_8607116_NNNN	GCTCTCTCTCGCTACTGCTGCAAAGACGCTAGGAGGCGAACTCGAGGCAGTTTGAAGCAG
	Yersinia_pestis_A1122_1939	GCTCTCTCTCGCTACTGCTGCAAAGACGCTAGGAGGCGAACTCGAGGCAGTTTGAAGCAG
	Yersinia_pestis_AS_200900596_2009	GCTCTCTCTCGCTACTGCTGCAAAGACGCTAGGAGGCGAACTCGAGGCAGTTTGAAGCAG
	Yersinia_pestis_AS_200901509_2009	GCTCTCTCTCGCTACTGCTGCAAAGACGCTAGGAGGCGAACTCGAGGCAGTTTGAAGCAG
	Yersinia_pestis_AS_2509_2004	GCTCTCTCTCGCTACTGCTGCAAAGACGCTAGGAGGCGAACTCGAGGCAGTTTGAAGCAG
	Yersinia_pestis_Angola_NNNN	GCTCTTTCTCGCCACTGCTGCAAAGACGCTAGGAGGCGAACTTGAGGCAGTTTGAAGCAG
	Yersinia_pestis_Antiqua_1965	GCTCTCTCTCGCTACTGCTGCAAAGACGCTAGGAGGCGAACTCGAGGCAGTTTGAAGCAG
	Yersinia_pestis_B42003004_2003	GCTCTCTCTCGCTACTGCTGCAAAGACGCTAGGAGGCGAACTCGAGGCAGTTTGAAGCAG
	Yersinia_pestis_CA88_4125_1988	GCTCTCTCTCGCTACTGCTGCAAAGACGCTAGGAGGCGAACTCGAGGCAGTTTGAAGCAG
	Yersinia_pestis_CO92_1992	GCTCTCTCTCGCTACTGCTGCAAAGACGCTAGGAGGCGAACTCGAGGCAGTTTGAAGCAG
	Yersinia_pestis_D106004_2006	GCTCTCTCTCGCTACTGCTGCAAAGACGTTAGGAGGCGAACTCGAGGCAGTTTGAAGCAG
	Yersinia_pestis_D182038_1982	GCTCTCTCTCGCTACTGCTGCAAAGACGCTAGGAGGCGAACTCGAGGCAGTTTGAAGCAG
	Yersinia_pestis_E1979001_1979	GCTCTCTCTCGCTACTGCTGCAAAGACGCTAGGAGGCGAACTCGAGGCAGTTTGAAGCAG
	Yersinia_pestis_F1991016_1991	GCTCTCTCTCGCTACTGCTGCAAAGACGCTAGAAGGCGAACTCGAGGCAGTTTGAAGCAG
	Yersinia_pestis_FV1_2001	GCTCTCTCTCGCTACTGCTGCAAAGACGCTAGGAGGCGAACTCGAGGCAGTTTGAAGCAG
	Yersinia_pestis_Harbin35_1940	GCTCTCTCTCGCTATTGCTGCAAAGACGCTAGGAGGCAAACTCGAGGCAGTTTGAAGCAG
	Yersinia_pestis_IP275_1995	GCTCTCTCTCGCTACTGCTGCAAAGACGCTAGGAGGCGAACTCGAGGCAGTTTGAAGCAG
	Yersinia_pestis_India195_NNNN	GCTCTCTCTCGCTACTGCTGCAAAGACGCTAGGATGCGAACTCGAGGCAGTTTGAAGCAG
	Yersinia_pestis_Java_D88_NNNN	GCTCTCTCTCGCTACTGCTGCAAAGACGCTAGGAGGCGAACTCGAGGCAGTTTGAAGCAG
	Yersinia_pestis_K1973002_1973	GCTCTCTCTCGCTACTGCTGCAAAGACGCTAGGAGGCGAACTCGAGGCAGTTTGAAGCAG
	Yersinia_pestis_KIM_10_1968	GCTCTCTCTCGCTACTGCTGCAAAGACGCTAGGAGGCGAACTCGAGGCAGTTTGAAGCAG
	Yersinia_pestis_KIM_D27_1_1968	GCTCTCTCTCGCTACTGCTGCAAAGACGCTAGGAGGCGAACTCGAGGCAGTTTGAAGCAG
	Yersinia_pestis_KIM_D27_2_1968	GCTCTCTCTCGCTACTGCTGCAAAGACGCTAGGAGGCGAACTCGAGGCAGTTTGAAGCAG
	Yersinia_pestis_KUMA_D11_NNNN	GCTCTCTCTCGCTACTGCTGCAAAGACGCTAGGAGGCGAACTCGAGGCAGTTTGAAGCAG
	Yersinia_pestis_Kimberly_D17_NNNN	GCTCTCTCTCGCTACTGCTGCAAAGACGCTAGGAGGCGAACTCGAGGCAGTTTGAAGCAG
	Yersinia_pestis_MG05_1020_2005	GCTCTCTCTCGCTACTGCTGCAAAGACGCTAGGAGGCGAACTCGAGGCAGTTTGAAGCAG
	Yersinia_pestis_Microtus_91001_1970	GCTCTCTCTCGCTACTGCTGCAAAGACGCTAGGAGGCGAACTCGCGGCAGTTTGAAGCAG
	Yersinia_pestis_Nepal516_1967	GCTCTCTCTCGCTACTGCTGCAAAGACGCTAGGAGGCGAACTCGAGGCAGTTTGAAGCAG
	Yersinia_pestis_PEXU2_1966	GCTCTCTCTCGCTACTGCTGCAAAGACGCTAGGAGGCGAACTCGAGGCAGTTTGAAGCAG
	Yersinia_pestis_Pestoides_A_1960	GCTCTCTCTCGCTACTGCTGCAAAGACGCTAGGAGGCGAACTCGAGACAGTTTGAAGCAG
	Yersinia_pestis_Pestoides_F_NNNN	GCTCTCTCTCGCTACTGCTGCAAAGACGCTAGGTGGCGAACTCGAGGCAGTTTGAGGCAA
	Yersinia_pestis_TS_D5_NNNN	GCTCTCTCTCGCTACTGCTGCAAAGACGCTAGGAGGCGAACTCGAGGCAGTTTGAAGCAG
	Yersinia_pestis_UG05_045_2005	GCTCTCTCTCGCTACTGCTGCAAAGACGCTAGGAGGCGAACTCGAGGCAGTTTGAAGCAG
	Yersinia_pestis_V_6486_NNNN	GCTCTCTCTCGCTACTGCTGCAAAGACGCTAGGAGGCGAACTCGAGGCAGTTTGAAGCAG
	Yersinia_pestis_Z176003_1976	GCTCTCTCTCGCTACTGCTGCAAAGACGCTAGGAGGCGAACTCGAGGCAGTTTGAAGCAG
	Yersinia_pseudotuberculosis_IP31758_1966	ATCTCCGTCATTTTCCTTCTTGGTTGTACCCAGAGATGGGGCCAAAGTGAACATGGAAGG
	Yersinia_pestis_1866_NNNN	CTGGATACAGCAACTAATCGACTTCACCCCGTTTTCTTTAATGTACCAACTACAAAGATC
	Yersinia_pestis_1901b_1983	CTGGATACAGCAACTAATCGACTTCACCCCGTTTTCTTTAATGTACCAACTACAAAGATC
	Yersinia_pestis_2055_1998	CTGGATACAGCAACTAATCGACTTCACCCCGTTTTCTTTAATGTACCAACTACAAAGATC
	Yersinia_pestis_2106_2001	CTGGATACAGCAACTAATCGACTTCACCCCGTTTTCTTTAATGTACCAACTACAAAGATC
	Yersinia_pestis_2772_1984	CTGGATACAGCAACTAATCGACTTCACCCCGTTTTCTTTAATGTACCAACTACAAAGATC
	Yersinia_pestis_2965_1995	CTGGATACAGCAACTAATCGACTTCACCCCGTTTTCTTTAATGTACCAACTACAAAGATC
	Yersinia_pestis_3357_1999	CTGGATACAGCAACTAATCGACTTCACCCCGTTTTCTTTAATGTACCAACTACAAAGATC
	Yersinia_pestis_4139_1995	CTGGATACAGCAACTAATCGACTTCACCCCGTTTTCTTTAATGTACCAACTACAAAGATC
	Yersinia_pestis_4412_1991	CTGGATACAGCAACTAATCGACTTCACCCCGTTTTCTTTAATGTACCAACTACAAAGATC
	Yersinia_pestis_4954_1987	CTGGATACAGCAACTAATCGACTTCACCCCGTTTTCTTTAATGTACCAACTACAAAGATC
	Yersinia_pestis_8607116_NNNN	CTGGATACAGCAACTAATCGACTTCACCCCGTTTTCTTTAATGTACCAACTACAAAGATC
	Yersinia_pestis_A1122_1939	CTGGATACAGCAACTAATCGACTTCACCCCGTTTTCTTTAATGTACCAACTACAAAGATC
[truncated: 8,914 more rows]
