# Supplementary material for: Concordance and discordance of sequence survey methods for molecular epidemiology
Source: PeerJ. 2015 Feb 17;3:e761. doi: 10.7717/peerj.761 (PMC4338773; doi:10.7717/peerj.761)
Supplement: File S2 [file peerj-03-761-s005.zip › Supplemental File 2 2/mb_trees_noroot/bp_mlst_noroot.tre]

#NEXUS
begin taxa;
	dimensions ntax=30;
	taxlabels
	Burkholderia_pseudomallei_104_1990
	Burkholderia_pseudomallei_31_1992
	Burkholderia_pseudomallei_35_1963
	Burkholderia_pseudomallei_91_1984
	K96243_1996
	Burkholderia_pseudomallei_9_1988
	1710b_1999
	1710a_1996
	Burkholderia_pseudomallei_33_1976
	Burkholderia_pseudomallei_68_1992
	Burkholderia_pseudomallei_18_1990
	Burkholderia_pseudomallei_4075_1999
	Burkholderia_pseudomallei_6_1960
	Burkholderia_pseudomallei_D77_1994
	Burkholderia_pseudomallei_5_1949
	Burkholderia_pseudomallei_D51_1992
	MSHR346_1996
	Burkholderia_pseudomallei_D35_2003
	Burkholderia_pseudomallei_208_1990
	Burkholderia_pseudomallei_D150_2006
	Burkholderia_pseudomallei_8_8_117_2008
	Burkholderia_pseudomallei_D60_1992
	668_1995
	1026b_1993
	Bp22_1989
	1106a_1993
	BPC006_2008
	1106b_1996
	Burkholderia_pseudomallei_24_1976
	Burkholderia_pseudomallei_25_1977
;
end;

begin trees;
	tree UNTITLED = [&U] (Burkholderia_pseudomallei_104_1990:5.836406031E-4,Burkholderia_pseudomallei_31_1992:0.001116972808,Burkholderia_pseudomallei_35_1963:7.335581722E-4,Burkholderia_pseudomallei_91_1984:9.623469452E-4,K96243_1996:2.984581436E-4,(Burkholderia_pseudomallei_9_1988:0.001150286703,(1710b_1999:2.963301102E-4,1710a_1996:3.068324016E-4)[&label=1.0]:0.00133585505)[&label=0.95]:9.864633047E-4,(Burkholderia_pseudomallei_33_1976:7.68708825E-4,(Burkholderia_pseudomallei_68_1992:8.966816104E-4,(Burkholderia_pseudomallei_18_1990:2.980309797E-4,Burkholderia_pseudomallei_4075_1999:3.010351709E-4,Burkholderia_pseudomallei_6_1960:3.033644276E-4)[&label=1.0]:9.26018441E-4)[&label=0.98]:0.00108382206)[&label=0.92]:0.001068909912,(Burkholderia_pseudomallei_D77_1994:6.753355577E-4,(Burkholderia_pseudomallei_5_1949:0.001045914761,Burkholderia_pseudomallei_D51_1992:0.001382794874)[&label=0.93]:7.611558856E-4,(MSHR346_1996:9.083611374E-4,(Burkholderia_pseudomallei_D35_2003:3.088596664E-4,(Burkholderia_pseudomallei_208_1990:0.001205013568,Burkholderia_pseudomallei_D150_2006:0.001582460015)[&label=0.55]:6.264664262E-4)[&label=0.62]:7.158404003E-4)[&label=0.62]:6.513803288E-4,(Burkholderia_pseudomallei_8_8_117_2008:0.001180510204,(Burkholderia_pseudomallei_D60_1992:9.208520765E-4,668_1995:9.032286985E-4,(1026b_1993:0.001185659849,(Bp22_1989:5.964082467E-4,(1106a_1993:2.981396303E-4,BPC006_2008:3.101656924E-4,1106b_1996:2.907598687E-4)[&label=0.95]:6.168809199E-4)[&label=1.0]:0.001271412481)[&label=1.0]:0.001245710261)[&label=0.74]:6.481694865E-4)[&label=0.52]:6.180991516E-4)[&label=0.78]:7.325419716E-4,(Burkholderia_pseudomallei_24_1976:5.84470392E-4,Burkholderia_pseudomallei_25_1977:6.542004848E-4)[&label=0.75]:6.118392722E-4);
end;

begin figtree;
	set appearance.backgroundColorAttribute="Default";
	set appearance.backgroundColour=#-1;
	set appearance.branchColorAttribute="User selection";
	set appearance.branchLineWidth=3.0;
	set appearance.branchMinLineWidth=0.0;
	set appearance.branchWidthAttribute="Fixed";
	set appearance.foregroundColour=#-16777216;
	set appearance.selectionColour=#-2144520576;
	set branchLabels.colorAttribute="User selection";
	set branchLabels.displayAttribute="Branch times";
	set branchLabels.fontName="sansserif";
	set branchLabels.fontSize=8;
	set branchLabels.fontStyle=0;
	set branchLabels.isShown=false;
	set branchLabels.significantDigits=4;
	set layout.expansion=0;
	set layout.layoutType="RECTILINEAR";
	set layout.zoom=0;
	set legend.attribute=null;
	set legend.fontSize=10.0;
	set legend.isShown=false;
	set legend.significantDigits=4;
	set nodeBars.barWidth=4.0;
	set nodeBars.displayAttribute=null;
	set nodeBars.isShown=false;
	set nodeLabels.colorAttribute="User selection";
	set nodeLabels.displayAttribute="label";
	set nodeLabels.fontName="sansserif";
	set nodeLabels.fontSize=13;
	set nodeLabels.fontStyle=0;
	set nodeLabels.isShown=true;
	set nodeLabels.significantDigits=2;
	set nodeShape.colourAttribute=null;
	set nodeShape.isShown=false;
	set nodeShape.minSize=10.0;
	set nodeShape.scaleType=Width;
	set nodeShape.shapeType=Circle;
	set nodeShape.size=4.0;
	set nodeShape.sizeAttribute=null;
	set polarLayout.alignTipLabels=false;
	set polarLayout.angularRange=0;
	set polarLayout.rootAngle=0;
	set polarLayout.rootLength=100;
	set polarLayout.showRoot=true;
	set radialLayout.spread=0.0;
	set rectilinearLayout.alignTipLabels=false;
	set rectilinearLayout.curvature=0;
	set rectilinearLayout.rootLength=100;
	set scale.offsetAge=0.0;
	set scale.rootAge=1.0;
	set scale.scaleFactor=1.0;
	set scale.scaleRoot=false;
	set scaleAxis.automaticScale=true;
	set scaleAxis.fontSize=8.0;
	set scaleAxis.isShown=false;
	set scaleAxis.lineWidth=1.0;
	set scaleAxis.majorTicks=1.0;
	set scaleAxis.origin=0.0;
	set scaleAxis.reverseAxis=false;
	set scaleAxis.showGrid=true;
	set scaleBar.automaticScale=true;
	set scaleBar.fontSize=10.0;
	set scaleBar.isShown=true;
	set scaleBar.lineWidth=1.0;
	set scaleBar.scaleRange=0.0;
	set tipLabels.colorAttribute="User selection";
	set tipLabels.displayAttribute="Names";
	set tipLabels.fontName="sansserif";
	set tipLabels.fontSize=17;
	set tipLabels.fontStyle=0;
	set tipLabels.isShown=true;
	set tipLabels.significantDigits=4;
	set trees.order=false;
	set trees.orderType="increasing";
	set trees.rooting=false;
	set trees.rootingType="User Selection";
	set trees.transform=false;
	set trees.transformType="cladogram";
end;
