# Supplementary material for: Concordance and discordance of sequence survey methods for molecular epidemiology
Source: PeerJ. 2015 Feb 17;3:e761. doi: 10.7717/peerj.761 (PMC4338773; doi:10.7717/peerj.761)
Supplement: File S2 [file peerj-03-761-s005.zip › Supplemental File 2 2/mb_trees_noroot/bpchri_gr_noroot.tre]

#NEXUS
begin taxa;
	dimensions ntax=30;
	taxlabels
	1026b_1993
	Burkholderia_pseudomallei_8_8_117_2008
	Burkholderia_pseudomallei_D60_1992
	Burkholderia_pseudomallei_D77_1994
	MSHR346_1996
	Burkholderia_pseudomallei_D150_2006
	Burkholderia_pseudomallei_D35_2003
	Burkholderia_pseudomallei_208_1990
	668_1995
	Burkholderia_pseudomallei_5_1949
	Burkholderia_pseudomallei_D51_1992
	Burkholderia_pseudomallei_24_1976
	Burkholderia_pseudomallei_31_1992
	Burkholderia_pseudomallei_25_1977
	Burkholderia_pseudomallei_35_1963
	Burkholderia_pseudomallei_104_1990
	K96243_1996
	Burkholderia_pseudomallei_91_1984
	Burkholderia_pseudomallei_9_1988
	1710a_1996
	1710b_1999
	Burkholderia_pseudomallei_6_1960
	Burkholderia_pseudomallei_68_1992
	Burkholderia_pseudomallei_33_1976
	Burkholderia_pseudomallei_18_1990
	Burkholderia_pseudomallei_4075_1999
	BPC006_2008
	Bp22_1989
	1106a_1993
	1106b_1996
;
end;

begin trees;
	tree UNTITLED = [&U] (1026b_1993:0.001126617071,Burkholderia_pseudomallei_8_8_117_2008:0.00135911385,((((Burkholderia_pseudomallei_D60_1992:0.001480860279,(Burkholderia_pseudomallei_D77_1994:0.001304980668,MSHR346_1996:0.001483838985)[&label=1.0]:3.256169649E-4)[&label=1.0]:1.814226454E-4,((Burkholderia_pseudomallei_D150_2006:0.001515073704,Burkholderia_pseudomallei_D35_2003:0.001498920675)[&label=1.0]:3.204548174E-4,(Burkholderia_pseudomallei_208_1990:0.001312624185,(668_1995:0.00161510976,(Burkholderia_pseudomallei_5_1949:0.00135171169,Burkholderia_pseudomallei_D51_1992:0.001212493484)[&label=1.0]:5.829637354E-4)[&label=1.0]:9.586973608E-4)[&label=1.0]:2.376135932E-4)[&label=0.83]:1.099100507E-4)[&label=1.0]:2.465827501E-4,(Burkholderia_pseudomallei_24_1976:9.643920149E-4,(Burkholderia_pseudomallei_31_1992:9.488368977E-4,(Burkholderia_pseudomallei_25_1977:8.818745267E-4,Burkholderia_pseudomallei_35_1963:8.217320116E-4)[&label=1.0]:2.966812991E-4)[&label=0.98]:2.786092717E-4)[&label=1.0]:6.606173853E-4)[&label=1.0]:2.393092124E-4,((((Burkholderia_pseudomallei_104_1990:5.178603125E-4,K96243_1996:3.846657578E-4)[&label=1.0]:3.045719348E-4,(Burkholderia_pseudomallei_91_1984:4.173714199E-6,Burkholderia_pseudomallei_9_1988:4.135979408E-6)[&label=1.0]:3.812222306E-4)[&label=1.0]:7.766020961E-4,(1710a_1996:4.130293619E-6,1710b_1999:4.118365442E-6)[&label=1.0]:0.001119144552)[&label=1.0]:2.841572571E-4,(((Burkholderia_pseudomallei_6_1960:4.209369517E-6,Burkholderia_pseudomallei_68_1992:4.136605422E-6)[&label=1.0]:8.512772525E-4,(Burkholderia_pseudomallei_33_1976:6.645335406E-4,(Burkholderia_pseudomallei_18_1990:1.489290729E-5,Burkholderia_pseudomallei_4075_1999:5.281601605E-5)[&label=1.0]:5.173123602E-4)[&label=1.0]:3.948595073E-4)[&label=1.0]:4.02813865E-4,(BPC006_2008:2.585141743E-4,(Bp22_1989:4.669508648E-4,(1106a_1993:4.156895461E-6,1106b_1996:1.511488476E-5)[&label=1.0]:1.808229472E-4)[&label=1.0]:2.003130746E-4)[&label=1.0]:8.505037165E-4)[&label=1.0]:2.623070124E-4)[&label=1.0]:1.957756998E-4)[&label=1.0]:3.367854754E-4);
end;

begin figtree;
	set appearance.backgroundColorAttribute="Default";
	set appearance.backgroundColour=#-1;
	set appearance.branchColorAttribute="User selection";
	set appearance.branchLineWidth=3.0;
	set appearance.branchMinLineWidth=0.0;
	set appearance.branchWidthAttribute="Fixed";
	set appearance.foregroundColour=#-16777216;
	set appearance.selectionColour=#-2144520576;
	set branchLabels.colorAttribute="User selection";
	set branchLabels.displayAttribute="Branch times";
	set branchLabels.fontName="sansserif";
	set branchLabels.fontSize=8;
	set branchLabels.fontStyle=0;
	set branchLabels.isShown=false;
	set branchLabels.significantDigits=4;
	set layout.expansion=0;
	set layout.layoutType="RECTILINEAR";
	set layout.zoom=0;
	set legend.attribute=null;
	set legend.fontSize=10.0;
	set legend.isShown=false;
	set legend.significantDigits=4;
	set nodeBars.barWidth=4.0;
	set nodeBars.displayAttribute=null;
	set nodeBars.isShown=false;
	set nodeLabels.colorAttribute="User selection";
	set nodeLabels.displayAttribute="label";
	set nodeLabels.fontName="sansserif";
	set nodeLabels.fontSize=13;
	set nodeLabels.fontStyle=0;
	set nodeLabels.isShown=true;
	set nodeLabels.significantDigits=4;
	set nodeShape.colourAttribute=null;
	set nodeShape.isShown=false;
	set nodeShape.minSize=10.0;
	set nodeShape.scaleType=Width;
	set nodeShape.shapeType=Circle;
	set nodeShape.size=4.0;
	set nodeShape.sizeAttribute=null;
	set polarLayout.alignTipLabels=false;
	set polarLayout.angularRange=0;
	set polarLayout.rootAngle=0;
	set polarLayout.rootLength=100;
	set polarLayout.showRoot=true;
	set radialLayout.spread=0.0;
	set rectilinearLayout.alignTipLabels=false;
	set rectilinearLayout.curvature=0;
	set rectilinearLayout.rootLength=100;
	set scale.offsetAge=0.0;
	set scale.rootAge=1.0;
	set scale.scaleFactor=1.0;
	set scale.scaleRoot=false;
	set scaleAxis.automaticScale=true;
	set scaleAxis.fontSize=8.0;
	set scaleAxis.isShown=false;
	set scaleAxis.lineWidth=1.0;
	set scaleAxis.majorTicks=1.0;
	set scaleAxis.origin=0.0;
	set scaleAxis.reverseAxis=false;
	set scaleAxis.showGrid=true;
	set scaleBar.automaticScale=true;
	set scaleBar.fontSize=10.0;
	set scaleBar.isShown=true;
	set scaleBar.lineWidth=1.0;
	set scaleBar.scaleRange=0.0;
	set tipLabels.colorAttribute="User selection";
	set tipLabels.displayAttribute="Names";
	set tipLabels.fontName="sansserif";
	set tipLabels.fontSize=17;
	set tipLabels.fontStyle=0;
	set tipLabels.isShown=true;
	set tipLabels.significantDigits=4;
	set trees.order=false;
	set trees.orderType="increasing";
	set trees.rooting=false;
	set trees.rootingType="User Selection";
	set trees.transform=false;
	set trees.transformType="cladogram";
end;
