# Supplementary material for: Concordance and discordance of sequence survey methods for molecular epidemiology
Source: PeerJ. 2015 Feb 17;3:e761. doi: 10.7717/peerj.761 (PMC4338773; doi:10.7717/peerj.761)
Supplement: File S2 [file peerj-03-761-s005.zip › Supplemental File 2 2/mb_trees_noroot/bpchri_snp_noroot.tre]

#NEXUS
begin taxa;
	dimensions ntax=30;
	taxlabels
	Burkholderia_pseudomallei_104_1990
	1026b_1993
	Burkholderia_pseudomallei_8_8_117_2008
	Burkholderia_pseudomallei_D60_1992
	MSHR346_1996
	Burkholderia_pseudomallei_D150_2006
	Burkholderia_pseudomallei_D77_1994
	Burkholderia_pseudomallei_208_1990
	Burkholderia_pseudomallei_D35_2003
	668_1995
	Burkholderia_pseudomallei_5_1949
	Burkholderia_pseudomallei_D51_1992
	Burkholderia_pseudomallei_24_1976
	Burkholderia_pseudomallei_35_1963
	Burkholderia_pseudomallei_25_1977
	Burkholderia_pseudomallei_31_1992
	1710b_1999
	1710a_1996
	Burkholderia_pseudomallei_9_1988
	Burkholderia_pseudomallei_68_1992
	Burkholderia_pseudomallei_33_1976
	Burkholderia_pseudomallei_18_1990
	Burkholderia_pseudomallei_4075_1999
	Burkholderia_pseudomallei_6_1960
	Bp22_1989
	BPC006_2008
	1106a_1993
	1106b_1996
	Burkholderia_pseudomallei_91_1984
	K96243_1996
;
end;

begin trees;
	tree UNTITLED = [&U] (Burkholderia_pseudomallei_104_1990:0.007855463086,(1026b_1993:0.01869432175,((Burkholderia_pseudomallei_8_8_117_2008:0.02461800236,(((Burkholderia_pseudomallei_D60_1992:0.02518011676,MSHR346_1996:0.02570795817)[&label=1.0]:0.005041779003,((Burkholderia_pseudomallei_D150_2006:0.03092464754,Burkholderia_pseudomallei_D77_1994:0.02553692706)[&label=1.0]:0.004487434587,(Burkholderia_pseudomallei_208_1990:0.02761416913,(Burkholderia_pseudomallei_D35_2003:0.02821101717,(668_1995:0.02449964538,(Burkholderia_pseudomallei_5_1949:0.02402325151,Burkholderia_pseudomallei_D51_1992:0.02338020502)[&label=1.0]:0.009952144342)[&label=1.0]:0.01433756144)[&label=0.99]:0.003984053174)[&label=1.0]:0.002484455481)[&label=1.0]:0.002323171341)[&label=1.0]:0.004799701039,(Burkholderia_pseudomallei_24_1976:0.01586209076,(Burkholderia_pseudomallei_35_1963:0.01553005121,(Burkholderia_pseudomallei_25_1977:0.01574613669,Burkholderia_pseudomallei_31_1992:0.01712127324)[&label=1.0]:0.004916207372)[&label=1.0]:0.005145575565)[&label=1.0]:0.01123643781)[&label=1.0]:0.004114881147)[&label=1.0]:0.005729756297,(((1710b_1999:6.51890623E-5,1710a_1996:9.700850444E-5)[&label=1.0]:0.01631169093,(Burkholderia_pseudomallei_9_1988:0.01562720046,(Burkholderia_pseudomallei_68_1992:0.01051184856,(Burkholderia_pseudomallei_33_1976:0.01377334187,(Burkholderia_pseudomallei_18_1990:2.609490075E-4,(Burkholderia_pseudomallei_4075_1999:1.300768162E-4,Burkholderia_pseudomallei_6_1960:1.302117017E-4)[&label=1.0]:9.647881E-5)[&label=1.0]:0.008915413854)[&label=1.0]:0.004513015045)[&label=1.0]:0.003488606838)[&label=1.0]:0.006184348571)[&label=1.0]:0.00479732001,(Bp22_1989:0.008118782371,(BPC006_2008:0.004103084636,(1106a_1993:3.280612261E-5,1106b_1996:9.700709175E-5)[&label=1.0]:0.00379364565)[&label=1.0]:0.005575122259)[&label=1.0]:0.01419821664)[&label=1.0]:0.003201381966)[&label=1.0]:0.004183976041)[&label=1.0]:0.01205018703,(Burkholderia_pseudomallei_91_1984:0.006379696353,K96243_1996:0.003680214436)[&label=1.0]:0.006976387104);
end;

begin figtree;
	set appearance.backgroundColorAttribute="Default";
	set appearance.backgroundColour=#-1;
	set appearance.branchColorAttribute="User selection";
	set appearance.branchLineWidth=3.0;
	set appearance.branchMinLineWidth=0.0;
	set appearance.branchWidthAttribute="Fixed";
	set appearance.foregroundColour=#-16777216;
	set appearance.selectionColour=#-2144520576;
	set branchLabels.colorAttribute="User selection";
	set branchLabels.displayAttribute="Branch times";
	set branchLabels.fontName="sansserif";
	set branchLabels.fontSize=8;
	set branchLabels.fontStyle=0;
	set branchLabels.isShown=false;
	set branchLabels.significantDigits=4;
	set layout.expansion=0;
	set layout.layoutType="RECTILINEAR";
	set layout.zoom=0;
	set legend.attribute=null;
	set legend.fontSize=10.0;
	set legend.isShown=false;
	set legend.significantDigits=4;
	set nodeBars.barWidth=4.0;
	set nodeBars.displayAttribute=null;
	set nodeBars.isShown=false;
	set nodeLabels.colorAttribute="User selection";
	set nodeLabels.displayAttribute="label";
	set nodeLabels.fontName="sansserif";
	set nodeLabels.fontSize=13;
	set nodeLabels.fontStyle=0;
	set nodeLabels.isShown=true;
	set nodeLabels.significantDigits=4;
	set nodeShape.colourAttribute=null;
	set nodeShape.isShown=false;
	set nodeShape.minSize=10.0;
	set nodeShape.scaleType=Width;
	set nodeShape.shapeType=Circle;
	set nodeShape.size=4.0;
	set nodeShape.sizeAttribute=null;
	set polarLayout.alignTipLabels=false;
	set polarLayout.angularRange=0;
	set polarLayout.rootAngle=0;
	set polarLayout.rootLength=100;
	set polarLayout.showRoot=true;
	set radialLayout.spread=0.0;
	set rectilinearLayout.alignTipLabels=false;
	set rectilinearLayout.curvature=0;
	set rectilinearLayout.rootLength=100;
	set scale.offsetAge=0.0;
	set scale.rootAge=1.0;
	set scale.scaleFactor=1.0;
	set scale.scaleRoot=false;
	set scaleAxis.automaticScale=true;
	set scaleAxis.fontSize=8.0;
	set scaleAxis.isShown=false;
	set scaleAxis.lineWidth=1.0;
	set scaleAxis.majorTicks=1.0;
	set scaleAxis.origin=0.0;
	set scaleAxis.reverseAxis=false;
	set scaleAxis.showGrid=true;
	set scaleBar.automaticScale=true;
	set scaleBar.fontSize=10.0;
	set scaleBar.isShown=true;
	set scaleBar.lineWidth=1.0;
	set scaleBar.scaleRange=0.0;
	set tipLabels.colorAttribute="User selection";
	set tipLabels.displayAttribute="Names";
	set tipLabels.fontName="sansserif";
	set tipLabels.fontSize=17;
	set tipLabels.fontStyle=0;
	set tipLabels.isShown=true;
	set tipLabels.significantDigits=4;
	set trees.order=false;
	set trees.orderType="increasing";
	set trees.rooting=false;
	set trees.rootingType="User Selection";
	set trees.transform=false;
	set trees.transformType="cladogram";
end;
