# Supplementary material for: Concordance and discordance of sequence survey methods for molecular epidemiology
Source: PeerJ. 2015 Feb 17;3:e761. doi: 10.7717/peerj.761 (PMC4338773; doi:10.7717/peerj.761)
Supplement: File S2 [file peerj-03-761-s005.zip › Supplemental File 2 2/mb_trees_noroot/bpchrii_gr_noroot.tre]

#NEXUS
[R-package APE, Tue Aug 13 17:02:39 2013]

BEGIN TAXA;
	DIMENSIONS NTAX = 30;
	TAXLABELS
		1026b_1993
		Burkholderia_pseudomallei_8_8_117_2008
		Burkholderia_pseudomallei_6_1960
		Burkholderia_pseudomallei_68_1992
		1710a_1996
		1710b_1999
		Burkholderia_pseudomallei_33_1976
		Burkholderia_pseudomallei_18_1990
		Burkholderia_pseudomallei_4075_1999
		Bp22_1989
		BPC006_2008
		1106a_1993
		1106b_1996
		Burkholderia_pseudomallei_D35_2003
		Burkholderia_pseudomallei_5_1949
		668_1995
		Burkholderia_pseudomallei_D51_1992
		Burkholderia_pseudomallei_24_1976
		Burkholderia_pseudomallei_35_1963
		Burkholderia_pseudomallei_25_1977
		Burkholderia_pseudomallei_31_1992
		Burkholderia_pseudomallei_208_1990
		Burkholderia_pseudomallei_D150_2006
		Burkholderia_pseudomallei_D77_1994
		Burkholderia_pseudomallei_D60_1992
		MSHR346_1996
		Burkholderia_pseudomallei_104_1990
		K96243_1996
		Burkholderia_pseudomallei_91_1984
		Burkholderia_pseudomallei_9_1988
	;
END;
BEGIN TREES;
	TRANSLATE
		1	1026b_1993,
		2	Burkholderia_pseudomallei_8_8_117_2008,
		3	Burkholderia_pseudomallei_6_1960,
		4	Burkholderia_pseudomallei_68_1992,
		5	1710a_1996,
		6	1710b_1999,
		7	Burkholderia_pseudomallei_33_1976,
		8	Burkholderia_pseudomallei_18_1990,
		9	Burkholderia_pseudomallei_4075_1999,
		10	Bp22_1989,
		11	BPC006_2008,
		12	1106a_1993,
		13	1106b_1996,
		14	Burkholderia_pseudomallei_D35_2003,
		15	Burkholderia_pseudomallei_5_1949,
		16	668_1995,
		17	Burkholderia_pseudomallei_D51_1992,
		18	Burkholderia_pseudomallei_24_1976,
		19	Burkholderia_pseudomallei_35_1963,
		20	Burkholderia_pseudomallei_25_1977,
		21	Burkholderia_pseudomallei_31_1992,
		22	Burkholderia_pseudomallei_208_1990,
		23	Burkholderia_pseudomallei_D150_2006,
		24	Burkholderia_pseudomallei_D77_1994,
		25	Burkholderia_pseudomallei_D60_1992,
		26	MSHR346_1996,
		27	Burkholderia_pseudomallei_104_1990,
		28	K96243_1996,
		29	Burkholderia_pseudomallei_91_1984,
		30	Burkholderia_pseudomallei_9_1988
	;
	TREE * UNTITLED = [&U] (1:0.001373393077,2:0.001520641733,(((((3:9.820620025e-06,4:1.000872191e-05)1.00:0.0008768344319,(5:3.480078271e-05,6:1.552331529e-05)1.00:0.001201057187)1.00:0.0004634143901,(7:0.001405869142,(8:1.993863982e-05,9:1.033761123e-05)1.00:0.0007076187391)1.00:0.0003394080571)1.00:0.0004743755327,(10:0.0005279932445,(11:0.0003729325754,(12:1.001048727e-05,13:1.004785444e-05)1.00:0.0001887692389)1.00:0.0002557753968)1.00:0.0009895955194)1.00:0.000256361074,(((14:0.001995249763,(15:0.001337336663,(16:0.001934181966,17:0.001564590313)1.00:0.0005113555779)1.00:0.001196952218)0.96:0.0004633150106,(((18:0.001172230104,19:0.000861603686)1.00:0.0003456142189,(20:0.0009281822962,21:0.001031700104)1.00:0.0003851484574)1.00:0.0008560370523,((22:0.001694604579,23:0.00200768699)1.00:0.0003375295292,(24:0.001726137224,(25:0.001779385421,26:0.001913612921)0.97:0.0003484151387)0.97:0.0002593243002)0.96:0.000233100673)0.89:0.0003027509458)1.00:0.0003878126312,(27:0.0004790481114,(28:0.0002713538476,(29:1.010494254e-05,30:1.007197736e-05)1.00:8.365966957e-05)1.00:0.0003739326756)1.00:0.001415717236)0.92:0.0003500674206)0.92:0.0004267956836);
END;
