# Supplementary material for: Concordance and discordance of sequence survey methods for molecular epidemiology
Source: PeerJ. 2015 Feb 17;3:e761. doi: 10.7717/peerj.761 (PMC4338773; doi:10.7717/peerj.761)
Supplement: File S2 [file peerj-03-761-s005.zip › Supplemental File 2 2/mb_trees_noroot/bpchrii_snp_noroot.tre]

#NEXUS
[R-package APE, Tue Aug 13 17:17:10 2013]

BEGIN TAXA;
	DIMENSIONS NTAX = 30;
	TAXLABELS
		Burkholderia_pseudomallei_104_1990
		1026b_1993
		1710b_1999
		1710a_1996
		Burkholderia_pseudomallei_68_1992
		Burkholderia_pseudomallei_9_1988
		Burkholderia_pseudomallei_33_1976
		Burkholderia_pseudomallei_18_1990
		Burkholderia_pseudomallei_4075_1999
		Burkholderia_pseudomallei_6_1960
		Bp22_1989
		BPC006_2008
		1106a_1993
		1106b_1996
		Burkholderia_pseudomallei_8_8_117_2008
		Burkholderia_pseudomallei_208_1990
		Burkholderia_pseudomallei_D77_1994
		Burkholderia_pseudomallei_D35_2003
		668_1995
		Burkholderia_pseudomallei_5_1949
		Burkholderia_pseudomallei_D51_1992
		Burkholderia_pseudomallei_D150_2006
		Burkholderia_pseudomallei_D60_1992
		MSHR346_1996
		Burkholderia_pseudomallei_25_1977
		Burkholderia_pseudomallei_31_1992
		Burkholderia_pseudomallei_24_1976
		Burkholderia_pseudomallei_35_1963
		Burkholderia_pseudomallei_91_1984
		K96243_1996
	;
END;
BEGIN TREES;
	TRANSLATE
		1	Burkholderia_pseudomallei_104_1990,
		2	1026b_1993,
		3	1710b_1999,
		4	1710a_1996,
		5	Burkholderia_pseudomallei_68_1992,
		6	Burkholderia_pseudomallei_9_1988,
		7	Burkholderia_pseudomallei_33_1976,
		8	Burkholderia_pseudomallei_18_1990,
		9	Burkholderia_pseudomallei_4075_1999,
		10	Burkholderia_pseudomallei_6_1960,
		11	Bp22_1989,
		12	BPC006_2008,
		13	1106a_1993,
		14	1106b_1996,
		15	Burkholderia_pseudomallei_8_8_117_2008,
		16	Burkholderia_pseudomallei_208_1990,
		17	Burkholderia_pseudomallei_D77_1994,
		18	Burkholderia_pseudomallei_D35_2003,
		19	668_1995,
		20	Burkholderia_pseudomallei_5_1949,
		21	Burkholderia_pseudomallei_D51_1992,
		22	Burkholderia_pseudomallei_D150_2006,
		23	Burkholderia_pseudomallei_D60_1992,
		24	MSHR346_1996,
		25	Burkholderia_pseudomallei_25_1977,
		26	Burkholderia_pseudomallei_31_1992,
		27	Burkholderia_pseudomallei_24_1976,
		28	Burkholderia_pseudomallei_35_1963,
		29	Burkholderia_pseudomallei_91_1984,
		30	K96243_1996
	;
	TREE * UNTITLED = [&U] (1:0.01091506558,(((2:0.01928118259,((3:5.812025238e-05,4:0.0001169155571)1.00:0.01636217991,((5:0.01472532764,6:0.01815478292)1.00:0.004343196234,(7:0.01493359641,(8:0.0002347358921,(9:0.0001763378174,10:0.000293517588)1.00:0.0002359954145)1.00:0.01003661898)1.00:0.006095338915)1.00:0.00405582421)1.00:0.006001759114)1.00:0.004054977577,(11:0.00756440774,(12:0.005969664738,(13:5.807588332e-05,14:5.796663751e-05)1.00:0.00206232206)1.00:0.006795798781)1.00:0.01325699556)1.00:0.003243666072,(15:0.02260170882,((((16:0.0259851869,17:0.02699102216)1.00:0.003936215706,(18:0.02810749164,(19:0.0222706868,(20:0.02282949944,21:0.02432097641)1.00:0.01035516141)1.00:0.01633237255)1.00:0.006110667325)1.00:0.002889862255,(22:0.03087250271,(23:0.02723171188,24:0.02528687103)1.00:0.005745871105)1.00:0.003257551732)1.00:0.004488196508,((25:0.01626642067,26:0.01611972322)1.00:0.005175590266,(27:0.01910561192,28:0.01554946831)1.00:0.004520933939)1.00:0.01218152142)1.00:0.004207322845)1.00:0.004939615236)1.00:0.0133685043,(29:0.006883909975,30:0.004187819935)1.00:0.008847259302);
END;
