# Supplementary material for: Concordance and discordance of sequence survey methods for molecular epidemiology
Source: PeerJ. 2015 Feb 17;3:e761. doi: 10.7717/peerj.761 (PMC4338773; doi:10.7717/peerj.761)
Supplement: File S2 [file peerj-03-761-s005.zip › Supplemental File 2 2/mb_trees_noroot/br_mlst_noroot.tre]

#NEXUS
[R-package APE, Thu Aug 22 15:57:53 2013]

BEGIN TAXA;
	DIMENSIONS NTAX = 37;
	TAXLABELS
		Brucella_melitensis_16M_NNNN
		Brucella_melitensis_7_565_2000
		Brucella_melitensis_806_20_2006
		Brucella_melitensis_808_76_2008
		Brucella_melitensis_BA4837_2003
		Brucella_suis_1103_2483_1990
		Brucella_melitensis_1253_1994
		Brucella_abortus_1007_2045_1990
		Brucella_abortus_1019_2038_1990
		Brucella_abortus_1146_8_953_1992
		Brucella_abortus_1614_W_4_2000
		Brucella_abortus_1668_00_666_2000
		Brucella_abortus_Y_99_067_1999
		Brucella_abortus_9_941_NNNN
		Brucella_abortus_1004_2032_1990
		Brucella_abortus_1022_2073_1990
		Brucella_melitensis_2308_NNNN
		Brucella_abortus_S19_1923
		Brucella_abortus_A13334_NNNN
		Brucella_neotomae_5K33_1992
		Brucella_microti_CCM_4915_2000
		Brucella_pinnipedialis_B2_94_1994
		Brucella_ovis_1117_1_507_1991
		Brucella_ovis_1698_13551_2114_2001
		Brucella_ovis_ATCC_25840_1960
		Brucella_suis_ATCC_23445_1951
		Brucella_species_70100304_2001
		Brucella_suis_1108_1_138_1990
		Brucella_suis_1330_1950
		Brucella_suis_VBI22_NNNN
		Brucella_canis_1107_1_101_1990
		Brucella_canis_HSK_A52141_NNNN
		Brucella_canis_ATCC_23365_NNNN
		Brucella_melitensis_M5_90_NNNN
		Brucella_melitensis_M28_1955
		Brucella_melitensis_NI_2007
		Brucella_melitensis_ATCC_23457_1963
	;
END;
BEGIN TREES;
	TRANSLATE
		1	Brucella_melitensis_16M_NNNN,
		2	Brucella_melitensis_7_565_2000,
		3	Brucella_melitensis_806_20_2006,
		4	Brucella_melitensis_808_76_2008,
		5	Brucella_melitensis_BA4837_2003,
		6	Brucella_suis_1103_2483_1990,
		7	Brucella_melitensis_1253_1994,
		8	Brucella_abortus_1007_2045_1990,
		9	Brucella_abortus_1019_2038_1990,
		10	Brucella_abortus_1146_8_953_1992,
		11	Brucella_abortus_1614_W_4_2000,
		12	Brucella_abortus_1668_00_666_2000,
		13	Brucella_abortus_Y_99_067_1999,
		14	Brucella_abortus_9_941_NNNN,
		15	Brucella_abortus_1004_2032_1990,
		16	Brucella_abortus_1022_2073_1990,
		17	Brucella_melitensis_2308_NNNN,
		18	Brucella_abortus_S19_1923,
		19	Brucella_abortus_A13334_NNNN,
		20	Brucella_neotomae_5K33_1992,
		21	Brucella_microti_CCM_4915_2000,
		22	Brucella_pinnipedialis_B2_94_1994,
		23	Brucella_ovis_1117_1_507_1991,
		24	Brucella_ovis_1698_13551_2114_2001,
		25	Brucella_ovis_ATCC_25840_1960,
		26	Brucella_suis_ATCC_23445_1951,
		27	Brucella_species_70100304_2001,
		28	Brucella_suis_1108_1_138_1990,
		29	Brucella_suis_1330_1950,
		30	Brucella_suis_VBI22_NNNN,
		31	Brucella_canis_1107_1_101_1990,
		32	Brucella_canis_HSK_A52141_NNNN,
		33	Brucella_canis_ATCC_23365_NNNN,
		34	Brucella_melitensis_M5_90_NNNN,
		35	Brucella_melitensis_M28_1955,
		36	Brucella_melitensis_NI_2007,
		37	Brucella_melitensis_ATCC_23457_1963
	;
	TREE * UNTITLED = [&U] (((8:0.0002270579419,9:0.0002264943487,10:0.0002272691481,11:0.0002261195797,12:0.0002285144614,13:0.0002282468507,14:0.0002246499709,(15:0.0002264995755,16:0.0002278236248,17:0.0002286555698,18:0.0002278517177,19:0.0002291636437)1.00:0.0004539679346)0.99:0.001134077594,(7:0.0004533240699,(1:0.0002295761892,2:0.0002259214256,3:0.0002267283967,4:0.0002290104161,5:0.0002275167416,6:0.0002286320185):0.0006819093431,(34:0.0002267050307,35:0.0002268119638,36:0.0002268591212,37:0.000226309303)0.99:0.0004533257913)1.00:0.002690001474)1.00:0.0008738234207,20:0.001134722269,21:0.0004539790112,22:0.0004530005551,(23:0.0002268240913,24:0.0002273191893,25:0.0002276776875)1.00:0.001574686166,(26:0.0006829334797,(27:0.0002279599802,28:0.0002269783763,29:0.0002278197386,30:0.0002272482528,(31:0.0002282355119,32:0.0004536584408,33:0.0002261476347)1.00:0.0009138682809)1.00:0.0006883234222)1.00:0.0006775514885)0.85;
END;
