# Supplementary material for: Concordance and discordance of sequence survey methods for molecular epidemiology
Source: PeerJ. 2015 Feb 17;3:e761. doi: 10.7717/peerj.761 (PMC4338773; doi:10.7717/peerj.761)
Supplement: File S2 [file peerj-03-761-s005.zip › Supplemental File 2 2/mb_trees_noroot/brchri_gr_noroot.tre]

#NEXUS
[R-package APE, Thu Aug 22 16:00:05 2013]

BEGIN TAXA;
	DIMENSIONS NTAX = 37;
	TAXLABELS
		Brucella_abortus_1004_2032_1990
		Brucella_abortus_1022_2073_1990
		Brucella_abortus_A13334_NNNN
		Brucella_abortus_S19_1923
		Brucella_melitensis_2308_NNNN
		Brucella_abortus_1007_2045_1990
		Brucella_abortus_1019_2038_1990
		Brucella_abortus_1146_8_953_1992
		Brucella_abortus_1614_W_4_2000
		Brucella_abortus_1668_00_666_2000
		Brucella_abortus_9_941_NNNN
		Brucella_abortus_Y_99_067_1999
		Brucella_ovis_1698_13551_2114_2001
		Brucella_ovis_1117_1_507_1991
		Brucella_ovis_ATCC_25840_1960
		Brucella_suis_ATCC_23445_1951
		Brucella_canis_1107_1_101_1990
		Brucella_canis_ATCC_23365_NNNN
		Brucella_canis_HSK_A52141_NNNN
		Brucella_suis_1108_1_138_1990
		Brucella_suis_VBI22_NNNN
		Brucella_species_70100304_2001
		Brucella_suis_1330_1950
		Brucella_pinnipedialis_B2_94_1994
		Brucella_microti_CCM_4915_2000
		Brucella_neotomae_5K33_1992
		Brucella_melitensis_1253_1994
		Brucella_melitensis_ATCC_23457_1963
		Brucella_melitensis_M28_1955
		Brucella_melitensis_M5_90_NNNN
		Brucella_melitensis_NI_2007
		Brucella_melitensis_16M_NNNN
		Brucella_melitensis_BA4837_2003
		Brucella_suis_1103_2483_1990
		Brucella_melitensis_7_565_2000
		Brucella_melitensis_806_20_2006
		Brucella_melitensis_808_76_2008
	;
END;
BEGIN TREES;
	TRANSLATE
		1	Brucella_abortus_1004_2032_1990,
		2	Brucella_abortus_1022_2073_1990,
		3	Brucella_abortus_A13334_NNNN,
		4	Brucella_abortus_S19_1923,
		5	Brucella_melitensis_2308_NNNN,
		6	Brucella_abortus_1007_2045_1990,
		7	Brucella_abortus_1019_2038_1990,
		8	Brucella_abortus_1146_8_953_1992,
		9	Brucella_abortus_1614_W_4_2000,
		10	Brucella_abortus_1668_00_666_2000,
		11	Brucella_abortus_9_941_NNNN,
		12	Brucella_abortus_Y_99_067_1999,
		13	Brucella_ovis_1698_13551_2114_2001,
		14	Brucella_ovis_1117_1_507_1991,
		15	Brucella_ovis_ATCC_25840_1960,
		16	Brucella_suis_ATCC_23445_1951,
		17	Brucella_canis_1107_1_101_1990,
		18	Brucella_canis_ATCC_23365_NNNN,
		19	Brucella_canis_HSK_A52141_NNNN,
		20	Brucella_suis_1108_1_138_1990,
		21	Brucella_suis_VBI22_NNNN,
		22	Brucella_species_70100304_2001,
		23	Brucella_suis_1330_1950,
		24	Brucella_pinnipedialis_B2_94_1994,
		25	Brucella_microti_CCM_4915_2000,
		26	Brucella_neotomae_5K33_1992,
		27	Brucella_melitensis_1253_1994,
		28	Brucella_melitensis_ATCC_23457_1963,
		29	Brucella_melitensis_M28_1955,
		30	Brucella_melitensis_M5_90_NNNN,
		31	Brucella_melitensis_NI_2007,
		32	Brucella_melitensis_16M_NNNN,
		33	Brucella_melitensis_BA4837_2003,
		34	Brucella_suis_1103_2483_1990,
		35	Brucella_melitensis_7_565_2000,
		36	Brucella_melitensis_806_20_2006,
		37	Brucella_melitensis_808_76_2008
	;
	TREE * UNTITLED = [&U] (1:4.190925239e-05,2:4.19409594e-05,3:4.192148909e-05,4:4.150253716e-05,5:0.0002082183123,(6:4.162544613e-05,7:4.213871105e-05,8:4.17038092e-05,9:4.129371596e-05,10:4.216062171e-05,11:4.187752174e-05,12:4.217961935e-05,((13:8.36196407e-05,(14:4.175675057e-05,15:4.167409577e-05)1.00:0.0001253350818)1.00:0.0009996629292,(16:0.0008362429042,((17:0.0001244339819,18:0.0001247566885,19:0.000125438702)1.00:0.0003326370406,(20:4.192180565e-05,21:4.197903219e-05,(22:4.133467931e-05,23:4.209731297e-05)1.00:8.317661632e-05)1.00:0.0002508933824)0.95:0.0001615259412)0.78:8.427478636e-05,(24:0.0002494357188,(25:0.0003242488612,26:0.0007482724652,(27:0.0003338967881,(28:4.204612148e-05,29:4.167722132e-05,30:4.188587352e-05,31:0.0003344165736)1.00:0.0002927472493,((32:0.0002509559505,33:4.126720119e-05,34:0.0003323460739)1.00:0.0001245562632,(35:8.334401819e-05,36:4.104045564e-05,37:4.199936491e-05)1.00:8.316824877e-05)1.00:0.0002081323841)1.00:0.000911795661)0.53:0.0003053503762)0.61:0.0001218111511)1.00:0.001001792153)1.00:8.377236816e-05);
END;
