# Supplementary material for: Concordance and discordance of sequence survey methods for molecular epidemiology
Source: PeerJ. 2015 Feb 17;3:e761. doi: 10.7717/peerj.761 (PMC4338773; doi:10.7717/peerj.761)
Supplement: File S2 [file peerj-03-761-s005.zip › Supplemental File 2 2/mb_trees_noroot/brchri_snp_noroot.tre]

#NEXUS
[R-package APE, Thu Aug 22 16:16:27 2013]

BEGIN TAXA;
	DIMENSIONS NTAX = 37;
	TAXLABELS
		Brucella_melitensis_16M_NNNN
		Brucella_melitensis_BA4837_2003
		Brucella_suis_1103_2483_1990
		Brucella_melitensis_7_565_2000
		Brucella_melitensis_806_20_2006
		Brucella_melitensis_808_76_2008
		Brucella_melitensis_NI_2007
		Brucella_melitensis_ATCC_23457_1963
		Brucella_melitensis_M5_90_NNNN
		Brucella_melitensis_M28_1955
		Brucella_melitensis_1253_1994
		Brucella_abortus_1004_2032_1990
		Brucella_abortus_1007_2045_1990
		Brucella_abortus_1019_2038_1990
		Brucella_abortus_1022_2073_1990
		Brucella_abortus_Y_99_067_1999
		Brucella_melitensis_2308_NNNN
		Brucella_abortus_S19_1923
		Brucella_abortus_A13334_NNNN
		Brucella_abortus_1146_8_953_1992
		Brucella_abortus_9_941_NNNN
		Brucella_abortus_1614_W_4_2000
		Brucella_abortus_1668_00_666_2000
		Brucella_neotomae_5K33_1992
		Brucella_microti_CCM_4915_2000
		Brucella_pinnipedialis_B2_94_1994
		Brucella_ovis_1698_13551_2114_2001
		Brucella_ovis_1117_1_507_1991
		Brucella_ovis_ATCC_25840_1960
		Brucella_suis_ATCC_23445_1951
		Brucella_suis_1108_1_138_1990
		Brucella_suis_VBI22_NNNN
		Brucella_species_70100304_2001
		Brucella_suis_1330_1950
		Brucella_canis_1107_1_101_1990
		Brucella_canis_HSK_A52141_NNNN
		Brucella_canis_ATCC_23365_NNNN
	;
END;
BEGIN TREES;
	TRANSLATE
		1	Brucella_melitensis_16M_NNNN,
		2	Brucella_melitensis_BA4837_2003,
		3	Brucella_suis_1103_2483_1990,
		4	Brucella_melitensis_7_565_2000,
		5	Brucella_melitensis_806_20_2006,
		6	Brucella_melitensis_808_76_2008,
		7	Brucella_melitensis_NI_2007,
		8	Brucella_melitensis_ATCC_23457_1963,
		9	Brucella_melitensis_M5_90_NNNN,
		10	Brucella_melitensis_M28_1955,
		11	Brucella_melitensis_1253_1994,
		12	Brucella_abortus_1004_2032_1990,
		13	Brucella_abortus_1007_2045_1990,
		14	Brucella_abortus_1019_2038_1990,
		15	Brucella_abortus_1022_2073_1990,
		16	Brucella_abortus_Y_99_067_1999,
		17	Brucella_melitensis_2308_NNNN,
		18	Brucella_abortus_S19_1923,
		19	Brucella_abortus_A13334_NNNN,
		20	Brucella_abortus_1146_8_953_1992,
		21	Brucella_abortus_9_941_NNNN,
		22	Brucella_abortus_1614_W_4_2000,
		23	Brucella_abortus_1668_00_666_2000,
		24	Brucella_neotomae_5K33_1992,
		25	Brucella_microti_CCM_4915_2000,
		26	Brucella_pinnipedialis_B2_94_1994,
		27	Brucella_ovis_1698_13551_2114_2001,
		28	Brucella_ovis_1117_1_507_1991,
		29	Brucella_ovis_ATCC_25840_1960,
		30	Brucella_suis_ATCC_23445_1951,
		31	Brucella_suis_1108_1_138_1990,
		32	Brucella_suis_VBI22_NNNN,
		33	Brucella_species_70100304_2001,
		34	Brucella_suis_1330_1950,
		35	Brucella_canis_1107_1_101_1990,
		36	Brucella_canis_HSK_A52141_NNNN,
		37	Brucella_canis_ATCC_23365_NNNN
	;
	TREE * UNTITLED = [&U] (((12:0.0002780445245,13:0.0002770174558,14:0.0002728591803,15:0.0008311890157,16:0.0002744619373,17:0.0005505292252,18:0.0002729312331,19:0.0002754982553,(20:0.0005519202024,21:0.0002793101043)0.99:0.0005487202179,(22:0.0005537066726,23:0.0005579386993)0.98:0.0005542508185)1.00:0.008931172269,(11:0.004493324717,((7:0.004152618169,8:0.0002763984371,(9:0.0002742151189,10:0.0002742893575)1.00:0.001097272824)1.00:0.00415987906,(4:0.0002752378123,5:0.0002793140362,6:0.0002725624474,(1:0.0008312259059,(2:0.00027584674,3:0.0005517581828)0.99:0.0005496482051):0.000553974336)0.99:0.003594957379)0.99:0.0005186267789)0.77:0.007436019645)0.97:0.004776278327,24:0.01036779453,25:0.007554280358,26:0.004553409204,(27:0.0008604435195,(28:0.0005540034349,29:0.0002776656722)0.90:0.0005522783955)1.00:0.0202088279,(30:0.009139208045,((31:0.0002774739004,32:0.0002713172912,(33:0.0002798559327,34:0.0005538859957)1.00:0.0008284109548)1.00:0.002515410653,(35:0.0008253724099,36:0.0002734107344,37:0.0005546927815)1.00:0.005240936975)1.00:0.003333388669)0.96:0.003233634804)0.91;
END;
