# Supplementary material for: Concordance and discordance of sequence survey methods for molecular epidemiology
Source: PeerJ. 2015 Feb 17;3:e761. doi: 10.7717/peerj.761 (PMC4338773; doi:10.7717/peerj.761)
Supplement: File S2 [file peerj-03-761-s005.zip › Supplemental File 2 2/mb_trees_noroot/brchrii_gr_noroot.tre]

#NEXUS
[R-package APE, Thu Aug 22 15:59:52 2013]

BEGIN TAXA;
	DIMENSIONS NTAX = 37;
	TAXLABELS
		Brucella_abortus_1004_2032_1990
		Brucella_abortus_1022_2073_1990
		Brucella_abortus_A13334_NNNN
		Brucella_abortus_S19_1923
		Brucella_melitensis_2308_NNNN
		Brucella_neotomae_5K33_1992
		Brucella_pinnipedialis_B2_94_1994
		Brucella_suis_ATCC_23445_1951
		Brucella_species_70100304_2001
		Brucella_suis_1108_1_138_1990
		Brucella_suis_1330_1950
		Brucella_suis_VBI22_NNNN
		Brucella_canis_1107_1_101_1990
		Brucella_canis_ATCC_23365_NNNN
		Brucella_canis_HSK_A52141_NNNN
		Brucella_ovis_1117_1_507_1991
		Brucella_ovis_1698_13551_2114_2001
		Brucella_ovis_ATCC_25840_1960
		Brucella_microti_CCM_4915_2000
		Brucella_melitensis_1253_1994
		Brucella_melitensis_7_565_2000
		Brucella_melitensis_806_20_2006
		Brucella_melitensis_808_76_2008
		Brucella_melitensis_BA4837_2003
		Brucella_melitensis_16M_NNNN
		Brucella_suis_1103_2483_1990
		Brucella_melitensis_ATCC_23457_1963
		Brucella_melitensis_NI_2007
		Brucella_melitensis_M28_1955
		Brucella_melitensis_M5_90_NNNN
		Brucella_abortus_1614_W_4_2000
		Brucella_abortus_1668_00_666_2000
		Brucella_abortus_1007_2045_1990
		Brucella_abortus_1019_2038_1990
		Brucella_abortus_1146_8_953_1992
		Brucella_abortus_9_941_NNNN
		Brucella_abortus_Y_99_067_1999
	;
END;
BEGIN TREES;
	TRANSLATE
		1	Brucella_abortus_1004_2032_1990,
		2	Brucella_abortus_1022_2073_1990,
		3	Brucella_abortus_A13334_NNNN,
		4	Brucella_abortus_S19_1923,
		5	Brucella_melitensis_2308_NNNN,
		6	Brucella_neotomae_5K33_1992,
		7	Brucella_pinnipedialis_B2_94_1994,
		8	Brucella_suis_ATCC_23445_1951,
		9	Brucella_species_70100304_2001,
		10	Brucella_suis_1108_1_138_1990,
		11	Brucella_suis_1330_1950,
		12	Brucella_suis_VBI22_NNNN,
		13	Brucella_canis_1107_1_101_1990,
		14	Brucella_canis_ATCC_23365_NNNN,
		15	Brucella_canis_HSK_A52141_NNNN,
		16	Brucella_ovis_1117_1_507_1991,
		17	Brucella_ovis_1698_13551_2114_2001,
		18	Brucella_ovis_ATCC_25840_1960,
		19	Brucella_microti_CCM_4915_2000,
		20	Brucella_melitensis_1253_1994,
		21	Brucella_melitensis_7_565_2000,
		22	Brucella_melitensis_806_20_2006,
		23	Brucella_melitensis_808_76_2008,
		24	Brucella_melitensis_BA4837_2003,
		25	Brucella_melitensis_16M_NNNN,
		26	Brucella_suis_1103_2483_1990,
		27	Brucella_melitensis_ATCC_23457_1963,
		28	Brucella_melitensis_NI_2007,
		29	Brucella_melitensis_M28_1955,
		30	Brucella_melitensis_M5_90_NNNN,
		31	Brucella_abortus_1614_W_4_2000,
		32	Brucella_abortus_1668_00_666_2000,
		33	Brucella_abortus_1007_2045_1990,
		34	Brucella_abortus_1019_2038_1990,
		35	Brucella_abortus_1146_8_953_1992,
		36	Brucella_abortus_9_941_NNNN,
		37	Brucella_abortus_Y_99_067_1999
	;
	TREE * UNTITLED = [&U] (1:2.783120335e-05,2:5.511686471e-05,3:2.802415064e-05,4:2.779420326e-05,5:2.796592307e-05,((6:0.0006930967673,7:0.0004679046001,(8:0.0007236464392,((9:2.795631811e-05,10:2.788652264e-05,11:2.753178352e-05,12:5.557065426e-05)1.00:0.0001945300939,(13:2.78832219e-05,14:8.400724225e-05,15:5.536617871e-05)1.00:0.0003612310397)1.00:0.0002225883817)1.00:0.0002489435892,(16:2.763223928e-05,17:2.813403174e-05,18:5.5424697e-05)1.00:0.001719172914,19:0.0005142502851)1.00:0.0003894684485,(20:0.0006133790334,(21:0.0001386318823,22:2.812535164e-05,(23:6.174729366e-05,(24:2.884322085e-05,(25:0.0002220237233,26:2.88381648e-05)1.00:8.314838692e-05)1.00:0.000107185063)0.72:5.536672836e-05)1.00:0.0001881549147,(27:0.0001110060798,(28:0.0001941226087,(29:2.763913275e-05,30:2.78168258e-05)1.00:8.354449397e-05)1.00:5.547709709e-05)1.00:0.000305129495)1.00:0.0006108244361)1.00:0.0008605251077,(31:2.808233608e-05,32:8.326679817e-05)1.00:5.576120379e-05,(33:5.557743737e-05,34:5.49243957e-05,35:2.819954724e-05,36:5.596318229e-05,37:8.283970002e-05)1.00:5.530661329e-05);
END;
