# Supplementary material for: Concordance and discordance of sequence survey methods for molecular epidemiology
Source: PeerJ. 2015 Feb 17;3:e761. doi: 10.7717/peerj.761 (PMC4338773; doi:10.7717/peerj.761)
Supplement: File S2 [file peerj-03-761-s005.zip › Supplemental File 2 2/mb_trees_noroot/brchrii_snp_noroot.tre]

#NEXUS
[R-package APE, Thu Aug 22 15:59:37 2013]

BEGIN TAXA;
	DIMENSIONS NTAX = 37;
	TAXLABELS
		Brucella_melitensis_16M_NNNN
		Brucella_suis_1103_2483_1990
		Brucella_melitensis_1253_1994
		Brucella_abortus_1007_2045_1990
		Brucella_abortus_1019_2038_1990
		Brucella_abortus_1146_8_953_1992
		Brucella_abortus_1614_W_4_2000
		Brucella_abortus_1668_00_666_2000
		Brucella_abortus_Y_99_067_1999
		Brucella_abortus_9_941_NNNN
		Brucella_abortus_1004_2032_1990
		Brucella_abortus_1022_2073_1990
		Brucella_melitensis_2308_NNNN
		Brucella_abortus_S19_1923
		Brucella_abortus_A13334_NNNN
		Brucella_neotomae_5K33_1992
		Brucella_microti_CCM_4915_2000
		Brucella_pinnipedialis_B2_94_1994
		Brucella_ovis_1117_1_507_1991
		Brucella_ovis_1698_13551_2114_2001
		Brucella_ovis_ATCC_25840_1960
		Brucella_suis_ATCC_23445_1951
		Brucella_canis_1107_1_101_1990
		Brucella_canis_HSK_A52141_NNNN
		Brucella_canis_ATCC_23365_NNNN
		Brucella_species_70100304_2001
		Brucella_suis_1108_1_138_1990
		Brucella_suis_1330_1950
		Brucella_suis_VBI22_NNNN
		Brucella_melitensis_M5_90_NNNN
		Brucella_melitensis_M28_1955
		Brucella_melitensis_NI_2007
		Brucella_melitensis_ATCC_23457_1963
		Brucella_melitensis_7_565_2000
		Brucella_melitensis_806_20_2006
		Brucella_melitensis_808_76_2008
		Brucella_melitensis_BA4837_2003
	;
END;
BEGIN TREES;
	TRANSLATE
		1	Brucella_melitensis_16M_NNNN,
		2	Brucella_suis_1103_2483_1990,
		3	Brucella_melitensis_1253_1994,
		4	Brucella_abortus_1007_2045_1990,
		5	Brucella_abortus_1019_2038_1990,
		6	Brucella_abortus_1146_8_953_1992,
		7	Brucella_abortus_1614_W_4_2000,
		8	Brucella_abortus_1668_00_666_2000,
		9	Brucella_abortus_Y_99_067_1999,
		10	Brucella_abortus_9_941_NNNN,
		11	Brucella_abortus_1004_2032_1990,
		12	Brucella_abortus_1022_2073_1990,
		13	Brucella_melitensis_2308_NNNN,
		14	Brucella_abortus_S19_1923,
		15	Brucella_abortus_A13334_NNNN,
		16	Brucella_neotomae_5K33_1992,
		17	Brucella_microti_CCM_4915_2000,
		18	Brucella_pinnipedialis_B2_94_1994,
		19	Brucella_ovis_1117_1_507_1991,
		20	Brucella_ovis_1698_13551_2114_2001,
		21	Brucella_ovis_ATCC_25840_1960,
		22	Brucella_suis_ATCC_23445_1951,
		23	Brucella_canis_1107_1_101_1990,
		24	Brucella_canis_HSK_A52141_NNNN,
		25	Brucella_canis_ATCC_23365_NNNN,
		26	Brucella_species_70100304_2001,
		27	Brucella_suis_1108_1_138_1990,
		28	Brucella_suis_1330_1950,
		29	Brucella_suis_VBI22_NNNN,
		30	Brucella_melitensis_M5_90_NNNN,
		31	Brucella_melitensis_M28_1955,
		32	Brucella_melitensis_NI_2007,
		33	Brucella_melitensis_ATCC_23457_1963,
		34	Brucella_melitensis_7_565_2000,
		35	Brucella_melitensis_806_20_2006,
		36	Brucella_melitensis_808_76_2008,
		37	Brucella_melitensis_BA4837_2003
	;
	TREE * UNTITLED = [&U] (1:0.00213823018,2:0.001072474907,((3:0.009289898507,((4:0.001068065052,5:0.001065933735,6:0.0021252721,7:0.001073936525,8:0.001064168724,9:0.001065292377,10:0.001064253992,(11:0.001072479707,12:0.001073495594,13:0.001079056131,14:0.001072926682,15:0.001063102985)0.99:0.002148582817)0.99:0.01182206621,(16:0.009125589127,17:0.006354851896,18:0.004204303303,(19:0.001068236478,20:0.001065672552,21:0.001068253186)0.99:0.00946017606,(22:0.009480020626,((23:0.001067686538,24:0.001071113472,25:0.001061729909)0.99:0.007421576563,(26:0.001067899716,27:0.002137200813,28:0.0010707129,29:0.001065108485)0.96:0.004225759028)0.88:0.003192416744)0.79:0.006164539183)0.73:0.003224599206)0.79:0.003498546718,(30:0.001064240139,31:0.001067198134,32:0.01522484257,33:0.001654081041)0.55:0.002140420391)0.91:0.003235267685,(34:0.002149211026,35:0.003181482919,36:0.001076617669,37:0.001060618126)0.64:0.00206901713)0.56:0.001749576199);
END;
