# Supplementary material for: Concordance and discordance of sequence survey methods for molecular epidemiology
Source: PeerJ. 2015 Feb 17;3:e761. doi: 10.7717/peerj.761 (PMC4338773; doi:10.7717/peerj.761)
Supplement: File S2 [file peerj-03-761-s005.zip › Supplemental File 2 2/mb_trees_noroot/yp_gr_noroot.tre]

#NEXUS
[R-package APE, Thu Aug 22 15:53:56 2013]
BEGIN TAXA;
	DIMENSIONS NTAX = 45;
	TAXLABELS
		Yersinia_pestis_1866_NNNN
		Yersinia_pestis_1901b_1983
		Yersinia_pestis_2055_1998
		Yersinia_pestis_2106_2001
		Yersinia_pestis_2772_1984
		Yersinia_pestis_2965_1995
		Yersinia_pestis_3357_1999
		Yersinia_pestis_4139_1995
		Yersinia_pestis_4412_1991
		Yersinia_pestis_4954_1987
		Yersinia_pestis_8607116_NNNN
		Yersinia_pestis_A1122_1939
		Yersinia_pestis_AS_200900596_2009
		Yersinia_pestis_AS_200901509_2009
		Yersinia_pestis_AS_2509_2004
		Yersinia_pestis_CA88_4125_1988
		Yersinia_pestis_CO92_1992
		Yersinia_pestis_FV1_2001
		Yersinia_pestis_V_6486_NNNN
		Yersinia_pestis_F1991016_1991
		Yersinia_pestis_India195_NNNN
		Yersinia_pestis_IP275_1995
		Yersinia_pestis_Java_D88_NNNN
		Yersinia_pestis_Kimberly_D17_NNNN
		Yersinia_pestis_MG05_1020_2005
		Yersinia_pestis_PEXU2_1966
		Yersinia_pestis_TS_D5_NNNN
		Yersinia_pestis_E1979001_1979
		Yersinia_pestis_Z176003_1976
		Yersinia_pestis_D106004_2006
		Yersinia_pestis_D182038_1982
		Yersinia_pestis_B42003004_2003
		Yersinia_pestis_Angola_NNNN
		Yersinia_pestis_Microtus_91001_1970
		Yersinia_pestis_Pestoides_A_1960
		Yersinia_pestis_Pestoides_F_NNNN
		Yersinia_pestis_Antiqua_1965
		Yersinia_pestis_UG05_045_2005
		Yersinia_pestis_K1973002_1973
		Yersinia_pestis_KIM_10_1968
		Yersinia_pestis_KIM_D27_1_1968
		Yersinia_pestis_KIM_D27_2_1968
		Yersinia_pestis_Harbin35_1940
		Yersinia_pestis_KUMA_D11_NNNN
		Yersinia_pestis_Nepal516_1967
	;
END;
BEGIN TREES;
	TRANSLATE
		1	Yersinia_pestis_1866_NNNN,
		2	Yersinia_pestis_1901b_1983,
		3	Yersinia_pestis_2055_1998,
		4	Yersinia_pestis_2106_2001,
		5	Yersinia_pestis_2772_1984,
		6	Yersinia_pestis_2965_1995,
		7	Yersinia_pestis_3357_1999,
		8	Yersinia_pestis_4139_1995,
		9	Yersinia_pestis_4412_1991,
		10	Yersinia_pestis_4954_1987,
		11	Yersinia_pestis_8607116_NNNN,
		12	Yersinia_pestis_A1122_1939,
		13	Yersinia_pestis_AS_200900596_2009,
		14	Yersinia_pestis_AS_200901509_2009,
		15	Yersinia_pestis_AS_2509_2004,
		16	Yersinia_pestis_CA88_4125_1988,
		17	Yersinia_pestis_CO92_1992,
		18	Yersinia_pestis_FV1_2001,
		19	Yersinia_pestis_V_6486_NNNN,
		20	Yersinia_pestis_F1991016_1991,
		21	Yersinia_pestis_India195_NNNN,
		22	Yersinia_pestis_IP275_1995,
		23	Yersinia_pestis_Java_D88_NNNN,
		24	Yersinia_pestis_Kimberly_D17_NNNN,
		25	Yersinia_pestis_MG05_1020_2005,
		26	Yersinia_pestis_PEXU2_1966,
		27	Yersinia_pestis_TS_D5_NNNN,
		28	Yersinia_pestis_E1979001_1979,
		29	Yersinia_pestis_Z176003_1976,
		30	Yersinia_pestis_D106004_2006,
		31	Yersinia_pestis_D182038_1982,
		32	Yersinia_pestis_B42003004_2003,
		33	Yersinia_pestis_Angola_NNNN,
		34	Yersinia_pestis_Microtus_91001_1970,
		35	Yersinia_pestis_Pestoides_A_1960,
		36	Yersinia_pestis_Pestoides_F_NNNN,
		37	Yersinia_pestis_Antiqua_1965,
		38	Yersinia_pestis_UG05_045_2005,
		39	Yersinia_pestis_K1973002_1973,
		40	Yersinia_pestis_KIM_10_1968,
		41	Yersinia_pestis_KIM_D27_1_1968,
		42	Yersinia_pestis_KIM_D27_2_1968,
		43	Yersinia_pestis_Harbin35_1940,
		44	Yersinia_pestis_KUMA_D11_NNNN,
		45	Yersinia_pestis_Nepal516_1967
	;
	TREE * UNTITLED = [&R] (((33:0.0002103770294,(34:2.274732336e-05,35:2.366139183e-05)1.00:5.329783816e-05)0.94:7.047804763e-06,(32:7.087626503e-06,(28:3.599054976e-06,29:3.562395217e-06,(30:2.504358425e-05,31:3.21616892e-05)0.73:6.518719213e-06,(20:3.612703671e-06,21:1.778233571e-05,22:1.069074052e-05,23:1.076438339e-05,24:7.152223788e-06,25:7.153232817e-06,26:1.064904069e-05,27:1.07242085e-05,(1:…
END;
