# Supplementary material for: Concordance and discordance of sequence survey methods for molecular epidemiology
Source: PeerJ. 2015 Feb 17;3:e761. doi: 10.7717/peerj.761 (PMC4338773; doi:10.7717/peerj.761)
Supplement: File S2 [file peerj-03-761-s005.zip › Supplemental File 2 2/mb_trees_noroot/yp_snp_noroot.tre]

#NEXUS
begin taxa;
	dimensions ntax=45;
	taxlabels
	Yersinia_pestis_B42003004_2003
	Yersinia_pestis_D106004_2006
	Yersinia_pestis_Z176003_1976
	Yersinia_pestis_D182038_1982
	Yersinia_pestis_E1979001_1979
	Yersinia_pestis_F1991016_1991
	Yersinia_pestis_India195_NNNN
	Yersinia_pestis_A1122_1939
	Yersinia_pestis_CA88_4125_1988
	Yersinia_pestis_2772_1984
	Yersinia_pestis_2965_1995
	Yersinia_pestis_4954_1987
	Yersinia_pestis_AS_200900596_2009
	Yersinia_pestis_FV1_2001
	Yersinia_pestis_1866_NNNN
	Yersinia_pestis_2055_1998
	Yersinia_pestis_2106_2001
	Yersinia_pestis_4412_1991
	Yersinia_pestis_AS_200901509_2009
	Yersinia_pestis_AS_2509_2004
	Yersinia_pestis_V_6486_NNNN
	Yersinia_pestis_1901b_1983
	Yersinia_pestis_4139_1995
	Yersinia_pestis_CO92_1992
	Yersinia_pestis_3357_1999
	Yersinia_pestis_8607116_NNNN
	Yersinia_pestis_Kimberly_D17_NNNN
	Yersinia_pestis_PEXU2_1966
	Yersinia_pestis_IP275_1995
	Yersinia_pestis_MG05_1020_2005
	Yersinia_pestis_Java_D88_NNNN
	Yersinia_pestis_TS_D5_NNNN
	Yersinia_pestis_Antiqua_1965
	Yersinia_pestis_UG05_045_2005
	Yersinia_pestis_Nepal516_1967
	Yersinia_pestis_Harbin35_1940
	Yersinia_pestis_KUMA_D11_NNNN
	Yersinia_pestis_K1973002_1973
	Yersinia_pestis_KIM_10_1968
	Yersinia_pestis_KIM_D27_1_1968
	Yersinia_pestis_KIM_D27_2_1968
	Yersinia_pestis_Microtus_91001_1970
	Yersinia_pestis_Pestoides_A_1960
	Yersinia_pestis_Angola_NNNN
	Yersinia_pestis_Pestoides_F_NNNN
;
end;
begin trees;
	tree UNTITLED = [&U] ((Yersinia_pestis_B42003004_2003:0.001207874244,(((Yersinia_pestis_D106004_2006:0.004055786407,Yersinia_pestis_Z176003_1976:7.796865335E-4,((Yersinia_pestis_D182038_1982:0.004271839228,Yersinia_pestis_E1979001_1979:7.105773588E-5)[&posterior=1.0]:5.016928255E-4,(Yersinia_pestis_F1991016_1991:0.001348243778,Yersinia_pestis_India195_NNNN:9.226497586E-4,(Yersinia_pestis_A1122_19…
end;
begin figtree;
	set appearance.backgroundColorAttribute="Default";
	set appearance.backgroundColour=#-1;
	set appearance.branchColorAttribute="User selection";
	set appearance.branchLineWidth=1.0;
	set appearance.branchMinLineWidth=0.0;
	set appearance.branchWidthAttribute="Fixed";
	set appearance.foregroundColour=#-16777216;
	set appearance.selectionColour=#-2144520576;
	set branchLabels.colorAttribute="User selection";
	set branchLabels.displayAttribute="Branch times";
	set branchLabels.fontName="sansserif";
	set branchLabels.fontSize=8;
	set branchLabels.fontStyle=0;
	set branchLabels.isShown=false;
	set branchLabels.significantDigits=4;
	set layout.expansion=0;
	set layout.layoutType="RECTILINEAR";
	set layout.zoom=0;
	set legend.attribute=null;
	set legend.fontSize=10.0;
	set legend.isShown=false;
	set legend.significantDigits=4;
	set nodeBars.barWidth=4.0;
	set nodeBars.displayAttribute=null;
	set nodeBars.isShown=false;
	set nodeLabels.colorAttribute="User selection";
	set nodeLabels.displayAttribute="Node ages";
	set nodeLabels.fontName="sansserif";
	set nodeLabels.fontSize=8;
	set nodeLabels.fontStyle=0;
	set nodeLabels.isShown=false;
	set nodeLabels.significantDigits=4;
	set nodeShape.colourAttribute=null;
	set nodeShape.isShown=false;
	set nodeShape.minSize=10.0;
	set nodeShape.scaleType=Width;
	set nodeShape.shapeType=Circle;
	set nodeShape.size=4.0;
	set nodeShape.sizeAttribute=null;
	set polarLayout.alignTipLabels=false;
	set polarLayout.angularRange=0;
	set polarLayout.rootAngle=0;
	set polarLayout.rootLength=100;
	set polarLayout.showRoot=true;
	set radialLayout.spread=0.0;
	set rectilinearLayout.alignTipLabels=false;
	set rectilinearLayout.curvature=0;
	set rectilinearLayout.rootLength=100;
	set scale.offsetAge=0.0;
	set scale.rootAge=1.0;
	set scale.scaleFactor=1.0;
	set scale.scaleRoot=false;
	set scaleAxis.automaticScale=true;
	set scaleAxis.fontSize=8.0;
	set scaleAxis.isShown=false;
	set scaleAxis.lineWidth=1.0;
	set scaleAxis.majorTicks=1.0;
	set scaleAxis.origin=0.0;
	set scaleAxis.reverseAxis=false;
	set scaleAxis.showGrid=true;
	set scaleBar.automaticScale=true;
	set scaleBar.fontSize=10.0;
	set scaleBar.isShown=true;
	set scaleBar.lineWidth=1.0;
	set scaleBar.scaleRange=0.0;
	set tipLabels.colorAttribute="User selection";
	set tipLabels.displayAttribute="Names";
	set tipLabels.fontName="sansserif";
	set tipLabels.fontSize=8;
	set tipLabels.fontStyle=0;
	set tipLabels.isShown=true;
	set tipLabels.significantDigits=4;
	set trees.order=false;
	set trees.orderType="increasing";
	set trees.rooting=false;
	set trees.rootingType="User Selection";
	set trees.transform=false;
	set trees.transformType="cladogram";
end;
