# Supplementary material for: Concordance and discordance of sequence survey methods for molecular epidemiology
Source: PeerJ. 2015 Feb 17;3:e761. doi: 10.7717/peerj.761 (PMC4338773; doi:10.7717/peerj.761)
Supplement: File S2 [file peerj-03-761-s005.zip › Supplemental File 2 2/mb_trees_root/bp_mlst.tre]

#NEXUS

[ SumTrees Version 3.3.1 (May 05 2011) by Jeet Sukumaran and Mark T. Holder. ]
[ Using DendroPy Version 3.12.0 by Jeet Sukumaran and Mark T. Holder. ]
[ Running under Python 2.7.2 (default, Oct 11 2012, 20:14:37) (GCC 4.2.1 Compatible Apple Clang 4.0 (tags/Apple/clang-418.0.60)) on darwin. ]
[ Executed on Crandalls-Mac-Pro.local by crandalllab@Crandalls-Mac-Pro.local. ]
[ Basis of split support: ]
[   - '/Volumes/3TB/bacteria/structure/t/bp_mlst_mb.run1.t' ]
[   - '/Volumes/3TB/bacteria/structure/t/bp_mlst_mb.run2.t' ]
[   - '/Volumes/3TB/bacteria/structure/t/bp_mlst_mb.run3.t' ]
[   - '/Volumes/3TB/bacteria/structure/t/bp_mlst_mb.run4.t' ]
[ Began at: 2013-08-12 17:38:52.135139. ]
[ Ended at: 2013-08-12 17:38:58.579866. ]
[ Run time: 0 hour(s), 00 minute(s), 06.444727 second(s). ]
[ 1246 trees considered in total for split support assessment. ]
[ Tree rooting as given by tree statement (defaults to unrooted). ]
[ Trees treated as unweighted. ]
[ 31 unique taxa across all trees. ]
[ 875 unique splits out of 74760 total splits counted. ]
[ 843 unique non-trivial splits out of 34888 total non-trivial splits counted. ]
[ Consensus tree (0.500000 clade frequency threshold) constructed from splits. ]
[ Proportion (frequency or probability) of support for each split indicated by node labels and node metadata. ]
[ Setting edge lengths of output tree(s) to mean length of corresponding edges of input trees. ]


BEGIN TAXA;

    DIMENSIONS NTAX=31;
    TAXLABELS
        Burkholderia_pseudomallei_104_1990 
        Burkholderia_pseudomallei_18_1990 
        Burkholderia_pseudomallei_208_1990 
        Burkholderia_pseudomallei_24_1976 
        Burkholderia_pseudomallei_25_1977 
        Burkholderia_pseudomallei_31_1992 
        Burkholderia_pseudomallei_33_1976 
        Burkholderia_pseudomallei_35_1963 
        Burkholderia_pseudomallei_4075_1999 
        Burkholderia_pseudomallei_5_1949 
        Burkholderia_pseudomallei_6_1960 
        Burkholderia_pseudomallei_68_1992 
        Burkholderia_pseudomallei_8_8_117_2008 
        Burkholderia_pseudomallei_9_1988 
        Burkholderia_pseudomallei_91_1984 
        Burkholderia_pseudomallei_D150_2006 
        Burkholderia_pseudomallei_D35_2003 
        Burkholderia_pseudomallei_D51_1992 
        Burkholderia_pseudomallei_D60_1992 
        Burkholderia_pseudomallei_D77_1994 
        Bp22_1989 
        K96243_1996 
        1710b_1999 
        E264_1994 
        668_1995 
        1106a_1993 
        MSHR346_1996 
        1026b_1993 
        BPC006_2008 
        1106b_1996 
        1710a_1996 
  ;
END;

BEGIN TREES;

    TREE 0 = (Burkholderia_pseudomallei_104_1990:0.000583640603116,Burkholderia_pseudomallei_31_1992:0.00111697280768[&support=1.0][&length_mean=0.00111697280768,length_median=0.00103634572121,length_sd=0.000589296177517,length_hpd95={5.11842107911e-05,0.00219186857541},length_quant_5_95={0.000318600262541,0.0021752873958},length_range={3.21346906286e-06,0.00390829028665}],Burkholderia_pseudomallei_35_1963:0.000733558172234[&support=1.0][&length_mean=0.000733558172234,length_median=0.000621008684062,length_sd=0.000500086557176,length_hpd95={1.7957392954e-05,0.00174042214055},length_quant_5_95={0.000126681455903,0.00172480334035},length_range={4.31776803453e-06,0.00334760331054}],Burkholderia_pseudomallei_91_1984:0.000962346945201[&support=1.0][&length_mean=0.000962346945201,length_median=0.000873096694645,length_sd=0.000615196482004,length_hpd95={1.28983383817e-06,0.00213051123725},length_quant_5_95={0.00012628246143,0.00212181156985},length_range={1.28983383817e-06,0.00364694427247}],K96243_1996:0.000298458143615[&support=1.0][&length_mean=0.000298458143615,length_median=0.000203371600182,length_sd=0.00029066917789,length_hpd95={3.28926382641e-07,0.000898029100924},length_quant_5_95={1.68116313684e-05,0.000892513707633},length_range={3.28926382641e-07,0.00220222810374}],E264_1994:0.0366805969107[&support=1.0][&length_mean=0.0366805969107,length_median=0.0364537573128,length_sd=0.0038426287724,length_hpd95={0.0295003626928,0.0443241934812},length_quant_5_95={0.0305491206618,0.0431774373332},length_range={0.0259488602801,0.05179909632}],(Burkholderia_pseudomallei_9_1988:0.00115028670256[&support=1.0][&length_mean=0.00115028670256,length_median=0.00106881925693,length_sd=0.000618200471478,length_hpd95={0.000150192358549,0.00236132918829},length_quant_5_95={0.000329575213589,0.00230334326257},length_range={1.61497565139e-05,0.00409968190976}],(1710b_1999:0.000296330110211[&support=1.0][&length_mean=0.000296330110211,length_median=0.000203016194412,length_sd=0.000293707523453,length_hpd95={5.75726097715e-07,0.000948789112597},length_quant_5_95={1.2474883297e-05,0.000923116321034},length_range={1.00509298011e-07,0.00201509753239}],1710a_1996:0.000306832401584[&support=1.0][&length_mean=0.000306832401584,length_median=0.000203962774456,length_sd=0.000327286238833,length_hpd95={8.90662856163e-07,0.000956463290082},length_quant_5_95={1.39716841984e-05,0.000952404400507},length_range={8.90662856163e-07,0.00275671289948}])1.00:0.00133585505038[&support=1.0][&length_mean=0.00133585505038,length_median=0.0011885353577,length_sd=0.000722748670375,length_hpd95={0.000303810119355,0.00282875732868},length_quant_5_95={0.000416732290324,0.00264926254093},length_range={7.54149663733e-05,0.00476402210472}])0.95:0.000986463304676[&support=0.954253611557][&length_mean=0.000986463304676,length_median=0.000877578215921,length_sd=0.000575189016962,length_hpd95={9.2684005558e-05,0.00206250119032},length_quant_5_95={0.000250829424106,0.00203827923532},length_range={5.43166428107e-05,0.00424312077998}],(Burkholderia_pseudomallei_33_1976:0.000768708825016[&support=1.0][&length_mean=0.000768708825016,length_median=0.00065254717551,length_sd=0.000522268614721,length_hpd95={4.85717676844e-05,0.00188454047004},length_quant_5_95={0.00014214937696,0.00184867675058},length_range={1.48116245142e-05,0.0033603361501}],(Burkholderia_pseudomallei_68_1992:0.000896681610436[&support=1.0][&length_mean=0.000896681610436,length_median=0.000812171891394,length_sd=0.000511513598934,length_hpd95={0.000134990213896,0.00191987917334},length_quant_5_95={0.000230565067301,0.00184166732592},length_range={3.2820473732e-05,0.00365175127737}],(Burkholderia_pseudomallei_18_1990:0.00029803097971[&support=1.0][&length_mean=0.00029803097971,length_median=0.000215000691353,length_sd=0.00029981653655,length_hpd95={1.54627962016e-07,0.000878942290864},length_quant_5_95={1.34251569647e-05,0.000872648771464},length_range={1.54627962016e-07,0.00246178278049}],Burkholderia_pseudomallei_4075_1999:0.000301035170869[&support=1.0][&length_mean=0.000301035170869,length_median=0.000215664960944,length_sd=0.000301441759197,length_hpd95={4.3680220801e-07,0.000899168306072},length_quant_5_95={1.25386273221e-05,0.000890394972747},length_range={4.3680220801e-07,0.00271215970764}],Burkholderia_pseudomallei_6_1960:0.000303364427616[&support=1.0][&length_mean=0.000303364427616,length_median=0.000215861222243,length_sd=0.000302696253046,length_hpd95={7.43357553113e-08,0.000944557871244},length_quant_5_95={1.4707924501e-05,0.000939126998898},length_range={7.43357553113e-08,0.00218435514247}])1.00:0.000926018441043[&support=1.0][&length_mean=0.000926018441043,length_median=0.000829868093179,length_sd=0.000548990745422,length_hpd95={3.99575202396e-05,0.00196248688183},length_quant_5_95={0.000238886937426,0.00196202186213},length_range={3.99575202396e-05,0.0038519458814}])0.98:0.00108382206023[&support=0.979133226324][&length_mean=0.00108382206023,length_median=0.000988667092119,length_sd=0.000615257247949,length_hpd95={0.000115910821114,0.0023249222501},length_quant_5_95={0.000280923056219,0.00228257375769},length_range={5.16233398165e-05,0.00460159001971}])0.92:0.00106890991166[&support=0.923756019262][&length_mean=0.00106890991166,length_median=0.000950394468698,length_sd=0.000606928345683,length_hpd95={0.00012606249719,0.0022774185498},length_quant_5_95={0.000289117974336,0.00219660641984},length_range={1.45860839104e-05,0.00405340378616}],(Burkholderia_pseudomallei_D77_1994:0.000675335557723[&support=1.0][&length_mean=0.000675335557723,length_median=0.000562904300166,length_sd=0.000500940122566,length_hpd95={2.09003542129e-05,0.00167393998688},length_quant_5_95={0.000102467785829,0.00165641478624},length_range={1.78258070114e-05,0.00386172735132}],(Burkholderia_pseudomallei_5_1949:0.00104591476131[&support=1.0][&length_mean=0.00104591476131,length_median=0.00093898645967,length_sd=0.000576710059497,length_hpd95={0.000122964852234,0.00220112933001},length_quant_5_95={0.000263930726151,0.00214854204423},length_range={3.43628421418e-05,0.00393381824044}],Burkholderia_pseudomallei_D51_1992:0.00138279487353[&support=1.0][&length_mean=0.00138279487353,length_median=0.00126512485429,length_sd=0.000658157601423,length_hpd95={0.000309441194048,0.00273039525614},length_quant_5_95={0.000504065113965,0.00267110200677},length_range={0.000126679789745,0.00484418473567}])0.93:0.00076115588564[&support=0.932584269663][&length_mean=0.00076115588564,length_median=0.000635554543472,length_sd=0.000506173689217,length_hpd95={2.63765291297e-05,0.00172296729774},length_quant_5_95={0.000157667521747,0.0017207636702},length_range={2.63765291297e-05,0.0036149693013}],(MSHR346_1996:0.000908361137432[&support=1.0][&length_mean=0.000908361137432,length_median=0.000804104730491,length_sd=0.000550282239065,length_hpd95={8.06885997525e-05,0.00194088013036},length_quant_5_95={0.000222977501265,0.00192352002834},length_range={7.07739845369e-05,0.00363531319937}],(Burkholderia_pseudomallei_D35_2003:0.000308859666355[&support=1.0][&length_mean=0.000308859666355,length_median=0.000214933459994,length_sd=0.000292735288688,length_hpd95={1.94283609422e-07,0.000952635287454},length_quant_5_95={1.41923056151e-05,0.00094758953702},length_range={1.94283609422e-07,0.00187561670379}],(Burkholderia_pseudomallei_208_1990:0.00120501356767[&support=1.0][&length_mean=0.00120501356767,length_median=0.00109253196328,length_sd=0.000628760658567,length_hpd95={0.000139102885182,0.00243523052243},length_quant_5_95={0.000407410496705,0.00240738952914},length_range={4.31362245958e-05,0.00410468651833}],Burkholderia_pseudomallei_D150_2006:0.0015824600154[&support=1.0][&length_mean=0.0015824600154,length_median=0.0014947734575,length_sd=0.000693727881096,length_hpd95={0.000267601022095,0.00284911385506},length_quant_5_95={0.000617293063002,0.00282060505736},length_range={0.000210249786467,0.00476635282049}])0.55:0.000626466426216[&support=0.548956661316][&length_mean=0.000626466426216,length_median=0.000520132010759,length_sd=0.000441262288251,length_hpd95={1.33851973272e-05,0.0015310874497},length_quant_5_95={0.000113441344275,0.00151335632583},length_range={1.09836013714e-05,0.00253245010985}])0.62:0.000715840400325[&support=0.620385232745][&length_mean=0.000715840400325,length_median=0.000592337111292,length_sd=0.000498785968434,length_hpd95={5.23935473805e-05,0.00172596261146},length_quant_5_95={0.000143117130179,0.00169997912326},length_range={1.78354924283e-05,0.00331510802232}])0.62:0.000651380328849[&support=0.617174959872][&length_mean=0.000651380328849,length_median=0.000553770718216,length_sd=0.000451159017465,length_hpd95={3.05192703182e-05,0.00155869560625},length_quant_5_95={0.000120834692591,0.00152776687751},length_range={1.95676151852e-06,0.00263358620916}],(Burkholderia_pseudomallei_8_8_117_2008:0.00118051020446[&support=1.0][&length_mean=0.00118051020446,length_median=0.00110363651976,length_sd=0.000599756772822,length_hpd95={0.000193968430371,0.00235971322491},length_quant_5_95={0.000365983958473,0.00228985122141},length_range={0.000109797992145,0.00389652868776}],(Burkholderia_pseudomallei_D60_1992:0.00092085207653[&support=1.0][&length_mean=0.00092085207653,length_median=0.000818974697127,length_sd=0.00052538905192,length_hpd95={9.21031151286e-05,0.00199715779707},length_quant_5_95={0.000267436254989,0.00196465856994},length_range={2.81098580248e-05,0.00351147596532}],668_1995:0.000903228698504[&support=1.0][&length_mean=0.000903228698504,length_median=0.000812581324271,length_sd=0.00051969537595,length_hpd95={8.65623173281e-05,0.00190651655006},length_quant_5_95={0.00024128581006,0.00189564871819},length_range={5.42208503122e-05,0.00360932609673}],(1026b_1993:0.00118565984906[&support=1.0][&length_mean=0.00118565984906,length_median=0.00106867741191,length_sd=0.000613769807166,length_hpd95={0.000241673833271,0.00240783970695},length_quant_5_95={0.000403411760742,0.00234506913257},length_range={0.00014034955952,0.00523719147788}],(Bp22_1989:0.000596408246663[&support=1.0][&length_mean=0.000596408246663,length_median=0.000487192493531,length_sd=0.000434949992576,length_hpd95={2.74926475956e-05,0.00144924851996},length_quant_5_95={0.000106069203667,0.00141942350694},length_range={1.03041803412e-06,0.00320342117622}],(1106a_1993:0.000298139630328[&support=1.0][&length_mean=0.000298139630328,length_median=0.000195302322075,length_sd=0.000309365578766,length_hpd95={1.81512197545e-07,0.000892931399456},length_quant_5_95={1.36951551695e-05,0.000892414792613},length_range={1.81512197545e-07,0.00299875799633}],BPC006_2008:0.000310165692422[&support=1.0][&length_mean=0.000310165692422,length_median=0.000212540396215,length_sd=0.000310875039723,length_hpd95={3.53874075809e-07,0.000914198690365},length_quant_5_95={1.82495674271e-05,0.000911518149931},length_range={3.53874075809e-07,0.00276812473527}],1106b_1996:0.000290759868723[&support=1.0][&length_mean=0.000290759868723,length_median=0.000198193010988,length_sd=0.000303270574242,length_hpd95={4.93516640733e-07,0.000856191104372},length_quant_5_95={1.51182252899e-05,0.000848153398225},length_range={4.93516640733e-07,0.0023083630167}])0.95:0.000616880919855[&support=0.953451043339][&length_mean=0.000616880919855,length_median=0.000517671869765,length_sd=0.000436874713061,length_hpd95={1.78350481132e-05,0.00145268176715},length_quant_5_95={0.000105300243025,0.00145075206073},length_range={1.78350481132e-05,0.00316479101424}])1.00:0.0012714124805[&support=1.0][&length_mean=0.0012714124805,length_median=0.00117470346477,length_sd=0.000646939955436,length_hpd95={0.000205208362704,0.00254527764065},length_quant_5_95={0.00039533599811,0.00248953643315},length_range={0.000125470883773,0.00406177521711}])1.00:0.00124571026065[&support=0.998394863563][&length_mean=0.00124571026065,length_median=0.0011370179114,length_sd=0.000648600988697,length_hpd95={0.0002002115731,0.00255141589833},length_quant_5_95={0.000389123995956,0.00252051639218},length_range={0.000147278661104,0.00441265139286}])0.74:0.00064816948653[&support=0.73595505618][&length_mean=0.00064816948653,length_median=0.000557634499983,length_sd=0.000445917215732,length_hpd95={3.18161917876e-06,0.00147523560514},length_quant_5_95={9.96788734769e-05,0.00145117637006},length_range={3.18161917876e-06,0.00271602919756}])0.52:0.000618099151587[&support=0.516853932584][&length_mean=0.000618099151587,length_median=0.000525896202357,length_sd=0.000433922553911,length_hpd95={3.72752624432e-05,0.00148452364935},length_quant_5_95={0.000106936108796,0.00147203662192},length_range={2.13830602173e-05,0.00316897329241}])0.78:0.000732541971647[&support=0.779293739968][&length_mean=0.000732541971647,length_median=0.000623570852363,length_sd=0.000510315477915,length_hpd95={3.42571382887e-05,0.00170245295898},length_quant_5_95={0.000103422717742,0.00169518811889},length_range={1.2200122507e-05,0.00313667547907}],(Burkholderia_pseudomallei_24_1976:0.000584470391997[&support=1.0][&length_mean=0.000584470391997,length_median=0.000488993020119,length_sd=0.000421717743556,length_hpd95={3.14155572814e-05,0.00139864473436},length_quant_5_95={8.63333842664e-05,0.00136670583452},length_range={3.06816218506e-06,0.003272577828}],Burkholderia_pseudomallei_25_1977:0.000654200484776[&support=1.0][&length_mean=0.000654200484776,length_median=0.000541670962235,length_sd=0.000461659584343,length_hpd95={4.29244619997e-05,0.00162201227701},length_quant_5_95={0.000121211908025,0.0015829150083},length_range={2.6147241601e-06,0.00285507521431}])0.75:0.000611839272183[&support=0.746388443018][&length_mean=0.000611839272183,length_median=0.000488895733835,length_sd=0.000478566257321,length_hpd95={1.12672463304e-05,0.00158537610645},length_quant_5_95={9.18887910457e-05,0.00158537610645},length_range={1.12672463304e-05,0.00310331820457}]);

END;
