# Supplementary material for: Concordance and discordance of sequence survey methods for molecular epidemiology
Source: PeerJ. 2015 Feb 17;3:e761. doi: 10.7717/peerj.761 (PMC4338773; doi:10.7717/peerj.761)
Supplement: File S2 [file peerj-03-761-s005.zip › Supplemental File 2 2/mb_trees_root/bpchri_gr.tre]

#NEXUS

[ SumTrees Version 3.3.1 (May 05 2011) by Jeet Sukumaran and Mark T. Holder. ]
[ Using DendroPy Version 3.12.0 by Jeet Sukumaran and Mark T. Holder. ]
[ Running under Python 2.7.2 (default, Oct 11 2012, 20:14:37) (GCC 4.2.1 Compatible Apple Clang 4.0 (tags/Apple/clang-418.0.60)) on darwin. ]
[ Executed on Crandalls-Mac-Pro.local by crandalllab@Crandalls-Mac-Pro.local. ]
[ Basis of split support: ]
[   - '/Volumes/3TB/bacteria/structure/t/bpchri_gr_mb.run1.t' ]
[   - '/Volumes/3TB/bacteria/structure/t/bpchri_gr_mb.run2.t' ]
[ Began at: 2013-08-12 17:41:34.901342. ]
[ Ended at: 2013-08-12 17:43:37.921321. ]
[ Run time: 0 hour(s), 02 minute(s), 03.019979 second(s). ]
[ 18002 trees considered in total for split support assessment. ]
[ Tree rooting as given by tree statement (defaults to unrooted). ]
[ Trees treated as unweighted. ]
[ 31 unique taxa across all trees. ]
[ 88 unique splits out of 1080120 total splits counted. ]
[ 56 unique non-trivial splits out of 504056 total non-trivial splits counted. ]
[ Consensus tree (0.500000 clade frequency threshold) constructed from splits. ]
[ Proportion (frequency or probability) of support for each split indicated by node labels and node metadata. ]
[ Setting edge lengths of output tree(s) to mean length of corresponding edges of input trees. ]


BEGIN TAXA;

    DIMENSIONS NTAX=31;
    TAXLABELS
        1026b_1993 
        1106a_1993 
        1106b_1996 
        1710a_1996 
        1710b_1999 
        668_1995 
        Bp22_1989 
        BPC006_2008 
        Burkholderia_pseudomallei_104_1990 
        Burkholderia_pseudomallei_18_1990 
        Burkholderia_pseudomallei_208_1990 
        Burkholderia_pseudomallei_24_1976 
        Burkholderia_pseudomallei_25_1977 
        Burkholderia_pseudomallei_31_1992 
        Burkholderia_pseudomallei_33_1976 
        Burkholderia_pseudomallei_35_1963 
        Burkholderia_pseudomallei_4075_1999 
        Burkholderia_pseudomallei_5_1949 
        Burkholderia_pseudomallei_6_1960 
        Burkholderia_pseudomallei_68_1992 
        Burkholderia_pseudomallei_8_8_117_2008 
        Burkholderia_pseudomallei_91_1984 
        Burkholderia_pseudomallei_9_1988 
        Burkholderia_pseudomallei_D150_2006 
        Burkholderia_pseudomallei_D35_2003 
        Burkholderia_pseudomallei_D51_1992 
        Burkholderia_pseudomallei_D60_1992 
        Burkholderia_pseudomallei_D77_1994 
        E264_1994 
        K96243_1996 
        MSHR346_1996 
  ;
END;

BEGIN TREES;

    TREE 0 = (1026b_1993:0.00112661707087,Burkholderia_pseudomallei_8_8_117_2008:0.00135911385001[&support=1.0][&length_mean=0.00135911385001,length_median=0.00135732710278,length_sd=8.07459381934e-05,length_hpd95={0.00120363847669,0.0015163959916},length_quant_5_95={0.00122924244532,0.00149375439356},length_range={0.00101911130885,0.00176211938175}],((((Burkholderia_pseudomallei_D60_1992:0.00148086027914[&support=1.0][&length_mean=0.00148086027914,length_median=0.00147934315161,length_sd=8.57269043373e-05,length_hpd95={0.00132073593691,0.00165676289758},length_quant_5_95={0.00134376424642,0.00162478645178},length_range={0.00115158533225,0.00185908568257}],(Burkholderia_pseudomallei_D77_1994:0.00130498066835[&support=1.0][&length_mean=0.00130498066835,length_median=0.00130423667009,length_sd=7.93330888965e-05,length_hpd95={0.00114975629465,0.00145878802223},length_quant_5_95={0.00117674998048,0.00143781427347},length_range={0.00100326731319,0.00164339083904}],MSHR346_1996:0.00148383898533[&support=1.0][&length_mean=0.00148383898533,length_median=0.00148235990971,length_sd=8.48059521933e-05,length_hpd95={0.00132223037178,0.00165066549869},length_quant_5_95={0.00134807951812,0.00162554214566},length_range={0.00117427318304,0.00183423335702}])1.00:0.000325616964854[&support=0.999111209866][&length_mean=0.000325616964854,length_median=0.0003244353262,length_sd=3.85258520974e-05,length_hpd95={0.000250902533773,0.000401152675204},length_quant_5_95={0.000264326403438,0.000390546951781},length_range={0.000181910812526,0.000509992152464}])1.00:0.000181422645377[&support=0.998166870348][&length_mean=0.000181422645377,length_median=0.000179386921436,length_sd=3.5387530447e-05,length_hpd95={0.000114399850524,0.00025139432451},length_quant_5_95={0.000127158031184,0.000242613436579},length_range={6.48146797168e-05,0.000353443251574}],((Burkholderia_pseudomallei_D150_2006:0.00151507370378[&support=1.0][&length_mean=0.00151507370378,length_median=0.00151332710143,length_sd=8.5113666998e-05,length_hpd95={0.00135108897281,0.00168255388965},length_quant_5_95={0.00137805210226,0.0016579728049},length_range={0.00113163963888,0.00188876448387}],Burkholderia_pseudomallei_D35_2003:0.00149892067546[&support=1.0][&length_mean=0.00149892067546,length_median=0.00149634276482,length_sd=8.47515060822e-05,length_hpd95={0.00133754519916,0.00166819691153},length_quant_5_95={0.00136407378773,0.00164153322312},length_range={0.0011890354088,0.00187040095357}])1.00:0.000320454817449[&support=1.0][&length_mean=0.000320454817449,length_median=0.000318973192402,length_sd=4.02347572385e-05,length_hpd95={0.00024306003195,0.000399996790713},length_quant_5_95={0.000256886320064,0.00038855506214},length_range={0.000188774525528,0.000507581164357}],(Burkholderia_pseudomallei_208_1990:0.00131262418495[&support=1.0][&length_mean=0.00131262418495,length_median=0.00131334171926,length_sd=0.00010788869467,length_hpd95={0.00109512200016,0.00152649108981},length_quant_5_95={0.00113648823779,0.00148657579112},length_range={0.00073142672733,0.00193353993584}],(E264_1994:0.0743185273945[&support=1.0][&length_mean=0.0743185273945,length_median=0.0743061365575,length_sd=0.000952570911034,length_hpd95={0.072494396269,0.0762118837678},length_quant_5_95={0.0727874818127,0.075872007402},length_range={0.0699645972066,0.0800028771042}],(668_1995:0.00161510976001[&support=1.0][&length_mean=0.00161510976001,length_median=0.00161426075992,length_sd=0.000104681332462,length_hpd95={0.00141100204628,0.00182143751898},length_quant_5_95={0.00144753046185,0.0017874238547},length_range={0.00101249274566,0.00220946801457}],(Burkholderia_pseudomallei_5_1949:0.00135171168999[&support=1.0][&length_mean=0.00135171168999,length_median=0.00134988325998,length_sd=8.39831653924e-05,length_hpd95={0.00118700747542,0.0015162294964},length_quant_5_95={0.00121674243498,0.00149288545131},length_range={0.000937681172228,0.00181970357069}],Burkholderia_pseudomallei_D51_1992:0.00121249348449[&support=1.0][&length_mean=0.00121249348449,length_median=0.00121093942336,length_sd=8.02749386067e-05,length_hpd95={0.00106035031596,0.00137508281961},length_quant_5_95={0.00108312651139,0.00134741119601},length_range={0.00089176779275,0.00152127976493}])1.00:0.000582963735412[&support=1.0][&length_mean=0.000582963735412,length_median=0.000580827035134,length_sd=5.48186193344e-05,length_hpd95={0.00047891872272,0.000690803078531},length_quant_5_95={0.000497439177371,0.0006742529579},length_range={0.000289846046102,0.000883458063976}])1.00:0.000548113612138[&support=1.0][&length_mean=0.000548113612138,length_median=0.000533760933172,length_sd=0.000111963538119,length_hpd95={0.000350386756811,0.0007756224694},length_quant_5_95={0.000399478661777,0.000744768801818},length_range={8.12013667082e-05,0.00135546063687}])0.96:0.000410583748637[&support=0.959560048883][&length_mean=0.000410583748637,length_median=0.000412799299395,length_sd=8.89422012048e-05,length_hpd95={0.000228279584801,0.000593009643033},length_quant_5_95={0.000261201383393,0.000549514032552},length_range={2.90719270933e-05,0.000851950758081}])1.00:0.000237613593181[&support=0.998277969115][&length_mean=0.000237613593181,length_median=0.000236030405332,length_sd=4.01299499574e-05,length_hpd95={0.000161315652746,0.000316364316911},length_quant_5_95={0.000175642477647,0.000304772992861},length_range={5.95478160961e-05,0.000558248207372}])0.83:0.000109910050735[&support=0.83229641151][&length_mean=0.000109910050735,length_median=0.00010797752066,length_sd=2.80502105583e-05,length_hpd95={5.69371526489e-05,0.000164464718489},length_quant_5_95={6.7148104759e-05,0.000158757893747},length_range={2.09175706743e-05,0.000251023406831}])1.00:0.000246582750113[&support=1.0][&length_mean=0.000246582750113,length_median=0.000245022761878,length_sd=3.752050918e-05,length_hpd95={0.000176769563417,0.000323459950169},length_quant_5_95={0.000187989654715,0.000310684514834},length_range={0.000105042177287,0.000417402686367}],(Burkholderia_pseudomallei_24_1976:0.000964392014857[&support=1.0][&length_mean=0.000964392014857,length_median=0.000962085297545,length_sd=6.8880182173e-05,length_hpd95={0.000830156762348,0.00110064016601},length_quant_5_95={0.000854160473264,0.00107917325521},length_range={0.000701444292761,0.00126555469986}],(Burkholderia_pseudomallei_31_1992:0.000948836897669[&support=1.0][&length_mean=0.000948836897669,length_median=0.000947323405339,length_sd=7.01059763555e-05,length_hpd95={0.000814551827389,0.00108992913646},length_quant_5_95={0.000836866744269,0.00106734788432},length_range={0.000684114684744,0.00128046133301}],(Burkholderia_pseudomallei_25_1977:0.00088187452669[&support=1.0][&length_mean=0.00088187452669,length_median=0.000879994677092,length_sd=6.50796066396e-05,length_hpd95={0.000762485291357,0.00101558754754},length_quant_5_95={0.000778977930346,0.000992752650614},length_range={0.000660474371049,0.00115253127275}],Burkholderia_pseudomallei_35_1963:0.000821732011622[&support=1.0][&length_mean=0.000821732011622,length_median=0.000820276812721,length_sd=6.31187216153e-05,length_hpd95={0.000702687969632,0.00094896657459},length_quant_5_95={0.000720521886028,0.000928674338609},length_range={0.000604464514085,0.00107945838283}])1.00:0.000296681299098[&support=1.0][&length_mean=0.000296681299098,length_median=0.000294750218688,length_sd=3.96446331777e-05,length_hpd95={0.000217576002094,0.000372037531839},length_quant_5_95={0.000234778881356,0.000365062431083},length_range={0.000158102379316,0.000497606271183}])0.98:0.000278609271682[&support=0.977224752805][&length_mean=0.000278609271682,length_median=0.000276513450053,length_sd=4.06099622843e-05,length_hpd95={0.000200500094927,0.000359267755574},length_quant_5_95={0.000215113846432,0.000348090681799},length_range={0.000141859759109,0.000480832950442}])1.00:0.000660617385286[&support=1.0][&length_mean=0.000660617385286,length_median=0.000659393011183,length_sd=5.70073055587e-05,length_hpd95={0.000548745372454,0.000771101065621},length_quant_5_95={0.000570117119827,0.000756811930884},length_range={0.000472929213387,0.000936777384027}])1.00:0.000239309212399[&support=1.0][&length_mean=0.000239309212399,length_median=0.000237567195805,length_sd=3.85850348958e-05,length_hpd95={0.000166931501795,0.000315835953754},length_quant_5_95={0.000178777978665,0.000305287427847},length_range={0.000110050131249,0.000424447220355}],((((Burkholderia_pseudomallei_104_1990:0.00051786031248[&support=1.0][&length_mean=0.00051786031248,length_median=0.000516556463557,length_sd=4.88652579383e-05,length_hpd95={0.000423225544907,0.000614309666639},length_quant_5_95={0.000440289577466,0.000599779503607},length_range={0.000350267774862,0.000744006859882}],K96243_1996:0.000384665757788[&support=1.0][&length_mean=0.000384665757788,length_median=0.000383499832842,length_sd=4.28270356449e-05,length_hpd95={0.00030278313344,0.000470145463382},length_quant_5_95={0.000317439387634,0.000457855176402},length_range={0.000239502032983,0.000579237285675}])1.00:0.000304571934752[&support=1.0][&length_mean=0.000304571934752,length_median=0.000303102941168,length_sd=3.74205900881e-05,length_hpd95={0.000234468601882,0.00037937428639},length_quant_5_95={0.000245533639961,0.000369347094935},length_range={0.000161179817442,0.000466394184628}],(Burkholderia_pseudomallei_91_1984:4.17371419921e-06[&support=1.0][&length_mean=4.17371419921e-06,length_median=2.90258187205e-06,length_sd=4.12548599499e-06,length_hpd95={1.02101170783e-08,1.24854755274e-05},length_quant_5_95={2.53716328659e-07,1.24825400058e-05},length_range={1.02101170783e-08,4.03440146373e-05}],Burkholderia_pseudomallei_9_1988:4.1359794076e-06[&support=1.0][&length_mean=4.1359794076e-06,length_median=2.88309645348e-06,length_sd=4.13066094096e-06,length_hpd95={1.04885056691e-08,1.2364767762e-05},length_quant_5_95={2.21600326324e-07,1.23632501312e-05},length_range={1.043521038e-08,4.60194977682e-05}])1.00:0.000381222230592[&support=1.0][&length_mean=0.000381222230592,length_median=0.000379425370369,length_sd=4.36473612335e-05,length_hpd95={0.000296504421192,0.000466480788717},length_quant_5_95={0.000311740867884,0.000456188169776},length_range={0.000227228684789,0.000567597040949}])1.00:0.000776602096052[&support=1.0][&length_mean=0.000776602096052,length_median=0.000775433961133,length_sd=6.13035201527e-05,length_hpd95={0.000664171787712,0.000904033312663},length_quant_5_95={0.000679726777274,0.000880576852281},length_range={0.000530397316573,0.0010682641063}],(1710a_1996:4.13029361944e-06[&support=1.0][&length_mean=4.13029361944e-06,length_median=2.87940849751e-06,length_sd=4.13687233717e-06,length_hpd95={1.01733134991e-08,1.21754350948e-05},length_quant_5_95={2.19866996462e-07,1.21744050025e-05},length_range={1.01733134991e-08,4.64153070669e-05}],1710b_1999:4.11836544242e-06[&support=1.0][&length_mean=4.11836544242e-06,length_median=2.8619625276e-06,length_sd=4.12502854828e-06,length_hpd95={1.0117065912e-08,1.22552851073e-05},length_quant_5_95={2.15669782182e-07,1.22548564448e-05},length_range={1.0117065912e-08,5.13043805285e-05}])1.00:0.00111914455181[&support=1.0][&length_mean=0.00111914455181,length_median=0.00111747314102,length_sd=7.31167974392e-05,length_hpd95={0.000974316678749,0.00126180748714},length_quant_5_95={0.00100264302491,0.00124275332328},length_range={0.000786221436719,0.00152240484111}])1.00:0.000284157257067[&support=1.0][&length_mean=0.000284157257067,length_median=0.000282376419553,length_sd=3.8844760852e-05,length_hpd95={0.000207805682099,0.000359178941951},length_quant_5_95={0.000223846895902,0.000351061619782},length_range={0.000153673480798,0.000487361181897}],(((Burkholderia_pseudomallei_6_1960:4.20936951682e-06[&support=1.0][&length_mean=4.20936951682e-06,length_median=2.92729481571e-06,length_sd=4.21155596908e-06,length_hpd95={1.00674202049e-08,1.25437292744e-05},length_quant_5_95={2.23096650495e-07,1.25263214593e-05},length_range={1.00674202049e-08,4.08846963392e-05}],Burkholderia_pseudomallei_68_1992:4.13660542161e-06[&support=1.0][&length_mean=4.13660542161e-06,length_median=2.89606423526e-06,length_sd=4.15410743373e-06,length_hpd95={1.04196418333e-08,1.23666793758e-05},length_quant_5_95={2.33882738698e-07,1.23633931841e-05},length_range={1.04196418333e-08,4.81632110761e-05}])1.00:0.000851277252459[&support=1.0][&length_mean=0.000851277252459,length_median=0.000848966381721,length_sd=6.65767719736e-05,length_hpd95={0.000727051544053,0.00098648837393},length_quant_5_95={0.000744819300125,0.000963849460655},length_range={0.000625887441699,0.0011938458877}],(Burkholderia_pseudomallei_33_1976:0.000664533540638[&support=1.0][&length_mean=0.000664533540638,length_median=0.000662823630447,length_sd=5.7223124369e-05,length_hpd95={0.000554080270731,0.000777766081599},length_quant_5_95={0.000573142713543,0.000761900464706},length_range={0.000470837890371,0.000902583039959}],(Burkholderia_pseudomallei_18_1990:1.4892907294e-05[&support=1.0][&length_mean=1.4892907294e-05,length_median=1.35795224693e-05,length_sd=7.92866195475e-06,length_hpd95={1.76603591169e-06,3.04308722344e-05},length_quant_5_95={4.51777019701e-06,2.99476539829e-05},length_range={3.21088860055e-07,6.81407514062e-05}],Burkholderia_pseudomallei_4075_1999:5.28160160544e-05[&support=1.0][&length_mean=5.28160160544e-05,length_median=5.14383836344e-05,length_sd=1.47304602414e-05,length_hpd95={2.67564705512e-05,8.28136066621e-05},length_quant_5_95={3.11987483804e-05,7.91785938516e-05},length_range={1.16475799659e-05,0.00014738163499}])1.00:0.000517312360169[&support=1.0][&length_mean=0.000517312360169,length_median=0.000515744804287,length_sd=5.07122917397e-05,length_hpd95={0.00042094563788,0.000618598634254},length_quant_5_95={0.000435971382229,0.000603288144414},length_range={0.000321522033826,0.00074307018102}])1.00:0.000394859507285[&support=1.0][&length_mean=0.000394859507285,length_median=0.000393650867162,length_sd=4.29912443346e-05,length_hpd95={0.000313644843555,0.000481591140311},length_quant_5_95={0.000325971565137,0.000467973306788},length_range={0.000246701653938,0.00059651742833}])1.00:0.000402813864962[&support=1.0][&length_mean=0.000402813864962,length_median=0.000401447771377,length_sd=4.81367535405e-05,length_hpd95={0.000311670152791,0.000499531678386},length_quant_5_95={0.000326299902819,0.000484102098981},length_range={0.000219138519912,0.000644800285861}],(BPC006_2008:0.000258514174344[&support=1.0][&length_mean=0.000258514174344,length_median=0.000256984628877,length_sd=3.5652412081e-05,length_hpd95={0.000190813000623,0.000329007079654},length_quant_5_95={0.000202565814632,0.000320180195317},length_range={0.000141829427547,0.00044323965165}],(Bp22_1989:0.000466950864751[&support=1.0][&length_mean=0.000466950864751,length_median=0.000465612041245,length_sd=4.56557697883e-05,length_hpd95={0.000379655360945,0.000558033686384},length_quant_5_95={0.000395247162965,0.000544547315433},length_range={0.000298035431364,0.000651830991998}],(1106a_1993:4.15689546056e-06[&support=1.0][&length_mean=4.15689546056e-06,length_median=2.88923566301e-06,length_sd=4.15531316603e-06,length_hpd95={1.00100399065e-08,1.23486489766e-05},length_quant_5_95={2.35249533505e-07,1.23458921872e-05},length_range={1.00100399065e-08,3.80839150791e-05}],1106b_1996:1.51148847648e-05[&support=1.0][&length_mean=1.51148847648e-05,length_median=1.38339690076e-05,length_sd=7.83888586447e-06,length_hpd95={2.24382651148e-06,3.03581923715e-05},length_quant_5_95={4.80827211431e-06,2.99063984964e-05},length_range={8.3684234612e-07,6.3793882591e-05}])1.00:0.000180822947216[&support=1.0][&length_mean=0.000180822947216,length_median=0.000179637108929,length_sd=2.90793429833e-05,length_hpd95={0.000124931478506,0.000237201261368},length_quant_5_95={0.000135651535089,0.000230524667861},length_range={8.18667043393e-05,0.000311840738915}])1.00:0.000200313074624[&support=1.0][&length_mean=0.000200313074624,length_median=0.000198653176906,length_sd=3.01848953089e-05,length_hpd95={0.00014086564229,0.000258641623619},length_quant_5_95={0.000153432226955,0.000252262448476},length_range={9.94857440624e-05,0.000330765674245}])1.00:0.000850503716454[&support=1.0][&length_mean=0.000850503716454,length_median=0.000848820727692,length_sd=6.38221142921e-05,length_hpd95={0.000726334217777,0.000976136645195},length_quant_5_95={0.000748250471607,0.000959579684584},length_range={0.000640829086847,0.00109883018313}])1.00:0.00026230701237[&support=1.0][&length_mean=0.00026230701237,length_median=0.000260369145362,length_sd=4.03226346837e-05,length_hpd95={0.000187114482384,0.000343584183829},length_quant_5_95={0.000199462926152,0.000331972560626},length_range={0.000139934865784,0.000461735733046}])1.00:0.000195775699768[&support=0.999888901233][&length_mean=0.000195775699768,length_median=0.000193700069556,length_sd=3.68492032096e-05,length_hpd95={0.00012351519567,0.000266354824457},length_quant_5_95={0.000138202637355,0.000258854178026},length_range={7.54230171622e-05,0.000387750398878}])1.00:0.000336785475353[&support=1.0][&length_mean=0.000336785475353,length_median=0.000335609307704,length_sd=4.02909594915e-05,length_hpd95={0.000262341443576,0.000418055469784},length_quant_5_95={0.000272700713361,0.000404906143629},length_range={0.000202952776561,0.00052186261579}]);

END;
