# Supplementary material for: Concordance and discordance of sequence survey methods for molecular epidemiology
Source: PeerJ. 2015 Feb 17;3:e761. doi: 10.7717/peerj.761 (PMC4338773; doi:10.7717/peerj.761)
Supplement: File S2 [file peerj-03-761-s005.zip › Supplemental File 2 2/mb_trees_root/bpchri_snps.tre]

#NEXUS

[ SumTrees Version 3.3.1 (May 05 2011) by Jeet Sukumaran and Mark T. Holder. ]
[ Using DendroPy Version 3.12.0 by Jeet Sukumaran and Mark T. Holder. ]
[ Running under Python 2.7.2 (default, Oct 11 2012, 20:14:37) (GCC 4.2.1 Compatible Apple Clang 4.0 (tags/Apple/clang-418.0.60)) on darwin. ]
[ Executed on Crandalls-Mac-Pro.local by crandalllab@Crandalls-Mac-Pro.local. ]
[ Basis of split support: ]
[   - '/Volumes/3TB/bacteria/structure/t/bpchri_snps_mb.run1.t' ]
[   - '/Volumes/3TB/bacteria/structure/t/bpchri_snps_mb.run2.t' ]
[ Began at: 2013-08-12 17:46:49.419123. ]
[ Ended at: 2013-08-12 17:48:51.355770. ]
[ Run time: 0 hour(s), 02 minute(s), 01.936647 second(s). ]
[ 18002 trees considered in total for split support assessment. ]
[ Tree rooting as given by tree statement (defaults to unrooted). ]
[ Trees treated as unweighted. ]
[ 31 unique taxa across all trees. ]
[ 82 unique splits out of 1080120 total splits counted. ]
[ 50 unique non-trivial splits out of 504056 total non-trivial splits counted. ]
[ Consensus tree (0.500000 clade frequency threshold) constructed from splits. ]
[ Proportion (frequency or probability) of support for each split indicated by node labels and node metadata. ]
[ Setting edge lengths of output tree(s) to mean length of corresponding edges of input trees. ]


BEGIN TAXA;

    DIMENSIONS NTAX=31;
    TAXLABELS
        Burkholderia_pseudomallei_104_1990 
        Burkholderia_pseudomallei_18_1990 
        Burkholderia_pseudomallei_208_1990 
        Burkholderia_pseudomallei_24_1976 
        Burkholderia_pseudomallei_25_1977 
        Burkholderia_pseudomallei_31_1992 
        Burkholderia_pseudomallei_33_1976 
        Burkholderia_pseudomallei_35_1963 
        Burkholderia_pseudomallei_4075_1999 
        Burkholderia_pseudomallei_5_1949 
        Burkholderia_pseudomallei_6_1960 
        Burkholderia_pseudomallei_68_1992 
        Burkholderia_pseudomallei_8_8_117_2008 
        Burkholderia_pseudomallei_9_1988 
        Burkholderia_pseudomallei_91_1984 
        Burkholderia_pseudomallei_D150_2006 
        Burkholderia_pseudomallei_D35_2003 
        Burkholderia_pseudomallei_D51_1992 
        Burkholderia_pseudomallei_D60_1992 
        Burkholderia_pseudomallei_D77_1994 
        Bp22_1989 
        K96243_1996 
        1710b_1999 
        E264_1994 
        668_1995 
        1106a_1993 
        MSHR346_1996 
        1026b_1993 
        BPC006_2008 
        1106b_1996 
        1710a_1996 
  ;
END;

BEGIN TREES;

    TREE 0 = (Burkholderia_pseudomallei_104_1990:0.00785546308554,(1026b_1993:0.0186943217454[&support=1.0][&length_mean=0.0186943217454,length_median=0.0186870440997,length_sd=0.000833975542085,length_hpd95={0.017050996625,0.020302194493},length_quant_5_95={0.017339175249,0.0200871638457},length_range={0.0157274729697,0.0222356832882}],((Burkholderia_pseudomallei_8_8_117_2008:0.0246180023551[&support=1.0][&length_mean=0.0246180023551,length_median=0.0246073631083,length_sd=0.000947880188799,length_hpd95={0.022812137315,0.0265169396733},length_quant_5_95={0.023091230024,0.0262081838378},length_range={0.021277468561,0.0285059857019}],(((Burkholderia_pseudomallei_D60_1992:0.0251801167578[&support=1.0][&length_mean=0.0251801167578,length_median=0.0251636383501,length_sd=0.00095694427548,length_hpd95={0.0233675710971,0.0271512637616},length_quant_5_95={0.0236373925006,0.0267713175476},length_range={0.0213809117673,0.0287154533594}],MSHR346_1996:0.025707958167[&support=1.0][&length_mean=0.025707958167,length_median=0.0257097742847,length_sd=0.000966895948991,length_hpd95={0.0238084892414,0.0275675128402},length_quant_5_95={0.0241239252274,0.0273160244925},length_range={0.0220785012798,0.0293589318201}])1.00:0.00504177900302[&support=0.999500055549][&length_mean=0.00504177900302,length_median=0.00502918528286,length_sd=0.000465881410668,length_hpd95={0.00416143408248,0.00597949347256},length_quant_5_95={0.00429700887568,0.00582885948346},length_range={0.00351673475881,0.00695226234781}],((Burkholderia_pseudomallei_D150_2006:0.0309246475401[&support=1.0][&length_mean=0.0309246475401,length_median=0.0309058665899,length_sd=0.00106858642145,length_hpd95={0.0288697955556,0.0330353653059},length_quant_5_95={0.029180416835,0.0327149553526},length_range={0.0267976735048,0.0358780477205}],Burkholderia_pseudomallei_D77_1994:0.0255369270575[&support=1.0][&length_mean=0.0255369270575,length_median=0.0255229379796,length_sd=0.000978009760955,length_hpd95={0.023557756871,0.02738890382},length_quant_5_95={0.0239447821185,0.0271635095194},length_range={0.0218268942161,0.0294851685101}])1.00:0.00448743458662[&support=0.999277858016][&length_mean=0.00448743458662,length_median=0.00447448196706,length_sd=0.000456269938767,length_hpd95={0.00361388821096,0.00537098587096},length_quant_5_95={0.00376634648534,0.00524836893134},length_range={0.000822217016868,0.00661896055212}],(Burkholderia_pseudomallei_208_1990:0.0276141691345[&support=1.0][&length_mean=0.0276141691345,length_median=0.0276097298389,length_sd=0.00100948616132,length_hpd95={0.0255867013418,0.0295447117945},length_quant_5_95={0.025954232782,0.0292847062431},length_range={0.0236388868048,0.0315516824023}],(Burkholderia_pseudomallei_D35_2003:0.0282110171659[&support=1.0][&length_mean=0.0282110171659,length_median=0.028201931356,length_sd=0.00103170915545,length_hpd95={0.0261718098377,0.0301863085665},length_quant_5_95={0.0265403862257,0.0299173744379},length_range={0.0244564827395,0.0325026236884}],(E264_1994:2.84228205666[&support=1.0][&length_mean=2.84228205666,length_median=2.84100598404,length_sd=0.0505335568537,length_hpd95={2.74182552912,2.94026974584},length_quant_5_95={2.76017477729,2.92755441611},length_range={2.60005743099,3.0496082485}],(668_1995:0.0244996453832[&support=1.0][&length_mean=0.0244996453832,length_median=0.0244904445064,length_sd=0.00100256028998,length_hpd95={0.0225947171512,0.0265123355782},length_quant_5_95={0.0228757439716,0.0261617982476},length_range={0.0208202317903,0.0285908622895}],(Burkholderia_pseudomallei_5_1949:0.0240232515082[&support=1.0][&length_mean=0.0240232515082,length_median=0.0240053494762,length_sd=0.000964552005334,length_hpd95={0.0221657010691,0.0259410066054},length_quant_5_95={0.0224609108633,0.025632486685},length_range={0.0194308005236,0.0278431534733}],Burkholderia_pseudomallei_D51_1992:0.0233802050237[&support=1.0][&length_mean=0.0233802050237,length_median=0.0233607269188,length_sd=0.00095947770189,length_hpd95={0.0215267675513,0.0252839075279},length_quant_5_95={0.0218270129886,0.0249817215509},length_range={0.0200142235688,0.0271642769783}])1.00:0.00995214434227[&support=1.0][&length_mean=0.00995214434227,length_median=0.00993878931803,length_sd=0.00063589478365,length_hpd95={0.00871288478479,0.011188240373},length_quant_5_95={0.00893867268246,0.011014304197},length_range={0.0052035355473,0.0122968575719}])1.00:0.00788525482066[&support=0.999166759249][&length_mean=0.00788525482066,length_median=0.00775943151515,length_sd=0.00240562889359,length_hpd95={0.00310166652531,0.0128526877733},length_quant_5_95={0.00416539263295,0.0120993927119},length_range={0.000485378938285,0.0171069944872}])0.97:0.00645230661651[&support=0.971836462615][&length_mean=0.00645230661651,length_median=0.00642187117301,length_sd=0.00217407606408,length_hpd95={0.00240403831733,0.0108243987375},length_quant_5_95={0.002911154177,0.0100641373239},length_range={2.93453843894e-05,0.0152296415848}])0.99:0.00398405317442[&support=0.991778691257][&length_mean=0.00398405317442,length_median=0.0039998281994,length_sd=0.00052897510498,length_hpd95={0.00313449255094,0.00497633700916},length_quant_5_95={0.00325380878668,0.00475620235298},length_range={7.13909012733e-05,0.00587697302375}])1.00:0.00248445548124[&support=0.996833685146][&length_mean=0.00248445548124,length_median=0.00247108575487,length_sd=0.000392174580413,length_hpd95={0.00172908720649,0.00324951004396},length_quant_5_95={0.00187293887758,0.00314864441127},length_range={4.43961960303e-05,0.00454831378824}])1.00:0.00232317134138[&support=0.999444506166][&length_mean=0.00232317134138,length_median=0.0023063441859,length_sd=0.000381566311849,length_hpd95={0.00160217893514,0.00308730801398},length_quant_5_95={0.0017207184503,0.00297115519997},length_range={0.000743004591346,0.00428704462132}])1.00:0.00479970103867[&support=1.0][&length_mean=0.00479970103867,length_median=0.00478289641805,length_sd=0.000501281967643,length_hpd95={0.0038507164771,0.0058024275175},length_quant_5_95={0.00399398250293,0.00564672295558},length_range={0.00289621922509,0.00689498875254}],(Burkholderia_pseudomallei_24_1976:0.0158620907637[&support=1.0][&length_mean=0.0158620907637,length_median=0.0158526837814,length_sd=0.000774271265894,length_hpd95={0.0143579295828,0.017379894582},length_quant_5_95={0.0146139160145,0.0171674997597},length_range={0.0126959464077,0.0189274212522}],(Burkholderia_pseudomallei_35_1963:0.0155300512052[&support=1.0][&length_mean=0.0155300512052,length_median=0.0155155352274,length_sd=0.00080081579531,length_hpd95={0.0139549603017,0.0170996334765},length_quant_5_95={0.0142366793548,0.0168780288805},length_range={0.0126512117522,0.0189811368285}],(Burkholderia_pseudomallei_25_1977:0.0157461366852[&support=1.0][&length_mean=0.0157461366852,length_median=0.0157315938902,length_sd=0.00077119658968,length_hpd95={0.0142319344234,0.01723602813},length_quant_5_95={0.0144943793592,0.0170428224304},length_range={0.0128288593544,0.0186238358191}],Burkholderia_pseudomallei_31_1992:0.0171212732392[&support=1.0][&length_mean=0.0171212732392,length_median=0.0171099378263,length_sd=0.000797474084035,length_hpd95={0.015550613405,0.0186511297181},length_quant_5_95={0.0158203402979,0.0184360192436},length_range={0.01418811236,0.0204604057022}])1.00:0.00491620737228[&support=1.0][&length_mean=0.00491620737228,length_median=0.00489850147878,length_sd=0.000469384427966,length_hpd95={0.00402045096825,0.00585018720534},length_quant_5_95={0.00416674567045,0.00570034999343},length_range={0.00326718598171,0.00684216029074}])1.00:0.00514557556466[&support=1.0][&length_mean=0.00514557556466,length_median=0.00513459156802,length_sd=0.00050405460295,length_hpd95={0.004182406448,0.00614610433797},length_quant_5_95={0.00433212726448,0.00598729906646},length_range={0.00339995461359,0.00739875271374}])1.00:0.0112364378115[&support=1.0][&length_mean=0.0112364378115,length_median=0.0112289763256,length_sd=0.000687350787828,length_hpd95={0.00993142275691,0.0126039649125},length_quant_5_95={0.0101236732308,0.0123935414496},length_range={0.00867839376862,0.0139347715563}])1.00:0.00411488114726[&support=1.0][&length_mean=0.00411488114726,length_median=0.0041015924378,length_sd=0.000440714038524,length_hpd95={0.00325241488914,0.00496582165453},length_quant_5_95={0.00341287670059,0.00486899648131},length_range={0.00253848584425,0.006060980535}])1.00:0.00572975629662[&support=1.0][&length_mean=0.00572975629662,length_median=0.00571859734383,length_sd=0.000535023034855,length_hpd95={0.00470774098627,0.00680432434399},length_quant_5_95={0.00487438054896,0.00662759499221},length_range={0.00380131186393,0.00778531474059}],(((1710b_1999:6.51890623013e-05[&support=1.0][&length_mean=6.51890623013e-05,length_median=5.47844293782e-05,length_sd=4.56725177823e-05,length_hpd95={1.27114047973e-06,0.00015529151885},length_quant_5_95={1.14314039349e-05,0.000154600504101},length_range={3.24952599936e-07,0.000377959291266}],1710a_1996:9.70085044366e-05[&support=1.0][&length_mean=9.70085044366e-05,length_median=8.65794834133e-05,length_sd=5.5882050468e-05,length_hpd95={7.64932744619e-06,0.000203365112742},length_quant_5_95={2.6148030324e-05,0.000201524979087},length_range={2.40329842577e-06,0.000458603748808}])1.00:0.0163116909347[&support=1.0][&length_mean=0.0163116909347,length_median=0.0163016969887,length_sd=0.000790161317571,length_hpd95={0.0147323690717,0.0177961344973},length_quant_5_95={0.0150155322116,0.0176164699098},length_range={0.0134829223398,0.0195810272602}],(Burkholderia_pseudomallei_9_1988:0.0156272004561[&support=1.0][&length_mean=0.0156272004561,length_median=0.0156229231187,length_sd=0.000766186572296,length_hpd95={0.0141692220583,0.0171766058681},length_quant_5_95={0.0143883434865,0.0169090731082},length_range={0.012595396536,0.0190959663303}],(Burkholderia_pseudomallei_68_1992:0.0105118485631[&support=1.0][&length_mean=0.0105118485631,length_median=0.0104948087795,length_sd=0.000644303157514,length_hpd95={0.00924229654566,0.0117578660056},length_quant_5_95={0.00948124003344,0.0115930430618},length_range={0.00773716411229,0.0134075967158}],(Burkholderia_pseudomallei_33_1976:0.0137733418746[&support=1.0][&length_mean=0.0137733418746,length_median=0.0137617090046,length_sd=0.000711948948205,length_hpd95={0.0123935476786,0.015170262565},length_quant_5_95={0.0126341614881,0.0149680443418},length_range={0.0112143220865,0.0170207488828}],(Burkholderia_pseudomallei_18_1990:0.000260949007514[&support=1.0][&length_mean=0.000260949007514,length_median=0.000249521776754,length_sd=9.27670490565e-05,length_hpd95={0.00010068708692,0.000449855841361},length_quant_5_95={0.000129191801311,0.000429982948703},length_range={3.47082801645e-05,0.000851799450083}],(Burkholderia_pseudomallei_4075_1999:0.000130076816227[&support=1.0][&length_mean=0.000130076816227,length_median=0.000119259564299,length_sd=6.54248959763e-05,length_hpd95={2.23819659224e-05,0.000258378953944},length_quant_5_95={4.44863459776e-05,0.000252695688434},length_range={5.73862675824e-06,0.000555445521406}],Burkholderia_pseudomallei_6_1960:0.000130211701666[&support=1.0][&length_mean=0.000130211701666,length_median=0.000119789467381,length_sd=6.4864761727e-05,length_hpd95={2.27076968588e-05,0.000258813133586},length_quant_5_95={4.41770244941e-05,0.000252700125782},length_range={3.59400417983e-06,0.000523152002074}])1.00:9.64788099985e-05[&support=0.999444506166][&length_mean=9.64788099985e-05,length_median=8.57768057658e-05,length_sd=5.65814814883e-05,length_hpd95={7.72829227196e-06,0.00020883243666},length_quant_5_95={2.49872087247e-05,0.000205879335679},length_range={1.38272992425e-06,0.000473285752691}])1.00:0.00891541385358[&support=1.0][&length_mean=0.00891541385358,length_median=0.00890318851077,length_sd=0.000580071252679,length_hpd95={0.00776040710471,0.0100531179527},length_quant_5_95={0.00797882949574,0.00990118271025},length_range={0.00682541403379,0.0113881860551}])1.00:0.00451301504478[&support=1.0][&length_mean=0.00451301504478,length_median=0.00449954048444,length_sd=0.000424182441405,length_hpd95={0.00369961904522,0.00535930590336},length_quant_5_95={0.00383626244101,0.00523932604927},length_range={0.00304617666749,0.00642088071963}])1.00:0.00348860683821[&support=1.0][&length_mean=0.00348860683821,length_median=0.00347370377089,length_sd=0.000407569272132,length_hpd95={0.00269066778098,0.0042807499239},length_quant_5_95={0.00284016031226,0.00417806601986},length_range={0.0020793703291,0.00534067527558}])1.00:0.00618434857055[&support=1.0][&length_mean=0.00618434857055,length_median=0.00617051878877,length_sd=0.000513792935906,length_hpd95={0.00516128149579,0.00718102796197},length_quant_5_95={0.00536210460985,0.0070563383033},length_range={0.00431126869633,0.00824192208425}])1.00:0.00479732000958[&support=1.0][&length_mean=0.00479732000958,length_median=0.00478187355091,length_sd=0.000479322460742,length_hpd95={0.00387194688021,0.0057343969228},length_quant_5_95={0.00403493350035,0.00560793465028},length_range={0.00305794567162,0.00676674362347}],(Bp22_1989:0.00811878237076[&support=1.0][&length_mean=0.00811878237076,length_median=0.00810504611737,length_sd=0.000566918597723,length_hpd95={0.00704970537296,0.00926626135948},length_quant_5_95={0.00721453019752,0.00907540310473},length_range={0.00605722806025,0.0104150347701}],(BPC006_2008:0.00410308463594[&support=1.0][&length_mean=0.00410308463594,length_median=0.00408973574038,length_sd=0.000406943841968,length_hpd95={0.00329713263837,0.00488221555947},length_quant_5_95={0.00345001631603,0.0047840705231},length_range={0.00280140225007,0.00603016055013}],(1106a_1993:3.28061226107e-05[&support=1.0][&length_mean=3.28061226107e-05,length_median=2.30586344293e-05,length_sd=3.19741215972e-05,length_hpd95={1.15277228686e-08,9.71065034834e-05},length_quant_5_95={1.7241399384e-06,9.7035855807e-05},length_range={1.15277228686e-08,0.00037929756943}],1106b_1996:9.70070917505e-05[&support=1.0][&length_mean=9.70070917505e-05,length_median=8.65665573748e-05,length_sd=5.58979822187e-05,length_hpd95={1.01172703125e-05,0.000207992693378},length_quant_5_95={2.68577716764e-05,0.000204945764706},length_range={2.04992359181e-06,0.000536777799204}])1.00:0.00379364565008[&support=1.0][&length_mean=0.00379364565008,length_median=0.00378295270153,length_sd=0.000393711148224,length_hpd95={0.0030252370928,0.00455845659644},length_quant_5_95={0.00316818746149,0.00445978608013},length_range={0.00252088813744,0.00549534419084}])1.00:0.00557512225897[&support=1.0][&length_mean=0.00557512225897,length_median=0.00556597730641,length_sd=0.000457130482902,length_hpd95={0.00467389050567,0.00645362089293},length_quant_5_95={0.0048416770707,0.00634091838727},length_range={0.00377624447584,0.00767523594131}])1.00:0.0141982166435[&support=1.0][&length_mean=0.0141982166435,length_median=0.0141881439331,length_sd=0.000752248924494,length_hpd95={0.0127937548483,0.0157557345794},length_quant_5_95={0.0129748919714,0.0154468854916},length_range={0.0112487172936,0.0172424677535}])1.00:0.00320138196552[&support=0.996389290079][&length_mean=0.00320138196552,length_median=0.00318652970581,length_sd=0.000430823917191,length_hpd95={0.00240241527654,0.00408245936341},length_quant_5_95={0.00252203749855,0.00394104984879},length_range={0.0017533965593,0.00518081460443}])1.00:0.00418397604145[&support=1.0][&length_mean=0.00418397604145,length_median=0.00417445299063,length_sd=0.000447031136145,length_hpd95={0.00332059797738,0.00504434686724},length_quant_5_95={0.00346771475511,0.00494258304627},length_range={0.00262600040959,0.00638675634546}])1.00:0.0120501870268[&support=1.0][&length_mean=0.0120501870268,length_median=0.0120398699496,length_sd=0.000695045118965,length_hpd95={0.0107404366297,0.0134464630907},length_quant_5_95={0.0109230252068,0.0132076076127},length_range={0.00939569154766,0.0148764400747}],(Burkholderia_pseudomallei_91_1984:0.00637969635284[&support=1.0][&length_mean=0.00637969635284,length_median=0.00636948790113,length_sd=0.000490792264424,length_hpd95={0.00541490024165,0.00733674639963},length_quant_5_95={0.00559673100065,0.00721617972017},length_range={0.00471793074259,0.00865297730447}],K96243_1996:0.00368021443569[&support=1.0][&length_mean=0.00368021443569,length_median=0.00366729842894,length_sd=0.000387437563444,length_hpd95={0.00295743629274,0.00446304421109},length_quant_5_95={0.00306379432305,0.0043380809181},length_range={0.00216478794998,0.005536639269}])1.00:0.0069763871037[&support=1.0][&length_mean=0.0069763871037,length_median=0.00695845396711,length_sd=0.000511963373715,length_hpd95={0.00596232659324,0.00797294067463},length_quant_5_95={0.00615690278215,0.00783793022608},length_range={0.0051503795358,0.0092238651512}]);

END;
