# Supplementary material for: Concordance and discordance of sequence survey methods for molecular epidemiology
Source: PeerJ. 2015 Feb 17;3:e761. doi: 10.7717/peerj.761 (PMC4338773; doi:10.7717/peerj.761)
Supplement: File S2 [file peerj-03-761-s005.zip › Supplemental File 2 2/mb_trees_root/bpchrii_gr.tre]

#NEXUS

[ SumTrees Version 3.3.1 (May 05 2011) by Jeet Sukumaran and Mark T. Holder. ]
[ Using DendroPy Version 3.12.0 by Jeet Sukumaran and Mark T. Holder. ]
[ Running under Python 2.7.2 (default, Oct 11 2012, 20:14:37) (GCC 4.2.1 Compatible Apple Clang 4.0 (tags/Apple/clang-418.0.60)) on darwin. ]
[ Executed on Crandalls-Mac-Pro.local by crandalllab@Crandalls-Mac-Pro.local. ]
[ Basis of split support: ]
[   - '/Volumes/3TB/bacteria/structure/t/bpchrii_gr_mb.run1.t' ]
[   - '/Volumes/3TB/bacteria/structure/t/bpchrii_gr_mb.run2.t' ]
[ Began at: 2013-08-12 17:52:34.469416. ]
[ Ended at: 2013-08-12 17:54:02.270711. ]
[ Run time: 0 hour(s), 01 minute(s), 27.801295 second(s). ]
[ 12410 trees considered in total for split support assessment. ]
[ Tree rooting as given by tree statement (defaults to unrooted). ]
[ Trees treated as unweighted. ]
[ 31 unique taxa across all trees. ]
[ 78 unique splits out of 744600 total splits counted. ]
[ 46 unique non-trivial splits out of 347480 total non-trivial splits counted. ]
[ Consensus tree (0.500000 clade frequency threshold) constructed from splits. ]
[ Proportion (frequency or probability) of support for each split indicated by node labels and node metadata. ]
[ Setting edge lengths of output tree(s) to mean length of corresponding edges of input trees. ]


BEGIN TAXA;

    DIMENSIONS NTAX=31;
    TAXLABELS
        1026b_1993 
        1106a_1993 
        1106b_1996 
        1710a_1996 
        1710b_1999 
        668_1995 
        Bp22_1989 
        BPC006_2008 
        Burkholderia_pseudomallei_104_1990 
        Burkholderia_pseudomallei_18_1990 
        Burkholderia_pseudomallei_208_1990 
        Burkholderia_pseudomallei_24_1976 
        Burkholderia_pseudomallei_25_1977 
        Burkholderia_pseudomallei_31_1992 
        Burkholderia_pseudomallei_33_1976 
        Burkholderia_pseudomallei_35_1963 
        Burkholderia_pseudomallei_4075_1999 
        Burkholderia_pseudomallei_5_1949 
        Burkholderia_pseudomallei_6_1960 
        Burkholderia_pseudomallei_68_1992 
        Burkholderia_pseudomallei_8_8_117_2008 
        Burkholderia_pseudomallei_91_1984 
        Burkholderia_pseudomallei_9_1988 
        Burkholderia_pseudomallei_D150_2006 
        Burkholderia_pseudomallei_D35_2003 
        Burkholderia_pseudomallei_D51_1992 
        Burkholderia_pseudomallei_D60_1992 
        Burkholderia_pseudomallei_D77_1994 
        E264_1994 
        K96243_1996 
        MSHR346_1996 
  ;
END;

BEGIN TREES;

    TREE 0 = (1026b_1993:0.00137339307695,Burkholderia_pseudomallei_8_8_117_2008:0.00152064173257[&support=1.0][&length_mean=0.00152064173257,length_median=0.00151656404754,length_sd=0.000129841906585,length_hpd95={0.00126444677305,0.00177080386162},length_quant_5_95={0.00131482938306,0.0017400125537},length_range={0.00105065565951,0.00207837834481}],(((((Burkholderia_pseudomallei_6_1960:9.82062002487e-06[&support=1.0][&length_mean=9.82062002487e-06,length_median=6.81431720948e-06,length_sd=9.84544262014e-06,length_hpd95={1.04013893655e-08,2.93895625958e-05},length_quant_5_95={5.01845336443e-07,2.93895625958e-05},length_range={1.04013893655e-08,0.00010130687835}],Burkholderia_pseudomallei_68_1992:1.00087219109e-05[&support=1.0][&length_mean=1.00087219109e-05,length_median=6.91235749897e-06,length_sd=9.99736881104e-06,length_hpd95={1.22990466527e-08,3.00412524994e-05},length_quant_5_95={5.23665738457e-07,3.00412524994e-05},length_range={1.22990466527e-08,8.60234648204e-05}])1.00:0.000876834431921[&support=1.0][&length_mean=0.000876834431921,length_median=0.000873781414683,length_sd=9.86286593812e-05,length_hpd95={0.000682824454893,0.00106588256709},length_quant_5_95={0.000722512018755,0.00104462487712},length_range={0.000538030510717,0.00141450594572}],(1710a_1996:3.48007827103e-05[&support=1.0][&length_mean=3.48007827103e-05,length_median=3.14714243288e-05,length_sd=1.93033464673e-05,length_hpd95={3.58425079559e-06,7.2526068826e-05},length_quant_5_95={9.74823714232e-06,7.17873350879e-05},length_range={8.77251619572e-07,0.000152718342304}],1710b_1999:1.55233152863e-05[&support=1.0][&length_mean=1.55233152863e-05,length_median=1.19175966282e-05,length_sd=1.33937518347e-05,length_hpd95={1.5790855397e-08,4.14142350854e-05},length_quant_5_95={1.14822293524e-06,4.14142350854e-05},length_range={1.5790855397e-08,0.000111207086292}])1.00:0.0012010571868[&support=1.0][&length_mean=0.0012010571868,length_median=0.00119682874928,length_sd=0.000114433270199,length_hpd95={0.000977613525104,0.00142020903361},length_quant_5_95={0.00101819768798,0.00139447487342},length_range={0.000843973054576,0.00166536902832}])1.00:0.000463414390111[&support=1.0][&length_mean=0.000463414390111,length_median=0.000459649925435,length_sd=7.52330028315e-05,length_hpd95={0.000314978610828,0.000605773590752},length_quant_5_95={0.00034694353605,0.000593956560703},length_range={0.00022959062465,0.000788299495309}],(Burkholderia_pseudomallei_33_1976:0.00140586914238[&support=1.0][&length_mean=0.00140586914238,length_median=0.00140194327164,length_sd=0.000122828241517,length_hpd95={0.00117459731818,0.0016553884176},length_quant_5_95={0.00121018377589,0.00161566754561},length_range={0.000979962117876,0.00212237823821}],(Burkholderia_pseudomallei_18_1990:1.99386398184e-05[&support=1.0][&length_mean=1.99386398184e-05,length_median=1.68096239737e-05,length_sd=1.4238358556e-05,length_hpd95={4.19562221456e-07,4.75794418367e-05},length_quant_5_95={3.53628847e-06,4.73504767157e-05},length_range={3.84515019943e-08,0.000131694460637}],Burkholderia_pseudomallei_4075_1999:1.03376112347e-05[&support=1.0][&length_mean=1.03376112347e-05,length_median=7.15411099262e-06,length_sd=1.03361640388e-05,length_hpd95={1.21162442232e-08,3.10733882545e-05},length_quant_5_95={5.22457961222e-07,3.10733882545e-05},length_range={1.21162442232e-08,0.000109243526889}])1.00:0.000707618739148[&support=1.0][&length_mean=0.000707618739148,length_median=0.000704025790246,length_sd=8.9398732448e-05,length_hpd95={0.000539145914344,0.00088450494111},length_quant_5_95={0.00056659215273,0.00086058677125},length_range={0.00041731105996,0.00108246415212}])1.00:0.000339408057142[&support=1.0][&length_mean=0.000339408057142,length_median=0.000335729286934,length_sd=6.77813523753e-05,length_hpd95={0.000216041337271,0.000478405231081},length_quant_5_95={0.000234739978199,0.000457128303602},length_range={0.000149143488484,0.000656115896314}])1.00:0.000474375532715[&support=1.0][&length_mean=0.000474375532715,length_median=0.000470577753081,length_sd=8.44825143524e-05,length_hpd95={0.000317209126717,0.000647116392843},length_quant_5_95={0.000342530845771,0.000622432600183},length_range={0.000217293998839,0.000859379709111}],(Bp22_1989:0.000527993244474[&support=1.0][&length_mean=0.000527993244474,length_median=0.000523766812644,length_sd=7.77413647339e-05,length_hpd95={0.000380598697711,0.000680321436745},length_quant_5_95={0.000405327912866,0.00066022538318},length_range={0.000260443276328,0.000889783475913}],(BPC006_2008:0.000372932575436[&support=1.0][&length_mean=0.000372932575436,length_median=0.000369855676194,length_sd=6.5991133274e-05,length_hpd95={0.00025163101607,0.000507213049847},length_quant_5_95={0.000270319839853,0.000486649583016},length_range={0.00015801070742,0.000665445522285}],(1106a_1993:1.0010487275e-05[&support=1.0][&length_mean=1.0010487275e-05,length_median=7.01468598475e-06,length_sd=9.73022682816e-06,length_hpd95={1.01680587542e-08,2.95998246651e-05},length_quant_5_95={5.0488509327e-07,2.95998246651e-05},length_range={1.01680587542e-08,7.29914378477e-05}],1106b_1996:1.00478544444e-05[&support=1.0][&length_mean=1.00478544444e-05,length_median=6.92538509913e-06,length_sd=1.0202421623e-05,length_hpd95={1.01075956732e-08,3.05349735072e-05},length_quant_5_95={5.15168841115e-07,3.05349735072e-05},length_range={1.01075956732e-08,9.7865961542e-05}])1.00:0.00018876923893[&support=1.0][&length_mean=0.00018876923893,length_median=0.000185108308887,length_sd=5.02004764465e-05,length_hpd95={9.44567057186e-05,0.0002873580431},length_quant_5_95={0.000112763776994,0.000276704491683},length_range={4.83255009821e-05,0.000415539840953}])1.00:0.00025577539676[&support=1.0][&length_mean=0.00025577539676,length_median=0.000252576160255,length_sd=5.25623774359e-05,length_hpd95={0.000157797562419,0.000360386149036},length_quant_5_95={0.000175976861818,0.000347735166598},length_range={0.000100921504083,0.000526088426779}])1.00:0.000989595519404[&support=1.0][&length_mean=0.000989595519404,length_median=0.000985324861394,length_sd=0.000106988220202,length_hpd95={0.000787278613159,0.00120213781374},length_quant_5_95={0.000821579215414,0.00117152608855},length_range={0.000634408427432,0.00151739369751}])1.00:0.000256361073968[&support=0.999919419823][&length_mean=0.000256361073968,length_median=0.000251068652469,length_sd=6.63828147063e-05,length_hpd95={0.000130031853602,0.000384669878605},length_quant_5_95={0.000155211081405,0.00037147059098},length_range={6.28232830146e-05,0.000598848337384}],(((Burkholderia_pseudomallei_D35_2003:0.00199524976276[&support=1.0][&length_mean=0.00199524976276,length_median=0.00199088307347,length_sd=0.000147480282285,length_hpd95={0.00171929028369,0.00229544697179},length_quant_5_95={0.00176040250993,0.00224650625286},length_range={0.00152101385639,0.00264690540377}],(E264_1994:0.103588184858[&support=1.0][&length_mean=0.103588184858,length_median=0.103572720211,length_sd=0.00169500108683,length_hpd95={0.100164371711,0.106730365204},length_quant_5_95={0.100850603618,0.106403784459},length_range={0.0974689557315,0.110078365749}],(Burkholderia_pseudomallei_5_1949:0.0013373366634[&support=1.0][&length_mean=0.0013373366634,length_median=0.00133298054342,length_sd=0.00012528784337,length_hpd95={0.00109785298067,0.0015859055892},length_quant_5_95={0.00113848535805,0.00154937671689},length_range={0.000934861175921,0.00183030857451}],(668_1995:0.00193418196619[&support=1.0][&length_mean=0.00193418196619,length_median=0.0019306728353,length_sd=0.00014862640454,length_hpd95={0.00164454021365,0.00222686759207},length_quant_5_95={0.00169570595182,0.00218349960274},length_range={0.00144078142287,0.0025714158504}],Burkholderia_pseudomallei_D51_1992:0.00156459031263[&support=1.0][&length_mean=0.00156459031263,length_median=0.00156102608033,length_sd=0.000133093192084,length_hpd95={0.00130939150867,0.00182913571775},length_quant_5_95={0.0013529054077,0.00178806851984},length_range={0.00109766867139,0.00221605110129}])1.00:0.000511355577914[&support=1.0][&length_mean=0.000511355577914,length_median=0.000506984304717,length_sd=7.65970971389e-05,length_hpd95={0.000368107977529,0.000665962439855},length_quant_5_95={0.000394369919082,0.000644412137975},length_range={0.00025793961616,0.000947978849432}])1.00:0.000606065151605[&support=1.0][&length_mean=0.000606065151605,length_median=0.000583300170677,length_sd=0.000167407657638,length_hpd95={0.000305427637718,0.00092524334713},length_quant_5_95={0.000393707371172,0.000886684692091},length_range={0.000180328327092,0.0015473639068}])0.96:0.000590887066577[&support=0.958017727639][&length_mean=0.000590887066577,length_median=0.000585405129759,length_sd=0.000115249083672,length_hpd95={0.000365616806926,0.000815493289141},length_quant_5_95={0.000410016100165,0.000790976486457},length_range={0.00020345537075,0.00109760499059}])0.96:0.000463315010561[&support=0.95946817083][&length_mean=0.000463315010561,length_median=0.00045801935735,length_sd=8.01186413795e-05,length_hpd95={0.000312184334985,0.000618737622851},length_quant_5_95={0.000341797341915,0.000601442772246},length_range={7.27362254683e-05,0.000834403978906}],(((Burkholderia_pseudomallei_24_1976:0.00117223010426[&support=1.0][&length_mean=0.00117223010426,length_median=0.00116782156717,length_sd=0.000112845774571,length_hpd95={0.000955811503734,0.00139834108659},length_quant_5_95={0.000993499101777,0.00136377637328},length_range={0.000775075657269,0.00168634290307}],Burkholderia_pseudomallei_35_1963:0.000861603686014[&support=1.0][&length_mean=0.000861603686014,length_median=0.000858364222993,length_sd=9.79056946049e-05,length_hpd95={0.000670848306145,0.00105054000523},length_quant_5_95={0.000705835198695,0.0010273937827},length_range={0.000523899438189,0.00127139242449}])1.00:0.00034561421887[&support=1.0][&length_mean=0.00034561421887,length_median=0.000340482749493,length_sd=6.61798787045e-05,length_hpd95={0.00022068141373,0.000474739827585},length_quant_5_95={0.000245665202625,0.00045943013404},length_range={0.000123943712928,0.000654518099521}],(Burkholderia_pseudomallei_25_1977:0.000928182296227[&support=1.0][&length_mean=0.000928182296227,length_median=0.000924515909697,length_sd=0.000100853114347,length_hpd95={0.000735301878923,0.00112639557512},length_quant_5_95={0.000768192298908,0.00110077363589},length_range={0.00054472641794,0.00132943462193}],Burkholderia_pseudomallei_31_1992:0.00103170010431[&support=1.0][&length_mean=0.00103170010431,length_median=0.00102747197251,length_sd=0.000107356286563,length_hpd95={0.000819749557639,0.00124084145639},length_quant_5_95={0.000862176386738,0.00121503487075},length_range={0.000689672207194,0.00157147039512}])1.00:0.000385148457411[&support=1.0][&length_mean=0.000385148457411,length_median=0.000380745691202,length_sd=7.06455058395e-05,length_hpd95={0.000250333544368,0.000522903516781},length_quant_5_95={0.000276368195134,0.000507140502639},length_range={0.000161221730709,0.000803267637825}])1.00:0.000856037052305[&support=1.0][&length_mean=0.000856037052305,length_median=0.000851864294319,length_sd=0.000105747309743,length_hpd95={0.000651151328739,0.00106345744266},length_quant_5_95={0.000689497430007,0.00103797989304},length_range={0.000520110110123,0.00127794264281}],((Burkholderia_pseudomallei_208_1990:0.00169460457875[&support=1.0][&length_mean=0.00169460457875,length_median=0.00169104504251,length_sd=0.000134140389992,length_hpd95={0.00143412532684,0.00195521770078},length_quant_5_95={0.00147822979942,0.00191886764045},length_range={0.00124676094395,0.00225845889055}],Burkholderia_pseudomallei_D150_2006:0.00200768698987[&support=1.0][&length_mean=0.00200768698987,length_median=0.0020039870065,length_sd=0.000147176299223,length_hpd95={0.00171727511029,0.00230017035567},length_quant_5_95={0.00177041454968,0.00225673421677},length_range={0.00150476703884,0.00258817143114}])1.00:0.000337529529218[&support=1.0][&length_mean=0.000337529529218,length_median=0.000333149755842,length_sd=6.47469100038e-05,length_hpd95={0.000217247691481,0.000465831915448},length_quant_5_95={0.000237982444084,0.00044920088905},length_range={0.000118980485996,0.000634969114483}],(Burkholderia_pseudomallei_D77_1994:0.00172613722437[&support=1.0][&length_mean=0.00172613722437,length_median=0.00172530699373,length_sd=0.0001395915735,length_hpd95={0.0014501938731,0.00199873990589},length_quant_5_95={0.00150214513638,0.00195773554084},length_range={0.00122309442225,0.00232361412204}],(Burkholderia_pseudomallei_D60_1992:0.00177938542067[&support=1.0][&length_mean=0.00177938542067,length_median=0.0017769635148,length_sd=0.000139542093074,length_hpd95={0.00149958696978,0.00204548204075},length_quant_5_95={0.00155563001347,0.00201392103289},length_range={0.00131297049078,0.00239015410916}],MSHR346_1996:0.00191361292117[&support=1.0][&length_mean=0.00191361292117,length_median=0.00190987993261,length_sd=0.000145468961311,length_hpd95={0.00163317883351,0.00219776814021},length_quant_5_95={0.00168303401424,0.00215538831728},length_range={0.00138257565322,0.0025118984158}])0.97:0.000348415138704[&support=0.974053182917][&length_mean=0.000348415138704,length_median=0.000347769256027,length_sd=7.12352702817e-05,length_hpd95={0.000211926511848,0.000492576195465},length_quant_5_95={0.000239128687145,0.000465218059137},length_range={2.60458157539e-05,0.000660807617855}])0.97:0.000259324300228[&support=0.968009669621][&length_mean=0.000259324300228,length_median=0.00025402699348,length_sd=6.58944393006e-05,length_hpd95={0.000142480124615,0.000395756567452},length_quant_5_95={0.000161042484633,0.000376111331022},length_range={7.78136380701e-05,0.000575755203853}])0.96:0.000233100672975[&support=0.960112812248][&length_mean=0.000233100672975,length_median=0.000229222193806,length_sd=5.93715715497e-05,length_hpd95={0.000120904591114,0.000351885872923},length_quant_5_95={0.000143133583299,0.000336552075957},length_range={1.9305109531e-05,0.000499661427816}])0.89:0.000302750945813[&support=0.886462530218][&length_mean=0.000302750945813,length_median=0.00029823705611,length_sd=6.51540128616e-05,length_hpd95={0.0001820154873,0.000430628893602},length_quant_5_95={0.000202870370592,0.000416261696345},length_range={0.000103447283981,0.000701998429858}])1.00:0.00038781263121[&support=1.0][&length_mean=0.00038781263121,length_median=0.000384168199212,length_sd=7.4321179995e-05,length_hpd95={0.000247141271322,0.000535044875915},length_quant_5_95={0.000273054597005,0.000514762955968},length_range={0.000120246771632,0.000737312534017}],(Burkholderia_pseudomallei_104_1990:0.000479048111404[&support=1.0][&length_mean=0.000479048111404,length_median=0.000474948550149,length_sd=7.24147130692e-05,length_hpd95={0.000341234161801,0.00062387136353},length_quant_5_95={0.000368553734663,0.00060596473895},length_range={0.00022802281735,0.000842337696596}],(K96243_1996:0.00027135384765[&support=1.0][&length_mean=0.00027135384765,length_median=0.000267940587351,length_sd=5.3039983529e-05,length_hpd95={0.000172768346894,0.000376394245547},length_quant_5_95={0.000189486967655,0.000363907954655},length_range={0.000117044843592,0.00052202451104}],(Burkholderia_pseudomallei_91_1984:1.01049425392e-05[&support=1.0][&length_mean=1.01049425392e-05,length_median=6.99980794799e-06,length_sd=9.98441456227e-06,length_hpd95={1.10354504522e-08,2.99355119504e-05},length_quant_5_95={5.56476947807e-07,2.99355119504e-05},length_range={1.10354504522e-08,8.98693906103e-05}],Burkholderia_pseudomallei_9_1988:1.00719773599e-05[&support=1.0][&length_mean=1.00719773599e-05,length_median=6.91947786061e-06,length_sd=1.0171495781e-05,length_hpd95={1.40144903367e-08,3.00346555348e-05},length_quant_5_95={5.16319696039e-07,3.00346555348e-05},length_range={1.40144903367e-08,0.000101811637693}])1.00:8.36596695687e-05[&support=1.0][&length_mean=8.36596695687e-05,length_median=8.00537674983e-05,length_sd=2.99309014164e-05,length_hpd95={2.96489096427e-05,0.000141608090174},length_quant_5_95={4.13691200955e-05,0.000137463752092},length_range={1.06228266428e-05,0.000268929869139}])1.00:0.000373932675628[&support=1.0][&length_mean=0.000373932675628,length_median=0.000370321461597,length_sd=6.45793145694e-05,length_hpd95={0.000250185817586,0.000504444322681},length_quant_5_95={0.000273913691899,0.000485590736852},length_range={0.00017652043184,0.000678094673305}])1.00:0.00141571723555[&support=1.0][&length_mean=0.00141571723555,length_median=0.00141176888821,length_sd=0.000124475107678,length_hpd95={0.00118367407969,0.00166504277339},length_quant_5_95={0.00121577451943,0.00162862210667},length_range={0.00099373769205,0.00202225171902}])0.92:0.000350067420551[&support=0.918211120064][&length_mean=0.000350067420551,length_median=0.000346010627743,length_sd=7.25458783077e-05,length_hpd95={0.000215925429994,0.000498083817744},length_quant_5_95={0.000237183557063,0.000476350202262},length_range={0.000106342136785,0.000709181471093}])0.92:0.000426795683573[&support=0.918211120064][&length_mean=0.000426795683573,length_median=0.000422971242405,length_sd=7.02276150319e-05,length_hpd95={0.000297298318312,0.000567932034968},length_quant_5_95={0.00031912149933,0.000547541044973},length_range={0.000206942544602,0.000760382013923}]);

END;
