# Supplementary material for: Concordance and discordance of sequence survey methods for molecular epidemiology
Source: PeerJ. 2015 Feb 17;3:e761. doi: 10.7717/peerj.761 (PMC4338773; doi:10.7717/peerj.761)
Supplement: File S2 [file peerj-03-761-s005.zip › Supplemental File 2 2/mb_trees_root/bpchrii_snps.tre]

#NEXUS

[ SumTrees Version 3.3.1 (May 05 2011) by Jeet Sukumaran and Mark T. Holder. ]
[ Using DendroPy Version 3.12.0 by Jeet Sukumaran and Mark T. Holder. ]
[ Running under Python 2.7.2 (default, Oct 11 2012, 20:14:37) (GCC 4.2.1 Compatible Apple Clang 4.0 (tags/Apple/clang-418.0.60)) on darwin. ]
[ Executed on Crandalls-Mac-Pro.local by crandalllab@Crandalls-Mac-Pro.local. ]
[ Basis of split support: ]
[   - '/Volumes/3TB/bacteria/structure/t/bpchrii_snps_mb.run1.t' ]
[   - '/Volumes/3TB/bacteria/structure/t/bpchrii_snps_mb.run2.t' ]
[ Began at: 2013-08-12 17:54:37.743883. ]
[ Ended at: 2013-08-12 17:56:36.113634. ]
[ Run time: 0 hour(s), 01 minute(s), 58.369751 second(s). ]
[ 18002 trees considered in total for split support assessment. ]
[ Tree rooting as given by tree statement (defaults to unrooted). ]
[ Trees treated as unweighted. ]
[ 31 unique taxa across all trees. ]
[ 69 unique splits out of 1080120 total splits counted. ]
[ 37 unique non-trivial splits out of 504056 total non-trivial splits counted. ]
[ Consensus tree (0.500000 clade frequency threshold) constructed from splits. ]
[ Proportion (frequency or probability) of support for each split indicated by node labels and node metadata. ]
[ Setting edge lengths of output tree(s) to mean length of corresponding edges of input trees. ]


BEGIN TAXA;

    DIMENSIONS NTAX=31;
    TAXLABELS
        Burkholderia_pseudomallei_104_1990 
        Burkholderia_pseudomallei_18_1990 
        Burkholderia_pseudomallei_208_1990 
        Burkholderia_pseudomallei_24_1976 
        Burkholderia_pseudomallei_25_1977 
        Burkholderia_pseudomallei_31_1992 
        Burkholderia_pseudomallei_33_1976 
        Burkholderia_pseudomallei_35_1963 
        Burkholderia_pseudomallei_4075_1999 
        Burkholderia_pseudomallei_5_1949 
        Burkholderia_pseudomallei_6_1960 
        Burkholderia_pseudomallei_68_1992 
        Burkholderia_pseudomallei_8_8_117_2008 
        Burkholderia_pseudomallei_9_1988 
        Burkholderia_pseudomallei_91_1984 
        Burkholderia_pseudomallei_D150_2006 
        Burkholderia_pseudomallei_D35_2003 
        Burkholderia_pseudomallei_D51_1992 
        Burkholderia_pseudomallei_D60_1992 
        Burkholderia_pseudomallei_D77_1994 
        Bp22_1989 
        K96243_1996 
        1710b_1999 
        E264_1994 
        668_1995 
        1106a_1993 
        1026b_1993 
        BPC006_2008 
        MSHR346_1996 
        1106b_1996 
        1710a_1996 
  ;
END;

BEGIN TREES;

    TREE 0 = (Burkholderia_pseudomallei_104_1990:0.0109150655824,(((1026b_1993:0.0192811825945[&support=1.0][&length_mean=0.0192811825945,length_median=0.0192493128232,length_sd=0.00114655364987,length_hpd95={0.0170905231952,0.0215610896878},length_quant_5_95={0.0174343737777,0.0211942081758},length_range={0.0149454233802,0.023979530035}],((1710b_1999:5.81202523791e-05[&support=1.0][&length_mean=5.81202523791e-05,length_median=4.01686422895e-05,length_sd=5.80128647934e-05,length_hpd95={1.59519299086e-08,0.000173656712323},length_quant_5_95={2.9738761991e-06,0.000173618869232},length_range={1.59519299086e-08,0.000576313593022}],1710a_1996:0.000116915557146[&support=1.0][&length_mean=0.000116915557146,length_median=9.81971976126e-05,length_sd=8.26577089532e-05,length_hpd95={2.12412764881e-06,0.000276655782112},length_quant_5_95={2.0678149545e-05,0.000275893220677},length_range={1.17405384453e-07,0.000785508516823}])1.00:0.016362179907[&support=1.0][&length_mean=0.016362179907,length_median=0.016347836234,length_sd=0.0010659265925,length_hpd95={0.0142506500652,0.018401839676},length_quant_5_95={0.0146477686035,0.0181527631496},length_range={0.0123601409699,0.0204770564912}],((Burkholderia_pseudomallei_68_1992:0.0147253276371[&support=1.0][&length_mean=0.0147253276371,length_median=0.0146905056318,length_sd=0.00100688511679,length_hpd95={0.0128274952995,0.0167625449087},length_quant_5_95={0.0131080215225,0.0164331996432},length_range={0.0110503159636,0.0188207567578}],Burkholderia_pseudomallei_9_1988:0.0181547829188[&support=1.0][&length_mean=0.0181547829188,length_median=0.0181454729215,length_sd=0.00110241100207,length_hpd95={0.015988494387,0.0202824202581},length_quant_5_95={0.0163722883458,0.0199858757942},length_range={0.0141977429521,0.0223687050707}])1.00:0.00434319623401[&support=1.0][&length_mean=0.00434319623401,length_median=0.0043144605406,length_sd=0.000600584271637,length_hpd95={0.00317928947697,0.00552625479005},length_quant_5_95={0.00338740843902,0.0053661789628},length_range={0.00232933819863,0.00691782731473}],(Burkholderia_pseudomallei_33_1976:0.0149335964079[&support=1.0][&length_mean=0.0149335964079,length_median=0.0149127411069,length_sd=0.000992253698437,length_hpd95={0.0130462211664,0.0169304606769},length_quant_5_95={0.013329466748,0.0165895057101},length_range={0.0112719747225,0.0198708980856}],(Burkholderia_pseudomallei_18_1990:0.000234735892059[&support=1.0][&length_mean=0.000234735892059,length_median=0.000214222766642,length_sd=0.000119646383152,length_hpd95={3.07841437412e-05,0.00046038954471},length_quant_5_95={7.95116374755e-05,0.000456419652882},length_range={4.2113424075e-06,0.00119185871071}],(Burkholderia_pseudomallei_4075_1999:0.000176337817427[&support=1.0][&length_mean=0.000176337817427,length_median=0.000158449839259,length_sd=0.000101544763365,length_hpd95={1.84300811521e-05,0.000374807224918},length_quant_5_95={4.86236608387e-05,0.000368246796782},length_range={1.83868340029e-06,0.000862321412718}],Burkholderia_pseudomallei_6_1960:0.000293517587994[&support=1.0][&length_mean=0.000293517587994,length_median=0.000276003548814,length_sd=0.000130645572894,length_hpd95={7.35936983894e-05,0.000550922914557},length_quant_5_95={0.000115253842818,0.000535508371018},length_range={1.37911129824e-05,0.0011378628946}])1.00:0.000235995414545[&support=1.0][&length_mean=0.000235995414545,length_median=0.000216362092918,length_sd=0.000118770123327,length_hpd95={3.4294190751e-05,0.00046564740756},length_quant_5_95={8.01761634022e-05,0.00046094553541},length_range={7.15083057884e-06,0.000987185932691}])1.00:0.0100366189772[&support=1.0][&length_mean=0.0100366189772,length_median=0.0100112147588,length_sd=0.000838247111598,length_hpd95={0.00845434076751,0.0117181870836},length_quant_5_95={0.00870514580013,0.0114589482081},length_range={0.00721991734188,0.0136516454516}])1.00:0.00609533891513[&support=1.0][&length_mean=0.00609533891513,length_median=0.00608150671427,length_sd=0.000700790989096,length_hpd95={0.00474371880188,0.00748376332615},length_quant_5_95={0.00497426391341,0.00728499371812},length_range={0.00348372603531,0.00893965260848}])1.00:0.00405582420959[&support=1.0][&length_mean=0.00405582420959,length_median=0.00402795374261,length_sd=0.000650871674494,length_hpd95={0.00283406121663,0.00534128812622},length_quant_5_95={0.00304287982697,0.00515811466645},length_range={0.00186693301607,0.00684850536596}])1.00:0.00600175911432[&support=1.0][&length_mean=0.00600175911432,length_median=0.00597705237605,length_sd=0.000690214823817,length_hpd95={0.00467080679118,0.00735994248604},length_quant_5_95={0.00491065435012,0.00717588615841},length_range={0.00346711653494,0.00888728183101}])1.00:0.00405497757707[&support=1.0][&length_mean=0.00405497757707,length_median=0.00403313150319,length_sd=0.000583340158156,length_hpd95={0.00295473686009,0.00521041411882},length_quant_5_95={0.00313618579114,0.00504443681418},length_range={0.00221126335252,0.00689022607118}],(Bp22_1989:0.00756440774044[&support=1.0][&length_mean=0.00756440774044,length_median=0.00754692489353,length_sd=0.000708733412942,length_hpd95={0.00619791464993,0.00897190187474},length_quant_5_95={0.00642728763051,0.00876998404327},length_range={0.00498952142963,0.010630006591}],(BPC006_2008:0.00596966473848[&support=1.0][&length_mean=0.00596966473848,length_median=0.00594672362992,length_sd=0.000615089238826,length_hpd95={0.00481454762544,0.00720590295772},length_quant_5_95={0.00499731292967,0.00700676515142},length_range={0.00375117663016,0.0086100135653}],(1106a_1993:5.80758833168e-05[&support=1.0][&length_mean=5.80758833168e-05,length_median=4.05351142154e-05,length_sd=5.81702543739e-05,length_hpd95={1.01827736889e-08,0.000174818446187},length_quant_5_95={2.89711089363e-06,0.000174744843022},length_range={1.01827736889e-08,0.000594917693398}],1106b_1996:5.79666375066e-05[&support=1.0][&length_mean=5.79666375066e-05,length_median=4.03787854182e-05,length_sd=5.75738368958e-05,length_hpd95={1.38316094157e-08,0.000172666048036},length_quant_5_95={2.95531061655e-06,0.000172648886658},length_range={1.38316094157e-08,0.000490224255191}])1.00:0.00206232205958[&support=1.0][&length_mean=0.00206232205958,length_median=0.00203794033629,length_sd=0.000390433375323,length_hpd95={0.001333569051,0.00284485848536},length_quant_5_95={0.0014612531946,0.00273527583358},length_range={0.000587638304689,0.0040489247941}])1.00:0.00679579878074[&support=1.0][&length_mean=0.00679579878074,length_median=0.0067816608238,length_sd=0.000664414629251,length_hpd95={0.00555209768544,0.00813313629265},length_quant_5_95={0.00572863822379,0.0079244044899},length_range={0.00445621804242,0.00985063366914}])1.00:0.0132569955607[&support=1.0][&length_mean=0.0132569955607,length_median=0.0132425924076,length_sd=0.000963611719505,length_hpd95={0.011416597557,0.0151756901525},length_quant_5_95={0.0117079889253,0.0148757924528},length_range={0.00956053376945,0.0172106118159}])1.00:0.0032436660724[&support=1.0][&length_mean=0.0032436660724,length_median=0.0032161479137,length_sd=0.000540747986138,length_hpd95={0.00219696669263,0.00429749918187},length_quant_5_95={0.00240192931759,0.00417055687691},length_range={0.00142631041421,0.00591470447286}],(Burkholderia_pseudomallei_8_8_117_2008:0.022601708818[&support=1.0][&length_mean=0.022601708818,length_median=0.0225820588055,length_sd=0.00122802074034,length_hpd95={0.0201827299303,0.0249912804449},length_quant_5_95={0.0206138208153,0.0246418569594},length_range={0.0183820009696,0.0279587120209}],((((Burkholderia_pseudomallei_208_1990:0.0259851869043[&support=1.0][&length_mean=0.0259851869043,length_median=0.0259729730651,length_sd=0.00132093547578,length_hpd95={0.0234639021694,0.0286224755163},length_quant_5_95={0.023838823966,0.0281951686175},length_range={0.021024478776,0.031856417169}],Burkholderia_pseudomallei_D77_1994:0.0269910221612[&support=1.0][&length_mean=0.0269910221612,length_median=0.0269698534429,length_sd=0.00133919235152,length_hpd95={0.0243998318739,0.0296352170199},length_quant_5_95={0.0248172755206,0.0292420107249},length_range={0.0223781599328,0.0325480326099}])1.00:0.00393621570563[&support=0.999944450617][&length_mean=0.00393621570563,length_median=0.00391106242844,length_sd=0.000582333066804,length_hpd95={0.00281714416234,0.00508523170647},length_quant_5_95={0.00301924812169,0.00493374914919},length_range={0.00198889042145,0.006416419882}],(Burkholderia_pseudomallei_D35_2003:0.0281074916438[&support=1.0][&length_mean=0.0281074916438,length_median=0.0280899023935,length_sd=0.00140111814189,length_hpd95={0.0254198515697,0.0308916020024},length_quant_5_95={0.0258349146611,0.0304169995595},length_range={0.0209706247632,0.0334564497847}],(E264_1994:2.68754757729[&support=1.0][&length_mean=2.68754757729,length_median=2.68610770886,length_sd=0.0578297642868,length_hpd95={2.57241202338,2.79966621762},length_quant_5_95={2.59438547049,2.78487097509},length_range={2.47802716985,2.91742690562}],(668_1995:0.022270686804[&support=1.0][&length_mean=0.022270686804,length_median=0.0222435528937,length_sd=0.00128410730993,length_hpd95={0.0197383504573,0.0247371303327},length_quant_5_95={0.0201984369796,0.0244028751626},length_range={0.017769058045,0.028215486085}],(Burkholderia_pseudomallei_5_1949:0.0228294994383[&support=1.0][&length_mean=0.0228294994383,length_median=0.0228176291993,length_sd=0.00127479399152,length_hpd95={0.0203103182581,0.0253251775676},length_quant_5_95={0.0207628723203,0.0249549062428},length_range={0.0182419305313,0.0281380446904}],Burkholderia_pseudomallei_D51_1992:0.024320976407[&support=1.0][&length_mean=0.024320976407,length_median=0.0242952730059,length_sd=0.00132104044021,length_hpd95={0.0217986933265,0.0269722374017},length_quant_5_95={0.0221806128029,0.0265146299179},length_range={0.0192030110559,0.0296309924838}])1.00:0.0103551614091[&support=1.0][&length_mean=0.0103551614091,length_median=0.0103400001276,length_sd=0.000878128189887,length_hpd95={0.00873046247567,0.0121506489443},length_quant_5_95={0.0089526681867,0.0118354232338},length_range={0.00554979199475,0.014097509187}])1.00:0.0104967148947[&support=0.999333407399][&length_mean=0.0104967148947,length_median=0.0104166843621,length_sd=0.00300407478418,length_hpd95={0.00488630731303,0.0165340571761},length_quant_5_95={0.0056113710988,0.0156166562387},length_range={5.95720274481e-05,0.0198098765727}])0.95:0.00583565765298[&support=0.946505943784][&length_mean=0.00583565765298,length_median=0.00574454730516,length_sd=0.00269411228885,length_hpd95={0.000492646410128,0.0107480042253},length_quant_5_95={0.0015501101083,0.0104363461462},length_range={1.57204150584e-05,0.017281769183}])1.00:0.00611066732549[&support=0.999888901233][&length_mean=0.00611066732549,length_median=0.00610148553287,length_sd=0.000796955784317,length_hpd95={0.00461661122437,0.00766145176503},length_quant_5_95={0.0048805789571,0.0073990385615},length_range={0.00101007318206,0.0094345892749}])1.00:0.00288986225512[&support=1.0][&length_mean=0.00288986225512,length_median=0.00286184613593,length_sd=0.000559574817462,length_hpd95={0.0018117224433,0.00398999632871},length_quant_5_95={0.0020173238823,0.00385867709029},length_range={0.00116098441838,0.00530368822497}],(Burkholderia_pseudomallei_D150_2006:0.0308725027099[&support=1.0][&length_mean=0.0308725027099,length_median=0.0308459752175,length_sd=0.00145144789395,length_hpd95={0.0279633101951,0.0336537274684},length_quant_5_95={0.0285392747255,0.0332881350193},length_range={0.0252503655404,0.0371241412106}],(Burkholderia_pseudomallei_D60_1992:0.0272317118787[&support=1.0][&length_mean=0.0272317118787,length_median=0.0272161176889,length_sd=0.00134199903276,length_hpd95={0.0247635433111,0.0300059068487},length_quant_5_95={0.0250691226109,0.0294821982932},length_range={0.0217377215243,0.0334907022298}],MSHR346_1996:0.0252868710258[&support=1.0][&length_mean=0.0252868710258,length_median=0.0252735393554,length_sd=0.00130213186112,length_hpd95={0.0226980254319,0.0278225920891},length_quant_5_95={0.0231705481725,0.02746316819},length_range={0.0206818721599,0.0299549734784}])1.00:0.00574587110485[&support=1.0][&length_mean=0.00574587110485,length_median=0.00572073590233,length_sd=0.000664283970591,length_hpd95={0.00447563922578,0.00707246718205},length_quant_5_95={0.00469492326099,0.00687130321281},length_range={0.00347982053722,0.00873510953639}])1.00:0.00325755173153[&support=0.999944450617][&length_mean=0.00325755173153,length_median=0.00323845155658,length_sd=0.00056671411484,length_hpd95={0.00213889003367,0.00434107665536},length_quant_5_95={0.00237442849511,0.00423141741559},length_range={0.00130094703635,0.00608027758924}])1.00:0.00448819650811[&support=1.0][&length_mean=0.00448819650811,length_median=0.00446872710274,length_sd=0.000658852698694,length_hpd95={0.00318804770976,0.00575016222878},length_quant_5_95={0.00343771921583,0.00560227309617},length_range={0.00199462028696,0.00756928814458}],((Burkholderia_pseudomallei_25_1977:0.0162664206696[&support=1.0][&length_mean=0.0162664206696,length_median=0.0162463518809,length_sd=0.00104281348073,length_hpd95={0.0142068614928,0.0182880044286},length_quant_5_95={0.0145723313274,0.0180265071851},length_range={0.0126820080518,0.0202099722781}],Burkholderia_pseudomallei_31_1992:0.0161197232232[&support=1.0][&length_mean=0.0161197232232,length_median=0.016094241822,length_sd=0.0010327484821,length_hpd95={0.0141323365018,0.0181784472409},length_quant_5_95={0.014455996791,0.0178734603275},length_range={0.0123699095379,0.0206106399822}])1.00:0.00517559026573[&support=1.0][&length_mean=0.00517559026573,length_median=0.00515262745876,length_sd=0.000656933683012,length_hpd95={0.00392243814958,0.00649888554756},length_quant_5_95={0.00414237015006,0.00630376063229},length_range={0.00291723346918,0.00847317376146}],(Burkholderia_pseudomallei_24_1976:0.0191056119169[&support=1.0][&length_mean=0.0191056119169,length_median=0.0190846565049,length_sd=0.00112851421624,length_hpd95={0.0167834156198,0.0212147106487},length_quant_5_95={0.0172585114411,0.0209923970209},length_range={0.0147522759655,0.0238967652026}],Burkholderia_pseudomallei_35_1963:0.0155494683124[&support=1.0][&length_mean=0.0155494683124,length_median=0.0155368534452,length_sd=0.00103430381883,length_hpd95={0.0136203460717,0.0176424261668},length_quant_5_95={0.013894911821,0.0172959769021},length_range={0.0119318304083,0.0198782064971}])1.00:0.00452093393922[&support=0.999944450617][&length_mean=0.00452093393922,length_median=0.0045015712406,length_sd=0.00062354810111,length_hpd95={0.00331737227074,0.00573483001692},length_quant_5_95={0.0035313235999,0.00557454362203},length_range={0.002413201103,0.00735994179607}])1.00:0.0121815214157[&support=1.0][&length_mean=0.0121815214157,length_median=0.0121605814755,length_sd=0.00100780249762,length_hpd95={0.0102293429569,0.0141176675419},length_quant_5_95={0.0105516846746,0.0138630222247},length_range={0.00830253470467,0.0167228028563}])1.00:0.00420732284545[&support=1.0][&length_mean=0.00420732284545,length_median=0.00418162535589,length_sd=0.000609981097933,length_hpd95={0.00302977765658,0.00539711993336},length_quant_5_95={0.00325159759855,0.00525625266162},length_range={0.00216583981779,0.00710551840679}])1.00:0.00493961523559[&support=1.0][&length_mean=0.00493961523559,length_median=0.00491899152194,length_sd=0.000642722636888,length_hpd95={0.00367730856191,0.00619104569059},length_quant_5_95={0.00392453100324,0.00604160017387},length_range={0.00280992234567,0.0078738553626}])1.00:0.0133685042952[&support=1.0][&length_mean=0.0133685042952,length_median=0.0133490039365,length_sd=0.000982693207477,length_hpd95={0.0114169447946,0.0152377378006},length_quant_5_95={0.0117977407516,0.0150054652302},length_range={0.00979991686999,0.0178392243176}],(Burkholderia_pseudomallei_91_1984:0.00688390997502[&support=1.0][&length_mean=0.00688390997502,length_median=0.00686907601805,length_sd=0.000687214587244,length_hpd95={0.00554590777933,0.00821501113375},length_quant_5_95={0.005787700428,0.00805361872562},length_range={0.00430927353322,0.00990164482332}],K96243_1996:0.00418781993537[&support=1.0][&length_mean=0.00418781993537,length_median=0.0041618576146,length_sd=0.000558257614048,length_hpd95={0.0031358107399,0.00530519897133},length_quant_5_95={0.00331323035306,0.00513970325195},length_range={0.00217903909491,0.00660223166202}])1.00:0.00884725930171[&support=1.0][&length_mean=0.00884725930171,length_median=0.00883362772216,length_sd=0.000762750188821,length_hpd95={0.00732783128032,0.0102940310897},length_quant_5_95={0.00761927098226,0.0101330747631},length_range={0.00629486438694,0.0125985665745}]);

END;
