# Supplementary material for: Concordance and discordance of sequence survey methods for molecular epidemiology
Source: PeerJ. 2015 Feb 17;3:e761. doi: 10.7717/peerj.761 (PMC4338773; doi:10.7717/peerj.761)
Supplement: File S2 [file peerj-03-761-s005.zip › Supplemental File 2 2/mb_trees_root/br_mlst_mb.tre]

#NEXUS

[ SumTrees Version 3.3.1 (May 05 2011) by Jeet Sukumaran and Mark T. Holder. ]
[ Using DendroPy Version 3.12.0 by Jeet Sukumaran and Mark T. Holder. ]
[ Running under Python 2.7.2 (default, Oct 11 2012, 20:14:37) (GCC 4.2.1 Compatible Apple Clang 4.0 (tags/Apple/clang-418.0.60)) on darwin. ]
[ Executed on Crandalls-Mac-Pro.local by crandalllab@Crandalls-Mac-Pro.local. ]
[ Basis of split support: ]
[   - '/Volumes/3TB/bacteria/untitled_folder/br_mlst_mb.run1.t' ]
[   - '/Volumes/3TB/bacteria/untitled_folder/br_mlst_mb.run2.t' ]
[   - '/Volumes/3TB/bacteria/untitled_folder/br_mlst_mb.run3.t' ]
[   - '/Volumes/3TB/bacteria/untitled_folder/br_mlst_mb.run4.t' ]
[ Began at: 2013-08-22 13:44:28.024662. ]
[ Ended at: 2013-08-22 13:46:59.372559. ]
[ Run time: 0 hour(s), 02 minute(s), 31.347897 second(s). ]
[ 36004 trees considered in total for split support assessment. ]
[ Tree rooting as given by tree statement (defaults to unrooted). ]
[ Trees treated as unweighted. ]
[ 38 unique taxa across all trees. ]
[ 897 unique splits out of 2664296 total splits counted. ]
[ 858 unique non-trivial splits out of 1260140 total non-trivial splits counted. ]
[ Consensus tree (0.500000 clade frequency threshold) constructed from splits. ]
[ Proportion (frequency or probability) of support for each split indicated by node labels and node metadata. ]
[ Setting edge lengths of output tree(s) to mean length of corresponding edges of input trees. ]


BEGIN TAXA;

    DIMENSIONS NTAX=38;
    TAXLABELS
        Brucella_melitensis_16M_NNNN 
        Brucella_abortus_1004_2032_1990 
        Brucella_abortus_1007_2045_1990 
        Brucella_abortus_1019_2038_1990 
        Brucella_abortus_1022_2073_1990 
        Brucella_abortus_1146_8_953_1992 
        Brucella_abortus_1614_W_4_2000 
        Brucella_abortus_1668_00_666_2000 
        Brucella_abortus_Y_99_067_1999 
        Brucella_canis_1107_1_101_1990 
        Brucella_melitensis_1253_1994 
        Brucella_melitensis_7_565_2000 
        Brucella_melitensis_806_20_2006 
        Brucella_melitensis_808_76_2008 
        Brucella_melitensis_BA4837_2003 
        Brucella_neotomae_5K33_1992 
        Brucella_ovis_1117_1_507_1991 
        Brucella_ovis_1698_13551_2114_2001 
        Brucella_species_70100304_2001 
        Brucella_suis_1103_2483_1990 
        Brucella_suis_1108_1_138_1990 
        Brucella_melitensis_M5_90_NNNN 
        Brucella_melitensis_M28_1955 
        Brucella_melitensis_NI_2007 
        Brucella_canis_HSK_A52141_NNNN 
        Brucella_suis_1330_1950 
        Brucella_abortus_9_941_NNNN 
        Brucella_melitensis_2308_NNNN 
        Brucella_ovis_ATCC_25840_1960 
        Ochrobactrum_anthropi_1988 
        Brucella_canis_ATCC_23365_NNNN 
        Brucella_suis_ATCC_23445_1951 
        Brucella_abortus_S19_1923 
        Brucella_melitensis_ATCC_23457_1963 
        Brucella_microti_CCM_4915_2000 
        Brucella_pinnipedialis_B2_94_1994 
        Brucella_abortus_A13334_NNNN 
        Brucella_suis_VBI22_NNNN 
  ;
END;

BEGIN TREES;

    TREE 0 = (Brucella_melitensis_16M_NNNN:0.000229576189187,Brucella_melitensis_7_565_2000:0.000225921425643[&support=1.0][&length_mean=0.000225921425643,length_median=0.000156771029927,length_sd=0.000225342935298,length_hpd95={1.42645933001e-08,0.000677430482171},length_quant_5_95={1.16925370475e-05,0.000677394703999},length_range={1.42645933001e-08,0.00250025020847}],Brucella_melitensis_806_20_2006:0.000226728396701[&support=1.0][&length_mean=0.000226728396701,length_median=0.000157685664291,length_sd=0.000225830799551,length_hpd95={1.01537780388e-08,0.000679702836775},length_quant_5_95={1.18362886064e-05,0.000679546553876},length_range={1.01537780388e-08,0.00271526082097}],Brucella_melitensis_808_76_2008:0.000229010416065[&support=1.0][&length_mean=0.000229010416065,length_median=0.000157028931324,length_sd=0.000230024360034,length_hpd95={1.06599479765e-08,0.000687323756768},length_quant_5_95={1.18039172038e-05,0.000687213215743},length_range={1.06599479765e-08,0.00228025217971}],Brucella_melitensis_BA4837_2003:0.000227516741623[&support=1.0][&length_mean=0.000227516741623,length_median=0.000156524211841,length_sd=0.000230429247282,length_hpd95={2.0198604945e-08,0.0006913086402},length_quant_5_95={1.14588713575e-05,0.000691294462776},length_range={1.48748430302e-08,0.00283153347831}],Brucella_suis_1103_2483_1990:0.000228632018539[&support=1.0][&length_mean=0.000228632018539,length_median=0.000158061242527,length_sd=0.000228811074864,length_hpd95={1.5527615255e-08,0.000682944449571},length_quant_5_95={1.15191474342e-05,0.000682827888182},length_range={1.5527615255e-08,0.0025993276673}],(Brucella_melitensis_1253_1994:0.000453324069911[&support=1.0][&length_mean=0.000453324069911,length_median=0.000380078671613,length_sd=0.000319973794827,length_hpd95={9.04365495814e-06,0.00108177050122},length_quant_5_95={7.96122059613e-05,0.00107809533648},length_range={1.31510431346e-06,0.0032364901447}],((Brucella_abortus_1007_2045_1990:0.000227057941907[&support=1.0][&length_mean=0.000227057941907,length_median=0.000157456100865,length_sd=0.000226038473452,length_hpd95={1.40914498773e-08,0.000681125780088},length_quant_5_95={1.14600776838e-05,0.000681075407304},length_range={1.40914498773e-08,0.00218195570444}],Brucella_abortus_1019_2038_1990:0.000226494348702[&support=1.0][&length_mean=0.000226494348702,length_median=0.000157250678959,length_sd=0.000224505743023,length_hpd95={1.35156588633e-08,0.000678105243332},length_quant_5_95={1.16093100195e-05,0.000677997043292},length_range={1.35156588633e-08,0.0022133117399}],Brucella_abortus_1146_8_953_1992:0.000227269148059[&support=1.0][&length_mean=0.000227269148059,length_median=0.000158623210738,length_sd=0.000226031797086,length_hpd95={1.48586806275e-08,0.000676709749594},length_quant_5_95={1.14900002817e-05,0.000676707688798},length_range={1.48586806275e-08,0.00233959869371}],Brucella_abortus_1614_W_4_2000:0.000226119579736[&support=1.0][&length_mean=0.000226119579736,length_median=0.000155980402685,length_sd=0.000227944055791,length_hpd95={1.31718172083e-08,0.000681030946032},length_quant_5_95={1.14471463396e-05,0.000680878325075},length_range={1.31718172083e-08,0.0029388109428}],Brucella_abortus_1668_00_666_2000:0.000228514461359[&support=1.0][&length_mean=0.000228514461359,length_median=0.000159648137031,length_sd=0.00022664988681,length_hpd95={1.31739524209e-08,0.000681241663053},length_quant_5_95={1.13348212553e-05,0.000681183377986},length_range={1.31739524209e-08,0.00243267241999}],Brucella_abortus_Y_99_067_1999:0.00022824685071[&support=1.0][&length_mean=0.00022824685071,length_median=0.000158012149587,length_sd=0.000229044072113,length_hpd95={1.15204694635e-08,0.000689639436905},length_quant_5_95={1.1502370944e-05,0.000689632202462},length_range={1.15204694635e-08,0.0025305652984}],Brucella_abortus_9_941_NNNN:0.000224649970919[&support=1.0][&length_mean=0.000224649970919,length_median=0.000156437419565,length_sd=0.000223835582269,length_hpd95={1.08419945392e-08,0.000670278722158},length_quant_5_95={1.15837168756e-05,0.000670092153992},length_range={1.08419945392e-08,0.00228172185265}],(Brucella_abortus_1004_2032_1990:0.000226499575455[&support=1.0][&length_mean=0.000226499575455,length_median=0.000154994557371,length_sd=0.000226867733574,length_hpd95={1.00024989358e-08,0.00068268900682},length_quant_5_95={1.13042837648e-05,0.000682617153589},length_range={1.00024989358e-08,0.00283009773982}],Brucella_abortus_1022_2073_1990:0.000227823624823[&support=1.0][&length_mean=0.000227823624823,length_median=0.000159114481222,length_sd=0.000227829259966,length_hpd95={1.02860629642e-08,0.000680157610412},length_quant_5_95={1.18199895175e-05,0.000680152926866},length_range={1.02860629642e-08,0.00231699495233}],Brucella_melitensis_2308_NNNN:0.000228655569825[&support=1.0][&length_mean=0.000228655569825,length_median=0.000159688901128,length_sd=0.00022609862769,length_hpd95={1.96748303352e-08,0.000685982312658},length_quant_5_95={1.17909343198e-05,0.000685837741934},length_range={1.96748303352e-08,0.00244174400725}],Brucella_abortus_S19_1923:0.000227851717721[&support=1.0][&length_mean=0.000227851717721,length_median=0.000158830071894,length_sd=0.000227692716481,length_hpd95={1.12808259079e-08,0.000680540468325},length_quant_5_95={1.15783803334e-05,0.000680338714892},length_range={1.12808259079e-08,0.00260262592925}],Brucella_abortus_A13334_NNNN:0.000229163643735[&support=1.0][&length_mean=0.000229163643735,length_median=0.000159861522525,length_sd=0.000226895344107,length_hpd95={1.66950267914e-08,0.000683483838316},length_quant_5_95={1.16332369168e-05,0.000683448271312},length_range={1.66950267914e-08,0.00275286209241}])1.00:0.000453967934634[&support=0.998444617265][&length_mean=0.000453967934634,length_median=0.000381600310677,length_sd=0.00031924252852,length_hpd95={1.69795591159e-05,0.00108315428131},length_quant_5_95={8.13067247041e-05,0.00107272522236},length_range={6.62937818956e-07,0.00340017509428}])0.99:0.00113407759404[&support=0.991917564715][&length_mean=0.00113407759404,length_median=0.0010565658109,length_sd=0.000511816537221,length_hpd95={0.000236908681623,0.00213286868638},length_quant_5_95={0.00044105236208,0.00208795793005},length_range={2.82525262503e-06,0.00454462364096}],(Brucella_neotomae_5K33_1992:0.00113472226891[&support=1.0][&length_mean=0.00113472226891,length_median=0.00105907027698,length_sd=0.000511365835642,length_hpd95={0.000252379999885,0.00213657544598},length_quant_5_95={0.000438563602911,0.00208392693301},length_range={2.47643403163e-05,0.00469205178114}],Ochrobactrum_anthropi_1988:0.13148098389[&support=1.0][&length_mean=0.13148098389,length_median=0.131209229728,length_sd=0.00726132505255,length_hpd95={0.117547965454,0.145911349569},length_quant_5_95={0.120025761548,0.143819454942},length_range={0.104559679271,0.164746879917}],Brucella_microti_CCM_4915_2000:0.000453979011156[&support=1.0][&length_mean=0.000453979011156,length_median=0.000381467519321,length_sd=0.000318828279245,length_hpd95={1.05398483225e-05,0.00108585663531},length_quant_5_95={8.09036117748e-05,0.00108009071458},length_range={5.4532286086e-07,0.00303054645762}],Brucella_pinnipedialis_B2_94_1994:0.000453000555132[&support=1.0][&length_mean=0.000453000555132,length_median=0.000380213609584,length_sd=0.000320575181183,length_hpd95={1.05770615562e-05,0.00108088583955},length_quant_5_95={7.96816644335e-05,0.00107588032399},length_range={9.66220237308e-07,0.0037747994723}],(Brucella_ovis_1117_1_507_1991:0.000226824091285[&support=1.0][&length_mean=0.000226824091285,length_median=0.000156992901257,length_sd=0.000226668496262,length_hpd95={1.78395462045e-08,0.000676134870054},length_quant_5_95={1.12045597229e-05,0.000676019049003},length_range={1.78395462045e-08,0.00227362985066}],Brucella_ovis_1698_13551_2114_2001:0.000227319189255[&support=1.0][&length_mean=0.000227319189255,length_median=0.00015889491312,length_sd=0.000224403875408,length_hpd95={3.57477366038e-08,0.000675539890934},length_quant_5_95={1.13848420828e-05,0.000675533632074},length_range={3.57477366038e-08,0.0020070641912}],Brucella_ovis_ATCC_25840_1960:0.000227677687534[&support=1.0][&length_mean=0.000227677687534,length_median=0.000157130882717,length_sd=0.000226290762707,length_hpd95={3.57842377172e-08,0.000692137523276},length_quant_5_95={1.13062964673e-05,0.000691937281214},length_range={3.57842377172e-08,0.00232355706281}])1.00:0.00157468616603[&support=0.999722253083][&length_mean=0.00157468616603,length_median=0.00150183730968,length_sd=0.000612245930965,length_hpd95={0.000513313870688,0.00281014538198},length_quant_5_95={0.000710660297514,0.00269672086441},length_range={2.60116560639e-05,0.00551383099664}],(Brucella_suis_ATCC_23445_1951:0.000682933479716[&support=1.0][&length_mean=0.000682933479716,length_median=0.000607893530126,length_sd=0.000397516099879,length_hpd95={6.28641606091e-05,0.00145511983396},length_quant_5_95={0.000182521980329,0.00143778821411},length_range={1.3497184174e-05,0.00385893658914}],(Brucella_species_70100304_2001:0.00022795998017[&support=1.0][&length_mean=0.00022795998017,length_median=0.000157447436449,length_sd=0.000226769059481,length_hpd95={1.62107321489e-08,0.00068084811347},length_quant_5_95={1.15098349088e-05,0.000680812384344},length_range={1.62107321489e-08,0.00237784126283}],Brucella_suis_1108_1_138_1990:0.000226978376302[&support=1.0][&length_mean=0.000226978376302,length_median=0.000156712512507,length_sd=0.000226436021052,length_hpd95={3.46450380708e-08,0.000683923796198},length_quant_5_95={1.14724605689e-05,0.000683894575344},length_range={1.13021134425e-08,0.00224655042756}],Brucella_suis_1330_1950:0.000227819738591[&support=1.0][&length_mean=0.000227819738591,length_median=0.000157009415095,length_sd=0.000229304441733,length_hpd95={2.12094061694e-08,0.00068605327386},length_quant_5_95={1.14889089206e-05,0.000686043442911},length_range={2.12094061694e-08,0.00269698603229}],Brucella_suis_VBI22_NNNN:0.000227248252847[&support=1.0][&length_mean=0.000227248252847,length_median=0.000156014175228,length_sd=0.000229721417001,length_hpd95={1.31394667167e-08,0.000683074761634},length_quant_5_95={1.15790116117e-05,0.000682973693084},length_range={1.31394667167e-08,0.00274170467291}],(Brucella_canis_1107_1_101_1990:0.000228235511939[&support=1.0][&length_mean=0.000228235511939,length_median=0.000158331669472,length_sd=0.000228237962969,length_hpd95={1.31602488415e-08,0.000684768792211},length_quant_5_95={1.13943389132e-05,0.000684729748691},length_range={1.31602488415e-08,0.00262794456452}],Brucella_canis_HSK_A52141_NNNN:0.000453658440781[&support=1.0][&length_mean=0.000453658440781,length_median=0.000382781274341,length_sd=0.000321263380922,length_hpd95={7.48341732927e-06,0.00107446797461},length_quant_5_95={7.98244841033e-05,0.00107244191683},length_range={1.56165227115e-06,0.00286543179233}],Brucella_canis_ATCC_23365_NNNN:0.000226147634734[&support=1.0][&length_mean=0.000226147634734,length_median=0.000156178965528,length_sd=0.000227493518788,length_hpd95={2.51909688535e-08,0.00067818673636},length_quant_5_95={1.11301396864e-05,0.000678079245248},length_range={2.51909688535e-08,0.00273295507846}])1.00:0.000913868280914[&support=1.0][&length_mean=0.000913868280914,length_median=0.000840585471267,length_sd=0.000456856367711,length_hpd95={0.000156336964917,0.00180075388763},length_quant_5_95={0.000310305065193,0.0017671792939},length_range={2.78047685746e-05,0.00369073620493}])1.00:0.000688323422182[&support=0.999972225308][&length_mean=0.000688323422182,length_median=0.000614799237413,length_sd=0.000397923393106,length_hpd95={7.76264114809e-05,0.00148810901216},length_quant_5_95={0.000185705477134,0.0014556457251},length_range={1.72340412046e-05,0.00343529978131}])1.00:0.000677551488547[&support=0.995944895012][&length_mean=0.000677551488547,length_median=0.000603155037354,length_sd=0.00039448268752,length_hpd95={6.76228623485e-05,0.00144599291065},length_quant_5_95={0.000181260960761,0.00141963782555},length_range={5.11583248476e-06,0.00360947257731}])0.85:0.000873823420724[&support=0.850961004333][&length_mean=0.000873823420724,length_median=0.000800549204255,length_sd=0.000467223259149,length_hpd95={6.61415751439e-05,0.00179375038863},length_quant_5_95={0.000248614945241,0.00175842485419},length_range={1.14813267656e-06,0.00356796830147}])1.00:0.00269000147431[&support=1.0][&length_mean=0.00269000147431,length_median=0.0026199957743,length_sd=0.000809332408897,length_hpd95={0.0012078873203,0.0043135015171},length_quant_5_95={0.00150053116545,0.00413716917665},length_range={0.000329446443173,0.00731828679403}],(Brucella_melitensis_M5_90_NNNN:0.000226705030684[&support=1.0][&length_mean=0.000226705030684,length_median=0.00015555536795,length_sd=0.000228128882371,length_hpd95={2.47948232747e-08,0.000685033718343},length_quant_5_95={1.16078552098e-05,0.000685015865535},length_range={2.47948232747e-08,0.00261207772836}],Brucella_melitensis_M28_1955:0.000226811963847[&support=1.0][&length_mean=0.000226811963847,length_median=0.000159727514194,length_sd=0.000227693907163,length_hpd95={2.22615921908e-08,0.000679614701292},length_quant_5_95={1.18441956056e-05,0.000678797012595},length_range={2.22615921908e-08,0.00307852780385}],Brucella_melitensis_NI_2007:0.000226859121161[&support=1.0][&length_mean=0.000226859121161,length_median=0.000158302978521,length_sd=0.000226961159817,length_hpd95={1.45541738053e-08,0.000679026326167},length_quant_5_95={1.18264911404e-05,0.000678943508819},length_range={1.45541738053e-08,0.0024865840124}],Brucella_melitensis_ATCC_23457_1963:0.000226309302994[&support=1.0][&length_mean=0.000226309302994,length_median=0.000156222742164,length_sd=0.000228175866222,length_hpd95={1.37551255605e-08,0.000674140292257},length_quant_5_95={1.13283473001e-05,0.000674018019566},length_range={1.37551255605e-08,0.00273778498883}])0.99:0.000453325791297[&support=0.992389734474][&length_mean=0.000453325791297,length_median=0.000381116825842,length_sd=0.000320841407781,length_hpd95={1.0963835809e-05,0.00107684042896},length_quant_5_95={8.10160315207e-05,0.00107151883362},length_range={1.42169897304e-06,0.00306010804176}])1.00:0.000681909343099[&support=1.0][&length_mean=0.000681909343099,length_median=0.000606843167088,length_sd=0.000392293285635,length_hpd95={7.06684436973e-05,0.00146252754687},length_quant_5_95={0.000186603194391,0.00143572943418},length_range={8.55246349145e-06,0.00334007683795}]);

END;
