# Supplementary material for: Concordance and discordance of sequence survey methods for molecular epidemiology
Source: PeerJ. 2015 Feb 17;3:e761. doi: 10.7717/peerj.761 (PMC4338773; doi:10.7717/peerj.761)
Supplement: File S2 [file peerj-03-761-s005.zip › Supplemental File 2 2/mb_trees_root/brchri_gr_mb.tre]

#NEXUS

[ SumTrees Version 3.3.1 (May 05 2011) by Jeet Sukumaran and Mark T. Holder. ]
[ Using DendroPy Version 3.12.0 by Jeet Sukumaran and Mark T. Holder. ]
[ Running under Python 2.7.2 (default, Oct 11 2012, 20:14:37) (GCC 4.2.1 Compatible Apple Clang 4.0 (tags/Apple/clang-418.0.60)) on darwin. ]
[ Executed on Crandalls-Mac-Pro.local by crandalllab@Crandalls-Mac-Pro.local. ]
[ Basis of split support: ]
[   - '/Volumes/3TB/bacteria/untitled_folder/brchri_gr_mb.run1.t' ]
[   - '/Volumes/3TB/bacteria/untitled_folder/brchri_gr_mb.run2.t' ]
[ Began at: 2013-08-22 14:07:49.696415. ]
[ Ended at: 2013-08-22 14:10:14.428980. ]
[ Run time: 0 hour(s), 02 minute(s), 24.732565 second(s). ]
[ 18002 trees considered in total for split support assessment. ]
[ Tree rooting as given by tree statement (defaults to unrooted). ]
[ Trees treated as unweighted. ]
[ 38 unique taxa across all trees. ]
[ 455 unique splits out of 1332148 total splits counted. ]
[ 416 unique non-trivial splits out of 630070 total non-trivial splits counted. ]
[ Consensus tree (0.500000 clade frequency threshold) constructed from splits. ]
[ Proportion (frequency or probability) of support for each split indicated by node labels and node metadata. ]
[ Setting edge lengths of output tree(s) to mean length of corresponding edges of input trees. ]


BEGIN TAXA;

    DIMENSIONS NTAX=38;
    TAXLABELS
        Brucella_abortus_1004_2032_1990 
        Brucella_abortus_1007_2045_1990 
        Brucella_abortus_1019_2038_1990 
        Brucella_abortus_1022_2073_1990 
        Brucella_abortus_1146_8_953_1992 
        Brucella_abortus_1614_W_4_2000 
        Brucella_abortus_1668_00_666_2000 
        Brucella_abortus_9_941_NNNN 
        Brucella_abortus_A13334_NNNN 
        Brucella_abortus_S19_1923 
        Brucella_abortus_Y_99_067_1999 
        Brucella_canis_1107_1_101_1990 
        Brucella_canis_ATCC_23365_NNNN 
        Brucella_canis_HSK_A52141_NNNN 
        Brucella_melitensis_1253_1994 
        Brucella_melitensis_16M_NNNN 
        Brucella_melitensis_2308_NNNN 
        Brucella_melitensis_7_565_2000 
        Brucella_melitensis_806_20_2006 
        Brucella_melitensis_808_76_2008 
        Brucella_melitensis_ATCC_23457_1963 
        Brucella_melitensis_BA4837_2003 
        Brucella_melitensis_M28_1955 
        Brucella_melitensis_M5_90_NNNN 
        Brucella_melitensis_NI_2007 
        Brucella_microti_CCM_4915_2000 
        Brucella_neotomae_5K33_1992 
        Brucella_ovis_1117_1_507_1991 
        Brucella_ovis_1698_13551_2114_2001 
        Brucella_ovis_ATCC_25840_1960 
        Brucella_pinnipedialis_B2_94_1994 
        Brucella_species_70100304_2001 
        Brucella_suis_1103_2483_1990 
        Brucella_suis_1108_1_138_1990 
        Brucella_suis_1330_1950 
        Brucella_suis_ATCC_23445_1951 
        Brucella_suis_VBI22_NNNN 
        Ochrobactrum_anthropi_1988 
  ;
END;

BEGIN TREES;

    TREE 0 = (Brucella_abortus_1004_2032_1990:4.19092523921e-05,Brucella_abortus_1022_2073_1990:4.19409593953e-05[&support=1.0][&length_mean=4.19409593953e-05,length_median=2.90112991258e-05,length_sd=4.21509657789e-05,length_hpd95={1.53494234886e-08,0.000126038930943},length_quant_5_95={2.07606621281e-06,0.000126016410116},length_range={1.53494234886e-08,0.000515858374187}],Brucella_abortus_A13334_NNNN:4.19214890852e-05[&support=1.0][&length_mean=4.19214890852e-05,length_median=2.89093918557e-05,length_sd=4.24761682828e-05,length_hpd95={1.32133020361e-08,0.000128050442963},length_quant_5_95={2.02889489769e-06,0.000128027808592},length_range={1.02911847578e-08,0.000552261396269}],Brucella_abortus_S19_1923:4.15025371625e-05[&support=1.0][&length_mean=4.15025371625e-05,length_median=2.89365846497e-05,length_sd=4.12472683876e-05,length_hpd95={1.38605136524e-08,0.000122523160279},length_quant_5_95={2.137342758e-06,0.000122515728525},length_range={1.38605136524e-08,0.000458187828195}],Brucella_melitensis_2308_NNNN:0.000208218312305[&support=1.0][&length_mean=0.000208218312305,length_median=0.000194655522273,length_sd=9.2813224975e-05,length_hpd95={4.69277706775e-05,0.000386820032718},length_quant_5_95={8.23677086163e-05,0.00037974901088},length_range={1.84409131734e-05,0.000896471740285}],(Brucella_abortus_1007_2045_1990:4.16254461349e-05[&support=1.0][&length_mean=4.16254461349e-05,length_median=2.87815099933e-05,length_sd=4.20459639593e-05,length_hpd95={1.02275614574e-08,0.000125617908932},length_quant_5_95={2.20078523724e-06,0.000125441093404},length_range={1.02275614574e-08,0.00041143924355}],Brucella_abortus_1019_2038_1990:4.21387110533e-05[&support=1.0][&length_mean=4.21387110533e-05,length_median=2.89222298846e-05,length_sd=4.1965437738e-05,length_hpd95={1.15416778139e-08,0.000125762354196},length_quant_5_95={2.24446209134e-06,0.000125759462867},length_range={1.15416778139e-08,0.000414708808807}],Brucella_abortus_1146_8_953_1992:4.17038092038e-05[&support=1.0][&length_mean=4.17038092038e-05,length_median=2.89527938612e-05,length_sd=4.16251859117e-05,length_hpd95={1.05006106107e-08,0.000123810870832},length_quant_5_95={2.2022097394e-06,0.000123787263666},length_range={1.05006106107e-08,0.000386245470919}],Brucella_abortus_1614_W_4_2000:4.12937159552e-05[&support=1.0][&length_mean=4.12937159552e-05,length_median=2.85297109417e-05,length_sd=4.1411140806e-05,length_hpd95={1.22112350008e-08,0.00012435009009},length_quant_5_95={2.06600207415e-06,0.000124285294035},length_range={1.22112350008e-08,0.000380772091946}],Brucella_abortus_1668_00_666_2000:4.21606217068e-05[&support=1.0][&length_mean=4.21606217068e-05,length_median=2.91829456251e-05,length_sd=4.25257485602e-05,length_hpd95={1.16621686229e-08,0.000127098047937},length_quant_5_95={2.17993435576e-06,0.000127094053729},length_range={1.16621686229e-08,0.000441799570128}],Brucella_abortus_9_941_NNNN:4.18775217433e-05[&support=1.0][&length_mean=4.18775217433e-05,length_median=2.87507270441e-05,length_sd=4.17278011427e-05,length_hpd95={1.49037579742e-08,0.00012719260252},length_quant_5_95={2.20282345591e-06,0.000127138245653},length_range={1.49037579742e-08,0.000427569436828}],Brucella_abortus_Y_99_067_1999:4.21796193533e-05[&support=1.0][&length_mean=4.21796193533e-05,length_median=2.90477798723e-05,length_sd=4.21556962386e-05,length_hpd95={1.07675899685e-08,0.000127129941598},length_quant_5_95={2.13106749762e-06,0.000127091765685},length_range={1.07675899685e-08,0.000471041766198}],((Brucella_ovis_1698_13551_2114_2001:8.36196407046e-05[&support=1.0][&length_mean=8.36196407046e-05,length_median=7.0239929648e-05,length_sd=5.89683928853e-05,length_hpd95={1.68115513154e-06,0.000199584565403},length_quant_5_95={1.49756451796e-05,0.000198543014221},length_range={2.45666428857e-07,0.000601724323963}],(Brucella_ovis_1117_1_507_1991:4.17567505651e-05[&support=1.0][&length_mean=4.17567505651e-05,length_median=2.8858564374e-05,length_sd=4.19555062842e-05,length_hpd95={1.47506564355e-08,0.000123569408074},length_quant_5_95={2.24350106664e-06,0.000123549393139},length_range={1.47506564355e-08,0.000459564677479}],Brucella_ovis_ATCC_25840_1960:4.16740957666e-05[&support=1.0][&length_mean=4.16740957666e-05,length_median=2.90349107917e-05,length_sd=4.21266732817e-05,length_hpd95={1.06687889903e-08,0.000125733185374},length_quant_5_95={2.16108652635e-06,0.000125677334928},length_range={1.06687889903e-08,0.000562918311478}])1.00:0.000125335081808[&support=1.0][&length_mean=0.000125335081808,length_median=0.000112142654316,length_sd=7.20427208378e-05,length_hpd95={1.12776384674e-05,0.000265601283269},length_quant_5_95={3.39401620688e-05,0.000262676809716},length_range={2.5622153415e-06,0.000575097750374}])1.00:0.000999662929208[&support=1.0][&length_mean=0.000999662929208,length_median=0.00098581422306,length_sd=0.000206077805593,length_hpd95={0.000616648829724,0.0014122760916},length_quant_5_95={0.00068429252703,0.00135942791322},length_range={0.000397930258277,0.00201348680835}],(Brucella_suis_ATCC_23445_1951:0.000836242904212[&support=1.0][&length_mean=0.000836242904212,length_median=0.000822382535296,length_sd=0.000186795298026,length_hpd95={0.000480204718883,0.00120605556598},length_quant_5_95={0.0005558620603,0.00116396329092},length_range={0.000282328568379,0.00182428559966}],((Brucella_canis_1107_1_101_1990:0.000124433981947[&support=1.0][&length_mean=0.000124433981947,length_median=0.000110647541353,length_sd=7.24203539921e-05,length_hpd95={1.49914357777e-05,0.000266807580421},length_quant_5_95={3.36337166591e-05,0.000260591209219},length_range={2.1402072141e-06,0.000618112382463}],Brucella_canis_ATCC_23365_NNNN:0.000124756688476[&support=1.0][&length_mean=0.000124756688476,length_median=0.00011093542178,length_sd=7.2341039705e-05,length_hpd95={1.49577111599e-05,0.000268185882725},length_quant_5_95={3.33756091538e-05,0.000262139990695},length_range={4.36515677886e-06,0.000685300737084}],Brucella_canis_HSK_A52141_NNNN:0.00012543870196[&support=1.0][&length_mean=0.00012543870196,length_median=0.000111815402342,length_sd=7.26393422873e-05,length_hpd95={1.48772921926e-05,0.00026993584408},length_quant_5_95={3.3751627248e-05,0.000263962923921},length_range={3.32486994233e-06,0.00061554175252}])1.00:0.00033263704063[&support=1.0][&length_mean=0.00033263704063,length_median=0.000318167558595,length_sd=0.000118249418362,length_hpd95={0.000129626256758,0.0005735325563},length_quant_5_95={0.000165366483993,0.000547252218064},length_range={4.57732524045e-05,0.000994287575683}],(Brucella_suis_1108_1_138_1990:4.19218056523e-05[&support=1.0][&length_mean=4.19218056523e-05,length_median=2.91192447727e-05,length_sd=4.17891046913e-05,length_hpd95={1.45810975868e-08,0.000125656336021},length_quant_5_95={2.1049733308e-06,0.000125644217355},length_range={1.45810975868e-08,0.000376568657699}],Brucella_suis_VBI22_NNNN:4.19790321905e-05[&support=1.0][&length_mean=4.19790321905e-05,length_median=2.93120907328e-05,length_sd=4.21214313696e-05,length_hpd95={1.19230596304e-08,0.000125215672786},length_quant_5_95={2.14274497335e-06,0.000125203350745},length_range={1.19230596304e-08,0.000429091264897}],(Brucella_species_70100304_2001:4.13346793055e-05[&support=1.0][&length_mean=4.13346793055e-05,length_median=2.86997635209e-05,length_sd=4.07160538292e-05,length_hpd95={1.10464987236e-08,0.000122785718162},length_quant_5_95={2.04234683069e-06,0.00012274956463},length_range={1.10464987236e-08,0.00037162380548}],Brucella_suis_1330_1950:4.2097312973e-05[&support=1.0][&length_mean=4.2097312973e-05,length_median=2.92537553641e-05,length_sd=4.22001680642e-05,length_hpd95={1.46599211298e-08,0.000126001480985},length_quant_5_95={2.17398140338e-06,0.000125990909917},length_range={1.46599211298e-08,0.000443113261686}])1.00:8.317661632e-05[&support=0.9996667037][&length_mean=8.317661632e-05,length_median=7.01807632334e-05,length_sd=5.84996467836e-05,length_hpd95={1.71111387822e-06,0.000196807784947},length_quant_5_95={1.47550801039e-05,0.000196222348447},length_range={2.54620698309e-07,0.000532375463292}])1.00:0.000250893382379[&support=0.998055771581][&length_mean=0.000250893382379,length_median=0.000236967731531,length_sd=0.000103833858654,length_hpd95={7.4705269783e-05,0.000461315904145},length_quant_5_95={0.000105829710439,0.000443013819471},length_range={1.08777847502e-06,0.000965163654336}])0.95:0.000161525941169[&support=0.954671703144][&length_mean=0.000161525941169,length_median=0.000147655258325,length_sd=8.39124581894e-05,length_hpd95={2.03185265604e-05,0.000324827242481},length_quant_5_95={4.97331779819e-05,0.000317625464535},length_range={2.20830365491e-07,0.000664250728449}])0.78:8.42747863627e-05[&support=0.777080324408][&length_mean=8.42747863627e-05,length_median=7.09819282622e-05,length_sd=6.07271501281e-05,length_hpd95={8.80729097722e-08,0.000202602174941},length_quant_5_95={1.38224224372e-05,0.000202520690081},length_range={2.42915554059e-08,0.00050658067191}],(Brucella_pinnipedialis_B2_94_1994:0.00024943571877[&support=1.0][&length_mean=0.00024943571877,length_median=0.000236434979752,length_sd=0.000101698926898,length_hpd95={7.34971959691e-05,0.00045112763266},length_quant_5_95={0.000108310426398,0.00043724133522},length_range={2.32634853916e-05,0.000845461015187}],(Ochrobactrum_anthropi_1988:0.121003713726[&support=1.0][&length_mean=0.121003713726,length_median=0.120680454603,length_sd=0.00522673265599,length_hpd95={0.111007884072,0.13147754679},length_quant_5_95={0.113033138822,0.1301346496},length_range={0.102135241405,0.146149589878}],(Brucella_microti_CCM_4915_2000:0.000324248861186[&support=1.0][&length_mean=0.000324248861186,length_median=0.000310104349347,length_sd=0.000119669778691,length_hpd95={0.000110838157421,0.000560858868757},length_quant_5_95={0.000154264693961,0.000541853583513},length_range={9.72282988026e-06,0.000959364940651}],Brucella_neotomae_5K33_1992:0.000748272465175[&support=1.0][&length_mean=0.000748272465175,length_median=0.000735738316686,length_sd=0.000173809754618,length_hpd95={0.000439261867796,0.00110864402093},length_quant_5_95={0.000486217853466,0.00105151716524},length_range={0.000245005711888,0.00164723302498}],(Brucella_melitensis_1253_1994:0.00033389678811[&support=1.0][&length_mean=0.00033389678811,length_median=0.000318735130089,length_sd=0.000119281915943,length_hpd95={0.000122038216532,0.000570538765356},length_quant_5_95={0.000165983865777,0.000552161227831},length_range={3.29915887099e-05,0.000964398408886}],(Brucella_melitensis_ATCC_23457_1963:4.20461214769e-05[&support=1.0][&length_mean=4.20461214769e-05,length_median=2.93643297114e-05,length_sd=4.13776519435e-05,length_hpd95={1.36206703203e-08,0.000123361749991},length_quant_5_95={2.23705529787e-06,0.000123311182616},length_range={1.36206703203e-08,0.000475959796985}],Brucella_melitensis_M28_1955:4.16772213163e-05[&support=1.0][&length_mean=4.16772213163e-05,length_median=2.90088130564e-05,length_sd=4.14729964001e-05,length_hpd95={1.52623455327e-08,0.000125993573734},length_quant_5_95={2.02495380187e-06,0.000125983724239},length_range={1.52623455327e-08,0.000359352949025}],Brucella_melitensis_M5_90_NNNN:4.18858735235e-05[&support=1.0][&length_mean=4.18858735235e-05,length_median=2.8857733834e-05,length_sd=4.22357878092e-05,length_hpd95={1.2354801398e-08,0.000123992432244},length_quant_5_95={2.23286360537e-06,0.000123984805503},length_range={1.2354801398e-08,0.000676027728294}],Brucella_melitensis_NI_2007:0.000334416573625[&support=1.0][&length_mean=0.000334416573625,length_median=0.000321380194928,length_sd=0.000117771580744,length_hpd95={0.000128210758488,0.00057261333471},length_quant_5_95={0.000166527103558,0.000549488637548},length_range={4.26578727212e-05,0.00101541257871}])1.00:0.000292747249254[&support=1.0][&length_mean=0.000292747249254,length_median=0.000278242508606,length_sd=0.000110306178483,length_hpd95={9.3013505692e-05,0.000508292889379},length_quant_5_95={0.00013857495413,0.000495797390186},length_range={4.98670952653e-05,0.000926138935455}],((Brucella_melitensis_16M_NNNN:0.000250955950499[&support=1.0][&length_mean=0.000250955950499,length_median=0.000236808780419,length_sd=0.000102420828377,length_hpd95={7.4998915674e-05,0.000455638292373},length_quant_5_95={0.000109594582801,0.000439836671192},length_range={2.97850192291e-05,0.000797386662405}],Brucella_melitensis_BA4837_2003:4.1267201187e-05[&support=1.0][&length_mean=4.1267201187e-05,length_median=2.82622328674e-05,length_sd=4.14441297608e-05,length_hpd95={1.37406455036e-08,0.000123602069045},length_quant_5_95={2.23341790137e-06,0.000123571420837},length_range={1.37406455036e-08,0.00040115699814}],Brucella_suis_1103_2483_1990:0.000332346073873[&support=1.0][&length_mean=0.000332346073873,length_median=0.000318413218683,length_sd=0.000118287925217,length_hpd95={0.000125935834927,0.000571614735388},length_quant_5_95={0.000164002644226,0.000548917091935},length_range={6.08447219428e-05,0.001065823945}])1.00:0.000124556263152[&support=0.999944450617][&length_mean=0.000124556263152,length_median=0.000110669506914,length_sd=7.11948549285e-05,length_hpd95={1.44234592673e-05,0.000264384816415},length_quant_5_95={3.46935230095e-05,0.000258947703319},length_range={1.63867851493e-06,0.000634943301648}],(Brucella_melitensis_7_565_2000:8.33440181938e-05[&support=1.0][&length_mean=8.33440181938e-05,length_median=6.9375008611e-05,length_sd=5.94947632074e-05,length_hpd95={2.63803770272e-06,0.000201031320365},length_quant_5_95={1.44134713491e-05,0.000199343138779},length_range={2.39240492423e-07,0.00059289260735}],Brucella_melitensis_806_20_2006:4.10404556408e-05[&support=1.0][&length_mean=4.10404556408e-05,length_median=2.85693625722e-05,length_sd=4.08072395943e-05,length_hpd95={1.0874588175e-08,0.00012290407984},length_quant_5_95={2.08130387602e-06,0.000122830434402},length_range={1.0874588175e-08,0.000559822083556}],Brucella_melitensis_808_76_2008:4.19993649092e-05[&support=1.0][&length_mean=4.19993649092e-05,length_median=2.92214472661e-05,length_sd=4.16978558496e-05,length_hpd95={1.08687271587e-08,0.000126135233918},length_quant_5_95={2.2303197462e-06,0.000126121597418},length_range={1.08687271587e-08,0.000403847264564}])1.00:8.31682487653e-05[&support=0.995944895012][&length_mean=8.31682487653e-05,length_median=6.98104009837e-05,length_sd=5.84199124362e-05,length_hpd95={2.24666304457e-06,0.000196239725132},length_quant_5_95={1.4914992627e-05,0.000195577761196},length_range={5.41234850196e-07,0.000548815549006}])1.00:0.000208132384087[&support=0.999944450617][&length_mean=0.000208132384087,length_median=0.000194608421417,length_sd=9.33355768649e-05,length_hpd95={4.91449691525e-05,0.000391516740658},length_quant_5_95={8.17876751699e-05,0.000381750362313},length_range={1.48998107703e-05,0.000780251657598}])1.00:0.000911795661007[&support=1.0][&length_mean=0.000911795661007,length_median=0.000897077913893,length_sd=0.000196719159226,length_hpd95={0.000537674937288,0.00130050961162},length_quant_5_95={0.000614107042347,0.0012589082921},length_range={0.000318380732014,0.00189275796291}])0.53:0.000144207048142[&support=0.530774358405][&length_mean=0.000144207048142,length_median=0.000130967387815,length_sd=8.96061055117e-05,length_hpd95={2.26641298947e-08,0.000307599033899},length_quant_5_95={2.02220123091e-05,0.00030702889341},length_range={2.26641298947e-08,0.000758303767707}])0.58:0.000161143328057[&support=0.575269414509][&length_mean=0.000161143328057,length_median=0.000148589046797,length_sd=8.27293198833e-05,length_hpd95={2.9144360729e-05,0.000327386116806},length_quant_5_95={5.22517990247e-05,0.000314834291524},length_range={2.40194825974e-06,0.000902852516468}])0.61:0.000121811151057[&support=0.605988223531][&length_mean=0.000121811151057,length_median=0.000108445094782,length_sd=7.32442989892e-05,length_hpd95={2.2287778634e-07,0.000259780137486},length_quant_5_95={2.84121252404e-05,0.000259659521117},length_range={2.2287778634e-07,0.000598938343354}])1.00:0.00100179215273[&support=1.0][&length_mean=0.00100179215273,length_median=0.000989953989553,length_sd=0.000203079999977,length_hpd95={0.000608282835883,0.0013959450822},length_quant_5_95={0.000693476836211,0.00135439554245},length_range={0.000423501040928,0.00202376419087}])1.00:8.37723681642e-05[&support=0.999333407399][&length_mean=8.37723681642e-05,length_median=7.01854952385e-05,length_sd=5.97860408612e-05,length_hpd95={2.38903153815e-06,0.000203837801406},length_quant_5_95={1.43870459764e-05,0.000202383165437},length_range={6.40713816358e-07,0.000568687816933}]);

END;
