# Supplementary material for: Concordance and discordance of sequence survey methods for molecular epidemiology
Source: PeerJ. 2015 Feb 17;3:e761. doi: 10.7717/peerj.761 (PMC4338773; doi:10.7717/peerj.761)
Supplement: File S2 [file peerj-03-761-s005.zip › Supplemental File 2 2/mb_trees_root/brchri_snp_mb.tre]

#NEXUS

[ SumTrees Version 3.3.1 (May 05 2011) by Jeet Sukumaran and Mark T. Holder. ]
[ Using DendroPy Version 3.12.0 by Jeet Sukumaran and Mark T. Holder. ]
[ Running under Python 2.7.2 (default, Oct 11 2012, 20:14:37) (GCC 4.2.1 Compatible Apple Clang 4.0 (tags/Apple/clang-418.0.60)) on darwin. ]
[ Executed on Crandalls-Mac-Pro.local by crandalllab@Crandalls-Mac-Pro.local. ]
[ Basis of split support: ]
[   - '/Volumes/3TB/bacteria/untitled_folder/brchri_snp_mb.run1.t' ]
[   - '/Volumes/3TB/bacteria/untitled_folder/brchri_snp_mb.run2.t' ]
[ Began at: 2013-08-22 14:16:45.845261. ]
[ Ended at: 2013-08-22 14:19:11.702982. ]
[ Run time: 0 hour(s), 02 minute(s), 25.857721 second(s). ]
[ 18002 trees considered in total for split support assessment. ]
[ Tree rooting as given by tree statement (defaults to unrooted). ]
[ Trees treated as unweighted. ]
[ 38 unique taxa across all trees. ]
[ 2100 unique splits out of 1332148 total splits counted. ]
[ 2061 unique non-trivial splits out of 630070 total non-trivial splits counted. ]
[ Consensus tree (0.500000 clade frequency threshold) constructed from splits. ]
[ Proportion (frequency or probability) of support for each split indicated by node labels and node metadata. ]
[ Setting edge lengths of output tree(s) to mean length of corresponding edges of input trees. ]


BEGIN TAXA;

    DIMENSIONS NTAX=38;
    TAXLABELS
        Brucella_melitensis_16M_NNNN 
        Brucella_abortus_1004_2032_1990 
        Brucella_abortus_1007_2045_1990 
        Brucella_abortus_1019_2038_1990 
        Brucella_abortus_1022_2073_1990 
        Brucella_abortus_1146_8_953_1992 
        Brucella_abortus_1614_W_4_2000 
        Brucella_abortus_1668_00_666_2000 
        Brucella_abortus_Y_99_067_1999 
        Brucella_canis_1107_1_101_1990 
        Brucella_melitensis_1253_1994 
        Brucella_melitensis_7_565_2000 
        Brucella_melitensis_806_20_2006 
        Brucella_melitensis_808_76_2008 
        Brucella_melitensis_BA4837_2003 
        Brucella_neotomae_5K33_1992 
        Brucella_ovis_1117_1_507_1991 
        Brucella_ovis_1698_13551_2114_2001 
        Brucella_species_70100304_2001 
        Brucella_suis_1103_2483_1990 
        Brucella_suis_1108_1_138_1990 
        Brucella_melitensis_M5_90_NNNN 
        Brucella_melitensis_M28_1955 
        Brucella_melitensis_NI_2007 
        Brucella_canis_HSK_A52141_NNNN 
        Brucella_suis_1330_1950 
        Brucella_abortus_9_941_NNNN 
        Brucella_melitensis_2308_NNNN 
        Brucella_ovis_ATCC_25840_1960 
        Ochrobactrum_anthropi_1988 
        Brucella_canis_ATCC_23365_NNNN 
        Brucella_suis_ATCC_23445_1951 
        Brucella_abortus_S19_1923 
        Brucella_melitensis_ATCC_23457_1963 
        Brucella_microti_CCM_4915_2000 
        Brucella_pinnipedialis_B2_94_1994 
        Brucella_abortus_A13334_NNNN 
        Brucella_suis_VBI22_NNNN 
  ;
END;

BEGIN TREES;

    TREE 0 = (Brucella_melitensis_16M_NNNN:0.000831225905909,(Brucella_melitensis_BA4837_2003:0.000275846739999[&support=1.0][&length_mean=0.000275846739999,length_median=0.000192013181204,length_sd=0.000277990135494,length_hpd95={4.52019789599e-08,0.000823905617015},length_quant_5_95={1.36663791069e-05,0.000823884516556},length_range={4.52019789599e-08,0.00273898501642}],Brucella_suis_1103_2483_1990:0.000551758182766[&support=1.0][&length_mean=0.000551758182766,length_median=0.000468012865412,length_sd=0.000387885453934,length_hpd95={1.05953714959e-05,0.00130195592156},length_quant_5_95={9.89059232343e-05,0.0012990780285},length_range={1.87910905762e-06,0.00332708322147}])0.99:0.000549648205146[&support=0.994500611043][&length_mean=0.000549648205146,length_median=0.000464099561761,length_sd=0.000387546311368,length_hpd95={7.78311174453e-06,0.00130539927892},length_quant_5_95={9.59715651608e-05,0.00130239657616},length_range={1.38014582023e-06,0.00298701634315}],(Brucella_melitensis_7_565_2000:0.000275237812271[&support=1.0][&length_mean=0.000275237812271,length_median=0.000193469443847,length_sd=0.000272728729507,length_hpd95={4.644847866e-08,0.000807861526089},length_quant_5_95={1.47516497765e-05,0.000807668237801},length_range={4.644847866e-08,0.00266987688793}],Brucella_melitensis_806_20_2006:0.000279314036242[&support=1.0][&length_mean=0.000279314036242,length_median=0.000192718902378,length_sd=0.00028200284398,length_hpd95={1.03956743645e-08,0.000840021916691},length_quant_5_95={1.42722016345e-05,0.000839829508101},length_range={1.03956743645e-08,0.0029411319599}],Brucella_melitensis_808_76_2008:0.000272562447371[&support=1.0][&length_mean=0.000272562447371,length_median=0.000188219555326,length_sd=0.000275547489727,length_hpd95={1.42969234699e-08,0.000821778331138},length_quant_5_95={1.39480308202e-05,0.000821271493312},length_range={1.42969234699e-08,0.00323895900861}],((Brucella_melitensis_NI_2007:0.00415261816855[&support=1.0][&length_mean=0.00415261816855,length_median=0.00404757602456,length_sd=0.00107991760385,length_hpd95={0.00211476198758,0.00626753218165},length_quant_5_95={0.00256907306684,0.00608447825573},length_range={0.00108672573342,0.00951644464906}],Brucella_melitensis_ATCC_23457_1963:0.000276398437098[&support=1.0][&length_mean=0.000276398437098,length_median=0.000193121742021,length_sd=0.000275253276873,length_hpd95={4.73262756558e-08,0.000827138379831},length_quant_5_95={1.40378375061e-05,0.000826910234952},length_range={4.73262756558e-08,0.00280354034189}],(Brucella_melitensis_M5_90_NNNN:0.000274215118891[&support=1.0][&length_mean=0.000274215118891,length_median=0.000190474201542,length_sd=0.00027241887065,length_hpd95={2.26716985668e-08,0.000821055497684},length_quant_5_95={1.43579586902e-05,0.00082089785701},length_range={1.13392328066e-08,0.00270924010721}],Brucella_melitensis_M28_1955:0.000274289357494[&support=1.0][&length_mean=0.000274289357494,length_median=0.000190658571695,length_sd=0.000273419663998,length_hpd95={3.19272623035e-08,0.000819184905334},length_quant_5_95={1.42480581184e-05,0.000819184476491},length_range={3.19272623035e-08,0.00276969115642}])1.00:0.00109727282444[&support=0.999722253083][&length_mean=0.00109727282444,length_median=0.00100792625661,length_sd=0.00054994306296,length_hpd95={0.000210237436503,0.00220701491423},length_quant_5_95={0.000376159572841,0.00213961656408},length_range={5.36042623692e-05,0.00473541713018}])1.00:0.00415987906047[&support=0.998389067881][&length_mean=0.00415987906047,length_median=0.00407772944276,length_sd=0.00109608595024,length_hpd95={0.00215889368351,0.00634375490124},length_quant_5_95={0.00253205983234,0.00611114917485},length_range={2.10975310723e-05,0.0106120431443}],(Brucella_melitensis_1253_1994:0.00449332471729[&support=1.0][&length_mean=0.00449332471729,length_median=0.00439209525694,length_sd=0.00113309916477,length_hpd95={0.00246713729823,0.00681275578729},length_quant_5_95={0.00280898888977,0.00649416171363},length_range={6.62856810602e-05,0.0109415388023}],((Brucella_abortus_1004_2032_1990:0.000278044524504[&support=1.0][&length_mean=0.000278044524504,length_median=0.000193197104926,length_sd=0.000277152411709,length_hpd95={2.37415529432e-08,0.000826050867311},length_quant_5_95={1.44861907397e-05,0.000825739925963},length_range={2.37415529432e-08,0.00345671859741}],Brucella_abortus_1007_2045_1990:0.000277017455769[&support=1.0][&length_mean=0.000277017455769,length_median=0.000194402624601,length_sd=0.000274720728466,length_hpd95={1.23349131836e-08,0.000828256321198},length_quant_5_95={1.52546142003e-05,0.000828212270192},length_range={1.23349131836e-08,0.00295561664272}],Brucella_abortus_1019_2038_1990:0.000272859180332[&support=1.0][&length_mean=0.000272859180332,length_median=0.000186918357075,length_sd=0.000275730718979,length_hpd95={4.80059982989e-08,0.000826535989783},length_quant_5_95={1.36882538974e-05,0.000826428748006},length_range={4.80059982989e-08,0.00280805102975}],Brucella_abortus_1022_2073_1990:0.000831189015663[&support=1.0][&length_mean=0.000831189015663,length_median=0.000739578153022,length_sd=0.000480366798021,length_hpd95={7.80222349347e-05,0.00177114389421},length_quant_5_95={0.000225364634197,0.00175229339359},length_range={2.39236079769e-05,0.00401149333639}],Brucella_abortus_Y_99_067_1999:0.000274461937255[&support=1.0][&length_mean=0.000274461937255,length_median=0.000188504926466,length_sd=0.000276373462041,length_hpd95={2.12542865244e-08,0.000831052448871},length_quant_5_95={1.41846670976e-05,0.000830836367772},length_range={2.12542865244e-08,0.00225772454685}],Brucella_melitensis_2308_NNNN:0.000550529225243[&support=1.0][&length_mean=0.000550529225243,length_median=0.00045968651586,length_sd=0.000390417178092,length_hpd95={1.13047752957e-05,0.00130761768798},length_quant_5_95={9.98696086157e-05,0.00130277717201},length_range={1.81848024882e-06,0.0039829876631}],Brucella_abortus_S19_1923:0.000272931233149[&support=1.0][&length_mean=0.000272931233149,length_median=0.00018797092694,length_sd=0.000273167266885,length_hpd95={1.81357104565e-08,0.000815162214118},length_quant_5_95={1.29739566341e-05,0.000815132408975},length_range={1.81357104565e-08,0.00307383550938}],Brucella_abortus_A13334_NNNN:0.000275498255284[&support=1.0][&length_mean=0.000275498255284,length_median=0.000189462206435,length_sd=0.000277387691381,length_hpd95={2.2974160376e-08,0.000828303280593},length_quant_5_95={1.38980658517e-05,0.000828172815548},length_range={2.2974160376e-08,0.00311121606977}],(Brucella_abortus_1146_8_953_1992:0.000551920202437[&support=1.0][&length_mean=0.000551920202437,length_median=0.000465268216315,length_sd=0.000387055730293,length_hpd95={9.72816300887e-06,0.00130722634893},length_quant_5_95={9.9187414288e-05,0.00130638355099},length_range={2.37508525159e-06,0.00312788970702}],Brucella_abortus_9_941_NNNN:0.000279310104302[&support=1.0][&length_mean=0.000279310104302,length_median=0.000193126311002,length_sd=0.000280426940086,length_hpd95={3.47367848749e-08,0.000847526102241},length_quant_5_95={1.38170788763e-05,0.000846415618633},length_range={3.47367848749e-08,0.00291645311636}])0.99:0.000548720217864[&support=0.987779135652][&length_mean=0.000548720217864,length_median=0.000458497308433,length_sd=0.000386538999718,length_hpd95={1.505095884e-05,0.00132299579773},length_quant_5_95={9.81781204498e-05,0.00131294359888},length_range={1.67584358399e-06,0.00317472992537}],(Brucella_abortus_1614_W_4_2000:0.000553706672629[&support=1.0][&length_mean=0.000553706672629,length_median=0.000465762840191,length_sd=0.000391883711049,length_hpd95={8.16018077682e-06,0.00130568373842},length_quant_5_95={9.74934845529e-05,0.0013043821789},length_range={2.21009464852e-06,0.00422979593296}],Brucella_abortus_1668_00_666_2000:0.000557938699278[&support=1.0][&length_mean=0.000557938699278,length_median=0.000469392891119,length_sd=0.000392653675284,length_hpd95={1.32509423018e-05,0.00132675504239},length_quant_5_95={0.000100233579156,0.00132178325808},length_range={5.04411271618e-06,0.00310951881699}])0.98:0.000554250818533[&support=0.983724030663][&length_mean=0.000554250818533,length_median=0.000465605930684,length_sd=0.000391075320694,length_hpd95={1.58808222117e-05,0.00131051607614},length_quant_5_95={9.85867381839e-05,0.00130263532471},length_range={2.00083633968e-07,0.00367456962442}])1.00:0.00893117226899[&support=0.999777802466][&length_mean=0.00893117226899,length_median=0.00882387824983,length_sd=0.00161454997177,length_hpd95={0.00590411140338,0.0121513715191},length_quant_5_95={0.00648813350347,0.0117200602918},length_range={0.00185350555982,0.0174063662045}],(Brucella_neotomae_5K33_1992:0.0103677945283[&support=1.0][&length_mean=0.0103677945283,length_median=0.0103408659737,length_sd=0.00193912390703,length_hpd95={0.00662366665062,0.0142888083524},length_quant_5_95={0.00733151670871,0.0135156618222},length_range={0.00141726790443,0.0197137288689}],Ochrobactrum_anthropi_1988:2.97266133355[&support=1.0][&length_mean=2.97266133355,length_median=2.96576582733,length_sd=0.149260835667,length_hpd95={2.68656282386,3.26592339935},length_quant_5_95={2.73869859182,3.22609421775},length_range={2.42303871584,3.73370389477}],Brucella_microti_CCM_4915_2000:0.00755428035759[&support=1.0][&length_mean=0.00755428035759,length_median=0.00754525339698,length_sd=0.00169443497364,length_hpd95={0.00439534796,0.01110839583},length_quant_5_95={0.00484619888674,0.010321557063},length_range={1.79679219048e-07,0.0153223805632}],Brucella_pinnipedialis_B2_94_1994:0.00455340920383[&support=1.0][&length_mean=0.00455340920383,length_median=0.00451656289173,length_sd=0.00127501501282,length_hpd95={0.00197773912604,0.00712938676133},length_quant_5_95={0.00258112418081,0.00667129984116},length_range={3.49383882475e-05,0.0099678061518}],(Brucella_ovis_1698_13551_2114_2001:0.000860443519503[&support=1.0][&length_mean=0.000860443519503,length_median=0.000765031369157,length_sd=0.000501970399197,length_hpd95={8.39605315073e-05,0.00188250209384},length_quant_5_95={0.000226427356327,0.00183760705282},length_range={7.69067573708e-06,0.00410042387262}],(Brucella_ovis_1117_1_507_1991:0.000554003434878[&support=1.0][&length_mean=0.000554003434878,length_median=0.000470634446707,length_sd=0.000393226423819,length_hpd95={7.00012654434e-06,0.00131073112031},length_quant_5_95={9.76556595227e-05,0.00130790304712},length_range={2.30710490814e-06,0.00391508887992}],Brucella_ovis_ATCC_25840_1960:0.000277665672204[&support=1.0][&length_mean=0.000277665672204,length_median=0.000194599071515,length_sd=0.00027760592666,length_hpd95={2.05297626378e-08,0.000826029024508},length_quant_5_95={1.47050588615e-05,0.000825911852842},length_range={2.05297626378e-08,0.00321959633493}])0.90:0.000552278395483[&support=0.903732918565][&length_mean=0.000552278395483,length_median=0.00045710005836,length_sd=0.000406353557701,length_hpd95={2.51383170655e-07,0.00134840319482},length_quant_5_95={8.68171166754e-05,0.00134818444599},length_range={2.51383170655e-07,0.00360036450262}])1.00:0.0202088278978[&support=1.0][&length_mean=0.0202088278978,length_median=0.0201955021616,length_sd=0.00269250920344,length_hpd95={0.0151009928645,0.0256703087574},length_quant_5_95={0.0158805549871,0.0246160011131},length_range={0.00370766094021,0.030801455696}],(Brucella_suis_ATCC_23445_1951:0.00913920804496[&support=1.0][&length_mean=0.00913920804496,length_median=0.00905297779286,length_sd=0.00163240855494,length_hpd95={0.00604441218698,0.0123350259529},length_quant_5_95={0.00661432037988,0.0119234596943},length_range={0.00107485095864,0.0167442466845}],((Brucella_suis_1108_1_138_1990:0.000277473900428[&support=1.0][&length_mean=0.000277473900428,length_median=0.000194449455021,length_sd=0.000276107318874,length_hpd95={1.08474871731e-08,0.000837420602069},length_quant_5_95={1.36816041272e-05,0.000837273725368},length_range={1.08474871731e-08,0.00265338929017}],Brucella_suis_VBI22_NNNN:0.000271317291212[&support=1.0][&length_mean=0.000271317291212,length_median=0.000188125448828,length_sd=0.000271956836175,length_hpd95={3.6054055819e-08,0.000816847040589},length_quant_5_95={1.43685535741e-05,0.000816593466832},length_range={3.6054055819e-08,0.00282482434781}],(Brucella_species_70100304_2001:0.000279855932671[&support=1.0][&length_mean=0.000279855932671,length_median=0.000195323205984,length_sd=0.000278237851756,length_hpd95={2.67595531681e-08,0.000834514282553},length_quant_5_95={1.47817116701e-05,0.000834391250991},length_range={2.67595531681e-08,0.00249936673763}],Brucella_suis_1330_1950:0.000553885995691[&support=1.0][&length_mean=0.000553885995691,length_median=0.000462453852273,length_sd=0.000391781930158,length_hpd95={1.08200206898e-05,0.00131189445284},length_quant_5_95={9.93278085025e-05,0.00130709328037},length_range={2.45073657007e-06,0.00365147431168}])1.00:0.000828410954796[&support=0.99983335185][&length_mean=0.000828410954796,length_median=0.000743668536038,length_sd=0.000474756381751,length_hpd95={7.38645259854e-05,0.00174902492106},length_quant_5_95={0.000225553013241,0.00173153104399},length_range={1.64807052988e-06,0.00401900434233}])1.00:0.00251541065261[&support=0.999611154316][&length_mean=0.00251541065261,length_median=0.00242096177168,length_sd=0.000844613947193,length_hpd95={0.00103732966051,0.00421580945895},length_quant_5_95={0.00130554653804,0.00404739426075},length_range={0.000318868463681,0.00797021091507}],(Brucella_canis_1107_1_101_1990:0.000825372409894[&support=1.0][&length_mean=0.000825372409894,length_median=0.000734312662138,length_sd=0.000480336492551,length_hpd95={7.54422164648e-05,0.00174559058208},length_quant_5_95={0.000224985987033,0.00172512602617},length_range={1.2416642466e-05,0.00415767330033}],Brucella_canis_HSK_A52141_NNNN:0.000273410734351[&support=1.0][&length_mean=0.000273410734351,length_median=0.000189811086951,length_sd=0.000272017621555,length_hpd95={3.53538863474e-08,0.000825034341647},length_quant_5_95={1.39790674726e-05,0.000824944183223},length_range={3.53538863474e-08,0.00266843354061}],Brucella_canis_ATCC_23365_NNNN:0.000554692781481[&support=1.0][&length_mean=0.000554692781481,length_median=0.000465617687469,length_sd=0.000392057473412,length_hpd95={1.12649117055e-05,0.00132061925895},length_quant_5_95={9.8414968281e-05,0.0013155759334},length_range={2.55137749354e-06,0.00330535790589}])1.00:0.00524093697516[&support=0.999500055549][&length_mean=0.00524093697516,length_median=0.00516149524952,length_sd=0.00120976400557,length_hpd95={0.00302912766079,0.00769648704484},length_quant_5_95={0.00339908060538,0.00735475542294},length_range={0.00020317448877,0.0115475870839}])1.00:0.00333338866902[&support=0.996722586379][&length_mean=0.00333338866902,length_median=0.00324705168562,length_sd=0.000978646306173,length_hpd95={0.00159029359408,0.00531856758331},length_quant_5_95={0.00189345380172,0.00510109413971},length_range={0.000181391334998,0.00831521353967}])0.96:0.0032336348043[&support=0.963170758805][&length_mean=0.0032336348043,length_median=0.00317380351749,length_sd=0.00106449641794,length_hpd95={0.0012030965656,0.00549202001909},length_quant_5_95={0.00159542722263,0.00506904894039},length_range={1.64027437086e-07,0.00784413147611}])0.91:0.00477627832654[&support=0.914953894012][&length_mean=0.00477627832654,length_median=0.00476193930442,length_sd=0.00137072833158,length_hpd95={0.00209557006745,0.00768139947389},length_quant_5_95={0.00258312168078,0.00701926784697},length_range={6.54858744463e-06,0.0109134571858}])0.97:0.00743601964538[&support=0.96767025886][&length_mean=0.00743601964538,length_median=0.00741265501108,length_sd=0.00167628347472,length_hpd95={0.00443051152959,0.0108655686557},length_quant_5_95={0.00497325862497,0.0101355533421},length_range={4.19237859954e-06,0.0144507970274}])0.77:0.000518626778896[&support=0.770914342851][&length_mean=0.000518626778896,length_median=0.000430918768746,length_sd=0.000392193369847,length_hpd95={1.90344306338e-08,0.001277951849},length_quant_5_95={6.67089047283e-05,0.00127645740126},length_range={1.90344306338e-08,0.00353815444688}])0.99:0.00359495737916[&support=0.99427841351][&length_mean=0.00359495737916,length_median=0.00349422545484,length_sd=0.00101134838091,length_hpd95={0.00169954280238,0.00556880130416},length_quant_5_95={0.00211765799152,0.00537896001322},length_range={3.15380729089e-05,0.00999493225925}])0.99:0.000553974336004[&support=0.987556938118][&length_mean=0.000553974336004,length_median=0.000467417191284,length_sd=0.000389442377808,length_hpd95={1.09673002866e-05,0.0013128809813},length_quant_5_95={9.82316849153e-05,0.00130739468425},length_range={1.15465079794e-06,0.00402524692791}]);

END;
