# Supplementary material for: Concordance and discordance of sequence survey methods for molecular epidemiology
Source: PeerJ. 2015 Feb 17;3:e761. doi: 10.7717/peerj.761 (PMC4338773; doi:10.7717/peerj.761)
Supplement: File S2 [file peerj-03-761-s005.zip › Supplemental File 2 2/mb_trees_root/brchrii_gr_mb.tre]

#NEXUS

[ SumTrees Version 3.3.1 (May 05 2011) by Jeet Sukumaran and Mark T. Holder. ]
[ Using DendroPy Version 3.12.0 by Jeet Sukumaran and Mark T. Holder. ]
[ Running under Python 2.7.2 (default, Oct 11 2012, 20:14:37) (GCC 4.2.1 Compatible Apple Clang 4.0 (tags/Apple/clang-418.0.60)) on darwin. ]
[ Executed on Crandalls-Mac-Pro.local by crandalllab@Crandalls-Mac-Pro.local. ]
[ Basis of split support: ]
[   - '/Volumes/3TB/bacteria/untitled_folder/brchrii_gr_mb.run1.t' ]
[   - '/Volumes/3TB/bacteria/untitled_folder/brchrii_gr_mb.run2.t' ]
[ Began at: 2013-08-22 14:10:35.223328. ]
[ Ended at: 2013-08-22 14:13:03.110880. ]
[ Run time: 0 hour(s), 02 minute(s), 27.887552 second(s). ]
[ 18002 trees considered in total for split support assessment. ]
[ Tree rooting as given by tree statement (defaults to unrooted). ]
[ Trees treated as unweighted. ]
[ 38 unique taxa across all trees. ]
[ 358 unique splits out of 1332148 total splits counted. ]
[ 319 unique non-trivial splits out of 630070 total non-trivial splits counted. ]
[ Consensus tree (0.500000 clade frequency threshold) constructed from splits. ]
[ Proportion (frequency or probability) of support for each split indicated by node labels and node metadata. ]
[ Setting edge lengths of output tree(s) to mean length of corresponding edges of input trees. ]


BEGIN TAXA;

    DIMENSIONS NTAX=38;
    TAXLABELS
        Brucella_abortus_1004_2032_1990 
        Brucella_abortus_1007_2045_1990 
        Brucella_abortus_1019_2038_1990 
        Brucella_abortus_1022_2073_1990 
        Brucella_abortus_1146_8_953_1992 
        Brucella_abortus_1614_W_4_2000 
        Brucella_abortus_1668_00_666_2000 
        Brucella_abortus_9_941_NNNN 
        Brucella_abortus_A13334_NNNN 
        Brucella_abortus_S19_1923 
        Brucella_abortus_Y_99_067_1999 
        Brucella_canis_1107_1_101_1990 
        Brucella_canis_ATCC_23365_NNNN 
        Brucella_canis_HSK_A52141_NNNN 
        Brucella_melitensis_1253_1994 
        Brucella_melitensis_16M_NNNN 
        Brucella_melitensis_2308_NNNN 
        Brucella_melitensis_7_565_2000 
        Brucella_melitensis_806_20_2006 
        Brucella_melitensis_808_76_2008 
        Brucella_melitensis_ATCC_23457_1963 
        Brucella_melitensis_BA4837_2003 
        Brucella_melitensis_M28_1955 
        Brucella_melitensis_M5_90_NNNN 
        Brucella_melitensis_NI_2007 
        Brucella_microti_CCM_4915_2000 
        Brucella_neotomae_5K33_1992 
        Brucella_ovis_1117_1_507_1991 
        Brucella_ovis_1698_13551_2114_2001 
        Brucella_ovis_ATCC_25840_1960 
        Brucella_pinnipedialis_B2_94_1994 
        Brucella_species_70100304_2001 
        Brucella_suis_1103_2483_1990 
        Brucella_suis_1108_1_138_1990 
        Brucella_suis_1330_1950 
        Brucella_suis_ATCC_23445_1951 
        Brucella_suis_VBI22_NNNN 
        Ochrobactrum_anthropi_1988 
  ;
END;

BEGIN TREES;

    TREE 0 = (Brucella_abortus_1004_2032_1990:2.783120335e-05,Brucella_abortus_1022_2073_1990:5.51168647069e-05[&support=1.0][&length_mean=5.51168647069e-05,length_median=4.59761321953e-05,length_sd=3.92580043391e-05,length_hpd95={1.04915648556e-06,0.000131271135468},length_quant_5_95={9.61558142259e-06,0.00013089937372},length_range={4.3241904986e-07,0.000340936802109}],Brucella_abortus_A13334_NNNN:2.80241506385e-05[&support=1.0][&length_mean=2.80241506385e-05,length_median=1.94282272226e-05,length_sd=2.80442057795e-05,length_hpd95={1.00889551809e-08,8.37695143811e-05},length_quant_5_95={1.39455486648e-06,8.37597418907e-05},length_range={1.00889551809e-08,0.000267841910299}],Brucella_abortus_S19_1923:2.77942032614e-05[&support=1.0][&length_mean=2.77942032614e-05,length_median=1.93007812361e-05,length_sd=2.74551073205e-05,length_hpd95={1.2178297994e-08,8.28568347234e-05},length_quant_5_95={1.52191634533e-06,8.27316980132e-05},length_range={1.2178297994e-08,0.000336433269882}],Brucella_melitensis_2308_NNNN:2.79659230742e-05[&support=1.0][&length_mean=2.79659230742e-05,length_median=1.94345455698e-05,length_sd=2.78633873101e-05,length_hpd95={1.03081122047e-08,8.34887899424e-05},length_quant_5_95={1.37463935276e-06,8.34764829618e-05},length_range={1.03081122047e-08,0.000258674233676}],((Brucella_neotomae_5K33_1992:0.000693096767332[&support=1.0][&length_mean=0.000693096767332,length_median=0.000683240399199,length_sd=0.000139469319617,length_hpd95={0.000428813669685,0.000968047708832},length_quant_5_95={0.000479231592457,0.000936476359077},length_range={0.000265743899376,0.0014737086899}],Brucella_pinnipedialis_B2_94_1994:0.000467904600135[&support=1.0][&length_mean=0.000467904600135,length_median=0.000458925015268,length_sd=0.000115131604932,length_hpd95={0.000258520993808,0.000703674936844},length_quant_5_95={0.000294910583731,0.000670386419586},length_range={0.000140031696529,0.00106221648483}],(Brucella_suis_ATCC_23445_1951:0.000723646439218[&support=1.0][&length_mean=0.000723646439218,length_median=0.000714245405492,length_sd=0.000140914491082,length_hpd95={0.000452789645802,0.000994754723122},length_quant_5_95={0.000506571948962,0.000967532072138},length_range={0.000298898061341,0.00135411617449}],((Brucella_species_70100304_2001:2.79563181121e-05[&support=1.0][&length_mean=2.79563181121e-05,length_median=1.91810375194e-05,length_sd=2.80643037282e-05,length_hpd95={1.02005578111e-08,8.37199846855e-05},length_quant_5_95={1.46006976338e-06,8.37090350288e-05},length_range={1.02005578111e-08,0.000248659414649}],Brucella_suis_1108_1_138_1990:2.78865226409e-05[&support=1.0][&length_mean=2.78865226409e-05,length_median=1.93335478152e-05,length_sd=2.79340737704e-05,length_hpd95={1.06412627883e-08,8.33470343402e-05},length_quant_5_95={1.45625305903e-06,8.33448332871e-05},length_range={1.06412627883e-08,0.000295736635416}],Brucella_suis_1330_1950:2.75317835204e-05[&support=1.0][&length_mean=2.75317835204e-05,length_median=1.89359511564e-05,length_sd=2.77904224968e-05,length_hpd95={1.57223833599e-08,8.20132522429e-05},length_quant_5_95={1.43163774389e-06,8.19257096313e-05},length_range={1.18635793342e-08,0.000325801153608}],Brucella_suis_VBI22_NNNN:5.55706542587e-05[&support=1.0][&length_mean=5.55706542587e-05,length_median=4.66961238418e-05,length_sd=3.95885717118e-05,length_hpd95={4.97582805545e-07,0.000131372919375},length_quant_5_95={9.78442990765e-06,0.000131186621384},length_range={2.57808989848e-07,0.000408254613297}])1.00:0.000194530093915[&support=1.0][&length_mean=0.000194530093915,length_median=0.000186039136146,length_sd=7.3435443675e-05,length_hpd95={6.19421994085e-05,0.000338260281966},length_quant_5_95={9.08535737867e-05,0.000328622448966},length_range={2.14435305443e-05,0.000622070994759}],(Brucella_canis_1107_1_101_1990:2.7883221898e-05[&support=1.0][&length_mean=2.7883221898e-05,length_median=1.91012468116e-05,length_sd=2.817204815e-05,length_hpd95={1.45778345572e-08,8.32534154639e-05},length_quant_5_95={1.50148924982e-06,8.322903283e-05},length_range={1.45778345572e-08,0.000265835902563}],Brucella_canis_ATCC_23365_NNNN:8.40072422487e-05[&support=1.0][&length_mean=8.40072422487e-05,length_median=7.50169019769e-05,length_sd=4.86505107685e-05,length_hpd95={1.0106402434e-05,0.000180668567396},length_quant_5_95={2.2695662888e-05,0.000176536506509},length_range={8.17611549397e-07,0.000496974680972}],Brucella_canis_HSK_A52141_NNNN:5.53661787052e-05[&support=1.0][&length_mean=5.53661787052e-05,length_median=4.66438272493e-05,length_sd=3.90503751122e-05,length_hpd95={1.28436349349e-06,0.000131240415098},length_quant_5_95={9.93874496183e-06,0.000130668060701},length_range={1.63347253837e-07,0.000350021117209}])1.00:0.000361231039683[&support=1.0][&length_mean=0.000361231039683,length_median=0.000351994300746,length_sd=9.9864248739e-05,length_hpd95={0.000182139393559,0.00056165724134},length_quant_5_95={0.000213057737702,0.000537996559486},length_range={0.000104765209852,0.000839361704987}])1.00:0.000222588381684[&support=1.0][&length_mean=0.000222588381684,length_median=0.000213794020921,length_sd=7.79235389658e-05,length_hpd95={8.09513949805e-05,0.000375484116668},length_quant_5_95={0.000112418853029,0.000363407637684},length_range={3.61496232448e-05,0.000698880546088}])1.00:0.000248943589194[&support=1.0][&length_mean=0.000248943589194,length_median=0.000239678973998,length_sd=8.28812801703e-05,length_hpd95={0.000102064831856,0.000420207169988},length_quant_5_95={0.000130045815992,0.000400812803427},length_range={4.83950964252e-05,0.000705333560086}],(Brucella_ovis_1117_1_507_1991:2.76322392793e-05[&support=1.0][&length_mean=2.76322392793e-05,length_median=1.90696736284e-05,length_sd=2.78592230071e-05,length_hpd95={1.11910315381e-08,8.31461952119e-05},length_quant_5_95={1.41675916039e-06,8.31285285502e-05},length_range={1.11910315381e-08,0.000267926784508}],Brucella_ovis_1698_13551_2114_2001:2.8134031737e-05[&support=1.0][&length_mean=2.8134031737e-05,length_median=1.93277627945e-05,length_sd=2.85077558721e-05,length_hpd95={1.19800548173e-08,8.5470146569e-05},length_quant_5_95={1.50157992857e-06,8.54183335833e-05},length_range={1.19800548173e-08,0.000284654655379}],Brucella_ovis_ATCC_25840_1960:5.54246969983e-05[&support=1.0][&length_mean=5.54246969983e-05,length_median=4.62907386754e-05,length_sd=3.92673126556e-05,length_hpd95={6.58190930094e-07,0.000131757015126},length_quant_5_95={9.81315227334e-06,0.000131466985064},length_range={3.51854926392e-07,0.000351481280087}])1.00:0.00171917291373[&support=1.0][&length_mean=0.00171917291373,length_median=0.0017109903736,length_sd=0.000229381518618,length_hpd95={0.00128896156574,0.00218858361498},length_quant_5_95={0.00135027616174,0.00210644145384},length_range={0.000899975625674,0.00277555211335}],(Brucella_microti_CCM_4915_2000:0.000389435278487[&support=1.0][&length_mean=0.000389435278487,length_median=0.0003811742951,length_sd=0.000118470100313,length_hpd95={0.000161954240667,0.000619376450685},length_quant_5_95={0.000208957523307,0.000597338662433},length_range={4.46580439793e-05,0.000975911440211}],Ochrobactrum_anthropi_1988:0.265749847181[&support=1.0][&length_mean=0.265749847181,length_median=0.264499857535,length_sd=0.00623690229884,length_hpd95={0.25620925797,0.279486646195},length_quant_5_95={0.258646855685,0.278084780025},length_range={0.251374480774,0.31809757277}])0.55:0.000124815006589[&support=0.548161315409][&length_mean=0.000124815006589,length_median=0.00011361203856,length_sd=7.23681422042e-05,length_hpd95={3.85005654641e-06,0.000261944950395},length_quant_5_95={2.56072902275e-05,0.000259322398667},length_range={1.8876890285e-07,0.000517124541391}])1.00:0.000389468448463[&support=1.0][&length_mean=0.000389468448463,length_median=0.000381277778241,length_sd=0.00010386453695,length_hpd95={0.00020054366613,0.000599910432049},length_quant_5_95={0.000234335249002,0.000575424792776},length_range={0.000115124428437,0.000930758710771}],(Brucella_melitensis_1253_1994:0.000613379033398[&support=1.0][&length_mean=0.000613379033398,length_median=0.00060466834878,length_sd=0.000131646527856,length_hpd95={0.000361728057619,0.000867381868915},length_quant_5_95={0.000411041656611,0.000844450342759},length_range={0.000233982389813,0.00130579082422}],(Brucella_melitensis_7_565_2000:0.0001386318823[&support=1.0][&length_mean=0.0001386318823,length_median=0.000129173309213,length_sd=6.27229189764e-05,length_hpd95={3.59787894662e-05,0.000266179433598},length_quant_5_95={5.4958944805e-05,0.000256247833598},length_range={5.80322524803e-06,0.00062485179055}],Brucella_melitensis_806_20_2006:2.81253516437e-05[&support=1.0][&length_mean=2.81253516437e-05,length_median=1.96007995033e-05,length_sd=2.78479371825e-05,length_hpd95={1.00824905086e-08,8.35459890192e-05},length_quant_5_95={1.47257522327e-06,8.35352354879e-05},length_range={1.00824905086e-08,0.000264975213308}],(Brucella_melitensis_808_76_2008:6.17472936569e-05[&support=1.0][&length_mean=6.17472936569e-05,length_median=5.2020532617e-05,length_sd=4.34405170378e-05,length_hpd95={1.86623134621e-06,0.00014692455949},length_quant_5_95={1.09932537554e-05,0.000145969759457},length_range={2.94988472376e-07,0.000446327573875}],(Brucella_melitensis_BA4837_2003:2.88432208497e-05[&support=1.0][&length_mean=2.88432208497e-05,length_median=1.99896085679e-05,length_sd=2.88612218189e-05,length_hpd95={1.07608249819e-08,8.67540750175e-05},length_quant_5_95={1.58442530287e-06,8.675025996e-05},length_range={1.07608249819e-08,0.000256601964365}],(Brucella_melitensis_16M_NNNN:0.000222023723298[&support=1.0][&length_mean=0.000222023723298,length_median=0.00021312458496,length_sd=7.81863021242e-05,length_hpd95={8.04457902715e-05,0.000373922709334},length_quant_5_95={0.000110457079582,0.000364845546285},length_range={3.43710138754e-05,0.000592723338667}],Brucella_suis_1103_2483_1990:2.88381648025e-05[&support=1.0][&length_mean=2.88381648025e-05,length_median=1.99540513542e-05,length_sd=2.86956080332e-05,length_hpd95={1.06762968524e-08,8.55394844171e-05},length_quant_5_95={1.51988687863e-06,8.55392629043e-05},length_range={1.06762968524e-08,0.000245385494014}])1.00:8.31483869219e-05[&support=1.0][&length_mean=8.31483869219e-05,length_median=7.41710092829e-05,length_sd=4.75929236022e-05,length_hpd95={8.44544287599e-06,0.000175168172228},length_quant_5_95={2.30542379153e-05,0.000173297097738},length_range={1.06513935818e-06,0.000390766118678}])1.00:0.000107185063038[&support=1.0][&length_mean=0.000107185063038,length_median=9.79625477616e-05,length_sd=5.61295348435e-05,length_hpd95={1.86537570366e-05,0.00022105711777},length_quant_5_95={3.43117778891e-05,0.000212504454276},length_range={1.61163251578e-06,0.000471099690938}])0.72:5.53667283648e-05[&support=0.720142206422][&length_mean=5.53667283648e-05,length_median=4.69046835183e-05,length_sd=3.86726437252e-05,length_hpd95={1.27370680261e-06,0.000129996291036},length_quant_5_95={1.02109772992e-05,0.000129447179442},length_range={2.8225197329e-07,0.000414320107642}])1.00:0.000188154914656[&support=1.0][&length_mean=0.000188154914656,length_median=0.000179393506561,length_sd=7.31072810638e-05,length_hpd95={6.07888933463e-05,0.000332789243069},length_quant_5_95={8.54053163978e-05,0.000323088383255},length_range={2.16186795554e-05,0.000593588151807}],(Brucella_melitensis_ATCC_23457_1963:0.00011100607981[&support=1.0][&length_mean=0.00011100607981,length_median=0.000101833973914,length_sd=5.53420197177e-05,length_hpd95={2.05414753408e-05,0.000220755210117},length_quant_5_95={3.74381469489e-05,0.000215123748408},length_range={3.36417441946e-06,0.000461982439558}],(Brucella_melitensis_NI_2007:0.000194122608743[&support=1.0][&length_mean=0.000194122608743,length_median=0.000185238060932,length_sd=7.33655201006e-05,length_hpd95={6.4260760616e-05,0.000338362991771},length_quant_5_95={9.08307337858e-05,0.000326625052483},length_range={3.21237614431e-05,0.000577836951567}],(Brucella_melitensis_M28_1955:2.76391327489e-05[&support=1.0][&length_mean=2.76391327489e-05,length_median=1.90348194893e-05,length_sd=2.77019121879e-05,length_hpd95={1.16259008919e-08,8.34010343389e-05},length_quant_5_95={1.403302732e-06,8.33356971267e-05},length_range={1.16259008919e-08,0.000257342377035}],Brucella_melitensis_M5_90_NNNN:2.78168257968e-05[&support=1.0][&length_mean=2.78168257968e-05,length_median=1.93767716803e-05,length_sd=2.78036391281e-05,length_hpd95={1.35484731236e-08,8.36998595394e-05},length_quant_5_95={1.32457676862e-06,8.36964501722e-05},length_range={1.35484731236e-08,0.000262895149849}])1.00:8.35444939655e-05[&support=1.0][&length_mean=8.35444939655e-05,length_median=7.48996991271e-05,length_sd=4.78265498142e-05,length_hpd95={8.79804133212e-06,0.000177214757037},length_quant_5_95={2.29083259502e-05,0.000174845912793},length_range={1.2811003804e-06,0.000462056968517}])1.00:5.54770970897e-05[&support=0.997333629597][&length_mean=5.54770970897e-05,length_median=4.6681254134e-05,length_sd=3.89974281011e-05,length_hpd95={1.52710423391e-06,0.000131305265182},length_quant_5_95={9.82520018604e-06,0.000130806912917},length_range={1.13499497272e-07,0.000320287070358}])1.00:0.000305129495038[&support=1.0][&length_mean=0.000305129495038,length_median=0.000296170791792,length_sd=9.19899132807e-05,length_hpd95={0.000135242166015,0.00048193805362},length_quant_5_95={0.000171080399494,0.000469066035148},length_range={6.90398277366e-05,0.000839958609531}])1.00:0.000610824436147[&support=1.0][&length_mean=0.000610824436147,length_median=0.000601281619408,length_sd=0.000130767531323,length_hpd95={0.000368143327253,0.000876294155468},length_quant_5_95={0.000410912969275,0.000839376176076},length_range={0.000192703591678,0.00132224433008}])1.00:0.000860525107735[&support=1.0][&length_mean=0.000860525107735,length_median=0.000850547426517,length_sd=0.000154117324973,length_hpd95={0.000567963947911,0.00117054596162},length_quant_5_95={0.000623930091629,0.00112983394486},length_range={0.000358866901524,0.0016817778059}],(Brucella_abortus_1614_W_4_2000:2.80823360827e-05[&support=1.0][&length_mean=2.80823360827e-05,length_median=1.9257138606e-05,length_sd=2.83094162391e-05,length_hpd95={1.03905475182e-08,8.41952367347e-05},length_quant_5_95={1.40440684867e-06,8.41541528493e-05},length_range={1.03905475182e-08,0.000268353700768}],Brucella_abortus_1668_00_666_2000:8.32667981726e-05[&support=1.0][&length_mean=8.32667981726e-05,length_median=7.3815259803e-05,length_sd=4.80773937544e-05,length_hpd95={8.54209820877e-06,0.000176314861384},length_quant_5_95={2.30960374728e-05,0.000173916265074},length_range={2.1014196011e-06,0.000437443491031}])1.00:5.57612037851e-05[&support=0.999333407399][&length_mean=5.57612037851e-05,length_median=4.6750493384e-05,length_sd=3.91631858322e-05,length_hpd95={1.15993668684e-06,0.000131806886942},length_quant_5_95={1.00243001556e-05,0.000131509963944},length_range={4.94229033547e-07,0.000323356187108}],(Brucella_abortus_1007_2045_1990:5.55774373735e-05[&support=1.0][&length_mean=5.55774373735e-05,length_median=4.64844942492e-05,length_sd=3.95227416504e-05,length_hpd95={9.59510246776e-07,0.000133267527082},length_quant_5_95={1.01628175842e-05,0.000133005103269},length_range={1.95162119237e-07,0.000304804222204}],Brucella_abortus_1019_2038_1990:5.49243957028e-05[&support=1.0][&length_mean=5.49243957028e-05,length_median=4.63310567334e-05,length_sd=3.84223732403e-05,length_hpd95={1.41175516788e-06,0.000129826463024},length_quant_5_95={1.01155310701e-05,0.000129362052382},length_range={2.71181455226e-07,0.000350122628263}],Brucella_abortus_1146_8_953_1992:2.81995472397e-05[&support=1.0][&length_mean=2.81995472397e-05,length_median=1.93202416992e-05,length_sd=2.83192116741e-05,length_hpd95={1.72608523851e-08,8.48902960373e-05},length_quant_5_95={1.46527687685e-06,8.48846785926e-05},length_range={1.72608523851e-08,0.000244807534687}],Brucella_abortus_9_941_NNNN:5.59631822882e-05[&support=1.0][&length_mean=5.59631822882e-05,length_median=4.71757127289e-05,length_sd=3.90634799113e-05,length_hpd95={1.78186399648e-06,0.000132765886909},length_quant_5_95={1.01926975224e-05,0.000131610608684},length_range={9.10489820688e-08,0.000374747966861}],Brucella_abortus_Y_99_067_1999:8.28397000174e-05[&support=1.0][&length_mean=8.28397000174e-05,length_median=7.35696320466e-05,length_sd=4.81160125111e-05,length_hpd95={8.41120831262e-06,0.000176860610778},length_quant_5_95={2.27832566167e-05,0.000173900596324},length_range={9.27772753122e-07,0.000419462471692}])1.00:5.53066132949e-05[&support=0.999055660482][&length_mean=5.53066132949e-05,length_median=4.65135901469e-05,length_sd=3.89305103319e-05,length_hpd95={9.62992896231e-07,0.000131106704164},length_quant_5_95={9.89228067907e-06,0.000130515176523},length_range={1.89128620109e-07,0.000370193948922}]);

END;
