# Supplementary material for: Concordance and discordance of sequence survey methods for molecular epidemiology
Source: PeerJ. 2015 Feb 17;3:e761. doi: 10.7717/peerj.761 (PMC4338773; doi:10.7717/peerj.761)
Supplement: File S2 [file peerj-03-761-s005.zip › Supplemental File 2 2/mb_trees_root/brchrii_snp_mb.tre]

#NEXUS

[ SumTrees Version 3.3.1 (May 05 2011) by Jeet Sukumaran and Mark T. Holder. ]
[ Using DendroPy Version 3.12.0 by Jeet Sukumaran and Mark T. Holder. ]
[ Running under Python 2.7.2 (default, Oct 11 2012, 20:14:37) (GCC 4.2.1 Compatible Apple Clang 4.0 (tags/Apple/clang-418.0.60)) on darwin. ]
[ Executed on Crandalls-Mac-Pro.local by crandalllab@Crandalls-Mac-Pro.local. ]
[ Basis of split support: ]
[   - '/Volumes/3TB/bacteria/untitled_folder/brchrii_snp_mb.run1.t' ]
[   - '/Volumes/3TB/bacteria/untitled_folder/brchrii_snp_mb.run2.t' ]
[ Began at: 2013-08-22 14:13:31.570952. ]
[ Ended at: 2013-08-22 14:15:54.767566. ]
[ Run time: 0 hour(s), 02 minute(s), 23.196614 second(s). ]
[ 18002 trees considered in total for split support assessment. ]
[ Tree rooting as given by tree statement (defaults to unrooted). ]
[ Trees treated as unweighted. ]
[ 38 unique taxa across all trees. ]
[ 1123 unique splits out of 1332148 total splits counted. ]
[ 1084 unique non-trivial splits out of 630070 total non-trivial splits counted. ]
[ Consensus tree (0.500000 clade frequency threshold) constructed from splits. ]
[ Proportion (frequency or probability) of support for each split indicated by node labels and node metadata. ]
[ Setting edge lengths of output tree(s) to mean length of corresponding edges of input trees. ]


BEGIN TAXA;

    DIMENSIONS NTAX=38;
    TAXLABELS
        Brucella_melitensis_16M_NNNN 
        Brucella_abortus_1004_2032_1990 
        Brucella_abortus_1007_2045_1990 
        Brucella_abortus_1019_2038_1990 
        Brucella_abortus_1022_2073_1990 
        Brucella_abortus_1146_8_953_1992 
        Brucella_abortus_1614_W_4_2000 
        Brucella_abortus_1668_00_666_2000 
        Brucella_abortus_Y_99_067_1999 
        Brucella_canis_1107_1_101_1990 
        Brucella_melitensis_1253_1994 
        Brucella_melitensis_7_565_2000 
        Brucella_melitensis_806_20_2006 
        Brucella_melitensis_808_76_2008 
        Brucella_melitensis_BA4837_2003 
        Brucella_neotomae_5K33_1992 
        Brucella_ovis_1117_1_507_1991 
        Brucella_ovis_1698_13551_2114_2001 
        Brucella_species_70100304_2001 
        Brucella_suis_1103_2483_1990 
        Brucella_suis_1108_1_138_1990 
        Brucella_melitensis_M5_90_NNNN 
        Brucella_melitensis_M28_1955 
        Brucella_melitensis_NI_2007 
        Brucella_canis_HSK_A52141_NNNN 
        Brucella_suis_1330_1950 
        Brucella_abortus_9_941_NNNN 
        Brucella_melitensis_2308_NNNN 
        Brucella_ovis_ATCC_25840_1960 
        Ochrobactrum_anthropi_1988 
        Brucella_canis_ATCC_23365_NNNN 
        Brucella_suis_ATCC_23445_1951 
        Brucella_abortus_S19_1923 
        Brucella_melitensis_ATCC_23457_1963 
        Brucella_microti_CCM_4915_2000 
        Brucella_pinnipedialis_B2_94_1994 
        Brucella_suis_VBI22_NNNN 
        Brucella_abortus_A13334_NNNN 
  ;
END;

BEGIN TREES;

    TREE 0 = (Brucella_melitensis_16M_NNNN:0.00213823018036,Brucella_suis_1103_2483_1990:0.00107247490686[&support=1.0][&length_mean=0.00107247490686,length_median=0.000738191184558,length_sd=0.00107705962598,length_hpd95={2.22369271429e-07,0.00322136716977},length_quant_5_95={5.22512428857e-05,0.00321642219047},length_range={2.22369271429e-07,0.0101938766947}],((Brucella_melitensis_1253_1994:0.00928989850702[&support=1.0][&length_mean=0.00928989850702,length_median=0.00896526672945,length_sd=0.00327651873178,length_hpd95={0.00328637003184,0.0157646728772},length_quant_5_95={0.00455158487344,0.0151755153413},length_range={5.63497538143e-05,0.0270875512528}],((Brucella_abortus_1007_2045_1990:0.00106806505152[&support=1.0][&length_mean=0.00106806505152,length_median=0.000740513202152,length_sd=0.00106696672043,length_hpd95={6.67538343708e-08,0.00319775649647},length_quant_5_95={5.38591138724e-05,0.00319518425178},length_range={6.67538343708e-08,0.00979347666997}],Brucella_abortus_1019_2038_1990:0.00106593373462[&support=1.0][&length_mean=0.00106593373462,length_median=0.000736441035426,length_sd=0.00105866049961,length_hpd95={4.72536530064e-08,0.00320215065308},length_quant_5_95={5.80818128428e-05,0.00320098954717},length_range={4.72536530064e-08,0.0100720735612}],Brucella_abortus_1146_8_953_1992:0.00212527209972[&support=1.0][&length_mean=0.00212527209972,length_median=0.00178613417628,length_sd=0.00150264491536,length_hpd95={2.97276540171e-05,0.00507289189642},length_quant_5_95={0.00036553737035,0.00506491298452},length_range={7.13646093989e-06,0.013882095148}],Brucella_abortus_1614_W_4_2000:0.00107393652492[&support=1.0][&length_mean=0.00107393652492,length_median=0.000745322089791,length_sd=0.00107499986781,length_hpd95={5.06870405976e-08,0.00323511050198},length_quant_5_95={5.70540783767e-05,0.00323278303631},length_range={5.06870405976e-08,0.0114893578917}],Brucella_abortus_1668_00_666_2000:0.00106416872357[&support=1.0][&length_mean=0.00106416872357,length_median=0.000735327300527,length_sd=0.00105778582474,length_hpd95={1.63330183803e-08,0.00318681505927},length_quant_5_95={5.21391029141e-05,0.00318534087589},length_range={1.63330183803e-08,0.00986707704939}],Brucella_abortus_Y_99_067_1999:0.00106529237686[&support=1.0][&length_mean=0.00106529237686,length_median=0.000737415335659,length_sd=0.00106695480568,length_hpd95={4.56136818371e-08,0.00319911362211},length_quant_5_95={5.64615638662e-05,0.00319878340134},length_range={4.56136818371e-08,0.0112609289132}],Brucella_abortus_9_941_NNNN:0.00106425399154[&support=1.0][&length_mean=0.00106425399154,length_median=0.000730384812341,length_sd=0.00107388550381,length_hpd95={5.6188552554e-08,0.00319097000675},length_quant_5_95={5.57145268018e-05,0.00319096304479},length_range={5.6188552554e-08,0.0106082426855}],(Brucella_abortus_1004_2032_1990:0.00107247970668[&support=1.0][&length_mean=0.00107247970668,length_median=0.000750038341124,length_sd=0.00106030099309,length_hpd95={4.83670136818e-08,0.00313402601882},length_quant_5_95={5.85436521374e-05,0.00312865985737},length_range={4.83670136818e-08,0.0109317994796}],Brucella_abortus_1022_2073_1990:0.00107349559423[&support=1.0][&length_mean=0.00107349559423,length_median=0.00075290751469,length_sd=0.00107053096052,length_hpd95={9.4466686622e-08,0.00319621353737},length_quant_5_95={5.46381309781e-05,0.00319615818513},length_range={9.4466686622e-08,0.0109800824289}],Brucella_melitensis_2308_NNNN:0.00107905613065[&support=1.0][&length_mean=0.00107905613065,length_median=0.000744118281727,length_sd=0.00108144893899,length_hpd95={7.81940351436e-08,0.00324971708098},length_quant_5_95={5.82619583718e-05,0.0032481544753},length_range={7.81940351436e-08,0.00965509370928}],Brucella_abortus_S19_1923:0.0010729266821[&support=1.0][&length_mean=0.0010729266821,length_median=0.000745073162016,length_sd=0.00107496617582,length_hpd95={6.48502249171e-08,0.00320676946918},length_quant_5_95={5.64336031552e-05,0.00320622623636},length_range={6.48502249171e-08,0.0108052465545}],Brucella_abortus_A13334_NNNN:0.00106310298455[&support=1.0][&length_mean=0.00106310298455,length_median=0.000739467357714,length_sd=0.00105715381891,length_hpd95={3.1085196634e-08,0.00315850157104},length_quant_5_95={5.50192126199e-05,0.00315710418615},length_range={3.1085196634e-08,0.0106564385195}])0.99:0.00214858281737[&support=0.993389623375][&length_mean=0.00214858281737,length_median=0.00180013342974,length_sd=0.00151762993361,length_hpd95={4.77165793835e-05,0.00512815794935},length_quant_5_95={0.000378662821139,0.00510737902339},length_range={1.59206246913e-05,0.0116356037035}])0.99:0.0118220662101[&support=0.988167981335][&length_mean=0.0118220662101,length_median=0.0114734832941,length_sd=0.00369755660275,length_hpd95={0.00520523470086,0.0194487953953},length_quant_5_95={0.00643843286025,0.0185127335567},length_range={2.07929271693e-05,0.0342267668287}],(Brucella_neotomae_5K33_1992:0.00912558912659[&support=1.0][&length_mean=0.00912558912659,length_median=0.00895111347794,length_sd=0.00359629091816,length_hpd95={0.00198421697786,0.0168363706286},length_quant_5_95={0.00339617760964,0.0153111009845},length_range={9.41270856154e-06,0.0259700461983}],Ochrobactrum_anthropi_1988:2.62830396524[&support=1.0][&length_mean=2.62830396524,length_median=2.61776276328,length_sd=0.198590782125,length_hpd95={2.25209361742,3.02509855033},length_quant_5_95={2.32489848584,2.97352207063},length_range={1.95750870262,3.60529435149}],Brucella_microti_CCM_4915_2000:0.00635485189587[&support=1.0][&length_mean=0.00635485189587,length_median=0.00601098960668,length_sd=0.00269062417318,length_hpd95={0.00169431662184,0.0118009180798},length_quant_5_95={0.00260245450613,0.0112412304296},length_range={1.49069737556e-05,0.0226687078994}],Brucella_pinnipedialis_B2_94_1994:0.0042043033028[&support=1.0][&length_mean=0.0042043033028,length_median=0.0038388044545,length_sd=0.00218639599222,length_hpd95={0.000503523256929,0.00860416942977},length_quant_5_95={0.00132684539934,0.00833604652173},length_range={5.66530062507e-06,0.0192152147205}],(Brucella_ovis_1117_1_507_1991:0.00106823647845[&support=1.0][&length_mean=0.00106823647845,length_median=0.000740245608253,length_sd=0.00106332232208,length_hpd95={6.87532868713e-08,0.00318706585595},length_quant_5_95={5.55715388752e-05,0.00318680408151},length_range={6.87532868713e-08,0.00987662795767}],Brucella_ovis_1698_13551_2114_2001:0.001065672552[&support=1.0][&length_mean=0.001065672552,length_median=0.000741529063787,length_sd=0.00105802877826,length_hpd95={5.58819949641e-08,0.00315685047991},length_quant_5_95={5.58091852789e-05,0.00315578332651},length_range={5.58819949641e-08,0.00993728811826}],Brucella_ovis_ATCC_25840_1960:0.00106825318608[&support=1.0][&length_mean=0.00106825318608,length_median=0.000741168994531,length_sd=0.00106866775018,length_hpd95={2.12078689075e-08,0.00319172383582},length_quant_5_95={5.47842154724e-05,0.00319148432789},length_range={2.12078689075e-08,0.0101878653219}])0.99:0.00946017606013[&support=0.987834685035][&length_mean=0.00946017606013,length_median=0.00912578103299,length_sd=0.0033940318175,length_hpd95={0.00325288673485,0.0165269555647},length_quant_5_95={0.00455277140486,0.015551919803},length_range={1.7555666446e-07,0.0261240174863}],(Brucella_suis_ATCC_23445_1951:0.00948002062588[&support=1.0][&length_mean=0.00948002062588,length_median=0.00915026791555,length_sd=0.00337436868595,length_hpd95={0.00362180936357,0.0167352870655},length_quant_5_95={0.00461648410481,0.0155530469787},length_range={2.2791002906e-05,0.0271649639311}],((Brucella_canis_1107_1_101_1990:0.00106768653789[&support=1.0][&length_mean=0.00106768653789,length_median=0.000736356435102,length_sd=0.00107689029204,length_hpd95={2.4431156505e-08,0.00321241856346},length_quant_5_95={5.36018619647e-05,0.00321122098363},length_range={2.4431156505e-08,0.0140582317976}],Brucella_canis_HSK_A52141_NNNN:0.00107111347226[&support=1.0][&length_mean=0.00107111347226,length_median=0.000742731967018,length_sd=0.0010650514791,length_hpd95={3.44174094127e-08,0.00318026582671},length_quant_5_95={5.64381028371e-05,0.00317723017298},length_range={3.44174094127e-08,0.0107081327306}],Brucella_canis_ATCC_23365_NNNN:0.00106172990925[&support=1.0][&length_mean=0.00106172990925,length_median=0.0007336745299,length_sd=0.00107289487304,length_hpd95={1.49917710049e-08,0.00319894477452},length_quant_5_95={5.34797478489e-05,0.00319849640133},length_range={1.49917710049e-08,0.0128207079959}])0.99:0.00742157656321[&support=0.987168092434][&length_mean=0.00742157656321,length_median=0.00706728052798,length_sd=0.00292427316633,length_hpd95={0.00233647109146,0.0134476550371},length_quant_5_95={0.00331366903613,0.0127753035046},length_range={3.1991776435e-07,0.0266384104998}],(Brucella_species_70100304_2001:0.00106789971582[&support=1.0][&length_mean=0.00106789971582,length_median=0.00073978178618,length_sd=0.00108544336928,length_hpd95={1.59790591059e-07,0.0031778584287},length_quant_5_95={5.54161866089e-05,0.00317550407407},length_range={1.59790591059e-07,0.0111063752441}],Brucella_suis_1108_1_138_1990:0.00213720081291[&support=1.0][&length_mean=0.00213720081291,length_median=0.00179829946998,length_sd=0.00151918074436,length_hpd95={2.78976738718e-05,0.00510266815573},length_quant_5_95={0.000366283375373,0.00509393753039},length_range={9.1151668482e-06,0.0140767406094}],Brucella_suis_1330_1950:0.0010707128999[&support=1.0][&length_mean=0.0010707128999,length_median=0.000749139341873,length_sd=0.00105482129176,length_hpd95={1.00776812625e-07,0.00320830875429},length_quant_5_95={5.43592028976e-05,0.00320826668055},length_range={1.00776812625e-07,0.00980188222113}],Brucella_suis_VBI22_NNNN:0.00106510848515[&support=1.0][&length_mean=0.00106510848515,length_median=0.000744158026212,length_sd=0.00106172759259,length_hpd95={6.24859832284e-08,0.00320650481722},length_quant_5_95={5.51911626596e-05,0.00320599902617},length_range={6.24859832284e-08,0.0100194046053}])0.96:0.00422575902761[&support=0.957726919231][&length_mean=0.00422575902761,length_median=0.0038580165502,length_sd=0.00218846896052,length_hpd95={0.000669876811378,0.00857970862352},length_quant_5_95={0.00134943704681,0.00832471030457},length_range={8.50814709884e-06,0.0196486312773}])0.88:0.00319241674418[&support=0.884790578825][&length_mean=0.00319241674418,length_median=0.00284363116603,length_sd=0.00188767759486,length_hpd95={0.000213051999393,0.00688361124063},length_quant_5_95={0.000796904943269,0.00678817322433},length_range={2.4518836645e-05,0.0142718248718}])0.79:0.0061645391826[&support=0.786079324519][&length_mean=0.0061645391826,length_median=0.00587851967876,length_sd=0.00282813176132,length_hpd95={0.000979794159214,0.0119450024078},length_quant_5_95={0.00209713522649,0.0111952957919},length_range={8.72994992803e-06,0.0248688642052}])0.73:0.00322459920589[&support=0.725752694145][&length_mean=0.00322459920589,length_median=0.00289267820802,length_sd=0.00188786374511,length_hpd95={0.000296411819416,0.00705386006827},length_quant_5_95={0.00080642241898,0.00687916175163},length_range={4.39263679297e-07,0.0172942860018}])0.79:0.00349854671766[&support=0.791745361626][&length_mean=0.00349854671766,length_median=0.00313910435225,length_sd=0.00202503925098,length_hpd95={0.000275128449446,0.00742421314903},length_quant_5_95={0.000873084772891,0.0072968188015},length_range={5.61088886485e-06,0.0168249640858}],(Brucella_melitensis_M5_90_NNNN:0.00106424013884[&support=1.0][&length_mean=0.00106424013884,length_median=0.000728390686937,length_sd=0.00105980185272,length_hpd95={1.36417571948e-07,0.00321288174562},length_quant_5_95={5.47081929375e-05,0.00321279509743},length_range={1.36417571948e-07,0.00928358182074}],Brucella_melitensis_M28_1955:0.00106719813381[&support=1.0][&length_mean=0.00106719813381,length_median=0.000730651439303,length_sd=0.0010759585084,length_hpd95={2.50399092315e-08,0.00321050148921},length_quant_5_95={5.52701648154e-05,0.00320751135095},length_range={2.50399092315e-08,0.0119247379033}],Brucella_melitensis_NI_2007:0.0152248425736[&support=1.0][&length_mean=0.0152248425736,length_median=0.014847832312,length_sd=0.00408062041037,length_hpd95={0.00762355965957,0.0233711136361},length_quant_5_95={0.00913836887007,0.0225515395471},length_range={0.000356840773693,0.0349552720634}],Brucella_melitensis_ATCC_23457_1963:0.00165408104117[&support=1.0][&length_mean=0.00165408104117,length_median=0.00128789100211,length_sd=0.00142715395824,length_hpd95={2.54513494657e-08,0.0044431796373},length_quant_5_95={0.000111141279704,0.00444122884278},length_range={2.54513494657e-08,0.0133210155793}])0.55:0.00214042039098[&support=0.550827685813][&length_mean=0.00214042039098,length_median=0.00179205321693,length_sd=0.00152655177865,length_hpd95={5.73968562264e-05,0.00514294226088},length_quant_5_95={0.000376426226439,0.00511595220907},length_range={8.43512934792e-06,0.0125191975414}])0.91:0.00323526768472[&support=0.9056215976][&length_mean=0.00323526768472,length_median=0.00287818352185,length_sd=0.00187512669736,length_hpd95={0.000278065163126,0.00688062354571},length_quant_5_95={0.000859047260626,0.0067603053986},length_range={2.95882208468e-06,0.0164001582909}],(Brucella_melitensis_7_565_2000:0.00214921102569[&support=1.0][&length_mean=0.00214921102569,length_median=0.00180807997764,length_sd=0.00152938890068,length_hpd95={4.87412617496e-05,0.00513321281315},length_quant_5_95={0.000363531952356,0.00511203927921},length_range={1.26411124374e-06,0.015896154364}],Brucella_melitensis_806_20_2006:0.00318148291936[&support=1.0][&length_mean=0.00318148291936,length_median=0.00281796978979,length_sd=0.00186832621182,length_hpd95={0.000336450702881,0.00691664709562},length_quant_5_95={0.000833111154806,0.00677140389704},length_range={3.20015248316e-05,0.0156864695453}],Brucella_melitensis_808_76_2008:0.00107661766912[&support=1.0][&length_mean=0.00107661766912,length_median=0.000741721971162,length_sd=0.00108715683958,length_hpd95={7.28871985894e-08,0.00325376546415},length_quant_5_95={5.26894690349e-05,0.00325343068643},length_range={7.28871985894e-08,0.0117661121247}],Brucella_melitensis_BA4837_2003:0.00106061812595[&support=1.0][&length_mean=0.00106061812595,length_median=0.000741149645165,length_sd=0.00105872557687,length_hpd95={3.85272095842e-08,0.00318832699563},length_quant_5_95={5.25150348219e-05,0.00318670480462},length_range={3.85272095842e-08,0.00997511537602}])0.64:0.00206901712954[&support=0.637206977003][&length_mean=0.00206901712954,length_median=0.00172903666295,length_sd=0.00152482083838,length_hpd95={1.50683720214e-05,0.00500188090643},length_quant_5_95={0.000305551246134,0.0049934317276},length_range={3.82957579207e-07,0.0125550506564}])0.56:0.00174957619915[&support=0.562159760027][&length_mean=0.00174957619915,length_median=0.00138745979163,length_sd=0.00145512796637,length_hpd95={2.33244524378e-08,0.00465793560046},length_quant_5_95={0.000138151338872,0.00465745369672},length_range={2.33244524378e-08,0.0109578300866}]);

END;
