# Supplementary material for: Concordance and discordance of sequence survey methods for molecular epidemiology
Source: PeerJ. 2015 Feb 17;3:e761. doi: 10.7717/peerj.761 (PMC4338773; doi:10.7717/peerj.761)
Supplement: File S2 [file peerj-03-761-s005.zip › Supplemental File 2 2/mb_trees_root/yp_gr_mb.tre]

#NEXUS

[ SumTrees Version 3.3.1 (May 05 2011) by Jeet Sukumaran and Mark T. Holder. ]
[ Using DendroPy Version 3.12.0 by Jeet Sukumaran and Mark T. Holder. ]
[ Running under Python 2.7.2 (default, Oct 11 2012, 20:14:37) (GCC 4.2.1 Compatible Apple Clang 4.0 (tags/Apple/clang-418.0.60)) on darwin. ]
[ Executed on Crandalls-Mac-Pro.local by crandalllab@Crandalls-Mac-Pro.local. ]
[ Basis of split support: ]
[   - '/Volumes/3TB/bacteria/untitled_folder/yp_gr_mb.run1.t' ]
[   - '/Volumes/3TB/bacteria/untitled_folder/yp_gr_mb.run2.t' ]
[ Began at: 2013-08-22 14:24:48.570414. ]
[ Ended at: 2013-08-22 14:27:51.368773. ]
[ Run time: 0 hour(s), 03 minute(s), 02.798359 second(s). ]
[ 18002 trees considered in total for split support assessment. ]
[ Tree rooting as given by tree statement (defaults to unrooted). ]
[ Trees treated as unweighted. ]
[ 46 unique taxa across all trees. ]
[ 99250 unique splits out of 1620180 total splits counted. ]
[ 99203 unique non-trivial splits out of 774086 total non-trivial splits counted. ]
[ Consensus tree (0.500000 clade frequency threshold) constructed from splits. ]
[ Proportion (frequency or probability) of support for each split indicated by node labels and node metadata. ]
[ Setting edge lengths of output tree(s) to mean length of corresponding edges of input trees. ]


BEGIN TAXA;

    DIMENSIONS NTAX=46;
    TAXLABELS
        Yersinia_pestis_1866_NNNN 
        Yersinia_pestis_1901b_1983 
        Yersinia_pestis_2055_1998 
        Yersinia_pestis_2106_2001 
        Yersinia_pestis_2772_1984 
        Yersinia_pestis_2965_1995 
        Yersinia_pestis_3357_1999 
        Yersinia_pestis_4139_1995 
        Yersinia_pestis_4412_1991 
        Yersinia_pestis_4954_1987 
        Yersinia_pestis_8607116_NNNN 
        Yersinia_pestis_A1122_1939 
        Yersinia_pestis_Angola_NNNN 
        Yersinia_pestis_Antiqua_1965 
        Yersinia_pestis_AS_200900596_2009 
        Yersinia_pestis_AS_200901509_2009 
        Yersinia_pestis_AS_2509_2004 
        Yersinia_pestis_B42003004_2003 
        Yersinia_pestis_CA88_4125_1988 
        Yersinia_pestis_CO92_1992 
        Yersinia_pestis_D106004_2006 
        Yersinia_pestis_D182038_1982 
        Yersinia_pestis_E1979001_1979 
        Yersinia_pestis_F1991016_1991 
        Yersinia_pestis_FV1_2001 
        Yersinia_pestis_Harbin35_1940 
        Yersinia_pestis_India195_NNNN 
        Yersinia_pestis_IP275_1995 
        Yersinia_pestis_Java_D88_NNNN 
        Yersinia_pestis_K1973002_1973 
        Yersinia_pestis_KIM_10_1968 
        Yersinia_pestis_Kimberly_D17_NNNN 
        Yersinia_pestis_KIM_D27_1_1968 
        Yersinia_pestis_KIM_D27_2_1968 
        Yersinia_pestis_KUMA_D11_NNNN 
        Yersinia_pestis_MG05_1020_2005 
        Yersinia_pestis_Microtus_91001_1970 
        Yersinia_pestis_Nepal516_1967 
        Yersinia_pestis_Pestoides_A_1960 
        Yersinia_pestis_Pestoides_F_NNNN 
        Yersinia_pestis_PEXU2_1966 
        Yersinia_pestis_TS_D5_NNNN 
        Yersinia_pestis_UG05_045_2005 
        Yersinia_pestis_V_6486_NNNN 
        Yersinia_pestis_Z176003_1976 
        Yersinia_pseudotuberculosis_IP31758_1966 
  ;
END;

BEGIN TREES;

    TREE 0 = (Yersinia_pestis_1866_NNNN:3.57548964045e-06,Yersinia_pestis_1901b_1983:3.51903415071e-06[&support=1.0][&length_mean=3.51903415071e-06,length_median=2.45664983552e-06,length_sd=3.48110301013e-06,length_hpd95={1.0274823415e-08,1.05642389965e-05},length_quant_5_95={1.81078559242e-07,1.05586721606e-05},length_range={1.0274823415e-08,3.11818065607e-05}],Yersinia_pestis_2055_1998:3.54541434777e-06[&support=1.0][&length_mean=3.54541434777e-06,length_median=2.46331661326e-06,length_sd=3.54803008088e-06,length_hpd95={1.0169236866e-08,1.05923180626e-05},length_quant_5_95={1.92717441698e-07,1.05861796911e-05},length_range={1.0169236866e-08,3.25011450119e-05}],Yersinia_pestis_2106_2001:3.59090740994e-06[&support=1.0][&length_mean=3.59090740994e-06,length_median=2.4915984622e-06,length_sd=3.57357393967e-06,length_hpd95={1.00558823766e-08,1.08346148943e-05},length_quant_5_95={1.81919994548e-07,1.08285470766e-05},length_range={1.00558823766e-08,4.56080452452e-05}],Yersinia_pestis_2772_1984:3.5787650775e-06[&support=1.0][&length_mean=3.5787650775e-06,length_median=2.48051040473e-06,length_sd=3.5911172188e-06,length_hpd95={1.00309148269e-08,1.0703927727e-05},length_quant_5_95={1.91649686258e-07,1.07028072671e-05},length_range={1.00309148269e-08,4.11458292444e-05}],Yersinia_pestis_2965_1995:3.5768666685e-06[&support=1.0][&length_mean=3.5768666685e-06,length_median=2.51797635764e-06,length_sd=3.52530310478e-06,length_hpd95={1.00066567745e-08,1.05900385406e-05},length_quant_5_95={1.92846294205e-07,1.05890523998e-05},length_range={1.00066567745e-08,3.38153783833e-05}],Yersinia_pestis_3357_1999:3.57383501426e-06[&support=1.0][&length_mean=3.57383501426e-06,length_median=2.48896772604e-06,length_sd=3.55135674144e-06,length_hpd95={1.03000099123e-08,1.05052771759e-05},length_quant_5_95={1.85681778996e-07,1.05005575108e-05},length_range={1.03000099123e-08,3.49388089098e-05}],Yersinia_pestis_4139_1995:3.5980397548e-06[&support=1.0][&length_mean=3.5980397548e-06,length_median=2.47329349317e-06,length_sd=3.63282923371e-06,length_hpd95={1.00312396415e-08,1.08839258999e-05},length_quant_5_95={1.8839566324e-07,1.08786337889e-05},length_range={1.00312396415e-08,4.52098706393e-05}],Yersinia_pestis_4412_1991:3.58073339546e-06[&support=1.0][&length_mean=3.58073339546e-06,length_median=2.50662507324e-06,length_sd=3.60427248278e-06,length_hpd95={1.03231526498e-08,1.07618044415e-05},length_quant_5_95={1.8938344918e-07,1.07569410461e-05},length_range={1.03231526498e-08,4.29788943786e-05}],Yersinia_pestis_4954_1987:7.18253858647e-06[&support=1.0][&length_mean=7.18253858647e-06,length_median=6.05845557321e-06,length_sd=5.01952686852e-06,length_hpd95={1.474891616e-07,1.68331445221e-05},length_quant_5_95={1.28316960026e-06,1.67734068598e-05},length_range={3.63011130082e-08,4.34152059178e-05}],Yersinia_pestis_8607116_NNNN:7.1355342523e-06[&support=1.0][&length_mean=7.1355342523e-06,length_median=5.96607058976e-06,length_sd=5.03814206312e-06,length_hpd95={2.36000332564e-07,1.7109712438e-05},length_quant_5_95={1.26364181846e-06,1.69829859251e-05},length_range={1.8538676471e-08,4.68221798631e-05}],Yersinia_pestis_A1122_1939:7.17016635291e-06[&support=1.0][&length_mean=7.17016635291e-06,length_median=6.01143173014e-06,length_sd=5.09367116487e-06,length_hpd95={1.34610722075e-07,1.71073483129e-05},length_quant_5_95={1.29575735836e-06,1.7071065439e-05},length_range={2.39555422808e-08,4.83317741396e-05}],Yersinia_pestis_AS_200900596_2009:3.59199204903e-06[&support=1.0][&length_mean=3.59199204903e-06,length_median=2.491041479e-06,length_sd=3.57006998477e-06,length_hpd95={1.01790071873e-08,1.08117721298e-05},length_quant_5_95={1.86560753747e-07,1.08117298931e-05},length_range={1.01790071873e-08,3.65676955598e-05}],Yersinia_pestis_AS_200901509_2009:7.12170275423e-06[&support=1.0][&length_mean=7.12170275423e-06,length_median=5.99255456079e-06,length_sd=5.05728859539e-06,length_hpd95={2.23708332987e-07,1.69206012301e-05},length_quant_5_95={1.27406591412e-06,1.6814767965e-05},length_range={5.06882557302e-08,4.96155815181e-05}],Yersinia_pestis_AS_2509_2004:7.13884538597e-06[&support=1.0][&length_mean=7.13884538597e-06,length_median=5.9846504729e-06,length_sd=5.03007831848e-06,length_hpd95={1.75108045536e-07,1.70345254416e-05},length_quant_5_95={1.27466758369e-06,1.6963323116e-05},length_range={5.75265471496e-08,4.09360757272e-05}],Yersinia_pestis_CA88_4125_1988:7.16590620774e-06[&support=1.0][&length_mean=7.16590620774e-06,length_median=6.01642651139e-06,length_sd=5.07453121659e-06,length_hpd95={1.2371317171e-07,1.70475823481e-05},length_quant_5_95={1.27284020527e-06,1.6985502135e-05},length_range={2.14895449155e-08,5.76429110474e-05}],Yersinia_pestis_CO92_1992:1.42625684033e-05[&support=1.0][&length_mean=1.42625684033e-05,length_median=1.30512907513e-05,length_sd=7.11089409978e-06,length_hpd95={2.96045978361e-06,2.86822303435e-05},length_quant_5_95={4.83907312109e-06,2.77611492234e-05},length_range={4.5019589738e-07,5.92439170612e-05}],Yersinia_pestis_FV1_2001:0.000239205046611[&support=1.0][&length_mean=0.000239205046611,length_median=0.000237985860238,length_sd=2.90536334181e-05,length_hpd95={0.000182098392392,0.000295428107557},length_quant_5_95={0.000193904715942,0.000289430460719},length_range={0.000144612740353,0.000363175959145}],Yersinia_pestis_V_6486_NNNN:3.60288325096e-06[&support=1.0][&length_mean=3.60288325096e-06,length_median=2.48794529759e-06,length_sd=3.62150765142e-06,length_hpd95={1.02351415972e-08,1.07338591367e-05},length_quant_5_95={2.00377572609e-07,1.07293667129e-05},length_range={1.02351415972e-08,3.69654173947e-05}],(Yersinia_pestis_F1991016_1991:3.61270367066e-06[&support=1.0][&length_mean=3.61270367066e-06,length_median=2.53364163517e-06,length_sd=3.55919478532e-06,length_hpd95={1.00460901422e-08,1.07562097863e-05},length_quant_5_95={1.98199669104e-07,1.0755381439e-05},length_range={1.00460901422e-08,3.38136249173e-05}],Yersinia_pestis_India195_NNNN:1.77823357148e-05[&support=1.0][&length_mean=1.77823357148e-05,length_median=1.66706960942e-05,length_sd=8.01366540651e-06,length_hpd95={4.33388998576e-06,3.37770281257e-05},length_quant_5_95={6.93991070673e-06,3.28016214409e-05},length_range={1.36372059941e-06,6.33465899414e-05}],Yersinia_pestis_IP275_1995:1.06907405199e-05[&support=1.0][&length_mean=1.06907405199e-05,length_median=9.56465008249e-06,length_sd=6.19262180621e-06,length_hpd95={9.72304010299e-07,2.25454302884e-05},length_quant_5_95={2.89792416283e-06,2.23216016546e-05},length_range={2.5744736051e-07,5.37744737152e-05}],Yersinia_pestis_Java_D88_NNNN:1.07643833942e-05[&support=1.0][&length_mean=1.07643833942e-05,length_median=9.59012410293e-06,length_sd=6.19339196584e-06,length_hpd95={1.08771611355e-06,2.31122245068e-05},length_quant_5_95={2.99269114184e-06,2.27416909255e-05},length_range={2.23657156615e-07,5.27917387808e-05}],Yersinia_pestis_Kimberly_D17_NNNN:7.15222378815e-06[&support=1.0][&length_mean=7.15222378815e-06,length_median=6.02670068936e-06,length_sd=5.00589068599e-06,length_hpd95={2.61894110001e-07,1.70105734254e-05},length_quant_5_95={1.28422693348e-06,1.68385782029e-05},length_range={1.9596524381e-08,4.39966920196e-05}],Yersinia_pestis_MG05_1020_2005:7.15323281683e-06[&support=1.0][&length_mean=7.15323281683e-06,length_median=5.96201031867e-06,length_sd=5.06304037714e-06,length_hpd95={2.39280903753e-07,1.72002149217e-05},length_quant_5_95={1.26768559333e-06,1.70660462625e-05},length_range={2.43289362516e-08,3.92097625701e-05}],Yersinia_pestis_PEXU2_1966:1.06490406922e-05[&support=1.0][&length_mean=1.06490406922e-05,length_median=9.51133885745e-06,length_sd=6.11413414989e-06,length_hpd95={1.07680426596e-06,2.26203146251e-05},length_quant_5_95={2.90378402132e-06,2.22161821e-05},length_range={1.59052967318e-07,5.60710635168e-05}],Yersinia_pestis_TS_D5_NNNN:1.07242085044e-05[&support=1.0][&length_mean=1.07242085044e-05,length_median=9.57019304852e-06,length_sd=6.20844443199e-06,length_hpd95={9.9756450235e-07,2.27595495987e-05},length_quant_5_95={2.88306633515e-06,2.24722919498e-05},length_range={1.65115391469e-07,5.62831272653e-05}],(Yersinia_pestis_E1979001_1979:3.59905497636e-06[&support=1.0][&length_mean=3.59905497636e-06,length_median=2.49235495283e-06,length_sd=3.57894575197e-06,length_hpd95={1.01583025364e-08,1.09028215947e-05},length_quant_5_95={1.86730871563e-07,1.09016924996e-05},length_range={1.01583025364e-08,3.39121735716e-05}],Yersinia_pestis_Z176003_1976:3.56239521671e-06[&support=1.0][&length_mean=3.56239521671e-06,length_median=2.5042552509e-06,length_sd=3.53695787956e-06,length_hpd95={1.02916499724e-08,1.05739031376e-05},length_quant_5_95={1.94835004133e-07,1.05667961517e-05},length_range={1.02916499724e-08,3.69971816021e-05}],(Yersinia_pestis_D106004_2006:2.50435842515e-05[&support=1.0][&length_mean=2.50435842515e-05,length_median=2.38752845481e-05,length_sd=9.39018693659e-06,length_hpd95={8.28920774183e-06,4.36101791715e-05},length_quant_5_95={1.19650894902e-05,4.21101398308e-05},length_range={4.06684707364e-06,8.76071806803e-05}],Yersinia_pestis_D182038_1982:3.21616891979e-05[&support=1.0][&length_mean=3.21616891979e-05,length_median=3.10192382705e-05,length_sd=1.06569125107e-05,length_hpd95={1.33775693871e-05,5.34927325708e-05},length_quant_5_95={1.66898461133e-05,5.13542434657e-05},length_range={6.73218074906e-06,9.79351909271e-05}])0.73:6.51871921328e-06[&support=0.734307299189][&length_mean=6.51871921328e-06,length_median=5.38730091642e-06,length_sd=5.01586971419e-06,length_hpd95={1.03231400272e-08,1.62230455876e-05},length_quant_5_95={7.46399921474e-07,1.6222232821e-05},length_range={1.03231400272e-08,4.46174592837e-05}],(Yersinia_pestis_B42003004_2003:7.08762650344e-06[&support=1.0][&length_mean=7.08762650344e-06,length_median=5.91998593406e-06,length_sd=5.03803676636e-06,length_hpd95={1.60821958449e-07,1.71723801072e-05},length_quant_5_95={1.29152925403e-06,1.70820396802e-05},length_range={4.50849630802e-08,4.08404173915e-05}],((Yersinia_pestis_Angola_NNNN:0.000210377029394[&support=1.0][&length_mean=0.000210377029394,length_median=0.000209315015493,length_sd=2.74074664822e-05,length_hpd95={0.000156920701145,0.000264124782989},length_quant_5_95={0.000167002844254,0.00025748656537},length_range={0.000123181472319,0.000335032213522}],(Yersinia_pestis_Microtus_91001_1970:2.27473233645e-05[&support=1.0][&length_mean=2.27473233645e-05,length_median=2.15614470435e-05,length_sd=9.15073912469e-06,length_hpd95={6.6406291401e-06,4.05095514995e-05},length_quant_5_95={9.95480708459e-06,3.95041846742e-05},length_range={3.18889778919e-06,7.70202326647e-05}],Yersinia_pestis_Pestoides_A_1960:2.36613918346e-05[&support=1.0][&length_mean=2.36613918346e-05,length_median=2.25808915552e-05,length_sd=9.19484346283e-06,length_hpd95={7.54215673884e-06,4.19223735131e-05},length_quant_5_95={1.07285889817e-05,4.02745892208e-05},length_range={2.83984772429e-06,7.97824020565e-05}])1.00:5.32978381563e-05[&support=1.0][&length_mean=5.32978381563e-05,length_median=5.19714385139e-05,length_sd=1.37392093291e-05,length_hpd95={2.80331285712e-05,8.07802028784e-05},length_quant_5_95={3.30050779201e-05,7.78689747195e-05},length_range={1.59903634431e-05,0.000124851819232}])0.94:7.04780476263e-06[&support=0.939728919009][&length_mean=7.04780476263e-06,length_median=5.93578396908e-06,length_sd=4.99283232472e-06,length_hpd95={2.17309570261e-07,1.68612976877e-05},length_quant_5_95={1.21785317839e-06,1.67089301276e-05},length_range={3.07029769487e-08,5.04396022202e-05}],(Yersinia_pestis_Pestoides_F_NNNN:0.000108300765179[&support=1.0][&length_mean=0.000108300765179,length_median=0.000106913692825,length_sd=1.99027910862e-05,length_hpd95={7.0947214555e-05,0.000147609446955},length_quant_5_95={7.75939040551e-05,0.000142734927163},length_range={4.80743683403e-05,0.000210263089258}],Yersinia_pseudotuberculosis_IP31758_1966:0.0073025739993[&support=1.0][&length_mean=0.0073025739993,length_median=0.0073022744384,length_sd=0.000165861213684,length_hpd95={0.00697062612715,0.00762215245532},length_quant_5_95={0.00703318328087,0.00757750951968},length_range={0.00656739905443,0.0079679161636}])0.92:1.11761807991e-05[&support=0.918620153316][&length_mean=1.11761807991e-05,length_median=9.91299846151e-06,length_sd=6.95544645371e-06,length_hpd95={2.3201432787e-07,2.4469108467e-05},length_quant_5_95={2.31585672248e-06,2.43505473141e-05},length_range={2.44076411643e-08,5.61065140504e-05}])1.00:3.04641897552e-05[&support=1.0][&length_mean=3.04641897552e-05,length_median=2.9207821843e-05,length_sd=1.05821034975e-05,length_hpd95={1.16340305905e-05,5.1507130743e-05},length_quant_5_95={1.53184700354e-05,4.95044237456e-05},length_range={5.77775661296e-06,9.52268234821e-05}],(Yersinia_pestis_Antiqua_1965:6.80775181534e-06[&support=1.0][&length_mean=6.80775181534e-06,length_median=5.66311426506e-06,length_sd=4.99799897352e-06,length_hpd95={1.11287393315e-08,1.65418693181e-05},length_quant_5_95={1.00588808043e-06,1.65352210241e-05},length_range={1.11287393315e-08,4.87899234922e-05}],Yersinia_pestis_UG05_045_2005:1.09720350516e-05[&support=1.0][&length_mean=1.09720350516e-05,length_median=9.77890462039e-06,length_sd=6.40870420459e-06,length_hpd95={1.10191122978e-06,2.32959888683e-05},length_quant_5_95={2.99648652069e-06,2.2993387389e-05},length_range={1.62038409698e-07,6.22714830637e-05}])1.00:1.78338421754e-05[&support=1.0][&length_mean=1.78338421754e-05,length_median=1.66332487795e-05,length_sd=7.94466718345e-06,length_hpd95={4.42904055183e-06,3.36054887082e-05},length_quant_5_95={6.97801661389e-06,3.26672195994e-05},length_range={1.11256237242e-06,7.45102477246e-05}],((Yersinia_pestis_K1973002_1973:1.0673595211e-05[&support=1.0][&length_mean=1.0673595211e-05,length_median=9.57371385408e-06,length_sd=6.17609189273e-06,length_hpd95={1.05278239646e-06,2.27636571215e-05},length_quant_5_95={2.91911649804e-06,2.24569265516e-05},length_range={3.1785393616e-07,5.15730041901e-05}],(Yersinia_pestis_KIM_10_1968:3.21179147247e-05[&support=1.0][&length_mean=3.21179147247e-05,length_median=3.10340320876e-05,length_sd=1.07053890532e-05,length_hpd95={1.25675961115e-05,5.29817520327e-05},length_quant_5_95={1.67448761424e-05,5.15357890496e-05},length_range={6.90832161454e-06,8.98783905315e-05}],Yersinia_pestis_KIM_D27_1_1968:1.43595587655e-05[&support=1.0][&length_mean=1.43595587655e-05,length_median=1.31902157035e-05,length_sd=7.14952172747e-06,length_hpd95={2.84678401575e-06,2.86437206781e-05},length_quant_5_95={4.83646560685e-06,2.77665894868e-05},length_range={6.87274679672e-07,5.97826799591e-05}],Yersinia_pestis_KIM_D27_2_1968:1.06561943842e-05[&support=1.0][&length_mean=1.06561943842e-05,length_median=9.5509450366e-06,length_sd=6.05063652098e-06,length_hpd95={1.17562041766e-06,2.25356734545e-05},length_quant_5_95={2.90956694342e-06,2.20684870684e-05},length_range={6.12646401163e-08,4.63670313487e-05}])1.00:2.49629718635e-05[&support=1.0][&length_mean=2.49629718635e-05,length_median=2.38167898593e-05,length_sd=9.46529602419e-06,length_hpd95={8.69143543692e-06,4.42106122948e-05},length_quant_5_95={1.17169932238e-05,4.21976365547e-05},length_range={3.23897011313e-06,8.97848463795e-05}])1.00:1.42843818698e-05[&support=1.0][&length_mean=1.42843818698e-05,length_median=1.31428625985e-05,length_sd=7.17467795037e-06,length_hpd95={2.34572200881e-06,2.82761815788e-05},length_quant_5_95={4.87289642754e-06,2.77197278758e-05},length_range={7.49442446058e-07,5.8567921126e-05}],(Yersinia_pestis_Harbin35_1940:7.13435723533e-05[&support=1.0][&length_mean=7.13435723533e-05,length_median=7.00682644969e-05,length_sd=1.58792539317e-05,length_hpd95={4.21187343874e-05,0.000102965554484},length_quant_5_95={4.72737453518e-05,9.9270905255e-05},length_range={2.13929863952e-05,0.000141946906157}],Yersinia_pestis_KUMA_D11_NNNN:7.06976431047e-06[&support=1.0][&length_mean=7.06976431047e-06,length_median=5.96035099733e-06,length_sd=4.96334089096e-06,length_hpd95={1.47775824014e-07,1.67166286976e-05},length_quant_5_95={1.29662943502e-06,1.66785405052e-05},length_range={3.45304224208e-08,5.16793459596e-05}],Yersinia_pestis_Nepal516_1967:1.77912028087e-05[&support=1.0][&length_mean=1.77912028087e-05,length_median=1.66069603853e-05,length_sd=7.96763954341e-06,length_hpd95={4.27027010877e-06,3.35946799944e-05},length_quant_5_95={7.0245254676e-06,3.26516592991e-05},length_range={1.2837856346e-06,7.9296833017e-05}])1.00:7.1113716854e-06[&support=0.999222308632][&length_mean=7.1113716854e-06,length_median=5.96465842577e-06,length_sd=5.00701135911e-06,length_hpd95={1.57817835286e-07,1.7006634731e-05},length_quant_5_95={1.2538553572e-06,1.6961499994e-05},length_range={1.79982572719e-08,4.85767827607e-05}])1.00:2.13743107384e-05[&support=1.0][&length_mean=2.13743107384e-05,length_median=2.01651820469e-05,length_sd=8.72152717093e-06,length_hpd95={5.82890873457e-06,3.80706420421e-05},length_quant_5_95={9.48685089843e-06,3.74929434656e-05},length_range={2.03743401543e-06,7.45959263033e-05}])0.57:7.10424563866e-06[&support=0.574658371292][&length_mean=7.10424563866e-06,length_median=5.95583656627e-06,length_sd=5.03716049107e-06,length_hpd95={2.2981692233e-07,1.709752164e-05},length_quant_5_95={1.23476234021e-06,1.70073196878e-05},length_range={6.97751885453e-08,4.01571547509e-05}])1.00:1.07427532907e-05[&support=1.0][&length_mean=1.07427532907e-05,length_median=9.62308455215e-06,length_sd=6.13205273322e-06,length_hpd95={1.28901127797e-06,2.30225696899e-05},length_quant_5_95={2.94461370276e-06,2.25275855969e-05},length_range={2.69621875122e-07,5.83764869367e-05}])1.00:7.21084251465e-06[&support=0.998611265415][&length_mean=7.21084251465e-06,length_median=6.05592612737e-06,length_sd=5.11476430396e-06,length_hpd95={1.67384754434e-07,1.73849252283e-05},length_quant_5_95={1.30165369659e-06,1.73289418245e-05},length_range={4.7754264867e-08,4.74531372799e-05}]);

END;
