# Supplementary material for: Concordance and discordance of sequence survey methods for molecular epidemiology
Source: PeerJ. 2015 Feb 17;3:e761. doi: 10.7717/peerj.761 (PMC4338773; doi:10.7717/peerj.761)
Supplement: File S2 [file peerj-03-761-s005.zip › Supplemental File 2 2/mb_trees_root/yp_mlst_mb.tre]

#NEXUS

[ SumTrees Version 3.3.1 (May 05 2011) by Jeet Sukumaran and Mark T. Holder. ]
[ Using DendroPy Version 3.12.0 by Jeet Sukumaran and Mark T. Holder. ]
[ Running under Python 2.7.2 (default, Oct 11 2012, 20:14:37) (GCC 4.2.1 Compatible Apple Clang 4.0 (tags/Apple/clang-418.0.60)) on darwin. ]
[ Executed on Crandalls-Mac-Pro.local by crandalllab@Crandalls-Mac-Pro.local. ]
[ Basis of split support: ]
[   - '/Volumes/3TB/bacteria/untitled_folder/yp_mlst_mb.run1.t' ]
[   - '/Volumes/3TB/bacteria/untitled_folder/yp_mlst_mb.run2.t' ]
[   - '/Volumes/3TB/bacteria/untitled_folder/yp_mlst_mb.run3.t' ]
[   - '/Volumes/3TB/bacteria/untitled_folder/yp_mlst_mb.run4.t' ]
[ Began at: 2013-08-22 14:20:30.808556. ]
[ Ended at: 2013-08-22 14:23:55.797302. ]
[ Run time: 0 hour(s), 03 minute(s), 24.988746 second(s). ]
[ 36004 trees considered in total for split support assessment. ]
[ Tree rooting as given by tree statement (defaults to unrooted). ]
[ Trees treated as unweighted. ]
[ 46 unique taxa across all trees. ]
[ 424901 unique splits out of 3240360 total splits counted. ]
[ 424854 unique non-trivial splits out of 1548172 total non-trivial splits counted. ]
[ Consensus tree (0.500000 clade frequency threshold) constructed from splits. ]
[ Proportion (frequency or probability) of support for each split indicated by node labels and node metadata. ]
[ Setting edge lengths of output tree(s) to mean length of corresponding edges of input trees. ]


BEGIN TAXA;

    DIMENSIONS NTAX=46;
    TAXLABELS
        Yersinia_pestis_1866_NNNN 
        Yersinia_pestis_1901b_1983 
        Yersinia_pestis_2055_1998 
        Yersinia_pestis_2106_2001 
        Yersinia_pestis_2772_1984 
        Yersinia_pestis_2965_1995 
        Yersinia_pestis_3357_1999 
        Yersinia_pestis_4139_1995 
        Yersinia_pestis_4412_1991 
        Yersinia_pestis_4954_1987 
        Yersinia_pestis_8607116_NNNN 
        Yersinia_pestis_A1122_1939 
        Yersinia_pestis_AS_200900596_2009 
        Yersinia_pestis_AS_200901509_2009 
        Yersinia_pestis_AS_2509_2004 
        Yersinia_pestis_Angola_NNNN 
        Yersinia_pestis_Antiqua_1965 
        Yersinia_pestis_B42003004_2003 
        Yersinia_pestis_CA88_4125_1988 
        Yersinia_pestis_CO92_1992 
        Yersinia_pestis_D106004_2006 
        Yersinia_pestis_D182038_1982 
        Yersinia_pestis_E1979001_1979 
        Yersinia_pestis_F1991016_1991 
        Yersinia_pestis_Harbin35_1940 
        Yersinia_pestis_IP275_1995 
        Yersinia_pestis_India195_NNNN 
        Yersinia_pestis_Java_D88_NNNN 
        Yersinia_pestis_K1973002_1973 
        Yersinia_pestis_KIM_10_1968 
        Yersinia_pestis_KIM_D27_1_1968 
        Yersinia_pestis_KIM_D27_2_1968 
        Yersinia_pestis_KUMA_D11_NNNN 
        Yersinia_pestis_Kimberly_D17_NNNN 
        Yersinia_pestis_MG05_1020_2005 
        Yersinia_pestis_Microtus_91001_1970 
        Yersinia_pestis_Nepal516_1967 
        Yersinia_pestis_PEXU2_1966 
        Yersinia_pestis_Pestoides_A_1960 
        Yersinia_pestis_Pestoides_F_NNNN 
        Yersinia_pestis_TS_D5_NNNN 
        Yersinia_pestis_UG05_045_2005 
        Yersinia_pestis_V_6486_NNNN 
        Yersinia_pestis_Z176003_1976 
        Yersinia_pseudotuberculosis_IP31758_1966 
        Yersinia_pestis_FV1_2001 
  ;
END;

BEGIN TREES;

    TREE 0 = (Yersinia_pestis_1866_NNNN:4.87967408249e-05,Yersinia_pestis_1901b_1983:4.87501778709e-05[&support=1.0][&length_mean=4.87501778709e-05,length_median=3.39526647883e-05,length_sd=4.84857886141e-05,length_hpd95={1.05270155612e-08,0.000145643579751},length_quant_5_95={2.52884889923e-06,0.000145628203139},length_range={1.05270155612e-08,0.000607911300235}],Yersinia_pestis_2055_1998:4.89322865936e-05[&support=1.0][&length_mean=4.89322865936e-05,length_median=3.37946825033e-05,length_sd=4.87488470031e-05,length_hpd95={1.00881468886e-08,0.000145830989029},length_quant_5_95={2.49025265633e-06,0.00014582191629},length_range={1.00881468886e-08,0.000508078603759}],Yersinia_pestis_2106_2001:4.88675786146e-05[&support=1.0][&length_mean=4.88675786146e-05,length_median=3.31367943402e-05,length_sd=4.92716916892e-05,length_hpd95={1.17108646932e-08,0.00014716668958},length_quant_5_95={2.5851215919e-06,0.000147100806968},length_range={1.17108646932e-08,0.000526904957031}],Yersinia_pestis_2772_1984:4.83154893959e-05[&support=1.0][&length_mean=4.83154893959e-05,length_median=3.33915510364e-05,length_sd=4.85166612596e-05,length_hpd95={1.10122763764e-08,0.000145277322924},length_quant_5_95={2.46459470245e-06,0.000145232498008},length_range={1.10122763764e-08,0.000605849490367}],Yersinia_pestis_2965_1995:4.85125701981e-05[&support=1.0][&length_mean=4.85125701981e-05,length_median=3.37415672975e-05,length_sd=4.80800867933e-05,length_hpd95={1.0460014323e-08,0.000145472038028},length_quant_5_95={2.52002396653e-06,0.000145455675336},length_range={1.0460014323e-08,0.00047504556738}],Yersinia_pestis_3357_1999:4.90229313427e-05[&support=1.0][&length_mean=4.90229313427e-05,length_median=3.41932747498e-05,length_sd=4.86898099022e-05,length_hpd95={1.03948916371e-08,0.000146842940856},length_quant_5_95={2.47061269197e-06,0.000146830711493},length_range={1.03948916371e-08,0.000494428586583}],Yersinia_pestis_4139_1995:4.83551326237e-05[&support=1.0][&length_mean=4.83551326237e-05,length_median=3.38168851295e-05,length_sd=4.80691301209e-05,length_hpd95={1.01941291022e-08,0.000144638395105},length_quant_5_95={2.54148912162e-06,0.000144580611215},length_range={1.01941291022e-08,0.000508701632599}],Yersinia_pestis_4412_1991:4.88334569335e-05[&support=1.0][&length_mean=4.88334569335e-05,length_median=3.39594032462e-05,length_sd=4.90964860321e-05,length_hpd95={1.00480467862e-08,0.000146442610171},length_quant_5_95={2.59790258886e-06,0.000146430178262},length_range={1.00480467862e-08,0.000530841256732}],Yersinia_pestis_4954_1987:9.6628242282e-05[&support=1.0][&length_mean=9.6628242282e-05,length_median=8.05910074518e-05,length_sd=6.87671155687e-05,length_hpd95={1.67885375432e-06,0.000231587226896},length_quant_5_95={1.66245610579e-05,0.000230415075876},length_range={2.06325594428e-07,0.000606556060158}],Yersinia_pestis_8607116_NNNN:4.83355667223e-05[&support=1.0][&length_mean=4.83355667223e-05,length_median=3.36493183404e-05,length_sd=4.81945671631e-05,length_hpd95={1.11597922564e-08,0.000145893489873},length_quant_5_95={2.46140240969e-06,0.000145846211681},length_range={1.11597922564e-08,0.000532809611843}],Yersinia_pestis_A1122_1939:4.87181060783e-05[&support=1.0][&length_mean=4.87181060783e-05,length_median=3.39529033534e-05,length_sd=4.85167848981e-05,length_hpd95={1.2906656918e-08,0.000145701929735},length_quant_5_95={2.61499306163e-06,0.000145700122496},length_range={1.2906656918e-08,0.00052675107374}],Yersinia_pestis_AS_200900596_2009:4.89063019647e-05[&support=1.0][&length_mean=4.89063019647e-05,length_median=3.37935933426e-05,length_sd=4.87832440582e-05,length_hpd95={1.2922810305e-08,0.000147970918512},length_quant_5_95={2.60327175805e-06,0.000147939044426},length_range={1.2922810305e-08,0.000495844812772}],Yersinia_pestis_AS_200901509_2009:4.86663864033e-05[&support=1.0][&length_mean=4.86663864033e-05,length_median=3.36669268805e-05,length_sd=4.86347339721e-05,length_hpd95={1.44289421677e-08,0.000145870673734},length_quant_5_95={2.49630080986e-06,0.00014584257274},length_range={1.09484934878e-08,0.000652308027636}],Yersinia_pestis_AS_2509_2004:4.85060439624e-05[&support=1.0][&length_mean=4.85060439624e-05,length_median=3.34273779866e-05,length_sd=4.83878203559e-05,length_hpd95={1.4777063323e-08,0.000145734733359},length_quant_5_95={2.49009491975e-06,0.000145715260887},length_range={1.4777063323e-08,0.000531315352552}],Yersinia_pestis_Angola_NNNN:0.000195630778381[&support=1.0][&length_mean=0.000195630778381,length_median=0.000179310839751,length_sd=9.77276158281e-05,length_hpd95={3.79231313958e-05,0.000389118990413},length_quant_5_95={6.63540167595e-05,0.000378082697167},length_range={1.08035369679e-05,0.000850393438574}],Yersinia_pestis_B42003004_2003:4.91522819724e-05[&support=1.0][&length_mean=4.91522819724e-05,length_median=3.39254452267e-05,length_sd=4.91913257414e-05,length_hpd95={1.09027486954e-08,0.00014712223299},length_quant_5_95={2.56672957242e-06,0.000147120479813},length_range={1.09027486954e-08,0.000559079279419}],Yersinia_pestis_CA88_4125_1988:4.90469095422e-05[&support=1.0][&length_mean=4.90469095422e-05,length_median=3.39386904707e-05,length_sd=4.87516333527e-05,length_hpd95={1.24722539459e-08,0.000146021347903},length_quant_5_95={2.50304799574e-06,0.000145983669917},length_range={1.24722539459e-08,0.000453345125259}],Yersinia_pestis_CO92_1992:4.87278325542e-05[&support=1.0][&length_mean=4.87278325542e-05,length_median=3.3951316102e-05,length_sd=4.84157683777e-05,length_hpd95={1.12457729807e-08,0.000144274810444},length_quant_5_95={2.45729453604e-06,0.000144273586846},length_range={1.12457729807e-08,0.000535650187303}],Yersinia_pestis_D106004_2006:4.92072980272e-05[&support=1.0][&length_mean=4.92072980272e-05,length_median=3.40722035641e-05,length_sd=4.91667704343e-05,length_hpd95={1.05036218353e-08,0.000146731370705},length_quant_5_95={2.54749897477e-06,0.000146721215762},length_range={1.05036218353e-08,0.000548594929919}],Yersinia_pestis_D182038_1982:0.000145305617992[&support=1.0][&length_mean=0.000145305617992,length_median=0.000129244727793,length_sd=8.46216116474e-05,length_hpd95={1.59896163174e-05,0.000312776168514},length_quant_5_95={3.94328610881e-05,0.000307048351136},length_range={2.72233638591e-06,0.000804617211133}],Yersinia_pestis_E1979001_1979:4.82484631567e-05[&support=1.0][&length_mean=4.82484631567e-05,length_median=3.3520163764e-05,length_sd=4.83006983125e-05,length_hpd95={1.79514872851e-08,0.000143827204951},length_quant_5_95={2.4195914621e-06,0.000143825288037},length_range={1.79514872851e-08,0.000541246799822}],Yersinia_pestis_F1991016_1991:4.89493017401e-05[&support=1.0][&length_mean=4.89493017401e-05,length_median=3.41871886782e-05,length_sd=4.84003416611e-05,length_hpd95={1.21442384126e-08,0.000145196674586},length_quant_5_95={2.56634878717e-06,0.000145181084925},length_range={1.21442384126e-08,0.00051800375396}],Yersinia_pestis_IP275_1995:4.88220174766e-05[&support=1.0][&length_mean=4.88220174766e-05,length_median=3.40460054978e-05,length_sd=4.83239586214e-05,length_hpd95={1.4006586949e-08,0.000145362036638},length_quant_5_95={2.59237823086e-06,0.000145336001196},length_range={1.02793067486e-08,0.000505510846261}],Yersinia_pestis_India195_NNNN:4.88162105872e-05[&support=1.0][&length_mean=4.88162105872e-05,length_median=3.37606329932e-05,length_sd=4.8827516467e-05,length_hpd95={1.52249946855e-08,0.00014699490498},length_quant_5_95={2.56081409646e-06,0.00014697411285},length_range={1.52249946855e-08,0.000670000712482}],Yersinia_pestis_Java_D88_NNNN:4.91485822777e-05[&support=1.0][&length_mean=4.91485822777e-05,length_median=3.39137915532e-05,length_sd=4.90394402102e-05,length_hpd95={1.15929478695e-08,0.000147205387054},length_quant_5_95={2.55081484125e-06,0.000147205368466},length_range={1.15929478695e-08,0.00059328617222}],Yersinia_pestis_Kimberly_D17_NNNN:4.88961846388e-05[&support=1.0][&length_mean=4.88961846388e-05,length_median=3.41871727069e-05,length_sd=4.89162040688e-05,length_hpd95={1.0687314178e-08,0.000146195562845},length_quant_5_95={2.57618781436e-06,0.000146141588336},length_range={1.0687314178e-08,0.0006783894406}],Yersinia_pestis_MG05_1020_2005:9.68037132668e-05[&support=1.0][&length_mean=9.68037132668e-05,length_median=8.15393775419e-05,length_sd=6.87057894798e-05,length_hpd95={1.48346542979e-06,0.000231336590353},length_quant_5_95={1.66726739113e-05,0.00023072027398},length_range={1.48069957841e-07,0.000618138843668}],Yersinia_pestis_Microtus_91001_1970:4.88597346393e-05[&support=1.0][&length_mean=4.88597346393e-05,length_median=3.38797099431e-05,length_sd=4.9095384336e-05,length_hpd95={1.11693268638e-08,0.000146391783567},length_quant_5_95={2.53942761426e-06,0.000146288903495},length_range={1.11693268638e-08,0.000504614672749}],Yersinia_pestis_PEXU2_1966:4.88657601532e-05[&support=1.0][&length_mean=4.88657601532e-05,length_median=3.38244746375e-05,length_sd=4.89818690089e-05,length_hpd95={1.20075900494e-08,0.000145819668767},length_quant_5_95={2.50405955558e-06,0.000145790442343},length_range={1.20075900494e-08,0.000506771665025}],Yersinia_pestis_Pestoides_A_1960:4.89633960416e-05[&support=1.0][&length_mean=4.89633960416e-05,length_median=3.43321761016e-05,length_sd=4.86239666264e-05,length_hpd95={1.11467942721e-08,0.0001456151227},length_quant_5_95={2.47240176573e-06,0.000145584143878},length_range={1.11467942721e-08,0.000442787881256}],Yersinia_pestis_Pestoides_F_NNNN:0.000146217542651[&support=1.0][&length_mean=0.000146217542651,length_median=0.000129617390785,length_sd=8.46701254681e-05,length_hpd95={1.38293537502e-05,0.000311641538005},length_quant_5_95={3.98269176124e-05,0.000306948173651},length_range={8.75430985558e-07,0.000728071876683}],Yersinia_pestis_TS_D5_NNNN:9.77946184383e-05[&support=1.0][&length_mean=9.77946184383e-05,length_median=8.19855945645e-05,length_sd=6.8888363694e-05,length_hpd95={3.38445213948e-06,0.000234385291051},length_quant_5_95={1.72076670034e-05,0.000232488825456},length_range={2.4986731878e-07,0.000623093378964}],Yersinia_pestis_V_6486_NNNN:4.87163164059e-05[&support=1.0][&length_mean=4.87163164059e-05,length_median=3.33001781225e-05,length_sd=4.91687795133e-05,length_hpd95={1.18223864882e-08,0.000148151066332},length_quant_5_95={2.5212939997e-06,0.00014814368117},length_range={1.00006867935e-08,0.000681791099247}],Yersinia_pestis_Z176003_1976:4.89700146345e-05[&support=1.0][&length_mean=4.89700146345e-05,length_median=3.38307601881e-05,length_sd=4.91046680003e-05,length_hpd95={1.03018503148e-08,0.000146350652512},length_quant_5_95={2.46805188502e-06,0.000146312777107},length_range={1.03018503148e-08,0.000518099410274}],Yersinia_pestis_FV1_2001:0.00134863463263[&support=1.0][&length_mean=0.00134863463263,length_median=0.00132746646024,length_sd=0.000294537383845,length_hpd95={0.000798129443691,0.00192507756864},length_quant_5_95={0.000903307425803,0.00186089343501},length_range={0.000452232653719,0.00309636130147}],(Yersinia_pestis_Antiqua_1965:7.71907557929e-05[&support=1.0][&length_mean=7.71907557929e-05,length_median=5.97847878246e-05,length_sd=6.61507456743e-05,length_hpd95={1.1473882445e-08,0.000205963319258},length_quant_5_95={5.76389416438e-06,0.000205813771634},length_range={1.1473882445e-08,0.000731714402992}],(Yersinia_pestis_UG05_045_2005:4.91585121286e-05[&support=1.0][&length_mean=4.91585121286e-05,length_median=3.40982321086e-05,length_sd=4.93203627602e-05,length_hpd95={1.01966923687e-08,0.000148584960192},length_quant_5_95={2.48172193438e-06,0.000148582402749},length_range={1.01966923687e-08,0.000475120830073}],Yersinia_pseudotuberculosis_IP31758_1966:0.00593156117349[&support=1.0][&length_mean=0.00593156117349,length_median=0.00591276482172,length_sd=0.000541721096746,length_hpd95={0.0048989493127,0.00701387583692},length_quant_5_95={0.00506733506169,0.00685282670302},length_range={0.0037852129927,0.00819849384422}])0.59:8.09142491128e-05[&support=0.585212754138][&length_mean=8.09142491128e-05,length_median=6.4774296373e-05,length_sd=6.63169928094e-05,length_hpd95={2.59584755744e-08,0.000209187134807},length_quant_5_95={6.75761218665e-06,0.000209187134807},length_range={2.59584755744e-08,0.000578697771415}])0.93:0.000144275732707[&support=0.934146205977][&length_mean=0.000144275732707,length_median=0.000128362620209,length_sd=8.50774561502e-05,length_hpd95={1.13478274997e-05,0.000312635807642},length_quant_5_95={3.74115946381e-05,0.000306340742699},length_range={6.47839669557e-08,0.000765795402124}],((Yersinia_pestis_Harbin35_1940:9.80368734783e-05[&support=1.0][&length_mean=9.80368734783e-05,length_median=8.16537292121e-05,length_sd=6.96357629245e-05,length_hpd95={1.87870686569e-06,0.000234959635031},length_quant_5_95={1.76671125614e-05,0.000233968455211},length_range={4.26099835242e-07,0.000629153161447}],Yersinia_pestis_K1973002_1973:9.73721796323e-05[&support=1.0][&length_mean=9.73721796323e-05,length_median=8.1887230268e-05,length_sd=6.90294701296e-05,length_hpd95={2.8035040566e-06,0.000230453546679},length_quant_5_95={1.73137705487e-05,0.000228964957816},length_range={5.15627466473e-07,0.000691557405696}],Yersinia_pestis_KIM_10_1968:4.84141317498e-05[&support=1.0][&length_mean=4.84141317498e-05,length_median=3.3473471841e-05,length_sd=4.89593724167e-05,length_hpd95={1.0517681429e-08,0.000146732729222},length_quant_5_95={2.47554741834e-06,0.000146724956764},length_range={1.0517681429e-08,0.000506016858638}])0.85:9.53728162403e-05[&support=0.849294522831][&length_mean=9.53728162403e-05,length_median=7.97090067099e-05,length_sd=6.92611635796e-05,length_hpd95={6.14262499319e-07,0.000231606465756},length_quant_5_95={1.49067696912e-05,0.00023106110723},length_range={2.51514568617e-08,0.000604923834486}],(Yersinia_pestis_KIM_D27_1_1968:4.86057248018e-05[&support=1.0][&length_mean=4.86057248018e-05,length_median=3.35525425528e-05,length_sd=4.85193486576e-05,length_hpd95={1.15265156174e-08,0.000145591925712},length_quant_5_95={2.43263242807e-06,0.000145587888791},length_range={1.15265156174e-08,0.00051127117381}],Yersinia_pestis_KIM_D27_2_1968:4.91043977434e-05[&support=1.0][&length_mean=4.91043977434e-05,length_median=3.41108874007e-05,length_sd=4.9192233874e-05,length_hpd95={1.230801776e-08,0.000147368460895},length_quant_5_95={2.51543582942e-06,0.000147364195157},length_range={1.230801776e-08,0.000505498739806}],Yersinia_pestis_KUMA_D11_NNNN:4.847413226e-05[&support=1.0][&length_mean=4.847413226e-05,length_median=3.35568300068e-05,length_sd=4.88636997322e-05,length_hpd95={1.08520085387e-08,0.000145646012314},length_quant_5_95={2.49717093599e-06,0.000145625620731},length_range={1.08520085387e-08,0.000717510346688}],Yersinia_pestis_Nepal516_1967:4.84959641364e-05[&support=1.0][&length_mean=4.84959641364e-05,length_median=3.35533172418e-05,length_sd=4.85042128829e-05,length_hpd95={1.12457166072e-08,0.000145742847345},length_quant_5_95={2.50664341359e-06,0.000145719798471},length_range={1.12457166072e-08,0.000592857252749}])0.57:9.15132774744e-05[&support=0.566659260082][&length_mean=9.15132774744e-05,length_median=7.4996808917e-05,length_sd=6.94520647631e-05,length_hpd95={1.25729130059e-08,0.000227312532509},length_quant_5_95={1.19806419954e-05,0.000227256195663},length_range={1.25729130059e-08,0.000658998118935}])0.67:9.7372295159e-05[&support=0.671703144095][&length_mean=9.7372295159e-05,length_median=8.13071235596e-05,length_sd=6.90172515991e-05,length_hpd95={1.53649042465e-06,0.000233897844768},length_quant_5_95={1.7439287236e-05,0.00023314329696},length_range={3.82591034291e-07,0.000588519313879}]);

END;
