# Supplementary material for: Concordance and discordance of sequence survey methods for molecular epidemiology
Source: PeerJ. 2015 Feb 17;3:e761. doi: 10.7717/peerj.761 (PMC4338773; doi:10.7717/peerj.761)
Supplement: File S2 [file peerj-03-761-s005.zip › Supplemental File 2 2/mb_trees_root/yp_snp_mb.tre]

#NEXUS

[ SumTrees Version 3.3.1 (May 05 2011) by Jeet Sukumaran and Mark T. Holder. ]
[ Using DendroPy Version 3.12.0 by Jeet Sukumaran and Mark T. Holder. ]
[ Running under Python 2.7.2 (default, Oct 11 2012, 20:14:37) (GCC 4.2.1 Compatible Apple Clang 4.0 (tags/Apple/clang-418.0.60)) on darwin. ]
[ Executed on Crandalls-Mac-Pro.local by crandalllab@Crandalls-Mac-Pro.local. ]
[ Basis of split support: ]
[   - '/Volumes/3TB/bacteria/untitled_folder/yp_snp_mb.run1.t' ]
[   - '/Volumes/3TB/bacteria/untitled_folder/yp_snp_mb.run2.t' ]
[ Began at: 2013-08-22 14:28:10.573563. ]
[ Ended at: 2013-08-22 14:31:06.570877. ]
[ Run time: 0 hour(s), 02 minute(s), 55.997314 second(s). ]
[ 18002 trees considered in total for split support assessment. ]
[ Tree rooting as given by tree statement (defaults to unrooted). ]
[ Trees treated as unweighted. ]
[ 46 unique taxa across all trees. ]
[ 1224 unique splits out of 1620180 total splits counted. ]
[ 1177 unique non-trivial splits out of 774086 total non-trivial splits counted. ]
[ Consensus tree (0.500000 clade frequency threshold) constructed from splits. ]
[ Proportion (frequency or probability) of support for each split indicated by node labels and node metadata. ]
[ Setting edge lengths of output tree(s) to mean length of corresponding edges of input trees. ]


BEGIN TAXA;

    DIMENSIONS NTAX=46;
    TAXLABELS
        Yersinia_pestis_1866_NNNN 
        Yersinia_pestis_1901b_1983 
        Yersinia_pestis_2055_1998 
        Yersinia_pestis_2106_2001 
        Yersinia_pestis_2772_1984 
        Yersinia_pestis_2965_1995 
        Yersinia_pestis_3357_1999 
        Yersinia_pestis_4139_1995 
        Yersinia_pestis_4412_1991 
        Yersinia_pestis_4954_1987 
        Yersinia_pestis_8607116_NNNN 
        Yersinia_pestis_A1122_1939 
        Yersinia_pestis_AS_200900596_2009 
        Yersinia_pestis_AS_200901509_2009 
        Yersinia_pestis_AS_2509_2004 
        Yersinia_pestis_Angola_NNNN 
        Yersinia_pestis_Antiqua_1965 
        Yersinia_pestis_B42003004_2003 
        Yersinia_pestis_CA88_4125_1988 
        Yersinia_pestis_CO92_1992 
        Yersinia_pestis_D106004_2006 
        Yersinia_pestis_D182038_1982 
        Yersinia_pestis_E1979001_1979 
        Yersinia_pestis_F1991016_1991 
        Yersinia_pestis_FV1_2001 
        Yersinia_pestis_Harbin35_1940 
        Yersinia_pestis_IP275_1995 
        Yersinia_pestis_India195_NNNN 
        Yersinia_pestis_Java_D88_NNNN 
        Yersinia_pestis_K1973002_1973 
        Yersinia_pestis_KIM_10_1968 
        Yersinia_pestis_KIM_D27_1_1968 
        Yersinia_pestis_KIM_D27_2_1968 
        Yersinia_pestis_KUMA_D11_NNNN 
        Yersinia_pestis_Kimberly_D17_NNNN 
        Yersinia_pestis_MG05_1020_2005 
        Yersinia_pestis_Microtus_91001_1970 
        Yersinia_pestis_Nepal516_1967 
        Yersinia_pestis_PEXU2_1966 
        Yersinia_pestis_Pestoides_A_1960 
        Yersinia_pestis_Pestoides_F_NNNN 
        Yersinia_pestis_TS_D5_NNNN 
        Yersinia_pestis_UG05_045_2005 
        Yersinia_pestis_V_6486_NNNN 
        Yersinia_pestis_Z176003_1976 
        Yersinia_pseudotuberculosis_IP31758_1966 
  ;
END;

BEGIN TREES;

    TREE 0 = (Yersinia_pestis_1866_NNNN:0.000211458288015,Yersinia_pestis_2055_1998:0.000140753212639[&support=1.0][&length_mean=0.000140753212639,length_median=0.000117585589001,length_sd=9.94784888523e-05,length_hpd95={4.25271783758e-06,0.000336015948882},length_quant_5_95={2.45333882172e-05,0.00033272277092},length_range={6.29752304835e-07,0.000951017571573}],Yersinia_pestis_2106_2001:0.000141127863699[&support=1.0][&length_mean=0.000141127863699,length_median=0.000118200270451,length_sd=9.91220252578e-05,length_hpd95={4.39857345859e-06,0.000331213334853},length_quant_5_95={2.52876792926e-05,0.000329039344086},length_range={4.40220410052e-07,0.000973796195287}],Yersinia_pestis_4412_1991:0.000425192794993[&support=1.0][&length_mean=0.000425192794993,length_median=0.000403091608028,length_sd=0.000173835301054,length_hpd95={0.000117665462076,0.000764704167334},length_quant_5_95={0.000184224235621,0.000747469886644},length_range={4.64786376164e-05,0.00141170481513}],Yersinia_pestis_AS_200901509_2009:0.000636557558536[&support=1.0][&length_mean=0.000636557558536,length_median=0.000611063112773,length_sd=0.000211189546757,length_hpd95={0.00024985903587,0.00104991843281},length_quant_5_95={0.000335324282179,0.00102239604627},length_range={0.000111629578985,0.00176029020838}],Yersinia_pestis_AS_2509_2004:0.000570138573589[&support=1.0][&length_mean=0.000570138573589,length_median=0.000545737782113,length_sd=0.000201907964226,length_hpd95={0.00020348945063,0.000963216269045},length_quant_5_95={0.000284356656706,0.000935418150573},length_range={0.000107672849612,0.00197066193421}],Yersinia_pestis_V_6486_NNNN:0.000213827671187[&support=1.0][&length_mean=0.000213827671187,length_median=0.000191154207936,length_sd=0.000122441994888,length_hpd95={2.42191689532e-05,0.000456898252223},length_quant_5_95={5.89002255778e-05,0.000447074293258},length_range={5.48357211772e-06,0.00106034627883}],(Yersinia_pestis_2772_1984:7.07063563127e-05[&support=1.0][&length_mean=7.07063563127e-05,length_median=4.84954248291e-05,length_sd=7.12736735716e-05,length_hpd95={1.9870160106e-08,0.000212134043312},length_quant_5_95={3.81436899953e-06,0.000212099268936},length_range={1.9870160106e-08,0.000706403326657}],Yersinia_pestis_2965_1995:0.0003556144782[&support=1.0][&length_mean=0.0003556144782,length_median=0.000332086016618,length_sd=0.000158655435815,length_hpd95={8.97922010777e-05,0.000669819056467},length_quant_5_95={0.000140957043899,0.000649380525301},length_range={2.21534780821e-05,0.00142611317196}],Yersinia_pestis_4954_1987:0.000356232880465[&support=1.0][&length_mean=0.000356232880465,length_median=0.00033158867869,length_sd=0.000159653001196,length_hpd95={8.44802514928e-05,0.000672873681012},length_quant_5_95={0.000140032914227,0.000654157467299},length_range={2.44270238352e-05,0.00148732901016}],Yersinia_pestis_AS_200900596_2009:0.000355430725047[&support=1.0][&length_mean=0.000355430725047,length_median=0.000333275933294,length_sd=0.000158150688927,length_hpd95={8.58329401036e-05,0.000669111590386},length_quant_5_95={0.000139664438307,0.000647494589054},length_range={1.88646226878e-05,0.00118619123252}],Yersinia_pestis_FV1_2001:0.0153066701924[&support=1.0][&length_mean=0.0153066701924,length_median=0.0152820169343,length_sd=0.00105388030846,length_hpd95={0.0133168822573,0.0174060664553},length_quant_5_95={0.0136056859507,0.0170530000946},length_range={0.0116261662936,0.0195998171097}],(Yersinia_pestis_CA88_4125_1988:0.000425938105012[&support=1.0][&length_mean=0.000425938105012,length_median=0.000403150074469,length_sd=0.000171831891786,length_hpd95={0.00012576244665,0.000761775595231},length_quant_5_95={0.000185146946687,0.000740749346707},length_range={2.77737255603e-05,0.00133460983277}],(Yersinia_pestis_A1122_1939:0.000498191710162[&support=1.0][&length_mean=0.000498191710162,length_median=0.00047390622005,length_sd=0.00018877562992,length_hpd95={0.000173107920215,0.000871884506266},length_quant_5_95={0.000235338897202,0.000841786554239},length_range={7.78479616652e-05,0.00163114350762}],(Yersinia_pestis_F1991016_1991:0.00134824377794[&support=1.0][&length_mean=0.00134824377794,length_median=0.0013231619865,length_sd=0.000309062960186,length_hpd95={0.000784798757464,0.00197172885758},length_quant_5_95={0.000888216660931,0.0018928090419},length_range={0.000475286262921,0.00281164421633}],Yersinia_pestis_India195_NNNN:0.000922649758563[&support=1.0][&length_mean=0.000922649758563,length_median=0.000897503263122,length_sd=0.000255492048102,length_hpd95={0.00044180060152,0.00141650114275},length_quant_5_95={0.000547226596337,0.00138066411042},length_range={0.000220381394472,0.00254280880425}],((Yersinia_pestis_D182038_1982:0.00427183922797[&support=1.0][&length_mean=0.00427183922797,length_median=0.00425052608103,length_sd=0.000558960505387,length_hpd95={0.00322177057489,0.00540109291188},length_quant_5_95={0.00340069285681,0.0052281802788},length_range={0.0023779098466,0.00672103060949}],Yersinia_pestis_E1979001_1979:7.10577358801e-05[&support=1.0][&length_mean=7.10577358801e-05,length_median=4.9691842437e-05,length_sd=7.01768980398e-05,length_hpd95={1.0763140173e-08,0.000209080183189},length_quant_5_95={3.62346163574e-06,0.00020903374295},length_range={1.0763140173e-08,0.000930348885016}])1.00:0.000501692825501[&support=1.0][&length_mean=0.000501692825501,length_median=0.000477499167208,length_sd=0.000190102845067,length_hpd95={0.0001766943679,0.000893995843555},length_quant_5_95={0.000234093003681,0.00085340696377},length_range={5.87274749661e-05,0.00156409169365}],(Yersinia_pestis_D106004_2006:0.00405578640697[&support=1.0][&length_mean=0.00405578640697,length_median=0.0040283899303,length_sd=0.000537968475558,length_hpd95={0.00301502280853,0.00510613715262},length_quant_5_95={0.00322012579932,0.00498254841592},length_range={0.00239140027058,0.00672023224855}],Yersinia_pestis_Z176003_1976:0.000779686533504[&support=1.0][&length_mean=0.000779686533504,length_median=0.000757428015984,length_sd=0.00023307595483,length_hpd95={0.00036573322806,0.00124997541011},length_quant_5_95={0.000437525767172,0.00119703462464},length_range={0.000169991387652,0.00211647882221}],(((Yersinia_pestis_B42003004_2003:0.00120787424416[&support=1.0][&length_mean=0.00120787424416,length_median=0.00118350381638,length_sd=0.000293676731201,length_hpd95={0.000670341880526,0.00179679248965},length_quant_5_95={0.000768618770911,0.00172780072241},length_range={0.000407123486485,0.00261436682331}],(Yersinia_pseudotuberculosis_IP31758_1966:2.23500243319[&support=1.0][&length_mean=2.23500243319,length_median=2.23462103298,length_sd=0.0446382268588,length_hpd95={2.14917046909,2.32372054557},length_quant_5_95={2.16315214704,2.30997123583},length_range={2.06892456743,2.41890809785}],(Yersinia_pestis_Microtus_91001_1970:0.0053656604878[&support=1.0][&length_mean=0.0053656604878,length_median=0.00534110325119,length_sd=0.000625355638064,length_hpd95={0.00420468732607,0.00665266024806},length_quant_5_95={0.00438230412534,0.00643297360341},length_range={0.0033134667244,0.00889384127445}],Yersinia_pestis_Pestoides_A_1960:0.00312916675633[&support=1.0][&length_mean=0.00312916675633,length_median=0.0031026735798,length_sd=0.00047673373647,length_hpd95={0.0022487078523,0.0040945496649},length_quant_5_95={0.00238726464363,0.0039655732311},length_range={0.00141984620793,0.00549702574342}])1.00:0.00438251995231[&support=1.0][&length_mean=0.00438251995231,length_median=0.00436053858964,length_sd=0.000570749393001,length_hpd95={0.00329034046007,0.00551866296579},length_quant_5_95={0.00348444895608,0.00535840698809},length_range={0.00242415655587,0.0070738928461}],(Yersinia_pestis_Angola_NNNN:0.0412328913712[&support=1.0][&length_mean=0.0412328913712,length_median=0.0412197701816,length_sd=0.00179580288703,length_hpd95={0.0375435014704,0.0445548530545},length_quant_5_95={0.0383264253359,0.0442223821665},length_range={0.0344895544399,0.0494592630279}],Yersinia_pestis_Pestoides_F_NNNN:0.0187317402854[&support=1.0][&length_mean=0.0187317402854,length_median=0.0187150454464,length_sd=0.00119546523736,length_hpd95={0.0164488371614,0.0210973642346},length_quant_5_95={0.0168230893681,0.0207328014585},length_range={0.0140792996278,0.0243223123575}])0.53:0.000267364726141[&support=0.529774469503][&length_mean=0.000267364726141,length_median=0.000236804612916,length_sd=0.000175439804646,length_hpd95={1.96143122127e-06,0.000604276056192},length_quant_5_95={3.63035259525e-05,0.000602658126942},length_range={9.68912534389e-08,0.00148473253205}])1.00:0.00553437225582[&support=1.0][&length_mean=0.00553437225582,length_median=0.00551372252851,length_sd=0.000649322460045,length_hpd95={0.0042489615257,0.0067838086945},length_quant_5_95={0.00450728926754,0.0066445988225},length_range={0.00322416467757,0.00819406144758}])1.00:0.000706879903444[&support=1.0][&length_mean=0.000706879903444,length_median=0.000682612608732,length_sd=0.000223300328151,length_hpd95={0.000298178007445,0.00115119912525},length_quant_5_95={0.000382414591459,0.00111310063618},length_range={0.000125579000673,0.00200152368149}],((Yersinia_pestis_Nepal516_1967:0.00191426213535[&support=1.0][&length_mean=0.00191426213535,length_median=0.00188990818677,length_sd=0.000368624272416,length_hpd95={0.00121234639478,0.0026440252527},length_quant_5_95={0.00134952722261,0.00255962240385},length_range={0.000765334156201,0.00383118666647}],(Yersinia_pestis_Harbin35_1940:0.0137692847747[&support=1.0][&length_mean=0.0137692847747,length_median=0.0137460732104,length_sd=0.000998690075687,length_hpd95={0.0118752615772,0.0157758203933},length_quant_5_95={0.0121875446191,0.0154612966385},length_range={0.0102100008046,0.0187652546732}],Yersinia_pestis_KUMA_D11_NNNN:0.000707627621059[&support=1.0][&length_mean=0.000707627621059,length_median=0.000682679029268,length_sd=0.000227271562016,length_hpd95={0.000301965603208,0.00116589064634},length_quant_5_95={0.000382912401336,0.00111661672908},length_range={0.000145749959536,0.00236624630409}])1.00:0.000924899131536[&support=1.0][&length_mean=0.000924899131536,length_median=0.000902622437509,length_sd=0.000258273953894,length_hpd95={0.000451477303942,0.00143654668147},length_quant_5_95={0.000542480526242,0.00138632636454},length_range={0.000189106922829,0.00232396630659}])1.00:0.000778973460073[&support=1.0][&length_mean=0.000778973460073,length_median=0.00075532668576,length_sd=0.000235206455428,length_hpd95={0.000352158835534,0.0012525554416},length_quant_5_95={0.000436631093384,0.00120443421509},length_range={0.000156970874996,0.00198865410665}],(Yersinia_pestis_K1973002_1973:0.000634462469116[&support=1.0][&length_mean=0.000634462469116,length_median=0.000613384115584,length_sd=0.000214388586224,length_hpd95={0.0002571554516,0.0010661219799},length_quant_5_95={0.000327788644122,0.00102254924473},length_range={0.000123275742312,0.00179882254737}],(Yersinia_pestis_KIM_10_1968:0.000426769294073[&support=1.0][&length_mean=0.000426769294073,length_median=0.000403481673638,length_sd=0.000175018163147,length_hpd95={0.000127130249922,0.000777377701739},length_quant_5_95={0.000185357449651,0.00075060769104},length_range={3.95472676565e-05,0.00135706897144}],Yersinia_pestis_KIM_D27_1_1968:0.000284396251907[&support=1.0][&length_mean=0.000284396251907,length_median=0.0002605235377,length_sd=0.000142196560233,length_hpd95={5.36341661176e-05,0.000568320850082},length_quant_5_95={9.70481796025e-05,0.000550958522502},length_range={1.43840739626e-05,0.00127918949905}],Yersinia_pestis_KIM_D27_2_1968:7.05981280827e-05[&support=1.0][&length_mean=7.05981280827e-05,length_median=4.98168632865e-05,length_sd=6.98915301901e-05,length_hpd95={1.07577502042e-08,0.000208500251613},length_quant_5_95={3.53242041038e-06,0.000208475980609},length_range={1.07577502042e-08,0.000797312511232}])1.00:0.00220292607686[&support=1.0][&length_mean=0.00220292607686,length_median=0.00218046721085,length_sd=0.000394081689119,length_hpd95={0.00147807681766,0.00300569094919},length_quant_5_95={0.00159307941085,0.00289307539777},length_range={0.00096722899207,0.00403340588666}])1.00:0.00213541957109[&support=1.0][&length_mean=0.00213541957109,length_median=0.00211059925368,length_sd=0.000390528698882,length_hpd95={0.00140492218526,0.00291226898193},length_quant_5_95={0.00153903575401,0.00281713709781},length_range={0.000922680715771,0.0043395570093}])1.00:0.00127782864726[&support=1.0][&length_mean=0.00127782864726,length_median=0.00125398171488,length_sd=0.000300265158912,length_hpd95={0.000726285496302,0.00188581909839},length_quant_5_95={0.000826012172559,0.00181404560728},length_range={0.00045142077477,0.00287357192409}])1.00:0.00113755569555[&support=1.0][&length_mean=0.00113755569555,length_median=0.00111292007867,length_sd=0.000284803751702,length_hpd95={0.000589215126119,0.001689114264},length_quant_5_95={0.000710246990618,0.00164585017261},length_range={0.000325042489736,0.00242987424378}],(Yersinia_pestis_Antiqua_1965:0.000281782257542[&support=1.0][&length_mean=0.000281782257542,length_median=0.000258668445461,length_sd=0.000141691346845,length_hpd95={4.86648180753e-05,0.000561291754707},length_quant_5_95={9.63628001681e-05,0.000548436650448},length_range={7.71142007744e-06,0.00122523392295}],Yersinia_pestis_UG05_045_2005:0.000851140005227[&support=1.0][&length_mean=0.000851140005227,length_median=0.000828780425453,length_sd=0.000245923085462,length_hpd95={0.000392776221452,0.00132841224166},length_quant_5_95={0.000491429818948,0.00129178279782},length_range={0.000187333576994,0.00211774117119}])1.00:0.00498488396595[&support=1.0][&length_mean=0.00498488396595,length_median=0.00496074674958,length_sd=0.000602984973898,length_hpd95={0.00376678211281,0.00612671152978},length_quant_5_95={0.00403920839849,0.00602674676606},length_range={0.00285894652074,0.00756671456927}])1.00:0.000848194329847[&support=1.0][&length_mean=0.000848194329847,length_median=0.00082591021293,length_sd=0.000246411873883,length_hpd95={0.000398177524858,0.0013378138809},length_quant_5_95={0.000487667426561,0.00128626982877},length_range={0.000201299456368,0.00213239221001}])0.96:0.000141007977314[&support=0.958282413065][&length_mean=0.000141007977314,length_median=0.000117773237457,length_sd=0.000101250523833,length_hpd95={5.10871149071e-07,0.000338987596},length_quant_5_95={2.4429728218e-05,0.000338913393861},length_range={4.80903286722e-07,0.000997525771289}])1.00:0.00171135648319[&support=1.0][&length_mean=0.00171135648319,length_median=0.00168770092725,length_sd=0.000347856495944,length_hpd95={0.00109619982034,0.00243480073928},length_quant_5_95={0.00118447992849,0.00231861245722},length_range={0.000600770514573,0.00355497759174}],(Yersinia_pestis_Java_D88_NNNN:0.000780953888122[&support=1.0][&length_mean=0.000780953888122,length_median=0.000758080417663,length_sd=0.000236192924198,length_hpd95={0.00034961146249,0.0012445693176},length_quant_5_95={0.000437744984995,0.00120298395849},length_range={0.0001680955754,0.00214425150449}],Yersinia_pestis_TS_D5_NNNN:0.000497139835052[&support=1.0][&length_mean=0.000497139835052,length_median=0.000474098071639,length_sd=0.000187209374302,length_hpd95={0.000158799213069,0.000860176663563},length_quant_5_95={0.000234141411922,0.00084349601395},length_range={4.88524919181e-05,0.00157446991602}])1.00:0.000282881870448[&support=1.0][&length_mean=0.000282881870448,length_median=0.000260173408918,length_sd=0.000141791854783,length_hpd95={5.25942953947e-05,0.00056080693537},length_quant_5_95={9.72572719099e-05,0.00054549475487},length_range={9.69891539036e-06,0.00118381078159}],(Yersinia_pestis_IP275_1995:0.000920061381393[&support=1.0][&length_mean=0.000920061381393,length_median=0.000896779022514,length_sd=0.00025689678587,length_hpd95={0.000455386944441,0.00143592972069},length_quant_5_95={0.000543028146126,0.00137379636105},length_range={0.000201597617822,0.00230004228993}],Yersinia_pestis_MG05_1020_2005:0.000850618799793[&support=1.0][&length_mean=0.000850618799793,length_median=0.000829864797368,length_sd=0.000246087591937,length_hpd95={0.000408029971419,0.00134801259315},length_quant_5_95={0.000491943478223,0.00129131102545},length_range={0.000192309776893,0.00223578266434}])1.00:0.000637005269521[&support=1.0][&length_mean=0.000637005269521,length_median=0.000612390243724,length_sd=0.000212579223264,length_hpd95={0.000259210203296,0.00106532434718},length_quant_5_95={0.000332004036342,0.0010259147383},length_range={0.000100945160042,0.00173906928271}],(Yersinia_pestis_Kimberly_D17_NNNN:0.000852160412992[&support=1.0][&length_mean=0.000852160412992,length_median=0.000828630681322,length_sd=0.000246154574569,length_hpd95={0.000398277021032,0.00133711428603},length_quant_5_95={0.000489879219278,0.00129402418471},length_range={0.000224932684398,0.0021887987766}],Yersinia_pestis_PEXU2_1966:0.00170420221297[&support=1.0][&length_mean=0.00170420221297,length_median=0.00167801787286,length_sd=0.000349088538237,length_hpd95={0.00105143087053,0.00240047767604},length_quant_5_95={0.00117790186691,0.00231871837558},length_range={0.000691445952145,0.00400147640178}])0.98:0.000140309744516[&support=0.980168870126][&length_mean=0.000140309744516,length_median=0.000117918725964,length_sd=9.9895126221e-05,length_hpd95={1.27906909797e-06,0.000333495575613},length_quant_5_95={2.44351635682e-05,0.000333273497153},length_range={7.30087424973e-07,0.00118217266526}])1.00:0.000352163803822[&support=1.0][&length_mean=0.000352163803822,length_median=0.000327699994433,length_sd=0.000159517412863,length_hpd95={8.79368431346e-05,0.000673874337702},length_quant_5_95={0.000137562833896,0.000654297297929},length_range={1.66961385873e-05,0.00131391855873}])1.00:0.000140908807285[&support=0.999388956783][&length_mean=0.000140908807285,length_median=0.000118318666449,length_sd=9.89029577209e-05,length_hpd95={3.28899754857e-06,0.000335348505729},length_quant_5_95={2.51539925307e-05,0.000334572153036},length_range={1.26423893183e-06,0.00102127925208}])1.00:0.000141894626157[&support=0.998833462949][&length_mean=0.000141894626157,length_median=0.00011954536178,length_sd=0.000100316621441,length_hpd95={4.64953759817e-06,0.000339266805361},length_quant_5_95={2.41905753125e-05,0.000336192800641},length_range={2.68932079734e-07,0.00101083199368}],(Yersinia_pestis_3357_1999:7.13008424386e-05[&support=1.0][&length_mean=7.13008424386e-05,length_median=5.02490661985e-05,length_sd=7.05778988643e-05,length_hpd95={2.42938263688e-08,0.000211450417285},length_quant_5_95={3.75579635119e-06,0.000210660031818},length_range={1.38289622646e-08,0.00085727923429}],Yersinia_pestis_8607116_NNNN:0.000212160219357[&support=1.0][&length_mean=0.000212160219357,length_median=0.000189585145222,length_sd=0.000122697869613,length_hpd95={2.15048519659e-05,0.000451558871809},length_quant_5_95={5.73388408738e-05,0.000444995001305},length_range={5.47312759308e-06,0.0010968483656}])0.99:0.000140514320318[&support=0.99444506166][&length_mean=0.000140514320318,length_median=0.000117425244488,length_sd=0.000100394813737,length_hpd95={3.32854184312e-06,0.000334361476206},length_quant_5_95={2.42824656095e-05,0.000333120839435},length_range={7.3736192274e-07,0.00115318807397}],(Yersinia_pestis_1901b_1983:0.000284290888221[&support=1.0][&length_mean=0.000284290888221,length_median=0.000260378433256,length_sd=0.000141797125064,length_hpd95={5.54509265965e-05,0.000568764700165},length_quant_5_95={9.64490501022e-05,0.000552180840298},length_range={1.6694216368e-05,0.00122859754185}],Yersinia_pestis_4139_1995:0.000214362603604[&support=1.0][&length_mean=0.000214362603604,length_median=0.000190079959752,length_sd=0.000125193299444,length_hpd95={2.18779551195e-05,0.000455308902071},length_quant_5_95={5.86419617097e-05,0.000448930458326},length_range={4.68653260101e-06,0.00102126350937}],Yersinia_pestis_CO92_1992:0.000991817103606[&support=1.0][&length_mean=0.000991817103606,length_median=0.00096966411025,length_sd=0.000264190515158,length_hpd95={0.000514397879935,0.00152397188865},length_quant_5_95={0.000605950128098,0.00145924053133},length_range={0.000289545172323,0.00275395755122}])0.99:0.000140698908895[&support=0.990001110988][&length_mean=0.000140698908895,length_median=0.000117537691599,length_sd=9.88020677732e-05,length_hpd95={3.29458592548e-06,0.000336738375992},length_quant_5_95={2.48456882002e-05,0.000335658089987},length_range={3.5686229014e-07,0.000870027296355}])0.98:0.000142693472824[&support=0.983724030663][&length_mean=0.000142693472824,length_median=0.00012011688569,length_sd=0.000100652653969,length_hpd95={1.53292392423e-06,0.000333497236329},length_quant_5_95={2.56633135502e-05,0.000333224814105},length_range={1.30220389026e-06,0.000875968134439}]);

END;
