# Supplementary material for: Concordance and discordance of sequence survey methods for molecular epidemiology
Source: PeerJ. 2015 Feb 17;3:e761. doi: 10.7717/peerj.761 (PMC4338773; doi:10.7717/peerj.761)
Supplement: File S2 [file peerj-03-761-s005.zip › Supplemental File 2 2/README]

Hi there,

Here you will find alignments for all three molecular survey approaches tested (MLST, SNP, and genomes) along 
with the inferred phylogenies using a clock model (Beast) and without (MrBayes)

In order to plot non-clock phylogenies in the paper, we trimmed the outgroup taxon thus increase legibility of the ingroup
We provide phylogenies both with and without the outgroup

For inquiries please contact Eduardo at castronallar@gmail.com

Enjoy!
